# Supplementary material for: Experimental data on the development of “Post-installed Screw Pullout test” for in-situ investigation of concrete strength
Source: Data Brief. 2020 Aug 22;32:106190. doi: 10.1016/j.dib.2020.106190 (PMC7475196; doi:10.1016/j.dib.2020.106190)
Supplement: Supplementary file 1 — Fig. 1: Load-displacement curves for test set up 1. Fig. 2: Load-displacement curves for test set up 2. Fig. 3: Load-displacement curves for test set up 3. Fig. 4: Load-displacement curves for test set up 4. Fig. 5: Load-displacement curves for test set up 5. Fig. 6: Load-displacement curves for test set up 6. Fig. 7: Load-displacement curves for test set up 7. Fig. 8: Load-displacement curves for test set up 8. Fig. 9: Load-displacement curves for test set up 9. Fig. 10: Load-displacement curves for test set up 10. Fig. 11: Load-displacement curves for test set up 11. Fig. 12: Load-displacement curves for test set up 12. Fig. 13: Load-displacement curves for test set up 13. Fig. 14: Load-displacement curves for test set up 14. Fig. 15: Load-displacement curves for test set up 15. Fig. 16: Load-displacement curves for test set up 16. Fig. 17: Load-displacement curves for test set up 17. Fig. 18: Load-displacement curves for Mix 1 at 7 days. Fig. 19: Load-displacement curves for Mix 1 at 14 days. Fig. 20: Load-displacement curves for Mix 1 at 28 days. Fig. 21: Load-displacement curves for Mix 1 at 100 days. Fig. 22: Load-displacement curves for Mix 2 at 7 days. Fig. 23: Load-displacement curves for Mix 2 at 14 days. Fig. 24: Load-displacement curves for Mix 2 at 28 days. Fig. 25: Load-displacement curves for Mix 2 at 100 days. [file mmc1.zip]

Archive with 25 entries (25 files):
- Figure 1- Test set up 1.xlsx
- Figure 10 - Test set up 10.xlsx
- Figure 11 - Test set up 11.xlsx
- Figure 12 - Test set up 12.xlsx
- Figure 13 - Test set up 13.xlsx
- Figure 14 - Test set up 14.xlsx
- Figure 15 - Test set up 15.xlsx
- Figure 16 - Test set up 16.xlsx
- Figure 17 - Test set up 17.xlsx
- Figure 18 - Mix 1 at 7 days.xlsx
- Figure 19 - Mix 1 at 14 days.xlsx
- Figure 2 - Test set up 2.xlsx
- Figure 20 - Mix 1 at 28 days.xlsx
- Figure 21 - Mix 1 at 100 days.xlsx
- Figure 22 - Mix 2 at 7 days.xlsx
- Figure 23 - Mix 2 at 14 days.xlsx
- Figure 24 - Mix 2 at 28 days.xlsx
- Figure 25 - Mix 2 at 100 days.xlsx
- Figure 3 - Test set up 3.xlsx
- Figure 4 - Test set up 4.xlsx
- Figure 5 - Test set up 5.xlsx
- Figure 6 - Test set up 6.xlsx
- Figure 7 - Test set up 7.xlsx
- Figure 8 - Test set up 8.xlsx
- Figure 9 - Test set up 9.xlsx
