# Supplementary material for: Experimental data on the development of “Post-installed Screw Pullout test” for in-situ investigation of concrete strength
Source: Data Brief. 2020 Aug 22;32:106190. doi: 10.1016/j.dib.2020.106190 (PMC7475196; doi:10.1016/j.dib.2020.106190)
Supplement: Supplementary file 1 — Fig. 1: Load-displacement curves for test set up 1. Fig. 2: Load-displacement curves for test set up 2. Fig. 3: Load-displacement curves for test set up 3. Fig. 4: Load-displacement curves for test set up 4. Fig. 5: Load-displacement curves for test set up 5. Fig. 6: Load-displacement curves for test set up 6. Fig. 7: Load-displacement curves for test set up 7. Fig. 8: Load-displacement curves for test set up 8. Fig. 9: Load-displacement curves for test set up 9. Fig. 10: Load-displacement curves for test set up 10. Fig. 11: Load-displacement curves for test set up 11. Fig. 12: Load-displacement curves for test set up 12. Fig. 13: Load-displacement curves for test set up 13. Fig. 14: Load-displacement curves for test set up 14. Fig. 15: Load-displacement curves for test set up 15. Fig. 16: Load-displacement curves for test set up 16. Fig. 17: Load-displacement curves for test set up 17. Fig. 18: Load-displacement curves for Mix 1 at 7 days. Fig. 19: Load-displacement curves for Mix 1 at 14 days. Fig. 20: Load-displacement curves for Mix 1 at 28 days. Fig. 21: Load-displacement curves for Mix 1 at 100 days. Fig. 22: Load-displacement curves for Mix 2 at 7 days. Fig. 23: Load-displacement curves for Mix 2 at 14 days. Fig. 24: Load-displacement curves for Mix 2 at 28 days. Fig. 25: Load-displacement curves for Mix 2 at 100 days. [file mmc1.zip › Figure 1- Test set up 1.xlsx]

## Sheet: M-60-8.5-19
		Max load
		18.5083
Time [s]	Load (kN)	LVDT1 (mm)	LVDT2 (mm)	Displacement (mm)
0	0	0	0	0
0.01	1e-06	0	0	0
0.02	-4.7e-05	2e-06	0	2e-06
0.03	-0.001047	2.1e-05	1.2e-05	9e-06
0.04	-0.003521	5.3e-05	3.2e-05	2.1e-05
0.05	-0.001017	8.3e-05	1.9e-05	6.4e-05
0.06	0.005758	8.1e-05	1.8e-05	6.3e-05
0.07	0.005551	-3.9e-05	4.9e-05	-8.8e-05
0.08	0.002324	-0.000143	2.1e-05	-0.000164
0.09	0.003749	-9.6e-05	-4e-06	-9.2e-05
0.1	0.008172	-1.9e-05	3.2e-05	-5.1e-05
0.11	0.009406	9e-06	2.5e-05	-1.6e-05
0.12	0.002957	-1e-05	-1.1e-05	1e-06
0.13	-0.001123	-6.5e-05	1.4e-05	-7.9e-05
0.14	-0.000305	-0.000142	3.8e-05	-0.00018
0.15	-0.002094	-0.000178	2.1e-05	-0.000199
0.16	-0.003591	-0.000147	2.2e-05	-0.000169
0.17	-0.005255	-0.000171	3.9e-05	-0.00021
0.18	-0.007105	-0.000213	4e-05	-0.000253
0.19	-0.005081	-0.000225	2.9e-05	-0.000254
0.2	-0.001199	-0.000307	2.3e-05	-0.00033
0.21	0.002189	-0.000309	3.4e-05	-0.000343
0.22	-0.000131	-0.000277	4.4e-05	-0.000321
0.23	-0.003335	-0.000356	3.5e-05	-0.000391
0.24	0.000422	-0.000401	2.1e-05	-0.000422
0.25	0.001319	-0.000333	2.3e-05	-0.000356
0.26	0.000603	-0.000251	3.6e-05	-0.000287
0.27	0.002418	-0.000266	3.3e-05	-0.000299
0.28	-0.004135	-0.000238	2.3e-05	-0.000261
0.29	-0.010691	-0.000188	2.4e-05	-0.000212
0.3	-0.00728	-0.000285	3.3e-05	-0.000318
0.31	-0.007723	-0.000314	4.3e-05	-0.000357
0.32	-0.012582	-0.000223	4.5e-05	-0.000268
0.33	-0.007543	-0.000231	3.7e-05	-0.000268
0.34	0.004006	-0.000288	2.2e-05	-0.00031
0.35	0.005256	-0.000249	1.5e-05	-0.000264
0.36	0.000292	-0.000252	2.4e-05	-0.000276
0.37	0.000587	-0.000316	4.5e-05	-0.000361
0.38	-0.001129	-0.000243	6.1e-05	-0.000304
0.39	-0.001811	-0.000162	5e-05	-0.000212
0.4	0.001106	-0.00025	2.5e-05	-0.000275
0.41	0.000823	-0.00032	2.2e-05	-0.000342
0.42	0.000995	-0.000234	2.6e-05	-0.00026
0.43	-0.001136	-0.0002	2e-05	-0.00022
0.44	-0.003223	-0.00031	2e-05	-0.00033
0.45	0.006812	-0.000366	2.2e-05	-0.000388
0.46	0.011823	-0.000302	2.8e-05	-0.00033
0.47	0.000717	-0.000205	3.9e-05	-0.000244
0.48	-0.003705	-0.000185	2.7e-05	-0.000212
0.49	0.00027	-0.000293	2e-06	-0.000295
0.5	-0.002365	-0.000374	-1e-05	-0.000364
0.51	-0.003747	-0.000297	1.5e-05	-0.000312
0.52	-0.000227	-0.000294	6.1e-05	-0.000355
0.53	-0.005459	-0.000385	5.1e-05	-0.000436
0.54	-0.012695	-0.000346	6e-06	-0.000352
0.55	-0.006889	-0.000269	1.2e-05	-0.000281
0.56	0.002233	-0.00027	4e-05	-0.00031
0.57	0.001827	-0.00023	3e-05	-0.00026
0.58	-0.001723	-0.000268	1.4e-05	-0.000282
0.59	0.000554	-0.000416	2e-05	-0.000436
0.6	0.001748	-0.000421	3.2e-05	-0.000453
0.61	-0.002078	-0.000334	3.3e-05	-0.000367
0.62	-0.00565	-0.000298	2.5e-05	-0.000323
0.63	-0.003522	-0.000256	2.1e-05	-0.000277
0.64	0.000247	-0.00025	2.2e-05	-0.000272
0.65	0.000364	-0.000279	3.6e-05	-0.000315
0.66	0.001714	-0.000277	3.5e-05	-0.000312
0.67	0.001947	-0.000281	9e-06	-0.00029
0.68	-0.003356	-0.000145	2.1e-05	-0.000166
0.69	-0.006143	-0.000106	4.8e-05	-0.000154
0.7	-0.000296	-0.000289	2.8e-05	-0.000317
0.71	0.006872	-0.000347	1.5e-05	-0.000362
0.72	0.007925	-0.000338	3e-05	-0.000368
0.73	0.006708	-0.000381	2.7e-05	-0.000408
0.74	0.009239	-0.000301	1.7e-05	-0.000318
0.75	0.009183	-0.000248	1.6e-05	-0.000264
0.76	0.006098	-0.000328	1.5e-05	-0.000343
0.77	0.004288	-0.000328	2.2e-05	-0.00035
0.78	0.000431	-0.000205	2.1e-05	-0.000226
0.79	-0.003056	-0.000199	1.1e-05	-0.00021
0.8	-0.001652	-0.000351	1.6e-05	-0.000367
0.81	0.000551	-0.000364	2.4e-05	-0.000388
0.82	0.001523	-0.000233	2.4e-05	-0.000257
0.83	0.003217	-0.000211	1.4e-05	-0.000225
0.84	0.002272	-0.000261	6e-06	-0.000267
0.85	0.003423	-0.000314	-1e-06	-0.000313
0.86	0.008569	-0.000337	1e-06	-0.000338
0.87	0.006813	-0.000277	2.4e-05	-0.000301
0.88	0.002821	-0.000216	2.9e-05	-0.000245
0.89	0.004241	-0.000278	7e-06	-0.000285
0.9	0.009772	-0.000305	6e-06	-0.000311
0.91	0.017789	-0.00027	1.6e-05	-0.000286
0.92	0.016672	-0.000313	8e-06	-0.000321
0.93	0.008154	-0.000322	9e-06	-0.000331
0.94	0.007787	-0.000275	2e-05	-0.000295
0.95	0.007565	-0.000348	1.3e-05	-0.000361
0.96	0.002534	-0.000394	7e-06	-0.000401
0.97	0.004714	-0.000326	-1e-06	-0.000325
0.98	0.008095	-0.000331	0	-0.000331
0.99	0.004055	-0.000325	1.7e-05	-0.000342
1	0.003383	-0.000168	1e-06	-0.000169
1.01	0.00556	-0.000172	-6e-06	-0.000166
1.02	0.001612	-0.000392	1.7e-05	-0.000409
1.03	-0.000291	-0.000331	1.8e-05	-0.000349
1.04	0.005117	-0.000131	1.5e-05	-0.000146
1.05	0.009922	-0.000126	2.6e-05	-0.000152
1.06	0.010142	-0.000253	1.4e-05	-0.000267
1.07	0.004169	-0.000322	-1.2e-05	-0.00031
1.08	-0.000496	-0.000306	-3e-06	-0.000303
1.09	-0.000529	-0.000319	1.7e-05	-0.000336
1.1	-0.000909	-0.000335	1e-05	-0.000345
1.11	0.003673	-0.000381	-8e-06	-0.000373
1.12	0.008273	-0.000359	-1e-05	-0.000349
1.13	0.006624	-0.000242	1.9e-05	-0.000261
1.14	0.004194	-0.000231	3.2e-05	-0.000263
1.15	0.005117	-0.000234	1e-05	-0.000244
1.16	0.011287	-0.000186	-3e-06	-0.000183
1.17	0.014348	-0.000237	3e-06	-0.00024
1.18	0.006733	-0.000312	1.4e-05	-0.000326
1.19	0.002588	-0.000326	0	-0.000326
1.2	0.008728	-0.000317	-2.2e-05	-0.000295
1.21	0.008147	-0.000311	-1.1e-05	-0.0003
1.22	0.000162	-0.000376	6e-06	-0.000382
1.23	-0.002259	-0.000397	2e-05	-0.000417
1.24	0.000648	-0.000244	1.8e-05	-0.000262
1.25	0.008675	-0.000179	7e-06	-0.000186
1.26	0.011917	-0.000308	2.1e-05	-0.000329
1.27	0.005243	-0.000359	2.7e-05	-0.000386
1.28	0.000256	-0.000306	7e-06	-0.000313
1.29	0.001594	-0.000232	8e-06	-0.00024
1.3	0.005204	-0.000236	1.7e-05	-0.000253
1.31	0.00877	-0.000271	1e-06	-0.000272
1.32	0.00689	-0.00025	1e-06	-0.000251
1.33	0.001897	-0.000245	1.1e-05	-0.000256
1.34	0.006759	-0.000289	4e-06	-0.000293
1.35	0.011699	-0.000246	1e-05	-0.000256
1.36	0.007467	-0.00031	2.3e-05	-0.000333
1.37	0.002995	-0.000436	1.4e-05	-0.00045
1.38	0.002375	-0.00034	0	-0.00034
1.39	0.004563	-0.000237	5e-06	-0.000242
1.4	0.0046	-0.000292	7e-06	-0.000299
1.41	0.004233	-0.000325	2e-06	-0.000327
1.42	0.009981	-0.000237	6e-06	-0.000243
1.43	0.011435	-0.0003	2.3e-05	-0.000323
1.44	0.001163	-0.000426	1.4e-05	-0.00044
1.45	-0.004891	-0.000325	-1.2e-05	-0.000313
1.46	-0.000341	-0.00021	-2e-06	-0.000208
1.47	0.004186	-0.000174	2.2e-05	-0.000196
1.48	0.004418	-0.00022	1.6e-05	-0.000236
1.49	-0.001252	-0.000269	-3e-06	-0.000266
1.5	-0.004105	-0.000139	2e-06	-0.000141
1.51	0.001092	-0.000143	1.1e-05	-0.000154
1.52	0.002573	-0.000353	-6e-06	-0.000347
1.53	-0.000229	-0.000343	-1.2e-05	-0.000331
1.54	-0.00115	-0.000236	4e-06	-0.00024
1.55	-0.001476	-0.000265	0	-0.000265
1.56	0.001038	-0.000293	2e-06	-0.000295
1.57	0.003578	-0.000246	3.2e-05	-0.000278
1.58	-0.000381	-0.000259	1.9e-05	-0.000278
1.59	-0.003974	-0.000251	-2.1e-05	-0.00023
1.6	0.000465	-0.000193	-1e-05	-0.000183
1.61	0.006598	-0.000267	7e-06	-0.000274
1.62	0.005328	-0.000336	-8e-06	-0.000328
1.63	0.002895	-0.000308	-8e-06	-0.0003
1.64	0.004278	-0.000298	7e-06	-0.000305
1.65	0.002303	-0.000338	-1.2e-05	-0.000326
1.66	-0.003362	-0.000282	-1.2e-05	-0.00027
1.67	-0.003755	-0.000191	1.2e-05	-0.000203
1.68	-0.002298	-0.000257	-2e-06	-0.000255
1.69	-0.001948	-0.000354	-1.8e-05	-0.000336
1.7	0.002635	-0.000293	-1e-06	-0.000292
1.71	0.009828	-0.00019	1.4e-05	-0.000204
1.72	0.010541	-0.000229	4e-06	-0.000233
1.73	0.004088	-0.000333	-1e-06	-0.000332
1.74	0.000987	-0.000321	1.4e-05	-0.000335
1.75	0.002021	-0.000247	2.3e-05	-0.00027
1.76	0.002102	-0.000261	2.4e-05	-0.000285
1.77	0.004738	-0.000309	1.3e-05	-0.000322
1.78	0.005425	-0.000257	-8e-06	-0.000249
1.79	-0.000495	-0.000227	-9e-06	-0.000218
1.8	-0.00076	-0.000297	8e-06	-0.000305
1.81	0.005875	-0.000309	7e-06	-0.000316
1.82	0.008613	-0.000241	3e-06	-0.000244
1.83	0.006119	-0.000273	1e-05	-0.000283
1.84	0.001689	-0.000344	2e-06	-0.000346
1.85	0.00151	-0.00031	-4e-06	-0.000306
1.86	0.000847	-0.000303	-1e-06	-0.000302
1.87	-0.005309	-0.000359	-2e-06	-0.000357
1.88	-0.010377	-0.000314	-3e-06	-0.000311
1.89	-0.009605	-0.000275	-1e-06	-0.000274
1.9	-0.004417	-0.000334	1.3e-05	-0.000347
1.91	-0.001263	-0.000309	2.6e-05	-0.000335
1.92	-2.9e-05	-0.000195	9e-06	-0.000204
1.93	0.002671	-0.000212	-4e-06	-0.000208
1.94	0.001158	-0.000257	5e-06	-0.000262
1.95	-0.004999	-0.000204	8e-06	-0.000212
1.96	-0.005832	-0.000227	1e-06	-0.000228
1.97	-0.002451	-0.000259	-2e-06	-0.000257
1.98	-0.001246	-0.00016	0	-0.00016
1.99	0.001208	-0.000182	1e-06	-0.000183
2	0.004962	-0.000345	1e-05	-0.000355
2.01	0.003788	-0.000347	1.6e-05	-0.000363
2.02	0.003107	-0.000285	7e-06	-0.000292
2.03	0.00586	-0.000259	-4e-06	-0.000255
2.04	0.004923	-0.000177	-7e-06	-0.00017
2.05	7e-06	-0.000133	8e-06	-0.000141
2.06	-0.005069	-0.000223	2.1e-05	-0.000244
2.07	-0.009117	-0.000221	1e-05	-0.000231
2.08	-0.010695	-0.000131	-8e-06	-0.000123
2.09	-0.007169	-0.000233	-1.7e-05	-0.000216
2.1	-0.002759	-0.000375	1e-06	-0.000376
2.11	-0.003603	-0.000271	2.6e-05	-0.000297
2.12	-0.007473	-0.00019	1.6e-05	-0.000206
2.13	-0.006317	-0.000297	1e-06	-0.000298
2.14	-0.002641	-0.0003	-2e-06	-0.000298
2.15	-0.005955	-0.000241	0	-0.000241
2.16	-0.011436	-0.00027	1e-06	-0.000271
2.17	-0.010226	-0.000222	-8e-06	-0.000214
2.18	-0.005768	-0.000105	-8e-06	-9.7e-05
2.19	-0.001104	-6.9e-05	0	-6.9e-05
2.2	0.004409	-0.000241	-6e-06	-0.000235
2.21	-0.000906	-0.000381	-7e-06	-0.000374
2.22	-0.00805	-0.000196	1e-06	-0.000197
2.23	-0.00088	-0.000122	4e-06	-0.000126
2.24	0.001964	-0.000303	-3e-06	-0.0003
2.25	-0.005515	-0.000235	-4e-06	-0.000231
2.26	-0.003567	-0.000114	1e-05	-0.000124
2.27	0.00236	-0.000179	-2e-06	-0.000177
2.28	-0.000292	-0.000216	-2.3e-05	-0.000193
2.29	-0.002384	-0.000209	-5e-06	-0.000204
2.3	0.001755	-0.000156	1.2e-05	-0.000168
2.31	0.003759	-0.000122	-7e-06	-0.000115
2.32	0.00355	-0.000183	-1.7e-05	-0.000166
2.33	0.005791	-0.000279	0	-0.000279
2.34	0.004442	-0.000249	1e-05	-0.000259
2.35	-0.000317	-0.00018	6e-06	-0.000186
2.36	-0.000617	-0.000298	-7e-06	-0.000291
2.37	-0.001646	-0.000351	-1.6e-05	-0.000335
2.38	-0.004375	-0.000223	-1.5e-05	-0.000208
2.39	-0.002271	-0.000162	-2.9e-05	-0.000133
2.4	0.000213	-0.000176	-2.7e-05	-0.000149
2.41	-0.000315	-0.00013	1.1e-05	-0.000141
2.42	0.000708	-0.000159	1.6e-05	-0.000175
2.43	-0.000638	-0.000214	-5e-06	-0.000209
2.44	-0.002643	-0.000216	-5e-06	-0.000211
2.45	0.000114	-0.000278	-1.1e-05	-0.000267
2.46	-0.000111	-0.000265	-7e-06	-0.000258
2.47	-0.003172	-0.000177	-1e-06	-0.000176
2.48	-0.004605	-0.000159	-2.2e-05	-0.000137
2.49	-0.005201	-0.000202	-2e-05	-0.000182
2.5	-0.005322	-0.000273	0	-0.000273
2.51	-0.002656	-0.00025	-1e-05	-0.00024
2.52	0.002905	-0.000159	-2e-05	-0.000139
2.53	0.004546	-0.000189	-4e-06	-0.000185
2.54	0.005175	-0.000217	0	-0.000217
2.55	0.00672	-9.7e-05	-8e-06	-8.9e-05
2.56	0.001242	-9.3e-05	1e-06	-9.4e-05
2.57	-0.004261	-0.00023	2e-06	-0.000232
2.58	-0.00256	-0.000223	-2e-06	-0.000221
2.59	-0.000353	-0.000172	8e-06	-0.00018
2.6	-0.004051	-0.000203	1e-05	-0.000213
2.61	-0.006005	-0.000203	1e-05	-0.000213
2.62	0.002559	-0.000175	9e-06	-0.000184
2.63	0.005481	-0.000163	-4e-06	-0.000159
2.64	-0.003198	-0.000262	-2e-06	-0.00026
2.65	-0.005243	-0.000311	2e-06	-0.000313
2.66	-0.002941	-0.000212	-1.3e-05	-0.000199
2.67	-0.004605	-0.000166	-2.1e-05	-0.000145
2.68	-0.004377	-0.000187	-1.4e-05	-0.000173
2.69	-0.001828	-0.000174	-1.1e-05	-0.000163
2.7	-0.001798	-0.000154	-2.6e-05	-0.000128
2.71	-0.004947	-0.000192	-2e-05	-0.000172
2.72	-0.006997	-0.00021	5e-06	-0.000215
2.73	-0.003593	-0.000226	1.2e-05	-0.000238
2.74	-0.001855	-0.0003	-1e-05	-0.00029
2.75	-0.00356	-0.000258	-3.2e-05	-0.000226
2.76	-0.000678	-0.000141	-2.8e-05	-0.000113
2.77	0.002963	-0.000127	0	-0.000127
2.78	0.001459	-0.000203	3e-06	-0.000206
2.79	-0.000417	-0.000246	-2e-05	-0.000226
2.8	-0.001097	-0.000315	-5e-06	-0.00031
2.81	-0.002362	-0.000401	2.3e-05	-0.000424
2.82	-0.000631	-0.000297	6e-06	-0.000303
2.83	-0.000321	-0.00014	-7e-06	-0.000133
2.84	-0.000573	-0.000169	-5e-06	-0.000164
2.85	0.000673	-0.000127	-8e-06	-0.000119
2.86	-0.002032	-0.000148	7e-06	-0.000155
2.87	-0.004162	-0.000398	8e-06	-0.000406
2.88	-0.000301	-0.000392	-1.7e-05	-0.000375
2.89	-0.00023	-0.000234	-1.1e-05	-0.000223
2.9	-0.00437	-0.000256	-1e-06	-0.000255
2.91	-0.006305	-0.000244	-1.9e-05	-0.000225
2.92	-0.00728	-0.000167	-1.7e-05	-0.00015
2.93	-0.004963	-0.000141	-2e-06	-0.000139
2.94	0.000324	-0.000228	-1.5e-05	-0.000213
2.95	0.00501	-0.00032	-2.4e-05	-0.000296
2.96	0.00683	-0.000278	-1.4e-05	-0.000264
2.97	0.002919	-0.000311	-1.8e-05	-0.000293
2.98	0.002108	-0.000298	-2.3e-05	-0.000275
2.99	0.002365	-0.000128	-1.2e-05	-0.000116
3	-0.00596	-0.000168	-3e-06	-0.000165
3.01	-0.008482	-0.000293	-1.8e-05	-0.000275
3.02	-0.000618	-0.000249	-2.9e-05	-0.00022
3.03	-0.000833	-0.000228	-1.5e-05	-0.000213
3.04	-0.004113	-0.000242	-1.5e-05	-0.000227
3.05	-7.7e-05	-0.000263	-4.3e-05	-0.00022
3.06	0.002437	-0.000309	-4.6e-05	-0.000263
3.07	0.003765	-0.000316	-2.3e-05	-0.000293
3.08	0.004895	-0.000316	3e-06	-0.000319
3.09	0.00202	-0.000279	-1e-06	-0.000278
3.1	-0.001721	-0.000292	-2.3e-05	-0.000269
3.11	-0.002082	-0.000365	-1.7e-05	-0.000348
3.12	-0.002921	-0.000261	3e-06	-0.000264
3.13	-0.002445	-0.000159	2e-06	-0.000161
3.14	0.001743	-0.000196	-1.3e-05	-0.000183
3.15	0.001707	-0.000247	-1e-05	-0.000237
3.16	-0.002731	-0.000281	-4e-06	-0.000277
3.17	0.001312	-0.000208	-8e-06	-0.0002
3.18	0.009762	-0.000179	-2e-06	-0.000177
3.19	0.009787	-0.000277	1e-06	-0.000278
3.2	0.011335	-0.000251	-1.9e-05	-0.000232
3.21	0.013918	-0.000156	-2e-05	-0.000136
3.22	0.009601	-0.000202	-7e-06	-0.000195
3.23	0.008952	-0.000279	-2e-05	-0.000259
3.24	0.010126	-0.000189	-1.9e-05	-0.00017
3.25	0.008215	-0.000163	-5e-06	-0.000158
3.26	0.008145	-0.000305	-2e-05	-0.000285
3.27	0.009173	-0.000258	-3.1e-05	-0.000227
3.28	0.013125	-0.00014	-2.5e-05	-0.000115
3.29	0.013949	-0.00025	-8e-06	-0.000242
3.3	0.006014	-0.000337	1.4e-05	-0.000351
3.31	0.002613	-0.000296	8e-06	-0.000304
3.32	0.003518	-0.000285	-1.5e-05	-0.00027
3.33	0.003292	-0.000283	-2.2e-05	-0.000261
3.34	0.00539	-0.000296	-1.4e-05	-0.000282
3.35	0.010327	-0.000328	-1.1e-05	-0.000317
3.36	0.011861	-0.000267	-1.7e-05	-0.00025
3.37	0.001879	-0.000168	-2.7e-05	-0.000141
3.38	-0.006017	-7.6e-05	-2.4e-05	-5.2e-05
3.39	-0.003006	-0.000119	-3e-06	-0.000116
3.4	-0.000991	-0.000236	-7e-06	-0.000229
3.41	-0.000851	-0.000169	-2.5e-05	-0.000144
3.42	-0.002734	-0.000152	-1.5e-05	-0.000137
3.43	-0.006545	-0.000274	-2e-06	-0.000272
3.44	-0.001769	-0.000236	-1.9e-05	-0.000217
3.45	0.004813	-0.000145	-3e-05	-0.000115
3.46	0.004754	-0.000191	-1.8e-05	-0.000173
3.47	0.005103	-0.000242	-2.2e-05	-0.00022
3.48	0.004883	-0.000156	-2.7e-05	-0.000129
3.49	0.000449	-9.1e-05	-1.3e-05	-7.8e-05
3.5	-0.000231	-0.000165	-1.1e-05	-0.000154
3.51	0.00243	-0.000218	-2.3e-05	-0.000195
3.52	0.002169	-0.000189	-2.3e-05	-0.000166
3.53	-0.000575	-0.000211	-1.9e-05	-0.000192
3.54	-0.003155	-0.00029	-1.5e-05	-0.000275
3.55	0.003832	-0.000396	-1e-05	-0.000386
3.56	0.01013	-0.000389	-1.1e-05	-0.000378
3.57	-0.00047	-0.000178	-1.8e-05	-0.00016
3.58	-0.002256	-9.7e-05	-3.1e-05	-6.6e-05
3.59	0.008811	-0.000166	-3.9e-05	-0.000127
3.6	0.000973	-9.3e-05	-3e-05	-6.3e-05
3.61	-0.010472	-0.000155	-1.4e-05	-0.000141
3.62	-0.005342	-0.000351	-4e-06	-0.000347
3.63	-0.004268	-0.000271	-2.3e-05	-0.000248
3.64	-0.006984	-0.000158	-3.7e-05	-0.000121
3.65	-0.001403	-0.000276	-5e-06	-0.000271
3.66	-0.000518	-0.000298	-4e-06	-0.000294
3.67	-0.009605	-0.00025	-3.6e-05	-0.000214
3.68	-0.013787	-0.000287	-2.2e-05	-0.000265
3.69	-0.010591	-0.00023	-2e-05	-0.00021
3.7	-0.008586	-0.000166	-4.1e-05	-0.000125
3.71	-0.008728	-0.000257	-3.2e-05	-0.000225
3.72	-0.007271	-0.000249	-2.9e-05	-0.00022
3.73	-0.006153	-0.000121	-3.8e-05	-8.3e-05
3.74	-0.006413	-0.000177	-2.6e-05	-0.000151
3.75	-0.006784	-0.000238	-9e-06	-0.000229
3.76	-0.007831	-0.000182	-5e-06	-0.000177
3.77	-0.009851	-0.000228	-2.1e-05	-0.000207
3.78	-0.011761	-0.000263	-3.4e-05	-0.000229
3.79	-0.009271	-0.000205	-2.9e-05	-0.000176
3.8	-0.004094	-0.000294	-1.5e-05	-0.000279
3.81	-0.002508	-0.000356	-1e-05	-0.000346
3.82	-0.003823	-0.0003	-1.5e-05	-0.000285
3.83	-0.001786	-0.000266	-1.5e-05	-0.000251
3.84	0.000957	-0.000277	-1.4e-05	-0.000263
3.85	-0.004512	-0.000273	-1.6e-05	-0.000257
3.86	-0.00843	-0.000284	-1.2e-05	-0.000272
3.87	-0.00486	-0.000275	-1.5e-05	-0.00026
3.88	-0.008222	-0.000195	-2.7e-05	-0.000168
3.89	-0.016629	-0.000197	-3.7e-05	-0.00016
3.9	-0.015263	-0.000234	-4.6e-05	-0.000188
3.91	-0.006336	-0.000235	-3e-05	-0.000205
3.92	-0.000887	-0.000198	-1.6e-05	-0.000182
3.93	-0.003671	-0.000124	-3e-05	-9.4e-05
3.94	-0.006166	-0.000177	-3.4e-05	-0.000143
3.95	-0.005474	-0.000263	-2.3e-05	-0.00024
3.96	-0.005175	-0.000302	-2.4e-05	-0.000278
3.97	-0.002369	-0.000236	-2.9e-05	-0.000207
3.98	-0.003476	-0.000122	-2.3e-05	-9.9e-05
3.99	-0.01293	-0.000201	-1.6e-05	-0.000185
4	-0.015983	-0.000368	-2.7e-05	-0.000341
4.01	-0.009857	-0.000335	-3.6e-05	-0.000299
4.02	-0.00366	-0.000273	-2.4e-05	-0.000249
4.03	-0.003377	-0.000328	-2e-05	-0.000308
4.04	-0.003469	-0.00033	-1.8e-05	-0.000312
4.05	-0.002232	-0.00026	-1.4e-05	-0.000246
4.06	-0.008928	-0.000177	-3.1e-05	-0.000146
4.07	-0.014817	-0.000197	-3e-05	-0.000167
4.08	-0.01286	-0.000364	-2e-06	-0.000362
4.09	-0.012976	-0.000352	-3e-06	-0.000349
4.1	-0.019543	-0.000183	-2.6e-05	-0.000157
4.11	-0.02003	-0.000207	-3.9e-05	-0.000168
4.12	-0.011617	-0.000306	-4.3e-05	-0.000263
4.13	-0.011371	-0.000288	-3e-05	-0.000258
4.14	-0.01378	-0.000256	-2.1e-05	-0.000235
4.15	-0.008655	-0.000269	-3.5e-05	-0.000234
4.16	-0.01051	-0.000209	-3.9e-05	-0.00017
4.17	-0.017944	-0.000203	-3.2e-05	-0.000171
4.18	-0.019424	-0.000287	-2.8e-05	-0.000259
4.19	-0.014771	-0.000234	-2.5e-05	-0.000209
4.2	-0.009277	-0.000144	-1.5e-05	-0.000129
4.21	-0.011217	-8e-05	-1.6e-05	-6.4e-05
4.22	-0.012641	-5.6e-05	-3.7e-05	-1.9e-05
4.23	-0.008964	-0.000235	-4.9e-05	-0.000186
4.24	-0.008449	-0.000396	-4.6e-05	-0.00035
4.25	-0.006359	-0.000291	-3.6e-05	-0.000255
4.26	-0.004588	-0.000139	-3.6e-05	-0.000103
4.27	-0.011035	-0.000206	-4.3e-05	-0.000163
4.28	-0.016653	-0.000298	-3.4e-05	-0.000264
4.29	-0.017043	-0.000264	-1.7e-05	-0.000247
4.3	-0.015952	-0.000184	-9e-06	-0.000175
4.31	-0.012784	-0.000116	-2.1e-05	-9.5e-05
4.32	-0.010078	-0.000165	-3.2e-05	-0.000133
4.33	-0.00831	-0.000244	-2.3e-05	-0.000221
4.34	-0.009871	-0.000319	-1.3e-05	-0.000306
4.35	-0.009144	-0.000276	-1.9e-05	-0.000257
4.36	-0.002846	-0.00011	-2.2e-05	-8.8e-05
4.37	-0.00638	-7.4e-05	-1.7e-05	-5.7e-05
4.38	-0.014523	-0.000197	-1.6e-05	-0.000181
4.39	-0.014935	-0.000335	-2.2e-05	-0.000313
4.4	-0.012464	-0.000305	-4.1e-05	-0.000264
4.41	-0.010122	-8.1e-05	-5.5e-05	-2.6e-05
4.42	-0.012202	-1e-06	-4.9e-05	4.8e-05
4.43	-0.014907	-0.000178	-3.6e-05	-0.000142
4.44	-0.013065	-0.000271	-3.2e-05	-0.000239
4.45	-0.012935	-0.000195	-2.2e-05	-0.000173
4.46	-0.01661	-0.000159	-1.9e-05	-0.00014
4.47	-0.016678	-0.000192	-2.6e-05	-0.000166
4.48	-0.009317	-0.000188	-2.5e-05	-0.000163
4.49	-0.005346	-0.00014	-3.3e-05	-0.000107
4.5	-0.007836	-0.00014	-4.7e-05	-9.3e-05
4.51	-0.009354	-0.000177	-5.7e-05	-0.00012
4.52	-0.010796	-0.000211	-5e-05	-0.000161
4.53	-0.008457	-0.000164	-2.9e-05	-0.000135
4.54	-0.005704	-0.000193	-1.8e-05	-0.000175
4.55	-0.011287	-0.000184	-2.9e-05	-0.000155
4.56	-0.011223	-0.000111	-4.5e-05	-6.6e-05
4.57	-0.003583	-0.000223	-5.4e-05	-0.000169
4.58	-0.001906	-0.000396	-3.7e-05	-0.000359
4.59	0.000447	-0.000338	-1.7e-05	-0.000321
4.6	0.002571	-0.000121	-3.2e-05	-8.9e-05
4.61	-0.006364	-0.000144	-4.1e-05	-0.000103
4.62	-0.010453	-0.000219	-2.6e-05	-0.000193
4.63	-0.003291	-9.5e-05	-3.4e-05	-6.1e-05
4.64	-0.002347	-4.9e-05	-4.8e-05	-1e-06
4.65	-0.00455	-0.000142	-4.3e-05	-9.9e-05
4.66	-0.003023	-0.00024	-3.1e-05	-0.000209
4.67	-0.006019	-0.000264	-2.2e-05	-0.000242
4.68	-0.009502	-0.000226	-2.6e-05	-0.0002
4.69	-0.006437	-0.000214	-3.2e-05	-0.000182
4.7	-0.000466	-0.000313	-2.9e-05	-0.000284
4.71	0.002646	-0.000327	-3.2e-05	-0.000295
4.72	-7e-06	-0.000181	-3.6e-05	-0.000145
4.73	-0.003858	-0.000137	-4.2e-05	-9.5e-05
4.74	-0.005562	-0.000176	-3.4e-05	-0.000142
4.75	-0.005326	-0.000162	-2e-05	-0.000142
4.76	-0.005205	-9.4e-05	-3.2e-05	-6.2e-05
4.77	-0.001411	-0.000112	-4.1e-05	-7.1e-05
4.78	0.005049	-0.000224	-3.5e-05	-0.000189
4.79	0.004002	-0.000171	-3.2e-05	-0.000139
4.8	0.000977	-0.000125	-2.8e-05	-9.7e-05
4.81	0.000643	-0.000191	-2.2e-05	-0.000169
4.82	-0.000597	-0.000164	-3.4e-05	-0.00013
4.83	-0.001803	-0.000124	-6.5e-05	-5.9e-05
4.84	-0.002689	-0.000255	-5.3e-05	-0.000202
4.85	-0.005024	-0.000288	-1.9e-05	-0.000269
4.86	-0.005767	-0.000201	-2e-05	-0.000181
4.87	-0.007449	-0.000229	-4.7e-05	-0.000182
4.88	-0.007819	-0.000311	-5.1e-05	-0.00026
4.89	-0.002887	-0.000316	-2.3e-05	-0.000293
4.9	-0.001272	-0.000212	-2.4e-05	-0.000188
4.91	-0.005441	-0.000168	-4e-05	-0.000128
4.92	-0.006676	-0.000155	-3.7e-05	-0.000118
4.93	-0.003718	-0.000121	-4e-05	-8.1e-05
4.94	-0.005551	-0.000165	-2.7e-05	-0.000138
4.95	-0.011197	-0.000182	-1.3e-05	-0.000169
4.96	-0.011184	-0.000136	-3e-05	-0.000106
4.97	-0.010614	-0.000186	-4.5e-05	-0.000141
4.98	-0.013815	-0.000233	-3.4e-05	-0.000199
4.99	-0.010046	-0.000248	-2e-05	-0.000228
5	-0.005554	-0.000357	-3.5e-05	-0.000322
5.01	-0.006341	-0.000339	-5.1e-05	-0.000288
5.02	-0.005374	-0.000195	-3.8e-05	-0.000157
5.03	-0.007532	-0.000243	-3.4e-05	-0.000209
5.04	-0.011938	-0.000252	-4.7e-05	-0.000205
5.05	-0.013953	-0.000155	-4e-05	-0.000115
5.06	-0.014297	-0.000244	-2.8e-05	-0.000216
5.07	-0.013898	-0.000325	-2.8e-05	-0.000297
5.08	-0.011654	-0.00028	-3.7e-05	-0.000243
5.09	-0.006281	-0.000173	-3.7e-05	-0.000136
5.1	-0.003972	-0.000133	-3.3e-05	-0.0001
5.11	-0.007432	-0.000203	-4.5e-05	-0.000158
5.12	-0.002643	-0.000247	-4.6e-05	-0.000201
5.13	0.007486	-0.000211	-3.5e-05	-0.000176
5.14	0.004477	-0.000208	-5e-05	-0.000158
5.15	-0.005749	-0.000247	-5.7e-05	-0.00019
5.16	-0.007096	-0.000267	-5.5e-05	-0.000212
5.17	-0.005515	-0.000367	-6e-05	-0.000307
5.18	-0.005118	-0.000436	-5.6e-05	-0.00038
5.19	-0.003515	-0.000314	-4.3e-05	-0.000271
5.2	-0.001506	-0.000267	-3.2e-05	-0.000235
5.21	0.000533	-0.00034	-4.5e-05	-0.000295
5.22	-0.00181	-0.000318	-5.8e-05	-0.00026
5.23	-0.002953	-0.00028	-3.9e-05	-0.000241
5.24	-0.002682	-0.000283	-3.1e-05	-0.000252
5.25	-0.007129	-0.000245	-3.8e-05	-0.000207
5.26	-0.007746	-0.00025	-3.7e-05	-0.000213
5.27	-0.004453	-0.000275	-5.1e-05	-0.000224
5.28	-0.003899	-0.000234	-5.9e-05	-0.000175
5.29	-0.000634	-0.000261	-5.1e-05	-0.00021
5.3	0.004155	-0.000349	-5.6e-05	-0.000293
5.31	0.002924	-0.000365	-6.1e-05	-0.000304
5.32	0.000126	-0.000292	-4.9e-05	-0.000243
5.33	0.000568	-0.000252	-4.8e-05	-0.000204
5.34	-0.001135	-0.00032	-5.4e-05	-0.000266
5.35	-0.001566	-0.000373	-4.7e-05	-0.000326
5.36	0.001731	-0.000359	-4.4e-05	-0.000315
5.37	-0.001623	-0.000371	-4.4e-05	-0.000327
5.38	-0.00746	-0.000342	-4.1e-05	-0.000301
5.39	-0.006368	-0.000262	-6.2e-05	-0.0002
5.4	-0.004834	-0.000346	-7.3e-05	-0.000273
5.41	-0.005145	-0.000428	-5.3e-05	-0.000375
5.42	-0.002445	-0.000296	-3.8e-05	-0.000258
5.43	-0.001187	-0.000245	-2.8e-05	-0.000217
5.44	-0.002898	-0.000378	-3.8e-05	-0.00034
5.45	-0.006819	-0.000419	-5.8e-05	-0.000361
5.46	-0.011887	-0.000408	-5.3e-05	-0.000355
5.47	-0.008192	-0.000302	-4.3e-05	-0.000259
5.48	-0.001941	-0.000102	-3.9e-05	-6.3e-05
5.49	-0.005526	-0.000125	-3.8e-05	-8.7e-05
5.5	-0.009441	-0.000188	-3.6e-05	-0.000152
5.51	-0.004238	-0.00013	-3.2e-05	-9.8e-05
5.52	-0.001797	-0.000106	-3.4e-05	-7.2e-05
5.53	-0.004906	0.000233	-4.4e-05	0.000277
5.54	-0.00255	0.001115	-5.6e-05	0.001171
5.55	-0.001288	0.001955	-6.9e-05	0.002024
5.56	-0.006788	0.002372	-6.5e-05	0.002437
5.57	-0.006772	0.002649	-5.8e-05	0.002707
5.58	-0.002363	0.003057	-6.5e-05	0.003122
5.59	-0.002473	0.003615	-6.5e-05	0.00368
5.6	-0.003166	0.004231	-7.9e-05	0.00431
5.61	0.001267	0.004928	-0.000125	0.005053
5.62	0.008792	0.005759	-0.000172	0.005931
5.63	0.011726	0.006662	-0.000225	0.006887
5.64	0.010084	0.007506	-0.000313	0.007819
5.65	0.007709	0.008374	-0.000469	0.008843
5.66	0.009126	0.009393	-0.000733	0.010126
5.67	0.017581	0.010352	-0.001184	0.011536
5.68	0.022846	0.011341	-0.001921	0.013262
5.69	0.0234	0.012365	-0.002812	0.015177
5.7	0.029701	0.013269	-0.003675	0.016944
5.71	0.035969	0.014244	-0.004526	0.01877
5.72	0.034673	0.015298	-0.00541	0.020708
5.73	0.035202	0.016267	-0.006317	0.022584
5.74	0.040761	0.017301	-0.007122	0.024423
5.75	0.043342	0.018393	-0.007812	0.026205
5.76	0.042575	0.019369	-0.008491	0.02786
5.77	0.044211	0.020301	-0.009086	0.029387
5.78	0.048087	0.021339	-0.009635	0.030974
5.79	0.048261	0.022367	-0.010354	0.032721
5.8	0.046114	0.023367	-0.011238	0.034605
5.81	0.048167	0.024407	-0.012081	0.036488
5.82	0.051742	0.025449	-0.012827	0.038276
5.83	0.051986	0.026508	-0.0135	0.040008
5.84	0.052639	0.027549	-0.014068	0.041617
5.85	0.058326	0.028521	-0.01461	0.043131
5.86	0.061397	0.029555	-0.015298	0.044853
5.87	0.05914	0.030664	-0.016074	0.046738
5.88	0.061864	0.031728	-0.016723	0.048451
5.89	0.066093	0.032806	-0.017181	0.049987
5.9	0.063273	0.03383	-0.017564	0.051394
5.91	0.065891	0.034841	-0.018031	0.052872
5.92	0.07454	0.035888	-0.018665	0.054553
5.93	0.077072	0.036946	-0.019448	0.056394
5.94	0.075446	0.038027	-0.020214	0.058241
5.95	0.077564	0.039116	-0.020736	0.059852
5.96	0.07892	0.0402	-0.021118	0.061318
5.97	0.077643	0.041226	-0.021641	0.062867
5.98	0.080913	0.042206	-0.022394	0.0646
5.99	0.084279	0.043206	-0.023205	0.066411
6	0.084788	0.044315	-0.023816	0.068131
6.01	0.086528	0.045502	-0.024246	0.069748
6.02	0.086827	0.046548	-0.024716	0.071264
6.03	0.090838	0.047526	-0.025269	0.072795
6.04	0.093914	0.048626	-0.025764	0.07439
6.05	0.091058	0.049722	-0.026232	0.075954
6.06	0.090458	0.05066	-0.02686	0.07752
6.07	0.090027	0.051607	-0.027707	0.079314
6.08	0.089251	0.052677	-0.028685	0.081362
6.09	0.092724	0.053693	-0.029509	0.083202
6.1	0.095848	0.054588	-0.030081	0.084669
6.11	0.096484	0.05556	-0.030724	0.086284
6.12	0.100132	0.056581	-0.031474	0.088055
6.13	0.102228	0.057606	-0.032115	0.089721
6.14	0.102233	0.058655	-0.032662	0.091317
6.15	0.109056	0.059635	-0.033205	0.09284
6.16	0.112838	0.060614	-0.033819	0.094433
6.17	0.107632	0.06166	-0.034502	0.096162
6.18	0.111264	0.062622	-0.035194	0.097816
6.19	0.121307	0.063583	-0.035978	0.099561
6.2	0.123316	0.064691	-0.036826	0.101517
6.21	0.122058	0.065715	-0.037529	0.103244
6.22	0.128551	0.066631	-0.038136	0.104767
6.23	0.137798	0.067628	-0.038813	0.106441
6.24	0.139293	0.068645	-0.039525	0.10817
6.25	0.139484	0.069586	-0.040256	0.109842
6.26	0.140131	0.070549	-0.040998	0.111547
6.27	0.141367	0.071626	-0.041723	0.113349
6.28	0.14739	0.072673	-0.042456	0.115129
6.29	0.15143	0.073602	-0.043235	0.116837
6.3	0.158593	0.074633	-0.044023	0.118656
6.31	0.166312	0.075746	-0.04476	0.120506
6.32	0.160634	0.07673	-0.045443	0.122173
6.33	0.153706	0.077682	-0.046073	0.123755
6.34	0.158958	0.078704	-0.046673	0.125377
6.35	0.166672	0.07975	-0.04734	0.12709
6.36	0.173346	0.080761	-0.04812	0.128881
6.37	0.177384	0.081812	-0.049061	0.130873
6.38	0.178787	0.082965	-0.05007	0.133035
6.39	0.181733	0.083945	-0.050984	0.134929
6.4	0.178243	0.084879	-0.051793	0.136672
6.41	0.169305	0.085953	-0.052441	0.138394
6.42	0.171698	0.086979	-0.053004	0.139983
6.43	0.179963	0.088056	-0.053728	0.141784
6.44	0.181729	0.089224	-0.054597	0.143821
6.45	0.180981	0.090259	-0.055463	0.145722
6.46	0.18031	0.091159	-0.056284	0.147443
6.47	0.179071	0.092125	-0.057026	0.149151
6.48	0.182855	0.093181	-0.05778	0.150961
6.49	0.182972	0.094153	-0.058606	0.152759
6.5	0.179656	0.095096	-0.059362	0.154458
6.51	0.186415	0.096091	-0.060128	0.156219
6.52	0.19326	0.097095	-0.061043	0.158138
6.53	0.19103	0.098114	-0.061855	0.159969
6.54	0.190706	0.099075	-0.062498	0.161573
6.55	0.195607	0.100036	-0.063364	0.1634
6.56	0.199075	0.101112	-0.064453	0.165565
6.57	0.20205	0.102133	-0.065322	0.167455
6.58	0.205671	0.10314	-0.065874	0.169014
6.59	0.208693	0.104244	-0.066406	0.17065
6.6	0.211675	0.105232	-0.067143	0.172375
6.61	0.213631	0.106171	-0.068031	0.174202
6.62	0.215226	0.107283	-0.068871	0.176154
6.63	0.219963	0.108405	-0.069582	0.177987
6.64	0.225221	0.109384	-0.070279	0.179663
6.65	0.228332	0.110328	-0.071064	0.181392
6.66	0.22887	0.111329	-0.071938	0.183267
6.67	0.228923	0.112366	-0.072951	0.185317
6.68	0.229864	0.113382	-0.074137	0.187519
6.69	0.231063	0.114371	-0.075308	0.189679
6.7	0.229592	0.115313	-0.076144	0.191457
6.71	0.232946	0.116318	-0.07676	0.193078
6.72	0.238974	0.117373	-0.077574	0.194947
6.73	0.237607	0.118367	-0.07867	0.197037
6.74	0.242434	0.119368	-0.079761	0.199129
6.75	0.255497	0.120395	-0.080645	0.20104
6.76	0.256107	0.121436	-0.081397	0.202833
6.77	0.253303	0.122497	-0.082133	0.20463
6.78	0.258697	0.123575	-0.082922	0.206497
6.79	0.26112	0.124592	-0.083794	0.208386
6.8	0.259731	0.125554	-0.084653	0.210207
6.81	0.264956	0.126644	-0.085501	0.212145
6.82	0.273502	0.12775	-0.086499	0.214249
6.83	0.275042	0.128694	-0.087524	0.216218
6.84	0.276246	0.129678	-0.088386	0.218064
6.85	0.279885	0.130696	-0.089211	0.219907
6.86	0.282526	0.131586	-0.090096	0.221682
6.87	0.284054	0.132503	-0.091006	0.223509
6.88	0.28285	0.133577	-0.092023	0.2256
6.89	0.28129	0.134657	-0.093159	0.227816
6.9	0.282739	0.135699	-0.094168	0.229867
6.91	0.291207	0.136863	-0.094976	0.231839
6.92	0.297339	0.137883	-0.095696	0.233579
6.93	0.299185	0.138693	-0.096451	0.235144
6.94	0.307395	0.139705	-0.097305	0.23701
6.95	0.310681	0.140829	-0.098157	0.238986
6.96	0.306506	0.14182	-0.099191	0.241011
6.97	0.311333	0.142808	-0.10056	0.243368
6.98	0.318378	0.143839	-0.101695	0.245534
6.99	0.318051	0.144809	-0.102254	0.247063
7	0.317749	0.145776	-0.102792	0.248568
7.01	0.320292	0.146804	-0.103583	0.250387
7.02	0.324995	0.147876	-0.104417	0.252293
7.03	0.325863	0.14893	-0.105425	0.254355
7.04	0.320876	0.149885	-0.106633	0.256518
7.05	0.320747	0.150906	-0.107636	0.258542
7.06	0.326511	0.151998	-0.108503	0.260501
7.07	0.331843	0.152917	-0.109547	0.262464
7.08	0.336605	0.153829	-0.110507	0.264336
7.09	0.339593	0.154922	-0.111145	0.266067
7.1	0.342192	0.155957	-0.11183	0.267787
7.11	0.347464	0.156841	-0.112887	0.269728
7.12	0.35251	0.157845	-0.114094	0.271939
7.13	0.358684	0.158868	-0.115103	0.273971
7.14	0.363772	0.159829	-0.116026	0.275855
7.15	0.361851	0.160889	-0.117187	0.278076
7.16	0.35868	0.161903	-0.118479	0.280382
7.17	0.362059	0.162872	-0.119427	0.282299
7.18	0.363178	0.163959	-0.120114	0.284073
7.19	0.364067	0.165001	-0.121076	0.286077
7.2	0.371082	0.165998	-0.122433	0.288431
7.21	0.374802	0.167058	-0.123722	0.29078
7.22	0.371999	0.168103	-0.124402	0.292505
7.23	0.372817	0.16917	-0.124767	0.293937
7.24	0.379012	0.170272	-0.125394	0.295666
7.25	0.382209	0.171225	-0.126182	0.297407
7.26	0.385596	0.172143	-0.126988	0.299131
7.27	0.38949	0.173213	-0.128039	0.301252
7.28	0.390845	0.17426	-0.129452	0.303712
7.29	0.392548	0.175183	-0.131066	0.306249
7.3	0.396144	0.176204	-0.132487	0.308691
7.31	0.39961	0.177312	-0.133417	0.310729
7.32	0.397769	0.178318	-0.134213	0.312531
7.33	0.397501	0.179374	-0.135196	0.31457
7.34	0.403648	0.180465	-0.136063	0.316528
7.35	0.408385	0.181352	-0.136805	0.318157
7.36	0.410036	0.182311	-0.137726	0.320037
7.37	0.412014	0.183501	-0.138625	0.322126
7.38	0.418767	0.184563	-0.13936	0.323923
7.39	0.428211	0.185428	-0.140274	0.325702
7.4	0.429164	0.186442	-0.141618	0.32806
7.41	0.428125	0.187512	-0.143076	0.330588
7.42	0.43513	0.188474	-0.143972	0.332446
7.43	0.435887	0.189398	-0.144397	0.333795
7.44	0.432801	0.190391	-0.145073	0.335464
7.45	0.438345	0.191377	-0.146117	0.337494
7.46	0.444678	0.192287	-0.147235	0.339522
7.47	0.448643	0.193297	-0.148349	0.341646
7.48	0.452839	0.194368	-0.149428	0.343796
7.49	0.457424	0.195367	-0.150468	0.345835
7.5	0.46198	0.196383	-0.151471	0.347854
7.51	0.463926	0.197356	-0.152249	0.349605
7.52	0.467413	0.198334	-0.152962	0.351296
7.53	0.472678	0.199339	-0.15395	0.353289
7.54	0.476518	0.200245	-0.155052	0.355297
7.55	0.484311	0.201214	-0.155994	0.357208
7.56	0.489357	0.202284	-0.156812	0.359096
7.57	0.486485	0.203224	-0.157619	0.360843
7.58	0.486687	0.204113	-0.158575	0.362688
7.59	0.490363	0.205201	-0.159793	0.364994
7.6	0.496894	0.206346	-0.161061	0.367407
7.61	0.503297	0.207345	-0.162118	0.369463
7.62	0.504447	0.208362	-0.163074	0.371436
7.63	0.506678	0.209406	-0.164366	0.373772
7.64	0.509535	0.210387	-0.166004	0.376391
7.65	0.511137	0.211394	-0.167273	0.378667
7.66	0.516369	0.212424	-0.167975	0.380399
7.67	0.522931	0.21337	-0.168749	0.382119
7.68	0.528272	0.214331	-0.169751	0.384082
7.69	0.529422	0.215472	-0.170701	0.386173
7.7	0.528311	0.216582	-0.171548	0.38813
7.71	0.531112	0.217573	-0.172279	0.389852
7.72	0.538478	0.218626	-0.173018	0.391644
7.73	0.545508	0.219636	-0.174094	0.39373
7.74	0.547468	0.22057	-0.175521	0.396091
7.75	0.547058	0.221678	-0.176795	0.398473
7.76	0.552754	0.222787	-0.177537	0.400324
7.77	0.559053	0.223765	-0.178084	0.401849
7.78	0.560641	0.224748	-0.17877	0.403518
7.79	0.561272	0.225735	-0.17951	0.405245
7.8	0.558825	0.226697	-0.180346	0.407043
7.81	0.562055	0.227691	-0.181487	0.409178
7.82	0.576714	0.228667	-0.182805	0.411472
7.83	0.584257	0.229636	-0.183897	0.413533
7.84	0.580971	0.230679	-0.184566	0.415245
7.85	0.585129	0.231739	-0.185045	0.416784
7.86	0.59447	0.232767	-0.18575	0.418517
7.87	0.59783	0.233776	-0.186961	0.420737
7.88	0.60029	0.234788	-0.188692	0.42348
7.89	0.604209	0.235797	-0.190294	0.426091
7.9	0.604884	0.236763	-0.1911	0.427863
7.91	0.604318	0.237752	-0.191546	0.429298
7.92	0.606036	0.238767	-0.192206	0.430973
7.93	0.607008	0.239779	-0.192912	0.432691
7.94	0.607619	0.240843	-0.193597	0.43444
7.95	0.616983	0.241831	-0.194458	0.436289
7.96	0.627072	0.242757	-0.195503	0.43826
7.97	0.627717	0.24385	-0.196711	0.440561
7.98	0.629271	0.244908	-0.19799	0.442898
7.99	0.635048	0.2458	-0.199086	0.444886
8	0.635239	0.246867	-0.200037	0.446904
8.01	0.63544	0.248034	-0.201041	0.449075
8.02	0.642742	0.248986	-0.202182	0.451168
8.03	0.654153	0.249868	-0.203501	0.453369
8.04	0.659196	0.25085	-0.204655	0.455505
8.05	0.653571	0.251869	-0.205396	0.457265
8.06	0.65171	0.252929	-0.206229	0.459158
8.07	0.659405	0.254023	-0.207432	0.461455
8.08	0.664916	0.255029	-0.20859	0.463619
8.09	0.66965	0.256041	-0.20944	0.465481
8.1	0.679155	0.257009	-0.210236	0.467245
8.11	0.683737	0.257933	-0.211338	0.469271
8.12	0.683704	0.258957	-0.212847	0.471804
8.13	0.687089	0.259914	-0.214445	0.474359
8.14	0.691109	0.260808	-0.215631	0.476439
8.15	0.695867	0.261862	-0.216247	0.478109
8.16	0.702458	0.262932	-0.216797	0.479729
8.17	0.704363	0.263856	-0.217669	0.481525
8.18	0.702081	0.264831	-0.218609	0.48344
8.19	0.704903	0.265908	-0.219352	0.48526
8.2	0.711624	0.26695	-0.220156	0.487106
8.21	0.71622	0.267944	-0.221256	0.4892
8.22	0.719365	0.268848	-0.222316	0.491164
8.23	0.722701	0.269785	-0.223232	0.493017
8.24	0.724282	0.270891	-0.224234	0.495125
8.25	0.72965	0.271961	-0.225077	0.497038
8.26	0.738035	0.272953	-0.225551	0.498504
8.27	0.742507	0.273929	-0.225938	0.499867
8.28	0.74704	0.274934	-0.226385	0.501319
8.29	0.75209	0.275993	-0.226846	0.502839
8.3	0.754062	0.277068	-0.227634	0.504702
8.31	0.75604	0.278173	-0.229368	0.507541
8.32	0.762207	0.279221	-0.231915	0.511136
8.33	0.770945	0.280127	-0.23387	0.513997
8.34	0.77531	0.281062	-0.234631	0.515693
8.35	0.77025	0.282099	-0.235221	0.51732
8.36	0.768082	0.283094	-0.236241	0.519335
8.37	0.777108	0.284076	-0.237439	0.521515
8.38	0.782783	0.285156	-0.23847	0.523626
8.39	0.783135	0.286161	-0.23932	0.525481
8.4	0.786756	0.287102	-0.240413	0.527515
8.41	0.789158	0.288082	-0.241858	0.52994
8.42	0.791314	0.289141	-0.243059	0.5322
8.43	0.795879	0.290223	-0.243742	0.533965
8.44	0.799239	0.291205	-0.244465	0.53567
8.45	0.804406	0.292166	-0.245621	0.537787
8.46	0.813416	0.293141	-0.247109	0.54025
8.47	0.825406	0.294136	-0.248567	0.542703
8.48	0.832632	0.295151	-0.249495	0.544646
8.49	0.833952	0.296118	-0.250131	0.546249
8.5	0.838623	0.297145	-0.251061	0.548206
8.51	0.843883	0.29817	-0.252244	0.550414
8.52	0.847162	0.299134	-0.253508	0.552642
8.53	0.848929	0.30018	-0.254684	0.554864
8.54	0.849238	0.301247	-0.255469	0.556716
8.55	0.85502	0.302226	-0.255992	0.558218
8.56	0.866561	0.303112	-0.256593	0.559705
8.57	0.87521	0.304049	-0.25728	0.561329
8.58	0.87882	0.305092	-0.258241	0.563333
8.59	0.885306	0.306057	-0.259835	0.565892
8.6	0.887143	0.307002	-0.261692	0.568694
8.61	0.881548	0.308015	-0.262914	0.570929
8.62	0.885428	0.309048	-0.263489	0.572537
8.63	0.895971	0.31018	-0.264047	0.574227
8.64	0.900783	0.311303	-0.264746	0.576049
8.65	0.904123	0.312215	-0.265711	0.577926
8.66	0.907911	0.313104	-0.267001	0.580105
8.67	0.908489	0.314226	-0.268088	0.582314
8.68	0.909904	0.315371	-0.268714	0.584085
8.69	0.916266	0.316388	-0.269298	0.585686
8.7	0.923875	0.317416	-0.270036	0.587452
8.71	0.927906	0.31844	-0.270825	0.589265
8.72	0.931726	0.319418	-0.271678	0.591096
8.73	0.938317	0.32038	-0.272712	0.593092
8.74	0.942299	0.321392	-0.27407	0.595462
8.75	0.944554	0.322433	-0.275704	0.598137
8.76	0.948825	0.323457	-0.277057	0.600514
8.77	0.955827	0.324403	-0.277782	0.602185
8.78	0.962631	0.325357	-0.278382	0.603739
8.79	0.967955	0.326388	-0.27925	0.605638
8.8	0.973	0.327402	-0.280181	0.607583
8.81	0.9768	0.328376	-0.281106	0.609482
8.82	0.977961	0.329255	-0.282319	0.611574
8.83	0.979331	0.330163	-0.283949	0.614112
8.84	0.986829	0.331296	-0.285756	0.617052
8.85	0.995397	0.332392	-0.28715	0.619542
8.86	0.994646	0.333278	-0.287774	0.621052
8.87	0.989815	0.33428	-0.288154	0.622434
8.88	0.99248	0.33537	-0.288737	0.624107
8.89	1.00757	0.336338	-0.289446	0.625784
8.9	1.01887	0.337361	-0.290455	0.627816
8.91	1.01519	0.338378	-0.292003	0.630381
8.92	1.01688	0.339248	-0.293659	0.632907
8.93	1.03014	0.340192	-0.294653	0.634845
8.94	1.03611	0.341264	-0.2952	0.636464
8.95	1.03701	0.34225	-0.296036	0.638286
8.96	1.04333	0.343178	-0.297117	0.640295
8.97	1.05232	0.344239	-0.298137	0.642376
8.98	1.05445	0.345306	-0.299165	0.644471
8.99	1.05069	0.346334	-0.300119	0.646453
9	1.0549	0.347388	-0.300946	0.648334
9.01	1.06316	0.348351	-0.30194	0.650291
9.02	1.06272	0.349291	-0.302997	0.652288
9.03	1.06011	0.350344	-0.303695	0.654039
9.04	1.06387	0.351409	-0.304189	0.655598
9.05	1.07065	0.35243	-0.304918	0.657348
9.06	1.0798	0.353518	-0.306039	0.659557
9.07	1.08877	0.354637	-0.307598	0.662235
9.08	1.0932	0.355716	-0.309037	0.664753
9.09	1.09916	0.356745	-0.309713	0.666458
9.1	1.10566	0.357684	-0.310294	0.667978
9.11	1.11053	0.358684	-0.311472	0.670156
9.12	1.11686	0.359788	-0.312825	0.672613
9.13	1.11995	0.36079	-0.313843	0.674633
9.14	1.12303	0.361687	-0.314551	0.676238
9.15	1.12832	0.3626	-0.315177	0.677777
9.16	1.12828	0.363576	-0.315891	0.679467
9.17	1.12873	0.364526	-0.316735	0.681261
9.18	1.13793	0.365454	-0.317598	0.683052
9.19	1.14531	0.366539	-0.318538	0.685077
9.2	1.14577	0.367604	-0.319716	0.68732
9.21	1.14812	0.36848	-0.320933	0.689413
9.22	1.15347	0.369475	-0.321881	0.691356
9.23	1.15397	0.370582	-0.322655	0.693237
9.24	1.15131	0.371585	-0.323527	0.695112
9.25	1.15812	0.372534	-0.324684	0.697218
9.26	1.17091	0.37354	-0.326085	0.699625
9.27	1.17569	0.374532	-0.327314	0.701846
9.28	1.17686	0.375448	-0.328189	0.703637
9.29	1.18023	0.376451	-0.329033	0.705484
9.3	1.18369	0.377569	-0.330022	0.707591
9.31	1.1918	0.378577	-0.330901	0.709478
9.32	1.20236	0.379562	-0.331554	0.711116
9.33	1.20978	0.380686	-0.332239	0.712925
9.34	1.21671	0.381666	-0.333059	0.714725
9.35	1.22354	0.382525	-0.333959	0.716484
9.36	1.22986	0.383579	-0.33513	0.718709
9.37	1.23458	0.384606	-0.336834	0.72144
9.38	1.23574	0.385483	-0.338533	0.724016
9.39	1.23723	0.386416	-0.339295	0.725711
9.4	1.24592	0.387468	-0.339581	0.727049
9.41	1.25327	0.388559	-0.340314	0.728873
9.42	1.25538	0.389595	-0.341367	0.730962
9.43	1.26083	0.390575	-0.342577	0.733152
9.44	1.27038	0.391532	-0.343957	0.735489
9.45	1.27656	0.392496	-0.345123	0.737619
9.46	1.27638	0.393563	-0.34592	0.739483
9.47	1.27987	0.394632	-0.346662	0.741294
9.48	1.29006	0.395587	-0.347525	0.743112
9.49	1.29724	0.396567	-0.34845	0.745017
9.5	1.29642	0.39761	-0.349451	0.747061
9.51	1.29459	0.398592	-0.350372	0.748964
9.52	1.30094	0.399568	-0.351084	0.750652
9.53	1.31253	0.400632	-0.351782	0.752414
9.54	1.3164	0.401725	-0.3525	0.754225
9.55	1.31405	0.402695	-0.353343	0.756038
9.56	1.31908	0.403648	-0.354734	0.758382
9.57	1.32963	0.404812	-0.356606	0.761418
9.58	1.33651	0.405933	-0.358255	0.764188
9.59	1.33946	0.406785	-0.359229	0.766014
9.6	1.34241	0.407736	-0.359687	0.767423
9.61	1.34959	0.408741	-0.360067	0.768808
9.62	1.35861	0.40966	-0.360636	0.770296
9.63	1.36582	0.41068	-0.361493	0.772173
9.64	1.37336	0.411755	-0.362601	0.774356
9.65	1.37795	0.412771	-0.363571	0.776342
9.66	1.38061	0.413728	-0.364156	0.777884
9.67	1.38505	0.414691	-0.364591	0.779282
9.68	1.38956	0.415756	-0.365166	0.780922
9.69	1.39399	0.416845	-0.365975	0.78282
9.7	1.3974	0.417814	-0.367047	0.784861
9.71	1.40298	0.418768	-0.368354	0.787122
9.72	1.4121	0.419762	-0.369551	0.789313
9.73	1.42267	0.420716	-0.370331	0.791047
9.74	1.42655	0.421701	-0.370916	0.792617
9.75	1.42351	0.422795	-0.371533	0.794328
9.76	1.42682	0.423745	-0.372245	0.79599
9.77	1.43836	0.424533	-0.373382	0.797915
9.78	1.44759	0.425619	-0.375093	0.800712
9.79	1.45738	0.426795	-0.376628	0.803423
9.8	1.46453	0.42772	-0.377577	0.805297
9.81	1.46284	0.428672	-0.378489	0.807161
9.82	1.46734	0.429677	-0.379483	0.80916
9.83	1.48138	0.430538	-0.380343	0.810881
9.84	1.48726	0.431545	-0.381227	0.812772
9.85	1.4871	0.432679	-0.382197	0.814876
9.86	1.49263	0.433632	-0.383195	0.816827
9.87	1.50119	0.434545	-0.384323	0.818868
9.88	1.50899	0.435565	-0.385594	0.821159
9.89	1.51492	0.436657	-0.386959	0.823616
9.9	1.51757	0.437725	-0.388195	0.82592
9.91	1.5218	0.438758	-0.388988	0.827746
9.92	1.52925	0.439735	-0.389581	0.829316
9.93	1.53395	0.440701	-0.39035	0.831051
9.94	1.53681	0.441747	-0.391238	0.832985
9.95	1.54376	0.442813	-0.392295	0.835108
9.96	1.54721	0.443835	-0.393689	0.837524
9.97	1.54711	0.444892	-0.395084	0.839976
9.98	1.55263	0.445854	-0.395934	0.841788
9.99	1.56061	0.44674	-0.396344	0.843084
10	1.56491	0.447784	-0.396807	0.844591
10.01	1.56733	0.448878	-0.397574	0.846452
10.02	1.5751	0.449873	-0.398827	0.8487
10.03	1.58488	0.450894	-0.400514	0.851408
10.04	1.58849	0.451926	-0.40191	0.853836
10.05	1.59101	0.452886	-0.402615	0.855501
10.06	1.59911	0.453932	-0.403118	0.85705
10.07	1.60861	0.454977	-0.403827	0.858804
10.08	1.6114	0.455924	-0.404793	0.860717
10.09	1.60921	0.456979	-0.405948	0.862927
10.1	1.61579	0.45808	-0.407084	0.865164
10.11	1.6257	0.458976	-0.408092	0.867068
10.12	1.62396	0.45982	-0.409107	0.868927
10.13	1.62125	0.460911	-0.410368	0.871279
10.14	1.63274	0.461936	-0.411957	0.873893
10.15	1.64546	0.46282	-0.413254	0.876074
10.16	1.64768	0.463836	-0.413759	0.877595
10.17	1.64914	0.464891	-0.414106	0.878997
10.18	1.65592	0.465853	-0.414774	0.880627
10.19	1.66474	0.466736	-0.415486	0.882222
10.2	1.67175	0.467716	-0.41623	0.883946
10.21	1.67547	0.468833	-0.417311	0.886144
10.22	1.6782	0.469883	-0.418807	0.88869
10.23	1.68193	0.470779	-0.420618	0.891397
10.24	1.68646	0.471677	-0.422383	0.89406
10.25	1.69214	0.472699	-0.423416	0.896115
10.26	1.69943	0.473697	-0.423784	0.897481
10.27	1.70524	0.474627	-0.424207	0.898834
10.28	1.70803	0.475673	-0.424817	0.90049
10.29	1.71701	0.47672	-0.425437	0.902157
10.3	1.72922	0.477662	-0.426219	0.903881
10.31	1.73709	0.478642	-0.427281	0.905923
10.32	1.75111	0.479734	-0.428723	0.908457
10.33	1.76301	0.480887	-0.430573	0.91146
10.34	1.76205	0.481991	-0.432017	0.914008
10.35	1.76008	0.482987	-0.432679	0.915666
10.36	1.76794	0.483905	-0.433368	0.917273
10.37	1.78456	0.484824	-0.434468	0.919292
10.38	1.79453	0.485899	-0.435689	0.921588
10.39	1.79142	0.486941	-0.436671	0.923612
10.4	1.79233	0.487884	-0.43725	0.925134
10.41	1.80072	0.489012	-0.437679	0.926691
10.42	1.80573	0.490109	-0.438204	0.928313
10.43	1.81173	0.490932	-0.438838	0.92977
10.44	1.82029	0.491904	-0.43958	0.931484
10.45	1.82804	0.493061	-0.440328	0.933389
10.46	1.83464	0.494116	-0.441124	0.93524
10.47	1.83633	0.495105	-0.442329	0.937434
10.48	1.84075	0.496081	-0.44387	0.939951
10.49	1.84887	0.497075	-0.444991	0.942066
10.5	1.85498	0.498142	-0.445495	0.943637
10.51	1.8603	0.499159	-0.445959	0.945118
10.52	1.86327	0.499997	-0.446631	0.946628
10.53	1.87031	0.500914	-0.4474	0.948314
10.54	1.88338	0.501986	-0.448183	0.950169
10.55	1.88894	0.502913	-0.448931	0.951844
10.56	1.8898	0.503815	-0.449896	0.953711
10.57	1.89399	0.504889	-0.451411	0.9563
10.58	1.90258	0.50603	-0.453163	0.959193
10.59	1.90894	0.507074	-0.454406	0.96148
10.6	1.90534	0.507917	-0.455028	0.962945
10.61	1.9049	0.508866	-0.455552	0.964418
10.62	1.91546	0.510058	-0.456281	0.966339
10.63	1.92502	0.511037	-0.45721	0.968247
10.64	1.93186	0.5118	-0.458271	0.970071
10.65	1.93701	0.512836	-0.459371	0.972207
10.66	1.9345	0.513983	-0.46071	0.974693
10.67	1.93767	0.514936	-0.462511	0.977447
10.68	1.94957	0.515879	-0.464344	0.980223
10.69	1.95697	0.516891	-0.465542	0.982433
10.7	1.96428	0.51787	-0.466057	0.983927
10.71	1.97092	0.518852	-0.466499	0.985351
10.72	1.97356	0.519864	-0.467174	0.987038
10.73	1.97991	0.520887	-0.467878	0.988765
10.74	1.98993	0.521968	-0.468637	0.990605
10.75	1.99727	0.523021	-0.469637	0.992658
10.76	2.00134	0.523972	-0.470752	0.994724
10.77	2.00692	0.524968	-0.471832	0.9968
10.78	2.016	0.525998	-0.473001	0.998999
10.79	2.02494	0.527035	-0.474124	1.00116
10.8	2.02905	0.528092	-0.474937	1.00303
10.81	2.03494	0.529087	-0.475579	1.00467
10.82	2.04299	0.530018	-0.476245	1.00626
10.83	2.04426	0.530983	-0.47698	1.00796
10.84	2.04507	0.532023	-0.477701	1.00972
10.85	2.05494	0.533068	-0.478289	1.01136
10.86	2.06565	0.534009	-0.478864	1.01287
10.87	2.07047	0.534929	-0.479592	1.01452
10.88	2.0773	0.536025	-0.480394	1.01642
10.89	2.08295	0.537062	-0.481152	1.01821
10.9	2.08454	0.537963	-0.482003	1.01997
10.91	2.09357	0.539057	-0.48328	1.02234
10.92	2.10343	0.540135	-0.484784	1.02492
10.93	2.10952	0.541035	-0.485756	1.02679
10.94	2.12261	0.541966	-0.486177	1.02814
10.95	2.1283	0.542936	-0.486624	1.02956
10.96	2.12216	0.54397	-0.487352	1.03132
10.97	2.1293	0.545042	-0.488403	1.03345
10.98	2.14373	0.546039	-0.489542	1.03558
10.99	2.15008	0.547043	-0.490436	1.03748
11	2.15562	0.54806	-0.49119	1.03925
11.01	2.16086	0.54899	-0.492005	1.041
11.02	2.16359	0.549976	-0.492906	1.04288
11.03	2.17044	0.551022	-0.493838	1.04486
11.04	2.17847	0.552058	-0.494678	1.04674
11.05	2.18285	0.553086	-0.495429	1.04852
11.06	2.18628	0.554127	-0.496213	1.05034
11.07	2.18958	0.555113	-0.497048	1.05216
11.08	2.19356	0.556037	-0.497921	1.05396
11.09	2.20289	0.55712	-0.498973	1.05609
11.1	2.21111	0.558152	-0.500143	1.0583
11.11	2.21534	0.558893	-0.501071	1.05996
11.12	2.21959	0.55978	-0.501748	1.06153
11.13	2.2269	0.561003	-0.502507	1.06351
11.14	2.24022	0.562169	-0.503397	1.06557
11.15	2.25089	0.563068	-0.50424	1.06731
11.16	2.24969	0.563995	-0.504979	1.06897
11.17	2.24935	0.56505	-0.505596	1.07065
11.18	2.25849	0.565985	-0.506091	1.07208
11.19	2.26862	0.566863	-0.506628	1.07349
11.2	2.27339	0.567916	-0.507333	1.07525
11.21	2.27496	0.568994	-0.508192	1.07719
11.22	2.27731	0.569954	-0.509304	1.07926
11.23	2.28437	0.570965	-0.510766	1.08173
11.24	2.29721	0.571986	-0.51248	1.08447
11.25	2.30549	0.572976	-0.51408	1.08706
11.26	2.30443	0.57391	-0.515028	1.08894
11.27	2.31304	0.574834	-0.515587	1.09042
11.28	2.33135	0.575931	-0.516437	1.09237
11.29	2.33837	0.576982	-0.517449	1.09443
11.3	2.33754	0.577937	-0.518279	1.09622
11.31	2.344	0.578995	-0.519074	1.09807
11.32	2.35387	0.579905	-0.519869	1.09977
11.33	2.36252	0.580813	-0.52049	1.1013
11.34	2.36925	0.581965	-0.521127	1.10309
11.35	2.37221	0.583057	-0.522113	1.10517
11.36	2.37653	0.583997	-0.523438	1.10744
11.37	2.38421	0.584999	-0.524911	1.10991
11.38	2.39669	0.586061	-0.526386	1.11245
11.39	2.40695	0.587102	-0.527623	1.11473
11.4	2.40956	0.588128	-0.528398	1.11653
11.41	2.41076	0.589074	-0.52886	1.11793
11.42	2.41681	0.590033	-0.529345	1.11938
11.43	2.42551	0.591039	-0.530088	1.12113
11.44	2.43166	0.592045	-0.531269	1.12331
11.45	2.43473	0.593041	-0.532811	1.12585
11.46	2.43652	0.594021	-0.534248	1.12827
11.47	2.44538	0.594985	-0.535148	1.13013
11.48	2.45806	0.595926	-0.535711	1.13164
11.49	2.46642	0.596969	-0.536327	1.1333
11.5	2.47502	0.598052	-0.537005	1.13506
11.51	2.48046	0.599023	-0.537842	1.13687
11.52	2.48185	0.600017	-0.538916	1.13893
11.53	2.48894	0.601024	-0.539903	1.14093
11.54	2.4984	0.601984	-0.540593	1.14258
11.55	2.50356	0.60303	-0.541083	1.14411
11.56	2.51011	0.604012	-0.541518	1.14553
11.57	2.51852	0.604906	-0.542013	1.14692
11.58	2.52254	0.60596	-0.542731	1.14869
11.59	2.52337	0.606965	-0.54404	1.15101
11.6	2.52825	0.607817	-0.546007	1.15382
11.61	2.53829	0.608892	-0.547667	1.15656
11.62	2.55083	0.610083	-0.548358	1.15844
11.63	2.55883	0.611026	-0.548784	1.15981
11.64	2.56093	0.611922	-0.54941	1.16133
11.65	2.56439	0.612939	-0.549967	1.16291
11.66	2.57177	0.613967	-0.550554	1.16452
11.67	2.57975	0.614958	-0.551459	1.16642
11.68	2.58536	0.615923	-0.552593	1.16852
11.69	2.59147	0.616945	-0.553809	1.17075
11.7	2.59781	0.618012	-0.55522	1.17323
11.71	2.60389	0.61901	-0.556768	1.17578
11.72	2.61219	0.620016	-0.557894	1.17791
11.73	2.61578	0.6211	-0.558443	1.17954
11.74	2.61979	0.622059	-0.559073	1.18113
11.75	2.63366	0.623038	-0.560068	1.18311
11.76	2.64434	0.624114	-0.561029	1.18514
11.77	2.65193	0.62509	-0.56172	1.18681
11.78	2.66292	0.626093	-0.562292	1.18839
11.79	2.66804	0.6271	-0.562881	1.18998
11.8	2.66847	0.628034	-0.563459	1.19149
11.81	2.67563	0.629081	-0.564035	1.19312
11.82	2.68721	0.630146	-0.564661	1.19481
11.83	2.69597	0.631082	-0.565356	1.19644
11.84	2.69933	0.632105	-0.566133	1.19824
11.85	2.70353	0.633178	-0.567031	1.20021
11.86	2.71241	0.634121	-0.568213	1.20233
11.87	2.71588	0.635151	-0.569653	1.2048
11.88	2.72263	0.636256	-0.570802	1.20706
11.89	2.73976	0.637192	-0.571356	1.20855
11.9	2.74594	0.638154	-0.571808	1.20996
11.91	2.74223	0.639283	-0.572407	1.21169
11.92	2.7434	0.640274	-0.572947	1.21322
11.93	2.75207	0.641148	-0.573557	1.21471
11.94	2.76602	0.642169	-0.574369	1.21654
11.95	2.7745	0.643229	-0.57529	1.21852
11.96	2.77515	0.644162	-0.576339	1.2205
11.97	2.78314	0.645146	-0.577342	1.22249
11.98	2.79696	0.646134	-0.578169	1.2243
11.99	2.80138	0.64701	-0.578938	1.22595
12	2.80233	0.647993	-0.579596	1.22759
12.01	2.80715	0.649105	-0.580208	1.22931
12.02	2.81846	0.650204	-0.580952	1.23116
12.03	2.83051	0.651265	-0.581815	1.23308
12.04	2.83336	0.652223	-0.582698	1.23492
12.05	2.83859	0.653128	-0.583489	1.23662
12.06	2.84921	0.654081	-0.584177	1.23826
12.07	2.85216	0.655105	-0.584865	1.23997
12.08	2.85465	0.656206	-0.58561	1.24182
12.09	2.86069	0.657156	-0.586453	1.24361
12.1	2.86456	0.658015	-0.587427	1.24544
12.11	2.87644	0.659107	-0.588369	1.24748
12.12	2.89212	0.660205	-0.589249	1.24945
12.13	2.89292	0.661104	-0.590389	1.25149
12.14	2.88765	0.662054	-0.591943	1.254
12.15	2.89321	0.663159	-0.594031	1.25719
12.16	2.90554	0.664173	-0.596575	1.26075
12.17	2.91549	0.665086	-0.598261	1.26335
12.18	2.92463	0.666078	-0.598698	1.26478
12.19	2.93279	0.667124	-0.599361	1.26649
12.2	2.93899	0.668261	-0.600513	1.26877
12.21	2.94656	0.669373	-0.601321	1.27069
12.22	2.95673	0.670276	-0.601838	1.27211
12.23	2.96407	0.671166	-0.602407	1.27357
12.24	2.97139	0.672199	-0.603007	1.27521
12.25	2.98167	0.673201	-0.603618	1.27682
12.26	2.98993	0.67419	-0.604374	1.27856
12.27	2.99575	0.675254	-0.605321	1.28058
12.28	2.99925	0.676251	-0.606361	1.28261
12.29	3.0046	0.677227	-0.607593	1.28482
12.3	3.01335	0.678267	-0.609032	1.2873
12.31	3.01885	0.679319	-0.610301	1.28962
12.32	3.02605	0.680335	-0.611194	1.29153
12.33	3.04174	0.681335	-0.611971	1.29331
12.34	3.05241	0.682344	-0.612848	1.29519
12.35	3.05595	0.683366	-0.613671	1.29704
12.36	3.06425	0.684328	-0.614349	1.29868
12.37	3.07287	0.685285	-0.614978	1.30026
12.38	3.07388	0.686225	-0.615693	1.30192
12.39	3.07387	0.687191	-0.616762	1.30395
12.4	3.07924	0.688237	-0.618332	1.30657
12.41	3.08864	0.689177	-0.619874	1.30905
12.42	3.0965	0.690122	-0.620754	1.31088
12.43	3.10086	0.691185	-0.621214	1.3124
12.44	3.10719	0.692176	-0.62173	1.31391
12.45	3.11733	0.693165	-0.622409	1.31557
12.46	3.12478	0.694194	-0.62327	1.31746
12.47	3.12777	0.695177	-0.624311	1.31949
12.48	3.13122	0.696127	-0.625437	1.32156
12.49	3.13909	0.697084	-0.62659	1.32367
12.5	3.14901	0.698069	-0.627778	1.32585
12.51	3.15724	0.699035	-0.628898	1.32793
12.52	3.16353	0.700044	-0.629892	1.32994
12.53	3.16604	0.701122	-0.630763	1.33188
12.54	3.16642	0.702081	-0.631456	1.33354
12.55	3.17551	0.703065	-0.632088	1.33515
12.56	3.18501	0.704109	-0.632803	1.33691
12.57	3.18621	0.705105	-0.633592	1.3387
12.58	3.19393	0.70607	-0.634607	1.34068
12.59	3.20487	0.706969	-0.63589	1.34286
12.6	3.21091	0.707963	-0.636948	1.34491
12.61	3.22222	0.709134	-0.637451	1.34658
12.62	3.23733	0.710221	-0.637834	1.34806
12.63	3.24669	0.711197	-0.638482	1.34968
12.64	3.24638	0.712208	-0.639381	1.35159
12.65	3.24735	0.713185	-0.640444	1.35363
12.66	3.26251	0.714184	-0.641399	1.35558
12.67	3.27734	0.715282	-0.642246	1.35753
12.68	3.27682	0.71638	-0.643254	1.35963
12.69	3.28271	0.717358	-0.644203	1.36156
12.7	3.29925	0.718323	-0.644893	1.36322
12.71	3.30117	0.719349	-0.645655	1.365
12.72	3.29722	0.720316	-0.646554	1.36687
12.73	3.30925	0.721314	-0.647266	1.36858
12.74	3.3186	0.722341	-0.64782	1.37016
12.75	3.31912	0.723274	-0.64844	1.37171
12.76	3.3293	0.724258	-0.64915	1.37341
12.77	3.34019	0.725361	-0.649947	1.37531
12.78	3.3457	0.7264	-0.650798	1.3772
12.79	3.35615	0.727394	-0.65156	1.37895
12.8	3.35975	0.728372	-0.652138	1.38051
12.81	3.3588	0.7293	-0.652641	1.38194
12.82	3.36994	0.730282	-0.653243	1.38353
12.83	3.38177	0.731287	-0.65402	1.38531
12.84	3.38447	0.732194	-0.654994	1.38719
12.85	3.38774	0.733181	-0.656233	1.38941
12.86	3.39717	0.734263	-0.657827	1.39209
12.87	3.40395	0.73517	-0.659229	1.3944
12.88	3.40548	0.736056	-0.659837	1.39589
12.89	3.41141	0.737124	-0.660199	1.39732
12.9	3.4256	0.738221	-0.660737	1.39896
12.91	3.43618	0.739192	-0.661206	1.4004
12.92	3.43722	0.740143	-0.661675	1.40182
12.93	3.44337	0.741193	-0.662259	1.40345
12.94	3.4521	0.742242	-0.662875	1.40512
12.95	3.45817	0.74326	-0.663672	1.40693
12.96	3.46884	0.744218	-0.664732	1.40895
12.97	3.47525	0.745137	-0.665726	1.41086
12.98	3.47855	0.746136	-0.666482	1.41262
12.99	3.48739	0.747126	-0.667152	1.41428
13	3.49092	0.748185	-0.667798	1.41598
13.01	3.49276	0.749292	-0.668462	1.41775
13.02	3.50826	0.750254	-0.669148	1.4194
13.03	3.52139	0.751201	-0.669673	1.42087
13.04	3.52196	0.752216	-0.670027	1.42224
13.05	3.52603	0.753185	-0.670436	1.42362
13.06	3.53601	0.754105	-0.671009	1.42511
13.07	3.54082	0.755088	-0.67178	1.42687
13.08	3.54471	0.756218	-0.672832	1.42905
13.09	3.5603	0.757285	-0.674346	1.43163
13.1	3.57604	0.758263	-0.676536	1.4348
13.11	3.57533	0.759295	-0.67878	1.43808
13.12	3.57486	0.760292	-0.679972	1.44026
13.13	3.58712	0.761236	-0.680348	1.44158
13.14	3.5919	0.762305	-0.680756	1.44306
13.15	3.58983	0.763362	-0.681194	1.44456
13.16	3.59694	0.764235	-0.681564	1.4458
13.17	3.60679	0.76516	-0.682075	1.44724
13.18	3.61804	0.766232	-0.682911	1.44914
13.19	3.63464	0.767305	-0.684582	1.45189
13.2	3.64442	0.768315	-0.687298	1.45561
13.21	3.64302	0.769258	-0.689669	1.45893
13.22	3.64383	0.770245	-0.690475	1.46072
13.23	3.65885	0.77128	-0.69059	1.46187
13.24	3.67482	0.772278	-0.69097	1.46325
13.25	3.67787	0.773262	-0.691345	1.46461
13.26	3.6768	0.774257	-0.691629	1.46589
13.27	3.68728	0.775295	-0.69207	1.46737
13.28	3.70589	0.776331	-0.692529	1.46886
13.29	3.71205	0.777336	-0.692906	1.47024
13.3	3.71101	0.778317	-0.693364	1.47168
13.31	3.71954	0.779191	-0.693939	1.47313
13.32	3.72911	0.780116	-0.694593	1.47471
13.33	3.73509	0.781138	-0.695363	1.4765
13.34	3.74143	0.7821	-0.696302	1.4784
13.35	3.7455	0.783168	-0.697603	1.48077
13.36	3.7487	0.784345	-0.699206	1.48355
13.37	3.7545	0.785318	-0.700389	1.48571
13.38	3.76337	0.78624	-0.700862	1.4871
13.39	3.77256	0.78729	-0.7012	1.48849
13.4	3.77761	0.788337	-0.70163	1.48997
13.41	3.78374	0.789316	-0.70201	1.49133
13.42	3.79408	0.790335	-0.70244	1.49277
13.43	3.80092	0.791384	-0.702962	1.49435
13.44	3.8053	0.792363	-0.703485	1.49585
13.45	3.81104	0.793371	-0.704084	1.49746
13.46	3.8178	0.794305	-0.704861	1.49917
13.47	3.82398	0.795214	-0.705657	1.50087
13.48	3.82576	0.79632	-0.706317	1.50264
13.49	3.82849	0.797345	-0.707045	1.50439
13.5	3.8373	0.79827	-0.708051	1.50632
13.51	3.84967	0.799333	-0.709187	1.50852
13.52	3.86184	0.800381	-0.710181	1.51056
13.53	3.8696	0.801352	-0.710872	1.51222
13.54	3.87058	0.802371	-0.711308	1.51368
13.55	3.87408	0.80341	-0.711677	1.51509
13.56	3.8858	0.804396	-0.712047	1.51644
13.57	3.89694	0.805374	-0.712425	1.5178
13.58	3.90413	0.806378	-0.712911	1.51929
13.59	3.90771	0.807456	-0.713661	1.52112
13.6	3.90993	0.808456	-0.714805	1.52326
13.61	3.91846	0.809256	-0.716202	1.52546
13.62	3.93026	0.810228	-0.717441	1.52767
13.63	3.93912	0.811385	-0.718342	1.52973
13.64	3.94155	0.812369	-0.718988	1.53136
13.65	3.94531	0.813271	-0.719492	1.53276
13.66	3.95352	0.814255	-0.719931	1.53419
13.67	3.95812	0.815276	-0.720335	1.53561
13.68	3.96385	0.816336	-0.720766	1.5371
13.69	3.97021	0.817385	-0.721299	1.53868
13.7	3.97403	0.818332	-0.722059	1.54039
13.71	3.9778	0.819236	-0.7232	1.54244
13.72	3.97746	0.820282	-0.724567	1.54485
13.73	3.97918	0.821341	-0.725704	1.54705
13.74	3.99123	0.822302	-0.726482	1.54878
13.75	4.00308	0.823239	-0.72719	1.55043
13.76	4.00506	0.824231	-0.727983	1.55221
13.77	4.00676	0.825301	-0.728764	1.55407
13.78	4.01389	0.826351	-0.729431	1.55578
13.79	4.01729	0.827394	-0.729953	1.55735
13.8	4.01824	0.828311	-0.730382	1.55869
13.81	4.0233	0.829226	-0.730845	1.56007
13.82	4.02893	0.830353	-0.731419	1.56177
13.83	4.0347	0.831469	-0.732017	1.56349
13.84	4.04415	0.832504	-0.73258	1.56508
13.85	4.0536	0.833477	-0.73314	1.56662
13.86	4.05393	0.834483	-0.733642	1.56812
13.87	4.05522	0.835526	-0.734095	1.56962
13.88	4.06856	0.836444	-0.73463	1.57107
13.89	4.07801	0.837385	-0.735203	1.57259
13.9	4.07914	0.838502	-0.735706	1.57421
13.91	4.08456	0.839535	-0.736194	1.57573
13.92	4.09225	0.84036	-0.736703	1.57706
13.93	4.09971	0.841358	-0.737194	1.57855
13.94	4.10637	0.842463	-0.737696	1.58016
13.95	4.10936	0.843422	-0.738195	1.58162
13.96	4.11538	0.844398	-0.738645	1.58304
13.97	4.11888	0.845389	-0.739096	1.58449
13.98	4.11731	0.846361	-0.739658	1.58602
13.99	4.12319	0.847448	-0.740356	1.5878
14	4.13037	0.848528	-0.741004	1.58953
14.01	4.13502	0.849552	-0.74153	1.59108
14.02	4.14472	0.850591	-0.742016	1.59261
14.03	4.15293	0.851487	-0.742424	1.59391
14.04	4.158	0.852339	-0.742796	1.59514
14.05	4.16779	0.853468	-0.743287	1.59675
14.06	4.17589	0.854527	-0.743882	1.59841
14.07	4.17734	0.855385	-0.744502	1.59989
14.08	4.17962	0.856384	-0.745229	1.60161
14.09	4.19122	0.85745	-0.746153	1.6036
14.1	4.20367	0.85844	-0.747261	1.6057
14.11	4.20168	0.859466	-0.748606	1.60807
14.12	4.20093	0.860552	-0.749838	1.61039
14.13	4.2112	0.861498	-0.750403	1.6119
14.14	4.22049	0.862377	-0.750628	1.61301
14.15	4.22459	0.863413	-0.750989	1.6144
14.16	4.22877	0.864439	-0.751365	1.6158
14.17	4.23574	0.865324	-0.751678	1.617
14.18	4.24135	0.866322	-0.751988	1.61831
14.19	4.24799	0.867437	-0.752286	1.61972
14.2	4.25822	0.868484	-0.752576	1.62106
14.21	4.26459	0.869472	-0.752856	1.62233
14.22	4.26583	0.870451	-0.753204	1.62366
14.23	4.27098	0.871388	-0.753715	1.6251
14.24	4.27871	0.872376	-0.754321	1.6267
14.25	4.28603	0.87343	-0.754976	1.62841
14.26	4.29437	0.87447	-0.755696	1.63017
14.27	4.30048	0.8755	-0.756451	1.63195
14.28	4.30585	0.876476	-0.757153	1.63363
14.29	4.31281	0.877424	-0.757711	1.63514
14.3	4.31889	0.878415	-0.758224	1.63664
14.31	4.32392	0.879452	-0.758894	1.63835
14.32	4.32774	0.880495	-0.759694	1.64019
14.33	4.33007	0.881419	-0.760411	1.64183
14.34	4.33179	0.882248	-0.760979	1.64323
14.35	4.33582	0.883282	-0.761442	1.64472
14.36	4.34312	0.884425	-0.761792	1.64622
14.37	4.34978	0.885357	-0.762099	1.64746
14.38	4.3563	0.886318	-0.762478	1.6488
14.39	4.36504	0.887424	-0.762933	1.65036
14.4	4.37264	0.888396	-0.763433	1.65183
14.41	4.37765	0.8894	-0.763963	1.65336
14.42	4.38103	0.89051	-0.764452	1.65496
14.43	4.38779	0.891464	-0.764914	1.65638
14.44	4.39825	0.892417	-0.765469	1.65789
14.45	4.40041	0.893491	-0.766258	1.65975
14.46	4.40334	0.894468	-0.767463	1.66193
14.47	4.4153	0.895405	-0.769054	1.66446
14.48	4.41654	0.896464	-0.770578	1.66704
14.49	4.41502	0.897539	-0.771825	1.66936
14.5	4.4257	0.898495	-0.772933	1.67143
14.51	4.43504	0.899378	-0.773807	1.67318
14.52	4.43933	0.900364	-0.774411	1.67478
14.53	4.44656	0.901495	-0.774893	1.67639
14.54	4.45821	0.902563	-0.775322	1.67789
14.55	4.46711	0.903573	-0.775755	1.67933
14.56	4.46862	0.904582	-0.776249	1.68083
14.57	4.47253	0.905552	-0.776796	1.68235
14.58	4.48419	0.906573	-0.777368	1.68394
14.59	4.4928	0.907628	-0.777974	1.6856
14.6	4.49488	0.908621	-0.778635	1.68726
14.61	4.50154	0.909579	-0.779385	1.68896
14.62	4.50924	0.910515	-0.780288	1.6908
14.63	4.512	0.911502	-0.781196	1.6927
14.64	4.51644	0.912544	-0.781885	1.69443
14.65	4.52519	0.913586	-0.782468	1.69605
14.66	4.53634	0.914562	-0.783149	1.69771
14.67	4.54353	0.915538	-0.783932	1.69947
14.68	4.54674	0.916596	-0.784812	1.70141
14.69	4.55049	0.917584	-0.78574	1.70332
14.7	4.5534	0.918506	-0.786536	1.70504
14.71	4.55788	0.919539	-0.787066	1.70661
14.72	4.56715	0.920609	-0.787374	1.70798
14.73	4.57762	0.921602	-0.787627	1.70923
14.74	4.58146	0.922529	-0.787885	1.71041
14.75	4.58061	0.923474	-0.788121	1.71159
14.76	4.58724	0.924459	-0.788391	1.71285
14.77	4.60227	0.925394	-0.788749	1.71414
14.78	4.61201	0.926404	-0.789164	1.71557
14.79	4.61243	0.927482	-0.789655	1.71714
14.8	4.61585	0.928403	-0.790393	1.7188
14.81	4.6223	0.929252	-0.791437	1.72069
14.82	4.62631	0.930163	-0.792358	1.72252
14.83	4.63118	0.931169	-0.792859	1.72403
14.84	4.63748	0.932279	-0.7933	1.72558
14.85	4.64562	0.933254	-0.793953	1.72721
14.86	4.65404	0.934097	-0.794794	1.72889
14.87	4.66188	0.935088	-0.795691	1.73078
14.88	4.6722	0.936223	-0.796317	1.73254
14.89	4.68304	0.93727	-0.796657	1.73393
14.9	4.68321	0.938232	-0.797013	1.73524
14.91	4.67845	0.939288	-0.797449	1.73674
14.92	4.68594	0.940382	-0.797948	1.73833
14.93	4.69535	0.941362	-0.798552	1.73991
14.94	4.69904	0.942316	-0.79923	1.74155
14.95	4.70688	0.943326	-0.800008	1.74333
14.96	4.71503	0.944352	-0.800826	1.74518
14.97	4.72194	0.945399	-0.801413	1.74681
14.98	4.73456	0.946439	-0.801796	1.74823
14.99	4.7439	0.947437	-0.802257	1.74969
15	4.74169	0.948423	-0.802754	1.75118
15.01	4.7425	0.949488	-0.803166	1.75265
15.02	4.75029	0.950603	-0.80367	1.75427
15.03	4.75491	0.95163	-0.804328	1.75596
15.04	4.76022	0.952626	-0.804943	1.75757
15.05	4.76818	0.953695	-0.805451	1.75915
15.06	4.77833	0.954718	-0.805936	1.76065
15.07	4.79007	0.95574	-0.806379	1.76212
15.08	4.79571	0.956742	-0.806773	1.76351
15.09	4.79491	0.957711	-0.80723	1.76494
15.1	4.79403	0.958618	-0.80778	1.7664
15.11	4.80474	0.959544	-0.808342	1.76789
15.12	4.82342	0.960512	-0.808939	1.76945
15.13	4.83041	0.961445	-0.809629	1.77107
15.14	4.82956	0.962512	-0.8103	1.77281
15.15	4.83358	0.963554	-0.810875	1.77443
15.16	4.84575	0.964422	-0.811428	1.77585
15.17	4.85956	0.965419	-0.812019	1.77744
15.18	4.86386	0.966477	-0.812559	1.77904
15.19	4.86564	0.967419	-0.812925	1.78034
15.2	4.87779	0.968439	-0.813172	1.78161
15.21	4.88557	0.969542	-0.813428	1.78297
15.22	4.88473	0.970454	-0.813681	1.78414
15.23	4.89785	0.97129	-0.813856	1.78515
15.24	4.91145	0.972343	-0.814017	1.78636
15.25	4.90901	0.973341	-0.814247	1.78759
15.26	4.91567	0.974178	-0.814512	1.78869
15.27	4.93283	0.975231	-0.814784	1.79002
15.28	4.93517	0.976349	-0.815059	1.79141
15.29	4.92908	0.977233	-0.815342	1.79257
15.3	4.93743	0.978217	-0.815642	1.79386
15.31	4.95146	0.979351	-0.815968	1.79532
15.32	4.95791	0.980339	-0.816425	1.79676
15.33	4.96717	0.981311	-0.817047	1.79836
15.34	4.97599	0.982375	-0.817737	1.80011
15.35	4.97833	0.983328	-0.818467	1.8018
15.36	4.98414	0.984238	-0.819218	1.80346
15.37	4.99321	0.985298	-0.819856	1.80515
15.38	5.00043	0.986313	-0.820308	1.80662
15.39	5.00588	0.987231	-0.820677	1.80791
15.4	5.00876	0.988262	-0.821035	1.8093
15.41	5.01086	0.989328	-0.821375	1.8107
15.42	5.01515	0.990269	-0.821724	1.81199
15.43	5.02253	0.991188	-0.822082	1.81327
15.44	5.03099	0.992293	-0.822462	1.81476
15.45	5.03947	0.993316	-0.822919	1.81624
15.46	5.04675	0.994227	-0.823465	1.81769
15.47	5.04914	0.995324	-0.824163	1.81949
15.48	5.0499	0.996343	-0.825251	1.82159
15.49	5.05375	0.997217	-0.826872	1.82409
15.5	5.06235	0.998245	-0.828364	1.82661
15.51	5.069	0.999279	-0.828929	1.82821
15.52	5.07157	1.00016	-0.829015	1.82918
15.53	5.08327	1.00111	-0.829269	1.83038
15.54	5.09362	1.00214	-0.829526	1.83167
15.55	5.0926	1.00311	-0.829687	1.8328
15.56	5.10079	1.00413	-0.829915	1.83404
15.57	5.11428	1.00514	-0.830191	1.83533
15.58	5.11817	1.00616	-0.830554	1.83672
15.59	5.12657	1.00725	-0.831279	1.83853
15.6	5.14027	1.00826	-0.832617	1.84087
15.61	5.14451	1.00923	-0.83449	1.84372
15.62	5.14537	1.01019	-0.835817	1.84601
15.63	5.15035	1.01117	-0.835975	1.84715
15.64	5.16056	1.01226	-0.836035	1.84829
15.65	5.17342	1.01341	-0.836414	1.84982
15.66	5.18194	1.01438	-0.836612	1.85099
15.67	5.18754	1.01527	-0.836737	1.85201
15.68	5.19246	1.01629	-0.837004	1.8533
15.69	5.19771	1.01731	-0.837275	1.85458
15.7	5.20557	1.01826	-0.83756	1.85582
15.71	5.21117	1.01929	-0.837923	1.85721
15.72	5.2171	1.0204	-0.838321	1.85872
15.73	5.22655	1.02145	-0.838788	1.86024
15.74	5.23026	1.02244	-0.839449	1.86189
15.75	5.23203	1.02345	-0.840358	1.86381
15.76	5.24163	1.02442	-0.84149	1.86591
15.77	5.25552	1.02544	-0.842751	1.8682
15.78	5.26416	1.02654	-0.843855	1.87039
15.79	5.26903	1.02757	-0.844661	1.87223
15.8	5.27594	1.02853	-0.845239	1.87377
15.81	5.28112	1.02944	-0.845609	1.87505
15.82	5.28032	1.03037	-0.845863	1.87624
15.83	5.28354	1.03144	-0.846123	1.87757
15.84	5.29624	1.03253	-0.846444	1.87898
15.85	5.3081	1.03348	-0.846899	1.88038
15.86	5.31263	1.03448	-0.847485	1.88197
15.87	5.31549	1.03551	-0.848046	1.88356
15.88	5.32026	1.03648	-0.848505	1.88499
15.89	5.32546	1.03752	-0.848953	1.88648
15.9	5.33268	1.03854	-0.849453	1.88799
15.91	5.33756	1.03951	-0.849991	1.8895
15.92	5.3378	1.04053	-0.850619	1.89115
15.93	5.34402	1.04152	-0.851498	1.89302
15.94	5.35277	1.04253	-0.85277	1.8953
15.95	5.35813	1.04352	-0.854142	1.89766
15.96	5.36668	1.04445	-0.854991	1.89945
15.97	5.3756	1.04539	-0.855354	1.90074
15.98	5.38095	1.04632	-0.855725	1.90205
15.99	5.38525	1.04725	-0.856104	1.90336
16	5.39103	1.0483	-0.85636	1.90466
16.01	5.39605	1.04938	-0.856643	1.90602
16.02	5.3991	1.05025	-0.857021	1.90728
16.03	5.40842	1.05116	-0.857479	1.90864
16.04	5.42353	1.05232	-0.858115	1.91044
16.05	5.43508	1.05337	-0.858965	1.91233
16.06	5.44189	1.05425	-0.859791	1.91404
16.07	5.44773	1.05524	-0.86043	1.91567
16.08	5.45503	1.0562	-0.861321	1.91752
16.09	5.46258	1.05721	-0.862748	1.91996
16.1	5.47007	1.05831	-0.864033	1.92234
16.11	5.47639	1.05931	-0.864558	1.92387
16.12	5.47956	1.06032	-0.864732	1.92505
16.13	5.48231	1.06138	-0.864972	1.92635
16.14	5.48868	1.0624	-0.865173	1.92757
16.15	5.49669	1.06333	-0.865314	1.92864
16.16	5.50652	1.0643	-0.865502	1.9298
16.17	5.51929	1.06533	-0.865717	1.93105
16.18	5.53003	1.06628	-0.865939	1.93222
16.19	5.53315	1.06725	-0.866212	1.93346
16.2	5.53342	1.06833	-0.866589	1.93492
16.21	5.53857	1.06945	-0.867085	1.93653
16.22	5.54753	1.07055	-0.867672	1.93822
16.23	5.55535	1.07155	-0.868448	1.94
16.24	5.56276	1.07254	-0.86946	1.942
16.25	5.5686	1.07355	-0.870497	1.94405
16.26	5.57196	1.07456	-0.871341	1.9459
16.27	5.57368	1.07552	-0.871934	1.94745
16.28	5.57574	1.07648	-0.872339	1.94882
16.29	5.58301	1.07756	-0.872717	1.95027
16.3	5.59515	1.07859	-0.873153	1.95175
16.31	5.60856	1.07955	-0.873548	1.95309
16.32	5.62117	1.08053	-0.873868	1.9544
16.33	5.62584	1.08154	-0.874184	1.95573
16.34	5.62404	1.08254	-0.874552	1.95709
16.35	5.62587	1.08357	-0.874993	1.95856
16.36	5.63348	1.08464	-0.875534	1.96017
16.37	5.6412	1.08565	-0.876339	1.96199
16.38	5.64521	1.08652	-0.877667	1.96419
16.39	5.64887	1.08744	-0.879359	1.9668
16.4	5.65437	1.08847	-0.880716	1.96919
16.41	5.662	1.08941	-0.881329	1.97074
16.42	5.6692	1.09031	-0.881575	1.97189
16.43	5.67382	1.09132	-0.881845	1.97316
16.44	5.68098	1.09226	-0.882111	1.97437
16.45	5.68837	1.09319	-0.882361	1.97555
16.46	5.69513	1.09425	-0.882712	1.97696
16.47	5.70245	1.0953	-0.883183	1.97848
16.48	5.70988	1.09628	-0.883691	1.97997
16.49	5.71734	1.09733	-0.884274	1.9816
16.5	5.72218	1.09837	-0.885013	1.98338
16.51	5.72572	1.09931	-0.885769	1.98508
16.52	5.73025	1.10031	-0.886426	1.98674
16.53	5.73496	1.1013	-0.887021	1.98832
16.54	5.74617	1.10229	-0.887583	1.98988
16.55	5.76225	1.10336	-0.88813	1.99149
16.56	5.76984	1.10433	-0.888645	1.99298
16.57	5.76794	1.10522	-0.889089	1.99431
16.58	5.76992	1.10623	-0.889494	1.99572
16.59	5.78248	1.10733	-0.889874	1.9972
16.6	5.79638	1.10841	-0.890196	1.9986
16.61	5.7994	1.10939	-0.890484	1.99988
16.62	5.80466	1.11035	-0.890803	2.00116
16.63	5.81891	1.11133	-0.891194	2.00252
16.64	5.82309	1.1123	-0.891633	2.00394
16.65	5.82266	1.11334	-0.892139	2.00548
16.66	5.83179	1.11435	-0.892884	2.00723
16.67	5.84293	1.11534	-0.893963	2.0093
16.68	5.84745	1.1164	-0.895159	2.01156
16.69	5.85147	1.11741	-0.896048	2.01346
16.7	5.85988	1.11834	-0.896612	2.01495
16.71	5.86226	1.11936	-0.897188	2.01655
16.72	5.85936	1.12038	-0.897855	2.01823
16.73	5.86359	1.12134	-0.898464	2.0198
16.74	5.8729	1.12235	-0.89891	2.02126
16.75	5.87592	1.12336	-0.899233	2.0226
16.76	5.88059	1.12433	-0.899544	2.02387
16.77	5.89586	1.1253	-0.89986	2.02516
16.78	5.90867	1.12628	-0.900173	2.02645
16.79	5.91247	1.12724	-0.900547	2.02779
16.8	5.91341	1.12829	-0.900975	2.02927
16.81	5.9194	1.12936	-0.901422	2.03078
16.82	5.92587	1.13031	-0.901949	2.03226
16.83	5.92735	1.13123	-0.902646	2.03388
16.84	5.93592	1.13226	-0.903449	2.03571
16.85	5.94772	1.1333	-0.904276	2.03758
16.86	5.95468	1.1343	-0.905164	2.03946
16.87	5.96062	1.1353	-0.906199	2.0415
16.88	5.96625	1.13633	-0.907459	2.04379
16.89	5.97321	1.13743	-0.908607	2.04604
16.9	5.97735	1.13844	-0.90922	2.04766
16.91	5.98017	1.13931	-0.909536	2.04885
16.92	5.98943	1.14031	-0.909877	2.05018
16.93	5.99563	1.14145	-0.910171	2.05162
16.94	5.99703	1.14256	-0.910394	2.05295
16.95	6.00649	1.14355	-0.910633	2.05419
16.96	6.0172	1.14453	-0.910907	2.05544
16.97	6.02132	1.14557	-0.911229	2.0568
16.98	6.02646	1.14661	-0.911564	2.05818
16.99	6.02813	1.14761	-0.911925	2.05953
17	6.03203	1.1486	-0.912404	2.06101
17.01	6.04524	1.14961	-0.912969	2.06258
17.02	6.05235	1.15054	-0.913617	2.06416
17.03	6.05208	1.15145	-0.914532	2.06599
17.04	6.05821	1.15249	-0.915909	2.0684
17.05	6.06754	1.1535	-0.917512	2.07101
17.06	6.07489	1.15441	-0.918576	2.07299
17.07	6.08385	1.15546	-0.918887	2.07435
17.08	6.09485	1.15659	-0.919065	2.07566
17.09	6.10378	1.15758	-0.919384	2.07697
17.1	6.1112	1.1585	-0.91963	2.07813
17.11	6.11644	1.15942	-0.919797	2.07922
17.12	6.11808	1.16038	-0.920003	2.08038
17.13	6.12503	1.16138	-0.920255	2.08164
17.14	6.13576	1.16231	-0.920538	2.08285
17.15	6.14202	1.16324	-0.920902	2.08414
17.16	6.14545	1.16429	-0.921425	2.08571
17.17	6.14934	1.16534	-0.922143	2.08749
17.18	6.1545	1.16633	-0.923048	2.08938
17.19	6.16143	1.16729	-0.924007	2.0913
17.2	6.17768	1.16824	-0.924803	2.09305
17.21	6.19336	1.16924	-0.925433	2.09467
17.22	6.19216	1.17026	-0.925961	2.09622
17.23	6.19021	1.17115	-0.926375	2.09753
17.24	6.20144	1.17208	-0.926775	2.09885
17.25	6.21002	1.17317	-0.927211	2.10038
17.26	6.21168	1.1742	-0.927707	2.10191
17.27	6.21802	1.17527	-0.928385	2.10365
17.28	6.22697	1.17633	-0.929256	2.10559
17.29	6.2326	1.17732	-0.930301	2.10762
17.3	6.23895	1.17845	-0.931499	2.10995
17.31	6.24611	1.1795	-0.932548	2.11205
17.32	6.25279	1.18035	-0.933162	2.11352
17.33	6.26382	1.18137	-0.933475	2.11484
17.34	6.27551	1.18243	-0.933775	2.1162
17.35	6.27986	1.18337	-0.934129	2.1175
17.36	6.28624	1.18439	-0.934474	2.11887
17.37	6.29483	1.18542	-0.934836	2.12026
17.38	6.29749	1.18642	-0.935305	2.12173
17.39	6.30025	1.18749	-0.935932	2.12342
17.4	6.30874	1.1885	-0.936628	2.12513
17.41	6.31527	1.18948	-0.937278	2.12676
17.42	6.31681	1.19049	-0.938047	2.12853
17.43	6.32135	1.19145	-0.939147	2.1306
17.44	6.32944	1.1924	-0.940285	2.13268
17.45	6.33626	1.19339	-0.941117	2.1345
17.46	6.34337	1.19447	-0.94178	2.13625
17.47	6.35014	1.19552	-0.942455	2.13797
17.48	6.35391	1.19648	-0.943144	2.13963
17.49	6.35714	1.19746	-0.943781	2.14124
17.5	6.36023	1.19846	-0.944285	2.14274
17.51	6.36576	1.19947	-0.944684	2.14416
17.52	6.37673	1.20049	-0.945118	2.14561
17.53	6.38227	1.20151	-0.945697	2.1472
17.54	6.38382	1.20253	-0.946529	2.14905
17.55	6.3919	1.20349	-0.947591	2.15108
17.56	6.40283	1.20443	-0.948563	2.153
17.57	6.41014	1.20544	-0.949273	2.15471
17.58	6.41638	1.20643	-0.94986	2.15629
17.59	6.42598	1.2074	-0.950417	2.15782
17.6	6.43206	1.20846	-0.950946	2.15941
17.61	6.43484	1.20953	-0.951458	2.16099
17.62	6.44101	1.21055	-0.951962	2.16251
17.63	6.44915	1.21155	-0.952396	2.16395
17.64	6.46026	1.21254	-0.952716	2.16525
17.65	6.46708	1.21347	-0.952972	2.16644
17.66	6.46904	1.21446	-0.953247	2.16771
17.67	6.47902	1.21551	-0.953555	2.16907
17.68	6.49124	1.21651	-0.953904	2.17041
17.69	6.49781	1.21755	-0.954343	2.1719
17.7	6.50573	1.21867	-0.954859	2.17352
17.71	6.5118	1.21964	-0.955419	2.17506
17.72	6.51248	1.22055	-0.956051	2.17661
17.73	6.51719	1.22153	-0.956738	2.17827
17.74	6.52516	1.22254	-0.957277	2.17981
17.75	6.53026	1.2236	-0.957589	2.18119
17.76	6.53709	1.22466	-0.957871	2.18253
17.77	6.54296	1.22563	-0.95823	2.18386
17.78	6.54548	1.22656	-0.958635	2.1852
17.79	6.55096	1.22756	-0.959105	2.18666
17.8	6.56035	1.2286	-0.959778	2.18838
17.81	6.56851	1.22964	-0.960816	2.19046
17.82	6.57543	1.23064	-0.962172	2.19281
17.83	6.58085	1.23162	-0.96345	2.19507
17.84	6.58163	1.23258	-0.964185	2.19677
17.85	6.58623	1.23357	-0.964572	2.19814
17.86	6.59608	1.23463	-0.965052	2.19968
17.87	6.60425	1.23558	-0.965454	2.20103
17.88	6.61391	1.23645	-0.965641	2.20209
17.89	6.61771	1.23749	-0.965863	2.20336
17.9	6.61558	1.23852	-0.966181	2.2047
17.91	6.62198	1.23944	-0.966466	2.2059
17.92	6.63163	1.24048	-0.966757	2.20724
17.93	6.63592	1.24159	-0.967162	2.20875
17.94	6.6412	1.24261	-0.967635	2.21025
17.95	6.65087	1.24358	-0.968117	2.2117
17.96	6.65669	1.24451	-0.968611	2.21312
17.97	6.66372	1.24557	-0.969066	2.21464
17.98	6.67414	1.24664	-0.969573	2.21622
17.99	6.677	1.24757	-0.970354	2.21792
18	6.68487	1.24858	-0.971355	2.21994
18.01	6.69756	1.24969	-0.972222	2.22191
18.02	6.70165	1.25067	-0.972752	2.22343
18.03	6.70914	1.25159	-0.973087	2.22468
18.04	6.724	1.25255	-0.973401	2.22595
18.05	6.72871	1.25366	-0.973705	2.22736
18.06	6.72498	1.25476	-0.973983	2.22874
18.07	6.73122	1.25567	-0.974302	2.22997
18.08	6.74423	1.25656	-0.97468	2.23124
18.09	6.75437	1.25761	-0.975074	2.23268
18.1	6.76092	1.25863	-0.975522	2.23415
18.11	6.76394	1.25956	-0.975996	2.23555
18.12	6.76952	1.26052	-0.976413	2.23694
18.13	6.77709	1.2615	-0.976839	2.23834
18.14	6.78189	1.26255	-0.977341	2.23989
18.15	6.7886	1.26361	-0.977875	2.24149
18.16	6.8008	1.2645	-0.978397	2.2429
18.17	6.81047	1.26547	-0.978857	2.24433
18.18	6.81441	1.26663	-0.979222	2.24586
18.19	6.82086	1.26774	-0.979545	2.24729
18.2	6.82605	1.26868	-0.979898	2.24857
18.21	6.82382	1.26955	-0.980283	2.24984
18.22	6.82703	1.27054	-0.980681	2.25122
18.23	6.83951	1.27152	-0.981087	2.25261
18.24	6.84876	1.27251	-0.981493	2.254
18.25	6.84988	1.27363	-0.981943	2.25557
18.26	6.85228	1.27463	-0.982504	2.25713
18.27	6.86132	1.27552	-0.983117	2.25863
18.28	6.86577	1.27657	-0.983626	2.2602
18.29	6.86684	1.27758	-0.984024	2.2616
18.3	6.87403	1.27851	-0.984434	2.26294
18.31	6.88169	1.27952	-0.984891	2.26441
18.32	6.88838	1.28055	-0.985372	2.26592
18.33	6.89847	1.2815	-0.985971	2.26747
18.34	6.90434	1.28247	-0.986878	2.26935
18.35	6.90581	1.28352	-0.988195	2.27172
18.36	6.91471	1.28452	-0.989482	2.274
18.37	6.92538	1.28554	-0.990104	2.27564
18.38	6.92627	1.28658	-0.990312	2.27689
18.39	6.92423	1.28752	-0.990627	2.27814
18.4	6.93053	1.28848	-0.990957	2.27944
18.41	6.93893	1.28959	-0.991187	2.28077
18.42	6.94333	1.29062	-0.991431	2.28205
18.43	6.95001	1.2915	-0.99172	2.28322
18.44	6.96004	1.29241	-0.992035	2.28445
18.45	6.96416	1.29349	-0.992367	2.28585
18.46	6.96327	1.29454	-0.992708	2.28725
18.47	6.9712	1.29546	-0.993075	2.28853
18.48	6.98813	1.29644	-0.993494	2.28994
18.49	6.99895	1.29741	-0.993954	2.29136
18.5	6.9995	1.2983	-0.994396	2.29269
18.51	7.00414	1.29932	-0.994816	2.29414
18.52	7.01141	1.3004	-0.995269	2.29567
18.53	7.01474	1.30141	-0.995684	2.2971
18.54	7.02514	1.3024	-0.996012	2.29841
18.55	7.03386	1.30343	-0.996372	2.2998
18.56	7.03154	1.30455	-0.996794	2.30134
18.57	7.0361	1.30556	-0.997222	2.30278
18.58	7.04959	1.30648	-0.99768	2.30416
18.59	7.05566	1.3075	-0.99821	2.30571
18.6	7.05534	1.30858	-0.998774	2.30736
18.61	7.05941	1.30967	-0.999346	2.30901
18.62	7.06727	1.31069	-0.999895	2.31058
18.63	7.07362	1.31162	-1.00034	2.31196
18.64	7.08133	1.3126	-1.0007	2.3133
18.65	7.09511	1.3137	-1.00101	2.31472
18.66	7.10587	1.31477	-1.00127	2.31605
18.67	7.10581	1.31571	-1.00161	2.31732
18.68	7.10541	1.31666	-1.00201	2.31867
18.69	7.11273	1.31762	-1.00237	2.31999
18.7	7.12145	1.31865	-1.00274	2.32139
18.71	7.12726	1.31967	-1.00324	2.32291
18.72	7.13438	1.32065	-1.00388	2.32452
18.73	7.14146	1.3217	-1.00461	2.32631
18.74	7.14538	1.32275	-1.00542	2.32817
18.75	7.14779	1.32374	-1.00623	2.32996
18.76	7.15302	1.32461	-1.00696	2.33157
18.77	7.15974	1.32557	-1.00759	2.33316
18.78	7.16253	1.32662	-1.00813	2.33475
18.79	7.16392	1.32754	-1.0087	2.33624
18.8	7.16948	1.32851	-1.00939	2.3379
18.81	7.17729	1.32958	-1.01	2.33958
18.82	7.18253	1.33051	-1.01037	2.34088
18.83	7.19161	1.33141	-1.01067	2.34208
18.84	7.20188	1.33251	-1.01106	2.34357
18.85	7.20843	1.33361	-1.01143	2.34504
18.86	7.2129	1.3345	-1.01173	2.34624
18.87	7.21592	1.33535	-1.01208	2.34743
18.88	7.2205	1.33633	-1.0125	2.34883
18.89	7.2294	1.33744	-1.01296	2.3504
18.9	7.23851	1.33846	-1.01349	2.35196
18.91	7.24269	1.33939	-1.01404	2.35343
18.92	7.24748	1.34038	-1.01449	2.35487
18.93	7.25465	1.34149	-1.01485	2.35635
18.94	7.25206	1.34255	-1.01519	2.35774
18.95	7.24842	1.34348	-1.01553	2.35901
18.96	7.25989	1.34448	-1.01587	2.36035
18.97	7.26866	1.34559	-1.01635	2.36194
18.98	7.26551	1.34668	-1.01706	2.36373
18.99	7.27276	1.34771	-1.01774	2.36545
19	7.28594	1.34867	-1.01829	2.36696
19.01	7.29061	1.34964	-1.01877	2.36841
19.02	7.29922	1.35064	-1.01916	2.3698
19.03	7.31087	1.35164	-1.01942	2.37106
19.04	7.31547	1.35266	-1.01964	2.3723
19.05	7.31798	1.35365	-1.01987	2.37352
19.06	7.3236	1.35462	-1.02007	2.37469
19.07	7.32853	1.3556	-1.02026	2.37586
19.08	7.33263	1.35661	-1.02049	2.3771
19.09	7.34026	1.35769	-1.02073	2.37842
19.1	7.34607	1.3587	-1.02098	2.37968
19.11	7.3522	1.35964	-1.02132	2.38095
19.12	7.36007	1.36059	-1.02179	2.38239
19.13	7.36488	1.36157	-1.0225	2.38407
19.14	7.37174	1.36259	-1.02357	2.38616
19.15	7.38148	1.36363	-1.02476	2.38838
19.16	7.38521	1.36458	-1.02548	2.39006
19.17	7.38415	1.36555	-1.02575	2.3913
19.18	7.388	1.36661	-1.02598	2.39259
19.19	7.40065	1.36754	-1.02623	2.39377
19.2	7.40975	1.36843	-1.02639	2.39482
19.21	7.40685	1.36944	-1.02655	2.39599
19.22	7.40591	1.37048	-1.02673	2.39721
19.23	7.41001	1.3715	-1.02689	2.39839
19.24	7.41238	1.37246	-1.0271	2.39955
19.25	7.42139	1.37344	-1.02732	2.40077
19.26	7.42668	1.37449	-1.02755	2.40204
19.27	7.42061	1.37539	-1.02778	2.40317
19.28	7.42762	1.37625	-1.02804	2.40429
19.29	7.44537	1.37737	-1.02834	2.40571
19.3	7.44975	1.37855	-1.02869	2.40724
19.31	7.45119	1.37957	-1.02908	2.40864
19.32	7.45654	1.38056	-1.02957	2.41014
19.33	7.45695	1.38164	-1.03012	2.41176
19.34	7.46363	1.38263	-1.03051	2.41314
19.35	7.475	1.38352	-1.0308	2.41432
19.36	7.47624	1.38443	-1.03114	2.41557
19.37	7.47606	1.38546	-1.03149	2.41695
19.38	7.48526	1.38657	-1.03182	2.41839
19.39	7.49304	1.38757	-1.03219	2.41975
19.4	7.49578	1.38848	-1.03259	2.42107
19.41	7.4999	1.38952	-1.03321	2.42274
19.42	7.50476	1.39063	-1.03448	2.4251
19.43	7.50647	1.39163	-1.03635	2.42798
19.44	7.51103	1.39256	-1.03763	2.43019
19.45	7.51982	1.39353	-1.03774	2.43127
19.46	7.52526	1.39456	-1.03777	2.43233
19.47	7.5296	1.39553	-1.03812	2.43365
19.48	7.53604	1.39643	-1.03829	2.43472
19.49	7.54461	1.39741	-1.0384	2.43581
19.5	7.55097	1.39842	-1.03864	2.43706
19.51	7.55377	1.39936	-1.03885	2.43822
19.52	7.55922	1.40037	-1.03906	2.43943
19.53	7.56649	1.4015	-1.03931	2.44081
19.54	7.56999	1.40264	-1.03952	2.44216
19.55	7.57237	1.40354	-1.03981	2.44335
19.56	7.57742	1.40442	-1.04021	2.44463
19.57	7.58053	1.40549	-1.04066	2.44614
19.58	7.58012	1.40648	-1.04118	2.44765
19.59	7.5824	1.40749	-1.04179	2.44928
19.6	7.59356	1.40856	-1.04248	2.45104
19.61	7.60311	1.4095	-1.04319	2.45269
19.62	7.60025	1.41044	-1.04373	2.45417
19.63	7.60185	1.41138	-1.04404	2.45541
19.64	7.6145	1.41244	-1.0443	2.45674
19.65	7.61933	1.41373	-1.04456	2.45829
19.66	7.61536	1.41478	-1.04476	2.45954
19.67	7.61824	1.41562	-1.0449	2.46052
19.68	7.62691	1.41659	-1.04503	2.46162
19.69	7.63476	1.41763	-1.04519	2.46282
19.7	7.64595	1.41871	-1.04537	2.46409
19.71	7.65754	1.41985	-1.04554	2.46539
19.72	7.66209	1.42085	-1.04573	2.46658
19.73	7.6665	1.42178	-1.04595	2.46773
19.74	7.67937	1.4228	-1.04624	2.46904
19.75	7.68625	1.42381	-1.04665	2.47046
19.76	7.68537	1.42473	-1.04719	2.47192
19.77	7.68949	1.42567	-1.04778	2.47345
19.78	7.69523	1.42671	-1.04822	2.47494
19.79	7.7002	1.42773	-1.0485	2.47623
19.8	7.70567	1.42868	-1.04875	2.47743
19.81	7.70611	1.42961	-1.04902	2.47863
19.82	7.70494	1.43062	-1.04928	2.4799
19.83	7.71424	1.43163	-1.04961	2.48124
19.84	7.72477	1.43257	-1.05004	2.48261
19.85	7.72914	1.43359	-1.05048	2.48407
19.86	7.7375	1.43462	-1.05089	2.48551
19.87	7.74433	1.43557	-1.05127	2.48684
19.88	7.74091	1.4365	-1.05158	2.48808
19.89	7.74316	1.43747	-1.05187	2.48934
19.9	7.75346	1.43845	-1.05217	2.49061
19.91	7.75756	1.43948	-1.05243	2.49191
19.92	7.76118	1.44054	-1.0527	2.49324
19.93	7.77203	1.44153	-1.05301	2.49454
19.94	7.77827	1.44247	-1.05334	2.49581
19.95	7.77951	1.44348	-1.05371	2.49719
19.96	7.78564	1.44457	-1.05417	2.49874
[truncated: 5,238 more rows]
