# Supplementary material for: Experimental data on the development of “Post-installed Screw Pullout test” for in-situ investigation of concrete strength
Source: Data Brief. 2020 Aug 22;32:106190. doi: 10.1016/j.dib.2020.106190 (PMC7475196; doi:10.1016/j.dib.2020.106190)
Supplement: Supplementary file 1 — Fig. 1: Load-displacement curves for test set up 1. Fig. 2: Load-displacement curves for test set up 2. Fig. 3: Load-displacement curves for test set up 3. Fig. 4: Load-displacement curves for test set up 4. Fig. 5: Load-displacement curves for test set up 5. Fig. 6: Load-displacement curves for test set up 6. Fig. 7: Load-displacement curves for test set up 7. Fig. 8: Load-displacement curves for test set up 8. Fig. 9: Load-displacement curves for test set up 9. Fig. 10: Load-displacement curves for test set up 10. Fig. 11: Load-displacement curves for test set up 11. Fig. 12: Load-displacement curves for test set up 12. Fig. 13: Load-displacement curves for test set up 13. Fig. 14: Load-displacement curves for test set up 14. Fig. 15: Load-displacement curves for test set up 15. Fig. 16: Load-displacement curves for test set up 16. Fig. 17: Load-displacement curves for test set up 17. Fig. 18: Load-displacement curves for Mix 1 at 7 days. Fig. 19: Load-displacement curves for Mix 1 at 14 days. Fig. 20: Load-displacement curves for Mix 1 at 28 days. Fig. 21: Load-displacement curves for Mix 1 at 100 days. Fig. 22: Load-displacement curves for Mix 2 at 7 days. Fig. 23: Load-displacement curves for Mix 2 at 14 days. Fig. 24: Load-displacement curves for Mix 2 at 28 days. Fig. 25: Load-displacement curves for Mix 2 at 100 days. [file mmc1.zip › Figure 10 - Test set up 10.xlsx]

## Sheet: M-60-9.5-13
Time [s]	Load [kN]	LVDT 1 [mm]	LVDT 2 [mm]	Displacement [mm]
0	0	0	0	0
0.01	0	0	0	0
0.02	2.8e-05	-4e-06	0	-4e-06
0.03	0.000822	-4.4e-05	1e-05	-5.4e-05
0.04	0.004067	-0.000129	3.4e-05	-0.000163
0.05	0.006864	-0.000163	3.6e-05	-0.000199
0.06	0.00217	-0.00011	2.2e-05	-0.000132
0.07	-0.005737	-0.000136	3e-05	-0.000166
0.08	-0.009535	-0.000273	3.6e-05	-0.000309
0.09	-0.01353	-0.000286	2.3e-05	-0.000309
0.1	-0.011439	-0.00011	1.4e-05	-0.000124
0.11	-0.001318	-5e-05	3.5e-05	-8.5e-05
0.12	0.000926	-0.000122	5.1e-05	-0.000173
0.13	0.000721	-0.000124	3.2e-05	-0.000156
0.14	0.002844	-0.000124	2.8e-05	-0.000152
0.15	-0.009477	-7.3e-05	2.7e-05	-0.0001
0.16	-0.013689	-2.3e-05	1e-05	-3.3e-05
0.17	0.001104	-0.00017	9e-06	-0.000179
0.18	0.00052	-0.00025	3.1e-05	-0.000281
0.19	-0.007931	-0.000195	4.9e-05	-0.000244
0.2	-0.003776	-0.000225	3.3e-05	-0.000258
0.21	-0.001969	-0.000177	1.2e-05	-0.000189
0.22	-0.006724	-0.000142	5e-06	-0.000147
0.23	-0.00838	-0.000311	1e-05	-0.000321
0.24	-0.005074	-0.000339	1.3e-05	-0.000352
0.25	0.000971	-0.000297	8e-06	-0.000305
0.26	0.001429	-0.000413	2e-05	-0.000433
0.27	-0.004129	-0.000357	4.9e-05	-0.000406
0.28	-0.006319	-0.000211	4.7e-05	-0.000258
0.29	-0.010537	-0.000279	2.4e-05	-0.000303
0.3	-0.014771	-0.000377	2.8e-05	-0.000405
0.31	-0.011668	-0.000373	4.7e-05	-0.00042
0.32	-0.012375	-0.000271	5.1e-05	-0.000322
0.33	-0.013318	-0.000178	4.2e-05	-0.00022
0.34	-0.006406	-0.000254	2.5e-05	-0.000279
0.35	-0.003012	-0.000293	2e-05	-0.000313
0.36	-0.007105	-0.000244	3.3e-05	-0.000277
0.37	-0.011806	-0.000222	2.7e-05	-0.000249
0.38	-0.012189	-0.000188	2e-05	-0.000208
0.39	-0.010928	-0.00021	3.3e-05	-0.000243
0.4	-0.011227	-0.000256	4.4e-05	-0.0003
0.41	-0.010056	-0.000318	4.2e-05	-0.00036
0.42	-0.007471	-0.000376	3.1e-05	-0.000407
0.43	-0.006371	-0.000281	1.4e-05	-0.000295
0.44	-0.003721	-0.000184	1.9e-05	-0.000203
0.45	-0.000212	-0.000231	2.7e-05	-0.000258
0.46	-0.000643	-0.000293	2.3e-05	-0.000316
0.47	-0.004492	-0.000282	2.3e-05	-0.000305
0.48	-0.004936	-0.00025	2.5e-05	-0.000275
0.49	-0.00729	-0.00025	2.4e-05	-0.000274
0.5	-0.01274	-0.000256	2.6e-05	-0.000282
0.51	-0.012505	-0.000223	2.4e-05	-0.000247
0.52	-0.00713	-0.000214	2.3e-05	-0.000237
0.53	-0.004128	-0.000239	2.8e-05	-0.000267
0.54	-0.008786	-0.000216	3.3e-05	-0.000249
0.55	-0.013279	-0.000216	2.8e-05	-0.000244
0.56	-0.009643	-0.000284	1.2e-05	-0.000296
0.57	-0.004606	-0.000276	6e-06	-0.000282
0.58	-0.00412	-0.000265	2.3e-05	-0.000288
0.59	-0.004459	-0.000252	3.4e-05	-0.000286
0.6	-0.003403	-0.000315	2.5e-05	-0.00034
0.61	-0.008088	-0.000334	2.2e-05	-0.000356
0.62	-0.01476	-0.000123	1.3e-05	-0.000136
0.63	-0.012829	-0.00013	7e-06	-0.000137
0.64	-0.006516	-0.000383	2e-05	-0.000403
0.65	-0.007561	-0.000355	2.2e-05	-0.000377
0.66	-0.014312	-0.000229	1.5e-05	-0.000244
0.67	-0.017447	-0.000315	1.1e-05	-0.000326
0.68	-0.020289	-0.000389	1e-05	-0.000399
0.69	-0.021759	-0.000302	1.8e-05	-0.00032
0.7	-0.012312	-0.000177	3.9e-05	-0.000216
0.71	-0.00559	-0.000211	3.7e-05	-0.000248
0.72	-0.012685	-0.000331	1.6e-05	-0.000347
0.73	-0.014239	-0.000312	1.5e-05	-0.000327
0.74	-0.012204	-0.000216	1e-06	-0.000217
0.75	-0.016795	-0.00021	-9e-06	-0.000201
0.76	-0.014109	-0.000291	2.2e-05	-0.000313
0.77	-0.011225	-0.000335	2.7e-05	-0.000362
0.78	-0.01964	-0.000302	-7e-06	-0.000295
0.79	-0.020863	-0.000307	7e-06	-0.000314
0.8	-0.014127	-0.00026	2.9e-05	-0.000289
0.81	-0.016435	-0.000164	2.7e-05	-0.000191
0.82	-0.021322	-0.000291	3e-05	-0.000321
0.83	-0.017736	-0.000404	2.2e-05	-0.000426
0.84	-0.015437	-0.000281	1.6e-05	-0.000297
0.85	-0.016639	-0.000206	3e-05	-0.000236
0.86	-0.013463	-0.000291	2.7e-05	-0.000318
0.87	-0.008801	-0.00028	8e-06	-0.000288
0.88	-0.007272	-0.000147	6e-06	-0.000153
0.89	-0.009307	-0.00023	1.5e-05	-0.000245
0.9	-0.011688	-0.000322	2.2e-05	-0.000344
0.91	-0.014474	-0.000235	3.2e-05	-0.000267
0.92	-0.018549	-0.000212	3.7e-05	-0.000249
0.93	-0.016006	-0.00026	1.7e-05	-0.000277
0.94	-0.010526	-0.000229	-6e-06	-0.000223
0.95	-0.014555	-0.000261	-1e-06	-0.00026
0.96	-0.018801	-0.000286	1.5e-05	-0.000301
0.97	-0.019626	-0.000279	1.3e-05	-0.000292
0.98	-0.020143	-0.000292	1.1e-05	-0.000303
0.99	-0.015923	-0.000265	2e-05	-0.000285
1	-0.010795	-0.000261	2.6e-05	-0.000287
1.01	-0.009639	-0.000286	2.5e-05	-0.000311
1.02	-0.014611	-0.000274	2.8e-05	-0.000302
1.03	-0.013761	-0.00029	2.4e-05	-0.000314
1.04	-0.006845	-0.000293	7e-06	-0.0003
1.05	-0.008366	-0.000279	8e-06	-0.000287
1.06	-0.013738	-0.000323	2.2e-05	-0.000345
1.07	-0.016687	-0.000283	2.8e-05	-0.000311
1.08	-0.016196	-0.000218	3.3e-05	-0.000251
1.09	-0.012368	-0.000302	2.4e-05	-0.000326
1.1	-0.010619	-0.000402	2.5e-05	-0.000427
1.11	-0.01162	-0.000387	3.3e-05	-0.00042
1.12	-0.009735	-0.000312	1.2e-05	-0.000324
1.13	-0.008221	-0.000289	1.8e-05	-0.000307
1.14	-0.014558	-0.000246	3.4e-05	-0.00028
1.15	-0.01712	-0.000165	6e-06	-0.000171
1.16	-0.011641	-0.000248	7e-06	-0.000255
1.17	-0.009728	-0.000401	3.3e-05	-0.000434
1.18	-0.009847	-0.000318	2.7e-05	-0.000345
1.19	-0.007859	-0.000249	2.2e-05	-0.000271
1.2	-0.013591	-0.000345	2.3e-05	-0.000368
1.21	-0.022684	-0.000335	1.6e-05	-0.000351
1.22	-0.019289	-0.000265	1.8e-05	-0.000283
1.23	-0.010626	-0.000283	2.4e-05	-0.000307
1.24	-0.011556	-0.000295	2.9e-05	-0.000324
1.25	-0.009711	-0.000306	2.9e-05	-0.000335
1.26	-0.003725	-0.000289	1.8e-05	-0.000307
1.27	-0.008669	-0.000266	8e-06	-0.000274
1.28	-0.009534	-0.000325	7e-06	-0.000332
1.29	-0.003953	-0.000332	8e-06	-0.00034
1.3	-0.006602	-0.000242	1.9e-05	-0.000261
1.31	-0.009183	-0.000175	3.4e-05	-0.000209
1.32	-0.011447	-0.000277	3.3e-05	-0.00031
1.33	-0.01242	-0.000381	1.8e-05	-0.000399
1.34	-0.005983	-0.000314	1e-05	-0.000324
1.35	-0.006693	-0.000307	1.3e-05	-0.00032
1.36	-0.014931	-0.000332	0	-0.000332
1.37	-0.016703	-0.000254	-1.3e-05	-0.000241
1.38	-0.017876	-0.000285	-7e-06	-0.000278
1.39	-0.02218	-0.000314	1.1e-05	-0.000325
1.4	-0.021958	-0.000223	2.3e-05	-0.000246
1.41	-0.016314	-0.000254	2e-05	-0.000274
1.42	-0.011516	-0.000322	2e-05	-0.000342
1.43	-0.011535	-0.000322	2.6e-05	-0.000348
1.44	-0.009958	-0.0003	1.7e-05	-0.000317
1.45	-0.008323	-0.000221	2e-06	-0.000223
1.46	-0.012897	-0.000206	1.2e-05	-0.000218
1.47	-0.015312	-0.000302	2.4e-05	-0.000326
1.48	-0.013818	-0.000348	6e-06	-0.000354
1.49	-0.013901	-0.000313	-7e-06	-0.000306
1.5	-0.015288	-0.000299	-5e-06	-0.000294
1.51	-0.01653	-0.000282	8e-06	-0.00029
1.52	-0.016918	-0.000182	2.7e-05	-0.000209
1.53	-0.015012	-0.000202	1.2e-05	-0.000214
1.54	-0.011345	-0.000365	-5e-06	-0.00036
1.55	-0.010467	-0.000332	1e-06	-0.000333
1.56	-0.012063	-0.000282	9e-06	-0.000291
1.57	-0.013042	-0.000346	2e-05	-0.000366
1.58	-0.015974	-0.000287	1.7e-05	-0.000304
1.59	-0.019897	-0.00028	1.1e-05	-0.000291
1.6	-0.020546	-0.000374	1.4e-05	-0.000388
1.61	-0.019225	-0.000298	7e-06	-0.000305
1.62	-0.015846	-0.000201	-1e-06	-0.0002
1.63	-0.011118	-0.00019	7e-06	-0.000197
1.64	-0.007922	-0.000257	1.7e-05	-0.000274
1.65	-0.006719	-0.000373	1.1e-05	-0.000384
1.66	-0.008837	-0.000293	1.1e-05	-0.000304
1.67	-0.009245	-0.000272	1.1e-05	-0.000283
1.68	-0.005302	-0.000319	-1e-06	-0.000318
1.69	-0.006056	-0.000229	-5e-06	-0.000224
1.7	-0.010112	-0.000244	8e-06	-0.000252
1.71	-0.012947	-0.000307	1.5e-05	-0.000322
1.72	-0.017583	-0.000292	1.3e-05	-0.000305
1.73	-0.013255	-0.000365	1e-05	-0.000375
1.74	-0.004988	-0.000359	6e-06	-0.000365
1.75	-0.00724	-0.00026	7e-06	-0.000267
1.76	-0.008217	-0.000349	6e-06	-0.000355
1.77	-0.006263	-0.000422	3e-06	-0.000425
1.78	-0.011641	-0.0003	1.2e-05	-0.000312
1.79	-0.012142	-0.000156	1.9e-05	-0.000175
1.8	-0.011685	-0.000178	6e-06	-0.000184
1.81	-0.016371	-0.00033	-4e-06	-0.000326
1.82	-0.013877	-0.000351	2e-06	-0.000353
1.83	-0.013863	-0.000183	8e-06	-0.000191
1.84	-0.017467	-0.000214	-5e-06	-0.000209
1.85	-0.016542	-0.000426	-1.9e-05	-0.000407
1.86	-0.01866	-0.000329	1e-05	-0.000339
1.87	-0.022835	-0.00017	2.7e-05	-0.000197
1.88	-0.018803	-0.000272	-1e-05	-0.000262
1.89	-0.01355	-0.0003	-1.5e-05	-0.000285
1.9	-0.015966	-0.000255	1.2e-05	-0.000267
1.91	-0.019546	-0.000284	-4e-06	-0.00028
1.92	-0.019191	-0.000249	-9e-06	-0.00024
1.93	-0.016619	-0.000236	1.5e-05	-0.000251
1.94	-0.015016	-0.000292	1e-06	-0.000293
1.95	-0.015632	-0.000187	-1.1e-05	-0.000176
1.96	-0.01367	-0.000103	2e-06	-0.000105
1.97	-0.009762	-0.000216	-9e-06	-0.000207
1.98	-0.008599	-0.000291	-1e-05	-0.000281
1.99	-0.016711	-0.000153	1e-05	-0.000163
2	-0.018939	-0.000113	5e-06	-0.000118
2.01	-0.008412	-0.000333	-8e-06	-0.000325
2.02	-0.006816	-0.000359	1e-06	-0.00036
2.03	-0.013301	-0.000218	1.3e-05	-0.000231
2.04	-0.007098	-0.000256	5e-06	-0.000261
2.05	-0.002436	-0.000272	-5e-06	-0.000267
2.06	-0.015908	-0.000198	8e-06	-0.000206
2.07	-0.024019	-0.000198	1.9e-05	-0.000217
2.08	-0.017455	-0.00016	1.5e-05	-0.000175
2.09	-0.012877	-0.000241	6e-06	-0.000247
2.1	-0.017617	-0.000326	-3e-06	-0.000323
2.11	-0.018275	-0.000292	4e-06	-0.000296
2.12	-0.012154	-0.000325	2.1e-05	-0.000346
2.13	-0.011221	-0.00025	1.4e-05	-0.000264
2.14	-0.016234	-0.000184	-1e-05	-0.000174
2.15	-0.019936	-0.000226	-1.6e-05	-0.00021
2.16	-0.017392	-0.000248	-7e-06	-0.000241
2.17	-0.015784	-0.000346	-2e-06	-0.000344
2.18	-0.01889	-0.000272	4e-06	-0.000276
2.19	-0.017686	-0.000173	7e-06	-0.00018
2.2	-0.013491	-0.000305	-1e-06	-0.000304
2.21	-0.012868	-0.000281	-9e-06	-0.000272
2.22	-0.013455	-0.000203	-1e-05	-0.000193
2.23	-0.012236	-0.000321	-1.3e-05	-0.000308
2.24	-0.013948	-0.000291	2e-06	-0.000293
2.25	-0.018288	-0.000161	3e-06	-0.000164
2.26	-0.020515	-0.000241	-1.2e-05	-0.000229
2.27	-0.018165	-0.000352	5e-06	-0.000357
2.28	-0.01008	-0.000275	1.9e-05	-0.000294
2.29	-0.00451	-0.000166	5e-06	-0.000171
2.3	-0.008324	-0.000241	-5e-06	-0.000236
2.31	-0.01257	-0.000322	-1.3e-05	-0.000309
2.32	-0.011279	-0.000235	-1.3e-05	-0.000222
2.33	-0.009645	-0.000249	-6e-06	-0.000243
2.34	-0.005831	-0.000387	-4e-06	-0.000383
2.35	-0.003728	-0.000279	-4e-06	-0.000275
2.36	-0.0063	-9.8e-05	3e-06	-0.000101
2.37	-0.007618	-0.000193	1e-06	-0.000194
2.38	-0.007519	-0.000162	-1.7e-05	-0.000145
2.39	-0.008348	-4.7e-05	-2.3e-05	-2.4e-05
2.4	-0.009104	-0.000274	-1e-05	-0.000264
2.41	-0.005225	-0.000443	-7e-06	-0.000436
2.42	0.000655	-0.00028	-4e-06	-0.000276
2.43	-0.003417	-0.000158	4e-06	-0.000162
2.44	-0.008933	-0.000233	-1.9e-05	-0.000214
2.45	-0.00645	-0.000257	-2.4e-05	-0.000233
2.46	-0.006074	-0.00027	8e-06	-0.000278
2.47	-0.007521	-0.000341	8e-06	-0.000349
2.48	-0.004219	-0.000275	-5e-06	-0.00027
2.49	-0.000853	-0.000259	1.1e-05	-0.00027
2.5	0.000482	-0.000349	-4e-06	-0.000345
2.51	-0.002195	-0.00024	-1.5e-05	-0.000225
2.52	-0.009453	-0.00011	1.1e-05	-0.000121
2.53	-0.008076	-0.000209	3e-06	-0.000212
2.54	-0.005752	-0.000321	-2.5e-05	-0.000296
2.55	-0.013026	-0.00029	-9e-06	-0.000281
2.56	-0.014441	-0.000219	2e-06	-0.000221
2.57	-0.012331	-0.000278	-1.7e-05	-0.000261
2.58	-0.010114	-0.000391	-2.2e-05	-0.000369
2.59	-0.004246	-0.000287	-2e-06	-0.000285
2.6	-0.005341	-0.000205	1.9e-05	-0.000224
2.61	-0.007705	-0.000252	9e-06	-0.000261
2.62	-0.008975	-0.000189	-5e-06	-0.000184
2.63	-0.019782	-0.000219	-1e-06	-0.000218
2.64	-0.026186	-0.000318	0	-0.000318
2.65	-0.018904	-0.000205	-1e-05	-0.000195
2.66	-0.011091	-6.8e-05	-1e-06	-6.7e-05
2.67	-0.009897	-0.00016	1.3e-05	-0.000173
2.68	-0.011362	-0.000305	4e-06	-0.000309
2.69	-0.010361	-0.000256	9e-06	-0.000265
2.7	-0.011298	-0.000246	1.4e-05	-0.00026
2.71	-0.014372	-0.000265	-3e-06	-0.000262
2.72	-0.015795	-0.000141	-6e-06	-0.000135
2.73	-0.015372	-0.000199	-3e-06	-0.000196
2.74	-0.011428	-0.000328	-1.4e-05	-0.000314
2.75	-0.011195	-0.000305	-9e-06	-0.000296
2.76	-0.017393	-0.000276	8e-06	-0.000284
2.77	-0.019235	-0.000249	-4e-06	-0.000245
2.78	-0.01561	-0.000262	-1.8e-05	-0.000244
2.79	-0.013818	-0.000348	-7e-06	-0.000341
2.8	-0.014661	-0.000347	5e-06	-0.000352
2.81	-0.016651	-0.00034	1.3e-05	-0.000353
2.82	-0.017793	-0.000302	-7e-06	-0.000295
2.83	-0.019918	-0.000117	-2.9e-05	-8.8e-05
2.84	-0.020594	-5.5e-05	-4e-06	-5.1e-05
2.85	-0.015046	-0.000191	1.1e-05	-0.000202
2.86	-0.016954	-0.000368	-2.1e-05	-0.000347
2.87	-0.023516	-0.000353	-3.1e-05	-0.000322
2.88	-0.019836	-0.000172	-7e-06	-0.000165
2.89	-0.021429	-0.00025	-7e-06	-0.000243
2.9	-0.026096	-0.000386	-9e-06	-0.000377
2.91	-0.020066	-0.000314	3e-06	-0.000317
2.92	-0.014322	-0.000276	-1.2e-05	-0.000264
2.93	-0.013077	-0.000289	-3.3e-05	-0.000256
2.94	-0.009618	-0.000347	-2.3e-05	-0.000324
2.95	-0.009223	-0.000298	-4e-06	-0.000294
2.96	-0.013562	-0.000107	3e-06	-0.00011
2.97	-0.011644	-0.000149	0	-0.000149
2.98	-0.00781	-0.000273	-1.3e-05	-0.00026
2.99	-0.0113	-0.000217	-1.2e-05	-0.000205
3	-0.012387	-0.000235	-3e-06	-0.000232
3.01	-0.011471	-0.000282	-1.1e-05	-0.000271
3.02	-0.019163	-0.000233	-5e-06	-0.000228
3.03	-0.02661	-0.000306	-9e-06	-0.000297
3.04	-0.02065	-0.000327	-3.4e-05	-0.000293
3.05	-0.007903	-0.000191	-2.7e-05	-0.000164
3.06	-0.007279	-0.000146	2e-06	-0.000148
3.07	-0.018684	-0.000317	8e-06	-0.000325
3.08	-0.017993	-0.000506	-7e-06	-0.000499
3.09	-0.009105	-0.000397	-1.3e-05	-0.000384
3.1	-0.009461	-0.000181	-9e-06	-0.000172
3.11	-0.014119	-0.000181	-1.8e-05	-0.000163
3.12	-0.013894	-0.000285	-2.5e-05	-0.00026
3.13	-0.010068	-0.000366	-7e-06	-0.000359
3.14	-0.008911	-0.00041	1e-06	-0.000411
3.15	-0.009401	-0.000318	-1.5e-05	-0.000303
3.16	-0.010736	-0.000309	-1.6e-05	-0.000293
3.17	-0.013014	-0.000416	-3e-06	-0.000413
3.18	-0.012804	-0.000389	-1e-06	-0.000388
3.19	-0.012862	-0.000291	-1.1e-05	-0.00028
3.2	-0.013517	-0.000314	-1.8e-05	-0.000296
3.21	-0.009329	-0.000414	-1.1e-05	-0.000403
3.22	-0.00324	-0.000321	-1.2e-05	-0.000309
3.23	-0.002824	-0.000194	-1.5e-05	-0.000179
3.24	-0.004916	-0.000312	-9e-06	-0.000303
3.25	-0.008686	-0.000334	-2.3e-05	-0.000311
3.26	-0.016087	-0.000241	-2.7e-05	-0.000214
3.27	-0.017274	-0.000265	-6e-06	-0.000259
3.28	-0.012127	-0.000217	-1.4e-05	-0.000203
3.29	-0.012387	-0.000203	-3e-05	-0.000173
3.3	-0.014171	-0.000273	-1e-05	-0.000263
3.31	-0.015721	-0.000205	-1e-06	-0.000204
3.32	-0.017221	-0.000183	-1.8e-05	-0.000165
3.33	-0.012789	-0.000284	-9e-06	-0.000275
3.34	-0.005234	-0.000322	-2e-06	-0.00032
3.35	-0.008069	-0.000302	-1.7e-05	-0.000285
3.36	-0.018781	-0.000285	-1.8e-05	-0.000267
3.37	-0.017406	-0.000337	-2e-05	-0.000317
3.38	-0.006861	-0.000338	-3e-05	-0.000308
3.39	-0.009363	-0.000201	-5e-06	-0.000196
3.4	-0.021441	-0.000185	2.1e-05	-0.000206
3.41	-0.023463	-0.000347	-8e-06	-0.000339
3.42	-0.013096	-0.000362	-3.3e-05	-0.000329
3.43	-0.004849	-0.000238	-2.7e-05	-0.000211
3.44	-0.008159	-0.000172	-2.7e-05	-0.000145
3.45	-0.011299	-0.000247	-2.1e-05	-0.000226
3.46	-0.01043	-0.000362	-1.6e-05	-0.000346
3.47	-0.011793	-0.000383	-3.4e-05	-0.000349
3.48	-0.008917	-0.000334	-4e-05	-0.000294
3.49	-0.00336	-0.000243	-1.7e-05	-0.000226
3.5	-0.003456	-0.000196	-8e-06	-0.000188
3.51	-0.005053	-0.000265	-2.4e-05	-0.000241
3.52	-0.004112	-0.000284	-3.2e-05	-0.000252
3.53	-7.9e-05	-0.000274	-2.5e-05	-0.000249
3.54	0.001416	-0.000379	-1.6e-05	-0.000363
3.55	-0.004918	-0.000397	-9e-06	-0.000388
3.56	-0.007621	-0.000288	-1.7e-05	-0.000271
3.57	-0.008208	-0.00023	-2.6e-05	-0.000204
3.58	-0.010514	-0.00015	-1.7e-05	-0.000133
3.59	-0.006384	-0.000135	-1.7e-05	-0.000118
3.6	-0.002617	-0.00026	-2.1e-05	-0.000239
3.61	-0.005363	-0.000274	-1.6e-05	-0.000258
3.62	-0.007636	-0.000254	-2.3e-05	-0.000231
3.63	-0.010117	-0.000296	-4.6e-05	-0.00025
3.64	-0.00981	-0.000241	-4.6e-05	-0.000195
3.65	-0.005998	-0.000166	-2.4e-05	-0.000142
3.66	-0.009407	-0.00014	-2.5e-05	-0.000115
3.67	-0.016084	-0.000182	-2.3e-05	-0.000159
3.68	-0.014629	-0.00032	-1.1e-05	-0.000309
3.69	-0.010638	-0.000388	-2.2e-05	-0.000366
3.7	-0.012379	-0.000299	-4.6e-05	-0.000253
3.71	-0.015851	-0.000246	-3.9e-05	-0.000207
3.72	-0.015397	-0.000288	-1.6e-05	-0.000272
3.73	-0.009206	-0.000286	-1.3e-05	-0.000273
3.74	-0.00209	-0.000213	-1.9e-05	-0.000194
3.75	-0.007484	-0.000168	-2e-05	-0.000148
3.76	-0.016967	-0.000209	-1.4e-05	-0.000195
3.77	-0.014469	-0.000327	-1e-05	-0.000317
3.78	-0.011423	-0.000356	-1.1e-05	-0.000345
3.79	-0.011612	-0.000243	-2.3e-05	-0.00022
3.8	-0.005878	-0.000218	-3e-05	-0.000188
3.81	-0.00166	-0.0002	-1.5e-05	-0.000185
3.82	-0.003042	-5.8e-05	-6e-06	-5.2e-05
3.83	-0.004215	-6e-05	-1.4e-05	-4.6e-05
3.84	-0.003867	-0.000148	-1.6e-05	-0.000132
3.85	-0.003338	-0.000174	-2e-05	-0.000154
3.86	-0.004964	-0.000222	-4e-05	-0.000182
3.87	-0.008062	-0.000172	-3e-05	-0.000142
3.88	-0.003394	-0.000189	-1.2e-05	-0.000177
3.89	0.002291	-0.000372	-2.7e-05	-0.000345
3.9	-0.001422	-0.000228	-3.6e-05	-0.000192
3.91	-0.006576	-4e-06	-4.2e-05	3.8e-05
3.92	-0.00527	-0.000186	-5.8e-05	-0.000128
3.93	0.000917	-0.000308	-3.8e-05	-0.00027
3.94	0.004066	-0.000212	-1.4e-05	-0.000198
3.95	0.001173	-0.000237	-2.2e-05	-0.000215
3.96	-0.000224	-0.000319	-3.4e-05	-0.000285
3.97	0.000965	-0.000255	-4.2e-05	-0.000213
3.98	-7.5e-05	-0.00014	-4.1e-05	-9.9e-05
3.99	0.002288	-0.000155	-3.2e-05	-0.000123
4	0.007337	-0.00035	-1.8e-05	-0.000332
4.01	0.005341	-0.000348	-1.7e-05	-0.000331
4.02	0.001614	-0.000118	-2.4e-05	-9.4e-05
4.03	0.000956	-0.000113	-1.9e-05	-9.4e-05
4.04	-0.003433	-0.000215	-2.2e-05	-0.000193
4.05	-0.01009	-0.000249	-3.1e-05	-0.000218
4.06	-0.013028	-0.000292	-2.7e-05	-0.000265
4.07	-0.009768	-0.00017	-3.2e-05	-0.000138
4.08	-0.000266	-0.000157	-4e-05	-0.000117
4.09	0.002782	-0.00027	-3.8e-05	-0.000232
4.1	-0.003201	-0.000201	-2.8e-05	-0.000173
4.11	-0.006777	-0.000171	-1.2e-05	-0.000159
4.12	-0.002817	-0.000243	-1.2e-05	-0.000231
4.13	0.002506	-0.000165	-2.9e-05	-0.000136
4.14	0.001265	-0.00019	-2.6e-05	-0.000164
4.15	-0.005166	-0.000339	-2.2e-05	-0.000317
4.16	-0.004	-0.000287	-3e-05	-0.000257
4.17	-0.002458	-0.000277	-2.8e-05	-0.000249
4.18	-0.006742	-0.00029	-2.1e-05	-0.000269
4.19	-0.003194	-0.000186	-3e-05	-0.000156
4.2	0.000338	-0.000141	-5.4e-05	-8.7e-05
4.21	-0.004905	-0.000191	-5.3e-05	-0.000138
4.22	-0.008023	-0.000336	-2.6e-05	-0.00031
4.23	-0.009345	-0.000299	-2.4e-05	-0.000275
4.24	-0.012555	-0.000156	-4.2e-05	-0.000114
4.25	-0.009058	-0.000273	-4.5e-05	-0.000228
4.26	-0.001001	-0.000284	-2.6e-05	-0.000258
4.27	0.001307	-0.000172	-1.5e-05	-0.000157
4.28	0.000395	-0.000265	-4.2e-05	-0.000223
4.29	0.001408	-0.000263	-5.3e-05	-0.00021
4.3	1.1e-05	-0.000176	-3.3e-05	-0.000143
4.31	-0.003204	-0.000255	-3.8e-05	-0.000217
4.32	-0.002472	-0.000216	-4.2e-05	-0.000174
4.33	-0.001689	-0.000138	-3.7e-05	-0.000101
4.34	-0.003625	-0.000213	-5e-05	-0.000163
4.35	-0.005657	-0.000277	-4.2e-05	-0.000235
4.36	-0.004139	-0.000265	-2e-05	-0.000245
4.37	-0.003636	-0.000237	-2.3e-05	-0.000214
4.38	-0.012009	-0.00028	-3.1e-05	-0.000249
4.39	-0.018144	-0.000284	-4.1e-05	-0.000243
4.4	-0.012647	-0.000184	-4.3e-05	-0.000141
4.41	-0.007858	-0.000222	-2.1e-05	-0.000201
4.42	-0.00726	-0.000252	-1.6e-05	-0.000236
4.43	-0.003113	-0.000181	-3.4e-05	-0.000147
4.44	-0.004579	-0.000204	-3.3e-05	-0.000171
4.45	-0.010714	-0.000271	-2.6e-05	-0.000245
4.46	-0.010336	-0.000296	-3.1e-05	-0.000265
4.47	-0.00809	-0.000232	-3.5e-05	-0.000197
4.48	-0.006356	-0.000158	-2.8e-05	-0.00013
4.49	-0.006554	-0.000325	-2.9e-05	-0.000296
4.5	-0.011255	-0.000426	-2.5e-05	-0.000401
4.51	-0.010858	-0.000279	-1.3e-05	-0.000266
4.52	-0.001962	-0.000193	-2.3e-05	-0.00017
4.53	-0.000593	-0.000182	-4e-05	-0.000142
4.54	-0.00748	-0.000278	-3.2e-05	-0.000246
4.55	-0.005557	-0.000379	-4e-05	-0.000339
4.56	-0.001303	-0.00024	-5.2e-05	-0.000188
4.57	-0.004109	-0.000117	-3e-05	-8.7e-05
4.58	-0.008181	-0.00018	-2.1e-05	-0.000159
4.59	-0.006496	-0.000251	-2.4e-05	-0.000227
4.6	-0.001827	-0.000203	-2.8e-05	-0.000175
4.61	-0.00231	-0.000233	-5.2e-05	-0.000181
4.62	-0.006165	-0.000354	-6e-05	-0.000294
4.63	-0.012116	-0.000233	-4.2e-05	-0.000191
4.64	-0.013403	-0.000205	-2.7e-05	-0.000178
4.65	-0.005361	-0.0004	-2.2e-05	-0.000378
4.66	-0.001815	-0.000316	-2.7e-05	-0.000289
4.67	-0.0039	-0.00016	-4.1e-05	-0.000119
4.68	-0.006327	-0.000231	-3.7e-05	-0.000194
4.69	-0.007601	-0.000316	-2.7e-05	-0.000289
4.7	-0.002512	-0.000233	-3.5e-05	-0.000198
4.71	-0.002467	-0.000184	-3.9e-05	-0.000145
4.72	-0.010955	-0.00027	-3.9e-05	-0.000231
4.73	-0.012498	-0.000223	-6.1e-05	-0.000162
4.74	-0.008739	-0.000215	-5.9e-05	-0.000156
4.75	-0.008313	-0.000291	-3.1e-05	-0.00026
4.76	-0.008387	-0.000225	-3.1e-05	-0.000194
4.77	-0.012328	-0.000228	-4.2e-05	-0.000186
4.78	-0.022081	-0.000274	-4.7e-05	-0.000227
4.79	-0.024095	-0.000209	-4.7e-05	-0.000162
4.8	-0.019097	-0.000249	-3.4e-05	-0.000215
4.81	-0.018884	-0.000337	-1.9e-05	-0.000318
4.82	-0.018431	-0.000267	-1.6e-05	-0.000251
4.83	-0.013019	-0.00027	-3e-05	-0.00024
4.84	-0.010803	-0.000325	-3.6e-05	-0.000289
4.85	-0.01448	-0.000291	-2.9e-05	-0.000262
4.86	-0.015414	-0.000334	-3.7e-05	-0.000297
4.87	-0.013878	-0.000238	-4.8e-05	-0.00019
4.88	-0.012694	-0.000123	-2.6e-05	-9.7e-05
4.89	-0.00884	-0.000219	-7e-06	-0.000212
4.9	-0.006382	-0.000235	-3.8e-05	-0.000197
4.91	-0.009436	-0.000235	-5.5e-05	-0.00018
4.92	-0.01766	-0.000346	-3.2e-05	-0.000314
4.93	-0.022884	-0.000345	-2.3e-05	-0.000322
4.94	-0.01518	-0.000264	-2.5e-05	-0.000239
4.95	-0.009617	-0.000195	-3.7e-05	-0.000158
4.96	-0.017226	-0.000166	-5.5e-05	-0.000111
4.97	-0.019022	-0.000221	-4.2e-05	-0.000179
4.98	-0.008591	-0.000274	-3.2e-05	-0.000242
4.99	-0.006067	-0.00032	-4.9e-05	-0.000271
5	-0.010143	-0.000271	-5.9e-05	-0.000212
5.01	-0.008572	-0.000218	-5.3e-05	-0.000165
5.02	-0.00832	-0.000285	-3.4e-05	-0.000251
5.03	-0.012832	-0.000205	-2.8e-05	-0.000177
5.04	-0.015068	-0.000145	-3.3e-05	-0.000112
5.05	-0.011703	-0.000232	-3.2e-05	-0.0002
5.06	-0.008943	-0.000269	-3.1e-05	-0.000238
5.07	-0.009593	-0.00031	-3.8e-05	-0.000272
5.08	-0.007991	-0.000256	-3.6e-05	-0.00022
5.09	-0.008033	-0.000176	-3.1e-05	-0.000145
5.1	-0.008097	-0.000263	-4.7e-05	-0.000216
5.11	0.0002	-0.000277	-5.3e-05	-0.000224
5.12	0.003742	-0.000276	-3.9e-05	-0.000237
5.13	-0.005057	-0.000326	-3.1e-05	-0.000295
5.14	-0.013143	-0.000248	-1.9e-05	-0.000229
5.15	-0.012568	-0.000172	-2.2e-05	-0.00015
5.16	-0.005142	-0.000211	-4.5e-05	-0.000166
5.17	-0.000238	-0.000316	-4.9e-05	-0.000267
5.18	-0.002326	-0.00037	-4.8e-05	-0.000322
5.19	-0.00356	-0.000263	-5.1e-05	-0.000212
5.2	-0.004649	-0.00021	-4.9e-05	-0.000161
5.21	-0.010649	-0.000277	-4.3e-05	-0.000234
5.22	-0.008871	-0.000237	-4.1e-05	-0.000196
5.23	-0.00043	-0.00025	-5.3e-05	-0.000197
5.24	-0.000128	-0.000314	-4.8e-05	-0.000266
5.25	-0.000927	-0.000273	-3e-05	-0.000243
5.26	-0.000344	-0.000265	-3.8e-05	-0.000227
5.27	-0.004021	-0.000231	-5.2e-05	-0.000179
5.28	-0.007381	-0.000215	-4.5e-05	-0.00017
5.29	-0.011381	-0.000307	-3.6e-05	-0.000271
5.3	-0.0106	-0.000252	-4.8e-05	-0.000204
5.31	-0.003967	-0.000118	-6.1e-05	-5.7e-05
5.32	-0.006715	-0.000214	-6.2e-05	-0.000152
5.33	-0.013866	-0.000349	-5.6e-05	-0.000293
5.34	-0.012468	-0.000294	-4.8e-05	-0.000246
5.35	-0.012712	-0.000161	-4.8e-05	-0.000113
5.36	-0.015194	-0.000168	-5.5e-05	-0.000113
5.37	-0.007644	-0.000269	-5e-05	-0.000219
5.38	0.001868	-0.000225	-3.6e-05	-0.000189
5.39	-0.001555	-0.000262	-4.8e-05	-0.000214
5.4	-0.011328	-0.000266	-5.2e-05	-0.000214
5.41	-0.015257	-1.5e-05	-3.1e-05	1.6e-05
5.42	-0.011482	-5.5e-05	-3.9e-05	-1.6e-05
5.43	-0.008149	-0.000276	-5.5e-05	-0.000221
5.44	-0.010068	-0.000189	-5.1e-05	-0.000138
5.45	-0.010217	-0.000163	-5.3e-05	-0.00011
5.46	-0.008032	-0.000274	-5.4e-05	-0.00022
5.47	-0.008338	-0.000181	-3.8e-05	-0.000143
5.48	-0.009071	-0.000118	-2.6e-05	-9.2e-05
5.49	-0.009322	-0.000225	-3.8e-05	-0.000187
5.5	-0.013688	-0.000162	-5.4e-05	-0.000108
5.51	-0.014216	-0.000109	-4.7e-05	-6.2e-05
5.52	-0.011292	-0.000162	-4.6e-05	-0.000116
5.53	-0.011203	-0.000148	-6.1e-05	-8.7e-05
5.54	-0.012218	-0.000257	-4.8e-05	-0.000209
5.55	-0.011542	-0.000328	-3.9e-05	-0.000289
5.56	-0.006722	-0.000289	-5.5e-05	-0.000234
5.57	-0.009783	-0.000283	-5.6e-05	-0.000227
5.58	-0.014929	-0.000203	-4.5e-05	-0.000158
5.59	-0.009645	-0.000104	-5.1e-05	-5.3e-05
5.6	-0.011112	-3.5e-05	-6e-05	2.5e-05
5.61	-0.018673	-1.7e-05	-5e-05	3.3e-05
5.62	-0.013315	-0.000254	-4.9e-05	-0.000205
5.63	-0.012984	-0.000393	-5.8e-05	-0.000335
5.64	-0.022123	-0.000153	-4.6e-05	-0.000107
5.65	-0.01833	-0.000102	-4.2e-05	-6e-05
5.66	-0.012323	-0.000253	-4.6e-05	-0.000207
5.67	-0.013442	-0.000138	-4.9e-05	-8.9e-05
5.68	-0.006644	-8.4e-05	-5.5e-05	-2.9e-05
5.69	-0.003756	-0.000303	-5.4e-05	-0.000249
5.7	-0.014159	-0.000318	-3.9e-05	-0.000279
5.71	-0.017606	-0.000208	-2.8e-05	-0.00018
5.72	-0.012921	-0.000176	-4.9e-05	-0.000127
5.73	-0.012926	-0.000196	-7.5e-05	-0.000121
5.74	-0.010891	-0.000313	-6.7e-05	-0.000246
5.75	-0.00732	-0.000269	-4.1e-05	-0.000228
5.76	-0.010006	-8.8e-05	-4.1e-05	-4.7e-05
5.77	-0.010418	-0.000196	-4.5e-05	-0.000151
5.78	-0.011273	-0.000333	-4.4e-05	-0.000289
5.79	-0.016673	-0.000259	-6e-05	-0.000199
5.8	-0.017132	-0.000289	-6.2e-05	-0.000227
5.81	-0.013902	-0.000279	-4.9e-05	-0.00023
5.82	-0.012235	-0.000213	-4.1e-05	-0.000172
5.83	-0.012246	-0.000208	-4.7e-05	-0.000161
5.84	-0.015046	-0.000137	-6.4e-05	-7.3e-05
5.85	-0.016214	-0.000107	-6.2e-05	-4.5e-05
5.86	-0.017297	-0.000181	-4e-05	-0.000141
5.87	-0.021106	-0.000226	-4.2e-05	-0.000184
5.88	-0.016597	-0.000186	-5.8e-05	-0.000128
5.89	-0.009124	-0.000191	-5.6e-05	-0.000135
5.9	-0.014827	-0.000282	-4.7e-05	-0.000235
5.91	-0.015935	-0.000269	-4.8e-05	-0.000221
5.92	-0.008655	-0.000126	-4.5e-05	-8.1e-05
5.93	-0.00804	-0.000218	-4.1e-05	-0.000177
5.94	-0.006091	-0.000402	-4.9e-05	-0.000353
5.95	-0.006134	-0.000258	-5.7e-05	-0.000201
5.96	-0.014136	-0.00023	-6.8e-05	-0.000162
5.97	-0.015132	-0.000391	-7.4e-05	-0.000317
5.98	-0.009682	-0.000284	-5.6e-05	-0.000228
5.99	-0.010757	-0.000164	-3.4e-05	-0.00013
6	-0.017312	-0.000189	-4.3e-05	-0.000146
6.01	-0.020155	-0.000208	-5.7e-05	-0.000151
6.02	-0.016267	-0.000224	-4.9e-05	-0.000175
6.03	-0.014087	-0.000186	-3.8e-05	-0.000148
6.04	-0.01366	-0.000156	-5.1e-05	-0.000105
6.05	-0.010552	-0.000199	-6.1e-05	-0.000138
6.06	-0.012058	-0.000144	-3.8e-05	-0.000106
6.07	-0.015156	7.3e-05	-3e-05	0.000103
6.08	-0.008321	0.000366	-6.8e-05	0.000434
6.09	-0.005081	0.000879	-8.2e-05	0.000961
6.1	-0.009107	0.001758	-5.4e-05	0.001812
6.11	-0.00711	0.002726	-4.8e-05	0.002774
6.12	-0.007504	0.003761	-6.3e-05	0.003824
6.13	-0.017849	0.004816	-5.2e-05	0.004868
6.14	-0.016426	0.005499	-3.8e-05	0.005537
6.15	-0.009758	0.005941	-5e-05	0.005991
6.16	-0.011327	0.006477	-6.1e-05	0.006538
6.17	-0.00606	0.006963	-5.5e-05	0.007018
6.18	0.003534	0.00742	-5.9e-05	0.007479
6.19	0.003278	0.008069	-6.7e-05	0.008136
6.2	0.002541	0.008824	-5.6e-05	0.00888
6.21	0.00638	0.009588	-5.4e-05	0.009642
6.22	0.004287	0.010442	-5.4e-05	0.010496
6.23	0.004569	0.011452	-3.6e-05	0.011488
6.24	0.012484	0.012442	-4.9e-05	0.012491
6.25	0.017372	0.013418	-7.5e-05	0.013493
6.26	0.017323	0.014434	-7.8e-05	0.014512
6.27	0.016854	0.015465	-6.2e-05	0.015527
6.28	0.019398	0.016523	-5e-05	0.016573
6.29	0.022352	0.017491	-4.9e-05	0.01754
6.3	0.0235	0.018393	-5.9e-05	0.018452
6.31	0.023422	0.01942	-6e-05	0.01948
6.32	0.028574	0.020496	-4.1e-05	0.020537
6.33	0.03762	0.021556	-4.9e-05	0.021605
6.34	0.042098	0.022592	-6.9e-05	0.022661
6.35	0.040441	0.023601	-5.7e-05	0.023658
6.36	0.039955	0.024635	-4.5e-05	0.02468
6.37	0.043865	0.025564	-5e-05	0.025614
6.38	0.04482	0.026529	-5.7e-05	0.026586
6.39	0.042759	0.027748	-6.3e-05	0.027811
6.4	0.049327	0.028805	-6.5e-05	0.02887
6.41	0.057687	0.02968	-7.6e-05	0.029756
6.42	0.059728	0.030711	-7.6e-05	0.030787
6.43	0.059489	0.031785	-7.4e-05	0.031859
6.44	0.057534	0.03277	-7.6e-05	0.032846
6.45	0.057233	0.033775	-5.2e-05	0.033827
6.46	0.059055	0.034811	-3.6e-05	0.034847
6.47	0.062881	0.035734	-5.3e-05	0.035787
6.48	0.067422	0.036658	-7.6e-05	0.036734
6.49	0.070922	0.037849	-8.7e-05	0.037936
6.5	0.073344	0.039056	-7.5e-05	0.039131
6.51	0.075284	0.039982	-4.3e-05	0.040025
6.52	0.075823	0.041029	-3.5e-05	0.041064
6.53	0.077983	0.04226	-6.4e-05	0.042324
6.54	0.07655	0.043234	-6.2e-05	0.043296
6.55	0.069813	0.044143	-4.4e-05	0.044187
6.56	0.07326	0.045201	-4.7e-05	0.045248
6.57	0.085623	0.046217	-5.4e-05	0.046271
6.58	0.090193	0.04715	-7e-05	0.04722
6.59	0.086481	0.048209	-7.2e-05	0.048281
6.6	0.086638	0.049286	-5.6e-05	0.049342
6.61	0.090774	0.050273	-5.1e-05	0.050324
6.62	0.092241	0.05127	-5e-05	0.05132
6.63	0.095327	0.052289	-6.3e-05	0.052352
6.64	0.09572	0.053462	-8.9e-05	0.053551
6.65	0.093837	0.054521	-7.1e-05	0.054592
6.66	0.098278	0.05538	-4.4e-05	0.055424
6.67	0.09966	0.056456	-5.4e-05	0.05651
6.68	0.096775	0.05762	-5.1e-05	0.057671
6.69	0.098527	0.05856	-4.9e-05	0.058609
6.7	0.09763	0.059422	-6.8e-05	0.05949
6.71	0.099485	0.060378	-6.5e-05	0.060443
6.72	0.109288	0.061344	-6e-05	0.061404
6.73	0.11177	0.062299	-6.6e-05	0.062365
6.74	0.107815	0.063284	-7.3e-05	0.063357
6.75	0.107776	0.064408	-6.7e-05	0.064475
6.76	0.112051	0.06547	-6.5e-05	0.065535
6.77	0.119777	0.066307	-7.4e-05	0.066381
6.78	0.12692	0.067251	-6.5e-05	0.067316
6.79	0.126999	0.068355	-5.9e-05	0.068414
6.8	0.126655	0.069396	-7.5e-05	0.069471
6.81	0.131656	0.070408	-8e-05	0.070488
6.82	0.134183	0.071455	-6.5e-05	0.07152
6.83	0.136393	0.072446	-7.2e-05	0.072518
6.84	0.139055	0.073402	-8.5e-05	0.073487
6.85	0.13781	0.074466	-7.4e-05	0.07454
6.86	0.139989	0.075562	-8.2e-05	0.075644
6.87	0.141592	0.076565	-0.0001	0.076665
6.88	0.139511	0.077602	-7e-05	0.077672
6.89	0.139683	0.078613	-5.5e-05	0.078668
6.9	0.139654	0.079563	-9.3e-05	0.079656
6.91	0.142378	0.080644	-9.9e-05	0.080743
6.92	0.1481	0.081756	-6.6e-05	0.081822
6.93	0.148923	0.082765	-6.6e-05	0.082831
6.94	0.146449	0.083806	-8.8e-05	0.083894
6.95	0.145149	0.084908	-8.6e-05	0.084994
6.96	0.147474	0.085862	-8e-05	0.085942
6.97	0.153037	0.086789	-8.5e-05	0.086874
6.98	0.155252	0.087895	-0.000101	0.087996
6.99	0.153434	0.088973	-0.000109	0.089082
7	0.155463	0.089948	-9.6e-05	0.090044
7.01	0.16033	0.090966	-8.6e-05	0.091052
7.02	0.155405	0.091993	-9.1e-05	0.092084
7.03	0.148327	0.092934	-8.9e-05	0.093023
7.04	0.155742	0.09392	-8.7e-05	0.094007
7.05	0.160989	0.09496	-8.6e-05	0.095046
7.06	0.159713	0.095988	-7.1e-05	0.096059
7.07	0.165037	0.097055	-8.1e-05	0.097136
7.08	0.170845	0.098136	-9.3e-05	0.098229
7.09	0.169956	0.099173	-8.4e-05	0.099257
7.1	0.167868	0.100181	-8.3e-05	0.100264
7.11	0.167714	0.101209	-8.4e-05	0.101293
7.12	0.167432	0.102204	-8.1e-05	0.102285
7.13	0.169275	0.103146	-9.2e-05	0.103238
7.14	0.174847	0.104135	-0.000111	0.104246
7.15	0.178909	0.105032	-0.000109	0.105141
7.16	0.17759	0.10594	-8.9e-05	0.106029
7.17	0.173345	0.107056	-8.1e-05	0.107137
7.18	0.172348	0.10811	-8e-05	0.10819
7.19	0.179309	0.10901	-6.6e-05	0.109076
7.2	0.185043	0.110075	-6.8e-05	0.110143
7.21	0.185974	0.111216	-9.9e-05	0.111315
7.22	0.184714	0.112239	-0.000104	0.112343
7.23	0.180923	0.113273	-9.2e-05	0.113365
7.24	0.183719	0.114232	-9.4e-05	0.114326
7.25	0.188396	0.115048	-9.5e-05	0.115143
7.26	0.190032	0.116066	-0.000103	0.116169
7.27	0.195315	0.117215	-0.000101	0.117316
7.28	0.19629	0.118121	-8.7e-05	0.118208
7.29	0.196181	0.119078	-9.4e-05	0.119172
7.3	0.203724	0.120268	-0.000105	0.120373
7.31	0.203232	0.121274	-0.000102	0.121376
7.32	0.198336	0.122168	-9.8e-05	0.122266
7.33	0.202481	0.123314	-0.000101	0.123415
7.34	0.203727	0.12443	-0.000102	0.124532
7.35	0.200235	0.125373	-0.000108	0.125481
7.36	0.20331	0.126456	-0.000112	0.126568
7.37	0.205268	0.127511	-0.000102	0.127613
7.38	0.204496	0.128299	-0.000109	0.128408
7.39	0.207081	0.129255	-0.000114	0.129369
7.4	0.207946	0.13044	-9.8e-05	0.130538
7.41	0.212107	0.131469	-0.000109	0.131578
7.42	0.223433	0.132529	-0.000135	0.132664
7.43	0.227264	0.133723	-0.00012	0.133843
7.44	0.221626	0.134621	-9.9e-05	0.13472
7.45	0.222947	0.135519	-0.000111	0.13563
7.46	0.230157	0.136665	-0.000122	0.136787
7.47	0.228459	0.137685	-9.7e-05	0.137782
7.48	0.22873	0.138614	-9.1e-05	0.138705
7.49	0.237525	0.139661	-0.000119	0.13978
7.5	0.232865	0.140753	-0.000119	0.140872
7.51	0.224251	0.141776	-0.000104	0.14188
7.52	0.233679	0.142738	-0.000111	0.142849
7.53	0.237864	0.143746	-0.000119	0.143865
7.54	0.232946	0.144814	-0.000122	0.144936
7.55	0.239408	0.145915	-0.000125	0.14604
7.56	0.245329	0.146927	-0.00013	0.147057
7.57	0.244415	0.147728	-0.000129	0.147857
7.58	0.246865	0.14862	-0.00013	0.14875
7.59	0.250547	0.149725	-0.000121	0.149846
7.6	0.249117	0.150766	-0.000107	0.150873
7.61	0.247693	0.151732	-0.000109	0.151841
7.62	0.251926	0.152745	-0.000115	0.15286
7.63	0.255146	0.153719	-0.000137	0.153856
7.64	0.252698	0.154665	-0.000154	0.154819
7.65	0.254836	0.155738	-0.000141	0.155879
7.66	0.267055	0.1568	-0.000125	0.156925
7.67	0.274134	0.157754	-0.000115	0.157869
7.68	0.269703	0.158768	-0.000123	0.158891
7.69	0.268958	0.159823	-0.000144	0.159967
7.7	0.270845	0.160921	-0.000137	0.161058
7.71	0.268158	0.162009	-0.000115	0.162124
7.72	0.267154	0.162954	-0.00012	0.163074
7.73	0.266281	0.163909	-0.000128	0.164037
7.74	0.26331	0.164939	-0.00013	0.165069
7.75	0.263192	0.16591	-0.000136	0.166046
7.76	0.267822	0.166938	-0.000116	0.167054
7.77	0.275775	0.16806	-0.000108	0.168168
7.78	0.283996	0.168966	-0.000132	0.169098
7.79	0.289496	0.169829	-0.000144	0.169973
7.8	0.293106	0.171006	-0.000132	0.171138
7.81	0.295567	0.172072	-0.000126	0.172198
7.82	0.293034	0.172938	-0.000147	0.173085
7.83	0.291158	0.174002	-0.000157	0.174159
7.84	0.295528	0.175037	-0.000133	0.17517
7.85	0.300325	0.175904	-0.000125	0.176029
7.86	0.304443	0.176894	-0.000134	0.177028
7.87	0.310688	0.177968	-0.00014	0.178108
7.88	0.311535	0.178987	-0.000143	0.17913
7.89	0.308487	0.18002	-0.000136	0.180156
7.9	0.309992	0.181034	-0.000134	0.181168
7.91	0.314322	0.181933	-0.00015	0.182083
7.92	0.31543	0.182917	-0.000162	0.183079
7.93	0.307046	0.184047	-0.000163	0.18421
7.94	0.303431	0.185066	-0.000154	0.18522
7.95	0.31384	0.186112	-0.000143	0.186255
7.96	0.319309	0.187264	-0.000141	0.187405
7.97	0.317255	0.188119	-0.000135	0.188254
7.98	0.323808	0.188992	-0.000146	0.189138
7.99	0.334998	0.190198	-0.000163	0.190361
8	0.336499	0.191164	-0.000148	0.191312
8.01	0.333556	0.192073	-0.000139	0.192212
8.02	0.333265	0.193192	-0.000144	0.193336
8.03	0.329847	0.194228	-0.000135	0.194363
8.04	0.329797	0.195258	-0.000147	0.195405
8.05	0.335144	0.19631	-0.000154	0.196464
8.06	0.336816	0.19728	-0.000132	0.197412
8.07	0.339475	0.198262	-0.000144	0.198406
8.08	0.337132	0.199284	-0.000171	0.199455
8.09	0.33009	0.200294	-0.000152	0.200446
8.1	0.331892	0.201316	-0.000139	0.201455
8.11	0.338773	0.202289	-0.000157	0.202446
8.12	0.345897	0.203284	-0.000158	0.203442
8.13	0.355185	0.2044	-0.000143	0.204543
8.14	0.361536	0.20542	-0.000141	0.205561
8.15	0.356168	0.206298	-0.000147	0.206445
8.16	0.354026	0.207295	-0.000141	0.207436
8.17	0.361422	0.20844	-0.00014	0.20858
8.18	0.369025	0.209502	-0.000152	0.209654
8.19	0.374187	0.210409	-0.000153	0.210562
8.2	0.370798	0.211384	-0.000142	0.211526
8.21	0.367534	0.212475	-0.000143	0.212618
8.22	0.37484	0.213538	-0.000154	0.213692
8.23	0.379216	0.214634	-0.000157	0.214791
8.24	0.377547	0.215645	-0.000161	0.215806
8.25	0.378647	0.216551	-0.000161	0.216712
8.26	0.375553	0.217613	-0.000145	0.217758
8.27	0.368605	0.218689	-0.000138	0.218827
8.28	0.368352	0.219661	-0.000155	0.219816
8.29	0.373479	0.220675	-0.000166	0.220841
8.3	0.376785	0.221605	-0.000158	0.221763
8.31	0.378554	0.222487	-0.00016	0.222647
8.32	0.379319	0.223563	-0.000172	0.223735
8.33	0.375385	0.224533	-0.000166	0.224699
8.34	0.374232	0.225431	-0.000158	0.225589
8.35	0.380521	0.226588	-0.000154	0.226742
8.36	0.385315	0.227649	-0.000155	0.227804
8.37	0.387305	0.228521	-0.000174	0.228695
8.38	0.391594	0.229526	-0.000169	0.229695
8.39	0.395998	0.230554	-0.000156	0.23071
8.4	0.39691	0.231548	-0.000168	0.231716
8.41	0.396352	0.232599	-0.000176	0.232775
8.42	0.398007	0.233644	-0.000167	0.233811
8.43	0.399352	0.234684	-0.000151	0.234835
8.44	0.396365	0.235655	-0.000149	0.235804
8.45	0.397542	0.236548	-0.000158	0.236706
8.46	0.404674	0.237475	-0.000162	0.237637
8.47	0.405846	0.238483	-0.000164	0.238647
8.48	0.403561	0.239654	-0.000181	0.239835
8.49	0.403071	0.240758	-0.000177	0.240935
8.5	0.398231	0.241654	-0.000162	0.241816
8.51	0.397395	0.242643	-0.000183	0.242826
8.52	0.409544	0.243778	-0.0002	0.243978
8.53	0.417786	0.244725	-0.000186	0.244911
8.54	0.41324	0.245521	-0.000171	0.245692
8.55	0.413371	0.246526	-0.000167	0.246693
8.56	0.419202	0.247696	-0.000181	0.247877
8.57	0.420974	0.248755	-0.000186	0.248941
8.58	0.422066	0.249706	-0.000162	0.249868
8.59	0.424067	0.250767	-0.000157	0.250924
8.6	0.424459	0.251877	-0.000159	0.252036
8.61	0.425793	0.252819	-0.000149	0.252968
8.62	0.428367	0.253765	-0.000166	0.253931
8.63	0.429913	0.254867	-0.00018	0.255047
8.64	0.432748	0.255933	-0.000172	0.256105
8.65	0.438515	0.256965	-0.000169	0.257134
8.66	0.443269	0.257992	-0.00017	0.258162
8.67	0.439916	0.25884	-0.000169	0.259009
8.68	0.43767	0.259789	-0.000168	0.259957
8.69	0.445927	0.260972	-0.000167	0.261139
8.7	0.449564	0.262048	-0.00017	0.262218
8.71	0.445438	0.262949	-0.000183	0.263132
8.72	0.447702	0.263847	-0.000188	0.264035
8.73	0.448899	0.264862	-0.000179	0.265041
8.74	0.44725	0.265905	-0.000178	0.266083
8.75	0.455977	0.266826	-0.000184	0.26701
8.76	0.463219	0.267804	-0.000189	0.267993
8.77	0.456477	0.268906	-0.000196	0.269102
8.78	0.455704	0.269871	-0.000195	0.270066
8.79	0.463602	0.270776	-0.00019	0.270966
8.8	0.461586	0.271827	-0.000189	0.272016
8.81	0.460126	0.272848	-0.000178	0.273026
8.82	0.463736	0.273807	-0.000176	0.273983
8.83	0.464426	0.274955	-0.000212	0.275167
8.84	0.468461	0.27609	-0.000204	0.276294
8.85	0.470598	0.277014	-0.00017	0.277184
8.86	0.46865	0.278032	-0.000199	0.278231
8.87	0.470369	0.279036	-0.000206	0.279242
8.88	0.47234	0.279822	-0.000174	0.279996
8.89	0.473861	0.280803	-0.000173	0.280976
8.9	0.477525	0.282034	-0.000181	0.282215
8.91	0.482442	0.283088	-0.000189	0.283277
8.92	0.48525	0.283952	-0.000201	0.284153
8.93	0.482267	0.284917	-0.000206	0.285123
8.94	0.47872	0.285983	-0.000201	0.286184
8.95	0.48157	0.286976	-0.000192	0.287168
8.96	0.485498	0.287953	-0.000184	0.288137
8.97	0.486446	0.288997	-0.000191	0.289188
8.98	0.489433	0.289966	-0.000195	0.290161
8.99	0.494251	0.290912	-0.000184	0.291096
9	0.497473	0.29197	-0.000196	0.292166
9.01	0.498495	0.293005	-0.000207	0.293212
9.02	0.498633	0.294057	-0.000194	0.294251
9.03	0.499232	0.295215	-0.000196	0.295411
9.04	0.498475	0.296216	-0.000204	0.29642
9.05	0.498208	0.297084	-0.000207	0.297291
9.06	0.502593	0.298064	-0.000209	0.298273
9.07	0.502159	0.299076	-0.000213	0.299289
9.08	0.49677	0.299969	-0.000212	0.300181
9.09	0.501528	0.300887	-0.000201	0.301088
9.1	0.510051	0.302006	-0.000187	0.302193
9.11	0.506693	0.303008	-0.000193	0.303201
9.12	0.504206	0.303922	-0.00021	0.304132
9.13	0.513704	0.30502	-0.000209	0.305229
9.14	0.51788	0.306011	-0.000206	0.306217
9.15	0.515639	0.30694	-0.000213	0.307153
9.16	0.519602	0.308058	-0.000203	0.308261
9.17	0.522821	0.309111	-0.000195	0.309306
9.18	0.520399	0.310023	-0.000212	0.310235
9.19	0.525705	0.310988	-0.000222	0.31121
9.2	0.532521	0.312009	-0.000216	0.312225
9.21	0.525252	0.313084	-0.000216	0.3133
9.22	0.518625	0.314124	-0.000222	0.314346
9.23	0.524091	0.315134	-0.000225	0.315359
9.24	0.528596	0.316237	-0.000221	0.316458
9.25	0.526844	0.31736	-0.000221	0.317581
9.26	0.526663	0.318416	-0.000221	0.318637
9.27	0.529345	0.319374	-0.000204	0.319578
9.28	0.530286	0.320386	-0.000192	0.320578
9.29	0.533365	0.32148	-0.000207	0.321687
9.3	0.537581	0.322505	-0.00022	0.322725
9.31	0.537134	0.3235	-0.000214	0.323714
9.32	0.538048	0.324473	-0.000217	0.32469
9.33	0.540678	0.325478	-0.000224	0.325702
9.34	0.542196	0.326589	-0.000214	0.326803
9.35	0.545128	0.327588	-0.000209	0.327797
9.36	0.546001	0.328462	-0.000212	0.328674
9.37	0.54591	0.329402	-0.000212	0.329614
9.38	0.550333	0.330394	-0.000205	0.330599
9.39	0.553824	0.331443	-0.000212	0.331655
9.4	0.553427	0.33248	-0.000228	0.332708
9.41	0.553387	0.333455	-0.000227	0.333682
9.42	0.551892	0.334502	-0.000223	0.334725
9.43	0.548787	0.335638	-0.000214	0.335852
9.44	0.550755	0.336674	-0.000206	0.33688
9.45	0.556011	0.337589	-0.000217	0.337806
9.46	0.560247	0.338516	-0.000218	0.338734
9.47	0.565187	0.339536	-0.000215	0.339751
9.48	0.565038	0.34059	-0.000226	0.340816
9.49	0.560679	0.341498	-0.000225	0.341723
9.5	0.560056	0.342362	-0.000214	0.342576
9.51	0.564353	0.343337	-0.000216	0.343553
9.52	0.572715	0.344359	-0.000224	0.344583
9.53	0.575394	0.345363	-0.00022	0.345583
9.54	0.57368	0.346306	-0.000206	0.346512
9.55	0.580917	0.347273	-0.000218	0.347491
9.56	0.585579	0.348312	-0.000234	0.348546
9.57	0.58088	0.349235	-0.000215	0.34945
9.58	0.583591	0.350158	-0.000212	0.35037
9.59	0.592551	0.351298	-0.000231	0.351529
9.6	0.592093	0.352471	-0.000228	0.352699
9.61	0.590872	0.35348	-0.000225	0.353705
9.62	0.604725	0.354391	-0.000238	0.354629
9.63	0.615563	0.355378	-0.00024	0.355618
9.64	0.604811	0.356453	-0.000229	0.356682
9.65	0.596846	0.357445	-0.000233	0.357678
9.66	0.606043	0.358333	-0.000244	0.358577
9.67	0.610656	0.359476	-0.000232	0.359708
9.68	0.609095	0.360674	-0.000209	0.360883
9.69	0.615034	0.361556	-0.000225	0.361781
9.7	0.624787	0.362461	-0.00024	0.362701
9.71	0.6312	0.363572	-0.000229	0.363801
9.72	0.634439	0.3647	-0.000229	0.364929
9.73	0.638858	0.365815	-0.000234	0.366049
9.74	0.638769	0.366743	-0.000234	0.366977
9.75	0.634099	0.367604	-0.000235	0.367839
9.76	0.638174	0.36863	-0.000242	0.368872
9.77	0.645562	0.369625	-0.000245	0.36987
9.78	0.645674	0.370583	-0.000228	0.370811
9.79	0.644336	0.371636	-0.000223	0.371859
9.8	0.643721	0.37268	-0.000241	0.372921
9.81	0.641225	0.373698	-0.000251	0.373949
9.82	0.644633	0.374676	-0.000248	0.374924
9.83	0.652004	0.375664	-0.000252	0.375916
9.84	0.653314	0.376702	-0.000251	0.376953
9.85	0.654062	0.377713	-0.000234	0.377947
9.86	0.654559	0.378725	-0.000245	0.37897
9.87	0.651946	0.379655	-0.000268	0.379923
9.88	0.654625	0.380523	-0.000254	0.380777
9.89	0.662764	0.381533	-0.00025	0.381783
9.9	0.666082	0.382603	-0.000274	0.382877
9.91	0.661179	0.383571	-0.000261	0.383832
9.92	0.661661	0.384549	-0.000241	0.38479
9.93	0.671799	0.385559	-0.000251	0.38581
9.94	0.673856	0.386567	-0.000245	0.386812
9.95	0.66772	0.38761	-0.000246	0.387856
9.96	0.668422	0.388612	-0.000266	0.388878
9.97	0.673012	0.389552	-0.000249	0.389801
9.98	0.674787	0.390606	-0.000238	0.390844
9.99	0.677065	0.391652	-0.000255	0.391907
10	0.677711	0.392636	-0.000245	0.392881
10.01	0.676356	0.393727	-0.000244	0.393971
10.02	0.678724	0.394724	-0.000259	0.394983
10.03	0.683623	0.395642	-0.00026	0.395902
10.04	0.692367	0.396679	-0.000261	0.39694
10.05	0.703007	0.397766	-0.000264	0.39803
10.06	0.704933	0.398779	-0.000247	0.399026
10.07	0.704201	0.399722	-0.000246	0.399968
10.08	0.705433	0.400683	-0.000263	0.400946
10.09	0.705983	0.401696	-0.000264	0.40196
10.1	0.711261	0.402726	-0.000268	0.402994
10.11	0.714115	0.403794	-0.000269	0.404063
10.12	0.711287	0.404817	-0.000252	0.405069
10.13	0.711869	0.405761	-0.000255	0.406016
10.14	0.713718	0.406818	-0.000271	0.407089
10.15	0.712317	0.407895	-0.000267	0.408162
10.16	0.716113	0.408844	-0.000256	0.4091
10.17	0.724031	0.409841	-0.00026	0.410101
10.18	0.72211	0.411	-0.00027	0.41127
10.19	0.715692	0.412046	-0.000251	0.412297
10.2	0.718717	0.412868	-0.000228	0.413096
10.21	0.724161	0.413815	-0.000255	0.41407
10.22	0.726052	0.414865	-0.000283	0.415148
10.23	0.731967	0.415806	-0.000264	0.41607
10.24	0.737238	0.416754	-0.000257	0.417011
10.25	0.738001	0.417779	-0.000274	0.418053
10.26	0.745491	0.418931	-0.00027	0.419201
10.27	0.752595	0.419945	-0.000262	0.420207
10.28	0.750324	0.420688	-0.00027	0.420958
10.29	0.745259	0.421641	-0.000278	0.421919
10.3	0.740443	0.422828	-0.000275	0.423103
10.31	0.739097	0.42381	-0.000254	0.424064
10.32	0.742802	0.424776	-0.000246	0.425022
10.33	0.748079	0.425855	-0.000273	0.426128
10.34	0.753171	0.426792	-0.000285	0.427077
10.35	0.758676	0.427675	-0.000265	0.42794
10.36	0.761946	0.428755	-0.000264	0.429019
10.37	0.760015	0.429871	-0.000287	0.430158
10.38	0.759783	0.430802	-0.000283	0.431085
10.39	0.762853	0.431691	-0.000269	0.43196
10.4	0.76613	0.43268	-0.000275	0.432955
10.41	0.773223	0.433684	-0.000265	0.433949
10.42	0.778232	0.434695	-0.000263	0.434958
10.43	0.778308	0.435765	-0.000282	0.436047
10.44	0.778655	0.436724	-0.000277	0.437001
10.45	0.775374	0.437725	-0.000251	0.437976
10.46	0.774126	0.438866	-0.000252	0.439118
10.47	0.783105	0.439798	-0.000273	0.440071
10.48	0.791079	0.440653	-0.000273	0.440926
10.49	0.790276	0.441692	-0.000265	0.441957
10.5	0.788961	0.442776	-0.000274	0.44305
10.51	0.790171	0.443848	-0.000283	0.444131
10.52	0.791964	0.444848	-0.000275	0.445123
10.53	0.797931	0.445837	-0.000272	0.446109
10.54	0.800183	0.446888	-0.000273	0.447161
10.55	0.796991	0.447868	-0.000277	0.448145
10.56	0.798882	0.448895	-0.000291	0.449186
10.57	0.804137	0.449972	-0.000279	0.450251
10.58	0.802771	0.450957	-0.000253	0.45121
10.59	0.804849	0.45204	-0.000276	0.452316
10.6	0.815526	0.453118	-0.000301	0.453419
10.61	0.817383	0.454014	-0.000286	0.4543
10.62	0.815174	0.455042	-0.000275	0.455317
10.63	0.819964	0.456158	-0.000288	0.456446
10.64	0.822095	0.457099	-0.000287	0.457386
10.65	0.817679	0.458019	-0.000273	0.458292
10.66	0.816537	0.459065	-0.000279	0.459344
10.67	0.822178	0.460129	-0.00029	0.460419
10.68	0.825985	0.461179	-0.000287	0.461466
10.69	0.822506	0.462141	-0.000276	0.462417
10.7	0.821176	0.463007	-0.000267	0.463274
10.71	0.828349	0.463919	-0.000281	0.4642
10.72	0.83403	0.465055	-0.000288	0.465343
10.73	0.830525	0.466185	-0.000278	0.466463
10.74	0.8303	0.467094	-0.000277	0.467371
10.75	0.837954	0.467964	-0.000272	0.468236
10.76	0.845073	0.468923	-0.000274	0.469197
10.77	0.847306	0.469948	-0.000295	0.470243
10.78	0.845931	0.470917	-0.000299	0.471216
10.79	0.847913	0.471896	-0.000296	0.472192
10.8	0.853999	0.472943	-0.000303	0.473246
10.81	0.859057	0.47386	-0.000304	0.474164
10.82	0.857838	0.474707	-0.000296	0.475003
10.83	0.856876	0.475717	-0.000286	0.476003
10.84	0.863878	0.476667	-0.00029	0.476957
10.85	0.870738	0.477496	-0.000299	0.477795
10.86	0.866338	0.478522	-0.000298	0.47882
10.87	0.857318	0.479576	-0.000304	0.47988
10.88	0.855721	0.480525	-0.000306	0.480831
10.89	0.862053	0.481644	-0.000291	0.481935
10.9	0.870954	0.482766	-0.00029	0.483056
10.91	0.876707	0.483717	-0.000309	0.484026
10.92	0.879377	0.484739	-0.000306	0.485045
10.93	0.880088	0.485784	-0.0003	0.486084
10.94	0.881155	0.486806	-0.00031	0.487116
10.95	0.884685	0.487927	-0.000306	0.488233
10.96	0.885774	0.489031	-0.000304	0.489335
10.97	0.88631	0.490029	-0.000314	0.490343
10.98	0.892804	0.491026	-0.000306	0.491332
10.99	0.898452	0.492047	-0.000292	0.492339
11	0.89395	0.493075	-0.000304	0.493379
11.01	0.891416	0.494118	-0.000309	0.494427
11.02	0.895002	0.495166	-0.000294	0.49546
11.03	0.895927	0.496148	-0.000297	0.496445
11.04	0.894432	0.497127	-0.00033	0.497457
11.05	0.894488	0.49825	-0.000343	0.498593
11.06	0.898785	0.499329	-0.000297	0.499626
11.07	0.904807	0.500254	-0.000275	0.500529
11.08	0.911801	0.50117	-0.000303	0.501473
11.09	0.91802	0.502127	-0.000318	0.502445
11.1	0.922448	0.503042	-0.000312	0.503354
11.11	0.924081	0.504084	-0.00031	0.504394
11.12	0.923674	0.505205	-0.000322	0.505527
11.13	0.92441	0.506153	-0.000318	0.506471
11.14	0.924914	0.507164	-0.000299	0.507463
11.15	0.931892	0.508281	-0.0003	0.508581
11.16	0.937202	0.50916	-0.000305	0.509465
11.17	0.931466	0.510089	-0.000306	0.510395
11.18	0.934218	0.511258	-0.000313	0.511571
11.19	0.943828	0.512113	-0.000328	0.512441
11.2	0.943367	0.512895	-0.00033	0.513225
11.21	0.943475	0.514008	-0.000318	0.514326
11.22	0.946943	0.514986	-0.000309	0.515295
11.23	0.943398	0.51584	-0.000315	0.516155
11.24	0.947571	0.516872	-0.000317	0.517189
11.25	0.960898	0.517885	-0.000305	0.51819
11.26	0.960669	0.518843	-0.000302	0.519145
11.27	0.952165	0.519838	-0.000317	0.520155
11.28	0.956689	0.520776	-0.000314	0.52109
11.29	0.96583	0.52181	-0.000301	0.522111
11.3	0.969346	0.522991	-0.000318	0.523309
11.31	0.974917	0.524003	-0.000335	0.524338
11.32	0.976562	0.525011	-0.000329	0.52534
11.33	0.97269	0.526241	-0.000314	0.526555
11.34	0.975871	0.527289	-0.000303	0.527592
11.35	0.980214	0.52819	-0.000303	0.528493
11.36	0.978668	0.529214	-0.000318	0.529532
11.37	0.980396	0.530271	-0.000328	0.530599
11.38	0.98669	0.53126	-0.000326	0.531586
11.39	0.992537	0.532293	-0.000327	0.53262
11.4	0.998657	0.533351	-0.000326	0.533677
11.41	1.00053	0.534291	-0.000324	0.534615
11.42	0.997059	0.535207	-0.000342	0.535549
11.43	1.00012	0.536185	-0.000351	0.536536
11.44	1.00817	0.53713	-0.000334	0.537464
11.45	1.00884	0.538172	-0.000325	0.538497
11.46	1.00752	0.539331	-0.000335	0.539666
11.47	1.00892	0.540355	-0.00033	0.540685
11.48	1.01065	0.541232	-0.00033	0.541562
11.49	1.01783	0.542184	-0.000348	0.542532
11.5	1.02186	0.543214	-0.000347	0.543561
11.51	1.01815	0.544269	-0.000336	0.544605
11.52	1.02209	0.545304	-0.000348	0.545652
11.53	1.02207	0.546213	-0.000359	0.546572
11.54	1.01429	0.547079	-0.00034	0.547419
11.55	1.02237	0.548085	-0.000339	0.548424
11.56	1.03461	0.549225	-0.000347	0.549572
11.57	1.03647	0.550201	-0.000328	0.550529
11.58	1.03928	0.551052	-0.000325	0.551377
11.59	1.04148	0.552045	-0.000343	0.552388
11.6	1.04031	0.553053	-0.000339	0.553392
11.61	1.04434	0.553957	-0.000344	0.554301
11.62	1.04875	0.554977	-0.000367	0.555344
11.63	1.0469	0.556016	-0.000357	0.556373
11.64	1.04774	0.557008	-0.000341	0.557349
11.65	1.0511	0.558096	-0.000353	0.558449
11.66	1.05136	0.559059	-0.000346	0.559405
11.67	1.05427	0.559986	-0.000332	0.560318
11.68	1.05984	0.561059	-0.000357	0.561416
11.69	1.06625	0.562102	-0.000372	0.562474
11.7	1.06653	0.563135	-0.00035	0.563485
11.71	1.05999	0.564089	-0.000353	0.564442
11.72	1.06121	0.564921	-0.000372	0.565293
11.73	1.06996	0.566059	-0.000353	0.566412
11.74	1.07425	0.567291	-0.000336	0.567627
11.75	1.07553	0.568152	-0.000354	0.568506
11.76	1.08191	0.569121	-0.000371	0.569492
11.77	1.08908	0.570368	-0.000359	0.570727
11.78	1.0871	0.571369	-0.000342	0.571711
11.79	1.08545	0.572191	-0.000347	0.572538
11.8	1.09008	0.573181	-0.000358	0.573539
11.81	1.09358	0.574296	-0.000367	0.574663
11.82	1.09576	0.575359	-0.000382	0.575741
11.83	1.10034	0.576223	-0.000378	0.576601
11.84	1.10148	0.577126	-0.000361	0.577487
11.85	1.09937	0.57818	-0.000361	0.578541
11.86	1.10078	0.579138	-0.000369	0.579507
11.87	1.1052	0.580142	-0.000363	0.580505
11.88	1.10968	0.581211	-0.000359	0.58157
11.89	1.112	0.582198	-0.000373	0.582571
11.9	1.11388	0.583164	-0.000388	0.583552
11.91	1.11844	0.5842	-0.000383	0.584583
11.92	1.11879	0.585254	-0.000373	0.585627
11.93	1.1182	0.586261	-0.00037	0.586631
11.94	1.12586	0.587184	-0.000377	0.587561
11.95	1.12933	0.588177	-0.000377	0.588554
11.96	1.12369	0.589238	-0.00035	0.589588
11.97	1.12041	0.590161	-0.000355	0.590516
11.98	1.12545	0.591141	-0.00039	0.591531
11.99	1.13332	0.592227	-0.000393	0.59262
12	1.1337	0.593245	-0.000379	0.593624
12.01	1.12901	0.594314	-0.000369	0.594683
12.02	1.13287	0.595311	-0.000355	0.595666
12.03	1.14121	0.596163	-0.000365	0.596528
12.04	1.14252	0.597118	-0.000392	0.59751
12.05	1.1396	0.59816	-0.000374	0.598534
12.06	1.142	0.599199	-0.000362	0.599561
12.07	1.15066	0.60023	-0.000392	0.600622
12.08	1.15352	0.601303	-0.000387	0.60169
12.09	1.14743	0.602273	-0.000358	0.602631
12.1	1.14735	0.603182	-0.000374	0.603556
12.11	1.15661	0.6042	-0.00039	0.60459
12.12	1.162	0.605284	-0.000377	0.605661
12.13	1.15908	0.606273	-0.000368	0.606641
12.14	1.15751	0.607105	-0.000376	0.607481
12.15	1.16223	0.608074	-0.000394	0.608468
12.16	1.16561	0.609233	-0.000386	0.609619
12.17	1.16778	0.61023	-0.000372	0.610602
12.18	1.17542	0.611102	-0.000374	0.611476
12.19	1.18489	0.612087	-0.000372	0.612459
12.2	1.19098	0.61311	-0.000379	0.613489
12.21	1.19293	0.614118	-0.000388	0.614506
12.22	1.19201	0.615152	-0.000388	0.61554
12.23	1.19405	0.616158	-0.000388	0.616546
12.24	1.19798	0.617178	-0.000389	0.617567
12.25	1.19597	0.618213	-0.000388	0.618601
12.26	1.19238	0.619189	-0.000376	0.619565
12.27	1.19847	0.62014	-0.000388	0.620528
12.28	1.20064	0.62111	-0.000414	0.621524
12.29	1.19522	0.622159	-0.000401	0.62256
12.3	1.19826	0.623268	-0.000379	0.623647
12.31	1.20773	0.624372	-0.000399	0.624771
12.32	1.21442	0.62538	-0.00041	0.62579
12.33	1.21875	0.626284	-0.000377	0.626661
12.34	1.21904	0.627292	-0.000373	0.627665
12.35	1.22216	0.628349	-0.000392	0.628741
12.36	1.22538	0.629335	-0.000384	0.629719
12.37	1.22481	0.630309	-0.000378	0.630687
12.38	1.2311	0.631276	-0.000387	0.631663
12.39	1.23737	0.632401	-0.000402	0.632803
12.4	1.23718	0.633506	-0.000411	0.633917
12.41	1.23668	0.634363	-0.000405	0.634768
12.42	1.23657	0.635256	-0.000405	0.635661
12.43	1.23813	0.63632	-0.000421	0.636741
12.44	1.24356	0.637423	-0.000414	0.637837
12.45	1.25225	0.638348	-0.000405	0.638753
12.46	1.25808	0.639155	-0.000405	0.63956
12.47	1.26014	0.640221	-0.000396	0.640617
12.48	1.26437	0.641345	-0.000392	0.641737
12.49	1.26866	0.642282	-0.000398	0.64268
12.5	1.26994	0.643202	-0.000411	0.643613
12.51	1.27042	0.644113	-0.000415	0.644528
12.52	1.26873	0.645059	-0.000408	0.645467
12.53	1.26791	0.646098	-0.000405	0.646503
12.54	1.26665	0.647095	-0.000407	0.647502
12.55	1.26743	0.648116	-0.000413	0.648529
12.56	1.27555	0.649248	-0.000423	0.649671
12.57	1.28082	0.650417	-0.000417	0.650834
12.58	1.28126	0.651408	-0.000413	0.651821
12.59	1.28173	0.652275	-0.000419	0.652694
12.6	1.27886	0.653238	-0.000427	0.653665
12.61	1.28029	0.654254	-0.000421	0.654675
12.62	1.28986	0.655136	-0.000406	0.655542
12.63	1.2963	0.656	-0.000409	0.656409
12.64	1.30163	0.657049	-0.000412	0.657461
12.65	1.31217	0.65818	-0.000415	0.658595
12.66	1.31519	0.659183	-0.000431	0.659614
12.67	1.30962	0.66018	-0.000421	0.660601
12.68	1.31228	0.661278	-0.000409	0.661687
12.69	1.31998	0.662256	-0.000426	0.662682
12.7	1.32361	0.66322	-0.00042	0.66364
12.71	1.32497	0.664343	-0.000398	0.664741
12.72	1.32683	0.665369	-0.000398	0.665767
12.73	1.33261	0.666356	-0.000409	0.666765
12.74	1.34039	0.667366	-0.000419	0.667785
12.75	1.34171	0.668248	-0.000429	0.668677
12.76	1.34026	0.669195	-0.000431	0.669626
12.77	1.34263	0.670196	-0.000426	0.670622
12.78	1.34754	0.671116	-0.000428	0.671544
12.79	1.34903	0.672179	-0.000435	0.672614
12.8	1.34884	0.673278	-0.000438	0.673716
12.81	1.35042	0.674232	-0.000435	0.674667
12.82	1.35148	0.67521	-0.000424	0.675634
12.83	1.35676	0.676333	-0.000433	0.676766
12.84	1.36666	0.677483	-0.000447	0.67793
12.85	1.37023	0.678368	-0.000431	0.678799
12.86	1.37001	0.679156	-0.000428	0.679584
12.87	1.37687	0.680144	-0.000442	0.680586
12.88	1.37928	0.681187	-0.00045	0.681637
12.89	1.37394	0.682206	-0.000459	0.682665
12.9	1.37281	0.683301	-0.000448	0.683749
12.91	1.37566	0.684264	-0.000425	0.684689
12.92	1.37826	0.685132	-0.000434	0.685566
12.93	1.38202	0.686103	-0.000455	0.686558
12.94	1.38667	0.68709	-0.000443	0.687533
12.95	1.38914	0.688128	-0.000428	0.688556
12.96	1.39385	0.689211	-0.000449	0.68966
12.97	1.39969	0.690231	-0.000465	0.690696
12.98	1.39921	0.691271	-0.000452	0.691723
12.99	1.39792	0.692244	-0.000444	0.692688
13	1.40234	0.693248	-0.000444	0.693692
13.01	1.40525	0.694291	-0.000436	0.694727
13.02	1.40753	0.695278	-0.000436	0.695714
13.03	1.41154	0.696342	-0.000443	0.696785
13.04	1.41265	0.697393	-0.00044	0.697833
13.05	1.41579	0.698334	-0.000443	0.698777
13.06	1.42106	0.699274	-0.000457	0.699731
13.07	1.42135	0.700282	-0.000466	0.700748
13.08	1.42152	0.701262	-0.000448	0.70171
13.09	1.43008	0.702245	-0.000437	0.702682
13.1	1.44165	0.703341	-0.000456	0.703797
13.11	1.4414	0.704467	-0.000461	0.704928
13.12	1.43764	0.705481	-0.000462	0.705943
13.13	1.44335	0.706431	-0.000474	0.706905
13.14	1.44477	0.707427	-0.000467	0.707894
13.15	1.44315	0.708381	-0.000451	0.708832
13.16	1.44807	0.70922	-0.000446	0.709666
13.17	1.4493	0.710184	-0.000459	0.710643
13.18	1.44582	0.711304	-0.000476	0.71178
13.19	1.45161	0.712331	-0.000476	0.712807
13.2	1.46091	0.713219	-0.000467	0.713686
13.21	1.46248	0.71414	-0.000481	0.714621
13.22	1.46683	0.715164	-0.000487	0.715651
13.23	1.47487	0.716209	-0.000474	0.716683
13.24	1.47693	0.717265	-0.000479	0.717744
13.25	1.47686	0.71828	-0.000479	0.718759
13.26	1.47955	0.71933	-0.000465	0.719795
13.27	1.48307	0.720508	-0.000466	0.720974
13.28	1.48739	0.72149	-0.000471	0.721961
13.29	1.48768	0.72243	-0.000458	0.722888
13.3	1.48171	0.723466	-0.000458	0.723924
13.31	1.48457	0.724397	-0.000482	0.724879
13.32	1.49136	0.725334	-0.000486	0.72582
13.33	1.48834	0.726368	-0.000461	0.726829
13.34	1.48691	0.727388	-0.000459	0.727847
13.35	1.49295	0.728386	-0.000477	0.728863
13.36	1.49648	0.729448	-0.000475	0.729923
13.37	1.49657	0.730482	-0.000484	0.730966
13.38	1.49888	0.731483	-0.000497	0.73198
13.39	1.50694	0.732517	-0.000483	0.733
13.4	1.52031	0.733469	-0.000476	0.733945
13.41	1.52562	0.73436	-0.00049	0.73485
13.42	1.52264	0.735336	-0.000489	0.735825
13.43	1.52568	0.736395	-0.000478	0.736873
13.44	1.53076	0.737478	-0.000493	0.737971
13.45	1.53103	0.738418	-0.00051	0.738928
13.46	1.52939	0.739335	-0.000502	0.739837
13.47	1.53201	0.740387	-0.000496	0.740883
13.48	1.53828	0.741368	-0.000508	0.741876
13.49	1.53913	0.742325	-0.000509	0.742834
13.5	1.53883	0.74332	-0.000495	0.743815
13.51	1.54343	0.744233	-0.000498	0.744731
13.52	1.55099	0.745286	-0.000498	0.745784
13.53	1.56023	0.746393	-0.000499	0.746892
13.54	1.56581	0.747337	-0.000507	0.747844
13.55	1.56687	0.748306	-0.000506	0.748812
13.56	1.56742	0.749283	-0.000515	0.749798
13.57	1.56942	0.750092	-0.00053	0.750622
13.58	1.57098	0.75102	-0.000522	0.751542
13.59	1.57486	0.752145	-0.000509	0.752654
13.6	1.57431	0.753249	-0.000516	0.753765
13.61	1.57362	0.754258	-0.000517	0.754775
13.62	1.58274	0.755173	-0.000515	0.755688
13.63	1.58912	0.75618	-0.00052	0.7567
13.64	1.58976	0.757216	-0.000516	0.757732
13.65	1.59021	0.758175	-0.000518	0.758693
13.66	1.59413	0.759208	-0.000537	0.759745
13.67	1.6016	0.760266	-0.000547	0.760813
13.68	1.60676	0.761219	-0.000528	0.761747
13.69	1.61172	0.762206	-0.000519	0.762725
13.7	1.61598	0.763354	-0.00054	0.763894
13.71	1.61859	0.76455	-0.000534	0.765084
13.72	1.62312	0.765589	-0.00051	0.766099
13.73	1.62703	0.766538	-0.00051	0.767048
13.74	1.62832	0.767552	-0.000516	0.768068
13.75	1.63122	0.768515	-0.000525	0.76904
13.76	1.63236	0.76949	-0.000539	0.770029
13.77	1.63122	0.770467	-0.000534	0.771001
13.78	1.63551	0.771493	-0.00052	0.772013
13.79	1.64787	0.772634	-0.000522	0.773156
13.8	1.65705	0.773684	-0.000535	0.774219
13.81	1.65731	0.774522	-0.000545	0.775067
13.82	1.65804	0.77542	-0.000564	0.775984
13.83	1.66612	0.776463	-0.000572	0.777035
13.84	1.67287	0.777464	-0.000563	0.778027
13.85	1.67108	0.778379	-0.000567	0.778946
13.86	1.6681	0.779305	-0.000582	0.779887
13.87	1.66997	0.780398	-0.00058	0.780978
13.88	1.67516	0.781457	-0.000558	0.782015
13.89	1.68022	0.782333	-0.000546	0.782879
13.9	1.68321	0.783295	-0.000565	0.78386
13.91	1.68486	0.784368	-0.000573	0.784941
13.92	1.6903	0.78532	-0.000554	0.785874
13.93	1.69896	0.786256	-0.000551	0.786807
13.94	1.7029	0.787306	-0.000565	0.787871
13.95	1.70112	0.78826	-0.000566	0.788826
13.96	1.70235	0.789093	-0.000574	0.789667
13.97	1.70703	0.790065	-0.000571	0.790636
13.98	1.71082	0.791118	-0.00055	0.791668
13.99	1.71396	0.792131	-0.00056	0.792691
14	1.71883	0.793147	-0.00057	0.793717
14.01	1.72168	0.794144	-0.000558	0.794702
14.02	1.72117	0.795138	-0.000575	0.795713
14.03	1.72667	0.796107	-0.00059	0.796697
14.04	1.73144	0.797077	-0.000578	0.797655
14.05	1.72701	0.798145	-0.000576	0.798721
14.06	1.72686	0.799286	-0.000579	0.799865
14.07	1.73743	0.800335	-0.000579	0.800914
14.08	1.74255	0.801275	-0.000581	0.801856
14.09	1.74036	0.802298	-0.000592	0.80289
14.1	1.7451	0.803371	-0.000594	0.803965
14.11	1.75265	0.804371	-0.000587	0.804958
14.12	1.75518	0.805345	-0.000587	0.805932
14.13	1.75857	0.806361	-0.000585	0.806946
14.14	1.76164	0.807375	-0.000598	0.807973
14.15	1.76144	0.808398	-0.000614	0.809012
14.16	1.7637	0.80946	-0.000599	0.810059
14.17	1.76905	0.810374	-0.000585	0.810959
14.18	1.77659	0.811293	-0.000603	0.811896
14.19	1.78234	0.812357	-0.000619	0.812976
14.2	1.78329	0.813409	-0.000606	0.814015
14.21	1.78638	0.814497	-0.000597	0.815094
14.22	1.79025	0.815511	-0.000611	0.816122
14.23	1.79445	0.816399	-0.000626	0.817025
14.24	1.79888	0.817365	-0.00062	0.817985
14.25	1.79882	0.818347	-0.000611	0.818958
14.26	1.79928	0.819339	-0.000617	0.819956
14.27	1.80343	0.820448	-0.000623	0.821071
14.28	1.80625	0.821389	-0.000619	0.822008
14.29	1.81133	0.822251	-0.000627	0.822878
14.3	1.81887	0.823378	-0.00064	0.824018
14.31	1.82164	0.824465	-0.000621	0.825086
14.32	1.82427	0.82525	-0.000615	0.825865
14.33	1.82825	0.82615	-0.00064	0.82679
14.34	1.83515	0.827244	-0.000636	0.82788
14.35	1.84278	0.828214	-0.000631	0.828845
14.36	1.84526	0.829229	-0.000652	0.829881
14.37	1.85162	0.830406	-0.000638	0.831044
14.38	1.85854	0.831447	-0.000622	0.832069
14.39	1.85637	0.83226	-0.000645	0.832905
14.4	1.85419	0.833263	-0.000649	0.833912
14.41	1.85443	0.8344	-0.000642	0.835042
14.42	1.85712	0.835378	-0.000658	0.836036
14.43	1.8643	0.836383	-0.000667	0.83705
14.44	1.87081	0.837397	-0.000668	0.838065
14.45	1.87568	0.838294	-0.000678	0.838972
14.46	1.87964	0.839321	-0.000676	0.839997
14.47	1.88256	0.84043	-0.000667	0.841097
14.48	1.88598	0.841441	-0.000666	0.842107
14.49	1.89137	0.842469	-0.000681	0.84315
14.5	1.89423	0.843457	-0.000689	0.844146
14.51	1.89788	0.84437	-0.000678	0.845048
14.52	1.90303	0.845347	-0.00068	0.846027
14.53	1.90349	0.846448	-0.000687	0.847135
14.54	1.90655	0.847477	-0.000683	0.84816
14.55	1.91341	0.848436	-0.000688	0.849124
14.56	1.91528	0.849482	-0.000688	0.85017
14.57	1.91753	0.850459	-0.000685	0.851144
14.58	1.92342	0.851381	-0.000694	0.852075
14.59	1.92799	0.852398	-0.000689	0.853087
14.6	1.93536	0.853414	-0.000688	0.854102
14.61	1.94381	0.854428	-0.0007	0.855128
14.62	1.94599	0.855525	-0.0007	0.856225
14.63	1.94744	0.856573	-0.000711	0.857284
14.64	1.95327	0.857532	-0.000727	0.858259
14.65	1.95696	0.858452	-0.000721	0.859173
14.66	1.95707	0.859326	-0.000714	0.86004
14.67	1.96044	0.860381	-0.000713	0.861094
14.68	1.96076	0.861492	-0.000721	0.862213
14.69	1.9569	0.862394	-0.000716	0.86311
14.7	1.96235	0.863273	-0.000705	0.863978
14.71	1.97247	0.86425	-0.000722	0.864972
14.72	1.97621	0.865269	-0.000729	0.865998
14.73	1.97561	0.866288	-0.000732	0.86702
14.74	1.98042	0.867296	-0.000741	0.868037
14.75	1.98956	0.868276	-0.000746	0.869022
14.76	1.99697	0.869293	-0.000763	0.870056
14.77	2.00031	0.870343	-0.000766	0.871109
14.78	2.00172	0.871312	-0.00076	0.872072
14.79	2.00439	0.872211	-0.000773	0.872984
14.8	2.00843	0.873222	-0.000766	0.873988
14.81	2.01269	0.874371	-0.000752	0.875123
14.82	2.0147	0.875397	-0.000764	0.876161
14.83	2.02007	0.87628	-0.000774	0.877054
14.84	2.0269	0.877284	-0.000782	0.878066
14.85	2.02662	0.878361	-0.000791	0.879152
14.86	2.0265	0.879228	-0.000786	0.880014
14.87	2.03374	0.880023	-0.000784	0.880807
14.88	2.04087	0.88108	-0.000789	0.881869
14.89	2.04146	0.882268	-0.000788	0.883056
14.9	2.04173	0.883282	-0.000803	0.884085
14.91	2.04754	0.884276	-0.000823	0.885099
14.92	2.05241	0.885285	-0.000823	0.886108
14.93	2.05365	0.886259	-0.000817	0.887076
14.94	2.05796	0.887289	-0.000817	0.888106
14.95	2.06465	0.888297	-0.00082	0.889117
14.96	2.06566	0.889228	-0.00083	0.890058
14.97	2.06889	0.890251	-0.000839	0.89109
14.98	2.08162	0.891393	-0.000836	0.892229
14.99	2.0907	0.892449	-0.000826	0.893275
15	2.08988	0.893476	-0.000833	0.894309
15.01	2.08787	0.894483	-0.000844	0.895327
15.02	2.09249	0.895409	-0.000846	0.896255
15.03	2.10069	0.896472	-0.000855	0.897327
15.04	2.10411	0.897644	-0.000851	0.898495
15.05	2.10376	0.898626	-0.000842	0.899468
15.06	2.10297	0.899494	-0.000856	0.90035
15.07	2.10332	0.90046	-0.000852	0.901312
15.08	2.11135	0.901534	-0.000842	0.902376
15.09	2.12053	0.902594	-0.000878	0.903472
15.1	2.11709	0.903627	-0.000894	0.904521
15.11	2.1147	0.904632	-0.000887	0.905519
15.12	2.12722	0.905564	-0.000914	0.906478
15.13	2.13416	0.906576	-0.000911	0.907487
15.14	2.12832	0.907653	-0.000892	0.908545
15.15	2.13018	0.908623	-0.000905	0.909528
15.16	2.14032	0.909571	-0.000902	0.910473
15.17	2.14632	0.910548	-0.000898	0.911446
15.18	2.15221	0.911438	-0.000932	0.91237
15.19	2.15593	0.912396	-0.000956	0.913352
15.2	2.15563	0.913569	-0.000943	0.914512
15.21	2.16063	0.914556	-0.000919	0.915475
15.22	2.17154	0.915427	-0.000925	0.916352
15.23	2.17653	0.916497	-0.000955	0.917452
15.24	2.17514	0.917511	-0.000955	0.918466
15.25	2.17594	0.918334	-0.000939	0.919273
15.26	2.18352	0.919189	-0.000957	0.920146
15.27	2.19079	0.920212	-0.000979	0.921191
15.28	2.19594	0.921241	-0.000971	0.922212
15.29	2.20167	0.922339	-0.000964	0.923303
15.3	2.20413	0.92336	-0.00098	0.92434
15.31	2.20614	0.924158	-0.000999	0.925157
15.32	2.21319	0.925094	-0.001003	0.926097
15.33	2.22444	0.926246	-0.001001	0.927247
15.34	2.22932	0.927267	-0.000998	0.928265
15.35	2.22722	0.928187	-0.001	0.929187
15.36	2.23048	0.929229	-0.001021	0.93025
15.37	2.23775	0.930272	-0.00102	0.931292
15.38	2.2434	0.931221	-0.001005	0.932226
15.39	2.24909	0.932161	-0.001026	0.933187
15.4	2.25175	0.933182	-0.001047	0.934229
15.41	2.25555	0.934258	-0.001055	0.935313
15.42	2.26537	0.935272	-0.001061	0.936333
15.43	2.27487	0.936308	-0.001077	0.937385
15.44	2.27422	0.937407	-0.001089	0.938496
15.45	2.2708	0.938471	-0.001079	0.93955
15.46	2.27699	0.939503	-0.001099	0.940602
15.47	2.28629	0.940505	-0.001135	0.94164
15.48	2.28827	0.941458	-0.001121	0.942579
15.49	2.28665	0.94237	-0.001111	0.943481
15.5	2.29108	0.943436	-0.001146	0.944582
15.51	2.29512	0.944617	-0.001155	0.945772
15.52	2.29533	0.945547	-0.00114	0.946687
15.53	2.30093	0.94641	-0.001149	0.947559
15.54	2.30519	0.947384	-0.001167	0.948551
15.55	2.3053	0.948345	-0.001188	0.949533
15.56	2.31336	0.949385	-0.001201	0.950586
15.57	2.32508	0.950486	-0.001203	0.951689
15.58	2.33173	0.951411	-0.001209	0.95262
15.59	2.33403	0.952329	-0.001227	0.953556
15.6	2.33502	0.953514	-0.001254	0.954768
15.61	2.33547	0.954628	-0.001255	0.955883
15.62	2.34014	0.95544	-0.001243	0.956683
15.63	2.34513	0.956276	-0.00126	0.957536
15.64	2.34603	0.957333	-0.001285	0.958618
15.65	2.35001	0.958437	-0.001288	0.959725
15.66	2.35456	0.959363	-0.001286	0.960649
15.67	2.35302	0.960298	-0.001303	0.961601
15.68	2.35172	0.961453	-0.001343	0.962796
15.69	2.35582	0.962477	-0.001365	0.963842
15.7	2.36116	0.963228	-0.001354	0.964582
15.71	2.3664	0.964253	-0.001363	0.965616
15.72	2.37086	0.96544	-0.001398	0.966838
15.73	2.37103	0.966316	-0.001395	0.967711
15.74	2.37325	0.967189	-0.001387	0.968576
15.75	2.3797	0.968347	-0.001429	0.969776
15.76	2.38504	0.969519	-0.001455	0.970974
15.77	2.39026	0.97045	-0.001454	0.971904
15.78	2.39391	0.971311	-0.001477	0.972788
15.79	2.39647	0.972372	-0.001505	0.973877
15.8	2.39972	0.973462	-0.001514	0.974976
15.81	2.40362	0.974401	-0.001536	0.975937
15.82	2.41153	0.975442	-0.001555	0.976997
15.83	2.41663	0.976526	-0.001553	0.978079
15.84	2.41244	0.977458	-0.001568	0.979026
15.85	2.41321	0.978463	-0.001602	0.980065
15.86	2.41925	0.979485	-0.001623	0.981108
15.87	2.41903	0.980387	-0.001631	0.982018
15.88	2.42277	0.981345	-0.001647	0.982992
15.89	2.43208	0.982485	-0.00168	0.984165
15.9	2.43384	0.983459	-0.001708	0.985167
15.91	2.43419	0.984287	-0.001729	0.986016
15.92	2.44368	0.985197	-0.001747	0.986944
15.93	2.44652	0.986208	-0.001751	0.987959
15.94	2.44051	0.987374	-0.001765	0.989139
15.95	2.44542	0.988347	-0.001804	0.990151
15.96	2.4584	0.989156	-0.001819	0.990975
15.97	2.46846	0.990157	-0.001824	0.991981
15.98	2.46881	0.9912	-0.001858	0.993058
15.99	2.46903	0.992178	-0.001887	0.994065
16	2.4805	0.993236	-0.001913	0.995149
16.01	2.48759	0.994315	-0.001947	0.996262
16.02	2.48477	0.995389	-0.001964	0.997353
16.03	2.4906	0.996462	-0.001986	0.998448
16.04	2.49759	0.99739	-0.00202	0.99941
16.05	2.49805	0.998158	-0.002043	1.0002
16.06	2.50589	0.999216	-0.002069	1.00128
16.07	2.51028	1.00044	-0.002102	1.00254
16.08	2.50487	1.00137	-0.00212	1.00349
16.09	2.51057	1.0023	-0.002125	1.00442
16.1	2.52318	1.0033	-0.002158	1.00546
16.11	2.52517	1.00434	-0.002198	1.00654
16.12	2.52731	1.00548	-0.002222	1.0077
16.13	2.5382	1.00655	-0.002252	1.0088
16.14	2.54586	1.00749	-0.002296	1.00979
16.15	2.54804	1.00839	-0.002344	1.01074
16.16	2.5523	1.00935	-0.002379	1.01173
16.17	2.5575	1.01044	-0.002401	1.01284
16.18	2.56144	1.01143	-0.002419	1.01385
16.19	2.56595	1.0123	-0.002446	1.01474
16.2	2.57041	1.01334	-0.002497	1.01584
16.21	2.56669	1.01441	-0.002558	1.01697
16.22	2.56473	1.01541	-0.002597	1.018
16.23	2.57266	1.0165	-0.002635	1.01913
16.24	2.57827	1.01752	-0.00269	1.02021
16.25	2.58132	1.01854	-0.002747	1.02128
16.26	2.5893	1.0197	-0.002814	1.02251
16.27	2.59471	1.02071	-0.00288	1.02359
16.28	2.59259	1.02162	-0.002936	1.02456
16.29	2.59139	1.02257	-0.003007	1.02557
16.3	2.59126	1.0235	-0.003081	1.02658
16.31	2.59388	1.02454	-0.003146	1.02769
16.32	2.60391	1.02555	-0.00322	1.02877
16.33	2.61138	1.02644	-0.003294	1.02974
16.34	2.61578	1.02741	-0.003359	1.03077
16.35	2.62039	1.02848	-0.003445	1.03193
16.36	2.62037	1.02955	-0.003558	1.03311
16.37	2.62233	1.03057	-0.003659	1.03423
16.38	2.63042	1.03158	-0.003752	1.03534
16.39	2.63313	1.0325	-0.003873	1.03637
16.4	2.63079	1.03341	-0.003992	1.0374
16.41	2.63397	1.03454	-0.004101	1.03864
16.42	2.63747	1.0356	-0.004242	1.03985
16.43	2.63625	1.03657	-0.004419	1.04099
16.44	2.64027	1.0377	-0.004614	1.04231
16.45	2.65194	1.03876	-0.00483	1.04359
16.46	2.65911	1.03964	-0.005068	1.04471
16.47	2.65719	1.04063	-0.005325	1.04596
16.48	2.66148	1.04169	-0.005593	1.04728
16.49	2.67196	1.04256	-0.005904	1.04847
16.5	2.67634	1.04348	-0.006311	1.0498
16.51	2.67805	1.04467	-0.006825	1.05149
16.52	2.68439	1.04565	-0.007398	1.05304
16.53	2.6915	1.04645	-0.008019	1.05446
16.54	2.69036	1.04751	-0.0088	1.05631
16.55	2.68756	1.04862	-0.00981	1.05843
16.56	2.69225	1.04952	-0.010993	1.06051
16.57	2.69919	1.05045	-0.012351	1.0628
16.58	2.70251	1.05138	-0.01403	1.06541
16.59	2.70245	1.05221	-0.016285	1.06849
16.6	2.70392	1.05313	-0.019122	1.07225
16.61	2.71019	1.05421	-0.021722	1.07593
16.62	2.71702	1.0552	-0.023484	1.07869
16.63	2.72261	1.05612	-0.024723	1.08084
16.64	2.72348	1.05713	-0.02566	1.08279
16.65	2.71875	1.05814	-0.026276	1.08441
16.66	2.72076	1.05915	-0.026763	1.08592
16.67	2.73258	1.0602	-0.027218	1.08741
16.68	2.74074	1.06119	-0.027587	1.08877
16.69	2.74221	1.06221	-0.027936	1.09015
16.7	2.74763	1.06325	-0.028295	1.09154
16.71	2.75334	1.06418	-0.028608	1.09279
16.72	2.75581	1.06518	-0.028886	1.09407
16.73	2.7595	1.06631	-0.029149	1.09546
16.74	2.76322	1.06735	-0.02939	1.09674
16.75	2.76775	1.06827	-0.029615	1.09789
16.76	2.77149	1.06916	-0.029846	1.09901
16.77	2.77421	1.07024	-0.030093	1.10034
16.78	2.77579	1.07138	-0.030333	1.10171
16.79	2.77863	1.07234	-0.030564	1.10291
16.8	2.78747	1.07338	-0.030804	1.10418
16.81	2.79395	1.07455	-0.031039	1.10559
16.82	2.79522	1.07565	-0.031261	1.10691
16.83	2.79948	1.07672	-0.031505	1.10823
16.84	2.80206	1.07771	-0.031767	1.10948
16.85	2.80384	1.07858	-0.032029	1.11061
16.86	2.80976	1.07961	-0.032287	1.1119
16.87	2.81232	1.08067	-0.032537	1.11321
16.88	2.80846	1.08165	-0.032796	1.11445
16.89	2.80941	1.08264	-0.033086	1.11572
16.9	2.82067	1.08358	-0.033398	1.11698
16.91	2.83029	1.08462	-0.033723	1.11834
16.92	2.82988	1.08576	-0.034087	1.11985
16.93	2.83036	1.08677	-0.034506	1.12128
16.94	2.83778	1.08771	-0.034992	1.1227
16.95	2.84169	1.08866	-0.035609	1.12427
16.96	2.84098	1.08959	-0.036354	1.12594
16.97	2.84356	1.09053	-0.037151	1.12768
16.98	2.84853	1.09145	-0.037926	1.12937
16.99	2.85304	1.09236	-0.038624	1.13099
17	2.85689	1.09338	-0.039249	1.13263
17.01	2.85987	1.09437	-0.039821	1.13419
17.02	2.86298	1.09529	-0.040287	1.13558
17.03	2.86527	1.09629	-0.040666	1.13695
17.04	2.86813	1.09731	-0.041074	1.13839
17.05	2.87347	1.09823	-0.041513	1.13974
17.06	2.88033	1.09924	-0.041925	1.14117
17.07	2.88591	1.10039	-0.042332	1.14272
17.08	2.89011	1.10135	-0.042781	1.14414
17.09	2.89567	1.1023	-0.043276	1.14558
17.1	2.90101	1.10339	-0.04379	1.14718
17.11	2.90268	1.10431	-0.044293	1.14861
17.12	2.9029	1.1052	-0.044759	1.14996
17.13	2.90834	1.10634	-0.045198	1.15153
17.14	2.91359	1.10736	-0.045653	1.15301
17.15	2.91348	1.10827	-0.046145	1.15442
17.16	2.91846	1.10931	-0.046672	1.15598
17.17	2.92598	1.11032	-0.047179	1.1575
17.18	2.92524	1.11127	-0.047622	1.15889
17.19	2.92394	1.11226	-0.048018	1.16028
17.2	2.92926	1.11333	-0.048386	1.16172
17.21	2.93511	1.11438	-0.048719	1.1631
17.22	2.93759	1.11538	-0.049023	1.16441
17.23	2.94025	1.11641	-0.049306	1.16571
17.24	2.94201	1.11736	-0.049589	1.16695
17.25	2.94431	1.11829	-0.049888	1.16818
17.26	2.95097	1.11937	-0.050197	1.16957
17.27	2.95652	1.1205	-0.050522	1.17102
17.28	2.95867	1.12146	-0.050868	1.17233
17.29	2.95836	1.12247	-0.051179	1.17365
17.3	2.9614	1.1236	-0.051468	1.17507
17.31	2.97012	1.12453	-0.051817	1.17634
17.32	2.97931	1.12534	-0.052198	1.17754
17.33	2.98377	1.12635	-0.052581	1.17893
17.34	2.98208	1.12741	-0.052991	1.1804
17.35	2.97952	1.12841	-0.053401	1.18181
17.36	2.97856	1.12945	-0.053824	1.18328
17.37	2.98012	1.13049	-0.05428	1.18477
17.38	2.98268	1.13158	-0.054758	1.18634
17.39	2.98476	1.13255	-0.055247	1.18779
17.4	2.98888	1.1334	-0.055762	1.18916
17.41	2.99359	1.13442	-0.056337	1.19075
17.42	2.99787	1.13547	-0.056915	1.19238
17.43	2.99596	1.13642	-0.057423	1.19384
17.44	2.99721	1.13746	-0.057912	1.19537
17.45	3.00938	1.13847	-0.058446	1.19692
17.46	3.01497	1.13933	-0.059026	1.19835
17.47	3.01212	1.14039	-0.059655	1.20005
17.48	3.0115	1.14166	-0.0603	1.20196
17.49	3.01457	1.14265	-0.060866	1.20351
17.5	3.01936	1.14353	-0.061348	1.20488
17.51	3.02154	1.14459	-0.061775	1.20637
17.52	3.02001	1.14563	-0.062137	1.20777
17.53	3.01988	1.14658	-0.062484	1.20906
17.54	3.02399	1.14755	-0.06282	1.21037
17.55	3.02454	1.1486	-0.063099	1.2117
17.56	3.02314	1.14967	-0.06339	1.21306
17.57	3.02692	1.15064	-0.063688	1.21433
17.58	3.02862	1.1516	-0.063889	1.21549
17.59	3.02862	1.15249	-0.064042	1.21654
17.6	3.04279	1.15339	-0.064221	1.21762
17.61	3.05828	1.15444	-0.064357	1.2188
17.62	3.05302	1.15547	-0.064465	1.21993
17.63	3.04701	1.1565	-0.064607	1.22111
17.64	3.05617	1.15756	-0.064725	1.22228
17.65	3.05894	1.15845	-0.06482	1.22327
17.66	3.05617	1.1593	-0.064932	1.22423
17.67	3.05966	1.16031	-0.065035	1.22534
17.68	3.05978	1.1614	-0.065126	1.22653
17.69	3.05563	1.16243	-0.065219	1.22765
17.7	3.0575	1.16345	-0.065301	1.22875
17.71	3.06233	1.1645	-0.065382	1.22989
17.72	3.06568	1.16551	-0.065482	1.23099
17.73	3.06769	1.16649	-0.065569	1.23206
17.74	3.06888	1.16749	-0.065654	1.23315
17.75	3.06815	1.16842	-0.065763	1.23419
17.76	3.06305	1.16934	-0.065854	1.2352
17.77	3.06665	1.17041	-0.06594	1.23635
17.78	3.07466	1.17149	-0.066047	1.23754
17.79	3.07666	1.17246	-0.066148	1.23861
17.8	3.07862	1.17339	-0.066234	1.23962
17.81	3.07963	1.17441	-0.066325	1.24074
17.82	3.08083	1.17553	-0.066452	1.24199
17.83	3.08396	1.17651	-0.066585	1.2431
17.84	3.08622	1.17743	-0.066697	1.24413
17.85	3.08797	1.17846	-0.066817	1.24528
17.86	3.08984	1.17953	-0.066961	1.24649
17.87	3.08909	1.18049	-0.067101	1.24759
17.88	3.08617	1.18149	-0.067224	1.24871
17.89	3.08345	1.18257	-0.067354	1.24993
17.9	3.08331	1.18348	-0.067493	1.25097
17.91	3.09071	1.18441	-0.067622	1.25203
17.92	3.0982	1.1855	-0.067753	1.25325
17.93	3.09316	1.18647	-0.067909	1.25438
17.94	3.08784	1.18737	-0.06809	1.25546
17.95	3.09276	1.18844	-0.068286	1.25672
17.96	3.09886	1.18951	-0.068456	1.25796
17.97	3.09764	1.19042	-0.068607	1.25903
17.98	3.09308	1.1914	-0.068801	1.2602
17.99	3.08988	1.19252	-0.068978	1.26149
18	3.09214	1.19341	-0.069108	1.26252
18.01	3.09756	1.19428	-0.069262	1.26354
18.02	3.0958	1.19539	-0.069426	1.26481
18.03	3.09283	1.19644	-0.069564	1.266
18.04	3.09746	1.19735	-0.06969	1.26704
18.05	3.10569	1.19837	-0.069815	1.26818
18.06	3.11112	1.19957	-0.069958	1.26953
18.07	3.10885	1.20066	-0.070091	1.27075
18.08	3.10858	1.20161	-0.070192	1.2718
18.09	3.11513	1.20259	-0.070296	1.27288
18.1	3.11465	1.20356	-0.070427	1.27398
18.11	3.10792	1.20456	-0.070549	1.27511
18.12	3.10598	1.20558	-0.070648	1.27623
18.13	3.1045	1.20661	-0.070749	1.27736
18.14	3.09648	1.20765	-0.070846	1.2785
18.15	3.09156	1.20855	-0.070935	1.27949
18.16	3.09563	1.20961	-0.071023	1.28064
18.17	3.09911	1.21094	-0.071115	1.28206
18.18	3.0994	1.212	-0.071211	1.28321
18.19	3.09736	1.21273	-0.071298	1.28403
18.2	3.0945	1.21371	-0.071374	1.28508
18.21	3.0909	1.21474	-0.071469	1.28621
18.22	3.0833	1.2156	-0.071551	1.28715
18.23	3.07438	1.21665	-0.071573	1.28822
18.24	3.07007	1.21771	-0.071622	1.28934
18.25	3.06407	1.21861	-0.071722	1.29034
18.26	3.05873	1.21961	-0.071778	1.29139
18.27	3.06433	1.22066	-0.071809	1.29247
18.28	3.0629	1.22155	-0.071862	1.29341
18.29	3.05379	1.22247	-0.071911	1.29438
18.3	3.04991	1.22359	-0.071954	1.29555
18.31	3.03858	1.22464	-0.071994	1.29664
18.32	3.02277	1.22555	-0.072009	1.29756
18.33	3.01839	1.22648	-0.072022	1.2985
18.34	3.01717	1.22739	-0.07204	1.29943
18.35	3.01273	1.22833	-0.072052	1.30038
18.36	3.00822	1.22935	-0.07208	1.30143
18.37	3.00598	1.23036	-0.072132	1.3025
18.38	3.00705	1.23132	-0.072157	1.30348
18.39	3.00575	1.2323	-0.072156	1.30446
18.4	2.99914	1.23335	-0.07217	1.30552
18.41	2.98941	1.23438	-0.07219	1.30657
18.42	2.98089	1.23536	-0.072201	1.30756
18.43	2.9737	1.2363	-0.072206	1.3085
18.44	2.96695	1.23723	-0.072221	1.30946
18.45	2.96101	1.2383	-0.072241	1.31054
18.46	2.95222	1.23934	-0.072253	1.31159
18.47	2.9444	1.2404	-0.072269	1.31267
18.48	2.94083	1.24148	-0.072256	1.31374
18.49	2.93199	1.24243	-0.072241	1.31467
18.5	2.9178	1.2434	-0.072269	1.31567
18.51	2.90845	1.24444	-0.072288	1.31673
18.52	2.90297	1.24552	-0.07228	1.3178
18.53	2.89529	1.24656	-0.072294	1.31886
18.54	2.88385	1.24751	-0.07231	1.31982
18.55	2.87519	1.24851	-0.072291	1.3208
18.56	2.87103	1.24949	-0.072281	1.32177
18.57	2.87029	1.25047	-0.072306	1.32278
18.58	2.87411	1.25153	-0.072321	1.32385
18.59	2.87016	1.25255	-0.072313	1.32486
18.6	2.85247	1.25359	-0.07231	1.3259
18.61	2.84062	1.2546	-0.072322	1.32692
18.62	2.84233	1.25554	-0.072329	1.32787
18.63	2.84306	1.25654	-0.072323	1.32887
18.64	2.83901	1.25766	-0.07232	1.32998
18.65	2.83608	1.25866	-0.072318	1.33098
18.66	2.82672	1.25954	-0.072318	1.33186
18.67	2.81438	1.26053	-0.072333	1.33286
18.68	2.80955	1.26156	-0.072343	1.3339
18.69	2.80422	1.2625	-0.072329	1.33482
18.7	2.79871	1.26349	-0.072325	1.33582
18.71	2.79524	1.26462	-0.072323	1.33694
18.72	2.78594	1.26564	-0.072322	1.33796
18.73	2.77871	1.26653	-0.072329	1.33886
18.74	2.77904	1.26752	-0.072325	1.33985
18.75	2.77515	1.2685	-0.072317	1.34081
18.76	2.76899	1.26947	-0.072328	1.3418
18.77	2.76438	1.27057	-0.072346	1.34292
18.78	2.75949	1.27164	-0.072347	1.34398
18.79	2.75554	1.27257	-0.072321	1.34489
18.8	2.74871	1.2736	-0.072297	1.3459
18.81	2.74008	1.27463	-0.072298	1.34693
18.82	2.73452	1.27556	-0.072299	1.34786
18.83	2.72837	1.27656	-0.072307	1.34886
18.84	2.72679	1.27756	-0.072313	1.34987
18.85	2.73186	1.27863	-0.07229	1.35092
18.86	2.7296	1.27977	-0.072286	1.35206
18.87	2.72491	1.28074	-0.072299	1.35304
18.88	2.72122	1.28163	-0.072304	1.35393
18.89	2.7096	1.2827	-0.072301	1.355
18.9	2.69895	1.28378	-0.072292	1.35607
18.91	2.69572	1.28474	-0.072298	1.35704
18.92	2.69533	1.28565	-0.072315	1.35796
18.93	2.69426	1.28647	-0.072309	1.35878
18.94	2.69319	1.28746	-0.072305	1.35977
18.95	2.69697	1.2886	-0.072327	1.36093
18.96	2.69542	1.28955	-0.072314	1.36186
18.97	2.68718	1.29036	-0.072293	1.36266
18.98	2.68621	1.29128	-0.07232	1.3636
18.99	2.68716	1.29234	-0.072331	1.36468
19	2.67954	1.29334	-0.072306	1.36565
19.01	2.6773	1.29432	-0.072303	1.36662
19.02	2.67925	1.29541	-0.072326	1.36773
19.03	2.67509	1.29639	-0.072328	1.36872
19.04	2.67372	1.29727	-0.072323	1.36959
19.05	2.67831	1.29828	-0.072335	1.37062
19.06	2.68255	1.29936	-0.07232	1.37168
19.07	2.67725	1.30037	-0.072305	1.37268
19.08	2.66975	1.30134	-0.072316	1.37365
19.09	2.67012	1.30229	-0.072323	1.37461
19.1	2.66875	1.30329	-0.072335	1.37562
19.11	2.663	1.30434	-0.072344	1.37668
19.12	2.65893	1.30542	-0.072323	1.37774
19.13	2.65606	1.30653	-0.072306	1.37884
19.14	2.65554	1.30752	-0.072303	1.37983
19.15	2.65767	1.3085	-0.072313	1.38081
19.16	2.65507	1.30966	-0.072318	1.38198
19.17	2.65031	1.31067	-0.072323	1.383
19.18	2.65068	1.31155	-0.072339	1.38389
19.19	2.65295	1.31271	-0.072345	1.38506
19.2	2.65271	1.31395	-0.072355	1.3863
19.21	2.65193	1.31488	-0.072352	1.38723
19.22	2.65012	1.31575	-0.072325	1.38808
19.23	2.64662	1.31684	-0.072329	1.38917
19.24	2.6477	1.31784	-0.072337	1.39018
19.25	2.64902	1.31868	-0.072332	1.39102
19.26	2.64387	1.31975	-0.072352	1.3921
19.27	2.64093	1.32084	-0.07236	1.3932
19.28	2.64048	1.32175	-0.072336	1.39408
19.29	2.63936	1.32281	-0.072331	1.39514
19.3	2.63952	1.32388	-0.072329	1.39621
19.31	2.63376	1.3248	-0.072325	1.39712
19.32	2.62878	1.32575	-0.072337	1.39808
19.33	2.6341	1.32668	-0.072338	1.39901
19.34	2.63817	1.32756	-0.072342	1.3999
19.35	2.63253	1.32857	-0.072352	1.40092
19.36	2.62512	1.32956	-0.072337	1.4019
19.37	2.62321	1.33052	-0.07234	1.40286
19.38	2.62311	1.33158	-0.072361	1.40394
19.39	2.62445	1.33247	-0.072337	1.40481
19.4	2.62921	1.33332	-0.072314	1.40563
19.41	2.6295	1.33438	-0.072321	1.4067
19.42	2.62118	1.33547	-0.072313	1.40779
19.43	2.61888	1.3365	-0.072311	1.40881
19.44	2.62954	1.33749	-0.07232	1.40981
19.45	2.63386	1.33841	-0.072328	1.41074
19.46	2.62816	1.33936	-0.072334	1.4117
19.47	2.62726	1.34034	-0.07233	1.41267
19.48	2.6263	1.34138	-0.072323	1.4137
19.49	2.62369	1.34241	-0.072332	1.41474
19.5	2.62813	1.3433	-0.072337	1.41563
19.51	2.63205	1.34428	-0.072329	1.41661
19.52	2.63269	1.34544	-0.07233	1.41777
19.53	2.63306	1.34655	-0.072328	1.41888
19.54	2.62976	1.34767	-0.072315	1.41999
19.55	2.6294	1.34879	-0.072317	1.42111
19.56	2.6352	1.34971	-0.072322	1.42203
19.57	2.63829	1.3506	-0.072334	1.42294
19.58	2.6396	1.35168	-0.072345	1.42403
19.59	2.63845	1.35271	-0.072317	1.42503
19.6	2.63073	1.35365	-0.072302	1.42595
19.61	2.62767	1.3546	-0.072322	1.42692
19.62	2.63457	1.35558	-0.07234	1.42792
19.63	2.63526	1.35663	-0.072351	1.42899
19.64	2.63176	1.35771	-0.072341	1.43005
19.65	2.63268	1.35872	-0.07232	1.43104
19.66	2.63303	1.3596	-0.072316	1.43191
19.67	2.63264	1.36041	-0.072338	1.43275
19.68	2.63066	1.36141	-0.07235	1.43376
19.69	2.63005	1.36252	-0.072333	1.43485
19.7	2.63763	1.36345	-0.072337	1.43578
19.71	2.64206	1.36435	-0.072357	1.43671
19.72	2.63793	1.36532	-0.072349	1.43767
19.73	2.63436	1.36626	-0.072352	1.43862
19.74	2.63205	1.36726	-0.072364	1.43963
19.75	2.62914	1.36826	-0.072347	1.44061
19.76	2.62877	1.36914	-0.072334	1.44147
19.77	2.62843	1.37013	-0.072342	1.44247
19.78	2.63132	1.37127	-0.07234	1.44361
19.79	2.63615	1.37229	-0.072336	1.44463
19.8	2.63149	1.37333	-0.072342	1.44567
19.81	2.62926	1.37446	-0.072336	1.4468
19.82	2.63279	1.37545	-0.07233	1.44778
19.83	2.62921	1.37642	-0.072341	1.44877
19.84	2.62518	1.37744	-0.072337	1.44978
19.85	2.62816	1.37844	-0.072338	1.45078
19.86	2.62996	1.37957	-0.072351	1.45192
19.87	2.62815	1.38066	-0.072351	1.45301
19.88	2.62921	1.38161	-0.072352	1.45397
19.89	2.63245	1.3826	-0.072351	1.45495
19.9	2.63403	1.38362	-0.072331	1.45595
19.91	2.63325	1.38456	-0.072326	1.45688
19.92	2.63179	1.38556	-0.07235	1.45791
19.93	2.63355	1.38658	-0.072355	1.45894
19.94	2.6354	1.38762	-0.072341	1.45997
19.95	2.63044	1.38873	-0.072356	1.46109
19.96	2.62807	1.38975	-0.072363	1.46211
19.97	2.63379	1.39072	-0.072335	1.46305
19.98	2.63753	1.39168	-0.072328	1.46401
[truncated: 9,245 more rows]

## Sheet: M-60-9.5-14
Time [s]	Load [kN]	LVDT 1 [mm]	LVDT 2 [mm]	Displacement [mm]
0	0	0	0	0
0.01	0	0	0	0
0.02	-2e-05	4e-06	0	4e-06
0.03	4.1e-05	7.3e-05	2e-06	7.1e-05
0.04	0.002533	0.000268	9e-06	0.000259
0.05	0.007421	0.00027	2.6e-05	0.000244
0.06	0.005016	4.3e-05	4.2e-05	1e-06
0.07	-0.004707	-4.4e-05	4.7e-05	-9.1e-05
0.08	-0.009495	4.8e-05	3.9e-05	9e-06
0.09	-0.008824	0.000235	2.1e-05	0.000214
0.1	-0.004945	0.000436	2.9e-05	0.000407
0.11	0.000546	0.000401	3.6e-05	0.000365
0.12	0.004186	0.000264	2e-05	0.000244
0.13	0.006318	0.000231	2.6e-05	0.000205
0.14	0.00108	0.000169	3.3e-05	0.000136
0.15	-0.003651	0.000177	3e-05	0.000147
0.16	0.000643	0.000314	3.4e-05	0.00028
0.17	-0.000298	0.000315	2.6e-05	0.000289
0.18	-0.006098	0.000239	2e-05	0.000219
0.19	-0.004401	0.000273	3.8e-05	0.000235
0.2	-0.001773	0.000309	4.8e-05	0.000261
0.21	-0.001615	0.000246	3.2e-05	0.000214
0.22	0.000203	0.000173	2.7e-05	0.000146
0.23	-0.003278	0.000166	3.7e-05	0.000129
0.24	-0.009308	0.000189	2e-05	0.000169
0.25	-0.010357	0.0002	1.1e-05	0.000189
0.26	-0.015269	0.000395	4.4e-05	0.000351
0.27	-0.020441	0.000544	5.1e-05	0.000493
0.28	-0.014435	0.000414	2.5e-05	0.000389
0.29	-0.006444	0.000409	2.6e-05	0.000383
0.3	-0.00756	0.000576	2.8e-05	0.000548
0.31	-0.01068	0.000487	1.3e-05	0.000474
0.32	-0.009582	0.000381	1.4e-05	0.000367
0.33	-0.007505	0.000497	2.8e-05	0.000469
0.34	-0.00711	0.000476	4.7e-05	0.000429
0.35	-0.00592	0.000461	3.8e-05	0.000423
0.36	-0.006412	0.00054	3e-06	0.000537
0.37	-0.010637	0.000471	9e-06	0.000462
0.38	-0.013023	0.000457	2.5e-05	0.000432
0.39	-0.013591	0.000553	1.1e-05	0.000542
0.4	-0.0094	0.000556	1.5e-05	0.000541
0.41	-0.005208	0.000584	4.5e-05	0.000539
0.42	-0.009723	0.000745	5e-05	0.000695
0.43	-0.012856	0.000636	2.6e-05	0.00061
0.44	-0.011762	0.000389	2.9e-05	0.00036
0.45	-0.013303	0.000479	3.6e-05	0.000443
0.46	-0.014865	0.000517	1.3e-05	0.000504
0.47	-0.014985	0.000504	5e-06	0.000499
0.48	-0.012965	0.000615	2.6e-05	0.000589
0.49	-0.010092	0.000618	3.1e-05	0.000587
0.5	-0.010975	0.000611	2.5e-05	0.000586
0.51	-0.013815	0.000658	3.6e-05	0.000622
0.52	-0.015824	0.000651	3.8e-05	0.000613
0.53	-0.009486	0.000579	3.4e-05	0.000545
0.54	0.000526	0.000569	4.5e-05	0.000524
0.55	-0.003505	0.000658	4.6e-05	0.000612
0.56	-0.013038	0.00068	3.4e-05	0.000646
0.57	-0.012924	0.00075	3.2e-05	0.000718
0.58	-0.009818	0.000708	3.2e-05	0.000676
0.59	-0.009338	0.00058	3.4e-05	0.000546
0.6	-0.00253	0.000594	3.6e-05	0.000558
0.61	0.004099	0.000557	2.6e-05	0.000531
0.62	-0.004071	0.000526	2.3e-05	0.000503
0.63	-0.014077	0.000635	2.8e-05	0.000607
0.64	-0.014503	0.000724	2.1e-05	0.000703
0.65	-0.016613	0.000642	1.2e-05	0.00063
0.66	-0.01641	0.000537	1.5e-05	0.000522
0.67	-0.008157	0.000507	2.5e-05	0.000482
0.68	-0.001935	0.000602	1.4e-05	0.000588
0.69	-0.004726	0.000773	1.9e-05	0.000754
0.7	-0.012145	0.000708	4.1e-05	0.000667
0.71	-0.014179	0.000485	2.4e-05	0.000461
0.72	-0.011245	0.000553	8e-06	0.000545
0.73	-0.012748	0.00076	2e-05	0.00074
0.74	-0.015485	0.000703	1.7e-05	0.000686
0.75	-0.010876	0.000568	6e-06	0.000562
0.76	-0.007113	0.000613	7e-06	0.000606
0.77	-0.010703	0.00066	1.7e-05	0.000643
0.78	-0.011822	0.000541	2.9e-05	0.000512
0.79	-0.005103	0.000566	2.6e-05	0.00054
0.8	-0.00276	0.000661	1.8e-05	0.000643
0.81	-0.005894	0.000613	2.3e-05	0.00059
0.82	-0.008142	0.000689	2e-05	0.000669
0.83	-0.010084	0.000714	2e-06	0.000712
0.84	-0.009199	0.000488	1.1e-05	0.000477
0.85	-0.007331	0.000534	3.3e-05	0.000501
0.86	-0.009259	0.000751	2.9e-05	0.000722
0.87	-0.010466	0.000774	1.9e-05	0.000755
0.88	-0.01428	0.000672	5e-06	0.000667
0.89	-0.019445	0.000624	3e-06	0.000621
0.9	-0.011116	0.000662	1.1e-05	0.000651
0.91	-0.003358	0.00058	1.5e-05	0.000565
0.92	-0.011587	0.000635	2.6e-05	0.000609
0.93	-0.01892	0.000754	3.2e-05	0.000722
0.94	-0.01587	0.000697	2.5e-05	0.000672
0.95	-0.014046	0.000653	1.8e-05	0.000635
0.96	-0.010506	0.00062	2.5e-05	0.000595
0.97	-0.005149	0.000524	4.1e-05	0.000483
0.98	-0.01048	0.000568	3e-05	0.000538
0.99	-0.017536	0.000712	1e-06	0.000711
1	-0.015257	0.00074	-1e-06	0.000741
1.01	-0.008786	0.000653	1.5e-05	0.000638
1.02	-0.008188	0.000543	1e-05	0.000533
1.03	-0.013328	0.000483	7e-06	0.000476
1.04	-0.018082	0.000565	3.7e-05	0.000528
1.05	-0.018378	0.000667	5.7e-05	0.00061
1.06	-0.010224	0.000694	2e-05	0.000674
1.07	-0.004585	0.000646	1e-06	0.000645
1.08	-0.010128	0.000551	3.2e-05	0.000519
1.09	-0.011839	0.00056	4e-05	0.00052
1.1	-0.007019	0.000715	3.3e-05	0.000682
1.11	-0.008399	0.000762	3.1e-05	0.000731
1.12	-0.009224	0.000669	1.7e-05	0.000652
1.13	-0.001772	0.000576	1.6e-05	0.00056
1.14	0.002102	0.00058	2.4e-05	0.000556
1.15	-0.001951	0.000675	8e-06	0.000667
1.16	-0.006541	0.000702	-2e-06	0.000704
1.17	-0.008343	0.00064	5e-06	0.000635
1.18	-0.006933	0.000642	-9e-06	0.000651
1.19	-0.005977	0.000683	-1.3e-05	0.000696
1.2	-0.007055	0.000646	1.7e-05	0.000629
1.21	-0.009694	0.000573	3e-05	0.000543
1.22	-0.009485	0.000606	1.7e-05	0.000589
1.23	-0.008133	0.000745	2.5e-05	0.00072
1.24	-0.009579	0.000787	3.5e-05	0.000752
1.25	-0.006484	0.000723	1.8e-05	0.000705
1.26	-0.002367	0.000705	1.7e-05	0.000688
1.27	-0.003542	0.000632	2.3e-05	0.000609
1.28	-0.002905	0.000626	2.1e-05	0.000605
1.29	0.000515	0.000715	2.7e-05	0.000688
1.3	-0.002826	0.000618	2.4e-05	0.000594
1.31	-0.010003	0.000559	2.4e-05	0.000535
1.32	-0.011592	0.000681	2.5e-05	0.000656
1.33	-0.00837	0.000587	1.5e-05	0.000572
1.34	-0.00644	0.000493	1.4e-05	0.000479
1.35	-0.008304	0.000739	2e-05	0.000719
1.36	-0.01113	0.000815	1e-05	0.000805
1.37	-0.008872	0.000596	-1e-05	0.000606
1.38	-0.00266	0.000598	2e-06	0.000596
1.39	-0.002405	0.000661	3.1e-05	0.00063
1.4	-0.008582	0.000559	2.7e-05	0.000532
1.41	-0.011937	0.000493	1.1e-05	0.000482
1.42	-0.013556	0.000552	1.1e-05	0.000541
1.43	-0.01296	0.000718	2.5e-05	0.000693
1.44	-0.0082	0.000807	2.8e-05	0.000779
1.45	-0.005678	0.000689	-1e-06	0.00069
1.46	-0.007491	0.00052	-6e-06	0.000526
1.47	-0.010881	0.000604	2.8e-05	0.000576
1.48	-0.011159	0.000638	2.8e-05	0.00061
1.49	-0.010241	0.000457	8e-06	0.000449
1.5	-0.01012	0.000616	4e-06	0.000612
1.51	-0.010574	0.000843	2e-06	0.000841
1.52	-0.012238	0.000721	6e-06	0.000715
1.53	-0.01326	0.000725	1e-06	0.000724
1.54	-0.014074	0.000738	1e-06	0.000737
1.55	-0.013433	0.000521	2.4e-05	0.000497
1.56	-0.011174	0.000469	3.8e-05	0.000431
1.57	-0.014234	0.000759	3.5e-05	0.000724
1.58	-0.014761	0.000728	2.4e-05	0.000704
1.59	-0.006885	0.000431	2e-05	0.000411
1.6	-0.005029	0.00053	1.6e-05	0.000514
1.61	-0.008929	0.000685	9e-06	0.000676
1.62	-0.009589	0.000713	8e-06	0.000705
1.63	-0.009462	0.000745	1.1e-05	0.000734
1.64	-0.007254	0.000666	2.2e-05	0.000644
1.65	-0.00547	0.000596	2.5e-05	0.000571
1.66	-0.010738	0.00054	1.1e-05	0.000529
1.67	-0.013791	0.000483	2.1e-05	0.000462
1.68	-0.010436	0.00065	2.9e-05	0.000621
1.69	-0.008879	0.000776	8e-06	0.000768
1.7	-0.010195	0.000578	1.3e-05	0.000565
1.71	-0.01404	0.000457	3.9e-05	0.000418
1.72	-0.013881	0.00059	2.7e-05	0.000563
1.73	-0.007421	0.000702	2e-06	0.0007
1.74	-0.008394	0.000766	4e-06	0.000762
1.75	-0.012637	0.00069	1e-05	0.00068
1.76	-0.008764	0.000507	1.7e-05	0.00049
1.77	-0.009757	0.000622	1e-05	0.000612
1.78	-0.017668	0.000774	0	0.000774
1.79	-0.018016	0.000617	1e-05	0.000607
1.8	-0.01408	0.000505	8e-06	0.000497
1.81	-0.015251	0.000572	1e-06	0.000571
1.82	-0.015327	0.000677	1e-06	0.000676
1.83	-0.013643	0.000689	-4e-06	0.000693
1.84	-0.007484	0.000638	-3e-06	0.000641
1.85	0.001458	0.000548	3e-06	0.000545
1.86	-0.002047	0.000508	1.3e-05	0.000495
1.87	-0.007202	0.000587	1.7e-05	0.00057
1.88	-0.002503	0.00064	4e-06	0.000636
1.89	-0.001961	0.000667	4e-06	0.000663
1.9	-0.007611	0.000567	1.6e-05	0.000551
1.91	-0.009394	0.0006	1.3e-05	0.000587
1.92	-0.009607	0.000809	4e-06	0.000805
1.93	-0.009831	0.000736	3e-06	0.000733
1.94	-0.013121	0.000509	1.4e-05	0.000495
1.95	-0.016789	0.000553	1.9e-05	0.000534
1.96	-0.009626	0.000685	9e-06	0.000676
1.97	-0.003527	0.000722	8e-06	0.000714
1.98	-0.007671	0.000812	9e-06	0.000803
1.99	-0.013102	0.000795	6e-06	0.000789
2	-0.018329	0.000656	1e-06	0.000655
2.01	-0.018487	0.000594	9e-06	0.000585
2.02	-0.014292	0.000511	1.8e-05	0.000493
2.03	-0.012493	0.000493	1.6e-05	0.000477
2.04	-0.010934	0.000647	9e-06	0.000638
2.05	-0.009418	0.000692	3e-06	0.000689
2.06	-0.010402	0.000685	-2e-06	0.000687
2.07	-0.0102	0.000646	6e-06	0.00064
2.08	-0.010229	0.000629	1.6e-05	0.000613
2.09	-0.011156	0.000754	-1e-06	0.000755
2.1	-0.011668	0.000698	-1.2e-05	0.00071
2.11	-0.011659	0.000476	1.1e-05	0.000465
2.12	-0.008889	0.000546	3e-06	0.000543
2.13	-0.007961	0.000737	-1.3e-05	0.00075
2.14	-0.011942	0.000704	1.9e-05	0.000685
2.15	-0.01135	0.000667	1.9e-05	0.000648
2.16	-0.007833	0.000641	-1.7e-05	0.000658
2.17	-0.007896	0.000707	-8e-06	0.000715
2.18	-0.006086	0.000891	0	0.000891
2.19	-0.002659	0.000745	-1.5e-05	0.00076
2.2	-0.004342	0.000646	-1e-05	0.000656
2.21	-0.009013	0.000714	8e-06	0.000706
2.22	-0.011565	0.000631	1.3e-05	0.000618
2.23	-0.010022	0.000666	3e-06	0.000663
2.24	-0.006474	0.000707	1e-06	0.000706
2.25	-0.005776	0.00064	1.5e-05	0.000625
2.26	-0.00879	0.000606	8e-06	0.000598
2.27	-0.008349	0.000572	-1.1e-05	0.000583
2.28	-0.001372	0.00064	1.2e-05	0.000628
2.29	-0.001029	0.000631	2.6e-05	0.000605
2.3	-0.009115	0.00059	7e-06	0.000583
2.31	-0.012493	0.000767	2e-06	0.000765
2.32	-0.014794	0.000831	1.5e-05	0.000816
2.33	-0.01826	0.000671	1.8e-05	0.000653
2.34	-0.013368	0.000592	-3e-06	0.000595
2.35	-0.009871	0.000764	-6e-06	0.00077
2.36	-0.015677	0.00078	7e-06	0.000773
2.37	-0.015332	0.000604	5e-06	0.000599
2.38	-0.011306	0.000561	1.7e-05	0.000544
2.39	-0.014554	0.000639	3.3e-05	0.000606
2.4	-0.01568	0.000686	1.3e-05	0.000673
2.41	-0.009854	0.000576	-1.1e-05	0.000587
2.42	-0.006653	0.000583	-1e-06	0.000584
2.43	-0.007814	0.000808	1.1e-05	0.000797
2.44	-0.008143	0.000759	3e-06	0.000756
2.45	-0.00796	0.00062	2e-06	0.000618
2.46	-0.00764	0.000702	6e-06	0.000696
2.47	-0.005323	0.000739	-3e-06	0.000742
2.48	-0.004941	0.000675	-1.2e-05	0.000687
2.49	-0.008031	0.000727	-8e-06	0.000735
2.5	-0.007517	0.000795	-4e-06	0.000799
2.51	-0.00448	0.000719	-5e-06	0.000724
2.52	-0.005568	0.000729	3e-06	0.000726
2.53	-0.007008	0.000825	1.6e-05	0.000809
2.54	-0.007734	0.000734	0	0.000734
2.55	-0.012337	0.000657	-7e-06	0.000664
2.56	-0.015118	0.000579	9e-06	0.00057
2.57	-0.015104	0.000542	-8e-06	0.00055
2.58	-0.012778	0.000662	-1.8e-05	0.00068
2.59	-0.009249	0.000683	6e-06	0.000677
2.6	-0.01327	0.000681	2e-06	0.000679
2.61	-0.01648	0.000714	-1.9e-05	0.000733
2.62	-0.010976	0.000714	-1.1e-05	0.000725
2.63	-0.009729	0.000724	4e-06	0.00072
2.64	-0.012145	0.000721	1.1e-05	0.00071
2.65	-0.006618	0.000609	9e-06	0.0006
2.66	-0.001589	0.00069	2e-06	0.000688
2.67	-0.002377	0.000823	-6e-06	0.000829
2.68	0.000567	0.000764	-2e-05	0.000784
2.69	0.005975	0.000659	-1.2e-05	0.000671
2.7	0.005626	0.000622	1.6e-05	0.000606
2.71	0.003606	0.000689	1.1e-05	0.000678
2.72	3.3e-05	0.000705	-7e-06	0.000712
2.73	-0.005005	0.000599	-6e-06	0.000605
2.74	-0.002669	0.00065	-1e-05	0.00066
2.75	0.000658	0.000774	-1e-06	0.000775
2.76	-0.003667	0.00063	1e-05	0.00062
2.77	-0.005293	0.000515	4e-06	0.000511
2.78	-0.003734	0.000664	-5e-06	0.000669
2.79	-0.005441	0.00073	-1.1e-05	0.000741
2.8	-0.0068	0.000692	0	0.000692
2.81	-0.004642	0.000688	-6e-06	0.000694
2.82	0.000806	0.000601	-2.7e-05	0.000628
2.83	0.002362	0.0006	-9e-06	0.000609
2.84	-0.001477	0.000631	1.7e-05	0.000614
2.85	-0.000751	0.000556	1.5e-05	0.000541
2.86	0.002712	0.000638	3e-06	0.000635
2.87	-0.000368	0.000738	-1e-06	0.000739
2.88	-0.001929	0.00062	-2e-06	0.000622
2.89	0.000826	0.000605	-9e-06	0.000614
2.9	-0.003078	0.000689	-6e-06	0.000695
2.91	-0.01206	0.000734	0	0.000734
2.92	-0.014944	0.000741	-2e-06	0.000743
2.93	-0.01018	0.000612	1.1e-05	0.000601
2.94	-0.007106	0.000538	2.2e-05	0.000516
2.95	-0.009409	0.000614	1e-05	0.000604
2.96	-0.013276	0.000764	-9e-06	0.000773
2.97	-0.013298	0.000796	-6e-06	0.000802
2.98	-0.00883	0.000675	7e-06	0.000668
2.99	-0.006518	0.000624	7e-06	0.000617
3	-0.00676	0.000602	0	0.000602
3.01	-0.005737	0.000579	-1e-05	0.000589
3.02	-0.005838	0.000627	2e-06	0.000625
3.03	-0.005206	0.000667	1.9e-05	0.000648
3.04	-0.004484	0.000661	1e-05	0.000651
3.05	-0.002516	0.000636	1e-06	0.000635
3.06	-0.001102	0.000736	2e-06	0.000734
3.07	-0.005574	0.00079	-1.3e-05	0.000803
3.08	-0.008813	0.000689	-6e-06	0.000695
3.09	-0.006763	0.000644	1.5e-05	0.000629
3.1	-0.006042	0.000693	-3e-06	0.000696
3.11	-0.003912	0.000691	-1.4e-05	0.000705
3.12	-0.00302	0.000557	6e-06	0.000551
3.13	-0.007135	0.000576	9e-06	0.000567
3.14	-0.008811	0.000708	-5e-06	0.000713
3.15	-0.010881	0.000683	8e-06	0.000675
3.16	-0.014109	0.000638	1.3e-05	0.000625
3.17	-0.006964	0.000624	-1.1e-05	0.000635
3.18	0.004982	0.000661	-1.8e-05	0.000679
3.19	0.00067	0.000702	1e-06	0.000701
3.2	-0.013264	0.000702	3e-06	0.000699
3.21	-0.014921	0.00075	-2.2e-05	0.000772
3.22	-0.010402	0.000679	-2e-05	0.000699
3.23	-0.009974	0.000634	3e-06	0.000631
3.24	-0.007506	0.000765	-1e-05	0.000775
3.25	-0.004671	0.000729	-2.7e-05	0.000756
3.26	-0.010392	0.000544	-2e-06	0.000546
3.27	-0.01356	0.000679	2e-05	0.000659
3.28	-0.009746	0.000748	1e-05	0.000738
3.29	-0.008243	0.000586	-5e-06	0.000591
3.3	-0.007462	0.000636	-7e-06	0.000643
3.31	-0.006498	0.000734	-7e-06	0.000741
3.32	-0.009792	0.000731	-4e-06	0.000735
3.33	-0.012536	0.000759	8e-06	0.000751
3.34	-0.011882	0.00072	7e-06	0.000713
3.35	-0.013625	0.000666	-1e-05	0.000676
3.36	-0.014233	0.000705	-1.7e-05	0.000722
3.37	-0.010193	0.000718	-6e-06	0.000724
3.38	-0.009345	0.000723	8e-06	0.000715
3.39	-0.011679	0.000713	6e-06	0.000707
3.4	-0.009629	0.000613	-8e-06	0.000621
3.41	-0.005324	0.000504	-4e-06	0.000508
3.42	-0.006083	0.000616	7e-06	0.000609
3.43	-0.008839	0.000745	1e-06	0.000744
3.44	-0.009611	0.000634	2e-06	0.000632
3.45	-0.011868	0.000617	8e-06	0.000609
3.46	-0.014295	0.000652	5e-06	0.000647
3.47	-0.013635	0.000617	1.4e-05	0.000603
3.48	-0.00894	0.000716	1.5e-05	0.000701
3.49	-0.002623	0.000806	-4e-06	0.00081
3.5	-0.00278	0.000739	-1e-06	0.00074
3.51	-0.008358	0.000636	9e-06	0.000627
3.52	-0.006301	0.000693	-8e-06	0.000701
3.53	-0.002209	0.000839	-2.3e-05	0.000862
3.54	-0.007029	0.000913	-1.4e-05	0.000927
3.55	-0.011293	0.000822	1e-06	0.000821
3.56	-0.010137	0.000728	-4e-06	0.000732
3.57	-0.010899	0.000709	-6e-06	0.000715
3.58	-0.013203	0.000602	-2e-06	0.000604
3.59	-0.011259	0.000724	-1e-05	0.000734
3.6	-0.005576	0.000894	-1.5e-05	0.000909
3.61	-0.002306	0.000816	-1.5e-05	0.000831
3.62	-0.003687	0.000826	-8e-06	0.000834
3.63	-0.00744	0.000792	0	0.000792
3.64	-0.008706	0.000643	8e-06	0.000635
3.65	-0.01017	0.000656	1.8e-05	0.000638
3.66	-0.015215	0.000735	4e-06	0.000731
3.67	-0.015579	0.000672	-2.2e-05	0.000694
3.68	-0.008906	0.000631	-2e-05	0.000651
3.69	-0.005874	0.000785	0	0.000785
3.7	-0.009562	0.000776	6e-06	0.00077
3.71	-0.010887	0.000661	-1.4e-05	0.000675
3.72	-0.007405	0.000778	-1.3e-05	0.000791
3.73	-0.00578	0.000794	8e-06	0.000786
3.74	-0.00534	0.000712	9e-06	0.000703
3.75	-0.001888	0.000743	-5e-06	0.000748
3.76	-0.001805	0.000692	-2e-05	0.000712
3.77	-0.00365	0.000652	-1.8e-05	0.00067
3.78	-0.004841	0.000707	-1.3e-05	0.00072
3.79	-0.006695	0.000771	-1.4e-05	0.000785
3.8	-0.006122	0.000735	-3e-06	0.000738
3.81	-0.006549	0.000665	-6e-06	0.000671
3.82	-0.005589	0.000607	-2.3e-05	0.00063
3.83	-0.001955	0.000642	-1.8e-05	0.00066
3.84	-0.005618	0.000862	-1.1e-05	0.000873
3.85	-0.011785	0.000878	-2.7e-05	0.000905
3.86	-0.011279	0.000624	-3.5e-05	0.000659
3.87	-0.010969	0.000614	-2.4e-05	0.000638
3.88	-0.014484	0.000817	0	0.000817
3.89	-0.014014	0.000846	3e-06	0.000843
3.9	-0.008796	0.000767	-2e-05	0.000787
3.91	-0.006177	0.000632	-1.9e-05	0.000651
3.92	-0.00849	0.000604	-8e-06	0.000612
3.93	-0.010754	0.000805	-5e-06	0.00081
3.94	-0.007378	0.000837	4e-06	0.000833
3.95	-0.000819	0.000629	6e-06	0.000623
3.96	-0.001385	0.000686	-6e-06	0.000692
3.97	-0.008584	0.000908	-2e-05	0.000928
3.98	-0.008492	0.000757	-2.3e-05	0.00078
3.99	-0.002776	0.000501	-1.3e-05	0.000514
4	-0.005142	0.00065	-6e-06	0.000656
4.01	-0.008144	0.000825	-9e-06	0.000834
4.02	-0.005045	0.000727	-5e-06	0.000732
4.03	-0.005741	0.000614	8e-06	0.000606
4.04	-0.008164	0.000612	1.3e-05	0.000599
4.05	-0.004194	0.000709	-1e-06	0.00071
4.06	-0.003242	0.000758	-1.6e-05	0.000774
4.07	-0.006926	0.000843	-9e-06	0.000852
4.08	-0.010271	0.000856	-1.1e-05	0.000867
4.09	-0.012848	0.000632	-1.9e-05	0.000651
4.1	-0.011091	0.000573	1e-06	0.000572
4.11	-0.004458	0.000823	4e-06	0.000819
4.12	-0.000997	0.000924	-2.2e-05	0.000946
4.13	-0.003318	0.000672	-1.6e-05	0.000688
4.14	-0.002319	0.000565	7e-06	0.000558
4.15	0.001502	0.000749	-4e-06	0.000753
4.16	-0.002189	0.000726	-2e-05	0.000746
4.17	-0.005132	0.000594	-1e-05	0.000604
4.18	-0.00013	0.000798	-9e-06	0.000807
4.19	0.00036	0.000992	-1e-05	0.001002
4.2	-0.001801	0.000728	2e-06	0.000726
4.21	-0.002745	0.000499	3e-06	0.000496
4.22	-0.007026	0.000626	-3e-06	0.000629
4.23	-0.006283	0.000639	-4e-06	0.000643
4.24	0.001636	0.000642	-3e-06	0.000645
4.25	0.002799	0.000811	-1e-05	0.000821
4.26	-0.005034	0.000795	-1.2e-05	0.000807
4.27	-0.0035	0.000743	1e-06	0.000742
4.28	0.003342	0.000699	3e-06	0.000696
4.29	-0.004513	0.000499	-7e-06	0.000506
4.3	-0.016418	0.000535	-1.1e-05	0.000546
4.31	-0.01122	0.000779	-5e-06	0.000784
4.32	0.000951	0.000748	-4e-06	0.000752
4.33	0.000837	0.000689	-8e-06	0.000697
4.34	-0.007507	0.000819	-5e-06	0.000824
4.35	-0.010359	0.000769	-1.6e-05	0.000785
4.36	-0.007684	0.000564	-2.3e-05	0.000587
4.37	-0.004514	0.000534	-1.1e-05	0.000545
4.38	-0.002783	0.00065	-8e-06	0.000658
4.39	-0.004599	0.000754	0	0.000754
4.4	-0.0072	0.000774	1.8e-05	0.000756
4.41	-0.00831	0.000755	2e-06	0.000753
4.42	-0.007383	0.000841	-2.1e-05	0.000862
4.43	-0.002131	0.000755	-5e-06	0.00076
4.44	0.002412	0.000564	5e-06	0.000559
4.45	-0.000434	0.000641	-7e-06	0.000648
4.46	-0.005698	0.000718	-8e-06	0.000726
4.47	-0.002204	0.000594	-2.4e-05	0.000618
4.48	0.004475	0.00056	-2.9e-05	0.000589
4.49	0.003893	0.000815	-9e-06	0.000824
4.5	0.002543	0.000964	-1.3e-05	0.000977
4.51	-0.0007	0.000708	-1.8e-05	0.000726
4.52	-0.003862	0.000547	-2e-06	0.000549
4.53	-0.001793	0.000662	2e-06	0.00066
4.54	-0.002795	0.000679	2e-06	0.000677
4.55	-0.006667	0.000573	7e-06	0.000566
4.56	-0.008171	0.000632	-3e-06	0.000635
4.57	-0.008687	0.000802	-1.3e-05	0.000815
4.58	-0.006742	0.000779	-1.3e-05	0.000792
4.59	-0.000786	0.000683	-9e-06	0.000692
4.6	0.003901	0.000567	-1.7e-05	0.000584
4.61	0.000841	0.000648	-2.8e-05	0.000676
4.62	-0.003255	0.000862	-7e-06	0.000869
4.63	-0.001461	0.000726	2e-06	0.000724
4.64	0.002449	0.000616	-2.1e-05	0.000637
4.65	0.001293	0.000708	-1.7e-05	0.000725
4.66	-0.000169	0.000714	5e-06	0.000709
4.67	0.005568	0.000684	-6e-06	0.00069
4.68	0.004987	0.00071	-1.9e-05	0.000729
4.69	-0.001193	0.000673	-2e-06	0.000675
4.7	-0.000596	0.000682	3e-06	0.000679
4.71	0.000947	0.000758	-1e-05	0.000768
4.72	-0.000549	0.000596	-6e-06	0.000602
4.73	-0.003756	0.000443	1e-06	0.000442
4.74	-0.008742	0.000693	-6e-06	0.000699
4.75	-0.008807	0.000883	-1.4e-05	0.000897
4.76	-0.005386	0.000718	-1.3e-05	0.000731
4.77	-0.005761	0.00065	-1.6e-05	0.000666
4.78	-0.006027	0.000802	-1.9e-05	0.000821
4.79	-0.004373	0.00084	5e-06	0.000835
4.8	-0.001441	0.00071	1.3e-05	0.000697
4.81	0.000331	0.000641	-9e-06	0.00065
4.82	-0.000706	0.000658	-8e-06	0.000666
4.83	-0.001477	0.000658	-1.3e-05	0.000671
4.84	-0.006669	0.000665	-2.8e-05	0.000693
4.85	-0.011251	0.000748	-2e-05	0.000768
4.86	-0.007212	0.000769	-2.4e-05	0.000793
4.87	-0.004427	0.000604	-2.7e-05	0.000631
4.88	-0.006046	0.000548	-1.9e-05	0.000567
4.89	-0.004152	0.000612	-3.5e-05	0.000647
4.9	-0.002231	0.000681	-3.4e-05	0.000715
4.91	-0.007169	0.000817	-4e-06	0.000821
4.92	-0.012675	0.000805	-5e-06	0.00081
4.93	-0.008926	0.000673	-2.2e-05	0.000695
4.94	-0.006301	0.000674	-2.1e-05	0.000695
4.95	-0.00955	0.000767	-1.4e-05	0.000781
4.96	-0.007698	0.000791	-5e-06	0.000796
4.97	-0.005911	0.000705	2e-06	0.000703
4.98	-0.007319	0.000638	2e-06	0.000636
4.99	-0.003911	0.000711	-1.3e-05	0.000724
5	-0.000896	0.000713	-3.7e-05	0.00075
5.01	-0.001874	0.000652	-2.7e-05	0.000679
5.02	-0.005386	0.000806	-5e-06	0.000811
5.03	-0.008696	0.000761	-7e-06	0.000768
5.04	-0.009389	0.000516	-6e-06	0.000522
5.05	-0.00919	0.000543	-1.8e-05	0.000561
5.06	-0.00788	0.000611	-4e-05	0.000651
5.07	-0.005941	0.000611	-2.6e-05	0.000637
5.08	-0.006112	0.000739	-1.3e-05	0.000752
5.09	-0.005219	0.000835	-1e-05	0.000845
5.1	-0.00529	0.000549	0	0.000549
5.11	-0.010048	0.000419	-5e-06	0.000424
5.12	-0.014392	0.000726	-1.4e-05	0.00074
5.13	-0.017052	0.0008	-8e-06	0.000808
5.14	-0.012238	0.000686	0	0.000686
5.15	-0.005921	0.000762	-1.8e-05	0.00078
5.16	-0.004063	0.000779	-3.3e-05	0.000812
5.17	-0.003518	0.000681	-1.8e-05	0.000699
5.18	-0.010601	0.000642	-1.1e-05	0.000653
5.19	-0.017903	0.000709	-3e-05	0.000739
5.2	-0.01374	0.000731	-3.4e-05	0.000765
5.21	-0.010492	0.00071	-2.1e-05	0.000731
5.22	-0.016811	0.000671	-1.5e-05	0.000686
5.23	-0.017738	0.000634	-1.5e-05	0.000649
5.24	-0.010115	0.000704	-2.7e-05	0.000731
5.25	-0.007542	0.000655	-2.3e-05	0.000678
5.26	-0.005025	0.000593	-2e-06	0.000595
5.27	2e-05	0.000654	-7e-06	0.000661
5.28	-0.000713	0.000701	-2.1e-05	0.000722
5.29	-0.001092	0.000756	-2.1e-05	0.000777
5.3	-0.002925	0.000762	-2.3e-05	0.000785
5.31	-0.008761	0.000695	-3.4e-05	0.000729
5.32	-0.011201	0.000737	-3.1e-05	0.000768
5.33	-0.009174	0.000791	-2.8e-05	0.000819
5.34	-0.011722	0.000598	-3.3e-05	0.000631
5.35	-0.015958	0.000503	-2.5e-05	0.000528
5.36	-0.013918	0.000709	-2e-05	0.000729
5.37	-0.012758	0.000821	-2.2e-05	0.000843
5.38	-0.01137	0.000742	-2.6e-05	0.000768
5.39	-0.009305	0.000638	-3.2e-05	0.00067
5.4	-0.010833	0.0006	-3.7e-05	0.000637
5.41	-0.01151	0.000656	-3.6e-05	0.000692
5.42	-0.008345	0.000727	-1.7e-05	0.000744
5.43	-0.005942	0.000752	1e-06	0.000751
5.44	-0.005207	0.000687	-7e-06	0.000694
5.45	-0.00126	0.000678	-1.9e-05	0.000697
5.46	0.002955	0.000705	-1.9e-05	0.000724
5.47	0.001867	0.000672	-3e-06	0.000675
5.48	-0.000846	0.000739	-1e-06	0.00074
5.49	-0.003891	0.000701	-2.9e-05	0.00073
5.5	-0.005958	0.000626	-4.2e-05	0.000668
5.51	-0.000254	0.000793	-3.5e-05	0.000828
5.52	0.000997	0.000906	-3.1e-05	0.000937
5.53	-0.009077	0.0007	-1.8e-05	0.000718
5.54	-0.011212	0.00054	-1.6e-05	0.000556
5.55	-0.003074	0.000705	-2.9e-05	0.000734
5.56	-0.001266	0.000803	-3e-05	0.000833
5.57	-0.004735	0.000686	-3.4e-05	0.00072
5.58	-0.006284	0.000657	-3.3e-05	0.00069
5.59	-0.006666	0.00074	-2.4e-05	0.000764
5.6	-0.007512	0.000816	-8e-06	0.000824
5.61	-0.008688	0.000749	1.8e-05	0.000731
5.62	-0.00731	0.000645	1.7e-05	0.000628
5.63	-0.007093	0.000573	-7e-06	0.00058
5.64	-0.011154	0.000599	-1.7e-05	0.000616
5.65	-0.012737	0.00069	-2.4e-05	0.000714
5.66	-0.009456	0.000591	-3e-05	0.000621
5.67	-0.009847	0.000555	-2.7e-05	0.000582
5.68	-0.015297	0.000743	-1.8e-05	0.000761
5.69	-0.017624	0.000772	-1.6e-05	0.000788
5.7	-0.016355	0.000666	-2e-05	0.000686
5.71	-0.013784	0.000676	-1.3e-05	0.000689
5.72	-0.011167	0.000736	-1.8e-05	0.000754
5.73	-0.01176	0.00068	-4e-05	0.00072
5.74	-0.010975	0.000597	-3.2e-05	0.000629
5.75	-0.00388	0.00071	-2e-06	0.000712
5.76	-0.002485	0.00075	5e-06	0.000745
5.77	-0.010955	0.000664	0	0.000664
5.78	-0.013408	0.000596	-4e-06	0.0006
5.79	-0.012741	0.000551	-1.2e-05	0.000563
5.8	-0.015745	0.000718	-2.1e-05	0.000739
5.81	-0.015593	0.000872	-1.3e-05	0.000885
5.82	-0.017378	0.00065	1e-06	0.000649
5.83	-0.020531	0.000624	-2.6e-05	0.00065
5.84	-0.019454	0.000918	-4.6e-05	0.000964
5.85	-0.020417	0.000824	-1.8e-05	0.000842
5.86	-0.024556	0.000515	-4e-06	0.000519
5.87	-0.023589	0.00059	-1.7e-05	0.000607
5.88	-0.020708	0.0007	-1.6e-05	0.000716
5.89	-0.02441	0.000628	-1.7e-05	0.000645
5.9	-0.028393	0.000658	-1.4e-05	0.000672
5.91	-0.02741	0.000733	-9e-06	0.000742
5.92	-0.02592	0.000687	-3.7e-05	0.000724
5.93	-0.021941	0.00071	-5.1e-05	0.000761
5.94	-0.021044	0.000785	-1.5e-05	0.0008
5.95	-0.021005	0.00088	2e-06	0.000878
5.96	-0.015737	0.001511	-2.4e-05	0.001535
5.97	-0.016134	0.002716	-3.1e-05	0.002747
5.98	-0.018189	0.003837	-2.4e-05	0.003861
5.99	-0.011787	0.004675	-3.1e-05	0.004706
6	-0.010247	0.005376	-1.6e-05	0.005392
6.01	-0.013623	0.005926	-2e-06	0.005928
6.02	-0.014734	0.00626	-1.7e-05	0.006277
6.03	-0.01541	0.00661	-1.5e-05	0.006625
6.04	-0.012921	0.007174	-1.1e-05	0.007185
6.05	-0.009882	0.007722	-2.3e-05	0.007745
6.06	-0.002498	0.008291	-1e-05	0.008301
6.07	0.00717	0.00919	-1e-06	0.009191
6.08	0.003554	0.010106	-2.2e-05	0.010128
6.09	-0.005021	0.01091	-2.4e-05	0.010934
6.1	-0.000761	0.011882	-2.1e-05	0.011903
6.11	0.004564	0.013015	-2.8e-05	0.013043
6.12	0.002752	0.014032	-6e-06	0.014038
6.13	0.002916	0.015015	1.3e-05	0.015002
6.14	0.00673	0.016057	-2e-06	0.016059
6.15	0.01036	0.017046	-2e-06	0.017048
6.16	0.009315	0.01812	-2e-06	0.018122
6.17	0.007021	0.019268	-2.5e-05	0.019293
6.18	0.009891	0.020254	-1.9e-05	0.020273
6.19	0.009925	0.021321	-1.2e-05	0.021333
6.2	0.003705	0.022586	-2.3e-05	0.022609
6.21	0.002638	0.023467	-1.3e-05	0.02348
6.22	0.005146	0.024297	5e-06	0.024292
6.23	0.006497	0.025506	-1e-06	0.025507
6.24	0.008669	0.026478	-1.9e-05	0.026497
6.25	0.007252	0.027335	-1.2e-05	0.027347
6.26	0.008141	0.028607	-5e-06	0.028612
6.27	0.012656	0.029727	-1.4e-05	0.029741
6.28	0.010165	0.030551	-1.2e-05	0.030563
6.29	0.004793	0.031578	-9e-06	0.031587
6.3	0.006008	0.032615	-1.6e-05	0.032631
6.31	0.013102	0.033585	-9e-06	0.033594
6.32	0.017131	0.034654	1.3e-05	0.034641
6.33	0.017369	0.035689	1.2e-05	0.035677
6.34	0.021059	0.036594	1.3e-05	0.036581
6.35	0.021048	0.037452	3.5e-05	0.037417
6.36	0.015691	0.038459	4.6e-05	0.038413
6.37	0.01692	0.039613	3.4e-05	0.039579
6.38	0.017822	0.040654	3.8e-05	0.040616
6.39	0.010762	0.041753	6.2e-05	0.041691
6.4	0.009412	0.042846	6.9e-05	0.042777
6.41	0.016933	0.043853	8.1e-05	0.043772
6.42	0.021436	0.044958	0.000115	0.044843
6.43	0.024808	0.045963	0.000134	0.045829
6.44	0.025233	0.046872	0.000149	0.046723
6.45	0.021338	0.047978	0.000167	0.047811
6.46	0.021847	0.049114	0.00017	0.048944
6.47	0.025807	0.050089	0.000189	0.0499
6.48	0.021983	0.051048	0.00022	0.050828
6.49	0.019263	0.052126	0.000246	0.05188
6.5	0.028482	0.053179	0.000283	0.052896
6.51	0.029496	0.054101	0.000334	0.053767
6.52	0.02029	0.055062	0.000386	0.054676
6.53	0.021884	0.056117	0.000451	0.055666
6.54	0.023842	0.057178	0.000539	0.056639
6.55	0.017638	0.058187	0.000623	0.057564
6.56	0.017124	0.05911	0.00075	0.05836
6.57	0.023164	0.060067	0.000957	0.05911
6.58	0.027805	0.061133	0.00123	0.059903
6.59	0.028771	0.062139	0.001615	0.060524
6.6	0.028596	0.063099	0.002192	0.060907
6.61	0.02894	0.064185	0.003144	0.061041
6.62	0.027456	0.065192	0.004745	0.060447
6.63	0.0261	0.066094	0.006788	0.059306
6.64	0.027778	0.067137	0.008404	0.058733
6.65	0.031807	0.068131	0.009217	0.058914
6.66	0.03191	0.069022	0.009817	0.059205
6.67	0.02762	0.070045	0.010562	0.059483
6.68	0.033583	0.071169	0.01135	0.059819
6.69	0.043071	0.072185	0.012225	0.05996
6.7	0.03997	0.07312	0.013154	0.059966
6.71	0.036972	0.074225	0.014009	0.060216
6.72	0.04088	0.075289	0.014926	0.060363
6.73	0.041421	0.076226	0.015876	0.06035
6.74	0.03986	0.077256	0.016736	0.06052
6.75	0.0396	0.078326	0.017679	0.060647
6.76	0.042524	0.079332	0.018774	0.060558
6.77	0.04576	0.080347	0.01981	0.060537
6.78	0.043334	0.081461	0.020655	0.060806
6.79	0.042125	0.082516	0.021356	0.06116
6.8	0.045253	0.083459	0.021997	0.061462
6.81	0.046163	0.084491	0.022597	0.061894
6.82	0.044317	0.085626	0.023212	0.062414
6.83	0.042787	0.08669	0.023887	0.062803
6.84	0.039432	0.087551	0.024573	0.062978
6.85	0.037563	0.088508	0.02532	0.063188
6.86	0.043823	0.089642	0.026204	0.063438
6.87	0.046397	0.090646	0.027102	0.063544
6.88	0.042194	0.09173	0.027876	0.063854
6.89	0.045287	0.092915	0.028638	0.064277
6.9	0.052755	0.09394	0.029427	0.064513
6.91	0.052178	0.094894	0.030135	0.064759
6.92	0.050023	0.095776	0.03073	0.065046
6.93	0.05181	0.09667	0.031193	0.065477
6.94	0.05591	0.097678	0.031553	0.066125
6.95	0.060696	0.098644	0.031886	0.066758
6.96	0.05901	0.099645	0.032226	0.067419
6.97	0.054719	0.100723	0.032581	0.068142
6.98	0.056164	0.101653	0.032907	0.068746
6.99	0.060168	0.102679	0.033201	0.069478
7	0.056755	0.103775	0.033528	0.070247
7.01	0.051441	0.104633	0.033912	0.070721
7.02	0.05552	0.105621	0.034386	0.071235
7.03	0.061527	0.106758	0.034988	0.07177
7.04	0.064176	0.107671	0.035626	0.072045
7.05	0.068931	0.108667	0.03628	0.072387
7.06	0.072243	0.109774	0.037094	0.07268
7.07	0.070757	0.110734	0.038181	0.072553
7.08	0.069292	0.111771	0.039437	0.072334
7.09	0.069416	0.112947	0.040496	0.072451
7.1	0.069622	0.113924	0.041287	0.072637
7.11	0.072253	0.114761	0.042082	0.072679
7.12	0.075401	0.115875	0.042881	0.072994
7.13	0.077935	0.117052	0.043606	0.073446
7.14	0.079758	0.118013	0.04432	0.073693
7.15	0.078603	0.119017	0.044968	0.074049
7.16	0.076782	0.120075	0.045522	0.074553
7.17	0.076154	0.120937	0.046027	0.07491
7.18	0.077701	0.121958	0.046456	0.075502
7.19	0.081454	0.123194	0.046849	0.076345
7.2	0.081399	0.12414	0.047275	0.076865
7.21	0.07934	0.125051	0.047731	0.07732
7.22	0.079499	0.126173	0.048243	0.07793
7.23	0.075287	0.127144	0.048884	0.07826
7.24	0.070934	0.128119	0.049617	0.078502
7.25	0.073834	0.129287	0.050372	0.078915
7.26	0.075717	0.13029	0.051187	0.079103
7.27	0.075659	0.13124	0.051952	0.079288
7.28	0.077095	0.132339	0.052489	0.07985
7.29	0.080598	0.133327	0.052903	0.080424
7.3	0.083364	0.134256	0.053328	0.080928
7.31	0.081351	0.135267	0.053711	0.081556
7.32	0.082776	0.136253	0.054049	0.082204
7.33	0.087694	0.137219	0.054414	0.082805
7.34	0.086748	0.138217	0.054798	0.083419
7.35	0.083914	0.139168	0.055193	0.083975
7.36	0.085304	0.140175	0.055644	0.084531
7.37	0.089473	0.141257	0.056123	0.085134
7.38	0.094402	0.142209	0.056578	0.085631
7.39	0.095989	0.14311	0.057016	0.086094
7.4	0.09334	0.144143	0.057439	0.086704
7.41	0.09189	0.145151	0.05782	0.087331
7.42	0.094486	0.146076	0.058175	0.087901
7.43	0.09954	0.147033	0.058561	0.088472
7.44	0.102402	0.14792	0.059014	0.088906
7.45	0.100635	0.148863	0.059536	0.089327
7.46	0.098604	0.150089	0.060085	0.090004
7.47	0.097495	0.151298	0.060646	0.090652
7.48	0.102122	0.152178	0.061263	0.090915
7.49	0.109242	0.153129	0.06199	0.091139
7.5	0.107154	0.154341	0.062819	0.091522
7.51	0.103627	0.155337	0.063564	0.091773
7.52	0.106758	0.15625	0.064093	0.092157
7.53	0.107784	0.157331	0.064508	0.092823
7.54	0.110903	0.158295	0.064916	0.093379
7.55	0.117198	0.159364	0.06537	0.093994
7.56	0.114084	0.160499	0.065887	0.094612
7.57	0.11236	0.16144	0.066352	0.095088
7.58	0.116607	0.162498	0.066659	0.095839
7.59	0.111236	0.163646	0.066872	0.096774
7.6	0.106027	0.164612	0.067037	0.097575
7.61	0.114811	0.165507	0.067156	0.098351
7.62	0.121832	0.166542	0.067296	0.099246
7.63	0.117974	0.167696	0.06746	0.100236
7.64	0.115817	0.168725	0.067595	0.10113
7.65	0.121978	0.169735	0.067762	0.101973
7.66	0.126168	0.170796	0.068021	0.102775
7.67	0.125067	0.171762	0.068332	0.10343
7.68	0.125116	0.172791	0.068714	0.104077
7.69	0.125621	0.173847	0.069211	0.104636
7.7	0.127035	0.174799	0.069767	0.105032
7.71	0.12817	0.175855	0.070304	0.105551
7.72	0.129955	0.176898	0.070859	0.106039
7.73	0.133235	0.177714	0.071512	0.106202
7.74	0.132757	0.178595	0.072213	0.106382
7.75	0.130175	0.179605	0.072902	0.106703
7.76	0.129762	0.180504	0.073581	0.106923
7.77	0.134623	0.181531	0.074206	0.107325
7.78	0.138382	0.18272	0.074766	0.107954
7.79	0.137084	0.183639	0.075283	0.108356
7.8	0.13699	0.184515	0.075689	0.108826
7.81	0.13977	0.18558	0.075977	0.109603
7.82	0.140152	0.186573	0.076257	0.110316
7.83	0.136908	0.187494	0.076555	0.110939
7.84	0.137628	0.188628	0.076892	0.111736
7.85	0.141269	0.189757	0.077307	0.11245
7.86	0.141857	0.190687	0.077772	0.112915
7.87	0.141903	0.191699	0.078271	0.113428
7.88	0.144303	0.192707	0.078766	0.113941
7.89	0.150294	0.193711	0.079211	0.1145
7.9	0.153315	0.194711	0.079629	0.115082
7.91	0.154608	0.195607	0.080086	0.115521
7.92	0.15734	0.196635	0.080594	0.116041
7.93	0.154994	0.197758	0.08115	0.116608
7.94	0.156999	0.198731	0.08174	0.116991
7.95	0.165589	0.199722	0.082306	0.117416
7.96	0.163345	0.200869	0.082801	0.118068
7.97	0.1544	0.201929	0.083237	0.118692
7.98	0.157822	0.20284	0.083681	0.119159
7.99	0.163387	0.203928	0.084182	0.119746
8	0.15704	0.205092	0.084693	0.120399
8.01	0.153617	0.205916	0.085194	0.120722
8.02	0.160975	0.206728	0.085704	0.121024
8.03	0.164803	0.207864	0.086156	0.121708
8.04	0.162846	0.208999	0.086531	0.122468
8.05	0.160009	0.210024	0.086903	0.123121
8.06	0.158376	0.211117	0.087277	0.12384
8.07	0.160303	0.212132	0.087638	0.124494
8.08	0.164025	0.213031	0.088044	0.124987
8.09	0.167483	0.214045	0.088498	0.125547
8.1	0.169062	0.215023	0.088955	0.126068
8.11	0.166858	0.215947	0.08943	0.126517
8.12	0.163223	0.216972	0.089956	0.127016
8.13	0.163123	0.217904	0.090514	0.12739
8.14	0.171267	0.218885	0.091038	0.127847
8.15	0.176707	0.220071	0.091433	0.128638
8.16	0.173967	0.221059	0.091724	0.129335
8.17	0.178531	0.221821	0.092069	0.129752
8.18	0.189691	0.222751	0.092555	0.130196
8.19	0.188967	0.223791	0.093145	0.130646
8.2	0.182196	0.224712	0.093772	0.13094
8.21	0.182913	0.225833	0.094341	0.131492
8.22	0.184721	0.227025	0.094795	0.13223
8.23	0.186615	0.227841	0.09516	0.132681
8.24	0.188215	0.228843	0.095503	0.13334
8.25	0.184749	0.230077	0.095868	0.134209
8.26	0.186225	0.23094	0.096265	0.134675
8.27	0.192804	0.231876	0.096685	0.135191
8.28	0.193684	0.233066	0.097128	0.135938
8.29	0.192216	0.233979	0.097579	0.1364
8.3	0.195576	0.234873	0.098023	0.13685
8.31	0.201036	0.236094	0.098449	0.137645
8.32	0.204026	0.237245	0.098851	0.138394
8.33	0.210412	0.238242	0.099241	0.139001
8.34	0.216483	0.239318	0.099607	0.139711
8.35	0.214024	0.240301	0.099946	0.140355
8.36	0.210769	0.24133	0.10027	0.14106
8.37	0.211433	0.242518	0.100602	0.141916
8.38	0.209265	0.243467	0.100933	0.142534
8.39	0.208076	0.244332	0.101214	0.143118
8.4	0.212764	0.245483	0.101506	0.143977
8.41	0.21724	0.246519	0.101853	0.144666
8.42	0.219941	0.247279	0.102157	0.145122
8.43	0.222546	0.248294	0.102432	0.145862
8.44	0.225281	0.249444	0.102737	0.146707
8.45	0.226611	0.250352	0.103001	0.147351
8.46	0.222484	0.25134	0.103223	0.148117
8.47	0.220049	0.252356	0.103452	0.148904
8.48	0.225668	0.253223	0.103662	0.149561
8.49	0.232791	0.254268	0.103854	0.150414
8.5	0.233018	0.255449	0.104055	0.151394
8.51	0.230414	0.256366	0.104259	0.152107
8.52	0.232511	0.257174	0.104483	0.152691
8.53	0.2348	0.258234	0.104775	0.153459
8.54	0.23414	0.259339	0.105146	0.154193
8.55	0.237369	0.260376	0.105547	0.154829
8.56	0.241832	0.261386	0.105923	0.155463
8.57	0.237848	0.262233	0.106267	0.155966
8.58	0.236068	0.263232	0.106619	0.156613
8.59	0.236475	0.264414	0.107001	0.157413
8.6	0.234504	0.265394	0.107391	0.158003
8.61	0.240411	0.266372	0.107759	0.158613
8.62	0.247301	0.267434	0.108128	0.159306
8.63	0.247844	0.268398	0.108483	0.159915
8.64	0.249587	0.269381	0.108807	0.160574
8.65	0.25223	0.270399	0.109143	0.161256
8.66	0.251748	0.271403	0.10947	0.161933
8.67	0.252294	0.272477	0.109807	0.16267
8.68	0.256406	0.273559	0.11019	0.163369
8.69	0.256578	0.274446	0.11054	0.163906
8.7	0.251245	0.275339	0.110828	0.164511
8.71	0.254883	0.276423	0.111077	0.165346
8.72	0.259319	0.277456	0.111302	0.166154
8.73	0.249913	0.278352	0.111565	0.166787
8.74	0.250474	0.279294	0.111841	0.167453
8.75	0.266417	0.280292	0.112081	0.168211
8.76	0.271582	0.281253	0.112339	0.168914
8.77	0.26731	0.282197	0.112608	0.169589
8.78	0.268796	0.283279	0.112831	0.170448
8.79	0.26903	0.284415	0.113025	0.17139
8.8	0.265847	0.285468	0.11324	0.172228
8.81	0.268694	0.28653	0.113492	0.173038
8.82	0.271919	0.287476	0.113739	0.173737
8.83	0.270047	0.288441	0.113973	0.174468
8.84	0.272291	0.289627	0.114197	0.17543
8.85	0.279098	0.290698	0.114427	0.176271
8.86	0.281738	0.29156	0.114679	0.176881
8.87	0.279419	0.292505	0.11493	0.177575
8.88	0.279453	0.293574	0.115172	0.178402
8.89	0.28152	0.294467	0.115408	0.179059
8.9	0.278371	0.295305	0.115624	0.179681
8.91	0.275933	0.296406	0.115853	0.180553
8.92	0.282745	0.297493	0.116094	0.181399
8.93	0.288042	0.298549	0.116302	0.182247
8.94	0.289921	0.29964	0.116513	0.183127
8.95	0.295998	0.300609	0.116754	0.183855
8.96	0.298889	0.301698	0.11698	0.184718
8.97	0.297987	0.302797	0.117195	0.185602
8.98	0.29773	0.30371	0.1174	0.18631
8.99	0.295714	0.304689	0.117593	0.187096
9	0.292127	0.305684	0.117841	0.187843
9.01	0.294273	0.306602	0.118148	0.188454
9.02	0.304679	0.307645	0.118445	0.1892
9.03	0.315915	0.308679	0.118734	0.189945
9.04	0.317506	0.309622	0.11903	0.190592
9.05	0.312085	0.310654	0.119291	0.191363
9.06	0.309176	0.311733	0.119496	0.192237
9.07	0.31217	0.312819	0.119693	0.193126
9.08	0.314674	0.313869	0.119932	0.193937
9.09	0.314715	0.314826	0.120183	0.194643
9.1	0.313656	0.315834	0.120412	0.195422
9.11	0.311247	0.316918	0.120638	0.19628
9.12	0.310848	0.31791	0.120891	0.197019
9.13	0.314736	0.318796	0.121125	0.197671
9.14	0.317702	0.319723	0.121321	0.198402
9.15	0.319458	0.320737	0.121527	0.19921
9.16	0.32379	0.321784	0.121737	0.200047
9.17	0.324858	0.322718	0.121921	0.200797
9.18	0.327216	0.323583	0.122093	0.20149
9.19	0.331814	0.324564	0.122265	0.202299
9.2	0.328161	0.325619	0.122434	0.203185
9.21	0.32468	0.326631	0.122612	0.204019
9.22	0.324584	0.327626	0.12279	0.204836
9.23	0.321433	0.328673	0.122932	0.205741
9.24	0.326416	0.329616	0.123047	0.206569
9.25	0.33643	0.330577	0.123211	0.207366
9.26	0.333265	0.331665	0.123403	0.208262
9.27	0.327464	0.332695	0.123542	0.209153
9.28	0.335546	0.333653	0.123667	0.209986
9.29	0.346591	0.334685	0.123809	0.210876
9.3	0.345657	0.335748	0.123944	0.211804
9.31	0.338806	0.336728	0.124071	0.212657
9.32	0.340775	0.337744	0.124206	0.213538
9.33	0.342577	0.338724	0.124368	0.214356
9.34	0.33785	0.339657	0.124545	0.215112
9.35	0.33859	0.340748	0.1247	0.216048
9.36	0.347627	0.341755	0.124841	0.216914
9.37	0.356287	0.342685	0.12498	0.217705
9.38	0.357321	0.343738	0.125119	0.218619
9.39	0.354702	0.344801	0.125255	0.219546
9.4	0.356907	0.345886	0.125392	0.220494
9.41	0.364163	0.346922	0.125523	0.221399
9.42	0.366872	0.347806	0.125629	0.222177
9.43	0.365727	0.348798	0.12573	0.223068
9.44	0.364982	0.349986	0.125856	0.22413
9.45	0.36181	0.351079	0.125985	0.225094
9.46	0.363195	0.352088	0.12609	0.225998
9.47	0.367022	0.353053	0.126208	0.226845
9.48	0.367877	0.353969	0.126341	0.227628
9.49	0.371923	0.354922	0.126474	0.228448
9.5	0.378425	0.355854	0.126618	0.229236
9.51	0.379064	0.356735	0.126745	0.22999
9.52	0.377947	0.357802	0.126844	0.230958
9.53	0.379876	0.35897	0.126947	0.232023
9.54	0.37946	0.359971	0.127078	0.232893
9.55	0.379416	0.360837	0.127204	0.233633
9.56	0.382766	0.36182	0.127286	0.234534
9.57	0.384388	0.362887	0.12738	0.235507
9.58	0.385299	0.363887	0.127505	0.236382
9.59	0.391809	0.364843	0.127605	0.237238
9.6	0.39845	0.365811	0.12769	0.238121
9.61	0.393433	0.366891	0.127779	0.239112
9.62	0.385761	0.367979	0.127867	0.240112
9.63	0.39025	0.369021	0.127956	0.241065
9.64	0.402519	0.370055	0.128034	0.242021
9.65	0.405916	0.370949	0.128104	0.242845
9.66	0.404392	0.371873	0.128182	0.243691
9.67	0.406993	0.372948	0.128251	0.244697
9.68	0.4069	0.373929	0.12831	0.245619
9.69	0.408312	0.374887	0.128387	0.2465
9.7	0.41525	0.37599	0.128462	0.247528
9.71	0.414718	0.376902	0.128531	0.248371
9.72	0.413354	0.377786	0.128624	0.249162
9.73	0.420988	0.379076	0.128705	0.250371
9.74	0.428397	0.380264	0.128781	0.251483
9.75	0.42783	0.381164	0.128885	0.252279
9.76	0.42256	0.382199	0.128974	0.253225
9.77	0.420668	0.383281	0.129051	0.25423
9.78	0.424071	0.384225	0.129125	0.2551
9.79	0.428511	0.385077	0.129174	0.255903
9.8	0.430843	0.386018	0.129237	0.256781
9.81	0.428453	0.387107	0.12932	0.257787
9.82	0.424687	0.388114	0.129403	0.258711
9.83	0.428005	0.389128	0.129477	0.259651
9.84	0.43084	0.390172	0.129536	0.260636
9.85	0.428875	0.391196	0.129606	0.26159
9.86	0.436671	0.392233	0.129683	0.26255
9.87	0.448885	0.393122	0.129752	0.26337
9.88	0.448093	0.394031	0.129817	0.264214
9.89	0.443948	0.395182	0.129878	0.265304
9.9	0.44748	0.396303	0.129953	0.26635
9.91	0.449559	0.39721	0.130024	0.267186
9.92	0.448953	0.398056	0.130074	0.267982
9.93	0.454337	0.399068	0.13014	0.268928
9.94	0.460657	0.400129	0.130186	0.269943
9.95	0.458929	0.401178	0.130212	0.270966
9.96	0.457493	0.402173	0.130263	0.27191
9.97	0.463029	0.403103	0.130302	0.272801
9.98	0.467352	0.404098	0.130342	0.273756
9.99	0.468265	0.405072	0.130403	0.274669
10	0.470855	0.406009	0.130428	0.275581
10.01	0.475328	0.406864	0.13046	0.276404
10.02	0.479669	0.407872	0.130524	0.277348
10.03	0.480546	0.409037	0.130551	0.278486
10.04	0.478045	0.409983	0.130579	0.279404
10.05	0.477045	0.410933	0.130643	0.28029
10.06	0.473524	0.412053	0.130695	0.281358
10.07	0.47274	0.41305	0.130733	0.282317
10.08	0.481929	0.413986	0.130791	0.283195
10.09	0.484373	0.415017	0.13085	0.284167
10.1	0.48376	0.416078	0.130892	0.285186
10.11	0.495967	0.417125	0.130946	0.286179
10.12	0.501752	0.418116	0.13099	0.287126
10.13	0.492559	0.419111	0.131022	0.288089
10.14	0.49296	0.420219	0.131084	0.289135
10.15	0.503413	0.421331	0.131146	0.290185
10.16	0.501237	0.422279	0.131189	0.29109
10.17	0.496194	0.423232	0.131232	0.292
10.18	0.504421	0.424448	0.131283	0.293165
10.19	0.510923	0.425553	0.131333	0.29422
10.2	0.51096	0.426375	0.131386	0.294989
10.21	0.512498	0.427332	0.131447	0.295885
10.22	0.511379	0.428434	0.131509	0.296925
10.23	0.51047	0.429402	0.131584	0.297818
10.24	0.512888	0.430337	0.131642	0.298695
10.25	0.516047	0.43136	0.1317	0.29966
10.26	0.519003	0.432263	0.131787	0.300476
10.27	0.519306	0.433191	0.131861	0.30133
10.28	0.518172	0.434225	0.131941	0.302284
10.29	0.517518	0.435166	0.132054	0.303112
10.3	0.515527	0.436113	0.132163	0.30395
10.31	0.517225	0.437267	0.13225	0.305017
10.32	0.525321	0.438258	0.132332	0.305926
10.33	0.530048	0.439143	0.132434	0.306709
10.34	0.532096	0.440343	0.132558	0.307785
10.35	0.533298	0.441313	0.132675	0.308638
10.36	0.529947	0.442083	0.132782	0.309301
10.37	0.529943	0.443181	0.132891	0.31029
10.38	0.537121	0.444237	0.13301	0.311227
10.39	0.54069	0.445154	0.133146	0.312008
10.4	0.534773	0.446172	0.133267	0.312905
10.41	0.53303	0.447139	0.133365	0.313774
10.42	0.541522	0.44809	0.133487	0.314603
10.43	0.551689	0.449097	0.133622	0.315475
10.44	0.556879	0.450037	0.133715	0.316322
10.45	0.554937	0.451008	0.133787	0.317221
10.46	0.557497	0.452144	0.13388	0.318264
10.47	0.564999	0.453174	0.133963	0.319211
10.48	0.568026	0.454075	0.134022	0.320053
10.49	0.56744	0.455135	0.13409	0.321045
10.5	0.565413	0.456117	0.134185	0.321932
10.51	0.56655	0.456979	0.134282	0.322697
10.52	0.572399	0.458015	0.134356	0.323659
10.53	0.574241	0.459166	0.134419	0.324747
10.54	0.571628	0.460255	0.134477	0.325778
10.55	0.5741	0.461296	0.13453	0.326766
10.56	0.582021	0.462379	0.134588	0.327791
10.57	0.583903	0.463353	0.134644	0.328709
10.58	0.577757	0.464275	0.134685	0.32959
10.59	0.577268	0.465372	0.134726	0.330646
10.6	0.58624	0.466505	0.134784	0.331721
10.61	0.588854	0.467467	0.134844	0.332623
10.62	0.587009	0.468316	0.134903	0.333413
10.63	0.594467	0.4693	0.134956	0.334344
10.64	0.600705	0.470431	0.135006	0.335425
10.65	0.595596	0.471539	0.13507	0.336469
10.66	0.591808	0.472484	0.13513	0.337354
10.67	0.595484	0.473328	0.135189	0.338139
10.68	0.604785	0.474306	0.135269	0.339037
10.69	0.613316	0.475407	0.135352	0.340055
10.7	0.614463	0.476357	0.135425	0.340932
10.71	0.613127	0.477194	0.135499	0.341695
10.72	0.612189	0.47821	0.135566	0.342644
10.73	0.613539	0.479287	0.135613	0.343674
10.74	0.618623	0.480244	0.135668	0.344576
10.75	0.618974	0.481199	0.135741	0.345458
10.76	0.617071	0.482139	0.135817	0.346322
10.77	0.617984	0.48323	0.135877	0.347353
10.78	0.622221	0.484439	0.135934	0.348505
10.79	0.629747	0.485424	0.136015	0.349409
10.8	0.635341	0.486343	0.136093	0.35025
10.81	0.638182	0.487395	0.136162	0.351233
10.82	0.636929	0.488455	0.136251	0.352204
10.83	0.634972	0.489407	0.136331	0.353076
10.84	0.640525	0.490332	0.136411	0.353921
10.85	0.645257	0.491323	0.136511	0.354812
10.86	0.643251	0.492273	0.136604	0.355669
10.87	0.641639	0.493264	0.13671	0.356554
10.88	0.642272	0.494327	0.136843	0.357484
10.89	0.645859	0.495239	0.13696	0.358279
10.9	0.64854	0.496136	0.137062	0.359074
10.91	0.649688	0.497143	0.137178	0.359965
10.92	0.654863	0.498226	0.137309	0.360917
10.93	0.656471	0.499331	0.137449	0.361882
10.94	0.656855	0.500343	0.137584	0.362759
10.95	0.659291	0.501345	0.137715	0.36363
10.96	0.655054	0.502356	0.137846	0.36451
10.97	0.656235	0.503404	0.137956	0.365448
10.98	0.666098	0.504443	0.138049	0.366394
10.99	0.669661	0.505424	0.138154	0.36727
11	0.670278	0.50632	0.138259	0.368061
11.01	0.671338	0.507256	0.138347	0.368909
11.02	0.668831	0.508329	0.138435	0.369894
11.03	0.671218	0.509385	0.138525	0.37086
11.04	0.676321	0.510425	0.138593	0.371832
11.05	0.675696	0.51138	0.138652	0.372728
11.06	0.677048	0.512363	0.138733	0.37363
11.07	0.681039	0.513471	0.138798	0.374673
11.08	0.682335	0.514421	0.138851	0.37557
11.09	0.684403	0.515355	0.138932	0.376423
11.1	0.688628	0.516348	0.13901	0.377338
11.11	0.69283	0.517293	0.139061	0.378232
11.12	0.692168	0.518287	0.139095	0.379192
11.13	0.688323	0.519292	0.139139	0.380153
11.14	0.694935	0.520351	0.139197	0.381154
11.15	0.703191	0.521417	0.139246	0.382171
11.16	0.699419	0.522418	0.139298	0.38312
11.17	0.694811	0.523345	0.139349	0.383996
11.18	0.699673	0.524289	0.139389	0.3849
11.19	0.706927	0.52543	0.139416	0.386014
11.2	0.711973	0.526463	0.139442	0.387021
11.21	0.719374	0.527359	0.139496	0.387863
11.22	0.725451	0.528461	0.139553	0.388908
11.23	0.727208	0.529596	0.139591	0.390005
11.24	0.727376	0.530455	0.139629	0.390826
11.25	0.727108	0.53136	0.139672	0.391688
11.26	0.729082	0.532534	0.13972	0.392814
11.27	0.733425	0.533613	0.13976	0.393853
11.28	0.735637	0.534538	0.13979	0.394748
11.29	0.732481	0.535668	0.139823	0.395845
11.3	0.731612	0.536686	0.139869	0.396817
11.31	0.735831	0.537409	0.139916	0.397493
11.32	0.735911	0.538375	0.139941	0.398434
11.33	0.737136	0.539455	0.13996	0.399495
11.34	0.74434	0.540299	0.139986	0.400313
11.35	0.745876	0.541401	0.140015	0.401386
11.36	0.742047	0.542638	0.140048	0.40259
11.37	0.742611	0.543426	0.140078	0.403348
11.38	0.748233	0.544339	0.140074	0.404265
11.39	0.756814	0.545552	0.140082	0.40547
11.4	0.759998	0.546425	0.140136	0.406289
11.41	0.756748	0.547305	0.140166	0.407139
11.42	0.759272	0.548424	0.140159	0.408265
11.43	0.766297	0.549482	0.140195	0.409287
11.44	0.76633	0.550543	0.140246	0.410297
11.45	0.764713	0.551584	0.140251	0.411333
11.46	0.766017	0.552532	0.140244	0.412288
11.47	0.76515	0.553546	0.140254	0.413292
11.48	0.765389	0.554552	0.140286	0.414266
11.49	0.770925	0.555409	0.14033	0.415079
11.5	0.777943	0.556423	0.140337	0.416086
11.51	0.783799	0.557601	0.140343	0.417258
11.52	0.788572	0.558623	0.140375	0.418248
11.53	0.786583	0.559602	0.140388	0.419214
11.54	0.784045	0.560478	0.140407	0.420071
11.55	0.793897	0.561386	0.140431	0.420955
11.56	0.802258	0.562503	0.140443	0.42206
11.57	0.796476	0.563515	0.140463	0.423052
11.58	0.788172	0.564457	0.140474	0.423983
11.59	0.786202	0.565443	0.1405	0.424943
11.6	0.791136	0.566455	0.140535	0.42592
11.61	0.792073	0.56747	0.140532	0.426938
11.62	0.790476	0.568448	0.140549	0.427899
11.63	0.796344	0.569519	0.140588	0.428931
11.64	0.805911	0.570587	0.140585	0.430002
11.65	0.813891	0.571632	0.140603	0.431029
11.66	0.81588	0.572654	0.140642	0.432012
11.67	0.8164	0.573565	0.140639	0.432926
11.68	0.82316	0.574616	0.140636	0.43398
11.69	0.828563	0.575588	0.140663	0.434925
11.7	0.829777	0.576374	0.140673	0.435701
11.71	0.828811	0.577326	0.140675	0.436651
11.72	0.83072	0.578445	0.1407	0.437745
11.73	0.836943	0.579491	0.140732	0.438759
11.74	0.838142	0.580372	0.140742	0.43963
11.75	0.837863	0.581365	0.140737	0.440628
11.76	0.840901	0.582431	0.140743	0.441688
11.77	0.841152	0.583481	0.140771	0.44271
11.78	0.841444	0.584482	0.14078	0.443702
11.79	0.844743	0.585462	0.14077	0.444692
11.8	0.847	0.586485	0.140791	0.445694
11.81	0.851416	0.587429	0.140813	0.446616
11.82	0.85725	0.588425	0.14082	0.447605
11.83	0.854565	0.589455	0.140838	0.448617
11.84	0.850552	0.59044	0.140845	0.449595
11.85	0.85653	0.591399	0.140841	0.450558
11.86	0.862749	0.592421	0.140858	0.451563
11.87	0.866547	0.593511	0.140871	0.45264
11.88	0.872304	0.594466	0.140864	0.453602
11.89	0.876858	0.595499	0.140883	0.454616
11.9	0.876986	0.596656	0.140898	0.455758
11.91	0.873173	0.597634	0.140892	0.456742
11.92	0.874114	0.598658	0.140896	0.457762
11.93	0.87687	0.599795	0.140898	0.458897
11.94	0.875911	0.600743	0.1409	0.459843
11.95	0.882171	0.601752	0.140911	0.460841
11.96	0.888766	0.602769	0.140917	0.461852
11.97	0.884122	0.603585	0.140917	0.462668
11.98	0.882681	0.604583	0.140918	0.463665
11.99	0.890986	0.605673	0.140931	0.464742
12	0.898706	0.606564	0.14094	0.465624
12.01	0.906218	0.607621	0.140949	0.466672
12.02	0.909284	0.608741	0.140958	0.467783
12.03	0.904856	0.609652	0.140949	0.468703
12.04	0.906713	0.610644	0.140938	0.469706
12.05	0.913665	0.611717	0.140947	0.47077
12.06	0.914253	0.612699	0.140964	0.471735
12.07	0.912474	0.613693	0.14097	0.472723
12.08	0.915543	0.614782	0.14095	0.473832
12.09	0.920467	0.615817	0.14094	0.474877
12.1	0.925746	0.616811	0.140968	0.475843
12.11	0.932075	0.617828	0.140989	0.476839
12.12	0.937573	0.618838	0.140981	0.477857
12.13	0.941027	0.619767	0.14098	0.478787
12.14	0.94285	0.620611	0.140993	0.479618
12.15	0.946005	0.621615	0.140997	0.480618
12.16	0.939901	0.622644	0.141001	0.481643
12.17	0.929978	0.623597	0.141016	0.482581
12.18	0.937399	0.624591	0.141016	0.483575
12.19	0.945423	0.625493	0.140991	0.484502
12.2	0.941162	0.626297	0.14099	0.485307
12.21	0.939458	0.627307	0.141002	0.486305
12.22	0.941313	0.628395	0.140995	0.4874
12.23	0.941892	0.629423	0.140998	0.488425
12.24	0.943658	0.630522	0.14101	0.489512
12.25	0.946275	0.631493	0.141004	0.490489
12.26	0.952098	0.632384	0.141001	0.491383
12.27	0.961248	0.633405	0.141014	0.492391
12.28	0.965134	0.634506	0.141018	0.493488
12.29	0.968158	0.635573	0.141008	0.494565
12.3	0.973104	0.636591	0.141009	0.495582
12.31	0.969709	0.637522	0.141004	0.496518
12.32	0.966244	0.638384	0.140998	0.497386
12.33	0.971141	0.639362	0.141024	0.498338
12.34	0.97539	0.640467	0.141041	0.499426
12.35	0.977112	0.641598	0.141015	0.500583
12.36	0.981018	0.642694	0.14099	0.501704
12.37	0.982255	0.64374	0.140991	0.502749
12.38	0.98185	0.644751	0.140996	0.503755
12.39	0.986357	0.645756	0.141003	0.504753
12.4	0.99013	0.646716	0.141001	0.505715
12.41	0.988697	0.6476	0.140996	0.506604
12.42	0.987689	0.648518	0.141001	0.507517
12.43	0.989019	0.649426	0.141014	0.508412
12.44	0.992259	0.650406	0.141019	0.509387
12.45	1.00027	0.651481	0.141011	0.51047
12.46	1.0044	0.652498	0.14101	0.511488
12.47	1.00295	0.653557	0.140999	0.512558
12.48	1.01042	0.654619	0.140996	0.513623
12.49	1.01964	0.655578	0.141015	0.514563
12.5	1.01682	0.656655	0.141015	0.51564
12.51	1.01787	0.657634	0.14101	0.516624
12.52	1.02554	0.65859	0.14101	0.51758
12.53	1.02578	0.659666	0.141007	0.518659
12.54	1.02436	0.660562	0.141005	0.519557
12.55	1.02825	0.661437	0.140995	0.520442
12.56	1.03519	0.662425	0.140993	0.521432
12.57	1.04089	0.663415	0.141005	0.52241
12.58	1.04219	0.664404	0.141011	0.523393
12.59	1.04087	0.665413	0.141008	0.524405
12.6	1.04397	0.666586	0.14101	0.525576
12.61	1.04947	0.667671	0.141028	0.526643
12.62	1.05216	0.668568	0.141023	0.527545
12.63	1.05417	0.669625	0.140993	0.528632
12.64	1.05274	0.670726	0.140994	0.529732
12.65	1.05413	0.671622	0.141008	0.530614
12.66	1.05994	0.672494	0.140998	0.531496
12.67	1.06147	0.673437	0.140996	0.532441
12.68	1.0633	0.674481	0.141003	0.533478
12.69	1.06949	0.675582	0.141003	0.534579
12.7	1.0716	0.676623	0.141006	0.535617
12.71	1.07064	0.677692	0.140999	0.536693
12.72	1.07148	0.678716	0.140984	0.537732
12.73	1.07173	0.679625	0.140995	0.53863
12.74	1.07334	0.680684	0.141004	0.53968
12.75	1.08111	0.681854	0.141008	0.540846
12.76	1.08939	0.682818	0.141019	0.541799
12.77	1.0858	0.683753	0.141016	0.542737
12.78	1.08536	0.684813	0.141011	0.543802
12.79	1.09422	0.685746	0.141006	0.54474
12.8	1.09586	0.686621	0.141005	0.545616
12.81	1.09621	0.687652	0.14101	0.546642
12.82	1.10339	0.688739	0.141004	0.547735
12.83	1.1077	0.6897	0.140999	0.548701
12.84	1.10603	0.690702	0.140995	0.549707
12.85	1.10386	0.691851	0.140977	0.550874
12.86	1.10363	0.692929	0.140957	0.551972
12.87	1.10627	0.693873	0.140972	0.552901
12.88	1.11372	0.694775	0.140985	0.55379
12.89	1.11973	0.695674	0.140974	0.5547
12.9	1.12042	0.696601	0.140981	0.55562
12.91	1.1253	0.697658	0.140992	0.556666
12.92	1.13066	0.698805	0.140982	0.557823
12.93	1.13255	0.699729	0.14099	0.558739
12.94	1.13625	0.700584	0.140999	0.559585
12.95	1.13586	0.701604	0.140984	0.56062
12.96	1.14054	0.702682	0.140984	0.561698
12.97	1.14797	0.703633	0.140987	0.562646
12.98	1.141	0.704541	0.140973	0.563568
12.99	1.13939	0.705528	0.14097	0.564558
13	1.15411	0.706477	0.140969	0.565508
13.01	1.16032	0.707436	0.140984	0.566452
13.02	1.15873	0.708504	0.141006	0.567498
13.03	1.16655	0.709573	0.140984	0.568589
13.04	1.17298	0.710511	0.140967	0.569544
13.05	1.17006	0.711506	0.140991	0.570515
13.06	1.17061	0.712608	0.140986	0.571622
13.07	1.17437	0.713578	0.140962	0.572616
13.08	1.17426	0.714526	0.14096	0.573566
13.09	1.17826	0.715525	0.140966	0.574559
13.1	1.18541	0.716439	0.140965	0.575474
13.11	1.18897	0.71745	0.140971	0.576479
13.12	1.19146	0.718657	0.140981	0.577676
13.13	1.19407	0.719654	0.14097	0.578684
13.14	1.19627	0.720464	0.140983	0.579481
13.15	1.19857	0.721563	0.141001	0.580562
13.16	1.19882	0.722762	0.140972	0.58179
13.17	1.20116	0.723713	0.140959	0.582754
13.18	1.20932	0.724658	0.140989	0.583669
13.19	1.21898	0.725753	0.140978	0.584775
13.2	1.22341	0.726734	0.140952	0.585782
13.21	1.22168	0.727636	0.140972	0.586664
13.22	1.21977	0.728645	0.140973	0.587672
13.23	1.22323	0.729718	0.140952	0.588766
13.24	1.22786	0.73077	0.14096	0.58981
13.25	1.22837	0.731751	0.140962	0.590789
13.26	1.23216	0.732768	0.14096	0.591808
13.27	1.24004	0.733828	0.140973	0.592855
13.28	1.24367	0.734851	0.14097	0.593881
13.29	1.24392	0.735835	0.140966	0.594869
13.3	1.24593	0.736709	0.140979	0.59573
13.31	1.24682	0.737531	0.140968	0.596563
13.32	1.24548	0.738605	0.140944	0.597661
13.33	1.24899	0.739831	0.140956	0.598875
13.34	1.25788	0.740753	0.140985	0.599768
13.35	1.25975	0.741632	0.14098	0.600652
13.36	1.25374	0.742799	0.140956	0.601843
13.37	1.25535	0.743822	0.140969	0.602853
13.38	1.26215	0.744713	0.140985	0.603728
13.39	1.26522	0.745884	0.140957	0.604927
13.4	1.26733	0.746987	0.140932	0.606055
13.41	1.27218	0.747888	0.14094	0.606948
13.42	1.27507	0.748914	0.140953	0.607961
13.43	1.27422	0.749846	0.140957	0.608889
13.44	1.27817	0.750651	0.140959	0.609692
13.45	1.28535	0.751682	0.140955	0.610727
13.46	1.28781	0.752732	0.140953	0.611779
13.47	1.28859	0.753709	0.140979	0.61273
13.48	1.292	0.754826	0.140989	0.613837
13.49	1.2941	0.755905	0.140965	0.61494
13.5	1.29676	0.756795	0.140947	0.615848
13.51	1.30004	0.757734	0.140942	0.616792
13.52	1.29995	0.758814	0.14094	0.617874
13.53	1.3048	0.759828	0.140952	0.618876
13.54	1.31303	0.760833	0.140957	0.619876
13.55	1.31305	0.761929	0.140947	0.620982
13.56	1.31235	0.76294	0.140954	0.621986
13.57	1.31761	0.763893	0.140953	0.62294
13.58	1.32	0.764827	0.140934	0.623893
13.59	1.31973	0.765615	0.140936	0.624679
13.6	1.32494	0.766599	0.140944	0.625655
13.61	1.33408	0.767774	0.140938	0.626836
13.62	1.33819	0.768731	0.140932	0.627799
13.63	1.33928	0.769652	0.140928	0.628724
13.64	1.34108	0.770693	0.140934	0.629759
13.65	1.3414	0.771557	0.140943	0.630614
13.66	1.34252	0.772385	0.140945	0.63144
13.67	1.34685	0.773485	0.140937	0.632548
13.68	1.35197	0.774573	0.140934	0.633639
13.69	1.35571	0.775549	0.140938	0.634611
13.7	1.35695	0.776578	0.140936	0.635642
13.71	1.36112	0.777556	0.140938	0.636618
13.72	1.36652	0.778539	0.140943	0.637596
13.73	1.36968	0.779663	0.140928	0.638735
13.74	1.37646	0.780758	0.140923	0.639835
13.75	1.37895	0.781707	0.140935	0.640772
13.76	1.37301	0.782722	0.140937	0.641785
13.77	1.37088	0.783775	0.14093	0.642845
13.78	1.3762	0.784698	0.140922	0.643776
13.79	1.38464	0.785703	0.140916	0.644787
13.8	1.3867	0.78674	0.140928	0.645812
13.81	1.38564	0.787654	0.140944	0.64671
13.82	1.39443	0.788643	0.140929	0.647714
13.83	1.40027	0.789608	0.140929	0.648679
13.84	1.39775	0.790529	0.140943	0.649586
13.85	1.4022	0.791658	0.140927	0.650731
13.86	1.40902	0.792834	0.14091	0.651924
13.87	1.41312	0.7938	0.140912	0.652888
13.88	1.41976	0.794858	0.140901	0.653957
13.89	1.42311	0.796007	0.140891	0.655116
13.9	1.42089	0.796834	0.140911	0.655923
13.91	1.42141	0.797595	0.140929	0.656666
13.92	1.43036	0.798606	0.140912	0.657694
13.93	1.44253	0.799667	0.140899	0.658768
13.94	1.44572	0.800737	0.140924	0.659813
13.95	1.44234	0.801875	0.140938	0.660937
13.96	1.44525	0.802839	0.140922	0.661917
13.97	1.44759	0.8037	0.140909	0.662791
13.98	1.44677	0.804746	0.140911	0.663835
13.99	1.4565	0.805765	0.140923	0.664842
14	1.46799	0.806685	0.140926	0.665759
14.01	1.47111	0.807781	0.140905	0.666876
14.02	1.47265	0.808799	0.140894	0.667905
14.03	1.47371	0.809577	0.140909	0.668668
14.04	1.47544	0.810648	0.140918	0.66973
14.05	1.48188	0.811809	0.140918	0.670891
14.06	1.48509	0.812651	0.140919	0.671732
14.07	1.48294	0.81361	0.140908	0.672702
14.08	1.48813	0.814803	0.140903	0.6739
14.09	1.49497	0.815863	0.140912	0.674951
14.1	1.49432	0.816786	0.14091	0.675876
14.11	1.49792	0.817736	0.140901	0.676835
14.12	1.50394	0.818827	0.140896	0.677931
14.13	1.50248	0.819822	0.140902	0.67892
14.14	1.50303	0.820757	0.140912	0.679845
14.15	1.50611	0.821751	0.140907	0.680844
14.16	1.50917	0.822672	0.140901	0.681771
14.17	1.51324	0.823734	0.140898	0.682836
14.18	1.51872	0.824824	0.140887	0.683937
14.19	1.5248	0.825748	0.14089	0.684858
14.2	1.52693	0.82678	0.140905	0.685875
14.21	1.52839	0.827852	0.140913	0.686939
14.22	1.5314	0.828795	0.140914	0.687881
14.23	1.53564	0.829793	0.140902	0.688891
14.24	1.54276	0.830883	0.140884	0.689999
14.25	1.54731	0.83186	0.140872	0.690988
14.26	1.54502	0.832806	0.140874	0.691932
14.27	1.54345	0.833847	0.140882	0.692965
14.28	1.5518	0.834777	0.140881	0.693896
14.29	1.56192	0.83572	0.140883	0.694837
14.3	1.56226	0.836769	0.140887	0.695882
14.31	1.55919	0.837603	0.140877	0.696726
14.32	1.56595	0.838584	0.140872	0.697712
14.33	1.5771	0.839819	0.140889	0.69893
14.34	1.5825	0.840744	0.140896	0.699848
14.35	1.58503	0.84147	0.140883	0.700587
14.36	1.58931	0.842504	0.140876	0.701628
14.37	1.59009	0.843622	0.140872	0.70275
14.38	1.59257	0.844511	0.140869	0.703642
14.39	1.59912	0.845486	0.140872	0.704614
14.4	1.59897	0.846604	0.140871	0.705733
14.41	1.60196	0.847669	0.140862	0.706807
14.42	1.61241	0.848612	0.140852	0.70776
14.43	1.61751	0.849525	0.140866	0.708659
14.44	1.61777	0.850561	0.14088	0.709681
14.45	1.62259	0.851664	0.140869	0.710795
14.46	1.62897	0.852696	0.140863	0.711833
14.47	1.62807	0.853655	0.14087	0.712785
14.48	1.62716	0.854663	0.14087	0.713793
14.49	1.63452	0.855766	0.14086	0.714906
14.5	1.63941	0.856743	0.140851	0.715892
14.51	1.63887	0.857731	0.140846	0.716885
14.52	1.64077	0.858774	0.140847	0.717927
14.53	1.64198	0.859727	0.140852	0.718875
14.54	1.6431	0.860705	0.140852	0.719853
14.55	1.64691	0.861729	0.140853	0.720876
14.56	1.64927	0.86269	0.140852	0.721838
14.57	1.65412	0.863657	0.140845	0.722812
14.58	1.66524	0.864775	0.140846	0.723929
14.59	1.67176	0.865787	0.140848	0.724939
14.6	1.66751	0.866713	0.14084	0.725873
14.61	1.66661	0.867812	0.140852	0.72696
14.62	1.67697	0.868919	0.140865	0.728054
14.63	1.68806	0.869972	0.140846	0.729126
14.64	1.69161	0.870971	0.140826	0.730145
14.65	1.69302	0.871882	0.140831	0.731051
14.66	1.69658	0.872826	0.140833	0.731993
14.67	1.69443	0.873807	0.140823	0.732984
14.68	1.6919	0.87482	0.140822	0.733998
14.69	1.69995	0.875779	0.140822	0.734957
14.7	1.70859	0.876795	0.140816	0.735979
14.71	1.70839	0.877868	0.140824	0.737044
14.72	1.71129	0.87873	0.140844	0.737886
14.73	1.72332	0.879573	0.140848	0.738725
14.74	1.72976	0.8806	0.140842	0.739758
14.75	1.72761	0.881623	0.140836	0.740787
14.76	1.73066	0.882649	0.140826	0.741823
14.77	1.73884	0.883663	0.140815	0.742848
14.78	1.74793	0.884679	0.140812	0.743867
14.79	1.7546	0.88556	0.140813	0.744747
14.8	1.75775	0.88649	0.140823	0.745667
14.81	1.76534	0.887704	0.140833	0.746871
14.82	1.77406	0.888691	0.140822	0.747869
14.83	1.77267	0.889431	0.140815	0.748616
14.84	1.76779	0.890543	0.140817	0.749726
14.85	1.77411	0.891771	0.140806	0.750965
14.86	1.78326	0.892722	0.140805	0.751917
14.87	1.78448	0.893698	0.14081	0.752888
14.88	1.78366	0.894658	0.140806	0.753852
14.89	1.78753	0.895635	0.140799	0.754836
14.9	1.79312	0.896861	0.140793	0.756068
14.91	1.79373	0.897892	0.140783	0.757109
14.92	1.79356	0.898739	0.140779	0.75796
14.93	1.7995	0.899767	0.140784	0.758983
14.94	1.81058	0.90079	0.140786	0.760004
14.95	1.81788	0.901737	0.140795	0.760942
14.96	1.82201	0.902678	0.140803	0.761875
14.97	1.82612	0.903716	0.140787	0.762929
14.98	1.8274	0.904943	0.140773	0.76417
14.99	1.83292	0.905975	0.140773	0.765202
15	1.83812	0.906738	0.140772	0.765966
15.01	1.84012	0.907608	0.140768	0.76684
15.02	1.84799	0.908653	0.140767	0.767886
15.03	1.85296	0.909645	0.140744	0.768901
15.04	1.85119	0.910611	0.140727	0.769884
15.05	1.85444	0.91171	0.140757	0.770953
15.06	1.86107	0.912797	0.140768	0.772029
15.07	1.86443	0.913748	0.140744	0.773004
15.08	1.86756	0.914638	0.140761	0.773877
15.09	1.8729	0.915598	0.140773	0.774825
15.1	1.87984	0.916635	0.140732	0.775903
15.11	1.88683	0.917702	0.140711	0.776991
15.12	1.89077	0.918742	0.140719	0.778023
15.13	1.89234	0.919609	0.140725	0.778884
15.14	1.89311	0.920507	0.140725	0.779782
15.15	1.89398	0.921512	0.140712	0.7808
15.16	1.8977	0.922454	0.140717	0.781737
15.17	1.90567	0.923483	0.140731	0.782752
15.18	1.91212	0.924556	0.14071	0.783846
15.19	1.91203	0.925566	0.140693	0.784873
15.2	1.91548	0.926642	0.140704	0.785938
15.21	1.92241	0.927651	0.140708	0.786943
15.22	1.92135	0.928644	0.14069	0.787954
15.23	1.92164	0.929745	0.140661	0.789084
15.24	1.93428	0.9308	0.140663	0.790137
15.25	1.94052	0.931876	0.14069	0.791186
15.26	1.93724	0.932954	0.14069	0.792264
15.27	1.94491	0.933887	0.140667	0.79322
15.28	1.95449	0.934738	0.140653	0.794085
15.29	1.95379	0.935735	0.140665	0.79507
15.3	1.95238	0.936787	0.140672	0.796115
15.31	1.95791	0.937775	0.140651	0.797124
15.32	1.9627	0.938831	0.140646	0.798185
15.33	1.96274	0.939925	0.140667	0.799258
15.34	1.96823	0.941118	0.140661	0.800457
15.35	1.97646	0.942309	0.140651	0.801658
15.36	1.97972	0.943158	0.140645	0.802513
15.37	1.98433	0.943972	0.140627	0.803345
15.38	1.98698	0.945023	0.140622	0.804401
15.39	1.98508	0.946025	0.140613	0.805412
15.4	1.99074	0.946823	0.140622	0.806201
15.41	2.00269	0.947718	0.140636	0.807082
15.42	2.00776	0.948733	0.1406	0.808133
15.43	2.00475	0.949758	0.140592	0.809166
15.44	2.00438	0.950842	0.140621	0.810221
15.45	2.01379	0.951874	0.14061	0.811264
15.46	2.02164	0.952914	0.14059	0.812324
15.47	2.02139	0.953816	0.14058	0.813236
15.48	2.02424	0.954651	0.14057	0.814081
15.49	2.03596	0.9557	0.140571	0.815129
15.5	2.04461	0.956728	0.140582	0.816146
15.51	2.04701	0.957654	0.140574	0.81708
15.52	2.05144	0.958593	0.140543	0.81805
15.53	2.05743	0.959515	0.14054	0.818975
15.54	2.061	0.96045	0.140565	0.819885
15.55	2.06189	0.961418	0.140561	0.820857
15.56	2.06402	0.962495	0.140535	0.82196
15.57	2.07172	0.963595	0.140533	0.823062
15.58	2.07905	0.964597	0.140537	0.82406
15.59	2.08337	0.965491	0.140509	0.824982
15.6	2.08912	0.966451	0.140491	0.82596
15.61	2.09613	0.967491	0.140504	0.826987
15.62	2.10155	0.968467	0.140494	0.827973
15.63	2.10592	0.969575	0.140467	0.829108
15.64	2.10968	0.970729	0.140456	0.830273
15.65	2.1129	0.971633	0.140456	0.831177
15.66	2.12034	0.972536	0.140464	0.832072
15.67	2.12752	0.973663	0.14047	0.833193
15.68	2.12733	0.974763	0.140464	0.834299
15.69	2.12822	0.975772	0.140451	0.835321
15.7	2.13359	0.976876	0.140437	0.836439
15.71	2.1367	0.977843	0.140438	0.837405
15.72	2.13592	0.978643	0.14043	0.838213
15.73	2.13671	0.979628	0.140414	0.839214
15.74	2.14529	0.980776	0.140416	0.84036
15.75	2.15576	0.981868	0.140406	0.841462
15.76	2.16059	0.982912	0.140395	0.842517
15.77	2.16009	0.983912	0.140385	0.843527
15.78	2.15962	0.984762	0.14036	0.844402
15.79	2.16549	0.985636	0.140359	0.845277
15.8	2.17511	0.986796	0.140371	0.846425
15.81	2.17931	0.987945	0.140343	0.847602
15.82	2.17886	0.988854	0.140325	0.848529
15.83	2.18276	0.98982	0.140337	0.849483
15.84	2.19144	0.990903	0.140324	0.850579
15.85	2.19697	0.99175	0.140301	0.851449
15.86	2.19618	0.992526	0.140297	0.852229
15.87	2.20198	0.993577	0.140289	0.853288
15.88	2.21217	0.994701	0.140281	0.85442
15.89	2.21155	0.995681	0.140263	0.855418
15.9	2.21245	0.996696	0.140248	0.856448
15.91	2.22213	0.997713	0.140241	0.857472
15.92	2.22913	0.998631	0.140219	0.858412
15.93	2.22984	0.999546	0.140213	0.859333
15.94	2.22857	1.00052	0.140214	0.860307
15.95	2.23282	1.00162	0.140178	0.861444
15.96	2.23749	1.0027	0.140144	0.862558
15.97	2.23765	1.00367	0.140148	0.863518
15.98	2.24193	1.00467	0.14016	0.864513
15.99	2.2488	1.00566	0.140134	0.865524
16	2.25312	1.0067	0.140098	0.8666
16.01	2.25809	1.00772	0.140096	0.867625
16.02	2.25987	1.00868	0.140085	0.868591
16.03	2.26147	1.00982	0.140039	0.869776
16.04	2.27176	1.01098	0.140002	0.870974
16.05	2.28256	1.01192	0.139996	0.871919
16.06	2.28253	1.01296	0.139982	0.872981
16.07	2.28206	1.01397	0.139941	0.874025
16.08	2.28817	1.01473	0.139914	0.87482
16.09	2.29224	1.01572	0.139896	0.875822
16.1	2.29834	1.01685	0.139866	0.876983
16.11	2.30768	1.01784	0.139836	0.878003
16.12	2.30869	1.01872	0.139811	0.878907
16.13	2.30795	1.01964	0.139778	0.879866
16.14	2.31378	1.02065	0.139727	0.880922
16.15	2.31928	1.02168	0.139682	0.881994
16.16	2.32435	1.02274	0.139647	0.88309
16.17	2.33103	1.02382	0.139613	0.884206
16.18	2.3346	1.0248	0.139577	0.885225
16.19	2.33877	1.02574	0.139525	0.886213
16.2	2.3454	1.02681	0.139476	0.887335
16.21	2.34895	1.02783	0.139439	0.888392
16.22	2.35006	1.02869	0.139398	0.889287
16.23	2.35529	1.02963	0.139352	0.890278
16.24	2.35979	1.03063	0.139306	0.891319
16.25	2.36289	1.03156	0.139257	0.892304
16.26	2.37063	1.03262	0.139203	0.893414
16.27	2.37531	1.03364	0.139146	0.894491
16.28	2.37803	1.03445	0.139094	0.89536
16.29	2.38598	1.03542	0.139042	0.896378
16.3	2.39542	1.03659	0.138965	0.897627
16.31	2.40141	1.03762	0.138879	0.898744
16.32	2.40267	1.03854	0.138802	0.899741
16.33	2.40239	1.03954	0.138706	0.900838
16.34	2.40354	1.04048	0.138611	0.901868
16.35	2.41084	1.04147	0.13853	0.902941
16.36	2.41709	1.04268	0.138443	0.904234
16.37	2.41715	1.04375	0.138356	0.905397
16.38	2.42131	1.04467	0.13827	0.906395
16.39	2.43102	1.04567	0.138181	0.90749
16.4	2.43983	1.04675	0.138094	0.908655
16.41	2.44539	1.04767	0.137992	0.909675
16.42	2.45023	1.04852	0.13787	0.910647
16.43	2.45542	1.0496	0.137751	0.911848
16.44	2.45791	1.05076	0.137635	0.913126
16.45	2.45904	1.05183	0.137503	0.914325
16.46	2.46818	1.0529	0.137362	0.915536
16.47	2.47944	1.05396	0.137227	0.91673
16.48	2.47526	1.055	0.137111	0.917885
16.49	2.47067	1.05608	0.136978	0.919106
16.5	2.47736	1.0571	0.136801	0.920299
16.51	2.48204	1.05793	0.136639	0.921288
16.52	2.48061	1.05891	0.136476	0.922432
16.53	2.48245	1.05996	0.136257	0.923705
16.54	2.493	1.06084	0.136008	0.924828
16.55	2.507	1.06186	0.135743	0.926119
16.56	2.51433	1.0629	0.135413	0.927491
16.57	2.51379	1.06373	0.134999	0.928735
16.58	2.51292	1.0647	0.134546	0.930155
16.59	2.51726	1.06575	0.134057	0.931696
16.6	2.52366	1.06674	0.133517	0.93322
16.61	2.52843	1.06774	0.133012	0.934727
16.62	2.53289	1.06872	0.132574	0.936149
16.63	2.53351	1.06974	0.132168	0.937568
16.64	2.53775	1.07069	0.131792	0.938902
16.65	2.54901	1.07168	0.131389	0.940289
16.66	2.5507	1.07277	0.130907	0.94186
16.67	2.54663	1.07371	0.130382	0.943332
16.68	2.55416	1.07457	0.129827	0.944739
16.69	2.564	1.07559	0.129224	0.946369
16.7	2.56219	1.07664	0.12861	0.948035
16.71	2.55963	1.0776	0.128047	0.94955
16.72	2.56761	1.07866	0.127536	0.951121
16.73	2.57747	1.07979	0.127062	0.952729
16.74	2.57965	1.08072	0.126641	0.954081
16.75	2.58032	1.0816	0.126264	0.955335
16.76	2.58907	1.08262	0.125909	0.956707
16.77	2.60244	1.08375	0.125555	0.958198
16.78	2.61261	1.08489	0.125178	0.959712
16.79	2.61774	1.0858	0.124794	0.961006
16.8	2.61536	1.08667	0.124404	0.962268
16.81	2.61052	1.08768	0.123987	0.963693
16.82	2.61317	1.08871	0.123589	0.965118
16.83	2.61988	1.08987	0.123238	0.966637
16.84	2.62235	1.0909	0.122911	0.96799
16.85	2.62114	1.09168	0.122601	0.96908
16.86	2.626	1.09265	0.122285	0.970364
16.87	2.6357	1.09373	0.121965	0.971768
16.88	2.64363	1.0947	0.121675	0.973025
16.89	2.65144	1.0958	0.121368	0.974434
16.9	2.65447	1.09695	0.121018	0.975934
16.91	2.65758	1.09776	0.120679	0.977078
16.92	2.66823	1.09869	0.120354	0.978332
16.93	2.67313	1.09985	0.119998	0.979852
16.94	2.66924	1.10078	0.119621	0.981158
16.95	2.67084	1.10171	0.119249	0.982463
16.96	2.67815	1.10276	0.118877	0.983881
16.97	2.68428	1.10359	0.118459	0.985127
16.98	2.68974	1.1045	0.118008	0.986491
16.99	2.69596	1.10554	0.11761	0.987935
17	2.70286	1.10647	0.117254	0.989214
17.01	2.70589	1.10749	0.116843	0.990651
17.02	2.71137	1.10862	0.116393	0.992224
17.03	2.72095	1.10964	0.11599	0.993654
17.04	2.72235	1.1106	0.115575	0.995024
17.05	2.72285	1.11159	0.115091	0.996498
17.06	2.72748	1.11259	0.114622	0.997972
17.07	2.72803	1.11366	0.114164	0.999499
17.08	2.73367	1.11469	0.113663	1.00102
17.09	2.74458	1.11561	0.113204	1.0024
17.1	2.74833	1.11655	0.112828	1.00372
17.11	2.75039	1.11756	0.112437	1.00512
17.12	2.75573	1.11868	0.112008	1.00667
17.13	2.76185	1.11971	0.111557	1.00815
17.14	2.77076	1.12055	0.11106	1.00949
17.15	2.77395	1.12157	0.110572	1.011
17.16	2.77209	1.12273	0.110109	1.01262
17.17	2.77511	1.12382	0.109658	1.01416
17.18	2.78243	1.12482	0.109282	1.01554
17.19	2.79486	1.12578	0.108957	1.01682
17.2	2.80276	1.12676	0.108559	1.0182
17.21	2.79967	1.12771	0.108072	1.01963
17.22	2.80252	1.12873	0.107538	1.0212
17.23	2.8125	1.12984	0.106921	1.02292
17.24	2.81591	1.13079	0.106227	1.02456
17.25	2.81563	1.13171	0.105558	1.02615
17.26	2.82032	1.13268	0.104963	1.02772
17.27	2.82972	1.13371	0.104484	1.02922
17.28	2.8368	1.13481	0.104092	1.03072
17.29	2.83953	1.13594	0.103687	1.03225
17.3	2.84198	1.13703	0.103293	1.03374
17.31	2.84407	1.13804	0.102937	1.0351
17.32	2.84296	1.13882	0.102557	1.03626
17.33	2.8429	1.13967	0.102165	1.03751
17.34	2.85017	1.14086	0.101846	1.03901
17.35	2.85448	1.14189	0.101539	1.04035
17.36	2.85553	1.14261	0.101175	1.04144
17.37	2.86161	1.14358	0.100846	1.04273
17.38	2.8657	1.14478	0.100543	1.04424
17.39	2.8664	1.14584	0.100189	1.04565
17.4	2.87067	1.14671	0.099874	1.04684
17.41	2.87586	1.14761	0.099588	1.04802
17.42	2.87906	1.14863	0.09925	1.04938
17.43	2.88412	1.14967	0.098922	1.05075
17.44	2.88768	1.15069	0.098614	1.05208
17.45	2.88621	1.15165	0.098288	1.05336
17.46	2.89105	1.15262	0.09796	1.05466
17.47	2.90627	1.15373	0.097637	1.05609
17.48	2.9155	1.15473	0.097286	1.05744
17.49	2.91691	1.15563	0.096866	1.05876
17.5	2.92138	1.15665	0.096423	1.06023
17.51	2.92121	1.15774	0.095993	1.06175
17.52	2.92043	1.15876	0.095546	1.06321
17.53	2.92869	1.15962	0.095084	1.06453
17.54	2.93381	1.16065	0.094616	1.06603
17.55	2.93546	1.16176	0.094146	1.06761
17.56	2.9421	1.16266	0.093708	1.06895
17.57	2.95104	1.16363	0.09332	1.07031
17.58	2.95806	1.16473	0.092948	1.07178
17.59	2.96062	1.16562	0.092584	1.07304
17.6	2.96238	1.16654	0.092205	1.07433
17.61	2.96852	1.16766	0.091806	1.07585
17.62	2.97595	1.16868	0.091408	1.07727
17.63	2.97794	1.16954	0.090943	1.0786
17.64	2.97971	1.17052	0.090407	1.08011
17.65	2.98047	1.1716	0.089944	1.08166
17.66	2.97822	1.17264	0.089541	1.0831
17.67	2.98461	1.17357	0.089148	1.08443
17.68	2.99329	1.17452	0.088797	1.08573
17.69	2.99357	1.17558	0.088403	1.08717
17.7	2.99773	1.17668	0.087966	1.08872
17.71	3.00585	1.17773	0.087533	1.0902
17.72	3.00877	1.1787	0.087029	1.09167
17.73	3.0119	1.17969	0.086487	1.09321
17.74	3.01954	1.1807	0.086011	1.09469
17.75	3.02736	1.18157	0.085554	1.09602
17.76	3.03312	1.18252	0.085075	1.09744
17.77	3.03617	1.18357	0.084627	1.09894
17.78	3.03753	1.18461	0.084144	1.10047
17.79	3.04068	1.18569	0.083503	1.10219
17.8	3.04729	1.1867	0.082835	1.10387
17.81	3.05404	1.18769	0.082317	1.10537
17.82	3.05829	1.18869	0.081835	1.10685
17.83	3.06218	1.18963	0.081292	1.10834
17.84	3.06596	1.19067	0.080759	1.10991
17.85	3.06749	1.19185	0.080266	1.11158
17.86	3.07122	1.19289	0.079814	1.11308
17.87	3.07838	1.19377	0.079383	1.11439
17.88	3.08054	1.19473	0.078961	1.11577
17.89	3.07995	1.19584	0.078605	1.11724
17.9	3.08483	1.19691	0.078309	1.11861
17.91	3.09051	1.19788	0.077993	1.11989
17.92	3.09504	1.19879	0.077656	1.12114
17.93	3.09669	1.19973	0.077357	1.12237
17.94	3.09782	1.2008	0.077096	1.1237
17.95	3.10081	1.20189	0.076816	1.12508
17.96	3.10234	1.20289	0.07651	1.12638
17.97	3.10111	1.2039	0.076246	1.12765
17.98	3.09898	1.20499	0.075991	1.129
17.99	3.10624	1.2059	0.075709	1.13019
18	3.11278	1.20666	0.075459	1.1312
18.01	3.10722	1.20768	0.075237	1.13244
18.02	3.10892	1.20884	0.075025	1.13381
18.03	3.11812	1.20977	0.074821	1.13495
18.04	3.1191	1.21065	0.074618	1.13603
18.05	3.11975	1.21165	0.074423	1.13723
18.06	3.12711	1.21271	0.074222	1.13849
18.07	3.13284	1.21385	0.074005	1.13985
18.08	3.13157	1.21488	0.073788	1.14109
18.09	3.13229	1.21568	0.073561	1.14212
18.1	3.14054	1.21659	0.073262	1.14332
18.11	3.14455	1.21768	0.072891	1.14479
18.12	3.14587	1.21865	0.072506	1.14615
18.13	3.15009	1.21956	0.072086	1.14748
18.14	3.14845	1.22064	0.071648	1.149
18.15	3.1426	1.22174	0.071222	1.15052
18.16	3.14398	1.22274	0.070778	1.15196
18.17	3.1519	1.22391	0.070337	1.15357
18.18	3.15981	1.22495	0.069922	1.15503
18.19	3.16623	1.22573	0.069553	1.15617
18.2	3.16652	1.22672	0.069196	1.15752
18.21	3.16872	1.22788	0.068825	1.15905
18.22	3.1769	1.22893	0.068482	1.16045
18.23	3.1779	1.22986	0.068165	1.1617
18.24	3.17724	1.23076	0.06783	1.16293
18.25	3.18224	1.2317	0.067484	1.16421
18.26	3.18453	1.23273	0.067139	1.16559
18.27	3.18295	1.23385	0.066766	1.16708
18.28	3.1823	1.23484	0.066386	1.16845
18.29	3.18469	1.23576	0.066075	1.16969
18.3	3.19268	1.23683	0.065799	1.17103
18.31	3.19935	1.23786	0.065492	1.17237
18.32	3.19602	1.23887	0.065168	1.1737
18.33	3.19181	1.23992	0.064827	1.17509
18.34	3.1944	1.24091	0.06447	1.17644
18.35	3.1988	1.2418	0.064105	1.1777
18.36	3.19805	1.24278	0.063714	1.17907
18.37	3.1952	1.24386	0.063344	1.18051
18.38	3.19705	1.24486	0.063051	1.18181
18.39	3.20032	1.24589	0.062788	1.1831
18.4	3.20163	1.24686	0.062499	1.18436
18.41	3.19925	1.24782	0.062175	1.18564
18.42	3.19792	1.24886	0.061862	1.187
18.43	3.20089	1.24974	0.061599	1.18814
18.44	3.19919	1.25059	0.061325	1.18927
18.45	3.19504	1.25169	0.061024	1.19067
18.46	3.19567	1.25288	0.060782	1.19209
18.47	3.19738	1.25388	0.060568	1.19332
18.48	3.19667	1.2548	0.060345	1.19446
18.49	3.19301	1.25582	0.060175	1.19565
18.5	3.1928	1.2569	0.060055	1.19685
18.51	3.19439	1.25788	0.059943	1.19793
18.52	3.18755	1.25872	0.059834	1.19889
18.53	3.17784	1.2597	0.059751	1.19994
18.54	3.17782	1.26087	0.059694	1.20117
18.55	3.18199	1.26198	0.05964	1.20234
18.56	3.17678	1.26292	0.059564	1.20335
18.57	3.16502	1.26378	0.059496	1.20428
18.58	3.16155	1.26473	0.059462	1.20527
18.59	3.16347	1.26582	0.059425	1.20639
18.6	3.15498	1.26679	0.059384	1.2074
18.61	3.14328	1.26782	0.059363	1.20845
18.62	3.13614	1.26904	0.05935	1.20969
18.63	3.1292	1.27009	0.059348	1.21074
18.64	3.12361	1.27091	0.059354	1.21156
18.65	3.11493	1.27188	0.059344	1.21253
18.66	3.10267	1.27294	0.059332	1.21361
18.67	3.09	1.27383	0.059329	1.2145
18.68	3.07753	1.27482	0.059339	1.21548
18.69	3.06792	1.27587	0.059346	1.21652
18.7	3.06127	1.27681	0.059328	1.21748
18.71	3.05221	1.27788	0.05932	1.21856
18.72	3.04141	1.279	0.059335	1.21967
18.73	3.0327	1.27999	0.059325	1.22066
18.74	3.02021	1.28095	0.059308	1.22164
18.75	3.00994	1.28188	0.059327	1.22255
18.76	3.00796	1.28274	0.059349	1.22339
18.77	2.99663	1.28372	0.059332	1.22439
18.78	2.97908	1.28486	0.059333	1.22553
18.79	2.97729	1.28603	0.05934	1.22669
18.8	2.97989	1.28708	0.059315	1.22776
18.81	2.97783	1.28787	0.059313	1.22856
18.82	2.97709	1.28867	0.059329	1.22934
18.83	2.97116	1.2898	0.059326	1.23048
18.84	2.96346	1.29096	0.059328	1.23163
18.85	2.96007	1.2919	0.059339	1.23256
18.86	2.95357	1.29288	0.059326	1.23355
18.87	2.94185	1.29402	0.059319	1.2347
18.88	2.92913	1.29498	0.059332	1.23565
18.89	2.92157	1.29579	0.059336	1.23645
18.9	2.91929	1.29683	0.059327	1.2375
18.91	2.90889	1.29797	0.059329	1.23864
18.92	2.89432	1.29881	0.05934	1.23947
18.93	2.88523	1.2997	0.05933	1.24037
18.94	2.87578	1.30088	0.05932	1.24156
18.95	2.86635	1.3019	0.059325	1.24258
18.96	2.86144	1.30284	0.059326	1.24351
18.97	2.85715	1.30392	0.059331	1.24459
18.98	2.85194	1.30499	0.05934	1.24565
18.99	2.84934	1.30606	0.05934	1.24672
19	2.84275	1.30708	0.059333	1.24775
19.01	2.83204	1.30795	0.059327	1.24862
19.02	2.82288	1.3088	0.05932	1.24948
19.03	2.81597	1.30984	0.059323	1.25052
19.04	2.81353	1.31097	0.059338	1.25163
19.05	2.80795	1.31197	0.059337	1.25263
19.06	2.79585	1.31282	0.059331	1.25349
19.07	2.78846	1.31373	0.059342	1.25439
19.08	2.78859	1.31467	0.059353	1.25531
19.09	2.78581	1.31565	0.059352	1.25629
19.1	2.78271	1.31675	0.059348	1.2574
19.11	2.7858	1.3178	0.059336	1.25847
19.12	2.783	1.31874	0.059334	1.25941
19.13	2.77295	1.31967	0.05936	1.26031
19.14	2.77217	1.32072	0.059361	1.26136
19.15	2.77564	1.32177	0.059331	1.26243
19.16	2.76525	1.32268	0.059333	1.26335
19.17	2.7481	1.32369	0.059349	1.26434
19.18	2.74289	1.32478	0.059348	1.26543
19.19	2.74312	1.32576	0.059344	1.26642
19.2	2.73471	1.32667	0.059345	1.26732
19.21	2.72683	1.32766	0.059342	1.26832
19.22	2.72227	1.32881	0.059328	1.26948
19.23	2.71228	1.32996	0.059337	1.27063
19.24	2.70058	1.33085	0.059365	1.27148
19.25	2.69119	1.33162	0.059359	1.27226
19.26	2.6792	1.33278	0.05934	1.27344
19.27	2.66563	1.334	0.059345	1.27465
19.28	2.65017	1.33478	0.059359	1.27542
19.29	2.63288	1.33578	0.059359	1.27642
19.3	2.61592	1.33709	0.059357	1.27773
19.31	2.59967	1.33805	0.059362	1.27869
19.32	2.5865	1.33889	0.059358	1.27953
19.33	2.57967	1.33994	0.059356	1.28059
19.34	2.57775	1.34107	0.059357	1.28171
19.35	2.56836	1.34207	0.059379	1.28269
19.36	2.5569	1.34294	0.059389	1.28355
19.37	2.55434	1.34385	0.059363	1.28449
19.38	2.54402	1.34488	0.059352	1.28552
19.39	2.53039	1.34595	0.059362	1.28658
19.4	2.53061	1.34703	0.059364	1.28766
19.41	2.52633	1.34799	0.059377	1.28861
19.42	2.51435	1.34876	0.059387	1.28938
19.43	2.51109	1.34982	0.059391	1.29043
19.44	2.50628	1.35103	0.059396	1.29164
19.45	2.49188	1.35181	0.059381	1.29243
19.46	2.48432	1.3526	0.059377	1.29323
19.47	2.48677	1.35374	0.059387	1.29435
19.48	2.48342	1.35482	0.059389	1.29543
19.49	2.47783	1.35578	0.059395	1.29639
19.5	2.47392	1.35672	0.059395	1.29732
19.51	2.46603	1.35769	0.059397	1.2983
19.52	2.46361	1.35877	0.059405	1.29936
19.53	2.46558	1.35968	0.059408	1.30027
19.54	2.45959	1.36051	0.059396	1.30111
19.55	2.44935	1.36163	0.059377	1.30226
19.56	2.44683	1.36283	0.059378	1.30345
19.57	2.4481	1.36378	0.059392	1.30439
19.58	2.4424	1.36469	0.059391	1.3053
19.59	2.43803	1.36574	0.059395	1.30635
19.6	2.43448	1.36684	0.059403	1.30744
19.61	2.42289	1.3679	0.059399	1.3085
19.62	2.41675	1.36889	0.059389	1.3095
19.63	2.41779	1.36975	0.059392	1.31036
19.64	2.41209	1.37061	0.059413	1.3112
19.65	2.40661	1.37171	0.059412	1.3123
19.66	2.40525	1.37291	0.059399	1.31351
19.67	2.39954	1.3739	0.059414	1.31449
19.68	2.39073	1.37479	0.059421	1.31537
19.69	2.38894	1.37573	0.059405	1.31633
19.7	2.39475	1.37687	0.059409	1.31747
19.71	2.3956	1.378	0.05941	1.31859
19.72	2.3864	1.37884	0.059395	1.31944
19.73	2.37582	1.37979	0.059408	1.32038
19.74	2.37404	1.38093	0.059421	1.32151
19.75	2.37663	1.38194	0.059411	1.32253
19.76	2.37497	1.38282	0.059412	1.32341
19.77	2.3686	1.3838	0.059413	1.32439
19.78	2.36376	1.38491	0.059403	1.3255
19.79	2.36235	1.38592	0.059407	1.32651
19.8	2.36114	1.38677	0.059415	1.32736
19.81	2.35967	1.38777	0.059413	1.32836
19.82	2.35679	1.38897	0.059412	1.32956
19.83	2.35238	1.38994	0.059408	1.33053
19.84	2.35099	1.39078	0.05941	1.33137
19.85	2.3495	1.39187	0.059415	1.33245
19.86	2.345	1.39291	0.059415	1.3335
19.87	2.34308	1.3938	0.059423	1.33437
19.88	2.34621	1.39477	0.05943	1.33534
19.89	2.35314	1.39583	0.059429	1.3364
19.9	2.35952	1.39686	0.059426	1.33744
19.91	2.35631	1.39777	0.059422	1.33835
19.92	2.34659	1.3987	0.059418	1.33928
19.93	2.34655	1.3998	0.05942	1.34038
19.94	2.35341	1.40077	0.059421	1.34134
19.95	2.35611	1.4016	0.059424	1.34218
19.96	2.3584	1.40267	0.059428	1.34324
19.97	2.36177	1.40389	0.05942	1.34447
19.98	2.35856	1.4049	0.059417	1.34548
[truncated: 11,915 more rows]

## Sheet: M-60-9.5-23
Time [s]	Load [kN]	LVDT 1 [mm]	LVDT 2 [mm]	Displacement [mm]
0	0	0	0	0
0.01	0	0	0	0
0.02	1e-06	-5e-06	2e-06	-7e-06
0.03	0.000125	-7.2e-05	2.4e-05	-9.6e-05
0.04	0.000308	-0.000231	6.2e-05	-0.000293
0.05	-0.000873	-0.000294	4.9e-05	-0.000343
0.06	-0.000623	-0.000151	3.2e-05	-0.000183
0.07	0.001482	-0.000128	4.7e-05	-0.000175
0.08	6.2e-05	-0.000331	3.6e-05	-0.000367
0.09	-0.000438	-0.000378	2.7e-05	-0.000405
0.1	0.001075	-0.000177	5.2e-05	-0.000229
0.11	0.000139	-5.9e-05	5.4e-05	-0.000113
0.12	-0.00213	-0.000327	3.5e-05	-0.000362
0.13	-0.005397	-0.000384	3.7e-05	-0.000421
0.14	-0.006909	-0.000216	3.1e-05	-0.000247
0.15	-0.004828	-0.000345	3.1e-05	-0.000376
0.16	-0.003975	-0.000328	5.5e-05	-0.000383
0.17	-3.6e-05	-0.00016	6.2e-05	-0.000222
0.18	0.005905	-0.000215	2.7e-05	-0.000242
0.19	-0.002169	-0.000432	-6e-06	-0.000426
0.2	-0.00948	-0.000415	2.3e-05	-0.000438
0.21	-0.003278	-0.000247	5.2e-05	-0.000299
0.22	-0.001908	-0.000341	2.8e-05	-0.000369
0.23	-0.002751	-0.000349	1.9e-05	-0.000368
0.24	0.000759	-0.000339	4.7e-05	-0.000386
0.25	-0.001647	-0.000427	6.2e-05	-0.000489
0.26	-0.002168	-0.000428	4.1e-05	-0.000469
0.27	0.00334	-0.000429	2.6e-05	-0.000455
0.28	0.002494	-0.000506	3.2e-05	-0.000538
0.29	-0.00652	-0.000542	3.5e-05	-0.000577
0.3	-0.009027	-0.00039	2.9e-05	-0.000419
0.31	-0.002198	-0.000434	2.8e-05	-0.000462
0.32	0.001353	-0.000483	3.5e-05	-0.000518
0.33	-0.000531	-0.0003	3.3e-05	-0.000333
0.34	-0.004505	-0.000343	2.2e-05	-0.000365
0.35	-0.00861	-0.000475	2.6e-05	-0.000501
0.36	-0.011486	-0.000478	3.5e-05	-0.000513
0.37	-0.013376	-0.000441	3.1e-05	-0.000472
0.38	-0.012555	-0.000228	3.5e-05	-0.000263
0.39	-0.006998	-0.000112	3.9e-05	-0.000151
0.4	-0.001967	-0.000257	2.9e-05	-0.000286
0.41	-0.004778	-0.000254	3.4e-05	-0.000288
0.42	-0.007532	-0.000347	4.3e-05	-0.00039
0.43	-0.007004	-0.000419	3.1e-05	-0.00045
0.44	-0.011515	-0.000157	2.2e-05	-0.000179
0.45	-0.016445	-6.7e-05	1.3e-05	-8e-05
0.46	-0.01359	-0.000102	2e-05	-0.000122
0.47	-0.009382	-0.000242	3e-05	-0.000272
0.48	-0.009791	-0.000283	1.8e-05	-0.000301
0.49	-0.007922	-9.4e-05	3e-05	-0.000124
0.5	-0.002936	-0.000186	4.2e-05	-0.000228
0.51	-0.00446	-0.000343	2.7e-05	-0.00037
0.52	-0.009621	-0.000217	2.6e-05	-0.000243
0.53	-0.011401	-5.3e-05	3e-05	-8.3e-05
0.54	-0.014725	-0.000191	1.6e-05	-0.000207
0.55	-0.017743	-0.000272	1.3e-05	-0.000285
0.56	-0.017615	-8.7e-05	2.2e-05	-0.000109
0.57	-0.020662	4e-06	3.1e-05	-2.7e-05
0.58	-0.022572	-0.000116	3.6e-05	-0.000152
0.59	-0.019092	-0.00013	3.2e-05	-0.000162
0.6	-0.014643	-9e-06	3.1e-05	-4e-05
0.61	-0.011627	-2e-06	3.5e-05	-3.7e-05
0.62	-0.014027	-6.2e-05	2.8e-05	-9e-05
0.63	-0.015062	-1.1e-05	2.6e-05	-3.7e-05
0.64	-0.009142	0.000181	4.3e-05	0.000138
0.65	-0.008141	0.000123	4.2e-05	8.1e-05
0.66	-0.012132	3.5e-05	2.2e-05	1.3e-05
0.67	-0.012529	0.000221	3e-05	0.000191
0.68	-0.009601	0.000226	4.2e-05	0.000184
0.69	-0.007396	0.000231	3.1e-05	0.0002
0.7	-0.010324	0.000245	2.1e-05	0.000224
0.71	-0.011553	8.2e-05	2.8e-05	5.4e-05
0.72	-0.005415	0.000298	4.1e-05	0.000257
0.73	-0.005168	0.000361	4.5e-05	0.000316
0.74	-0.009298	5.1e-05	4.3e-05	8e-06
0.75	-0.004542	0.000163	3.5e-05	0.000128
0.76	-8.8e-05	0.000252	3.2e-05	0.00022
0.77	-0.00639	0.00018	3e-05	0.00015
0.78	-0.010106	0.000305	2.6e-05	0.000279
0.79	-0.007651	0.000239	3.3e-05	0.000206
0.8	-0.008135	0.000164	2.9e-05	0.000135
0.81	-0.008793	0.000187	1e-05	0.000177
0.82	-0.005693	0.000153	2.1e-05	0.000132
0.83	-0.005291	0.000114	3e-05	8.4e-05
0.84	-0.008875	0.000197	2e-05	0.000177
0.85	-0.00889	0.000261	3.2e-05	0.000229
0.86	-0.007532	0.000161	4.4e-05	0.000117
0.87	-0.007325	0.000229	4.2e-05	0.000187
0.88	-0.00991	0.000331	3.6e-05	0.000295
0.89	-0.015876	0.000115	1.6e-05	9.9e-05
0.9	-0.015778	9e-06	1.7e-05	-8e-06
0.91	-0.008531	0.00035	3.3e-05	0.000317
0.92	-0.004494	0.000311	2.7e-05	0.000284
0.93	-0.005959	0.000171	1.5e-05	0.000156
0.94	-0.005183	0.000313	2.5e-05	0.000288
0.95	-0.00488	0.000161	4.6e-05	0.000115
0.96	-0.009857	0.000151	3.6e-05	0.000115
0.97	-0.01325	0.000285	1.8e-05	0.000267
0.98	-0.011848	8.6e-05	2.4e-05	6.2e-05
0.99	-0.012681	0.0002	3.7e-05	0.000163
1	-0.011792	0.000479	3.3e-05	0.000446
1.01	-0.005134	0.000279	3.3e-05	0.000246
1.02	-0.003051	0.000171	3.9e-05	0.000132
1.03	-0.0069	0.000216	3.2e-05	0.000184
1.04	-0.006113	0.000154	2.9e-05	0.000125
1.05	-0.001031	0.00016	4.2e-05	0.000118
1.06	-0.004022	0.000148	4.3e-05	0.000105
1.07	-0.01026	0.000142	2.2e-05	0.00012
1.08	-0.005557	8.7e-05	2.3e-05	6.4e-05
1.09	-0.002097	0.000163	4.5e-05	0.000118
1.1	-0.011145	0.000292	3.5e-05	0.000257
1.11	-0.014307	0.000226	2.8e-05	0.000198
1.12	-0.005816	0.000136	4.8e-05	8.8e-05
1.13	-0.004626	0.000175	4.6e-05	0.000129
1.14	-0.003164	0.000287	2e-05	0.000267
1.15	0.000776	0.000135	1.9e-05	0.000116
1.16	-0.007908	9.8e-05	4.1e-05	5.7e-05
1.17	-0.0121	0.000294	3.1e-05	0.000263
1.18	-0.002491	0.000178	1.2e-05	0.000166
1.19	-0.001163	0.000153	3.7e-05	0.000116
1.2	-0.006075	0.000328	4.4e-05	0.000284
1.21	-0.001041	0.000322	2.9e-05	0.000293
1.22	0.001001	0.000213	4.1e-05	0.000172
1.23	-0.001181	8.3e-05	4.4e-05	3.9e-05
1.24	0.002245	0.000176	2.8e-05	0.000148
1.25	-0.000898	0.000294	3.5e-05	0.000259
1.26	-0.009785	0.000282	4.8e-05	0.000234
1.27	-0.009518	0.000124	3.5e-05	8.9e-05
1.28	-0.008805	7e-06	1.4e-05	-7e-06
1.29	-0.010877	0.000302	2.3e-05	0.000279
1.3	-0.008289	0.000314	4.2e-05	0.000272
1.31	-0.007354	0.000121	3.5e-05	8.6e-05
1.32	-0.00898	0.000404	2.2e-05	0.000382
1.33	-0.009951	0.000339	3e-05	0.000309
1.34	-0.009586	-0.000128	3.5e-05	-0.000163
1.35	-0.009577	6.1e-05	2.4e-05	3.7e-05
1.36	-0.010793	0.000324	2.2e-05	0.000302
1.37	-0.009467	8.6e-05	2.7e-05	5.9e-05
1.38	-0.011865	0.000158	3.1e-05	0.000127
1.39	-0.014347	0.000348	4.2e-05	0.000306
1.4	-0.008006	-6e-06	2e-05	-2.6e-05
1.41	-0.007324	-0.000143	1e-06	-0.000144
1.42	-0.011647	0.000378	3.4e-05	0.000344
1.43	-0.003441	0.000452	4e-05	0.000412
1.44	0.003405	-1e-05	1.1e-05	-2.1e-05
1.45	-0.000662	0.000123	1.5e-05	0.000108
1.46	-0.000608	0.00035	2.8e-05	0.000322
1.47	0.002176	5.1e-05	1.9e-05	3.2e-05
1.48	-0.00073	0.000203	3.2e-05	0.000171
1.49	-0.001659	0.000388	4.7e-05	0.000341
1.5	-0.000533	-4.2e-05	3.3e-05	-7.5e-05
1.51	0.000185	0.000176	3e-05	0.000146
1.52	0.000692	0.000498	4.2e-05	0.000456
1.53	-0.002257	3.6e-05	4.6e-05	-1e-05
1.54	-0.004776	0.000152	3.9e-05	0.000113
1.55	-0.004913	0.000495	2.7e-05	0.000468
1.56	-0.005772	9.2e-05	2.3e-05	6.9e-05
1.57	-0.003944	-6.7e-05	2.6e-05	-9.3e-05
1.58	0.000784	0.000144	3.3e-05	0.000111
1.59	0.000578	0.000159	2.5e-05	0.000134
1.6	-0.007389	9.9e-05	1.7e-05	8.2e-05
1.61	-0.011615	0.000192	3.6e-05	0.000156
1.62	-0.00849	8.1e-05	4.3e-05	3.8e-05
1.63	-0.00581	5e-06	1.4e-05	-9e-06
1.64	-0.00538	0.000277	1e-06	0.000276
1.65	-0.004802	0.000169	1e-05	0.000159
1.66	-0.005845	-4e-06	2.6e-05	-3e-05
1.67	-0.008414	0.000173	3e-05	0.000143
1.68	-0.007195	0.000118	1.3e-05	0.000105
1.69	-0.003695	0.000144	4e-06	0.00014
1.7	-0.002256	0.000337	1.5e-05	0.000322
1.71	-0.002116	0.000167	2.6e-05	0.000141
1.72	-0.003445	9.6e-05	1.3e-05	8.3e-05
1.73	-0.004902	0.000227	4e-06	0.000223
1.74	-0.004365	0.000234	3.2e-05	0.000202
1.75	-0.00325	9.4e-05	4.4e-05	5e-05
1.76	-0.001425	0.000129	2.2e-05	0.000107
1.77	0.000655	0.00027	2.6e-05	0.000244
1.78	-0.001179	0.000134	3.9e-05	9.5e-05
1.79	-0.004163	0.000106	1.9e-05	8.7e-05
1.8	-0.003317	0.000147	8e-06	0.000139
1.81	-0.001715	0.000112	2.5e-05	8.7e-05
1.82	-0.001646	0.000122	3.6e-05	8.6e-05
1.83	-0.00432	0.000226	2.5e-05	0.000201
1.84	-0.005178	0.000136	4e-06	0.000132
1.85	-0.002301	0.000107	-2e-06	0.000109
1.86	-0.000222	0.000275	1.4e-05	0.000261
1.87	0.000311	8.4e-05	2.4e-05	6e-05
1.88	-0.000599	0.000103	2.2e-05	8.1e-05
1.89	-0.001701	0.000263	2.2e-05	0.000241
1.9	0.000241	8.6e-05	3.9e-05	4.7e-05
1.91	0.000333	0.000154	4e-05	0.000114
1.92	-0.002812	0.000223	2e-05	0.000203
1.93	-0.000136	9e-05	1.9e-05	7.1e-05
1.94	0.00294	0.00011	1.4e-05	9.6e-05
1.95	0.000281	8e-05	1.1e-05	6.9e-05
1.96	-0.001497	0.000154	3.2e-05	0.000122
1.97	0.004704	0.000277	2.5e-05	0.000252
1.98	0.008653	0.000126	1.2e-05	0.000114
1.99	0.001367	0.00021	2.7e-05	0.000183
2	-0.00438	0.00028	3.9e-05	0.000241
2.01	-0.001976	3.9e-05	5e-05	-1.1e-05
2.02	-0.001721	0.000254	4.5e-05	0.000209
2.03	-0.000778	0.000356	5e-06	0.000351
2.04	0.005133	2.3e-05	-3e-06	2.6e-05
2.05	0.002653	0.000123	2.8e-05	9.5e-05
2.06	-0.007355	0.000297	3.4e-05	0.000263
2.07	-0.009039	0.000243	2.9e-05	0.000214
2.08	-0.004898	0.000138	2.7e-05	0.000111
2.09	-0.003617	0.000222	1.7e-05	0.000205
2.1	-0.005884	0.000233	2e-06	0.000231
2.11	-0.009864	0.000102	1.2e-05	9e-05
2.12	-0.010268	0.000297	1.8e-05	0.000279
2.13	-0.0074	0.000226	2e-06	0.000224
2.14	-0.002251	7.7e-05	2.9e-05	4.8e-05
2.15	0.00173	0.000329	5e-05	0.000279
2.16	0.000557	0.000225	1.3e-05	0.000212
2.17	-0.000885	9.7e-05	1.1e-05	8.6e-05
2.18	0.003352	0.000315	4.2e-05	0.000273
2.19	0.009484	0.00024	2.6e-05	0.000214
2.2	0.004624	0.000228	1.4e-05	0.000214
2.21	-0.00892	0.000267	3.5e-05	0.000232
2.22	-0.009614	2.9e-05	3e-05	-1e-06
2.23	0.002529	7.9e-05	2.3e-05	5.6e-05
2.24	0.005185	0.000266	4.1e-05	0.000225
2.25	-0.00117	0.000248	3.6e-05	0.000212
2.26	-0.001159	0.000171	1.9e-05	0.000152
2.27	0.003615	0.000213	2.4e-05	0.000189
2.28	0.003533	0.000202	1.6e-05	0.000186
2.29	0.000837	0.000141	7e-06	0.000134
2.3	0.00138	0.000266	2.8e-05	0.000238
2.31	0.005525	0.000182	3.4e-05	0.000148
2.32	0.008785	0.000113	4e-06	0.000109
2.33	0.004991	0.000334	-1.3e-05	0.000347
2.34	0.003038	0.000303	9e-06	0.000294
2.35	0.00784	0.000131	2.7e-05	0.000104
2.36	0.007179	0.000166	3.5e-05	0.000131
2.37	0.001486	0.00023	5.3e-05	0.000177
2.38	0.003043	0.000127	4e-05	8.7e-05
2.39	0.007955	0.000239	1e-05	0.000229
2.4	0.00853	0.000341	1.5e-05	0.000326
2.41	0.007304	0.000213	2.5e-05	0.000188
2.42	0.003241	0.00018	1.2e-05	0.000168
2.43	0.001165	0.000229	2.2e-05	0.000207
2.44	0.004425	0.000413	3.8e-05	0.000375
2.45	0.008335	0.000259	3e-05	0.000229
2.46	0.008826	7.4e-05	2.6e-05	4.8e-05
2.47	0.006389	0.000285	2e-05	0.000265
2.48	0.004053	0.000172	1.6e-05	0.000156
2.49	0.002383	4.2e-05	4.6e-05	-4e-06
2.5	0.003254	0.000173	4e-05	0.000133
2.51	0.004016	0.00023	1e-06	0.000229
2.52	-0.000778	0.000141	2.1e-05	0.00012
2.53	-0.004975	0.000102	4.3e-05	5.9e-05
2.54	-0.005029	0.000258	4e-05	0.000218
2.55	-0.002708	0.00027	3.6e-05	0.000234
2.56	4.3e-05	0.000253	1.8e-05	0.000235
2.57	-0.000604	0.000231	7e-06	0.000224
2.58	-0.002099	0.000187	2.5e-05	0.000162
2.59	-0.00129	0.000148	3.6e-05	0.000112
2.6	-0.001519	0.000127	2e-05	0.000107
2.61	-0.00084	0.000165	2.1e-05	0.000144
2.62	-0.004665	6.4e-05	3.3e-05	3.1e-05
2.63	-0.007554	0.000231	2.4e-05	0.000207
2.64	-0.000687	0.000329	9e-06	0.00032
2.65	-0.000814	0.000138	1.2e-05	0.000126
2.66	-0.004735	0.000191	1.5e-05	0.000176
2.67	0.003504	0.000245	5e-06	0.00024
2.68	0.007144	0.00017	1.3e-05	0.000157
2.69	-0.002966	5.3e-05	2.8e-05	2.5e-05
2.7	-0.008232	9e-05	2.4e-05	6.6e-05
2.71	-0.008018	0.000279	1.2e-05	0.000267
2.72	-0.006503	0.000306	1.7e-05	0.000289
2.73	-0.002564	0.000125	2.3e-05	0.000102
2.74	-0.001015	0.000164	1.4e-05	0.00015
2.75	-0.004294	0.000418	5e-06	0.000413
2.76	-0.010739	0.000314	6e-06	0.000308
2.77	-0.013361	1.4e-05	9e-06	5e-06
2.78	-0.005547	3.5e-05	4e-06	3.1e-05
2.79	0.003123	0.000179	5e-06	0.000174
2.8	0.005313	0.00023	2.7e-05	0.000203
2.81	0.004665	0.000245	3.3e-05	0.000212
2.82	0.001982	0.000224	1.5e-05	0.000209
2.83	-0.003839	7.7e-05	1e-05	6.7e-05
2.84	-0.006718	0.000119	1.8e-05	0.000101
2.85	-0.004082	0.000273	1.7e-05	0.000256
2.86	-0.003148	0.000188	1.9e-05	0.000169
2.87	-0.003339	0.000108	2.5e-05	8.3e-05
2.88	-0.004898	0.000176	1.3e-05	0.000163
2.89	-0.007569	0.000282	7e-06	0.000275
2.9	-0.008298	0.000118	2.8e-05	9e-05
2.91	-0.008801	7.4e-05	2.6e-05	4.8e-05
2.92	-0.013004	0.000246	3e-06	0.000243
2.93	-0.016719	0.000245	1.5e-05	0.00023
2.94	-0.013365	0.000139	2.8e-05	0.000111
2.95	-0.012225	0.000137	1.9e-05	0.000118
2.96	-0.013652	0.000353	3.7e-05	0.000316
2.97	-0.010969	0.000239	3.8e-05	0.000201
2.98	-0.00747	-6.5e-05	1.4e-05	-7.9e-05
2.99	-0.00876	0.000201	2.3e-05	0.000178
3	-0.015477	0.000354	3.4e-05	0.00032
3.01	-0.017522	0.000231	2.1e-05	0.00021
3.02	-0.012385	0.00025	1.6e-05	0.000234
3.03	-0.009561	0.000204	2.3e-05	0.000181
3.04	-0.011256	0.000193	2.3e-05	0.00017
3.05	-0.013116	0.000214	1.3e-05	0.000201
3.06	-0.013285	0.000127	1e-05	0.000117
3.07	-0.016926	0.000225	1.2e-05	0.000213
3.08	-0.024144	0.000235	7e-06	0.000228
3.09	-0.023539	0.000137	9e-06	0.000128
3.1	-0.015026	0.000218	1.9e-05	0.000199
3.11	-0.012097	0.000245	1.3e-05	0.000232
3.12	-0.01625	0.000259	2.6e-05	0.000233
3.13	-0.013265	0.00027	4.7e-05	0.000223
3.14	-0.002936	0.000195	1.7e-05	0.000178
3.15	-0.003537	5.3e-05	-8e-06	6.1e-05
3.16	-0.009652	0.000124	1.6e-05	0.000108
3.17	-0.003877	0.000215	2.1e-05	0.000194
3.18	0.000107	0.000131	1.3e-05	0.000118
3.19	-0.00155	0.000133	2.3e-05	0.00011
3.2	0.001094	0.000219	2e-05	0.000199
3.21	0.000204	0.000269	1.6e-05	0.000253
3.22	-0.005091	0.000231	1.1e-05	0.00022
3.23	-0.008757	0.000126	4e-06	0.000122
3.24	-0.012873	6.3e-05	2.1e-05	4.2e-05
3.25	-0.015862	0.000133	2.1e-05	0.000112
3.26	-0.012777	0.000224	-2e-06	0.000226
3.27	-0.006211	0.00023	1.4e-05	0.000216
3.28	-0.005437	0.000131	3.7e-05	9.4e-05
3.29	-0.006036	3.8e-05	2.6e-05	1.2e-05
3.3	-0.003212	0.000152	2.2e-05	0.00013
3.31	-0.003056	0.000283	2.2e-05	0.000261
3.32	-0.00594	0.000195	2.1e-05	0.000174
3.33	-0.007932	0.000192	2.6e-05	0.000166
3.34	-0.00728	0.000135	1.8e-05	0.000117
3.35	-0.007064	9.5e-05	6e-06	8.9e-05
3.36	-0.009617	0.00013	5e-06	0.000125
3.37	-0.011124	0.000157	1.1e-05	0.000146
3.38	-0.009002	0.000355	3.1e-05	0.000324
3.39	-0.009567	0.00029	2.4e-05	0.000266
3.4	-0.011746	0.000121	-2e-06	0.000123
3.41	-0.008343	0.0002	1e-06	0.000199
3.42	-0.007431	0.00012	8e-06	0.000112
3.43	-0.009114	0.000173	1.1e-05	0.000162
3.44	-0.005819	0.000248	1.8e-05	0.00023
3.45	-0.004206	7.2e-05	1.7e-05	5.5e-05
3.46	-0.00906	0.00015	2.3e-05	0.000127
3.47	-0.006921	0.000244	3.1e-05	0.000213
3.48	-0.000173	0.000129	1.6e-05	0.000113
3.49	-0.003011	6.9e-05	7e-06	6.2e-05
3.5	-0.006778	0.000121	1.8e-05	0.000103
3.51	-0.005052	0.000204	2.1e-05	0.000183
3.52	-0.005532	0.000283	3.1e-05	0.000252
3.53	-0.009682	0.000187	2.6e-05	0.000161
3.54	-0.010551	9.6e-05	1e-05	8.6e-05
3.55	-0.005756	0.000225	2.7e-05	0.000198
3.56	-0.005095	0.000244	4e-05	0.000204
3.57	-0.01378	0.000152	2e-05	0.000132
3.58	-0.013469	9.4e-05	5e-06	8.9e-05
3.59	-0.001235	0.000207	1.8e-05	0.000189
3.6	0.000183	0.000362	2.6e-05	0.000336
3.61	-0.004819	0.000162	1.3e-05	0.000149
3.62	-0.00243	5.4e-05	5e-06	4.9e-05
3.63	0.000904	0.000213	7e-06	0.000206
3.64	-0.000874	0.000215	2.3e-05	0.000192
3.65	-0.003245	0.000241	3e-05	0.000211
3.66	-0.007309	0.000265	5e-06	0.00026
3.67	-0.010642	0.000138	-7e-06	0.000145
3.68	-0.008016	0.000184	1.8e-05	0.000166
3.69	-0.008231	0.000259	1.6e-05	0.000243
3.7	-0.010022	0.000196	5e-06	0.000191
3.71	-0.00476	0.000205	2.4e-05	0.000181
3.72	0.00018	0.000296	3.3e-05	0.000263
3.73	-0.004835	0.000207	2.3e-05	0.000184
3.74	-0.010004	0.000207	7e-06	0.0002
3.75	-0.003827	0.000253	-5e-06	0.000258
3.76	-0.000122	4.4e-05	-2e-06	4.6e-05
3.77	-0.005843	0.000194	1e-05	0.000184
3.78	-0.006345	0.000324	9e-06	0.000315
3.79	-0.000943	3.3e-05	5e-06	2.8e-05
3.8	-0.001178	9.2e-05	1.6e-05	7.6e-05
3.81	-0.002625	0.000155	1.8e-05	0.000137
3.82	-5.1e-05	0.000112	1.4e-05	9.8e-05
3.83	0.001706	0.000164	1.5e-05	0.000149
3.84	-0.002154	0.000161	1.1e-05	0.00015
3.85	-0.009135	0.000274	1.2e-05	0.000262
3.86	-0.010094	0.000212	2.1e-05	0.000191
3.87	-0.007096	0.000147	1e-05	0.000137
3.88	-0.006674	0.000195	-1.3e-05	0.000208
3.89	-0.006603	8.9e-05	-5e-06	9.4e-05
3.9	-0.007272	0.00024	2.2e-05	0.000218
3.91	-0.009517	0.000271	1.7e-05	0.000254
3.92	-0.006811	7.3e-05	-3e-06	7.6e-05
3.93	-0.006419	7.3e-05	2e-06	7.1e-05
3.94	-0.013384	0.000141	1e-05	0.000131
3.95	-0.012913	0.000259	8e-06	0.000251
3.96	-0.007118	0.000137	1.8e-05	0.000119
3.97	-0.007971	0.000144	2e-05	0.000124
3.98	-0.010517	0.000458	0	0.000458
3.99	-0.006147	0.000311	-6e-06	0.000317
4	-0.001192	9.4e-05	7e-06	8.7e-05
4.01	-0.002151	7.6e-05	2.5e-05	5.1e-05
4.02	-0.005153	0.000252	3.6e-05	0.000216
4.03	-0.011203	0.000351	2.5e-05	0.000326
4.04	-0.015723	3.4e-05	3e-06	3.1e-05
4.05	-0.010442	0.000179	8e-06	0.000171
4.06	-0.00632	0.000452	2.3e-05	0.000429
4.07	-0.008654	0.000111	4e-06	0.000107
4.08	-0.009008	0.000111	-3e-06	0.000114
4.09	-0.008654	0.000387	1e-05	0.000377
4.1	-0.008949	0.00013	-2e-06	0.000132
4.11	-0.00669	1.2e-05	4e-06	8e-06
4.12	-0.00606	0.000109	2.8e-05	8.1e-05
4.13	-0.010453	0.000178	1.1e-05	0.000167
4.14	-0.01508	0.000274	-7e-06	0.000281
4.15	-0.014852	0.000119	1.8e-05	0.000101
4.16	-0.009522	0.000141	3.5e-05	0.000106
4.17	-0.005363	0.000201	1.6e-05	0.000185
4.18	-0.008477	0.000156	1.5e-05	0.000141
4.19	-0.011057	0.000329	2.3e-05	0.000306
4.2	-0.00834	0.000275	6e-06	0.000269
4.21	-0.007675	0.000156	2e-06	0.000154
4.22	-0.009544	0.000224	2.1e-05	0.000203
4.23	-0.009559	0.000249	2.2e-05	0.000227
4.24	-0.008738	0.000181	1.4e-05	0.000167
4.25	-0.007796	9.2e-05	2.4e-05	6.8e-05
4.26	-0.007217	0.000315	3e-05	0.000285
4.27	-0.013295	0.000407	5e-06	0.000402
4.28	-0.01712	-2.9e-05	-1.7e-05	-1.2e-05
4.29	-0.014525	2e-05	3e-06	1.7e-05
4.3	-0.01182	0.000266	3.3e-05	0.000233
4.31	-0.008886	0.000134	1.6e-05	0.000118
4.32	-0.010067	0.000232	4e-06	0.000228
4.33	-0.013034	0.000211	2.5e-05	0.000186
4.34	-0.009676	8.6e-05	2.3e-05	6.3e-05
4.35	-0.004063	0.000152	1e-05	0.000142
4.36	-0.000697	0.000177	5e-06	0.000172
4.37	-0.001505	0.000215	-2e-06	0.000217
4.38	-0.005325	0.000218	1e-06	0.000217
4.39	-0.006693	0.000255	8e-06	0.000247
4.4	-0.008471	0.000103	9e-06	9.4e-05
4.41	-0.013169	8.2e-05	6e-06	7.6e-05
4.42	-0.011891	0.000226	1e-05	0.000216
4.43	-0.000261	9.3e-05	1.5e-05	7.8e-05
4.44	0.00485	0.000188	1.8e-05	0.00017
4.45	-0.002096	0.000211	7e-06	0.000204
4.46	-0.00538	2.4e-05	7e-06	1.7e-05
4.47	-0.006394	0.000153	1.5e-05	0.000138
4.48	-0.007466	0.000266	4e-06	0.000262
4.49	-0.005986	0.000239	4e-06	0.000235
4.5	-0.005167	0.000102	-4e-06	0.000106
4.51	-0.002077	0.000157	-1.1e-05	0.000168
4.52	-0.002029	0.000229	1.4e-05	0.000215
4.53	-0.009557	0.000176	2.3e-05	0.000153
4.54	-0.011499	0.000308	1e-06	0.000307
4.55	-0.009479	0.000239	3e-06	0.000236
4.56	-0.013204	0.000161	1.4e-05	0.000147
4.57	-0.012972	0.000154	8e-06	0.000146
4.58	-0.007218	0.000119	6e-06	0.000113
4.59	-0.003441	8.7e-05	3e-06	8.4e-05
4.6	-0.001825	0.000164	-5e-06	0.000169
4.61	-0.001057	0.000257	7e-06	0.00025
4.62	-0.002075	0.000158	2.3e-05	0.000135
4.63	-0.007874	0.000181	1.7e-05	0.000164
4.64	-0.013669	0.000244	4e-06	0.00024
4.65	-0.010741	0.000148	4e-06	0.000144
4.66	-0.006648	8.8e-05	3e-06	8.5e-05
4.67	-0.011106	0.000155	-4e-06	0.000159
4.68	-0.017286	0.000186	-1e-06	0.000187
4.69	-0.016872	0.00026	4e-06	0.000256
4.7	-0.013019	0.000304	6e-06	0.000298
4.71	-0.009603	0.000191	1.5e-05	0.000176
4.72	-0.007414	0.0003	1.4e-05	0.000286
4.73	-0.006264	0.00035	1.6e-05	0.000334
4.74	-0.007371	7.5e-05	1.9e-05	5.6e-05
4.75	-0.009031	-1.6e-05	2e-06	-1.8e-05
4.76	-0.008926	8.7e-05	-6e-06	9.3e-05
4.77	-0.005405	0.000145	9e-06	0.000136
4.78	-0.001272	0.000252	1.4e-05	0.000238
4.79	-0.002354	0.000262	7e-06	0.000255
4.8	-0.004984	0.000193	1e-05	0.000183
4.81	-0.005933	0.000194	1.9e-05	0.000175
4.82	-0.008963	0.000141	1e-06	0.00014
4.83	-0.012348	4.8e-05	-1.5e-05	6.3e-05
4.84	-0.012654	0.000176	2e-06	0.000174
4.85	-0.010599	0.000381	1e-05	0.000371
4.86	-0.004832	0.000186	-4e-06	0.00019
4.87	-0.001048	8.9e-05	-4e-06	9.3e-05
4.88	-0.001338	0.000199	9e-06	0.00019
4.89	0.002478	0.00014	8e-06	0.000132
4.9	0.005696	0.000136	-6e-06	0.000142
4.91	0.002518	0.000236	-8e-06	0.000244
4.92	-0.00406	0.000288	8e-06	0.00028
4.93	-0.006943	0.000251	1.8e-05	0.000233
4.94	0.000258	0.000132	1.7e-05	0.000115
4.95	0.006958	7.2e-05	1.5e-05	5.7e-05
4.96	0.001699	0.000208	1e-05	0.000198
4.97	0.000269	0.000206	1.5e-05	0.000191
4.98	0.005337	7.8e-05	2.1e-05	5.7e-05
4.99	-0.004299	0.000188	2.3e-05	0.000165
5	-0.01559	0.000311	2.7e-05	0.000284
5.01	-0.007582	0.000178	1.9e-05	0.000159
5.02	-0.002313	0.000123	0	0.000123
5.03	-0.005693	0.000206	-1e-06	0.000207
5.04	-0.000869	0.000142	1e-06	0.000141
5.05	0.003768	3.2e-05	-1e-06	3.3e-05
5.06	0.002707	0.000191	8e-06	0.000183
5.07	0.003628	0.000274	1e-05	0.000264
5.08	0.003928	0.0001	9e-06	9.1e-05
5.09	0.001523	0.000148	7e-06	0.000141
5.1	0.002489	0.00021	-5e-06	0.000215
5.11	0.007203	0.00019	3e-06	0.000187
5.12	0.004913	0.000274	7e-06	0.000267
5.13	-0.002451	0.000154	-1.5e-05	0.000169
5.14	-0.006601	0.000119	-1.2e-05	0.000131
5.15	-0.008301	0.000156	8e-06	0.000148
5.16	-0.008101	0.000112	1.1e-05	0.000101
5.17	-0.007021	0.000114	7e-06	0.000107
5.18	-0.007763	0.00013	2e-06	0.000128
5.19	-0.010041	0.000276	5e-06	0.000271
5.2	-0.009286	0.000185	1.1e-05	0.000174
5.21	-0.00542	4.1e-05	5e-06	3.6e-05
5.22	-0.00463	0.00014	6e-06	0.000134
5.23	-0.004016	0.000176	1.7e-05	0.000159
5.24	-0.002234	0.000173	1.4e-05	0.000159
5.25	-0.003111	0.000181	8e-06	0.000173
5.26	-0.002864	0.000116	1.9e-05	9.7e-05
5.27	-3.5e-05	0.000133	2e-05	0.000113
5.28	0.001925	0.000206	8e-06	0.000198
5.29	-0.001883	0.000109	-6e-06	0.000115
5.3	-0.005019	6.7e-05	-1.3e-05	8e-05
5.31	0.003411	0.000122	-4e-06	0.000126
5.32	0.007803	0.000185	5e-06	0.00018
5.33	0.005499	0.000164	-5e-06	0.000169
5.34	0.007352	0.000162	-1.2e-05	0.000174
5.35	0.008054	0.000236	-1.3e-05	0.000249
5.36	0.006539	0.000241	-6e-06	0.000247
5.37	0.006109	7.9e-05	8e-06	7.1e-05
5.38	0.001251	9.8e-05	-2e-06	0.0001
5.39	-0.007882	0.000155	-1.3e-05	0.000168
5.4	-0.007433	0.000106	1.3e-05	9.3e-05
5.41	0.000277	0.000209	2.5e-05	0.000184
5.42	0.001853	0.000295	1e-06	0.000294
5.43	-0.001266	0.000117	2e-06	0.000115
5.44	0.000811	7.5e-05	1.5e-05	6e-05
5.45	0.005953	0.000155	1e-05	0.000145
5.46	0.007063	0.000127	-1e-06	0.000128
5.47	0.005816	0.000119	1.4e-05	0.000105
5.48	0.005812	0.000232	2.7e-05	0.000205
5.49	0.00959	0.000235	1.1e-05	0.000224
5.5	0.009212	0.00013	-1e-06	0.000131
5.51	0.00479	0.000102	4e-06	9.8e-05
5.52	0.004074	0.000209	4e-06	0.000205
5.53	0.00193	0.000231	-8e-06	0.000239
5.54	0.001107	0.000147	-8e-06	0.000155
5.55	0.000496	0.000205	-4e-06	0.000209
5.56	-0.00142	0.000376	7e-06	0.000369
5.57	0.003087	0.000204	-1e-06	0.000205
5.58	0.005211	8.1e-05	-2.3e-05	0.000104
5.59	-0.003308	0.000191	-2.8e-05	0.000219
5.6	-0.004099	0.00016	-3.2e-05	0.000192
5.61	0.002007	0.000185	-3.2e-05	0.000217
5.62	-0.000133	0.000292	-5e-06	0.000297
5.63	-0.002023	0.000134	6e-06	0.000128
5.64	-0.001903	2.9e-05	-5e-06	3.4e-05
5.65	-0.002843	0.000157	2e-06	0.000155
5.66	-0.003264	0.000186	2e-06	0.000184
5.67	-0.002413	0.000154	-1.3e-05	0.000167
5.68	0.00382	7.7e-05	-1.2e-05	8.9e-05
5.69	0.010456	0.000149	2e-06	0.000147
5.7	0.011597	0.000223	1e-06	0.000222
5.71	0.007028	0.00012	-6e-06	0.000126
5.72	0.002305	7.1e-05	4e-06	6.7e-05
5.73	-0.000426	0.000213	1.1e-05	0.000202
5.74	-0.001654	0.000236	-2e-06	0.000238
5.75	-0.001164	0.0001	3e-06	9.7e-05
5.76	0.002417	0.000174	2.1e-05	0.000153
5.77	0.008681	0.000272	1e-06	0.000271
5.78	0.007937	0.000103	-1.2e-05	0.000115
5.79	0.00328	-2e-06	1.1e-05	-1.3e-05
5.8	0.006553	8.5e-05	6e-06	7.9e-05
5.81	0.008781	0.000166	-2.7e-05	0.000193
5.82	0.003138	0.000202	-2.5e-05	0.000227
5.83	0.003128	0.000189	-7e-06	0.000196
5.84	0.010602	0.000157	-8e-06	0.000165
5.85	0.010505	0.00016	5e-06	0.000155
5.86	0.004173	0.000208	9e-06	0.000199
5.87	0.005755	0.000255	-1e-05	0.000265
5.88	0.008909	0.000164	0	0.000164
5.89	0.007778	5.6e-05	2.5e-05	3.1e-05
5.9	0.0084	0.000143	1.9e-05	0.000124
5.91	0.004735	0.000213	1e-06	0.000212
5.92	-0.004337	0.000177	-2e-06	0.000179
5.93	-0.005032	0.000178	0	0.000178
5.94	0.001588	0.000157	2e-06	0.000155
5.95	0.004088	0.000175	-2e-06	0.000177
5.96	0.003416	0.000203	-3e-06	0.000206
5.97	0.001938	0.000173	5e-06	0.000168
5.98	0.001286	9.3e-05	-1e-05	0.000103
5.99	0.00452	0.000129	-1.4e-05	0.000143
6	0.011176	0.000179	1e-05	0.000169
6.01	0.013193	9.4e-05	1e-06	9.3e-05
6.02	0.006076	6.5e-05	-6e-06	7.1e-05
6.03	7.2e-05	0.000134	1.2e-05	0.000122
6.04	0.002027	0.000124	2e-06	0.000122
6.05	0.007771	0.000126	2e-06	0.000124
6.06	0.011241	0.000193	1.9e-05	0.000174
6.07	0.010574	0.000174	1e-05	0.000164
6.08	0.008248	0.000101	-5e-06	0.000106
6.09	0.008657	8.7e-05	-1e-06	8.8e-05
6.1	0.009819	0.000153	4e-06	0.000149
6.11	0.009729	0.000221	7e-06	0.000214
6.12	0.00645	0.000157	1.3e-05	0.000144
6.13	-0.003066	0.000144	8e-06	0.000136
6.14	-0.007623	0.000212	5e-06	0.000207
6.15	-0.003463	0.000103	1.5e-05	8.8e-05
6.16	-0.003327	7.5e-05	1.4e-05	6.1e-05
6.17	-0.002709	0.000116	-4e-06	0.00012
6.18	0.003492	-1.2e-05	-4e-06	-8e-06
6.19	0.004846	-5e-05	2e-06	-5.2e-05
6.2	0.003738	0.000142	-1.4e-05	0.000156
6.21	0.00389	0.000178	-2.2e-05	0.0002
6.22	0.001021	5.3e-05	5e-06	4.8e-05
6.23	0.000281	6.8e-05	2.4e-05	4.4e-05
6.24	0.000543	0.000167	1e-06	0.000166
6.25	-0.000518	0.000145	-1.2e-05	0.000157
6.26	0.001815	0.00018	0	0.00018
6.27	0.00079	0.0002	1.9e-05	0.000181
6.28	-0.004633	0.000184	2.5e-05	0.000159
6.29	-0.004084	0.000224	1e-06	0.000223
6.3	-0.000964	0.000166	-1.3e-05	0.000179
6.31	-0.004161	4.8e-05	-5e-06	5.3e-05
6.32	-0.008495	0.000255	1.5e-05	0.00024
6.33	-0.00838	0.0003	1e-05	0.00029
6.34	-0.007789	0.00022	-1.8e-05	0.000238
6.35	-0.008207	0.000648	2e-06	0.000646
6.36	-0.006781	0.001478	3.7e-05	0.001441
6.37	0.000436	0.002229	1.6e-05	0.002213
6.38	0.007569	0.002782	-1e-06	0.002783
6.39	0.005236	0.003338	7e-06	0.003331
6.4	-8e-05	0.003819	-2e-06	0.003821
6.41	0.000834	0.004422	-1.7e-05	0.004439
6.42	0.00245	0.005187	-1.5e-05	0.005202
6.43	0.000448	0.005887	-1e-05	0.005897
6.44	-0.003018	0.006741	-2e-05	0.006761
6.45	-0.001137	0.00782	-2.6e-05	0.007846
6.46	0.003171	0.008774	-1.5e-05	0.008789
6.47	0.002706	0.009612	-2.2e-05	0.009634
6.48	0.010791	0.010513	-3.6e-05	0.010549
6.49	0.019851	0.011426	-3.2e-05	0.011458
6.5	0.013597	0.012359	-2.3e-05	0.012382
6.51	0.012915	0.013427	-2.5e-05	0.013452
6.52	0.023067	0.014406	-3.7e-05	0.014443
6.53	0.023853	0.015337	-4.5e-05	0.015382
6.54	0.017982	0.016445	-4.2e-05	0.016487
6.55	0.01693	0.017412	-3.2e-05	0.017444
6.56	0.018919	0.018355	-3e-05	0.018385
6.57	0.017981	0.019557	-3.7e-05	0.019594
6.58	0.020566	0.02062	-4.2e-05	0.020662
6.59	0.030003	0.021513	-3.5e-05	0.021548
6.6	0.029612	0.022713	-4.3e-05	0.022756
6.61	0.021573	0.023903	-7.6e-05	0.023979
6.62	0.022344	0.024825	-6.3e-05	0.024888
6.63	0.023971	0.025724	-2.8e-05	0.025752
6.64	0.021277	0.026761	-5.4e-05	0.026815
6.65	0.022994	0.027767	-8.7e-05	0.027854
6.66	0.026147	0.028737	-7.9e-05	0.028816
6.67	0.031176	0.02976	-7.1e-05	0.029831
6.68	0.037731	0.030704	-7.9e-05	0.030783
6.69	0.040517	0.03168	-6.4e-05	0.031744
6.7	0.037861	0.032738	-5.1e-05	0.032789
6.71	0.036516	0.033754	-6.9e-05	0.033823
6.72	0.038432	0.034679	-7.4e-05	0.034753
6.73	0.038926	0.035881	-7.2e-05	0.035953
6.74	0.042382	0.037104	-8.7e-05	0.037191
6.75	0.043132	0.037929	-0.0001	0.038029
6.76	0.041704	0.038902	-9.3e-05	0.038995
6.77	0.049398	0.040079	-9e-05	0.040169
6.78	0.051478	0.041085	-0.000101	0.041186
6.79	0.043822	0.042084	-9.6e-05	0.04218
6.8	0.043167	0.043092	-8.7e-05	0.043179
6.81	0.046377	0.04403	-9.7e-05	0.044127
6.82	0.044565	0.04505	-0.000109	0.045159
6.83	0.043411	0.046073	-0.000116	0.046189
6.84	0.047561	0.047048	-0.000117	0.047165
6.85	0.054548	0.048086	-9.2e-05	0.048178
6.86	0.058917	0.049097	-7.5e-05	0.049172
6.87	0.056656	0.050045	-8.9e-05	0.050134
6.88	0.056162	0.051152	-9.1e-05	0.051243
6.89	0.06216	0.05231	-8.4e-05	0.052394
6.9	0.062962	0.053231	-9.5e-05	0.053326
6.91	0.059486	0.054253	-0.000108	0.054361
6.92	0.062362	0.05535	-0.0001	0.05545
6.93	0.063888	0.056307	-9.5e-05	0.056402
6.94	0.061631	0.057337	-0.000107	0.057444
6.95	0.064504	0.058487	-0.0001	0.058587
6.96	0.066204	0.059418	-9.6e-05	0.059514
6.97	0.066096	0.060313	-0.00012	0.060433
6.98	0.068414	0.061424	-0.000137	0.061561
6.99	0.069914	0.062521	-0.000126	0.062647
7	0.068344	0.06356	-0.00011	0.06367
7.01	0.067449	0.064672	-9.3e-05	0.064765
7.02	0.071963	0.065602	-7.2e-05	0.065674
7.03	0.073439	0.066475	-7e-05	0.066545
7.04	0.071539	0.067617	-8.7e-05	0.067704
7.05	0.073855	0.068706	-9.7e-05	0.068803
7.06	0.074103	0.069627	-0.000117	0.069744
7.07	0.068373	0.070583	-0.000129	0.070712
7.08	0.070298	0.071639	-8.6e-05	0.071725
7.09	0.079271	0.072664	-6.6e-05	0.07273
7.1	0.07995	0.073702	-0.000101	0.073803
7.11	0.07789	0.074765	-9.6e-05	0.074861
7.12	0.08114	0.075648	-8e-05	0.075728
7.13	0.079295	0.076598	-0.00011	0.076708
7.14	0.080354	0.07775	-0.000119	0.077869
7.15	0.089112	0.078787	-0.000112	0.078899
7.16	0.084477	0.07979	-0.000113	0.079903
7.17	0.076745	0.080821	-0.0001	0.080921
7.18	0.083667	0.081786	-9.6e-05	0.081882
7.19	0.087502	0.082864	-0.000112	0.082976
7.2	0.084871	0.083943	-0.000112	0.084055
7.21	0.087423	0.084914	-0.000105	0.085019
7.22	0.086745	0.085938	-0.000106	0.086044
7.23	0.082254	0.086934	-0.000111	0.087045
7.24	0.083289	0.087874	-0.000121	0.087995
7.25	0.084665	0.088939	-0.00013	0.089069
7.26	0.082695	0.089959	-0.000129	0.090088
7.27	0.083688	0.090845	-0.000112	0.090957
7.28	0.091152	0.091839	-0.000106	0.091945
7.29	0.096751	0.092955	-0.000123	0.093078
7.3	0.093298	0.093898	-0.000132	0.09403
7.31	0.090139	0.094841	-0.000114	0.094955
7.32	0.095773	0.095974	-0.000102	0.096076
7.33	0.100929	0.097006	-0.000116	0.097122
7.34	0.096844	0.097887	-0.000114	0.098001
7.35	0.096708	0.098945	-0.000106	0.099051
7.36	0.103616	0.100046	-0.000117	0.100163
7.37	0.105116	0.100928	-0.000128	0.101056
7.38	0.10607	0.101931	-0.000129	0.10206
7.39	0.111405	0.10308	-0.000119	0.103199
7.4	0.114811	0.104045	-0.000114	0.104159
7.41	0.117229	0.105061	-0.000128	0.105189
7.42	0.121396	0.106194	-0.000134	0.106328
7.43	0.12052	0.107198	-0.000142	0.10734
7.44	0.119371	0.108162	-0.000149	0.108311
7.45	0.121951	0.109185	-0.000127	0.109312
7.46	0.117768	0.110202	-0.000117	0.110319
7.47	0.112116	0.111205	-0.000135	0.11134
7.48	0.113143	0.112274	-0.000129	0.112403
7.49	0.11492	0.113327	-0.000126	0.113453
7.5	0.117245	0.114332	-0.000145	0.114477
7.51	0.12551	0.11545	-0.000128	0.115578
7.52	0.132621	0.116441	-0.000125	0.116566
7.53	0.133533	0.117286	-0.000151	0.117437
7.54	0.135327	0.118361	-0.000154	0.118515
7.55	0.136507	0.119386	-0.000153	0.119539
7.56	0.13438	0.120262	-0.000146	0.120408
7.57	0.136454	0.121432	-0.000132	0.121564
7.58	0.137795	0.122635	-0.000137	0.122772
7.59	0.135937	0.123416	-0.000133	0.123549
7.6	0.139609	0.124311	-0.000113	0.124424
7.61	0.141955	0.125542	-0.000124	0.125666
7.62	0.140652	0.126477	-0.00016	0.126637
7.63	0.139923	0.127309	-0.000158	0.127467
7.64	0.138775	0.12846	-0.00014	0.1286
7.65	0.139034	0.129476	-0.00015	0.129626
7.66	0.141702	0.130513	-0.000165	0.130678
7.67	0.141761	0.131588	-0.000173	0.131761
7.68	0.142461	0.132387	-0.000165	0.132552
7.69	0.149093	0.133402	-0.000144	0.133546
7.7	0.153982	0.134495	-0.000157	0.134652
7.71	0.150586	0.135398	-0.000184	0.135582
7.72	0.147026	0.136344	-0.00018	0.136524
7.73	0.152076	0.137408	-0.00016	0.137568
7.74	0.158484	0.138409	-0.000159	0.138568
7.75	0.163859	0.139423	-0.000161	0.139584
7.76	0.167206	0.140514	-0.000164	0.140678
7.77	0.166686	0.141459	-0.000176	0.141635
7.78	0.167749	0.142429	-0.000178	0.142607
7.79	0.163942	0.143542	-0.00016	0.143702
7.8	0.160298	0.144486	-0.000147	0.144633
7.81	0.167142	0.145503	-0.000162	0.145665
7.82	0.169652	0.146789	-0.00017	0.146959
7.83	0.167041	0.147788	-0.000173	0.147961
7.84	0.173991	0.148575	-0.000181	0.148756
7.85	0.184695	0.149621	-0.00016	0.149781
7.86	0.185097	0.150681	-0.000149	0.15083
7.87	0.176822	0.151636	-0.000187	0.151823
7.88	0.168597	0.152698	-0.000195	0.152893
7.89	0.170387	0.15379	-0.000153	0.153943
7.9	0.178508	0.154759	-0.000154	0.154913
7.91	0.179478	0.155853	-0.000181	0.156034
7.92	0.176582	0.156972	-0.000176	0.157148
7.93	0.178131	0.157936	-0.00018	0.158116
7.94	0.180083	0.158918	-0.000194	0.159112
7.95	0.181895	0.159838	-0.000188	0.160026
7.96	0.183914	0.160729	-0.000183	0.160912
7.97	0.185995	0.161879	-0.000195	0.162074
7.98	0.190694	0.162978	-0.000187	0.163165
7.99	0.191065	0.163795	-0.000173	0.163968
8	0.186253	0.164735	-0.000186	0.164921
8.01	0.186484	0.165968	-0.000182	0.16615
8.02	0.188928	0.166899	-0.000166	0.167065
8.03	0.189718	0.167669	-0.000184	0.167853
8.04	0.193945	0.168715	-0.000198	0.168913
8.05	0.197423	0.169787	-0.000191	0.169978
8.06	0.19353	0.170732	-0.000185	0.170917
8.07	0.193397	0.171858	-0.000187	0.172045
8.08	0.200193	0.172892	-0.000189	0.173081
8.09	0.199329	0.173793	-0.000192	0.173985
8.1	0.196365	0.174793	-0.000204	0.174997
8.11	0.20484	0.175814	-0.000205	0.176019
8.12	0.21125	0.176774	-0.000196	0.17697
8.13	0.208704	0.17778	-0.00021	0.17799
8.14	0.210787	0.178903	-0.000228	0.179131
8.15	0.215357	0.179878	-0.000214	0.180092
8.16	0.216829	0.180906	-0.000196	0.181102
8.17	0.220848	0.18192	-0.000212	0.182132
8.18	0.21969	0.182856	-0.000242	0.183098
8.19	0.212996	0.183872	-0.000236	0.184108
8.2	0.216137	0.184923	-0.000224	0.185147
8.21	0.220566	0.185983	-0.000235	0.186218
8.22	0.22197	0.186968	-0.000224	0.187192
8.23	0.227171	0.18808	-0.000221	0.188301
8.24	0.226393	0.189147	-0.000244	0.189391
8.25	0.224358	0.190127	-0.000238	0.190365
8.26	0.234742	0.191203	-0.000238	0.191441
8.27	0.241655	0.192261	-0.00026	0.192521
8.28	0.237336	0.193254	-0.000258	0.193512
8.29	0.232277	0.194275	-0.000246	0.194521
8.3	0.230173	0.195277	-0.000251	0.195528
8.31	0.235521	0.196241	-0.000255	0.196496
8.32	0.23942	0.197237	-0.000249	0.197486
8.33	0.239008	0.198302	-0.000265	0.198567
8.34	0.24696	0.199241	-0.000276	0.199517
8.35	0.257353	0.200136	-0.000257	0.200393
8.36	0.260141	0.201314	-0.000248	0.201562
8.37	0.262988	0.202377	-0.000259	0.202636
8.38	0.264206	0.203285	-0.000279	0.203564
8.39	0.255951	0.204211	-0.000288	0.204499
8.4	0.252849	0.205104	-0.000285	0.205389
8.41	0.260662	0.206119	-0.00028	0.206399
8.42	0.259546	0.207249	-0.000285	0.207534
8.43	0.252053	0.208172	-0.000285	0.208457
8.44	0.253538	0.209134	-0.000261	0.209395
8.45	0.256339	0.210232	-0.000254	0.210486
8.46	0.255122	0.211183	-0.000262	0.211445
8.47	0.255769	0.212116	-0.000247	0.212363
8.48	0.259346	0.21321	-0.000247	0.213457
8.49	0.265219	0.214248	-0.000267	0.214515
8.5	0.269891	0.215114	-0.000254	0.215368
8.51	0.26789	0.216244	-0.000234	0.216478
8.52	0.264707	0.217413	-0.000237	0.21765
8.53	0.268868	0.218327	-0.000242	0.218569
8.54	0.276281	0.21923	-0.000228	0.219458
8.55	0.27602	0.220277	-0.000215	0.220492
8.56	0.271619	0.221257	-0.000222	0.221479
8.57	0.27505	0.22224	-0.000229	0.222469
8.58	0.280852	0.223311	-0.000221	0.223532
8.59	0.279769	0.224157	-0.000215	0.224372
8.6	0.276267	0.225101	-0.000227	0.225328
8.61	0.279632	0.226269	-0.00023	0.226499
8.62	0.288055	0.227313	-0.000224	0.227537
8.63	0.288452	0.228327	-0.000239	0.228566
8.64	0.284606	0.229403	-0.000241	0.229644
8.65	0.288956	0.230393	-0.000217	0.23061
8.66	0.295855	0.231448	-0.000223	0.231671
8.67	0.295892	0.232543	-0.000235	0.232778
8.68	0.293097	0.233374	-0.000225	0.233599
8.69	0.29637	0.234375	-0.000223	0.234598
8.7	0.298828	0.23569	-0.000228	0.235918
8.71	0.294728	0.236645	-0.00022	0.236865
8.72	0.29737	0.237437	-0.000218	0.237655
8.73	0.305977	0.238554	-0.000223	0.238777
8.74	0.311642	0.239618	-0.00022	0.239838
8.75	0.312452	0.240491	-0.000224	0.240715
8.76	0.305489	0.24156	-0.000231	0.241791
8.77	0.302976	0.242631	-0.000229	0.24286
8.78	0.309768	0.2436	-0.00023	0.24383
8.79	0.313734	0.244674	-0.000233	0.244907
8.8	0.312753	0.245633	-0.000232	0.245865
8.81	0.31743	0.246543	-0.000244	0.246787
8.82	0.327659	0.247571	-0.000253	0.247824
8.83	0.328126	0.248543	-0.00023	0.248773
8.84	0.32278	0.24954	-0.000228	0.249768
8.85	0.325436	0.250603	-0.000258	0.250861
8.86	0.327527	0.251446	-0.000251	0.251697
8.87	0.327406	0.252282	-0.000244	0.252526
8.88	0.333835	0.253475	-0.000269	0.253744
8.89	0.338975	0.254698	-0.000273	0.254971
8.9	0.338223	0.255635	-0.000271	0.255906
8.91	0.341369	0.256559	-0.000276	0.256835
8.92	0.347191	0.25763	-0.00026	0.25789
8.93	0.349064	0.25862	-0.000257	0.258877
8.94	0.347187	0.259558	-0.000281	0.259839
8.95	0.34771	0.260633	-0.000286	0.260919
8.96	0.352177	0.26158	-0.00028	0.26186
8.97	0.3539	0.262485	-0.000298	0.262783
8.98	0.353139	0.263619	-0.0003	0.263919
8.99	0.355904	0.264652	-0.000279	0.264931
9	0.361461	0.265656	-0.000276	0.265932
9.01	0.365487	0.266806	-0.000279	0.267085
9.02	0.367304	0.267673	-0.000287	0.26796
9.03	0.363809	0.268537	-0.000295	0.268832
9.04	0.359602	0.269741	-0.000305	0.270046
9.05	0.363794	0.270823	-0.000311	0.271134
9.06	0.368603	0.271738	-0.0003	0.272038
9.07	0.371181	0.272799	-0.000294	0.273093
9.08	0.37398	0.273873	-0.000306	0.274179
9.09	0.374675	0.274711	-0.000309	0.27502
9.1	0.377236	0.275656	-0.000311	0.275967
9.11	0.381286	0.276705	-0.000324	0.277029
9.12	0.383886	0.277601	-0.000319	0.27792
9.13	0.379369	0.278653	-0.000306	0.278959
9.14	0.372059	0.279839	-0.000318	0.280157
9.15	0.377134	0.280875	-0.00034	0.281215
9.16	0.386901	0.281805	-0.000336	0.282141
9.17	0.389051	0.282852	-0.000324	0.283176
9.18	0.387771	0.283886	-0.000326	0.284212
9.19	0.386942	0.284803	-0.00033	0.285133
9.2	0.390966	0.285718	-0.000329	0.286047
9.21	0.398449	0.286765	-0.000323	0.287088
9.22	0.402325	0.287801	-0.000314	0.288115
9.23	0.405197	0.288836	-0.000314	0.28915
9.24	0.407471	0.289746	-0.000338	0.290084
9.25	0.407987	0.290678	-0.000368	0.291046
9.26	0.410022	0.291801	-0.000362	0.292163
9.27	0.410365	0.292777	-0.000354	0.293131
9.28	0.40869	0.293798	-0.000353	0.294151
9.29	0.413784	0.294919	-0.00034	0.295259
9.3	0.421911	0.295882	-0.000333	0.296215
9.31	0.421094	0.296697	-0.000334	0.297031
9.32	0.418882	0.297794	-0.000329	0.298123
9.33	0.423829	0.298942	-0.000322	0.299264
9.34	0.426723	0.299812	-0.000343	0.300155
9.35	0.424895	0.30086	-0.000375	0.301235
9.36	0.426641	0.301999	-0.000357	0.302356
9.37	0.429676	0.302863	-0.000322	0.303185
9.38	0.433664	0.303886	-0.00033	0.304216
9.39	0.438618	0.305088	-0.000353	0.305441
9.4	0.435692	0.306076	-0.000354	0.30643
9.41	0.432334	0.307052	-0.000352	0.307404
9.42	0.4415	0.308073	-0.000362	0.308435
9.43	0.447428	0.309026	-0.000355	0.309381
9.44	0.444201	0.310135	-0.000354	0.310489
9.45	0.451541	0.31119	-0.000362	0.311552
9.46	0.459947	0.312064	-0.000368	0.312432
9.47	0.460777	0.313031	-0.000372	0.313403
9.48	0.462762	0.314185	-0.000366	0.314551
9.49	0.4648	0.315183	-0.000369	0.315552
9.5	0.469438	0.316104	-0.000357	0.316461
9.51	0.475791	0.317175	-0.00034	0.317515
9.52	0.476651	0.318194	-0.000349	0.318543
9.53	0.475282	0.319081	-0.000352	0.319433
9.54	0.477909	0.320184	-0.000354	0.320538
9.55	0.485951	0.321321	-0.000362	0.321683
9.56	0.489277	0.322224	-0.000367	0.322591
9.57	0.484736	0.323277	-0.000363	0.32364
9.58	0.487018	0.324311	-0.000372	0.324683
9.59	0.492553	0.325085	-0.000386	0.325471
9.6	0.488757	0.326059	-0.000373	0.326432
9.61	0.485431	0.327156	-0.000369	0.327525
9.62	0.49141	0.3281	-0.000387	0.328487
9.63	0.498366	0.329162	-0.000396	0.329558
9.64	0.500061	0.330185	-0.000378	0.330563
9.65	0.500072	0.331068	-0.000368	0.331436
9.66	0.505464	0.332036	-0.000392	0.332428
9.67	0.509444	0.333078	-0.000393	0.333471
9.68	0.508526	0.334011	-0.000367	0.334378
9.69	0.508068	0.335025	-0.000372	0.335397
9.7	0.509058	0.336073	-0.000381	0.336454
9.71	0.514119	0.336942	-0.000364	0.337306
9.72	0.515256	0.337955	-0.000369	0.338324
9.73	0.513478	0.339092	-0.000382	0.339474
9.74	0.523555	0.339973	-0.000374	0.340347
9.75	0.53169	0.340861	-0.000374	0.341235
9.76	0.525207	0.342003	-0.000396	0.342399
9.77	0.525335	0.343068	-0.000413	0.343481
9.78	0.538829	0.343953	-0.000407	0.34436
9.79	0.543467	0.345043	-0.000388	0.345431
9.8	0.53833	0.346092	-0.000377	0.346469
9.81	0.540288	0.346914	-0.000389	0.347303
9.82	0.541069	0.348038	-0.000407	0.348445
9.83	0.537475	0.349134	-0.00041	0.349544
9.84	0.544623	0.34995	-0.000401	0.350351
9.85	0.556645	0.351017	-0.000406	0.351423
9.86	0.561302	0.352172	-0.000398	0.35257
9.87	0.560407	0.353036	-0.000379	0.353415
9.88	0.556009	0.354077	-0.000381	0.354458
9.89	0.555393	0.355251	-0.00039	0.355641
9.9	0.565693	0.356252	-0.000408	0.35666
9.91	0.578169	0.357246	-0.000417	0.357663
9.92	0.581939	0.358313	-0.000391	0.358704
9.93	0.580747	0.359294	-0.000379	0.359673
9.94	0.577832	0.36024	-0.00039	0.36063
9.95	0.57152	0.361273	-0.000391	0.361664
9.96	0.573284	0.36224	-0.000396	0.362636
9.97	0.582306	0.363124	-0.000398	0.363522
9.98	0.585475	0.364146	-0.000395	0.364541
9.99	0.58844	0.365207	-0.000409	0.365616
10	0.594162	0.366265	-0.000439	0.366704
10.01	0.596657	0.367376	-0.00043	0.367806
10.02	0.601079	0.368292	-0.000395	0.368687
10.03	0.607268	0.369178	-0.0004	0.369578
10.04	0.60776	0.370319	-0.00041	0.370729
10.05	0.604548	0.371377	-0.000401	0.371778
10.06	0.603239	0.372235	-0.000414	0.372649
10.07	0.605291	0.373221	-0.000433	0.373654
10.08	0.60937	0.374302	-0.000433	0.374735
10.09	0.613549	0.375308	-0.000417	0.375725
10.1	0.61574	0.376354	-0.000403	0.376757
10.11	0.619983	0.377402	-0.000406	0.377808
10.12	0.628017	0.378412	-0.000411	0.378823
10.13	0.631126	0.379414	-0.000418	0.379832
10.14	0.629848	0.380521	-0.000424	0.380945
10.15	0.630145	0.381484	-0.000425	0.381909
10.16	0.633036	0.38226	-0.000433	0.382693
10.17	0.641105	0.38327	-0.000441	0.383711
10.18	0.650311	0.384436	-0.000422	0.384858
10.19	0.652483	0.385406	-0.000411	0.385817
10.2	0.654959	0.38636	-0.000426	0.386786
10.21	0.664563	0.387383	-0.000434	0.387817
10.22	0.666715	0.388336	-0.000428	0.388764
10.23	0.662278	0.389384	-0.000411	0.389795
10.24	0.663429	0.390391	-0.000416	0.390807
10.25	0.660535	0.391301	-0.00044	0.391741
10.26	0.657609	0.392385	-0.000437	0.392822
10.27	0.66527	0.393508	-0.000408	0.393916
10.28	0.671691	0.394457	-0.0004	0.394857
10.29	0.673426	0.395491	-0.000428	0.395919
10.3	0.676092	0.396479	-0.000432	0.396911
10.31	0.677232	0.397394	-0.000402	0.397796
10.32	0.675602	0.398521	-0.000404	0.398925
10.33	0.679173	0.39962	-0.000427	0.400047
10.34	0.685031	0.400436	-0.000421	0.400857
10.35	0.686014	0.401415	-0.000413	0.401828
10.36	0.690382	0.402532	-0.000417	0.402949
10.37	0.692468	0.403485	-0.000424	0.403909
10.38	0.687193	0.40434	-0.000437	0.404777
10.39	0.68889	0.405359	-0.000431	0.40579
10.4	0.695919	0.40634	-0.000407	0.406747
10.41	0.697805	0.407347	-0.000407	0.407754
10.42	0.698279	0.408417	-0.000416	0.408833
10.43	0.703713	0.40933	-0.000407	0.409737
10.44	0.709893	0.41041	-0.000413	0.410823
10.45	0.708402	0.411445	-0.000435	0.41188
10.46	0.704922	0.412281	-0.000434	0.412715
10.47	0.706423	0.41325	-0.00041	0.41366
10.48	0.714414	0.414416	-0.000408	0.414824
10.49	0.727234	0.415509	-0.00043	0.415939
10.5	0.73336	0.416344	-0.000447	0.416791
10.51	0.733219	0.417331	-0.000446	0.417777
10.52	0.732375	0.418349	-0.000439	0.418788
10.53	0.734589	0.419248	-0.000456	0.419704
10.54	0.740181	0.42027	-0.000463	0.420733
10.55	0.740544	0.421353	-0.000434	0.421787
10.56	0.742818	0.422376	-0.000421	0.422797
10.57	0.752254	0.423498	-0.000445	0.423943
10.58	0.757776	0.42458	-0.000458	0.425038
10.59	0.759877	0.425434	-0.000447	0.425881
10.6	0.762787	0.426426	-0.000448	0.426874
10.61	0.764361	0.427597	-0.000448	0.428045
10.62	0.766151	0.428508	-0.000439	0.428947
10.63	0.769267	0.429444	-0.000439	0.429883
10.64	0.772503	0.43069	-0.000439	0.431129
10.65	0.775268	0.431665	-0.000453	0.432118
10.66	0.774641	0.432508	-0.000457	0.432965
10.67	0.774253	0.43356	-0.000428	0.433988
10.68	0.779471	0.434445	-0.000432	0.434877
10.69	0.784158	0.435367	-0.000453	0.43582
10.7	0.786791	0.436535	-0.000437	0.436972
10.71	0.790494	0.437516	-0.000431	0.437947
10.72	0.797833	0.438403	-0.000448	0.438851
10.73	0.807417	0.439548	-0.000458	0.440006
10.74	0.809355	0.440652	-0.000458	0.44111
10.75	0.807838	0.441673	-0.000456	0.442129
10.76	0.81106	0.442752	-0.000446	0.443198
10.77	0.811796	0.443621	-0.00044	0.444061
10.78	0.808954	0.444508	-0.000449	0.444957
10.79	0.812739	0.445597	-0.000456	0.446053
10.8	0.821444	0.446612	-0.000457	0.447069
10.81	0.827666	0.447514	-0.000466	0.44798
10.82	0.829309	0.448644	-0.000456	0.4491
10.83	0.826365	0.449707	-0.000429	0.450136
10.84	0.825468	0.45055	-0.000438	0.450988
10.85	0.827585	0.451633	-0.00047	0.452103
10.86	0.826526	0.452699	-0.000465	0.453164
10.87	0.830578	0.453526	-0.00045	0.453976
10.88	0.8464	0.454605	-0.000463	0.455068
10.89	0.853078	0.455728	-0.00046	0.456188
10.9	0.844978	0.456639	-0.000448	0.457087
10.91	0.842559	0.457641	-0.00046	0.458101
10.92	0.851273	0.458682	-0.00046	0.459142
10.93	0.858463	0.459607	-0.000456	0.460063
10.94	0.858128	0.460569	-0.000478	0.461047
10.95	0.859018	0.461619	-0.00047	0.462089
10.96	0.8667	0.462584	-0.000449	0.463033
10.97	0.875822	0.463555	-0.000458	0.464013
10.98	0.879184	0.464642	-0.000464	0.465106
10.99	0.877174	0.465683	-0.000456	0.466139
11	0.881572	0.466601	-0.00046	0.467061
11.01	0.891563	0.4677	-0.000463	0.468163
11.02	0.890103	0.468765	-0.00046	0.469225
11.03	0.884305	0.469636	-0.000467	0.470103
11.04	0.889952	0.470591	-0.000458	0.471049
11.05	0.894093	0.471632	-0.00043	0.472062
11.06	0.893183	0.472625	-0.000438	0.473063
11.07	0.898393	0.473572	-0.000473	0.474045
11.08	0.904603	0.474539	-0.000477	0.475016
11.09	0.904628	0.475444	-0.000464	0.475908
11.1	0.903585	0.476386	-0.000453	0.476839
11.11	0.907917	0.477449	-0.000451	0.4779
11.12	0.914461	0.478366	-0.000456	0.478822
11.13	0.918368	0.479372	-0.000467	0.479839
11.14	0.925131	0.480583	-0.000479	0.481062
11.15	0.931827	0.481504	-0.000469	0.481973
11.16	0.930944	0.482366	-0.000472	0.482838
11.17	0.934028	0.483573	-0.000487	0.48406
11.18	0.939524	0.484594	-0.000481	0.485075
11.19	0.937384	0.4855	-0.000473	0.485973
11.2	0.936938	0.486602	-0.00048	0.487082
11.21	0.944206	0.487589	-0.000484	0.488073
11.22	0.951219	0.488477	-0.000471	0.488948
11.23	0.951468	0.489522	-0.00045	0.489972
11.24	0.950863	0.490488	-0.000462	0.49095
11.25	0.957325	0.491463	-0.000494	0.491957
11.26	0.960802	0.492675	-0.000491	0.493166
11.27	0.961075	0.493652	-0.000475	0.494127
11.28	0.966219	0.494482	-0.00048	0.494962
11.29	0.968601	0.495663	-0.00048	0.496143
11.3	0.968439	0.49678	-0.000478	0.497258
11.31	0.976652	0.497628	-0.000482	0.49811
11.32	0.98635	0.498663	-0.000483	0.499146
11.33	0.987408	0.499748	-0.000475	0.500223
11.34	0.98528	0.500668	-0.000472	0.50114
11.35	0.98534	0.501743	-0.000485	0.502228
11.36	0.989797	0.502905	-0.000492	0.503397
11.37	0.993125	0.503823	-0.000494	0.504317
11.38	0.99659	0.50474	-0.000505	0.505245
11.39	1.00496	0.505766	-0.000503	0.506269
11.4	1.00349	0.506767	-0.000493	0.50726
11.41	0.999172	0.507792	-0.0005	0.508292
11.42	1.00777	0.508894	-0.000511	0.509405
11.43	1.0132	0.509882	-0.000503	0.510385
11.44	1.01131	0.510859	-0.000494	0.511353
11.45	1.01407	0.511883	-0.000501	0.512384
11.46	1.01913	0.512778	-0.000499	0.513277
11.47	1.02148	0.513835	-0.000482	0.514317
11.48	1.02828	0.515004	-0.000483	0.515487
11.49	1.03816	0.515902	-0.000502	0.516404
11.5	1.03532	0.516713	-0.000531	0.517244
11.51	1.02949	0.517762	-0.000523	0.518285
11.52	1.03515	0.518723	-0.000484	0.519207
11.53	1.0415	0.51964	-0.000485	0.520125
11.54	1.04173	0.520735	-0.000505	0.52124
11.55	1.03917	0.521645	-0.000504	0.522149
11.56	1.03946	0.522515	-0.000508	0.523023
11.57	1.04737	0.523594	-0.000527	0.524121
11.58	1.05324	0.524632	-0.000529	0.525161
11.59	1.05449	0.525697	-0.000515	0.526212
11.6	1.05704	0.526818	-0.000523	0.527341
11.61	1.05892	0.527721	-0.000531	0.528252
11.62	1.06202	0.528698	-0.000519	0.529217
11.63	1.06286	0.529718	-0.000521	0.530239
11.64	1.06635	0.530588	-0.000537	0.531125
11.65	1.07972	0.53157	-0.000537	0.532107
11.66	1.08815	0.532728	-0.000539	0.533267
11.67	1.08855	0.533706	-0.000543	0.534249
11.68	1.09229	0.534537	-0.000531	0.535068
11.69	1.09511	0.535574	-0.000523	0.536097
11.7	1.0954	0.536716	-0.000534	0.53725
11.71	1.09653	0.537674	-0.00055	0.538224
11.72	1.09836	0.53856	-0.000553	0.539113
11.73	1.10044	0.539637	-0.000551	0.540188
11.74	1.10054	0.540654	-0.000563	0.541217
11.75	1.10165	0.541583	-0.00056	0.542143
11.76	1.10467	0.54273	-0.000541	0.543271
11.77	1.10708	0.543717	-0.000544	0.544261
11.78	1.11251	0.544635	-0.000554	0.545189
11.79	1.11786	0.54586	-0.00056	0.54642
11.8	1.1247	0.546833	-0.000562	0.547395
11.81	1.13451	0.547571	-0.000569	0.54814
11.82	1.13439	0.548673	-0.00057	0.549243
11.83	1.13166	0.549763	-0.000566	0.550329
11.84	1.13924	0.550635	-0.000579	0.551214
11.85	1.14369	0.551708	-0.000583	0.552291
11.86	1.14358	0.552803	-0.000578	0.553381
11.87	1.15092	0.553778	-0.000587	0.554365
11.88	1.15856	0.554841	-0.000599	0.55544
11.89	1.15798	0.555816	-0.000598	0.556414
11.9	1.1587	0.556704	-0.000601	0.557305
11.91	1.16273	0.557789	-0.00061	0.558399
11.92	1.16741	0.558928	-0.000603	0.559531
11.93	1.17509	0.559792	-0.000605	0.560397
11.94	1.18118	0.560641	-0.000615	0.561256
11.95	1.18184	0.561753	-0.000602	0.562355
11.96	1.18474	0.562751	-0.000601	0.563352
11.97	1.19689	0.563676	-0.000629	0.564305
11.98	1.20848	0.564884	-0.000626	0.56551
11.99	1.21065	0.565906	-0.000618	0.566524
12	1.21053	0.566697	-0.000645	0.567342
12.01	1.21201	0.567841	-0.000664	0.568505
12.02	1.21516	0.568901	-0.000647	0.569548
12.03	1.22127	0.569708	-0.000624	0.570332
12.04	1.22795	0.570782	-0.00063	0.571412
12.05	1.23365	0.571841	-0.000657	0.572498
12.06	1.23527	0.572696	-0.000657	0.573353
12.07	1.23148	0.573735	-0.000642	0.574377
12.08	1.2309	0.574855	-0.000659	0.575514
12.09	1.23274	0.575791	-0.000666	0.576457
12.1	1.23103	0.576818	-0.000662	0.57748
12.11	1.23162	0.578016	-0.000668	0.578684
12.12	1.23484	0.579004	-0.000673	0.579677
12.13	1.23819	0.58	-0.000675	0.580675
12.14	1.24594	0.58103	-0.000675	0.581705
12.15	1.25229	0.581866	-0.000682	0.582548
12.16	1.25288	0.582848	-0.000694	0.583542
12.17	1.25825	0.583904	-0.000696	0.5846
12.18	1.26795	0.584807	-0.000697	0.585504
12.19	1.27718	0.585827	-0.000704	0.586531
12.2	1.28104	0.587007	-0.000706	0.587713
12.21	1.27961	0.588039	-0.000705	0.588744
12.22	1.28125	0.588933	-0.000719	0.589652
12.23	1.28573	0.589948	-0.000734	0.590682
12.24	1.28915	0.591061	-0.000733	0.591794
12.25	1.29154	0.592039	-0.000719	0.592758
12.26	1.29213	0.593	-0.000732	0.593732
12.27	1.29668	0.593977	-0.000769	0.594746
12.28	1.30331	0.59495	-0.000773	0.595723
12.29	1.30611	0.595922	-0.000763	0.596685
12.3	1.31097	0.59697	-0.000778	0.597748
12.31	1.31475	0.597985	-0.000771	0.598756
12.32	1.31203	0.598926	-0.000771	0.599697
12.33	1.31344	0.599996	-0.000802	0.600798
12.34	1.31995	0.601009	-0.000788	0.601797
12.35	1.32222	0.601944	-0.000781	0.602725
12.36	1.32331	0.602928	-0.000816	0.603744
12.37	1.32598	0.603841	-0.000826	0.604667
12.38	1.33091	0.604814	-0.00083	0.605644
12.39	1.33863	0.605921	-0.000842	0.606763
12.4	1.34535	0.60687	-0.000839	0.607709
12.41	1.35142	0.607836	-0.000846	0.608682
12.42	1.35451	0.608909	-0.000879	0.609788
12.43	1.35234	0.609676	-0.000899	0.610575
12.44	1.35306	0.610597	-0.000903	0.6115
12.45	1.36007	0.611843	-0.00091	0.612753
12.46	1.36537	0.612791	-0.000913	0.613704
12.47	1.36512	0.613636	-0.000924	0.61456
12.48	1.36591	0.614792	-0.000939	0.615731
12.49	1.37424	0.615918	-0.000958	0.616876
12.5	1.38023	0.616879	-0.00098	0.617859
12.51	1.37997	0.617976	-0.00098	0.618956
12.52	1.38365	0.618867	-0.000973	0.61984
12.53	1.38975	0.619633	-0.001006	0.620639
12.54	1.39308	0.620787	-0.001057	0.621844
12.55	1.3922	0.621858	-0.001084	0.622942
12.56	1.39225	0.6227	-0.001092	0.623792
12.57	1.40475	0.623837	-0.001104	0.624941
12.58	1.41949	0.62494	-0.001123	0.626063
12.59	1.41888	0.625802	-0.001153	0.626955
12.6	1.41234	0.626878	-0.001199	0.628077
12.61	1.41612	0.627957	-0.001244	0.629201
12.62	1.42635	0.628861	-0.001266	0.630127
12.63	1.4312	0.629855	-0.001291	0.631146
12.64	1.43133	0.630971	-0.001348	0.632319
12.65	1.43374	0.632035	-0.0014	0.633435
12.66	1.4347	0.632933	-0.001432	0.634365
12.67	1.43392	0.63384	-0.001481	0.635321
12.68	1.43564	0.634926	-0.00155	0.636476
12.69	1.4413	0.636005	-0.001614	0.637619
12.7	1.44539	0.636993	-0.001699	0.638692
12.71	1.44801	0.637997	-0.00182	0.639817
12.72	1.45546	0.639006	-0.001964	0.64097
12.73	1.46031	0.640066	-0.002152	0.642218
12.74	1.4611	0.641063	-0.002373	0.643436
12.75	1.46553	0.642079	-0.002584	0.644663
12.76	1.47132	0.643278	-0.002831	0.646109
12.77	1.47666	0.644269	-0.00316	0.647429
12.78	1.48083	0.645068	-0.003532	0.6486
12.79	1.48363	0.646157	-0.003908	0.650065
12.8	1.49056	0.647203	-0.00431	0.651513
12.81	1.49947	0.647976	-0.004764	0.65274
12.82	1.501	0.649016	-0.005254	0.65427
12.83	1.50668	0.650069	-0.005712	0.655781
12.84	1.52401	0.65088	-0.006099	0.656979
12.85	1.52834	0.651862	-0.006423	0.658285
12.86	1.51838	0.652879	-0.006717	0.659596
12.87	1.51777	0.653909	-0.007028	0.660937
12.88	1.52873	0.655071	-0.007365	0.662436
12.89	1.53638	0.656048	-0.007721	0.663769
12.9	1.53312	0.656949	-0.008077	0.665026
12.91	1.52768	0.658082	-0.008421	0.666503
12.92	1.52963	0.659126	-0.008775	0.667901
12.93	1.53677	0.659972	-0.009099	0.669071
12.94	1.54239	0.660973	-0.00939	0.670363
12.95	1.54443	0.662081	-0.009713	0.671794
12.96	1.55001	0.662921	-0.010011	0.672932
12.97	1.55889	0.663759	-0.010251	0.67401
12.98	1.56481	0.664877	-0.010478	0.675355
12.99	1.56734	0.665934	-0.010692	0.676626
13	1.57023	0.666865	-0.010897	0.677762
13.01	1.57639	0.667939	-0.011131	0.67907
13.02	1.58083	0.668947	-0.011379	0.680326
13.03	1.58101	0.669831	-0.011602	0.681433
13.04	1.58366	0.670892	-0.011827	0.682719
13.05	1.59142	0.671944	-0.012049	0.683993
13.06	1.5978	0.6728	-0.012242	0.685042
13.07	1.59634	0.673806	-0.012424	0.68623
13.08	1.59554	0.674909	-0.0126	0.687509
13.09	1.6034	0.675829	-0.012797	0.688626
13.1	1.60943	0.676849	-0.013041	0.68989
13.11	1.6067	0.67793	-0.013271	0.691201
13.12	1.60824	0.678838	-0.013456	0.692294
13.13	1.61857	0.679806	-0.013652	0.693458
13.14	1.62123	0.680899	-0.01388	0.694779
13.15	1.61904	0.681857	-0.01413	0.695987
13.16	1.62589	0.6828	-0.014371	0.697171
13.17	1.63684	0.683882	-0.014607	0.698489
13.18	1.64445	0.684954	-0.014874	0.699828
13.19	1.65062	0.685889	-0.015147	0.701036
13.2	1.6558	0.686894	-0.015372	0.702266
13.21	1.66057	0.68795	-0.015581	0.703531
13.22	1.66718	0.689011	-0.015837	0.704848
13.23	1.67345	0.690025	-0.016091	0.706116
13.24	1.67473	0.690901	-0.016301	0.707202
13.25	1.67622	0.691931	-0.016516	0.708447
13.26	1.68105	0.693178	-0.016751	0.709929
13.27	1.68452	0.694063	-0.016975	0.711038
13.28	1.68664	0.69494	-0.017182	0.712122
13.29	1.6897	0.696136	-0.017366	0.713502
13.3	1.69237	0.697177	-0.017554	0.714731
13.31	1.69474	0.698034	-0.017762	0.715796
13.32	1.69685	0.699037	-0.017977	0.717014
13.33	1.69787	0.700055	-0.018222	0.718277
13.34	1.70474	0.70097	-0.018514	0.719484
13.35	1.71111	0.702065	-0.018861	0.720926
13.36	1.70882	0.703091	-0.019213	0.722304
13.37	1.71188	0.703951	-0.019484	0.723435
13.38	1.72142	0.70499	-0.019698	0.724688
13.39	1.7264	0.706033	-0.019912	0.725945
13.4	1.73044	0.706979	-0.020106	0.727085
13.41	1.73507	0.708016	-0.020281	0.728297
13.42	1.73652	0.709117	-0.020455	0.729572
13.43	1.74124	0.710078	-0.020615	0.730693
13.44	1.7528	0.710925	-0.020756	0.731681
13.45	1.76071	0.711935	-0.020897	0.732832
13.46	1.75759	0.712975	-0.021047	0.734022
13.47	1.75699	0.713932	-0.021205	0.735137
13.48	1.76809	0.714934	-0.021355	0.736289
13.49	1.77533	0.715909	-0.021492	0.737401
13.5	1.77512	0.716953	-0.021623	0.738576
13.51	1.77953	0.718067	-0.021737	0.739804
13.52	1.78773	0.71904	-0.021857	0.740897
13.53	1.79385	0.719972	-0.022006	0.741978
13.54	1.79689	0.721085	-0.022138	0.743223
13.55	1.79963	0.722108	-0.022252	0.74436
13.56	1.807	0.722978	-0.022392	0.74537
13.57	1.81685	0.724033	-0.022554	0.746587
13.58	1.8173	0.725038	-0.022707	0.747745
13.59	1.81374	0.725887	-0.022876	0.748763
13.6	1.81648	0.727061	-0.023092	0.750153
13.61	1.82001	0.728265	-0.023328	0.751593
13.62	1.82538	0.729093	-0.023558	0.752651
13.63	1.82949	0.730054	-0.023804	0.753858
13.64	1.8308	0.731164	-0.024097	0.755261
13.65	1.83771	0.73204	-0.024461	0.756501
13.66	1.84786	0.733077	-0.024889	0.757966
13.67	1.8519	0.734215	-0.025294	0.759509
13.68	1.85003	0.735069	-0.025637	0.760706
13.69	1.85185	0.736013	-0.025979	0.761992
13.7	1.85645	0.737127	-0.02628	0.763407
13.71	1.86344	0.738055	-0.026507	0.764562
13.72	1.87206	0.73897	-0.026745	0.765715
13.73	1.87494	0.740074	-0.026999	0.767073
13.74	1.87683	0.741034	-0.027218	0.768252
13.75	1.88067	0.742116	-0.027424	0.76954
13.76	1.884	0.743224	-0.027596	0.77082
13.77	1.88939	0.743941	-0.02775	0.771691
13.78	1.89713	0.74479	-0.027938	0.772728
13.79	1.9037	0.74606	-0.0281	0.77416
13.8	1.90628	0.747032	-0.02823	0.775262
13.81	1.905	0.747746	-0.028398	0.776144
13.82	1.9079	0.748847	-0.028606	0.777453
13.83	1.91289	0.749988	-0.028815	0.778803
13.84	1.91355	0.750916	-0.029034	0.77995
13.85	1.91648	0.752012	-0.029283	0.781295
13.86	1.92374	0.753051	-0.02954	0.782591
13.87	1.93104	0.753786	-0.029787	0.783573
13.88	1.93428	0.754705	-0.030047	0.784752
13.89	1.93787	0.755928	-0.030365	0.786293
13.9	1.94131	0.756905	-0.030728	0.787633
13.91	1.94114	0.757789	-0.031103	0.788892
13.92	1.94666	0.758912	-0.031551	0.790463
13.93	1.95326	0.759952	-0.032039	0.791991
13.94	1.95311	0.760913	-0.032426	0.793339
13.95	1.96086	0.761972	-0.032694	0.794666
13.96	1.97656	0.762958	-0.032953	0.795911
13.97	1.9825	0.763994	-0.033252	0.797246
13.98	1.97906	0.765164	-0.033512	0.798676
13.99	1.97726	0.766132	-0.033744	0.799876
14	1.98184	0.767001	-0.034025	0.801026
14.01	1.99336	0.768091	-0.034322	0.802413
14.02	2.00147	0.769156	-0.034638	0.803794
14.03	1.99969	0.770097	-0.035013	0.80511
14.04	2.00275	0.771114	-0.035397	0.806511
14.05	2.01132	0.772136	-0.035734	0.80787
14.06	2.01462	0.773083	-0.036031	0.809114
14.07	2.01816	0.774109	-0.036286	0.810395
14.08	2.02549	0.775158	-0.036501	0.811659
14.09	2.02848	0.776143	-0.036703	0.812846
14.1	2.02856	0.777274	-0.036903	0.814177
14.11	2.03272	0.778457	-0.037094	0.815551
14.12	2.04135	0.779321	-0.037258	0.816579
14.13	2.05085	0.780234	-0.037432	0.817666
14.14	2.05679	0.781326	-0.037628	0.818954
14.15	2.0572	0.782196	-0.037834	0.82003
14.16	2.05523	0.783067	-0.038084	0.821151
14.17	2.06068	0.784324	-0.038335	0.822659
14.18	2.0733	0.785482	-0.038564	0.824046
14.19	2.0762	0.786226	-0.038851	0.825077
14.2	2.07081	0.787119	-0.039174	0.826293
14.21	2.07051	0.788084	-0.039464	0.827548
14.22	2.07795	0.788958	-0.039746	0.828704
14.23	2.08923	0.790087	-0.040025	0.830112
14.24	2.09185	0.791216	-0.040306	0.831522
14.25	2.09099	0.792069	-0.040624	0.832693
14.26	2.09925	0.793022	-0.040941	0.833963
14.27	2.10593	0.79411	-0.041231	0.835341
14.28	2.10803	0.795042	-0.04156	0.836602
14.29	2.10959	0.795984	-0.041939	0.837923
14.3	2.1086	0.796997	-0.042289	0.839286
14.31	2.11614	0.797908	-0.042602	0.84051
14.32	2.12782	0.798916	-0.042933	0.841849
14.33	2.12685	0.800049	-0.043309	0.843358
14.34	2.12447	0.800998	-0.043679	0.844677
14.35	2.13376	0.801963	-0.044019	0.845982
14.36	2.1436	0.80301	-0.044406	0.847416
14.37	2.14678	0.803826	-0.044832	0.848658
14.38	2.15194	0.804724	-0.045205	0.849929
14.39	2.16262	0.80589	-0.045498	0.851388
14.4	2.16757	0.807135	-0.045764	0.852899
14.41	2.16769	0.808158	-0.046026	0.854184
14.42	2.17733	0.808961	-0.046258	0.855219
14.43	2.18729	0.810066	-0.046465	0.856531
14.44	2.18338	0.811293	-0.046662	0.857955
14.45	2.18185	0.812154	-0.046874	0.859028
14.46	2.19066	0.813065	-0.047105	0.86017
14.47	2.19677	0.814129	-0.047351	0.86148
14.48	2.1996	0.814968	-0.047656	0.862624
14.49	2.20453	0.815876	-0.048021	0.863897
14.5	2.20898	0.81697	-0.048367	0.865337
14.51	2.21122	0.817964	-0.048665	0.866629
14.52	2.21498	0.819052	-0.048999	0.868051
14.53	2.21972	0.820114	-0.04939	0.869504
14.54	2.2251	0.820974	-0.049764	0.870738
14.55	2.22871	0.822025	-0.050087	0.872112
14.56	2.22771	0.823149	-0.050348	0.873497
14.57	2.23353	0.824016	-0.050574	0.87459
14.58	2.24703	0.82503	-0.050829	0.875859
14.59	2.25247	0.826145	-0.051087	0.877232
14.6	2.25602	0.827009	-0.051302	0.878311
14.61	2.2631	0.828019	-0.051537	0.879556
14.62	2.26549	0.829214	-0.051801	0.881015
14.63	2.26427	0.830127	-0.052033	0.88216
14.64	2.26252	0.831068	-0.052246	0.883314
14.65	2.26202	0.832219	-0.052465	0.884684
14.66	2.26649	0.833194	-0.052684	0.885878
14.67	2.27239	0.834036	-0.052896	0.886932
14.68	2.27626	0.835165	-0.053119	0.888284
14.69	2.27874	0.83623	-0.053366	0.889596
14.7	2.28051	0.836998	-0.053599	0.890597
14.71	2.28603	0.838045	-0.053814	0.891859
14.72	2.2942	0.839129	-0.054073	0.893202
14.73	2.29962	0.840019	-0.054375	0.894394
14.74	2.30751	0.841122	-0.054674	0.895796
14.75	2.31626	0.842226	-0.054971	0.897197
14.76	2.31359	0.843103	-0.055281	0.898384
14.77	2.31098	0.844067	-0.055655	0.899722
14.78	2.32522	0.845156	-0.056105	0.901261
14.79	2.33806	0.846148	-0.056535	0.902683
14.8	2.33753	0.847123	-0.056898	0.904021
14.81	2.34287	0.848112	-0.057195	0.905307
14.82	2.35115	0.849057	-0.057458	0.906515
14.83	2.34765	0.850046	-0.057743	0.907789
14.84	2.34919	0.851026	-0.058044	0.90907
14.85	2.36187	0.852066	-0.058338	0.910404
14.86	2.36992	0.85313	-0.058619	0.911749
14.87	2.37118	0.854016	-0.058878	0.912894
14.88	2.37272	0.854998	-0.059137	0.914135
14.89	2.37662	0.85617	-0.059402	0.915572
14.9	2.38144	0.857107	-0.059662	0.916769
14.91	2.38755	0.85795	-0.059938	0.917888
14.92	2.39146	0.858992	-0.060207	0.919199
14.93	2.39729	0.860001	-0.060477	0.920478
14.94	2.40475	0.860935	-0.060784	0.921719
14.95	2.40652	0.861993	-0.061077	0.92307
14.96	2.40801	0.863031	-0.061322	0.924353
14.97	2.41456	0.864035	-0.061607	0.925642
14.98	2.42126	0.865157	-0.06197	0.927127
14.99	2.42149	0.866205	-0.062356	0.928561
15	2.42372	0.867049	-0.062766	0.929815
15.01	2.43292	0.86806	-0.063159	0.931219
15.02	2.43512	0.869099	-0.063457	0.932556
15.03	2.43235	0.869975	-0.063742	0.933717
15.04	2.43998	0.870996	-0.064084	0.93508
15.05	2.45195	0.872071	-0.064357	0.936428
15.06	2.4566	0.872999	-0.064568	0.937567
15.07	2.45903	0.874027	-0.064857	0.938884
15.08	2.46075	0.875194	-0.06519	0.940384
15.09	2.46556	0.876169	-0.065498	0.941667
15.1	2.47871	0.877044	-0.065809	0.942853
15.11	2.48622	0.878058	-0.066112	0.94417
15.12	2.48564	0.878864	-0.066365	0.945229
15.13	2.4887	0.879741	-0.066589	0.94633
15.14	2.49213	0.881015	-0.066831	0.947846
15.15	2.49646	0.88208	-0.0671	0.94918
15.16	2.50429	0.882961	-0.067375	0.950336
15.17	2.50464	0.884005	-0.067619	0.951624
15.18	2.5014	0.884965	-0.067848	0.952813
15.19	2.50769	0.885903	-0.068133	0.954036
15.2	2.5168	0.88698	-0.068451	0.955431
15.21	2.52163	0.887949	-0.068731	0.95668
15.22	2.52519	0.888796	-0.069039	0.957835
15.23	2.52939	0.889947	-0.069418	0.959365
15.24	2.53411	0.891119	-0.069753	0.960872
15.25	2.5422	0.891947	-0.070024	0.961971
15.26	2.55138	0.892809	-0.07033	0.963139
15.27	2.55468	0.89384	-0.07067	0.96451
15.28	2.55481	0.89494	-0.070997	0.965937
15.29	2.55905	0.896017	-0.071324	0.967341
15.3	2.56573	0.896906	-0.071648	0.968554
15.31	2.57041	0.897841	-0.071946	0.969787
15.32	2.5718	0.89906	-0.072221	0.971281
15.33	2.57647	0.900207	-0.072519	0.972726
15.34	2.58541	0.900992	-0.072863	0.973855
15.35	2.58941	0.901938	-0.073224	0.975162
15.36	2.59209	0.903081	-0.073566	0.976647
15.37	2.59906	0.904018	-0.073923	0.977941
15.38	2.60406	0.905062	-0.07434	0.979402
15.39	2.60906	0.906236	-0.074746	0.980982
15.4	2.61456	0.907147	-0.075039	0.982186
15.41	2.6166	0.908111	-0.075283	0.983394
15.42	2.61882	0.909229	-0.075569	0.984798
15.43	2.62034	0.910157	-0.075819	0.985976
15.44	2.62313	0.911127	-0.076	0.987127
15.45	2.6286	0.91229	-0.076188	0.988478
15.46	2.62739	0.913225	-0.076413	0.989638
15.47	2.6292	0.914049	-0.076659	0.990708
15.48	2.63986	0.915108	-0.07691	0.992018
15.49	2.6443	0.916146	-0.077174	0.99332
15.5	2.64841	0.917186	-0.077467	0.994653
15.51	2.66047	0.918302	-0.07777	0.996072
15.52	2.66349	0.919277	-0.078068	0.997345
15.53	2.66064	0.920193	-0.078369	0.998562
15.54	2.66818	0.921192	-0.07872	0.999912
15.55	2.67676	0.92219	-0.079073	1.00126
15.56	2.68022	0.923054	-0.079346	1.0024
15.57	2.68637	0.92405	-0.079592	1.00364
15.58	2.69906	0.925186	-0.079874	1.00506
15.59	2.71135	0.926153	-0.080179	1.00633
15.6	2.71182	0.927044	-0.0805	1.00754
15.61	2.70336	0.928033	-0.080855	1.00889
15.62	2.7021	0.929025	-0.08123	1.01025
15.63	2.71209	0.930081	-0.0816	1.01168
15.64	2.72081	0.931046	-0.081944	1.01299
15.65	2.72849	0.931865	-0.082271	1.01414
15.66	2.74003	0.932987	-0.082585	1.01557
15.67	2.74162	0.934168	-0.082886	1.01705
15.68	2.74011	0.93494	-0.083209	1.01815
15.69	2.74541	0.93584	-0.083535	1.01937
15.7	2.74954	0.937043	-0.083795	1.02084
15.71	2.75365	0.937973	-0.084036	1.02201
15.72	2.75602	0.938788	-0.084341	1.02313
15.73	2.75857	0.939856	-0.084635	1.02449
15.74	2.76667	0.940859	-0.08485	1.02571
15.75	2.77022	0.941809	-0.085079	1.02689
15.76	2.76796	0.942924	-0.085398	1.02832
15.77	2.77402	0.94398	-0.085744	1.02972
15.78	2.78361	0.944937	-0.08608	1.03102
15.79	2.78845	0.945994	-0.086417	1.03241
15.8	2.79506	0.947029	-0.086714	1.03374
15.81	2.80583	0.947875	-0.086951	1.03483
15.82	2.81152	0.948879	-0.087144	1.03602
15.83	2.80911	0.95007	-0.087315	1.03738
15.84	2.8097	0.951076	-0.087526	1.0386
15.85	2.81648	0.951995	-0.087761	1.03976
15.86	2.82196	0.953065	-0.087937	1.041
15.87	2.82516	0.954054	-0.088087	1.04214
15.88	2.82842	0.95501	-0.08829	1.0433
15.89	2.83155	0.956128	-0.088515	1.04464
15.9	2.83777	0.957134	-0.088742	1.04588
15.91	2.84485	0.958076	-0.089029	1.0471
15.92	2.84791	0.95916	-0.089377	1.04854
15.93	2.84955	0.960173	-0.089748	1.04992
15.94	2.85319	0.961227	-0.090114	1.05134
15.95	2.86016	0.96234	-0.090477	1.05282
15.96	2.86866	0.963167	-0.090865	1.05403
15.97	2.87358	0.964022	-0.091317	1.05534
15.98	2.87728	0.965158	-0.091801	1.05696
15.99	2.88502	0.966161	-0.092224	1.05838
16	2.89032	0.967115	-0.09259	1.0597
16.01	2.88811	0.96824	-0.092942	1.06118
16.02	2.88722	0.969157	-0.09327	1.06243
16.03	2.89384	0.969982	-0.093579	1.06356
16.04	2.90199	0.97107	-0.093881	1.06495
16.05	2.90729	0.972143	-0.094189	1.06633
16.06	2.91276	0.972991	-0.094475	1.06747
16.07	2.9129	0.97403	-0.094725	1.06875
16.08	2.9094	0.975165	-0.094973	1.07014
16.09	2.91606	0.976043	-0.095241	1.07128
16.1	2.92888	0.977019	-0.095527	1.07255
16.11	2.93442	0.978102	-0.095815	1.07392
16.12	2.93914	0.97906	-0.09611	1.07517
16.13	2.94814	0.980055	-0.096406	1.07646
16.14	2.95101	0.981021	-0.096698	1.07772
16.15	2.95087	0.981871	-0.097018	1.07889
16.16	2.95583	0.982947	-0.097346	1.08029
16.17	2.95776	0.984183	-0.097632	1.08182
16.18	2.95818	0.985245	-0.097878	1.08312
16.19	2.96641	0.986251	-0.098111	1.08436
16.2	2.97711	0.987241	-0.098342	1.08558
16.21	2.98438	0.98811	-0.09859	1.0867
16.22	2.98856	0.989092	-0.098914	1.08801
16.23	2.98939	0.990229	-0.099276	1.0895
16.24	2.99251	0.991211	-0.09961	1.09082
16.25	3.00038	0.99213	-0.099961	1.09209
16.26	3.00778	0.993165	-0.100349	1.09351
16.27	3.01191	0.994083	-0.100698	1.09478
16.28	3.01587	0.995036	-0.10097	1.09601
16.29	3.0199	0.996253	-0.101209	1.09746
16.3	3.01921	0.997233	-0.101445	1.09868
16.31	3.02271	0.998006	-0.101703	1.09971
16.32	3.03464	0.999131	-0.101967	1.1011
16.33	3.03746	1.00035	-0.1022	1.10255
16.34	3.03441	1.00132	-0.102422	1.10374
16.35	3.03845	1.00233	-0.102673	1.10501
16.36	3.0434	1.00337	-0.102977	1.10634
16.37	3.04919	1.00418	-0.103324	1.10751
16.38	3.05906	1.00504	-0.103749	1.10879
16.39	3.06784	1.00612	-0.104241	1.11036
16.4	3.07094	1.00711	-0.104696	1.1118
16.41	3.06996	1.00801	-0.105072	1.11308
16.42	3.07133	1.00899	-0.105426	1.11441
16.43	3.07912	1.00997	-0.105782	1.11576
16.44	3.08761	1.01102	-0.106102	1.11713
16.45	3.09031	1.01209	-0.10642	1.11851
16.46	3.09117	1.01301	-0.106776	1.11979
16.47	3.09235	1.01397	-0.107096	1.12106
16.48	3.09132	1.01507	-0.107352	1.12242
16.49	3.09294	1.01602	-0.107621	1.12364
16.5	3.09842	1.01694	-0.107928	1.12487
16.51	3.10245	1.01805	-0.108198	1.12624
16.52	3.10508	1.01893	-0.108433	1.12736
16.53	3.11157	1.01977	-0.108706	1.12848
16.54	3.123	1.02095	-0.10898	1.12993
16.55	3.12815	1.02213	-0.109239	1.13137
16.56	3.12752	1.02305	-0.109509	1.13256
16.57	3.13081	1.024	-0.109758	1.13376
16.58	3.13824	1.02506	-0.109982	1.13504
16.59	3.14524	1.02603	-0.110251	1.13628
16.6	3.1504	1.027	-0.110595	1.13759
16.61	3.15244	1.02801	-0.111001	1.13901
16.62	3.15045	1.029	-0.11144	1.14044
16.63	3.15113	1.03009	-0.111869	1.14196
16.64	3.1534	1.03114	-0.112287	1.14343
16.65	3.15531	1.03204	-0.112694	1.14473
16.66	3.16336	1.03298	-0.11302	1.146
16.67	3.16662	1.03404	-0.113254	1.14729
16.68	3.16476	1.03497	-0.113475	1.14844
16.69	3.1742	1.03596	-0.113717	1.14968
16.7	3.18432	1.03727	-0.113962	1.15123
16.71	3.18515	1.03833	-0.114191	1.15252
16.72	3.185	1.03913	-0.114414	1.15354
16.73	3.18621	1.04013	-0.11465	1.15478
16.74	3.187	1.04113	-0.114895	1.15602
16.75	3.18736	1.04208	-0.115127	1.15721
16.76	3.18933	1.04317	-0.115361	1.15853
16.77	3.19586	1.04417	-0.11562	1.15979
16.78	3.20155	1.0451	-0.11591	1.16101
16.79	3.20234	1.0461	-0.116253	1.16235
16.8	3.20674	1.04707	-0.11664	1.16371
16.81	3.21568	1.04803	-0.117002	1.16503
16.82	3.21809	1.04912	-0.117315	1.16643
16.83	3.21597	1.05017	-0.117646	1.16782
16.84	3.2157	1.05105	-0.118016	1.16907
16.85	3.21853	1.05205	-0.118361	1.17041
16.86	3.22557	1.0531	-0.118626	1.17172
16.87	3.22284	1.05401	-0.118815	1.17283
16.88	3.21953	1.05502	-0.119003	1.17402
16.89	3.23157	1.05609	-0.11922	1.17531
16.9	3.23819	1.05705	-0.119418	1.17647
16.91	3.2378	1.05806	-0.11958	1.17764
16.92	3.24051	1.05919	-0.119734	1.17893
16.93	3.24185	1.06014	-0.11989	1.18003
16.94	3.24283	1.0611	-0.12006	1.18116
16.95	3.24786	1.06216	-0.120258	1.18242
16.96	3.25481	1.063	-0.120453	1.18345
16.97	3.25671	1.064	-0.120653	1.18465
16.98	3.25807	1.06516	-0.12087	1.18603
16.99	3.26113	1.066	-0.121092	1.18709
17	3.26087	1.06697	-0.121332	1.1883
17.01	3.26407	1.06812	-0.12157	1.18969
17.02	3.27277	1.06907	-0.12179	1.19086
17.03	3.27563	1.07003	-0.122028	1.19206
17.04	3.27336	1.07104	-0.122267	1.19331
17.05	3.27575	1.07194	-0.122471	1.19441
17.06	3.27949	1.07297	-0.12268	1.19565
17.07	3.28131	1.07414	-0.122898	1.19704
17.08	3.28491	1.07517	-0.123097	1.19826
17.09	3.29153	1.0761	-0.123305	1.19941
17.1	3.29955	1.07717	-0.123534	1.2007
17.11	3.29991	1.07811	-0.123772	1.20188
17.12	3.29433	1.07897	-0.124018	1.20298
17.13	3.29456	1.08005	-0.124235	1.20429
17.14	3.29722	1.08109	-0.124425	1.20552
17.15	3.30001	1.08191	-0.124647	1.20656
17.16	3.30454	1.08299	-0.124898	1.20789
17.17	3.30994	1.08413	-0.125094	1.20923
17.18	3.30911	1.08502	-0.125241	1.21026
17.19	3.30424	1.08602	-0.125428	1.21145
17.2	3.30892	1.08722	-0.125609	1.21283
17.21	3.31504	1.08824	-0.125734	1.21397
17.22	3.311	1.08915	-0.125864	1.21501
17.23	3.30916	1.09025	-0.126023	1.21627
17.24	3.31064	1.09125	-0.126166	1.21742
17.25	3.30837	1.09208	-0.126297	1.21838
17.26	3.30778	1.09305	-0.126448	1.2195
17.27	3.31108	1.09405	-0.126607	1.22066
17.28	3.30869	1.09504	-0.126753	1.22179
17.29	3.29902	1.09618	-0.126866	1.22304
17.3	3.3022	1.09722	-0.126988	1.22421
17.31	3.31409	1.09809	-0.127157	1.22524
17.32	3.3129	1.09916	-0.127297	1.22646
17.33	3.31038	1.10026	-0.127398	1.22766
17.34	3.31776	1.10122	-0.127527	1.22875
17.35	3.3223	1.10222	-0.12765	1.22987
17.36	3.32227	1.10323	-0.127753	1.23098
17.37	3.32004	1.10427	-0.127871	1.23214
17.38	3.31126	1.10532	-0.127976	1.23329
17.39	3.30009	1.10628	-0.128044	1.23432
17.4	3.29711	1.10719	-0.128116	1.2353
17.41	3.30231	1.10818	-0.1282	1.23638
17.42	3.30235	1.10916	-0.128264	1.23742
17.43	3.29384	1.11007	-0.128307	1.23838
17.44	3.29434	1.11111	-0.128348	1.23946
17.45	3.3013	1.11217	-0.128395	1.24056
17.46	3.30123	1.1131	-0.128444	1.24155
17.47	3.301	1.11414	-0.128496	1.24264
17.48	3.30183	1.11519	-0.128528	1.24371
17.49	3.30207	1.11609	-0.128553	1.24464
17.5	3.2997	1.11718	-0.128617	1.2458
17.51	3.29376	1.11841	-0.128666	1.24708
17.52	3.2941	1.11933	-0.128686	1.24802
17.53	3.29733	1.12018	-0.128721	1.2489
17.54	3.29583	1.12125	-0.128759	1.25001
17.55	3.29435	1.12221	-0.128775	1.25099
17.56	3.29296	1.12313	-0.128796	1.25192
17.57	3.28822	1.12414	-0.128846	1.25299
17.58	3.28026	1.12508	-0.128888	1.25397
17.59	3.27398	1.12609	-0.128913	1.25501
17.6	3.27149	1.12722	-0.128939	1.25616
17.61	3.26527	1.12815	-0.128967	1.25712
17.62	3.25882	1.12897	-0.128989	1.25796
17.63	3.25955	1.13008	-0.128995	1.25908
17.64	3.26082	1.1313	-0.129019	1.26031
17.65	3.26063	1.13213	-0.129079	1.26121
17.66	3.25941	1.13297	-0.129113	1.26208
17.67	3.25124	1.1342	-0.129102	1.26331
17.68	3.24561	1.13535	-0.129118	1.26447
17.69	3.24941	1.13625	-0.129174	1.26543
17.7	3.24739	1.13722	-0.129207	1.26643
17.71	3.23876	1.13818	-0.129213	1.2674
17.72	3.23453	1.13915	-0.129228	1.26837
17.73	3.22917	1.14024	-0.12925	1.26949
17.74	3.22392	1.14127	-0.129282	1.27055
17.75	3.23056	1.14223	-0.1293	1.27153
17.76	3.23924	1.1433	-0.129299	1.2726
17.77	3.23667	1.14429	-0.129325	1.27361
17.78	3.23242	1.14516	-0.129355	1.27452
17.79	3.23164	1.14627	-0.129356	1.27563
17.8	3.22889	1.14738	-0.129372	1.27675
17.81	3.22763	1.14822	-0.129409	1.27763
17.82	3.22469	1.14923	-0.129429	1.27866
17.83	3.21525	1.15036	-0.129433	1.27979
17.84	3.20933	1.15127	-0.129452	1.28072
17.85	3.20718	1.15221	-0.12949	1.2817
17.86	3.20002	1.15328	-0.129518	1.2828
17.87	3.19572	1.15422	-0.129532	1.28375
17.88	3.19897	1.15517	-0.129548	1.28472
17.89	3.19852	1.15618	-0.129553	1.28573
17.9	3.18966	1.15708	-0.129561	1.28665
17.91	3.18666	1.15806	-0.129596	1.28765
17.92	3.18955	1.15915	-0.129616	1.28876
17.93	3.18128	1.16011	-0.12962	1.28973
17.94	3.17006	1.1611	-0.129641	1.29074
17.95	3.16582	1.16224	-0.129662	1.2919
17.96	3.16188	1.16328	-0.129678	1.29296
17.97	3.15624	1.16434	-0.129697	1.29404
17.98	3.15103	1.16536	-0.129716	1.29508
17.99	3.14837	1.16626	-0.129728	1.29599
18	3.14547	1.16728	-0.129736	1.29702
18.01	3.13904	1.16835	-0.129751	1.2981
18.02	3.13381	1.16926	-0.129762	1.29902
18.03	3.13276	1.17019	-0.129765	1.29995
18.04	3.13026	1.17135	-0.129769	1.30112
18.05	3.12199	1.17238	-0.129778	1.30216
18.06	3.11213	1.17319	-0.129794	1.30299
18.07	3.1043	1.17419	-0.129812	1.304
18.08	3.10355	1.17531	-0.129831	1.30514
18.09	3.10546	1.17631	-0.12982	1.30613
18.1	3.10271	1.17733	-0.129792	1.30713
18.11	3.09741	1.17835	-0.129792	1.30814
18.12	3.09567	1.17928	-0.129817	1.3091
18.13	3.0949	1.18031	-0.129842	1.31015
18.14	3.08684	1.18132	-0.129839	1.31115
18.15	3.08204	1.1821	-0.129814	1.31192
18.16	3.08377	1.1831	-0.129809	1.3129
18.17	3.08471	1.18438	-0.129823	1.3142
18.18	3.08321	1.18533	-0.129832	1.31516
18.19	3.08019	1.18624	-0.129831	1.31607
18.2	3.08141	1.18741	-0.129823	1.31723
18.21	3.08401	1.18842	-0.129832	1.31825
18.22	3.07655	1.18931	-0.129859	1.31917
18.23	3.06543	1.19032	-0.129855	1.32018
18.24	3.06703	1.19129	-0.12983	1.32112
18.25	3.06978	1.19218	-0.129845	1.32203
18.26	3.06647	1.19326	-0.129862	1.32312
18.27	3.07058	1.19436	-0.129842	1.3242
18.28	3.07752	1.19523	-0.12985	1.32508
18.29	3.07484	1.19617	-0.129878	1.32605
18.3	3.0675	1.19721	-0.129875	1.32708
18.31	3.06392	1.19806	-0.129857	1.32792
18.32	3.06017	1.19906	-0.129854	1.32891
18.33	3.05594	1.20013	-0.129861	1.32999
18.34	3.05875	1.20106	-0.129861	1.33092
18.35	3.061	1.20208	-0.129864	1.33194
18.36	3.05991	1.20315	-0.129875	1.33302
18.37	3.05421	1.20413	-0.129876	1.334
18.38	3.04187	1.20522	-0.129861	1.33509
18.39	3.03459	1.20626	-0.129852	1.33611
18.4	3.03334	1.20711	-0.129865	1.33697
18.41	3.03078	1.20816	-0.129858	1.33801
18.42	3.02631	1.20933	-0.129852	1.33918
18.43	3.021	1.21027	-0.129868	1.34014
18.44	3.01932	1.21121	-0.129878	1.34109
18.45	3.01906	1.21226	-0.129876	1.34213
18.46	3.01498	1.21318	-0.129882	1.34306
18.47	3.01213	1.21419	-0.129885	1.34407
18.48	3.01279	1.21538	-0.129866	1.34524
18.49	3.00724	1.21635	-0.129864	1.34621
18.5	2.99464	1.21727	-0.12987	1.34714
18.51	2.99117	1.21837	-0.129863	1.34824
18.52	2.99374	1.21932	-0.129864	1.34919
18.53	2.98843	1.22017	-0.129856	1.35002
18.54	2.98138	1.2213	-0.129844	1.35114
18.55	2.97727	1.22241	-0.129843	1.35225
18.56	2.96766	1.22332	-0.12985	1.35317
18.57	2.95885	1.22439	-0.129854	1.35424
18.58	2.96236	1.22538	-0.129845	1.35523
18.59	2.96371	1.22627	-0.129851	1.35612
18.6	2.95499	1.22731	-0.12987	1.35718
18.61	2.94618	1.22826	-0.129857	1.35811
18.62	2.9361	1.2291	-0.129836	1.35893
18.63	2.92702	1.2302	-0.129847	1.36004
18.64	2.92716	1.23138	-0.129852	1.36123
18.65	2.92845	1.23229	-0.129845	1.36214
18.66	2.92171	1.23321	-0.129851	1.36306
18.67	2.91336	1.23429	-0.129846	1.36414
18.68	2.9105	1.23521	-0.129843	1.36506
18.69	2.90854	1.23616	-0.129858	1.36602
18.7	2.90178	1.23733	-0.129848	1.36718
18.71	2.89025	1.23823	-0.129825	1.36806
18.72	2.88234	1.23906	-0.129837	1.3689
18.73	2.8827	1.24013	-0.129854	1.36999
18.74	2.88118	1.24112	-0.129836	1.37096
18.75	2.87719	1.24203	-0.129819	1.37185
18.76	2.87784	1.24319	-0.129828	1.37302
18.77	2.87328	1.24425	-0.129841	1.37409
18.78	2.8653	1.24513	-0.129842	1.37497
18.79	2.86437	1.24614	-0.129835	1.37598
18.8	2.86134	1.24714	-0.129824	1.37696
18.81	2.85529	1.24814	-0.129819	1.37796
18.82	2.85128	1.24932	-0.129819	1.37914
18.83	2.84617	1.25034	-0.129816	1.38015
18.84	2.83853	1.25117	-0.129806	1.38097
18.85	2.8351	1.25231	-0.129815	1.38212
18.86	2.83979	1.25343	-0.129841	1.38327
18.87	2.84141	1.2543	-0.129834	1.38413
18.88	2.83418	1.25534	-0.129823	1.38516
18.89	2.82788	1.25639	-0.129825	1.38621
18.9	2.8181	1.25726	-0.1298	1.38706
18.91	2.8076	1.25831	-0.129789	1.3881
18.92	2.81075	1.25948	-0.129806	1.38928
18.93	2.81639	1.26043	-0.129807	1.39023
18.94	2.8093	1.26134	-0.129801	1.39114
18.95	2.79941	1.26237	-0.1298	1.39217
18.96	2.79602	1.26324	-0.129796	1.39303
18.97	2.79445	1.2642	-0.129805	1.394
18.98	2.7905	1.2653	-0.129801	1.3951
18.99	2.78603	1.26617	-0.129785	1.39596
19	2.78332	1.26722	-0.129796	1.39702
19.01	2.77981	1.26846	-0.129802	1.39826
19.02	2.77656	1.26934	-0.129782	1.39912
19.03	2.77665	1.27028	-0.129782	1.40006
19.04	2.76995	1.27142	-0.129796	1.40122
19.05	2.7569	1.2723	-0.12978	1.40208
19.06	2.75481	1.27315	-0.129765	1.40292
19.07	2.75947	1.27426	-0.129774	1.40403
19.08	2.75535	1.27529	-0.129768	1.40506
19.09	2.74503	1.27619	-0.129774	1.40597
19.1	2.74119	1.27716	-0.129794	1.40695
19.11	2.7396	1.27816	-0.129786	1.40795
19.12	2.72879	1.27915	-0.129767	1.40892
19.13	2.71807	1.28024	-0.129767	1.41001
19.14	2.71727	1.28133	-0.129762	1.41109
19.15	2.7222	1.28223	-0.129755	1.41198
19.16	2.72539	1.28318	-0.129755	1.41294
19.17	2.72605	1.28432	-0.129753	1.41408
19.18	2.72634	1.28521	-0.129754	1.41496
19.19	2.72645	1.28604	-0.129748	1.41579
19.2	2.72839	1.2872	-0.129738	1.41694
19.21	2.72782	1.28824	-0.12974	1.41798
19.22	2.72119	1.28909	-0.129739	1.41883
19.23	2.71258	1.29014	-0.129735	1.41987
19.24	2.70274	1.29122	-0.129738	1.42096
19.25	2.69916	1.29225	-0.129744	1.422
19.26	2.70301	1.2932	-0.129748	1.42295
19.27	2.70162	1.29419	-0.129732	1.42393
19.28	2.69962	1.29528	-0.129724	1.425
19.29	2.70274	1.29637	-0.12974	1.42611
19.3	2.70449	1.29744	-0.129736	1.42718
19.31	2.69755	1.29835	-0.129715	1.42806
19.32	2.68445	1.2993	-0.129719	1.42902
19.33	2.68003	1.30039	-0.129736	1.43013
19.34	2.6836	1.30133	-0.129723	1.43106
19.35	2.68412	1.30235	-0.129707	1.43206
19.36	2.68367	1.30344	-0.129724	1.43316
19.37	2.68187	1.30429	-0.129732	1.43402
19.38	2.67795	1.30524	-0.129715	1.43496
19.39	2.67765	1.30638	-0.129705	1.43609
19.4	2.67652	1.30726	-0.129716	1.43697
19.41	2.67373	1.30814	-0.129731	1.43787
19.42	2.67486	1.30927	-0.129724	1.43899
19.43	2.67776	1.31029	-0.129706	1.44
19.44	2.68108	1.31115	-0.129711	1.44086
19.45	2.6836	1.31214	-0.129721	1.44186
19.46	2.68393	1.3132	-0.129716	1.44292
19.47	2.6801	1.31412	-0.129706	1.44383
19.48	2.67656	1.31515	-0.129703	1.44485
19.49	2.67796	1.31616	-0.129705	1.44586
19.5	2.68184	1.31705	-0.129718	1.44677
19.51	2.68167	1.31816	-0.129736	1.4479
19.52	2.68108	1.31919	-0.129726	1.44891
19.53	2.68313	1.32013	-0.129708	1.44984
19.54	2.68167	1.32139	-0.12972	1.45111
19.55	2.68274	1.32247	-0.129727	1.4522
19.56	2.68765	1.32311	-0.12972	1.45283
19.57	2.68546	1.32405	-0.129722	1.45377
19.58	2.68018	1.32525	-0.12972	1.45497
19.59	2.68053	1.32621	-0.12971	1.45592
19.6	2.68198	1.32717	-0.129711	1.45688
19.61	2.67974	1.32816	-0.129718	1.45787
19.62	2.67689	1.32922	-0.129715	1.45893
19.63	2.6733	1.33039	-0.129707	1.4601
19.64	2.67315	1.33135	-0.12972	1.46107
19.65	2.67514	1.33222	-0.129728	1.46195
19.66	2.6729	1.33333	-0.129719	1.46305
19.67	2.67012	1.33441	-0.12972	1.46413
19.68	2.67196	1.33528	-0.129709	1.46499
19.69	2.67106	1.33627	-0.129708	1.46598
19.7	2.66585	1.33744	-0.129728	1.46716
19.71	2.66669	1.33842	-0.12972	1.46814
19.72	2.67395	1.33929	-0.129723	1.46901
19.73	2.67535	1.34047	-0.129742	1.47021
19.74	2.67064	1.3415	-0.129732	1.47124
19.75	2.66669	1.3424	-0.129723	1.47213
19.76	2.66457	1.34345	-0.129724	1.47318
19.77	2.66189	1.34442	-0.129727	1.47414
19.78	2.65594	1.34538	-0.129736	1.47511
19.79	2.65483	1.34643	-0.129725	1.47615
19.8	2.66003	1.34745	-0.12971	1.47716
19.81	2.663	1.34838	-0.129722	1.4781
19.82	2.66376	1.34924	-0.129731	1.47897
19.83	2.66503	1.35026	-0.12971	1.47997
19.84	2.66385	1.35127	-0.129705	1.48098
19.85	2.65895	1.35225	-0.129733	1.48199
19.86	2.65712	1.35331	-0.129744	1.48306
19.87	2.66073	1.35429	-0.12973	1.48402
19.88	2.66165	1.35523	-0.129714	1.48495
19.89	2.66253	1.35627	-0.129725	1.48599
19.9	2.66379	1.35729	-0.129738	1.48702
19.91	2.66349	1.35832	-0.129725	1.48805
19.92	2.66827	1.35947	-0.129721	1.48919
19.93	2.67044	1.36032	-0.129728	1.49005
19.94	2.66819	1.3611	-0.129727	1.49083
19.95	2.66736	1.36228	-0.129724	1.492
19.96	2.66983	1.36334	-0.129721	1.49306
19.97	2.67362	1.36417	-0.129736	1.49391
19.98	2.67277	1.36516	-0.129747	1.4949
[truncated: 10,086 more rows]

## Sheet: M-60-9.5-24
Time [s]	Load [kN]	LVDT 1 [mm]	LVDT 2 [mm]	Displacement [mm]
0	0	0	0	0
0.01	0	0	0	0
0.02	-1e-05	-1e-06	0	-1e-06
0.03	-0.000228	-4.5e-05	-1e-05	-3.5e-05
0.04	-0.000733	-0.000259	-2.9e-05	-0.00023
0.05	-0.000386	-0.000403	-3.4e-05	-0.000369
0.06	-0.000395	-0.000265	-3.4e-05	-0.000231
0.07	0.0006	-0.000203	-2.7e-05	-0.000176
0.08	0.003964	-0.000204	-1.8e-05	-0.000186
0.09	0.00468	-0.000168	-3.4e-05	-0.000134
0.1	0.002952	-0.000238	-4.9e-05	-0.000189
0.11	0.003408	-0.000258	-3.4e-05	-0.000224
0.12	0.005516	-0.000195	-1.8e-05	-0.000177
0.13	0.004537	-0.000196	-2.2e-05	-0.000174
0.14	0.003649	-0.000204	-3.8e-05	-0.000166
0.15	0.004329	-0.00021	-4e-05	-0.00017
0.16	0.002042	-0.000201	-3e-05	-0.000171
0.17	0.001707	-0.000176	-2.5e-05	-0.000151
0.18	0.007619	-0.000183	-2.2e-05	-0.000161
0.19	0.010102	-0.000165	-2.6e-05	-0.000139
0.2	0.003695	-0.000253	-3.4e-05	-0.000219
0.21	0.002542	-0.000399	-3.4e-05	-0.000365
0.22	0.008555	-0.000418	-3.9e-05	-0.000379
0.23	0.007011	-0.000441	-4e-05	-0.000401
0.24	0.003942	-0.000512	-2e-05	-0.000492
0.25	0.00803	-0.000477	-1.2e-05	-0.000465
0.26	0.008365	-0.000446	-3e-05	-0.000416
0.27	0.004599	-0.000506	-4.1e-05	-0.000465
0.28	0.005775	-0.000563	-3.8e-05	-0.000525
0.29	0.004866	-0.000511	-3.6e-05	-0.000475
0.3	-0.000901	-0.000564	-4.2e-05	-0.000522
0.31	-0.00264	-0.000708	-4.6e-05	-0.000662
0.32	1e-05	-0.000652	-4.5e-05	-0.000607
0.33	0.000455	-0.000585	-3.6e-05	-0.000549
0.34	0.002064	-0.000604	-2.8e-05	-0.000576
0.35	0.009083	-0.000502	-3.1e-05	-0.000471
0.36	0.008679	-0.000393	-4.4e-05	-0.000349
0.37	4.3e-05	-0.00038	-4.9e-05	-0.000331
0.38	-0.002306	-0.000435	-4.9e-05	-0.000386
0.39	0.00023	-0.000439	-4e-05	-0.000399
0.4	0.005099	-0.000457	-2.4e-05	-0.000433
0.41	0.006683	-0.000477	-2.2e-05	-0.000455
0.42	0.001608	-0.000326	-3.2e-05	-0.000294
0.43	0.002078	-0.00037	-4.1e-05	-0.000329
0.44	0.003969	-0.000618	-4.4e-05	-0.000574
0.45	0.002706	-0.00054	-4.1e-05	-0.000499
0.46	0.001299	-0.000417	-3.2e-05	-0.000385
0.47	-0.000824	-0.000578	-2.9e-05	-0.000549
0.48	-0.001282	-0.000725	-4e-05	-0.000685
0.49	-0.000825	-0.000598	-3.2e-05	-0.000566
0.5	-0.002995	-0.000409	-2e-05	-0.000389
0.51	-0.001346	-0.000522	-3.7e-05	-0.000485
0.52	0.007738	-0.000639	-5.6e-05	-0.000583
0.53	0.010962	-0.000532	-4.8e-05	-0.000484
0.54	0.005659	-0.00046	-3.5e-05	-0.000425
0.55	0.00192	-0.000518	-3.7e-05	-0.000481
0.56	0.00377	-0.000684	-3.8e-05	-0.000646
0.57	0.002923	-0.000833	-2.3e-05	-0.00081
0.58	-0.003196	-0.000692	-1e-05	-0.000682
0.59	-0.004387	-0.000454	-2.4e-05	-0.00043
0.6	-0.003782	-0.00063	-4.7e-05	-0.000583
0.61	-0.00368	-0.00079	-3.2e-05	-0.000758
0.62	-0.000157	-0.000552	-1.5e-05	-0.000537
0.63	0.00194	-0.000491	-2.4e-05	-0.000467
0.64	0.001694	-0.000548	-3.2e-05	-0.000516
0.65	0.004981	-0.000573	-3.7e-05	-0.000536
0.66	0.010322	-0.0006	-4.5e-05	-0.000555
0.67	0.009568	-0.000409	-4.6e-05	-0.000363
0.68	0.000307	-0.000511	-3.3e-05	-0.000478
0.69	-0.003061	-0.000735	-1.3e-05	-0.000722
0.7	0.003825	-0.000548	-2.3e-05	-0.000525
0.71	0.009306	-0.000468	-4.8e-05	-0.00042
0.72	0.010039	-0.000538	-4.1e-05	-0.000497
0.73	0.009773	-0.000558	-2.8e-05	-0.00053
0.74	0.007695	-0.000599	-3.5e-05	-0.000564
0.75	0.005109	-0.00061	-4.3e-05	-0.000567
0.76	0.006185	-0.000555	-4.6e-05	-0.000509
0.77	0.008784	-0.000544	-3.5e-05	-0.000509
0.78	0.009472	-0.000501	-2.5e-05	-0.000476
0.79	0.008418	-0.000637	-3.1e-05	-0.000606
0.8	0.00504	-0.0008	-4e-05	-0.00076
0.81	0.00481	-0.00049	-4.6e-05	-0.000444
0.82	0.008672	-0.00043	-4e-05	-0.00039
0.83	0.010197	-0.000749	-3e-05	-0.000719
0.84	0.012026	-0.000746	-3.1e-05	-0.000715
0.85	0.014048	-0.000675	-3.3e-05	-0.000642
0.86	0.009187	-0.000605	-3.9e-05	-0.000566
0.87	0.004765	-0.000506	-4.5e-05	-0.000461
0.88	0.004634	-0.000536	-3.2e-05	-0.000504
0.89	0.00489	-0.000558	-2e-05	-0.000538
0.9	0.003012	-0.000608	-3.2e-05	-0.000576
0.91	-0.000683	-0.000599	-4.3e-05	-0.000556
0.92	0.00103	-0.000448	-5.3e-05	-0.000395
0.93	0.006564	-0.000519	-5.5e-05	-0.000464
0.94	0.00716	-0.000698	-4.8e-05	-0.00065
0.95	0.004049	-0.000651	-4.5e-05	-0.000606
0.96	0.00388	-0.00052	-4e-05	-0.00048
0.97	0.005679	-0.00047	-3.7e-05	-0.000433
0.98	0.008653	-0.000575	-4.1e-05	-0.000534
0.99	0.011282	-0.000621	-3.2e-05	-0.000589
1	0.004459	-0.00051	-2.6e-05	-0.000484
1.01	-0.002752	-0.000511	-3.8e-05	-0.000473
1.02	4e-06	-0.000599	-4.6e-05	-0.000553
1.03	-0.000464	-0.000494	-4e-05	-0.000454
1.04	-0.006716	-0.000492	-3.4e-05	-0.000458
1.05	-0.006649	-0.000636	-3.7e-05	-0.000599
1.06	-0.001705	-0.000692	-3.4e-05	-0.000658
1.07	0.001764	-0.000666	-2.3e-05	-0.000643
1.08	0.001114	-0.000562	-2.1e-05	-0.000541
1.09	-0.002899	-0.000504	-2.4e-05	-0.00048
1.1	0.000574	-0.00054	-2.9e-05	-0.000511
1.11	0.007331	-0.000584	-3.2e-05	-0.000552
1.12	0.001717	-0.000667	-3.2e-05	-0.000635
1.13	-0.005678	-0.000618	-3e-05	-0.000588
1.14	-0.003353	-0.000429	-1.9e-05	-0.00041
1.15	0.002167	-0.00052	-2.7e-05	-0.000493
1.16	0.002042	-0.000683	-4.5e-05	-0.000638
1.17	-0.003146	-0.000553	-4.3e-05	-0.00051
1.18	-0.004116	-0.000464	-4.6e-05	-0.000418
1.19	-0.000532	-0.000503	-4.9e-05	-0.000454
1.2	0.000999	-0.000601	-3.3e-05	-0.000568
1.21	0.004092	-0.000617	-2.5e-05	-0.000592
1.22	0.009214	-0.000454	-4.8e-05	-0.000406
1.23	0.012762	-0.000484	-6.4e-05	-0.00042
1.24	0.011512	-0.00065	-5.4e-05	-0.000596
1.25	0.004954	-0.00061	-4.4e-05	-0.000566
1.26	0.000401	-0.000471	-3.7e-05	-0.000434
1.27	-0.002469	-0.000443	-4.4e-05	-0.000399
1.28	-0.004537	-0.000633	-4.5e-05	-0.000588
1.29	0.000506	-0.000757	-2.8e-05	-0.000729
1.3	0.004856	-0.000449	-2.1e-05	-0.000428
1.31	0.002309	-0.000316	-2.5e-05	-0.000291
1.32	0.003885	-0.000578	-4.1e-05	-0.000537
1.33	0.009912	-0.000675	-5e-05	-0.000625
1.34	0.009269	-0.000608	-2.4e-05	-0.000584
1.35	0.006977	-0.00051	-1.7e-05	-0.000493
1.36	0.01039	-0.000488	-3.4e-05	-0.000454
1.37	0.009024	-0.000518	-3.6e-05	-0.000482
1.38	0.001463	-0.000538	-2.8e-05	-0.00051
1.39	0.001295	-0.000563	-1.2e-05	-0.000551
1.4	0.005886	-0.000488	-2.3e-05	-0.000465
1.41	0.008077	-0.000446	-6.1e-05	-0.000385
1.42	0.011651	-0.000525	-6.7e-05	-0.000458
1.43	0.01396	-0.000757	-3e-05	-0.000727
1.44	0.008188	-0.00078	-1.6e-05	-0.000764
1.45	0.006583	-0.000447	-3.6e-05	-0.000411
1.46	0.009452	-0.000361	-3.6e-05	-0.000325
1.47	0.00641	-0.000488	-4.5e-05	-0.000443
1.48	0.009616	-0.000604	-4.9e-05	-0.000555
1.49	0.016764	-0.000548	-2.7e-05	-0.000521
1.5	0.013099	-0.000459	-3.7e-05	-0.000422
1.51	0.00934	-0.000658	-4.8e-05	-0.00061
1.52	0.011511	-0.000591	-4e-05	-0.000551
1.53	0.007531	-0.000422	-5.6e-05	-0.000366
1.54	0.003342	-0.000625	-5.2e-05	-0.000573
1.55	0.00853	-0.00062	-1.3e-05	-0.000607
1.56	0.011499	-0.000426	-1.9e-05	-0.000407
1.57	0.00757	-0.000516	-4.9e-05	-0.000467
1.58	0.007701	-0.000702	-3e-05	-0.000672
1.59	0.008799	-0.000598	-2.1e-05	-0.000577
1.6	0.006844	-0.000562	-3.7e-05	-0.000525
1.61	0.009583	-0.00067	-3.2e-05	-0.000638
1.62	0.006152	-0.000583	-3.8e-05	-0.000545
1.63	-0.001581	-0.000572	-5.5e-05	-0.000517
1.64	0.003258	-0.000608	-5.3e-05	-0.000555
1.65	0.010295	-0.000593	-4.2e-05	-0.000551
1.66	0.010916	-0.000588	-3.9e-05	-0.000549
1.67	0.013159	-0.000552	-3.8e-05	-0.000514
1.68	0.017104	-0.000599	-2e-05	-0.000579
1.69	0.015713	-0.000538	-2.4e-05	-0.000514
1.7	0.006599	-0.000441	-4.1e-05	-0.0004
1.71	-0.002076	-0.000578	-4.4e-05	-0.000534
1.72	-0.00135	-0.000664	-4.6e-05	-0.000618
1.73	0.002439	-0.000654	-4.3e-05	-0.000611
1.74	0.001986	-0.000648	-3.3e-05	-0.000615
1.75	0.001864	-0.000604	-2.4e-05	-0.00058
1.76	0.00365	-0.000592	-2.2e-05	-0.00057
1.77	0.005522	-0.000643	-3.8e-05	-0.000605
1.78	0.005127	-0.000694	-5.1e-05	-0.000643
1.79	0.00177	-0.000603	-4.7e-05	-0.000556
1.8	0.00303	-0.000548	-4e-05	-0.000508
1.81	0.006064	-0.000675	-4e-05	-0.000635
1.82	0.004127	-0.000639	-3.9e-05	-0.0006
1.83	0.005763	-0.00045	-3.5e-05	-0.000415
1.84	0.012068	-0.000506	-4.2e-05	-0.000464
1.85	0.012838	-0.000761	-3.9e-05	-0.000722
1.86	0.00739	-0.000678	-2.9e-05	-0.000649
1.87	0.004861	-0.000367	-3.7e-05	-0.00033
1.88	0.00624	-0.000409	-3.8e-05	-0.000371
1.89	0.00693	-0.000608	-4e-05	-0.000568
1.9	0.008472	-0.000724	-4.5e-05	-0.000679
1.91	0.013619	-0.000668	-3.4e-05	-0.000634
1.92	0.009852	-0.000426	-1.6e-05	-0.00041
1.93	0.000282	-0.00051	-2.9e-05	-0.000481
1.94	0.002863	-0.000706	-5.1e-05	-0.000655
1.95	0.006539	-0.000551	-3.7e-05	-0.000514
1.96	0.002909	-0.000455	-2.7e-05	-0.000428
1.97	0.004713	-0.00057	-5.1e-05	-0.000519
1.98	0.005993	-0.000655	-5.3e-05	-0.000602
1.99	0.002944	-0.000678	-4.2e-05	-0.000636
2	0.00487	-0.000709	-4.6e-05	-0.000663
2.01	0.005361	-0.000614	-3.5e-05	-0.000579
2.02	0.003178	-0.000521	-2.7e-05	-0.000494
2.03	0.004917	-0.00069	-4.6e-05	-0.000644
2.04	0.005507	-0.000666	-4.5e-05	-0.000621
2.05	0.002965	-0.000503	-2.9e-05	-0.000474
2.06	0.000642	-0.000545	-3.5e-05	-0.00051
2.07	-0.000592	-0.000601	-4.3e-05	-0.000558
2.08	0.001394	-0.000604	-4.6e-05	-0.000558
2.09	-0.000157	-0.000542	-5.8e-05	-0.000484
2.1	-0.003872	-0.000518	-5.3e-05	-0.000465
2.11	0.000602	-0.000563	-4.7e-05	-0.000516
2.12	0.003586	-0.000579	-4.9e-05	-0.00053
2.13	0.001804	-0.000555	-2.4e-05	-0.000531
2.14	0.004528	-0.00058	-7e-06	-0.000573
2.15	0.007084	-0.000568	-2.1e-05	-0.000547
2.16	0.002817	-0.000471	-4.1e-05	-0.00043
2.17	-0.001078	-0.000595	-5.8e-05	-0.000537
2.18	-0.002686	-0.000659	-5.3e-05	-0.000606
2.19	-0.006036	-0.000524	-3.8e-05	-0.000486
2.2	-0.002049	-0.000596	-3.6e-05	-0.00056
2.21	0.005451	-0.000576	-3.4e-05	-0.000542
2.22	0.00674	-0.000518	-3.5e-05	-0.000483
2.23	0.008309	-0.000686	-4.3e-05	-0.000643
2.24	0.006569	-0.000651	-4.3e-05	-0.000608
2.25	0.002502	-0.000484	-3.5e-05	-0.000449
2.26	0.007435	-0.000471	-2.4e-05	-0.000447
2.27	0.012427	-0.000614	-2.8e-05	-0.000586
2.28	0.007846	-0.000681	-4.2e-05	-0.000639
2.29	0.002801	-0.000497	-2.5e-05	-0.000472
2.3	0.001706	-0.000415	-1.2e-05	-0.000403
2.31	0.003067	-0.000581	-3.8e-05	-0.000543
2.32	0.004216	-0.000641	-4.7e-05	-0.000594
2.33	-0.000462	-0.000478	-3.2e-05	-0.000446
2.34	-0.003284	-0.000456	-2.6e-05	-0.00043
2.35	0.001178	-0.000718	-2.4e-05	-0.000694
2.36	0.001504	-0.000725	-3.1e-05	-0.000694
2.37	0.000859	-0.000528	-3.3e-05	-0.000495
2.38	0.006441	-0.000468	-1.7e-05	-0.000451
2.39	0.010518	-0.000524	-1.7e-05	-0.000507
2.4	0.009425	-0.000583	-3.9e-05	-0.000544
2.41	0.008498	-0.000474	-4.6e-05	-0.000428
2.42	0.009445	-0.000532	-3.7e-05	-0.000495
2.43	0.008036	-0.000771	-4.2e-05	-0.000729
2.44	0.005109	-0.000662	-4.8e-05	-0.000614
2.45	0.007008	-0.000576	-3.9e-05	-0.000537
2.46	0.010434	-0.000627	-4.4e-05	-0.000583
2.47	0.008606	-0.00052	-4.3e-05	-0.000477
2.48	0.005784	-0.000513	-3.6e-05	-0.000477
2.49	0.008158	-0.00064	-4.2e-05	-0.000598
2.5	0.009429	-0.00062	-4.4e-05	-0.000576
2.51	0.009815	-0.000556	-4.3e-05	-0.000513
2.52	0.012991	-0.000622	-4e-05	-0.000582
2.53	0.010814	-0.000563	-3.3e-05	-0.00053
2.54	0.004423	-0.000466	-2.9e-05	-0.000437
2.55	0.004985	-0.000602	-4.2e-05	-0.00056
2.56	0.008891	-0.000664	-5.5e-05	-0.000609
2.57	0.008193	-0.000502	-3.7e-05	-0.000465
2.58	0.008606	-0.00046	-2.7e-05	-0.000433
2.59	0.009371	-0.000575	-5e-05	-0.000525
2.6	0.007307	-0.0007	-5e-05	-0.00065
2.61	0.007753	-0.00064	-2.9e-05	-0.000611
2.62	0.0113	-0.000629	-3.1e-05	-0.000598
2.63	0.012038	-0.000688	-3.9e-05	-0.000649
2.64	0.011549	-0.000566	-4.1e-05	-0.000525
2.65	0.011969	-0.000518	-4.5e-05	-0.000473
2.66	0.009958	-0.000666	-4.3e-05	-0.000623
2.67	0.007697	-0.000649	-4e-05	-0.000609
2.68	0.004216	-0.00048	-4.3e-05	-0.000437
2.69	-0.00074	-0.000493	-4.1e-05	-0.000452
2.7	0.003129	-0.000594	-3.9e-05	-0.000555
2.71	0.011135	-0.000558	-3.9e-05	-0.000519
2.72	0.006194	-0.000533	-5.4e-05	-0.000479
2.73	-0.003469	-0.000528	-6.1e-05	-0.000467
2.74	0.00047	-0.000513	-4.8e-05	-0.000465
2.75	0.006106	-0.000477	-5.1e-05	-0.000426
2.76	0.002756	-0.000491	-4.5e-05	-0.000446
2.77	0.003016	-0.000658	-2.4e-05	-0.000634
2.78	0.005473	-0.00066	-4.2e-05	-0.000618
2.79	0.004177	-0.000521	-5.4e-05	-0.000467
2.8	0.00563	-0.00051	-2.4e-05	-0.000486
2.81	0.006671	-0.000547	-1.8e-05	-0.000529
2.82	0.000352	-0.000676	-4.2e-05	-0.000634
2.83	-0.004321	-0.000685	-4.7e-05	-0.000638
2.84	-0.001884	-0.000496	-4.5e-05	-0.000451
2.85	6.2e-05	-0.000508	-3.8e-05	-0.00047
2.86	0.001926	-0.0006	-4.5e-05	-0.000555
2.87	0.007932	-0.000567	-5.9e-05	-0.000508
2.88	0.010261	-0.000518	-4.4e-05	-0.000474
2.89	0.004615	-0.000575	-1.9e-05	-0.000556
2.9	0.002385	-0.000567	-1.4e-05	-0.000553
2.91	0.00664	-0.000588	-2.9e-05	-0.000559
2.92	0.006424	-0.0007	-4.4e-05	-0.000656
2.93	0.000512	-0.000596	-4.7e-05	-0.000549
2.94	-0.002532	-0.000517	-5.5e-05	-0.000462
2.95	0.000316	-0.000531	-5.9e-05	-0.000472
2.96	0.003009	-0.00063	-5e-05	-0.00058
2.97	0.000769	-0.00074	-3.9e-05	-0.000701
2.98	-0.00053	-0.000602	-3.7e-05	-0.000565
2.99	0.006473	-0.000567	-3e-05	-0.000537
3	0.01596	-0.000719	-2.8e-05	-0.000691
3.01	0.015115	-0.000748	-4.3e-05	-0.000705
3.02	0.011607	-0.000543	-5.9e-05	-0.000484
3.03	0.014427	-0.000389	-6e-05	-0.000329
3.04	0.015319	-0.000574	-4.8e-05	-0.000526
3.05	0.012601	-0.000675	-2.9e-05	-0.000646
3.06	0.011789	-0.000458	-3.4e-05	-0.000424
3.07	0.011726	-0.000337	-5.6e-05	-0.000281
3.08	0.01109	-0.000495	-5e-05	-0.000445
3.09	0.007695	-0.000648	-2.9e-05	-0.000619
3.1	0.002372	-0.000513	-3.5e-05	-0.000478
3.11	0.004672	-0.000504	-4.8e-05	-0.000456
3.12	0.010614	-0.000606	-5.4e-05	-0.000552
3.13	0.010607	-0.000543	-5.4e-05	-0.000489
3.14	0.006718	-0.000419	-4.7e-05	-0.000372
3.15	0.006747	-0.00035	-4.2e-05	-0.000308
3.16	0.009622	-0.000472	-2.9e-05	-0.000443
3.17	0.009243	-0.000555	-2.2e-05	-0.000533
3.18	0.009566	-0.000492	-2.8e-05	-0.000464
3.19	0.012795	-0.000449	-2.3e-05	-0.000426
3.2	0.011281	-0.000505	-2.5e-05	-0.00048
3.21	0.006288	-0.000627	-4.5e-05	-0.000582
3.22	0.008249	-0.000592	-3.9e-05	-0.000553
3.23	0.012325	-0.000478	-2.7e-05	-0.000451
3.24	0.01168	-0.000509	-4.8e-05	-0.000461
3.25	0.010839	-0.000632	-3.7e-05	-0.000595
3.26	0.013011	-0.000643	-2.5e-05	-0.000618
3.27	0.012587	-0.000538	-6.6e-05	-0.000472
3.28	0.009096	-0.000463	-6.5e-05	-0.000398
3.29	0.006382	-0.000455	-3e-05	-0.000425
3.3	0.00463	-0.00057	-4.1e-05	-0.000529
3.31	0.003276	-0.000658	-5.1e-05	-0.000607
3.32	-0.002887	-0.000563	-4.2e-05	-0.000521
3.33	-0.006628	-0.00051	-5.4e-05	-0.000456
3.34	0.001415	-0.000448	-6.1e-05	-0.000387
3.35	0.007422	-0.000508	-3e-05	-0.000478
3.36	0.001544	-0.000692	-1.5e-05	-0.000677
3.37	-0.004289	-0.000584	-4.2e-05	-0.000542
3.38	-0.004621	-0.000443	-4.9e-05	-0.000394
3.39	-0.001875	-0.000534	-3.1e-05	-0.000503
3.4	0.003767	-0.000689	-2.3e-05	-0.000666
3.41	0.007318	-0.000682	-2.5e-05	-0.000657
3.42	0.007452	-0.000535	-3.1e-05	-0.000504
3.43	0.007601	-0.000496	-2.6e-05	-0.00047
3.44	0.007861	-0.000571	-2.8e-05	-0.000543
3.45	0.006091	-0.000635	-4.6e-05	-0.000589
3.46	0.00117	-0.000602	-4.3e-05	-0.000559
3.47	-0.002686	-0.000591	-3.5e-05	-0.000556
3.48	-0.004981	-0.000611	-4.4e-05	-0.000567
3.49	-0.008604	-0.000669	-3.3e-05	-0.000636
3.5	-0.010339	-0.000677	-1.8e-05	-0.000659
3.51	-0.005788	-0.000591	-4.3e-05	-0.000548
3.52	0.00059	-0.000522	-5.2e-05	-0.00047
3.53	0.001629	-0.000515	-2.4e-05	-0.000491
3.54	-0.000821	-0.000615	-3.4e-05	-0.000581
3.55	-0.001059	-0.000533	-4.8e-05	-0.000485
3.56	-0.002186	-0.000441	-2.4e-05	-0.000417
3.57	-0.004385	-0.000595	-3.4e-05	-0.000561
3.58	0.002398	-0.000621	-5.8e-05	-0.000563
3.59	0.007892	-0.000565	-5.2e-05	-0.000513
3.6	0.001798	-0.0005	-4.2e-05	-0.000458
3.61	0.001075	-0.000481	-3.4e-05	-0.000447
3.62	0.003853	-0.000621	-2.9e-05	-0.000592
3.63	0.001191	-0.000603	-3.6e-05	-0.000567
3.64	0.003539	-0.000525	-3e-05	-0.000495
3.65	0.004628	-0.000557	-2.4e-05	-0.000533
3.66	9.8e-05	-0.000537	-4.6e-05	-0.000491
3.67	-0.001957	-0.000512	-6.1e-05	-0.000451
3.68	-0.003979	-0.00054	-5.1e-05	-0.000489
3.69	-0.001149	-0.000651	-3.6e-05	-0.000615
3.7	0.005198	-0.000669	-2.6e-05	-0.000643
3.71	0.000672	-0.000549	-2.4e-05	-0.000525
3.72	-0.006206	-0.000569	-3.5e-05	-0.000534
3.73	-0.005273	-0.000668	-4.6e-05	-0.000622
3.74	-0.003571	-0.000681	-3.7e-05	-0.000644
3.75	-0.001638	-0.000661	-1.8e-05	-0.000643
3.76	0.000304	-0.000549	-2.7e-05	-0.000522
3.77	-0.002004	-0.00053	-5.1e-05	-0.000479
3.78	-0.001678	-0.000591	-4e-05	-0.000551
3.79	0.005687	-0.000572	-2.6e-05	-0.000546
3.8	0.005745	-0.000507	-4e-05	-0.000467
3.81	-0.003354	-0.00056	-4.3e-05	-0.000517
3.82	-0.002509	-0.000609	-3.2e-05	-0.000577
3.83	0.001587	-0.000524	-4.8e-05	-0.000476
3.84	-0.003784	-0.000547	-7e-05	-0.000477
3.85	-0.007058	-0.00067	-5.3e-05	-0.000617
3.86	0.000914	-0.000671	-2.5e-05	-0.000646
3.87	0.009568	-0.000519	-4.2e-05	-0.000477
3.88	0.006261	-0.000478	-6.2e-05	-0.000416
3.89	0.00052	-0.000651	-4.6e-05	-0.000605
3.9	0.0015	-0.000668	-4.6e-05	-0.000622
3.91	0.001643	-0.000439	-4.6e-05	-0.000393
3.92	-0.001532	-0.000392	-3.4e-05	-0.000358
3.93	-0.004215	-0.000583	-4e-05	-0.000543
3.94	-0.003397	-0.000605	-4e-05	-0.000565
3.95	-0.001462	-0.000521	-2.5e-05	-0.000496
3.96	-0.000685	-0.000592	-3.4e-05	-0.000558
3.97	0.00157	-0.00057	-3.9e-05	-0.000531
3.98	-0.000593	-0.000383	-3.2e-05	-0.000351
3.99	-0.004404	-0.000468	-4.7e-05	-0.000421
4	-0.003427	-0.000663	-5.5e-05	-0.000608
4.01	-0.004119	-0.000605	-3e-05	-0.000575
4.02	-0.002013	-0.000487	-1.3e-05	-0.000474
4.03	0.002555	-0.000486	-3.4e-05	-0.000452
4.04	0.00088	-0.000489	-6.9e-05	-0.00042
4.05	-0.00208	-0.000555	-6.4e-05	-0.000491
4.06	-0.002483	-0.00061	-3.1e-05	-0.000579
4.07	-0.001497	-0.000557	-3.8e-05	-0.000519
4.08	-0.005538	-0.000532	-5.6e-05	-0.000476
4.09	-0.010049	-0.000564	-3.9e-05	-0.000525
4.1	-0.004044	-0.000601	-3.3e-05	-0.000568
4.11	0.001943	-0.000606	-6.5e-05	-0.000541
4.12	-0.00058	-0.000611	-7.8e-05	-0.000533
4.13	-0.004285	-0.000536	-4.7e-05	-0.000489
4.14	-0.005261	-0.000561	-2.9e-05	-0.000532
4.15	-0.006113	-0.000733	-5e-05	-0.000683
4.16	-0.007037	-0.00057	-5.2e-05	-0.000518
4.17	-0.00518	-0.000382	-3.2e-05	-0.00035
4.18	-0.001522	-0.000513	-3.4e-05	-0.000479
4.19	-0.00261	-0.000614	-4.4e-05	-0.00057
4.2	-0.008909	-0.00068	-4.4e-05	-0.000636
4.21	-0.008659	-0.000645	-5.1e-05	-0.000594
4.22	-0.004622	-0.000523	-5.2e-05	-0.000471
4.23	-0.007789	-0.000458	-4.1e-05	-0.000417
4.24	-0.010282	-0.000414	-4.6e-05	-0.000368
4.25	-0.007728	-0.000436	-6e-05	-0.000376
4.26	-0.007419	-0.000549	-6e-05	-0.000489
4.27	-0.007864	-0.000685	-5.5e-05	-0.00063
4.28	-0.007659	-0.000571	-4.7e-05	-0.000524
4.29	-0.008391	-0.000514	-3.9e-05	-0.000475
4.3	-0.008777	-0.0006	-3e-05	-0.00057
4.31	-0.00811	-0.000549	-3.5e-05	-0.000514
4.32	-0.008377	-0.000513	-5.2e-05	-0.000461
4.33	-0.006959	-0.000497	-5.5e-05	-0.000442
4.34	0.003766	-0.000562	-3.8e-05	-0.000524
4.35	0.011235	-0.000683	-3.5e-05	-0.000648
4.36	0.00253	-0.000535	-4.3e-05	-0.000492
4.37	-0.0057	-0.000363	-4.8e-05	-0.000315
4.38	-0.001514	-0.000551	-4.9e-05	-0.000502
4.39	0.002459	-0.000786	-4.2e-05	-0.000744
4.4	-0.001753	-0.000586	-4.5e-05	-0.000541
4.41	-0.00425	-0.000415	-6.1e-05	-0.000354
4.42	-0.001554	-0.00057	-5.7e-05	-0.000513
4.43	-6.5e-05	-0.000629	-4.6e-05	-0.000583
4.44	0.003526	-0.000628	-3.8e-05	-0.00059
4.45	0.008556	-0.00061	-2.7e-05	-0.000583
4.46	0.004511	-0.000656	-4.2e-05	-0.000614
4.47	-0.002018	-0.00063	-6.1e-05	-0.000569
4.48	7.3e-05	-0.000517	-5.1e-05	-0.000466
4.49	0.004588	-0.00053	-4.7e-05	-0.000483
4.5	0.006038	-0.000516	-5.1e-05	-0.000465
4.51	0.006893	-0.00061	-4.3e-05	-0.000567
4.52	0.003527	-0.000705	-2.4e-05	-0.000681
4.53	-0.002069	-0.000549	-2e-05	-0.000529
4.54	-0.003418	-0.000535	-4.2e-05	-0.000493
4.55	-0.00101	-0.000642	-4.8e-05	-0.000594
4.56	-0.000786	-0.000565	-3.4e-05	-0.000531
4.57	-0.004482	-0.00053	-5.4e-05	-0.000476
4.58	-0.004326	-0.000587	-6.7e-05	-0.00052
4.59	-0.003661	-0.000602	-3.8e-05	-0.000564
4.6	-0.007704	-0.000483	-4.6e-05	-0.000437
4.61	-0.0025	-0.000478	-7.1e-05	-0.000407
4.62	0.00286	-0.000728	-5.4e-05	-0.000674
4.63	-0.002102	-0.000642	-3.1e-05	-0.000611
4.64	0.002057	-0.000393	-4e-05	-0.000353
4.65	0.011037	-0.000458	-6.2e-05	-0.000396
4.66	0.008398	-0.000666	-5.7e-05	-0.000609
4.67	0.001493	-0.000677	-3.6e-05	-0.000641
4.68	0	-0.00047	-3.5e-05	-0.000435
4.69	-0.001163	-0.000487	-3.3e-05	-0.000454
4.7	-0.003276	-0.000527	-2.6e-05	-0.000501
4.71	-0.003139	-0.000584	-4.2e-05	-0.000542
4.72	-0.002471	-0.000736	-6.5e-05	-0.000671
4.73	0.00043	-0.00057	-7.1e-05	-0.000499
4.74	0.003266	-0.000488	-5.6e-05	-0.000432
4.75	0.001985	-0.000623	-4e-05	-0.000583
4.76	-0.002091	-0.00062	-4.4e-05	-0.000576
4.77	-0.006102	-0.000647	-6.1e-05	-0.000586
4.78	-0.006784	-0.000662	-6.2e-05	-0.0006
4.79	-0.007192	-0.00065	-4.5e-05	-0.000605
4.8	-0.002355	-0.000597	-4.4e-05	-0.000553
4.81	0.007193	-0.000478	-6.6e-05	-0.000412
4.82	0.00497	-0.000525	-6e-05	-0.000465
4.83	0.003979	-0.000617	-2.7e-05	-0.00059
4.84	0.004917	-0.000427	-3.1e-05	-0.000396
4.85	-0.005463	-0.000387	-5.5e-05	-0.000332
4.86	-0.006921	-0.0007	-4.1e-05	-0.000659
4.87	0.001927	-0.000685	-2.8e-05	-0.000657
4.88	0.002368	-0.000505	-3.7e-05	-0.000468
4.89	-0.001683	-0.000549	-3.6e-05	-0.000513
4.9	-0.001673	-0.000511	-3.8e-05	-0.000473
4.91	0.000583	-0.0005	-4.5e-05	-0.000455
4.92	0.001656	-0.000636	-3.7e-05	-0.000599
4.93	-0.002335	-0.000631	-2.7e-05	-0.000604
4.94	-0.007971	-0.000586	-4.1e-05	-0.000545
4.95	-0.003606	-0.000483	-5e-05	-0.000433
4.96	0.004864	-0.000384	-4e-05	-0.000344
4.97	0.000991	-0.000511	-4.8e-05	-0.000463
4.98	-0.006716	-0.000551	-5.8e-05	-0.000493
4.99	-0.001303	-0.00053	-4e-05	-0.00049
5	0.002626	-0.000656	-3.8e-05	-0.000618
5.01	-0.00082	-0.000511	-4.9e-05	-0.000462
5.02	0.003207	-0.000306	-3.9e-05	-0.000267
5.03	0.008039	-0.000621	-3.6e-05	-0.000585
5.04	0.004992	-0.000714	-5.2e-05	-0.000662
5.05	0.000151	-0.000421	-5e-05	-0.000371
5.06	-0.000742	-0.000572	-4.1e-05	-0.000531
5.07	0.00149	-0.000759	-4.3e-05	-0.000716
5.08	0.002802	-0.000606	-4e-05	-0.000566
5.09	0.004626	-0.000516	-3.5e-05	-0.000481
5.1	0.004728	-0.000506	-4.1e-05	-0.000465
5.11	-0.001157	-0.000598	-3.7e-05	-0.000561
5.12	-0.003919	-0.000568	-4.4e-05	-0.000524
5.13	0.001897	-0.000377	-6.1e-05	-0.000316
5.14	0.00545	-0.000402	-5e-05	-0.000352
5.15	0.005636	-0.000495	-4.3e-05	-0.000452
5.16	0.005858	-0.000551	-5.7e-05	-0.000494
5.17	0.00103	-0.000494	-5.4e-05	-0.00044
5.18	-0.005042	-0.000493	-3.6e-05	-0.000457
5.19	-0.001655	-0.00063	-3.8e-05	-0.000592
5.2	0.006199	-0.00059	-6.2e-05	-0.000528
5.21	0.010029	-0.000517	-7.3e-05	-0.000444
5.22	0.005778	-0.000604	-5.2e-05	-0.000552
5.23	-0.002392	-0.000659	-3.6e-05	-0.000623
5.24	0.001749	-0.000537	-4.5e-05	-0.000492
5.25	0.010261	-0.000467	-4.9e-05	-0.000418
5.26	0.00626	-0.000594	-3e-05	-0.000564
5.27	0.001106	-0.000548	-3e-05	-0.000518
5.28	0.004262	-0.000488	-5.6e-05	-0.000432
5.29	0.009822	-0.000596	-6.5e-05	-0.000531
5.3	0.00917	-0.000527	-4.7e-05	-0.00048
5.31	0.005776	-0.000487	-3.2e-05	-0.000455
5.32	0.003422	-0.000571	-5.1e-05	-0.00052
5.33	-0.001383	-0.000513	-6.3e-05	-0.00045
5.34	-0.005393	-0.000544	-3.6e-05	-0.000508
5.35	-0.006023	-0.000544	-3e-05	-0.000514
5.36	-0.005797	-0.000481	-5.5e-05	-0.000426
5.37	-0.002112	-0.00058	-4.9e-05	-0.000531
5.38	0.004496	-0.000581	-4.1e-05	-0.00054
5.39	0.003494	-0.000553	-5.9e-05	-0.000494
5.4	-0.002627	-0.000468	-5.1e-05	-0.000417
5.41	-0.001285	-0.000484	-2.4e-05	-0.00046
5.42	0.002665	-0.000669	-3.7e-05	-0.000632
5.43	0.003318	-0.000577	-5.6e-05	-0.000521
5.44	0.002439	-0.000419	-4.2e-05	-0.000377
5.45	-0.001325	-0.000501	-3.2e-05	-0.000469
5.46	-0.004611	-0.000612	-4.4e-05	-0.000568
5.47	-0.003265	-0.000519	-6e-05	-0.000459
5.48	0.003001	-0.000471	-5.1e-05	-0.00042
5.49	0.002681	-0.000579	-3.9e-05	-0.00054
5.5	-0.004472	-0.000553	-5.7e-05	-0.000496
5.51	-0.003335	-0.000572	-6.2e-05	-0.00051
5.52	0.002639	-0.00048	-4.1e-05	-0.000439
5.53	0.000865	-0.000369	-3.9e-05	-0.00033
5.54	-0.00482	-0.000577	-4.1e-05	-0.000536
5.55	-0.00467	-0.00062	-3e-05	-0.00059
5.56	0.001191	-0.000527	-3.6e-05	-0.000491
5.57	0.004966	-0.000623	-4.3e-05	-0.00058
5.58	0.003725	-0.00063	-3.5e-05	-0.000595
5.59	0.005811	-0.000424	-3.1e-05	-0.000393
5.6	0.013111	-0.000329	-3.5e-05	-0.000294
5.61	0.013288	-0.000507	-4.3e-05	-0.000464
5.62	0.005293	-0.000536	-6.3e-05	-0.000473
5.63	0.000384	-0.000453	-6.7e-05	-0.000386
5.64	0.002451	-0.000531	-3.8e-05	-0.000493
5.65	0.007235	-0.000473	-2.4e-05	-0.000449
5.66	0.008988	-0.000437	-4.4e-05	-0.000393
5.67	0.006976	-0.000605	-6e-05	-0.000545
5.68	0.004726	-0.000569	-5.1e-05	-0.000518
5.69	0.004993	-0.000426	-3.8e-05	-0.000388
5.7	0.005907	-0.000395	-5.5e-05	-0.00034
5.71	0.002957	-0.000523	-6.2e-05	-0.000461
5.72	-0.000349	-0.000582	-4.6e-05	-0.000536
5.73	0.0005	-0.000494	-4.3e-05	-0.000451
5.74	-0.000965	-0.000559	-4.9e-05	-0.00051
5.75	-0.001509	-0.0005	-4.7e-05	-0.000453
5.76	0.004269	-0.000505	-4.4e-05	-0.000461
5.77	0.005627	-0.000646	-6e-05	-0.000586
5.78	0.003255	-0.000532	-6.3e-05	-0.000469
5.79	0.00309	-0.000504	-4.7e-05	-0.000457
5.8	0.002156	-0.000516	-4.6e-05	-0.00047
5.81	-0.001175	-0.000438	-4.8e-05	-0.00039
5.82	-0.004242	-0.000542	-5.6e-05	-0.000486
5.83	-0.002959	-0.000539	-5.9e-05	-0.00048
5.84	0.002025	-0.000396	-4.9e-05	-0.000347
5.85	0.005148	-0.000446	-5.6e-05	-0.00039
5.86	0.004703	-0.000561	-5.8e-05	-0.000503
5.87	0.005368	-0.000556	-2.7e-05	-0.000529
5.88	0.003022	-0.000484	-1.6e-05	-0.000468
5.89	-0.003557	-0.000494	-5.1e-05	-0.000443
5.9	-0.004456	-0.000666	-6e-05	-0.000606
5.91	-0.001593	-0.000625	-3.2e-05	-0.000593
5.92	-0.000381	-0.000384	-5e-05	-0.000334
5.93	0.000982	-0.000404	-6.1e-05	-0.000343
5.94	0.002907	-0.000642	-3.1e-05	-0.000611
5.95	0.005936	-0.000645	-5.7e-05	-0.000588
5.96	0.00802	-0.000443	-7.9e-05	-0.000364
5.97	0.007929	-0.000423	-2.7e-05	-0.000396
5.98	0.005344	-0.000467	-7e-06	-0.00046
5.99	0.00122	-0.000545	-3.6e-05	-0.000509
6	0.001199	-0.000622	-3.6e-05	-0.000586
6.01	0.006314	-0.000485	-2.4e-05	-0.000461
6.02	0.006304	-0.000475	-3.5e-05	-0.00044
6.03	-0.000269	-0.000637	-3.7e-05	-0.0006
6.04	-0.001781	-0.000591	-2.6e-05	-0.000565
6.05	0.003187	-0.000559	-3.1e-05	-0.000528
6.06	0.004897	-0.000613	-3.1e-05	-0.000582
6.07	0.003571	-0.000445	-1.9e-05	-0.000426
6.08	0.005613	-0.000182	-1.1e-05	-0.000171
6.09	0.005121	4.2e-05	-1.8e-05	6e-05
6.1	0.001373	0.000931	-2e-05	0.000951
6.11	0.00068	0.002158	-1.8e-05	0.002176
6.12	-0.001145	0.00277	-4.1e-05	0.002811
6.13	-0.003138	0.003308	-4.4e-05	0.003352
6.14	8.3e-05	0.003976	-3.1e-05	0.004007
6.15	0.006437	0.004235	-3.2e-05	0.004267
6.16	0.007935	0.004523	-2.8e-05	0.004551
6.17	0.003572	0.005237	-2.6e-05	0.005263
6.18	0.001315	0.00597	-3.3e-05	0.006003
6.19	0.001373	0.006628	-3.6e-05	0.006664
6.2	-0.00196	0.007462	-4.2e-05	0.007504
6.21	-0.006262	0.008361	-3.2e-05	0.008393
6.22	-0.005368	0.009254	-2.5e-05	0.009279
6.23	-0.004458	0.010313	-4.7e-05	0.01036
6.24	-0.008275	0.011293	-5.5e-05	0.011348
6.25	-0.009343	0.012163	-4e-05	0.012203
6.26	-0.004945	0.013248	-4.6e-05	0.013294
6.27	-0.002459	0.01434	-6.2e-05	0.014402
6.28	-0.002803	0.015199	-4.3e-05	0.015242
6.29	0.001309	0.016259	-2.7e-05	0.016286
6.3	0.002843	0.01745	-3.6e-05	0.017486
6.31	-0.003074	0.018387	-2.6e-05	0.018413
6.32	-0.003076	0.019363	-1e-05	0.019373
6.33	0.005739	0.02047	-2.6e-05	0.020496
6.34	0.006467	0.02148	-4.7e-05	0.021527
6.35	-0.000501	0.022562	-4.8e-05	0.02261
6.36	0.001636	0.023665	-5.3e-05	0.023718
6.37	0.005626	0.024553	-4.7e-05	0.0246
6.38	0.001199	0.025553	-2.4e-05	0.025577
6.39	-0.001439	0.026727	-2.7e-05	0.026754
6.4	0.002365	0.027717	-6.4e-05	0.027781
6.41	0.004609	0.0286	-8e-05	0.02868
6.42	0.002165	0.029688	-4.4e-05	0.029732
6.43	-0.001479	0.03073	-2.1e-05	0.030751
6.44	-0.001392	0.031621	-4.5e-05	0.031666
6.45	0.002006	0.032774	-6.7e-05	0.032841
6.46	0.000852	0.033952	-5.5e-05	0.034007
6.47	-0.004058	0.034885	-2.7e-05	0.034912
6.48	-0.002041	0.035911	-4e-05	0.035951
6.49	0.002099	0.03701	-5.9e-05	0.037069
6.5	-0.001331	0.037974	-3.8e-05	0.038012
6.51	-0.003283	0.039047	-4.1e-05	0.039088
6.52	-0.002477	0.040181	-4.7e-05	0.040228
6.53	-0.003805	0.041076	-2e-05	0.041096
6.54	0.0026	0.042034	-2.5e-05	0.042059
6.55	0.013177	0.043125	-5.8e-05	0.043183
6.56	0.011397	0.044025	-5.5e-05	0.04408
6.57	0.003045	0.045018	-3.7e-05	0.045055
6.58	0.000932	0.046196	-4.2e-05	0.046238
6.59	0.003803	0.047164	-3.3e-05	0.047197
6.6	0.007858	0.048125	-3.3e-05	0.048158
6.61	0.009128	0.049188	-5.8e-05	0.049246
6.62	0.005849	0.050135	-5e-05	0.050185
6.63	0.002224	0.051126	-2.7e-05	0.051153
6.64	0.002755	0.05216	-3.6e-05	0.052196
6.65	0.005448	0.053111	-4e-05	0.053151
6.66	0.006993	0.054083	-2.1e-05	0.054104
6.67	0.005672	0.055098	-1.8e-05	0.055116
6.68	0.00011	0.056096	-3e-05	0.056126
6.69	-0.00059	0.057178	-3.6e-05	0.057214
6.7	0.000728	0.058277	-3.4e-05	0.058311
6.71	-0.003606	0.059144	-3.1e-05	0.059175
6.72	-0.000565	0.060066	-2.5e-05	0.060091
6.73	0.008267	0.061293	-3.1e-05	0.061324
6.74	0.007029	0.062368	-5e-05	0.062418
6.75	0.002184	0.063246	-4.4e-05	0.06329
6.76	0.002325	0.064353	-2.8e-05	0.064381
6.77	0.001149	0.06545	-3e-05	0.06548
6.78	0.00194	0.0662	-2.1e-05	0.066221
6.79	0.005499	0.067185	-2e-05	0.067205
6.8	0.006572	0.068369	-2.2e-05	0.068391
6.81	0.01066	0.069267	-7e-06	0.069274
6.82	0.014435	0.070389	-1.7e-05	0.070406
6.83	0.009674	0.071583	-3.5e-05	0.071618
6.84	0.004493	0.072436	-1.7e-05	0.072453
6.85	0.005142	0.073524	-3e-06	0.073527
6.86	0.008672	0.074691	-2.1e-05	0.074712
6.87	0.013301	0.075589	-4e-05	0.075629
6.88	0.014039	0.076669	-3.3e-05	0.076702
6.89	0.008122	0.077866	-1e-05	0.077876
6.9	0.005715	0.078808	-3e-06	0.078811
6.91	0.012216	0.079853	-1.8e-05	0.079871
6.92	0.017923	0.081028	-3.7e-05	0.081065
6.93	0.019109	0.081875	-3.1e-05	0.081906
6.94	0.017137	0.082813	-6e-06	0.082819
6.95	0.016997	0.084022	-2e-06	0.084024
6.96	0.018613	0.084926	-3.2e-05	0.084958
6.97	0.012354	0.085759	-5.3e-05	0.085812
6.98	0.007298	0.086978	-4.7e-05	0.087025
6.99	0.010677	0.088028	-3.5e-05	0.088063
7	0.010825	0.08886	-3e-05	0.08889
7.01	0.007744	0.09003	-4.1e-05	0.090071
7.02	0.007308	0.091055	-4.3e-05	0.091098
7.03	0.008481	0.091826	-3.9e-05	0.091865
7.04	0.011156	0.092947	-4.4e-05	0.092991
7.05	0.014921	0.094034	-4.9e-05	0.094083
7.06	0.015662	0.094887	-3.7e-05	0.094924
7.07	0.013203	0.095944	-3e-05	0.095974
7.08	0.01311	0.097058	-3.8e-05	0.097096
7.09	0.016164	0.097849	-3.7e-05	0.097886
7.1	0.017754	0.098762	-4.5e-05	0.098807
7.11	0.01545	0.099885	-6.4e-05	0.099949
7.12	0.011233	0.100809	-5.5e-05	0.100864
7.13	0.013026	0.101801	-4.7e-05	0.101848
7.14	0.019985	0.102948	-6.8e-05	0.103016
7.15	0.020356	0.103854	-6.5e-05	0.103919
7.16	0.019746	0.104821	-5.8e-05	0.104879
7.17	0.025417	0.10606	-7.2e-05	0.106132
7.18	0.028314	0.10708	-6.9e-05	0.107149
7.19	0.026445	0.108032	-6.1e-05	0.108093
7.2	0.026207	0.109168	-6.9e-05	0.109237
7.21	0.028644	0.110143	-9.5e-05	0.110238
7.22	0.032755	0.111096	-0.00011	0.111206
7.23	0.033927	0.112219	-9.9e-05	0.112318
7.24	0.03218	0.113152	-9.6e-05	0.113248
7.25	0.031904	0.114081	-0.000107	0.114188
7.26	0.032202	0.115246	-0.000114	0.11536
7.27	0.031558	0.11619	-0.000116	0.116306
7.28	0.028966	0.117152	-0.000117	0.117269
7.29	0.026143	0.118356	-0.000136	0.118492
7.3	0.029037	0.119371	-0.000136	0.119507
7.31	0.037611	0.120283	-0.00012	0.120403
7.32	0.041478	0.121406	-0.00014	0.121546
7.33	0.040208	0.122484	-0.000166	0.12265
7.34	0.04274	0.123368	-0.000165	0.123533
7.35	0.046324	0.124432	-0.000168	0.1246
7.36	0.044226	0.125574	-0.000176	0.12575
7.37	0.039443	0.126462	-0.000173	0.126635
7.38	0.039686	0.127422	-0.000191	0.127613
7.39	0.041776	0.128517	-0.000205	0.128722
7.4	0.042049	0.129411	-0.000184	0.129595
7.41	0.047479	0.130365	-0.000184	0.130549
7.42	0.051949	0.131564	-0.000207	0.131771
7.43	0.050597	0.132612	-0.000225	0.132837
7.44	0.051124	0.133448	-0.000247	0.133695
7.45	0.053618	0.134371	-0.000249	0.13462
7.46	0.053444	0.135494	-0.000237	0.135731
7.47	0.052941	0.136516	-0.000247	0.136763
7.48	0.056979	0.137322	-0.000258	0.13758
7.49	0.058436	0.138348	-0.00025	0.138598
7.5	0.055453	0.139546	-0.000244	0.13979
7.51	0.058295	0.140447	-0.000259	0.140706
7.52	0.066837	0.141388	-0.000275	0.141663
7.53	0.071049	0.142577	-0.000273	0.14285
7.54	0.070165	0.143563	-0.000271	0.143834
7.55	0.069281	0.144432	-0.000289	0.144721
7.56	0.068344	0.145496	-0.000298	0.145794
7.57	0.065265	0.146533	-0.000287	0.14682
7.58	0.063914	0.147494	-0.000288	0.147782
7.59	0.067188	0.148556	-0.000301	0.148857
7.6	0.071441	0.149588	-0.000311	0.149899
7.61	0.076738	0.150537	-0.00032	0.150857
7.62	0.076635	0.151575	-0.000319	0.151894
7.63	0.069324	0.152598	-0.000329	0.152927
7.64	0.070318	0.153593	-0.000356	0.153949
7.65	0.07752	0.154797	-0.000369	0.155166
7.66	0.079803	0.155972	-0.000369	0.156341
7.67	0.080489	0.156841	-0.000364	0.157205
7.68	0.078652	0.157782	-0.000358	0.15814
7.69	0.073854	0.158858	-0.000355	0.159213
7.7	0.070805	0.159803	-0.000352	0.160155
7.71	0.072389	0.160904	-0.00036	0.161264
7.72	0.078615	0.162017	-0.000384	0.162401
7.73	0.080224	0.162809	-0.000393	0.163202
7.74	0.080673	0.163857	-0.000377	0.164234
7.75	0.089316	0.16503	-0.000381	0.165411
7.76	0.092118	0.165827	-0.000387	0.166214
7.77	0.083699	0.166834	-0.000386	0.16722
7.78	0.07788	0.168071	-0.000404	0.168475
7.79	0.073491	0.168956	-0.000411	0.169367
7.8	0.071938	0.169844	-0.000413	0.170257
7.81	0.080246	0.170947	-0.000424	0.171371
7.82	0.085862	0.171822	-0.000426	0.172248
7.83	0.085392	0.172721	-0.000425	0.173146
7.84	0.089205	0.173933	-0.000427	0.17436
7.85	0.093875	0.174928	-0.000428	0.175356
7.86	0.094611	0.175756	-0.00043	0.176186
7.87	0.097983	0.176893	-0.000444	0.177337
7.88	0.103284	0.177946	-0.000459	0.178405
7.89	0.102	0.178809	-0.000456	0.179265
7.9	0.098957	0.179943	-0.00046	0.180403
7.91	0.101861	0.181081	-0.000473	0.181554
7.92	0.10688	0.181898	-0.000454	0.182352
7.93	0.110641	0.182797	-0.000443	0.18324
7.94	0.110322	0.183941	-0.000469	0.18441
7.95	0.104936	0.184974	-0.000482	0.185456
7.96	0.105087	0.185947	-0.000481	0.186428
7.97	0.112809	0.186957	-0.000484	0.187441
7.98	0.115823	0.187977	-0.000484	0.188461
7.99	0.115587	0.1891	-0.000493	0.189593
8	0.11473	0.190071	-0.000498	0.190569
8.01	0.114391	0.190859	-0.000493	0.191352
8.02	0.121546	0.191927	-0.0005	0.192427
8.03	0.128558	0.193136	-0.000514	0.19365
8.04	0.128968	0.194098	-0.000515	0.194613
8.05	0.130499	0.195031	-0.000512	0.195543
8.06	0.133416	0.19617	-0.000521	0.196691
8.07	0.132262	0.197206	-0.00053	0.197736
8.08	0.131265	0.198074	-0.000521	0.198595
8.09	0.133322	0.199117	-0.000524	0.199641
8.1	0.13556	0.20017	-0.000535	0.200705
8.11	0.140554	0.201103	-0.000518	0.201621
8.12	0.146372	0.202177	-0.000524	0.202701
8.13	0.148401	0.203232	-0.00056	0.203792
8.14	0.147351	0.204166	-0.000549	0.204715
8.15	0.143075	0.205212	-0.000543	0.205755
8.16	0.143171	0.206272	-0.000572	0.206844
8.17	0.148012	0.207266	-0.000567	0.207833
8.18	0.148917	0.208268	-0.000557	0.208825
8.19	0.146614	0.209326	-0.000564	0.20989
8.2	0.145584	0.210305	-0.000556	0.210861
8.21	0.145813	0.211308	-0.000558	0.211866
8.22	0.147061	0.212344	-0.000579	0.212923
8.23	0.152564	0.213221	-0.000603	0.213824
8.24	0.158856	0.214234	-0.000604	0.214838
8.25	0.162753	0.215351	-0.00058	0.215931
8.26	0.166404	0.216256	-0.000568	0.216824
8.27	0.170939	0.217136	-0.00058	0.217716
8.28	0.171243	0.218234	-0.000598	0.218832
8.29	0.168842	0.219338	-0.000593	0.219931
8.3	0.171054	0.220323	-0.000585	0.220908
8.31	0.170722	0.22141	-0.000592	0.222002
8.32	0.169609	0.222424	-0.000591	0.223015
8.33	0.174215	0.223366	-0.000586	0.223952
8.34	0.176257	0.224382	-0.000608	0.22499
8.35	0.177449	0.225367	-0.00063	0.225997
8.36	0.177155	0.226413	-0.000628	0.227041
8.37	0.17301	0.227517	-0.000612	0.228129
8.38	0.172506	0.22846	-0.000608	0.229068
8.39	0.178126	0.229288	-0.000619	0.229907
8.4	0.185131	0.230345	-0.000619	0.230964
8.41	0.188373	0.231484	-0.000617	0.232101
8.42	0.186096	0.232341	-0.000617	0.232958
8.43	0.182681	0.233322	-0.000633	0.233955
8.44	0.187163	0.234527	-0.000655	0.235182
8.45	0.194182	0.235441	-0.000645	0.236086
8.46	0.193249	0.236346	-0.000628	0.236974
8.47	0.194315	0.237455	-0.000638	0.238093
8.48	0.200575	0.238375	-0.000647	0.239022
8.49	0.201896	0.239327	-0.00064	0.239967
8.5	0.200449	0.240478	-0.000642	0.24112
8.51	0.203066	0.241461	-0.000653	0.242114
8.52	0.205044	0.242344	-0.000654	0.242998
8.53	0.203255	0.243467	-0.000659	0.244126
8.54	0.205192	0.244498	-0.000657	0.245155
8.55	0.210449	0.24538	-0.000655	0.246035
8.56	0.213756	0.24642	-0.000667	0.247087
8.57	0.211523	0.247414	-0.000666	0.24808
8.58	0.210864	0.248422	-0.000657	0.249079
8.59	0.214878	0.2496	-0.000659	0.250259
8.6	0.218705	0.250611	-0.000665	0.251276
8.61	0.221512	0.251527	-0.000678	0.252205
8.62	0.219243	0.252609	-0.000685	0.253294
8.63	0.219061	0.253573	-0.000678	0.254251
8.64	0.225616	0.254428	-0.000677	0.255105
8.65	0.227024	0.25555	-0.000674	0.256224
8.66	0.225472	0.256585	-0.00068	0.257265
8.67	0.233241	0.257454	-0.000698	0.258152
8.68	0.243214	0.258662	-0.000709	0.259371
8.69	0.242751	0.259785	-0.000705	0.26049
8.7	0.238635	0.260563	-0.000697	0.26126
8.71	0.238572	0.261597	-0.00071	0.262307
8.72	0.238066	0.262701	-0.000711	0.263412
8.73	0.239208	0.263607	-0.000703	0.26431
8.74	0.247797	0.264735	-0.000725	0.26546
8.75	0.253187	0.265881	-0.000735	0.266616
8.76	0.249098	0.266727	-0.000717	0.267444
8.77	0.247218	0.267662	-0.000711	0.268373
8.78	0.256061	0.268782	-0.000726	0.269508
8.79	0.263135	0.269845	-0.000736	0.270581
8.8	0.256343	0.27087	-0.000743	0.271613
8.81	0.251609	0.27183	-0.000747	0.272577
8.82	0.260155	0.272725	-0.000754	0.273479
8.83	0.265982	0.273734	-0.000771	0.274505
8.84	0.262515	0.274852	-0.000767	0.275619
8.85	0.263642	0.275739	-0.000758	0.276497
8.86	0.272837	0.276571	-0.000774	0.277345
8.87	0.27569	0.277755	-0.000788	0.278543
8.88	0.27521	0.278793	-0.000771	0.279564
8.89	0.279763	0.279614	-0.000753	0.280367
8.9	0.280488	0.280707	-0.000788	0.281495
8.91	0.273584	0.281712	-0.00081	0.282522
8.92	0.273098	0.282574	-0.000783	0.283357
8.93	0.283313	0.283628	-0.000783	0.284411
8.94	0.291957	0.284675	-0.000809	0.285484
8.95	0.293162	0.285635	-0.000805	0.28644
8.96	0.287818	0.286705	-0.000778	0.287483
8.97	0.284116	0.287882	-0.000783	0.288665
8.98	0.285624	0.288778	-0.000816	0.289594
8.99	0.2912	0.289627	-0.000812	0.290439
9	0.294895	0.290836	-0.000802	0.291638
9.01	0.290592	0.291945	-0.000815	0.29276
9.02	0.290167	0.29291	-0.000811	0.293721
9.03	0.297229	0.293994	-0.000818	0.294812
9.04	0.29814	0.29493	-0.00084	0.29577
9.05	0.296691	0.295835	-0.000826	0.296661
9.06	0.297899	0.297075	-0.000834	0.297909
9.07	0.299419	0.298137	-0.000879	0.299016
9.08	0.304349	0.298914	-0.000866	0.29978
9.09	0.310085	0.299968	-0.000838	0.300806
9.1	0.314337	0.301076	-0.000862	0.301938
9.11	0.318028	0.301969	-0.00086	0.302829
9.12	0.318308	0.303007	-0.000837	0.303844
9.13	0.318362	0.303979	-0.000858	0.304837
9.14	0.318061	0.304816	-0.000874	0.30569
9.15	0.312436	0.305961	-0.000871	0.306832
9.16	0.308628	0.307059	-0.000878	0.307937
9.17	0.316874	0.307924	-0.000874	0.308798
9.18	0.324706	0.308951	-0.000852	0.309803
9.19	0.325122	0.309988	-0.000857	0.310845
9.2	0.327442	0.310827	-0.000888	0.311715
9.21	0.32961	0.311882	-0.000896	0.312778
9.22	0.333415	0.312972	-0.000899	0.313871
9.23	0.341698	0.313844	-0.000898	0.314742
9.24	0.345937	0.31489	-0.000877	0.315767
9.25	0.344672	0.315978	-0.000883	0.316861
9.26	0.34455	0.316857	-0.000905	0.317762
9.27	0.347673	0.317796	-0.000891	0.318687
9.28	0.349347	0.318899	-0.000884	0.319783
9.29	0.348848	0.319861	-0.000902	0.320763
9.3	0.350663	0.320752	-0.000914	0.321666
9.31	0.354836	0.321858	-0.000909	0.322767
9.32	0.360143	0.322904	-0.000899	0.323803
9.33	0.360707	0.323842	-0.000905	0.324747
9.34	0.357683	0.32492	-0.000911	0.325831
9.35	0.360556	0.325885	-0.00092	0.326805
9.36	0.364303	0.326836	-0.000933	0.327769
9.37	0.365331	0.32805	-0.000926	0.328976
9.38	0.372059	0.329122	-0.000919	0.330041
9.39	0.37971	0.329954	-0.000942	0.330896
9.4	0.37797	0.331077	-0.000949	0.332026
9.41	0.374986	0.332273	-0.000944	0.333217
9.42	0.379562	0.333164	-0.000967	0.334131
9.43	0.383808	0.334178	-0.000969	0.335147
9.44	0.387813	0.335209	-0.000956	0.336165
9.45	0.389628	0.336114	-0.000971	0.337085
9.46	0.385808	0.337279	-0.000981	0.33826
9.47	0.387348	0.338413	-0.000974	0.339387
9.48	0.391746	0.339275	-0.000973	0.340248
9.49	0.392656	0.340255	-0.000982	0.341237
9.5	0.396956	0.34137	-0.000982	0.342352
9.51	0.401146	0.342282	-0.000966	0.343248
9.52	0.397396	0.343247	-0.00097	0.344217
9.53	0.394692	0.344368	-0.000998	0.345366
9.54	0.398798	0.345282	-0.001023	0.346305
9.55	0.398824	0.34625	-0.001019	0.347269
9.56	0.398025	0.347344	-0.000997	0.348341
9.57	0.403471	0.348198	-0.000999	0.349197
9.58	0.410246	0.349053	-0.001018	0.350071
9.59	0.414017	0.350275	-0.001032	0.351307
9.6	0.411415	0.351357	-0.00104	0.352397
9.61	0.409535	0.352142	-0.001039	0.353181
9.62	0.416947	0.353296	-0.001051	0.354347
9.63	0.421348	0.354405	-0.001077	0.355482
9.64	0.417592	0.355123	-0.00107	0.356193
9.65	0.42023	0.356105	-0.001062	0.357167
9.66	0.424674	0.357213	-0.001092	0.358305
9.67	0.42956	0.358114	-0.001109	0.359223
9.68	0.438379	0.359127	-0.001105	0.360232
9.69	0.436882	0.360117	-0.001095	0.361212
9.7	0.430928	0.360917	-0.001091	0.362008
9.71	0.433141	0.361977	-0.001122	0.363099
9.72	0.434336	0.363175	-0.001141	0.364316
9.73	0.435821	0.364046	-0.001133	0.365179
9.74	0.441661	0.365045	-0.001139	0.366184
9.75	0.443497	0.366244	-0.001151	0.367395
9.76	0.446667	0.367129	-0.001164	0.368293
9.77	0.452928	0.368179	-0.001171	0.36935
9.78	0.455861	0.369373	-0.001188	0.370561
9.79	0.460046	0.37017	-0.001212	0.371382
9.8	0.460292	0.371153	-0.001199	0.372352
9.81	0.455397	0.37235	-0.001198	0.373548
9.82	0.460826	0.373185	-0.001234	0.374419
9.83	0.468947	0.374088	-0.001264	0.375352
9.84	0.472641	0.375323	-0.001272	0.376595
9.85	0.479447	0.376345	-0.001283	0.377628
9.86	0.480754	0.37717	-0.001318	0.378488
9.87	0.471365	0.37829	-0.001342	0.379632
9.88	0.471308	0.379376	-0.00135	0.380726
9.89	0.486736	0.380302	-0.001363	0.381665
9.9	0.490675	0.381442	-0.001388	0.38283
9.91	0.47902	0.382503	-0.001409	0.383912
9.92	0.477258	0.383349	-0.001426	0.384775
9.93	0.484686	0.384359	-0.001442	0.385801
9.94	0.48513	0.385454	-0.001486	0.38694
9.95	0.490395	0.38632	-0.001536	0.387856
9.96	0.499429	0.387288	-0.001554	0.388842
9.97	0.50012	0.388377	-0.001586	0.389963
9.98	0.500925	0.389163	-0.001658	0.390821
9.99	0.501681	0.390126	-0.001734	0.39186
10	0.500386	0.391369	-0.001807	0.393176
10.01	0.5067	0.392266	-0.001911	0.394177
10.02	0.519818	0.393182	-0.002083	0.395265
10.03	0.522432	0.394353	-0.002374	0.396727
10.04	0.518522	0.39532	-0.00299	0.39831
10.05	0.527295	0.396222	-0.004972	0.401194
10.06	0.537037	0.397352	-0.00957	0.406922
10.07	0.535618	0.398393	-0.013997	0.41239
10.08	0.531704	0.399369	-0.014933	0.414302
10.09	0.529942	0.400432	-0.014783	0.415215
10.1	0.533714	0.401271	-0.015343	0.416614
10.11	0.543118	0.402129	-0.015369	0.417498
10.12	0.544886	0.403295	-0.015195	0.41849
10.13	0.538463	0.404299	-0.015448	0.419747
10.14	0.537078	0.405165	-0.015573	0.420738
10.15	0.539758	0.406222	-0.015546	0.421768
10.16	0.543609	0.407233	-0.015615	0.422848
10.17	0.552287	0.408213	-0.015645	0.423858
10.18	0.558023	0.409333	-0.015661	0.424994
10.19	0.557278	0.410383	-0.015726	0.426109
10.2	0.560297	0.411268	-0.015761	0.427029
10.21	0.564539	0.412285	-0.015798	0.428083
10.22	0.567543	0.413435	-0.015845	0.42928
10.23	0.577489	0.414378	-0.015873	0.430251
10.24	0.58351	0.415361	-0.015909	0.43127
10.25	0.580651	0.416529	-0.015966	0.432495
10.26	0.583735	0.417605	-0.016017	0.433622
10.27	0.590607	0.41858	-0.016062	0.434642
10.28	0.590615	0.41944	-0.016104	0.435544
10.29	0.589075	0.420359	-0.016143	0.436502
10.3	0.591325	0.421351	-0.016209	0.43756
10.31	0.591062	0.422347	-0.016298	0.438645
10.32	0.591835	0.423538	-0.016392	0.43993
10.33	0.598141	0.424675	-0.016496	0.441171
10.34	0.600043	0.425524	-0.016606	0.44213
10.35	0.596596	0.426387	-0.01673	0.443117
10.36	0.600534	0.427406	-0.016882	0.444288
10.37	0.609709	0.428446	-0.017062	0.445508
10.38	0.610167	0.42944	-0.01727	0.44671
10.39	0.605984	0.430453	-0.017544	0.447997
10.4	0.611139	0.431531	-0.017894	0.449425
10.41	0.616993	0.432487	-0.018284	0.450771
10.42	0.614599	0.433363	-0.018743	0.452106
10.43	0.614642	0.434429	-0.019265	0.453694
10.44	0.617652	0.435514	-0.019735	0.455249
10.45	0.621678	0.436306	-0.020128	0.456434
10.46	0.628355	0.437181	-0.020465	0.457646
10.47	0.631272	0.438398	-0.020736	0.459134
10.48	0.630888	0.439413	-0.021001	0.460414
10.49	0.631757	0.440327	-0.021247	0.461574
10.5	0.635783	0.441418	-0.021425	0.462843
10.51	0.640818	0.442314	-0.021577	0.463891
10.52	0.64417	0.443255	-0.021737	0.464992
10.53	0.646485	0.444538	-0.021884	0.466422
10.54	0.650168	0.44554	-0.022008	0.467548
10.55	0.652856	0.446271	-0.022146	0.468417
10.56	0.65625	0.447393	-0.022314	0.469707
10.57	0.663574	0.448491	-0.022472	0.470963
10.58	0.667595	0.449335	-0.022619	0.471954
10.59	0.66993	0.450428	-0.022818	0.473246
10.6	0.675606	0.451519	-0.023056	0.474575
10.61	0.677781	0.452362	-0.023277	0.475639
10.62	0.679246	0.453433	-0.023536	0.476969
10.63	0.682367	0.454574	-0.023903	0.478477
10.64	0.684575	0.455441	-0.02442	0.479861
10.65	0.685685	0.456513	-0.025123	0.481636
10.66	0.684908	0.457691	-0.025876	0.483567
10.67	0.685681	0.458509	-0.026493	0.485002
10.68	0.693281	0.459431	-0.026981	0.486412
10.69	0.698218	0.460528	-0.027384	0.487912
10.7	0.695272	0.461482	-0.027699	0.489181
10.71	0.698637	0.462626	-0.027931	0.490557
10.72	0.704709	0.4638	-0.028128	0.491928
10.73	0.705777	0.46463	-0.028333	0.492963
10.74	0.709675	0.465658	-0.028528	0.494186
10.75	0.715538	0.466824	-0.028668	0.495492
10.76	0.720147	0.467591	-0.02878	0.496371
10.77	0.722194	0.468606	-0.028914	0.49752
10.78	0.72046	0.469863	-0.029051	0.498914
10.79	0.721389	0.470745	-0.029154	0.499899
10.8	0.725587	0.471607	-0.029278	0.500885
10.81	0.724052	0.472663	-0.029442	0.502105
10.82	0.721593	0.473595	-0.029581	0.503176
10.83	0.727153	0.474547	-0.029703	0.50425
10.84	0.730334	0.475674	-0.029841	0.505515
10.85	0.732379	0.476575	-0.029973	0.506548
10.86	0.738545	0.477495	-0.030108	0.507603
10.87	0.740108	0.478717	-0.030269	0.508986
10.88	0.743796	0.479677	-0.030427	0.510104
10.89	0.751093	0.480527	-0.030589	0.511116
10.9	0.751303	0.48164	-0.030805	0.512445
10.91	0.755346	0.482667	-0.031109	0.513776
10.92	0.765487	0.48361	-0.031454	0.515064
10.93	0.763311	0.484705	-0.031825	0.51653
10.94	0.75388	0.48564	-0.032282	0.517922
10.95	0.756125	0.486492	-0.032865	0.519357
10.96	0.766668	0.487628	-0.033518	0.521146
10.97	0.77323	0.488757	-0.03414	0.522897
10.98	0.769401	0.48958	-0.034674	0.524254
10.99	0.767627	0.490466	-0.035114	0.52558
11	0.775114	0.491615	-0.035483	0.527098
11.01	0.777173	0.492675	-0.035829	0.528504
11.02	0.775128	0.493634	-0.036171	0.529805
11.03	0.782497	0.494653	-0.036492	0.531145
11.04	0.789839	0.495611	-0.036798	0.532409
11.05	0.785958	0.496563	-0.037097	0.53366
11.06	0.788711	0.497611	-0.037379	0.53499
11.07	0.798008	0.498547	-0.037658	0.536205
11.08	0.794689	0.499485	-0.03793	0.537415
11.09	0.795377	0.500635	-0.038157	0.538792
11.1	0.809168	0.501716	-0.038367	0.540083
11.11	0.811578	0.502636	-0.038587	0.541223
11.12	0.808327	0.503701	-0.038775	0.542476
11.13	0.813632	0.504752	-0.038937	0.543689
11.14	0.820109	0.505658	-0.039132	0.54479
11.15	0.824328	0.506726	-0.039369	0.546095
11.16	0.827898	0.507834	-0.039583	0.547417
11.17	0.833353	0.508773	-0.039774	0.548547
11.18	0.840669	0.509728	-0.039986	0.549714
11.19	0.843466	0.510793	-0.040202	0.550995
11.2	0.842139	0.511719	-0.040423	0.552142
11.21	0.845629	0.512663	-0.040635	0.553298
11.22	0.850792	0.513736	-0.040795	0.554531
11.23	0.853807	0.514615	-0.040954	0.555569
11.24	0.859766	0.515617	-0.041153	0.55677
11.25	0.863548	0.516832	-0.041331	0.558163
11.26	0.858794	0.517746	-0.041495	0.559241
11.27	0.854027	0.518697	-0.041723	0.56042
11.28	0.856148	0.519852	-0.042007	0.561859
11.29	0.863719	0.520781	-0.042361	0.563142
11.3	0.868616	0.521713	-0.042806	0.564519
11.31	0.868701	0.522872	-0.043299	0.566171
11.32	0.873232	0.523836	-0.043796	0.567632
11.33	0.884953	0.524745	-0.044285	0.56903
11.34	0.892109	0.525856	-0.044784	0.57064
11.35	0.891522	0.526802	-0.045247	0.572049
11.36	0.889884	0.5277	-0.045622	0.573322
11.37	0.892634	0.528802	-0.045987	0.574789
11.38	0.900656	0.529834	-0.046327	0.576161
11.39	0.905575	0.530744	-0.046578	0.577322
11.4	0.904449	0.531801	-0.046831	0.578632
11.41	0.906635	0.532778	-0.047126	0.579904
11.42	0.91294	0.533609	-0.047394	0.581003
11.43	0.916007	0.534726	-0.047639	0.582365
11.44	0.917148	0.535819	-0.04792	0.583739
11.45	0.918833	0.53658	-0.048277	0.584857
11.46	0.920953	0.537688	-0.048678	0.586366
11.47	0.920865	0.538974	-0.049095	0.588069
11.48	0.920051	0.539854	-0.049572	0.589426
11.49	0.924166	0.540782	-0.050077	0.590859
11.5	0.929668	0.541845	-0.050522	0.592367
11.51	0.931726	0.542718	-0.05089	0.593608
11.52	0.932462	0.543657	-0.051224	0.594881
11.53	0.939796	0.544733	-0.051514	0.596247
11.54	0.951769	0.545688	-0.051754	0.597442
11.55	0.957264	0.546637	-0.051988	0.598625
11.56	0.960639	0.547738	-0.052206	0.599944
11.57	0.962062	0.548787	-0.052383	0.60117
11.58	0.957075	0.549785	-0.052528	0.602313
11.59	0.958639	0.550891	-0.052643	0.603534
11.6	0.967465	0.55188	-0.052755	0.604635
11.61	0.968576	0.552768	-0.052884	0.605652
11.62	0.96466	0.55387	-0.053043	0.606913
11.63	0.970084	0.554889	-0.053229	0.608118
11.64	0.979366	0.555742	-0.053416	0.609158
11.65	0.982994	0.556806	-0.053602	0.610408
11.66	0.983814	0.55781	-0.053845	0.611655
11.67	0.983245	0.55858	-0.054187	0.612767
11.68	0.982858	0.559632	-0.054641	0.614273
11.69	0.986881	0.560829	-0.055164	0.615993
11.7	0.989796	0.561721	-0.055659	0.61738
11.71	0.991985	0.562626	-0.056057	0.618683
11.72	0.999101	0.563758	-0.056372	0.62013
11.73	1.00471	0.564741	-0.056667	0.621408
11.74	1.0076	0.56577	-0.056936	0.622706
11.75	1.01206	0.566901	-0.057157	0.624058
11.76	1.01693	0.567804	-0.05736	0.625164
11.77	1.02391	0.568679	-0.057586	0.626265
11.78	1.02574	0.569733	-0.057809	0.627542
11.79	1.02277	0.570796	-0.05798	0.628776
11.8	1.02927	0.571737	-0.058144	0.629881
11.81	1.03668	0.572714	-0.058355	0.631069
11.82	1.03499	0.573755	-0.058577	0.632332
11.83	1.03516	0.574756	-0.058785	0.633541
11.84	1.03602	0.575793	-0.059013	0.634806
11.85	1.03338	0.576747	-0.059265	0.636012
11.86	1.03664	0.577667	-0.059565	0.637232
11.87	1.04971	0.578781	-0.05993	0.638711
11.88	1.05924	0.579865	-0.060283	0.640148
11.89	1.05915	0.580833	-0.060628	0.641461
11.9	1.0609	0.581862	-0.061049	0.642911
11.91	1.06195	0.582874	-0.061482	0.644356
11.92	1.06176	0.583804	-0.061848	0.645652
11.93	1.06928	0.584838	-0.062182	0.64702
11.94	1.07808	0.585883	-0.06253	0.648413
11.95	1.07857	0.586798	-0.062848	0.649646
11.96	1.07733	0.587849	-0.063113	0.650962
11.97	1.08033	0.588973	-0.063353	0.652326
11.98	1.08452	0.589819	-0.063558	0.653377
11.99	1.08629	0.590807	-0.063733	0.65454
12	1.0895	0.592014	-0.063903	0.655917
12.01	1.09509	0.592853	-0.064072	0.656925
12.02	1.09994	0.593722	-0.064231	0.657953
12.03	1.10348	0.59502	-0.064373	0.659393
12.04	1.10878	0.595994	-0.064503	0.660497
12.05	1.11183	0.59674	-0.06465	0.66139
12.06	1.11087	0.597951	-0.06482	0.662771
12.07	1.11427	0.599147	-0.064981	0.664128
12.08	1.12056	0.600093	-0.065144	0.665237
12.09	1.1246	0.601226	-0.065336	0.666562
12.1	1.12436	0.602205	-0.065538	0.667743
12.11	1.12217	0.602956	-0.065762	0.668718
12.12	1.12751	0.604018	-0.066029	0.670047
12.13	1.13389	0.605123	-0.066283	0.671406
12.14	1.13509	0.605953	-0.066526	0.672479
12.15	1.13747	0.606923	-0.066826	0.673749
12.16	1.14204	0.608088	-0.067182	0.67527
12.17	1.14261	0.609082	-0.067558	0.67664
12.18	1.14075	0.610011	-0.067967	0.677978
12.19	1.14431	0.611103	-0.068465	0.679568
12.2	1.15225	0.612084	-0.069046	0.68113
12.21	1.15935	0.613007	-0.069573	0.68258
12.22	1.16269	0.614028	-0.070005	0.684033
12.23	1.16231	0.614955	-0.070421	0.685376
12.24	1.15957	0.615947	-0.07085	0.686797
12.25	1.15846	0.617061	-0.071264	0.688325
12.26	1.16464	0.617969	-0.071599	0.689568
12.27	1.16905	0.618916	-0.071863	0.690779
12.28	1.16758	0.620032	-0.072116	0.692148
12.29	1.17169	0.620972	-0.072363	0.693335
12.3	1.17666	0.621904	-0.072578	0.694482
12.31	1.18059	0.62302	-0.072785	0.695805
12.32	1.19087	0.624033	-0.072996	0.697029
12.33	1.19796	0.624953	-0.07317	0.698123
12.34	1.19991	0.626073	-0.073314	0.699387
12.35	1.20486	0.627095	-0.073476	0.700571
12.36	1.20945	0.628023	-0.073686	0.701709
12.37	1.20946	0.629083	-0.073922	0.703005
12.38	1.21123	0.630055	-0.074136	0.704191
12.39	1.21726	0.631026	-0.074334	0.70536
12.4	1.22369	0.63214	-0.074533	0.706673
12.41	1.22611	0.633179	-0.074735	0.707914
12.42	1.22675	0.634079	-0.074948	0.709027
12.43	1.22858	0.635141	-0.075172	0.710313
12.44	1.23044	0.636197	-0.075417	0.711614
12.45	1.23511	0.637072	-0.07567	0.712742
12.46	1.24427	0.638171	-0.075972	0.714143
12.47	1.24853	0.639341	-0.076346	0.715687
12.48	1.24564	0.640259	-0.076775	0.717034
12.49	1.24691	0.641242	-0.077346	0.718588
12.5	1.24824	0.642298	-0.078006	0.720304
12.51	1.24843	0.643187	-0.078554	0.721741
12.52	1.25641	0.644196	-0.078919	0.723115
12.53	1.26363	0.645355	-0.079187	0.724542
12.54	1.26157	0.646296	-0.079411	0.725707
12.55	1.26434	0.64711	-0.079605	0.726715
12.56	1.26899	0.648077	-0.079813	0.72789
12.57	1.26763	0.649089	-0.079996	0.729085
12.58	1.2719	0.650169	-0.080155	0.730324
12.59	1.2777	0.651302	-0.080334	0.731636
12.6	1.27805	0.652269	-0.08049	0.732759
12.61	1.28239	0.653189	-0.080634	0.733823
12.62	1.28867	0.654274	-0.080835	0.735109
12.63	1.29046	0.655261	-0.081045	0.736306
12.64	1.29345	0.65613	-0.081208	0.737338
12.65	1.29418	0.657162	-0.081385	0.738547
12.66	1.29214	0.65825	-0.081607	0.739857
12.67	1.29563	0.659112	-0.081807	0.740919
12.68	1.30344	0.66002	-0.081986	0.742006
12.69	1.3097	0.661146	-0.082203	0.743349
12.7	1.31194	0.662091	-0.082462	0.744553
12.71	1.3143	0.662981	-0.082745	0.745726
12.72	1.32088	0.663944	-0.08302	0.746964
12.73	1.32471	0.664917	-0.083288	0.748205
12.74	1.32212	0.666035	-0.083624	0.749659
12.75	1.32159	0.667109	-0.084042	0.751151
12.76	1.32561	0.667998	-0.084476	0.752474
12.77	1.32819	0.668998	-0.084971	0.753969
12.78	1.33101	0.670211	-0.08555	0.755761
12.79	1.33522	0.671189	-0.086095	0.757284
12.8	1.33808	0.672073	-0.086513	0.758586
12.81	1.34105	0.673263	-0.086841	0.760104
12.82	1.3483	0.674215	-0.087141	0.761356
12.83	1.35652	0.674961	-0.087376	0.762337
12.84	1.35637	0.676094	-0.087575	0.763669
12.85	1.35562	0.677167	-0.087799	0.764966
12.86	1.35991	0.678042	-0.087978	0.76602
12.87	1.36018	0.679257	-0.088135	0.767392
12.88	1.36159	0.680338	-0.088339	0.768677
12.89	1.36929	0.681003	-0.088557	0.76956
12.9	1.37615	0.681962	-0.088768	0.77073
12.91	1.37946	0.683197	-0.088995	0.772192
12.92	1.38424	0.68418	-0.089235	0.773415
12.93	1.38712	0.68513	-0.089471	0.774601
12.94	1.38453	0.686223	-0.089724	0.775947
12.95	1.38695	0.687157	-0.089964	0.777121
12.96	1.39615	0.688126	-0.090203	0.778329
12.97	1.40198	0.689184	-0.090502	0.779686
12.98	1.4015	0.690037	-0.090825	0.780862
12.99	1.39686	0.691046	-0.091132	0.782178
13	1.39874	0.692261	-0.091496	0.783757
13.01	1.40885	0.693111	-0.092042	0.785153
13.02	1.41828	0.693938	-0.092809	0.786747
13.03	1.4211	0.695151	-0.093718	0.788869
13.04	1.42224	0.696171	-0.094593	0.790764
13.05	1.4309	0.697119	-0.095202	0.792321
13.06	1.43621	0.698277	-0.09557	0.793847
13.07	1.43781	0.699141	-0.095884	0.795025
13.08	1.44118	0.699956	-0.096132	0.796088
13.09	1.43753	0.701141	-0.096297	0.797438
13.1	1.43437	0.702192	-0.096473	0.798665
13.11	1.44318	0.703034	-0.096669	0.799703
13.12	1.45579	0.704041	-0.096814	0.800855
13.13	1.46308	0.70507	-0.096959	0.802029
13.14	1.47054	0.706015	-0.097144	0.803159
13.15	1.47525	0.707102	-0.097324	0.804426
13.16	1.47133	0.708148	-0.097507	0.805655
13.17	1.47205	0.70898	-0.097716	0.806696
13.18	1.48244	0.71001	-0.097938	0.807948
13.19	1.4891	0.711132	-0.098181	0.809313
13.2	1.48925	0.712079	-0.098442	0.810521
13.21	1.49175	0.713066	-0.098721	0.811787
13.22	1.50033	0.714102	-0.099045	0.813147
13.23	1.50593	0.715153	-0.099388	0.814541
13.24	1.50868	0.716183	-0.09972	0.815903
13.25	1.51176	0.717139	-0.100061	0.8172
13.26	1.50979	0.718133	-0.100408	0.818541
13.27	1.5123	0.719279	-0.100719	0.819998
13.28	1.52249	0.720409	-0.101002	0.821411
13.29	1.53036	0.721267	-0.101293	0.82256
13.3	1.53086	0.722151	-0.101572	0.823723
13.31	1.52958	0.723341	-0.101796	0.825137
13.32	1.53944	0.724355	-0.101975	0.82633
13.33	1.54941	0.725205	-0.102158	0.827363
13.34	1.54791	0.726235	-0.102344	0.828579
13.35	1.54784	0.727168	-0.102489	0.829657
13.36	1.55238	0.727995	-0.102627	0.830622
13.37	1.55638	0.729114	-0.102792	0.831906
13.38	1.55701	0.730293	-0.102967	0.83326
13.39	1.55723	0.731157	-0.103164	0.834321
13.4	1.56111	0.732131	-0.103393	0.835524
13.41	1.56782	0.733237	-0.103657	0.836894
13.42	1.57647	0.73411	-0.103943	0.838053
13.43	1.5816	0.735146	-0.104243	0.839389
13.44	1.58086	0.736322	-0.104627	0.840949
13.45	1.57994	0.737185	-0.10506	0.842245
13.46	1.58366	0.738117	-0.105507	0.843624
13.47	1.59331	0.739188	-0.105992	0.84518
13.48	1.59866	0.740078	-0.106432	0.84651
13.49	1.59379	0.741106	-0.106836	0.847942
13.5	1.59584	0.742224	-0.107321	0.849545
13.51	1.60751	0.742956	-0.107869	0.850825
13.52	1.61055	0.743798	-0.10836	0.852158
13.53	1.61144	0.74502	-0.108775	0.853795
13.54	1.62263	0.746072	-0.10919	0.855262
13.55	1.6297	0.746991	-0.109611	0.856602
13.56	1.62807	0.748072	-0.110017	0.858089
13.57	1.6331	0.749054	-0.110426	0.85948
13.58	1.63855	0.749879	-0.110838	0.860717
13.59	1.6379	0.750861	-0.1112	0.862061
13.6	1.64339	0.752013	-0.111507	0.86352
13.61	1.65305	0.753007	-0.111838	0.864845
13.62	1.6586	0.753949	-0.112209	0.866158
13.63	1.65985	0.755028	-0.11258	0.867608
13.64	1.66226	0.756062	-0.112953	0.869015
13.65	1.66971	0.757193	-0.113307	0.8705
13.66	1.67481	0.758293	-0.113654	0.871947
13.67	1.67271	0.759162	-0.114013	0.873175
13.68	1.67359	0.760248	-0.1144	0.874648
13.69	1.68457	0.761394	-0.114879	0.876273
13.7	1.69305	0.762192	-0.115457	0.877649
13.71	1.69269	0.763158	-0.116079	0.879237
13.72	1.69616	0.764415	-0.116694	0.881109
13.73	1.70404	0.765426	-0.117255	0.882681
13.74	1.70697	0.766243	-0.11776	0.884003
13.75	1.71062	0.767266	-0.118237	0.885503
13.76	1.71504	0.768244	-0.118663	0.886907
13.77	1.71655	0.769176	-0.119002	0.888178
13.78	1.72617	0.770204	-0.119317	0.889521
13.79	1.73507	0.771122	-0.119655	0.890777
13.8	1.73219	0.77207	-0.119943	0.892013
13.81	1.73815	0.773143	-0.120204	0.893347
13.82	1.75181	0.774106	-0.120493	0.894599
13.83	1.74743	0.775043	-0.120749	0.895792
13.84	1.74217	0.776154	-0.120998	0.897152
13.85	1.74991	0.777139	-0.121287	0.898426
13.86	1.75412	0.778004	-0.12156	0.899564
13.87	1.76676	0.779153	-0.121792	0.900945
13.88	1.78182	0.780316	-0.122034	0.90235
13.89	1.78088	0.781036	-0.122298	0.903334
13.9	1.7806	0.781917	-0.122564	0.904481
13.91	1.78647	0.783146	-0.12287	0.906016
13.92	1.79258	0.784176	-0.123215	0.907391
13.93	1.80117	0.785067	-0.123608	0.908675
13.94	1.80533	0.786015	-0.124154	0.910169
13.95	1.80403	0.786943	-0.124913	0.911856
13.96	1.80858	0.787962	-0.125851	0.913813
13.97	1.81497	0.789063	-0.126802	0.915865
13.98	1.8155	0.79	-0.127492	0.917492
13.99	1.81932	0.790988	-0.12793	0.918918
14	1.82342	0.792077	-0.128338	0.920415
14.01	1.8234	0.792963	-0.128685	0.921648
14.02	1.82833	0.79394	-0.128907	0.922847
14.03	1.83529	0.795188	-0.129146	0.924334
14.04	1.83754	0.796129	-0.129444	0.925573
14.05	1.83968	0.796915	-0.129706	0.926621
14.06	1.84742	0.79809	-0.129943	0.928033
14.07	1.86353	0.799128	-0.130219	0.929347
14.08	1.87344	0.799988	-0.130495	0.930483
14.09	1.87004	0.801219	-0.130726	0.931945
14.1	1.8674	0.802367	-0.130965	0.933332
14.11	1.87213	0.803145	-0.131251	0.934396
14.12	1.88148	0.804152	-0.131546	0.935698
14.13	1.88666	0.805292	-0.131835	0.937127
14.14	1.88613	0.806087	-0.132129	0.938216
14.15	1.88605	0.807035	-0.132443	0.939478
14.16	1.88674	0.808204	-0.132784	0.940988
14.17	1.89392	0.809163	-0.133096	0.942259
14.18	1.90633	0.810205	-0.133382	0.943587
14.19	1.90905	0.811288	-0.133729	0.945017
14.2	1.90562	0.812122	-0.134098	0.94622
14.21	1.90767	0.813065	-0.13443	0.947495
14.22	1.91252	0.814181	-0.134771	0.948952
14.23	1.91755	0.815114	-0.135117	0.950231
14.24	1.92441	0.816043	-0.135453	0.951496
14.25	1.93503	0.817094	-0.135832	0.952926
14.26	1.94523	0.817985	-0.136244	0.954229
14.27	1.94904	0.818878	-0.13669	0.955568
14.28	1.95039	0.819986	-0.137259	0.957245
14.29	1.95604	0.821003	-0.137914	0.958917
14.3	1.9617	0.821944	-0.138471	0.960415
14.31	1.96166	0.823016	-0.138904	0.96192
14.32	1.96084	0.82397	-0.139326	0.963296
14.33	1.96405	0.82492	-0.139736	0.964656
14.34	1.96941	0.826053	-0.140092	0.966145
14.35	1.97285	0.827071	-0.140417	0.967488
14.36	1.98177	0.827984	-0.140729	0.968713
14.37	1.99527	0.828978	-0.14107	0.970048
14.38	1.99964	0.830005	-0.141419	0.971424
14.39	1.99825	0.831057	-0.141691	0.972748
14.4	2.00465	0.832142	-0.141941	0.974083
14.41	2.0149	0.833038	-0.142231	0.975269
14.42	2.02108	0.833943	-0.142469	0.976412
14.43	2.02318	0.83513	-0.142642	0.977772
14.44	2.02203	0.836099	-0.14285	0.978949
14.45	2.02395	0.836935	-0.143065	0.98
14.46	2.03239	0.838181	-0.143268	0.981449
14.47	2.04	0.839375	-0.143523	0.982898
14.48	2.0409	0.840154	-0.143815	0.983969
14.49	2.04268	0.841118	-0.14413	0.985248
14.5	2.05119	0.842263	-0.144506	0.986769
14.51	2.06154	0.843175	-0.144931	0.988106
14.52	2.06585	0.844197	-0.145339	0.989536
14.53	2.0647	0.84537	-0.145708	0.991078
14.54	2.0687	0.846246	-0.146034	0.99228
14.55	2.07615	0.847169	-0.14635	0.993519
14.56	2.0789	0.848401	-0.146719	0.99512
14.57	2.08037	0.849366	-0.147123	0.996489
14.58	2.08575	0.850245	-0.147543	0.997788
14.59	2.0934	0.851373	-0.147983	0.999356
14.6	2.10134	0.852251	-0.148456	1.00071
14.61	2.10867	0.853064	-0.148979	1.00204
14.62	2.1133	0.854213	-0.149522	1.00374
14.63	2.11812	0.855274	-0.150122	1.0054
14.64	2.12296	0.856097	-0.150821	1.00692
14.65	2.12578	0.857128	-0.151509	1.00864
14.66	2.13222	0.858175	-0.152054	1.01023
14.67	2.1366	0.859035	-0.152434	1.01147
14.68	2.14067	0.860003	-0.152736	1.01274
14.69	2.1508	0.860992	-0.153048	1.01404
14.7	2.15507	0.861955	-0.153328	1.01528
14.71	2.15337	0.863047	-0.153546	1.01659
14.72	2.15577	0.864095	-0.1538	1.01789
14.73	2.15942	0.864992	-0.15412	1.01911
14.74	2.16635	0.86593	-0.154495	1.02043
14.75	2.17712	0.867066	-0.154962	1.02203
14.76	2.18152	0.868119	-0.15541	1.02353
14.77	2.18243	0.869103	-0.155756	1.02486
14.78	2.18949	0.870163	-0.156096	1.02626
14.79	2.19851	0.871017	-0.156434	1.02745
14.8	2.20313	0.871921	-0.156757	1.02868
14.81	2.2067	0.873108	-0.157107	1.03022
14.82	2.21192	0.874126	-0.157455	1.03158
14.83	2.21646	0.875098	-0.157801	1.0329
14.84	2.22086	0.876234	-0.158157	1.03439
14.85	2.22768	0.877185	-0.158499	1.03568
14.86	2.23533	0.878024	-0.158836	1.03686
14.87	2.24048	0.879124	-0.159161	1.03829
14.88	2.24462	0.880174	-0.159466	1.03964
14.89	2.24776	0.880982	-0.159764	1.04075
14.9	2.24982	0.882041	-0.16006	1.0421
14.91	2.25708	0.883137	-0.160327	1.04346
14.92	2.2681	0.884016	-0.160563	1.04458
14.93	2.272	0.885136	-0.160831	1.04597
14.94	2.26892	0.886252	-0.161159	1.04741
14.95	2.26992	0.887066	-0.161525	1.04859
14.96	2.27626	0.888073	-0.161893	1.04997
14.97	2.28127	0.889205	-0.162224	1.05143
14.98	2.2854	0.890018	-0.162545	1.05256
14.99	2.29167	0.89088	-0.1629	1.05378
15	2.29805	0.892082	-0.16329	1.05537
15.01	2.30441	0.893073	-0.163685	1.05676
15.02	2.312	0.893887	-0.164099	1.05799
15.03	2.32093	0.894978	-0.164519	1.0595
15.04	2.32681	0.896063	-0.164925	1.06099
15.05	2.32978	0.89708	-0.16536	1.06244
15.06	2.33436	0.898115	-0.165854	1.06397
15.07	2.33662	0.898993	-0.166401	1.06539
15.08	2.34044	0.900012	-0.166959	1.06697
15.09	2.35255	0.901217	-0.16752	1.06874
15.1	2.36394	0.90209	-0.168105	1.0702
15.11	2.36629	0.902857	-0.16866	1.07152
15.12	2.3656	0.904072	-0.16913	1.0732
15.13	2.37218	0.905143	-0.169519	1.07466
15.14	2.38002	0.905927	-0.169832	1.07576
15.15	2.38135	0.907074	-0.170129	1.0772
15.16	2.38837	0.90819	-0.170443	1.07863
15.17	2.40149	0.909071	-0.170713	1.07978
15.18	2.40227	0.9102	-0.170969	1.08117
15.19	2.39893	0.911372	-0.171287	1.08266
15.2	2.40762	0.912292	-0.17164	1.08393
15.21	2.41572	0.913264	-0.171988	1.08525
15.22	2.41532	0.914343	-0.172347	1.08669
15.23	2.42462	0.915247	-0.172701	1.08795
15.24	2.44057	0.916194	-0.173016	1.08921
15.25	2.44253	0.917319	-0.17333	1.09065
15.26	2.44594	0.918244	-0.173668	1.09191
15.27	2.45727	0.919072	-0.173967	1.09304
15.28	2.45608	0.920201	-0.174189	1.09439
15.29	2.45519	0.921321	-0.174392	1.09571
15.3	2.46537	0.922182	-0.174643	1.09682
15.31	2.47534	0.923186	-0.174929	1.09812
15.32	2.48429	0.924291	-0.175217	1.09951
15.33	2.49229	0.925224	-0.175524	1.10075
15.34	2.49656	0.926173	-0.175919	1.10209
15.35	2.49394	0.927162	-0.176381	1.10354
15.36	2.49353	0.928074	-0.176833	1.10491
15.37	2.50209	0.929084	-0.177305	1.10639
15.38	2.50572	0.930113	-0.177842	1.10796
15.39	2.50612	0.931035	-0.178529	1.10956
15.4	2.51403	0.932023	-0.179464	1.11149
15.41	2.52047	0.93307	-0.180374	1.11344
15.42	2.53013	0.934065	-0.180987	1.11505
15.43	2.54343	0.93507	-0.181459	1.11653
15.44	2.54593	0.936019	-0.181916	1.11794
15.45	2.54471	0.936833	-0.182287	1.11912
15.46	2.55135	0.937853	-0.18259	1.12044
15.47	2.55528	0.939062	-0.182896	1.12196
15.48	2.55654	0.940073	-0.18317	1.12324
15.49	2.56614	0.941042	-0.183404	1.12445
15.5	2.57537	0.942075	-0.183621	1.1257
15.51	2.57813	0.943057	-0.183808	1.12687
15.52	2.58186	0.944085	-0.183987	1.12807
15.53	2.58886	0.945119	-0.184164	1.12928
15.54	2.59544	0.946061	-0.184336	1.1304
15.55	2.60196	0.947067	-0.18454	1.13161
15.56	2.60904	0.948199	-0.18477	1.13297
15.57	2.61476	0.949143	-0.185004	1.13415
15.58	2.61856	0.950019	-0.185247	1.13527
15.59	2.62311	0.951133	-0.185502	1.13664
15.6	2.62857	0.952256	-0.185789	1.13805
15.61	2.63248	0.953201	-0.186131	1.13933
15.62	2.63545	0.95414	-0.186506	1.14065
15.63	2.64012	0.955135	-0.186918	1.14205
15.64	2.6465	0.956144	-0.187413	1.14356
15.65	2.65778	0.9572	-0.187974	1.14517
15.66	2.667	0.958157	-0.188531	1.14669
15.67	2.66375	0.959065	-0.189058	1.14812
15.68	2.66466	0.960243	-0.189621	1.14986
15.69	2.67917	0.961294	-0.190218	1.15151
15.7	2.68744	0.962051	-0.190806	1.15286
15.71	2.6871	0.963074	-0.191422	1.1545
15.72	2.69721	0.96414	-0.19197	1.15611
15.73	2.71016	0.964965	-0.192374	1.15734
15.74	2.71156	0.965943	-0.192751	1.15869
15.75	2.71349	0.967059	-0.19311	1.16017
15.76	2.72046	0.968046	-0.193435	1.16148
15.77	2.72469	0.969095	-0.193765	1.16286
15.78	2.73295	0.970171	-0.19408	1.16425
15.79	2.74592	0.971012	-0.194431	1.16544
15.8	2.75074	0.971954	-0.194855	1.16681
15.81	2.74855	0.973085	-0.195306	1.16839
15.82	2.75101	0.974027	-0.195801	1.16983
15.83	2.75915	0.975023	-0.196287	1.17131
15.84	2.76686	0.976127	-0.196665	1.17279
15.85	2.77256	0.977083	-0.197001	1.17408
15.86	2.77972	0.977997	-0.197343	1.17534
15.87	2.78424	0.979036	-0.197622	1.17666
15.88	2.7853	0.980131	-0.197846	1.17798
15.89	2.79201	0.981089	-0.198053	1.17914
15.9	2.79955	0.982106	-0.198248	1.18035
15.91	2.79981	0.983207	-0.198443	1.18165
15.92	2.80268	0.984172	-0.198644	1.18282
15.93	2.81143	0.985235	-0.198836	1.18407
15.94	2.81649	0.986322	-0.199014	1.18534
15.95	2.81712	0.98714	-0.199192	1.18633
15.96	2.82224	0.988041	-0.199396	1.18744
15.97	2.83415	0.989245	-0.199642	1.18889
15.98	2.84463	0.990266	-0.199887	1.19015
15.99	2.84501	0.991158	-0.200105	1.19126
16	2.85068	0.99231	-0.200359	1.19267
16.01	2.86379	0.993351	-0.200736	1.19409
16.02	2.86314	0.994275	-0.201172	1.19545
16.03	2.85946	0.995336	-0.2016	1.19694
16.04	2.86812	0.996247	-0.20213	1.19838
16.05	2.87744	0.997134	-0.202791	1.19993
16.06	2.87972	0.998255	-0.203521	1.20178
16.07	2.88116	0.999192	-0.204329	1.20352
16.08	2.88718	1.00006	-0.205192	1.20525
16.09	2.89437	1.00119	-0.205936	1.20713
16.1	2.89836	1.00216	-0.206458	1.20862
16.11	2.90116	1.00298	-0.206904	1.20988
16.12	2.90663	1.00407	-0.20735	1.21142
16.13	2.91433	1.00507	-0.207661	1.21273
16.14	2.92156	1.00583	-0.207838	1.21367
16.15	2.92347	1.00683	-0.208014	1.21484
16.16	2.92457	1.00791	-0.2082	1.21611
16.17	2.93184	1.0088	-0.208365	1.21717
16.18	2.93996	1.00979	-0.208538	1.21833
16.19	2.94585	1.01087	-0.208704	1.21958
16.2	2.95166	1.0118	-0.208846	1.22064
16.21	2.95669	1.01275	-0.209013	1.22176
16.22	2.96179	1.0139	-0.209215	1.22312
16.23	2.97036	1.01487	-0.209438	1.22431
16.24	2.97849	1.01582	-0.209737	1.22556
16.25	2.98203	1.01696	-0.210196	1.22716
16.26	2.98705	1.01795	-0.210919	1.22887
16.27	2.99203	1.01889	-0.21201	1.2309
16.28	2.99799	1.01994	-0.213373	1.23332
16.29	3.00895	1.02093	-0.214719	1.23564
16.3	3.01332	1.02184	-0.215739	1.23758
16.31	3.01401	1.02293	-0.216387	1.23932
16.32	3.02347	1.02398	-0.216821	1.2408
16.33	3.03215	1.02492	-0.217142	1.24207
16.34	3.03597	1.02611	-0.217392	1.2435
16.35	3.045	1.02731	-0.217609	1.24491
16.36	3.05106	1.02828	-0.217815	1.24609
16.37	3.04796	1.02934	-0.218025	1.24736
16.38	3.04917	1.03033	-0.21823	1.24856
16.39	3.0582	1.03118	-0.218429	1.24961
16.4	3.06814	1.03234	-0.218652	1.25099
16.41	3.07079	1.03348	-0.218914	1.25239
16.42	3.07258	1.03426	-0.219218	1.25347
16.43	3.07953	1.03524	-0.219616	1.25485
16.44	3.08615	1.03636	-0.220141	1.2565
16.45	3.09735	1.03718	-0.220747	1.25793
16.46	3.10631	1.03818	-0.221433	1.25962
16.47	3.10403	1.03945	-0.222171	1.26162
16.48	3.10387	1.04033	-0.222775	1.2631
16.49	3.11552	1.04114	-0.223128	1.26427
16.5	3.12423	1.04227	-0.22334	1.26561
16.51	3.12181	1.04327	-0.223541	1.26681
16.52	3.12443	1.04407	-0.223714	1.26779
16.53	3.13405	1.04508	-0.22384	1.26892
16.54	3.13468	1.04612	-0.223956	1.27008
16.55	3.13424	1.04704	-0.224093	1.27114
16.56	3.14242	1.04811	-0.224254	1.27236
16.57	3.15055	1.04907	-0.224432	1.2735
16.58	3.15752	1.04996	-0.224649	1.27461
16.59	3.16313	1.0511	-0.224907	1.27601
16.6	3.16679	1.05206	-0.225174	1.27723
16.61	3.17182	1.05285	-0.225487	1.27833
16.62	3.17436	1.05391	-0.225947	1.27986
16.63	3.17553	1.05501	-0.22651	1.28152
16.64	3.18098	1.05586	-0.227063	1.28293
16.65	3.18849	1.05696	-0.227551	1.28451
16.66	3.19394	1.05813	-0.227959	1.28609
16.67	3.19469	1.05895	-0.228284	1.28723
16.68	3.19553	1.05994	-0.228549	1.28849
16.69	3.20217	1.06107	-0.228782	1.28985
16.7	3.20721	1.06195	-0.228992	1.29094
16.71	3.20962	1.06307	-0.229197	1.29227
16.72	3.21349	1.06429	-0.2294	1.29369
16.73	3.22173	1.06508	-0.229565	1.29465
16.74	3.23175	1.06608	-0.22973	1.29581
16.75	3.23263	1.06739	-0.229957	1.29735
16.76	3.2288	1.06833	-0.230189	1.29851
16.77	3.22866	1.06917	-0.230391	1.29956
16.78	3.23507	1.07028	-0.230636	1.30091
16.79	3.24487	1.07125	-0.230922	1.30217
16.8	3.253	1.07214	-0.231214	1.30336
16.81	3.26324	1.07326	-0.231552	1.30481
16.82	3.27282	1.07428	-0.23194	1.30622
16.83	3.27075	1.0752	-0.232394	1.3076
16.84	3.26697	1.07635	-0.232934	1.30928
16.85	3.27234	1.07732	-0.233568	1.31089
16.86	3.27673	1.07807	-0.234347	1.31241
16.87	3.27778	1.07903	-0.235279	1.31431
16.88	3.2812	1.08003	-0.236164	1.31619
16.89	3.28393	1.08094	-0.236738	1.31767
16.9	3.28904	1.08212	-0.237071	1.31919
16.91	3.29194	1.0832	-0.237389	1.32059
16.92	3.29066	1.0839	-0.237638	1.32154
16.93	3.30156	1.08489	-0.237793	1.32268
16.94	3.30891	1.08603	-0.237953	1.32398
16.95	3.30051	1.08691	-0.238108	1.32502
16.96	3.30004	1.08792	-0.238247	1.32616
16.97	3.30939	1.089	-0.238403	1.3274
16.98	3.31506	1.08995	-0.238564	1.32851
16.99	3.31825	1.09094	-0.238711	1.32965
17	3.32432	1.09198	-0.238846	1.33082
17.01	3.33293	1.09299	-0.238983	1.33197
17.02	3.33816	1.09401	-0.239139	1.33315
17.03	3.34093	1.09502	-0.23931	1.33433
17.04	3.34188	1.096	-0.239474	1.33548
17.05	3.33898	1.097	-0.23964	1.33664
17.06	3.34017	1.098	-0.239794	1.33779
17.07	3.3493	1.09892	-0.239942	1.33886
17.08	3.3591	1.09992	-0.240104	1.34002
17.09	3.36092	1.10115	-0.240291	1.34144
17.1	3.35534	1.10222	-0.240475	1.34269
17.11	3.35897	1.10314	-0.240647	1.34378
17.12	3.36798	1.10425	-0.240856	1.34511
17.13	3.37104	1.10527	-0.241117	1.34639
17.14	3.37475	1.10616	-0.24144	1.3476
17.15	3.37982	1.1072	-0.241883	1.34908
17.16	3.38155	1.10828	-0.242456	1.35073
17.17	3.3814	1.10926	-0.243084	1.35234
17.18	3.38299	1.11028	-0.243711	1.35399
17.19	3.38543	1.11134	-0.244215	1.35556
17.2	3.38809	1.11231	-0.244536	1.35685
17.21	3.39178	1.11328	-0.244788	1.35807
17.22	3.39064	1.11434	-0.245001	1.35934
17.23	3.38353	1.11535	-0.245164	1.36051
17.24	3.38561	1.11638	-0.245328	1.3617
17.25	3.39638	1.11742	-0.245481	1.3629
17.26	3.40004	1.11826	-0.245591	1.36385
17.27	3.39773	1.11919	-0.245692	1.36488
17.28	3.39719	1.12033	-0.245816	1.36615
17.29	3.39864	1.12129	-0.245908	1.3672
17.3	3.40044	1.12215	-0.245955	1.3681
17.31	3.39585	1.12321	-0.246026	1.36923
17.32	3.38937	1.1242	-0.246127	1.37032
17.33	3.39079	1.12502	-0.246203	1.37122
17.34	3.39791	1.12609	-0.246244	1.37234
17.35	3.40162	1.12717	-0.246287	1.37346
17.36	3.39924	1.12801	-0.246355	1.37436
17.37	3.39705	1.12902	-0.246427	1.37545
17.38	3.39319	1.13013	-0.246481	1.37661
17.39	3.38912	1.131	-0.246524	1.37753
17.4	3.39457	1.13194	-0.246555	1.37849
17.41	3.39467	1.13307	-0.246581	1.37965
17.42	3.38221	1.13404	-0.24661	1.38065
17.43	3.37931	1.135	-0.246646	1.38164
17.44	3.38848	1.13609	-0.246675	1.38276
17.45	3.39234	1.13704	-0.246696	1.38374
17.46	3.39162	1.13809	-0.246724	1.38482
17.47	3.39199	1.1392	-0.246751	1.38595
17.48	3.39268	1.14005	-0.246746	1.3868
17.49	3.38923	1.14104	-0.246753	1.38779
17.5	3.38129	1.14219	-0.246788	1.38898
17.51	3.37543	1.14313	-0.246801	1.38993
17.52	3.37507	1.1441	-0.246803	1.3909
17.53	3.37269	1.14524	-0.246823	1.39206
17.54	3.3688	1.14629	-0.246837	1.39312
17.55	3.3681	1.14724	-0.246848	1.39409
17.56	3.36562	1.14827	-0.246867	1.39514
17.57	3.36286	1.14923	-0.246885	1.39612
17.58	3.35968	1.15025	-0.246873	1.39712
17.59	3.35562	1.15134	-0.246862	1.3982
17.6	3.35655	1.15218	-0.24688	1.39906
17.61	3.35399	1.15304	-0.246874	1.39991
17.62	3.34343	1.15423	-0.246858	1.40109
17.63	3.33909	1.15535	-0.246879	1.40223
17.64	3.3415	1.15622	-0.246883	1.4031
17.65	3.3434	1.1572	-0.246858	1.40406
17.66	3.34587	1.15828	-0.246856	1.40514
17.67	3.34386	1.15927	-0.246853	1.40613
17.68	3.33153	1.16039	-0.246851	1.40724
17.69	3.3257	1.16139	-0.246864	1.40825
17.7	3.33185	1.16216	-0.246858	1.40902
17.71	3.33142	1.16313	-0.246847	1.40998
17.72	3.32825	1.1641	-0.246849	1.41095
17.73	3.33092	1.16503	-0.246837	1.41186
17.74	3.32627	1.16615	-0.246822	1.41298
17.75	3.31872	1.16734	-0.246827	1.41417
17.76	3.31928	1.16834	-0.246833	1.41518
17.77	3.31865	1.1693	-0.246826	1.41613
17.78	3.31087	1.17036	-0.246823	1.41719
17.79	3.30378	1.17129	-0.24683	1.41812
17.8	3.30144	1.17217	-0.246824	1.41899
17.81	3.30074	1.17326	-0.246799	1.42005
17.82	3.30083	1.17428	-0.246781	1.42106
17.83	3.30319	1.17521	-0.246773	1.42198
17.84	3.30416	1.17626	-0.246775	1.42303
17.85	3.30032	1.17725	-0.246776	1.42402
17.86	3.29083	1.17822	-0.246766	1.42499
17.87	3.28366	1.17934	-0.246759	1.4261
17.88	3.28258	1.18039	-0.246764	1.42715
17.89	3.27777	1.18135	-0.246751	1.4281
17.9	3.27441	1.18238	-0.246741	1.42912
17.91	3.27351	1.18338	-0.246754	1.43013
17.92	3.26273	1.1843	-0.246736	1.43104
17.93	3.25533	1.18539	-0.246709	1.4321
17.94	3.26067	1.18639	-0.246716	1.43311
17.95	3.26374	1.1872	-0.246728	1.43392
17.96	3.26159	1.18825	-0.246721	1.43497
17.97	3.25858	1.18938	-0.246709	1.43609
17.98	3.25364	1.19026	-0.246706	1.43697
17.99	3.24176	1.19125	-0.246711	1.43796
18	3.23081	1.19239	-0.246714	1.43911
18.01	3.23146	1.19326	-0.246695	1.43995
18.02	3.23392	1.19404	-0.246682	1.44072
18.03	3.23084	1.19512	-0.246692	1.44181
18.04	3.22768	1.19613	-0.246678	1.44281
18.05	3.22628	1.19707	-0.246656	1.44373
18.06	3.22337	1.19819	-0.246661	1.44485
18.07	3.21901	1.19915	-0.246663	1.44581
18.08	3.2143	1.20003	-0.246646	1.44667
18.09	3.21091	1.20118	-0.246642	1.44782
18.1	3.21181	1.20222	-0.246638	1.44886
18.11	3.20953	1.20305	-0.246623	1.44968
18.12	3.20586	1.20416	-0.246628	1.45079
18.13	3.21058	1.20516	-0.246633	1.45179
18.14	3.21081	1.20599	-0.246624	1.45261
18.15	3.19902	1.20707	-0.24664	1.45371
18.16	3.1911	1.20811	-0.246643	1.45475
18.17	3.19346	1.20897	-0.246614	1.45558
18.18	3.19543	1.21004	-0.246599	1.45664
18.19	3.18917	1.21116	-0.246601	1.45776
18.2	3.18388	1.21203	-0.246601	1.45863
18.21	3.17804	1.213	-0.246582	1.45958
18.22	3.16507	1.21419	-0.246564	1.46075
18.23	3.15243	1.21527	-0.246576	1.46185
18.24	3.14578	1.21637	-0.246583	1.46295
18.25	3.14517	1.21748	-0.24657	1.46405
18.26	3.1414	1.2184	-0.246556	1.46495
18.27	3.12919	1.21934	-0.246542	1.46588
18.28	3.12207	1.22037	-0.246538	1.46691
18.29	3.1232	1.22128	-0.246533	1.46782
18.3	3.11729	1.22224	-0.246522	1.46876
18.31	3.1043	1.22339	-0.246536	1.46992
18.32	3.10025	1.22438	-0.24655	1.47093
18.33	3.09899	1.22527	-0.246516	1.47178
18.34	3.0887	1.22635	-0.246512	1.47286
18.35	3.07899	1.22746	-0.246542	1.474
18.36	3.07375	1.22845	-0.246532	1.47498
18.37	3.06514	1.22949	-0.246518	1.476
18.38	3.0562	1.23041	-0.246513	1.47692
18.39	3.04842	1.23129	-0.246488	1.47778
18.4	3.03559	1.23238	-0.246482	1.47887
18.41	3.0245	1.23341	-0.246514	1.47993
18.42	3.02497	1.23427	-0.246529	1.4808
18.43	3.0247	1.23524	-0.246518	1.48176
18.44	3.01259	1.23625	-0.246504	1.48275
18.45	2.99783	1.2371	-0.246485	1.48358
18.46	2.98909	1.23816	-0.246482	1.48464
18.47	2.98284	1.23928	-0.246494	1.48577
18.48	2.97026	1.24015	-0.246489	1.48664
18.49	2.95811	1.24107	-0.246471	1.48754
18.5	2.95342	1.24205	-0.246487	1.48854
18.51	2.95087	1.24304	-0.246496	1.48954
18.52	2.94497	1.24419	-0.246469	1.49066
18.53	2.93763	1.24525	-0.246463	1.49171
18.54	2.93107	1.24618	-0.246477	1.49265
18.55	2.92096	1.24727	-0.24648	1.49375
18.56	2.91023	1.24837	-0.246487	1.49486
18.57	2.90408	1.24915	-0.246489	1.49564
18.58	2.89846	1.25004	-0.246462	1.4965
18.59	2.89149	1.2512	-0.246456	1.49766
18.6	2.88855	1.2522	-0.246479	1.49868
18.61	2.88991	1.25319	-0.246474	1.49966
18.62	2.89122	1.25425	-0.246461	1.50071
18.63	2.89381	1.25523	-0.24646	1.50169
18.64	2.89	1.25626	-0.246451	1.50272
18.65	2.87879	1.25743	-0.246451	1.50388
18.66	2.87236	1.25843	-0.246471	1.5049
18.67	2.86909	1.25927	-0.246464	1.50574
18.68	2.8666	1.2603	-0.246443	1.50675
18.69	2.86629	1.26132	-0.246441	1.50776
18.7	2.86416	1.26223	-0.24645	1.50868
18.71	2.86115	1.26342	-0.246463	1.50989
18.72	2.85872	1.2645	-0.246457	1.51096
18.73	2.85649	1.26523	-0.246448	1.51168
18.74	2.8565	1.26619	-0.246457	1.51264
18.75	2.85514	1.26731	-0.246451	1.51376
18.76	2.85192	1.26824	-0.246435	1.51467
18.77	2.84954	1.26926	-0.246448	1.51571
18.78	2.84434	1.27037	-0.246452	1.51682
18.79	2.84009	1.27124	-0.246441	1.51768
18.8	2.84378	1.27213	-0.246449	1.51858
18.81	2.8465	1.27318	-0.246454	1.51963
18.82	2.84135	1.2741	-0.246436	1.52054
18.83	2.83468	1.27504	-0.246447	1.52148
18.84	2.83351	1.27611	-0.246459	1.52257
18.85	2.8388	1.27707	-0.246434	1.52351
18.86	2.83943	1.27786	-0.246425	1.52428
18.87	2.83588	1.27888	-0.246443	1.52532
18.88	2.83899	1.28002	-0.246437	1.52646
18.89	2.84182	1.28098	-0.246424	1.5274
18.9	2.84123	1.28203	-0.246429	1.52846
18.91	2.84168	1.28303	-0.246433	1.52947
18.92	2.83977	1.28391	-0.24645	1.53036
18.93	2.83642	1.28507	-0.246456	1.53152
18.94	2.83581	1.28617	-0.246423	1.53259
18.95	2.84036	1.287	-0.246405	1.5334
18.96	2.84411	1.28804	-0.246426	1.53447
18.97	2.83883	1.28919	-0.246441	1.53563
18.98	2.83288	1.29017	-0.246437	1.53661
18.99	2.83425	1.29121	-0.246423	1.53763
19	2.83646	1.29226	-0.246414	1.53867
19.01	2.8366	1.29319	-0.246428	1.53962
19.02	2.8349	1.29426	-0.246441	1.5407
19.03	2.83075	1.29534	-0.246425	1.54176
19.04	2.82745	1.29618	-0.246405	1.54258
19.05	2.83033	1.29725	-0.246418	1.54367
19.06	2.83627	1.29845	-0.246431	1.54488
19.07	2.83501	1.29935	-0.246409	1.54576
19.08	2.83243	1.30031	-0.246409	1.54672
19.09	2.83216	1.30143	-0.246429	1.54786
19.1	2.8299	1.3024	-0.246428	1.54883
19.11	2.82778	1.30326	-0.246416	1.54968
19.12	2.82659	1.30434	-0.24642	1.55076
19.13	2.82467	1.30539	-0.246422	1.55182
19.14	2.82336	1.3063	-0.246404	1.5527
19.15	2.82167	1.3074	-0.246413	1.55381
19.16	2.81723	1.30838	-0.246428	1.5548
19.17	2.81573	1.30919	-0.246412	1.55561
19.18	2.81557	1.31032	-0.246404	1.55672
19.19	2.81153	1.31141	-0.246411	1.55782
19.2	2.80953	1.3122	-0.246412	1.55861
19.21	2.81074	1.31318	-0.246431	1.55961
19.22	2.81327	1.31434	-0.246436	1.56078
19.23	2.81542	1.31522	-0.246403	1.56162
19.24	2.81066	1.3161	-0.246394	1.5625
19.25	2.80899	1.31715	-0.246417	1.56357
19.26	2.81227	1.31809	-0.246418	1.56451
19.27	2.80903	1.31914	-0.246418	1.56556
19.28	2.80509	1.3202	-0.246427	1.56662
19.29	2.802	1.32106	-0.246413	1.56747
19.3	2.79343	1.32212	-0.246405	1.56852
19.31	2.78986	1.32322	-0.246414	1.56964
19.32	2.7896	1.32401	-0.24641	1.57042
19.33	2.78397	1.32496	-0.246402	1.57136
19.34	2.78462	1.32621	-0.246414	1.57263
19.35	2.78784	1.32725	-0.246428	1.57367
19.36	2.77667	1.32808	-0.246413	1.5745
19.37	2.76619	1.32915	-0.246404	1.57555
19.38	2.76847	1.33026	-0.246423	1.57669
19.39	2.76619	1.33127	-0.246435	1.5777
19.4	2.75685	1.33239	-0.246418	1.57881
19.41	2.75555	1.33339	-0.246395	1.57978
19.42	2.76228	1.33427	-0.246392	1.58066
19.43	2.7575	1.3354	-0.246413	1.58181
19.44	2.74807	1.33648	-0.246421	1.5829
19.45	2.74849	1.33734	-0.246407	1.58375
19.46	2.74505	1.33827	-0.246409	1.58468
19.47	2.73956	1.33928	-0.246413	1.58569
19.48	2.73888	1.34022	-0.246405	1.58663
19.49	2.73674	1.34124	-0.246408	1.58765
19.5	2.73447	1.3423	-0.246401	1.58871
19.51	2.73114	1.34325	-0.246397	1.58965
19.52	2.72707	1.34424	-0.246407	1.59065
19.53	2.72818	1.34531	-0.246403	1.59171
19.54	2.72964	1.34626	-0.246388	1.59264
19.55	2.7246	1.34721	-0.246387	1.5936
19.56	2.71748	1.3483	-0.246389	1.59469
19.57	2.71614	1.3493	-0.246383	1.59568
19.58	2.72005	1.35022	-0.246382	1.5966
19.59	2.71703	1.35129	-0.246393	1.59768
19.6	2.71008	1.35224	-0.246395	1.59864
19.61	2.71408	1.35298	-0.246397	1.59938
19.62	2.72041	1.354	-0.246396	1.6004
19.63	2.72308	1.35519	-0.246394	1.60159
19.64	2.72448	1.35618	-0.246382	1.60256
19.65	2.72222	1.35719	-0.246365	1.60355
19.66	2.72153	1.35819	-0.246369	1.60456
19.67	2.72555	1.35907	-0.246371	1.60544
19.68	2.72764	1.36013	-0.246367	1.60649
19.69	2.72577	1.3612	-0.246374	1.60758
19.7	2.72495	1.36218	-0.246386	1.60856
19.71	2.72866	1.36316	-0.246389	1.60955
19.72	2.73241	1.36416	-0.246376	1.61054
19.73	2.73042	1.36528	-0.246368	1.61165
19.74	2.72997	1.36631	-0.246365	1.61267
19.75	2.7307	1.36715	-0.246359	1.61351
19.76	2.72914	1.36814	-0.246363	1.6145
19.77	2.73195	1.36926	-0.24637	1.61563
19.78	2.73502	1.37027	-0.246363	1.61663
19.79	2.7365	1.37121	-0.246361	1.61757
19.8	2.74036	1.37226	-0.246359	1.61862
19.81	2.74004	1.37329	-0.246351	1.61964
19.82	2.73544	1.37439	-0.246358	1.62074
19.83	2.7336	1.37549	-0.246354	1.62184
19.84	2.73381	1.37633	-0.246337	1.62267
19.85	2.7352	1.37738	-0.246344	1.62372
19.86	2.73279	1.37859	-0.246369	1.62495
19.87	2.7292	1.37946	-0.246362	1.62582
19.88	2.73685	1.38027	-0.246345	1.62661
19.89	2.74645	1.38134	-0.246358	1.6277
19.9	2.74175	1.3823	-0.246376	1.62867
19.91	2.73495	1.38314	-0.246377	1.62952
19.92	2.73508	1.38426	-0.246356	1.63061
19.93	2.73793	1.38522	-0.246338	1.63156
19.94	2.74042	1.38609	-0.246352	1.63244
19.95	2.73936	1.38718	-0.246364	1.63355
19.96	2.73735	1.38813	-0.246359	1.63448
19.97	2.73826	1.38906	-0.246356	1.63542
19.98	2.73792	1.39016	-0.246342	1.6365
[truncated: 9,098 more rows]
