# Supplementary material for: Experimental data on the development of “Post-installed Screw Pullout test” for in-situ investigation of concrete strength
Source: Data Brief. 2020 Aug 22;32:106190. doi: 10.1016/j.dib.2020.106190 (PMC7475196; doi:10.1016/j.dib.2020.106190)
Supplement: Supplementary file 1 — Fig. 1: Load-displacement curves for test set up 1. Fig. 2: Load-displacement curves for test set up 2. Fig. 3: Load-displacement curves for test set up 3. Fig. 4: Load-displacement curves for test set up 4. Fig. 5: Load-displacement curves for test set up 5. Fig. 6: Load-displacement curves for test set up 6. Fig. 7: Load-displacement curves for test set up 7. Fig. 8: Load-displacement curves for test set up 8. Fig. 9: Load-displacement curves for test set up 9. Fig. 10: Load-displacement curves for test set up 10. Fig. 11: Load-displacement curves for test set up 11. Fig. 12: Load-displacement curves for test set up 12. Fig. 13: Load-displacement curves for test set up 13. Fig. 14: Load-displacement curves for test set up 14. Fig. 15: Load-displacement curves for test set up 15. Fig. 16: Load-displacement curves for test set up 16. Fig. 17: Load-displacement curves for test set up 17. Fig. 18: Load-displacement curves for Mix 1 at 7 days. Fig. 19: Load-displacement curves for Mix 1 at 14 days. Fig. 20: Load-displacement curves for Mix 1 at 28 days. Fig. 21: Load-displacement curves for Mix 1 at 100 days. Fig. 22: Load-displacement curves for Mix 2 at 7 days. Fig. 23: Load-displacement curves for Mix 2 at 14 days. Fig. 24: Load-displacement curves for Mix 2 at 28 days. Fig. 25: Load-displacement curves for Mix 2 at 100 days. [file mmc1.zip › Figure 11 - Test set up 11.xlsx]

## Sheet: M-70-9.5-29
Time [s]	Load [kN]	LVDT 1 [mm]	LVDT 2 [mm]	Displacement [mm]
0	0	0	0	0
0.01	0	0	0	0
0.02	4e-06	5e-06	0	5e-06
0.03	0.000566	0.000118	1.1e-05	0.000107
0.04	0.003274	0.000471	3.4e-05	0.000437
0.05	0.005546	0.000585	4.1e-05	0.000544
0.06	0.002133	0.000417	2.6e-05	0.000391
0.07	-0.000555	0.000446	2.3e-05	0.000423
0.08	0.005357	0.000528	2.9e-05	0.000499
0.09	0.007398	0.000507	1.7e-05	0.00049
0.1	0.002268	0.000591	2e-05	0.000571
0.11	0.004275	0.000631	2.2e-05	0.000609
0.12	0.006475	0.000545	-1e-05	0.000555
0.13	0.002829	0.000544	2e-06	0.000542
0.14	0.002015	0.00061	4.8e-05	0.000562
0.15	0.005485	0.000652	3.5e-05	0.000617
0.16	0.010697	0.000583	6e-06	0.000577
0.17	0.008535	0.000363	3.1e-05	0.000332
0.18	0.003456	0.000384	5.9e-05	0.000325
0.19	0.003999	0.000651	4.1e-05	0.00061
0.2	0.002564	0.000542	2e-05	0.000522
0.21	0.001913	0.000352	2.6e-05	0.000326
0.22	0.004333	0.000382	1.1e-05	0.000371
0.23	0.004194	0.000409	-6e-06	0.000415
0.24	0.002185	0.000616	8e-06	0.000608
0.25	-0.00214	0.000805	1.3e-05	0.000792
0.26	-0.004723	0.000684	1e-06	0.000683
0.27	-0.002161	0.000702	-2e-06	0.000704
0.28	0.00244	0.000921	0	0.000921
0.29	0.004883	0.0009	-8e-06	0.000908
0.3	0.003976	0.000775	-7e-06	0.000782
0.31	0.002107	0.000901	1e-05	0.000891
0.32	0.001821	0.000865	3.3e-05	0.000832
0.33	0.003255	0.000784	4.6e-05	0.000738
0.34	0.00633	0.001021	4.1e-05	0.00098
0.35	0.006991	0.000868	2.4e-05	0.000844
0.36	0.001453	0.000671	1.3e-05	0.000658
0.37	-0.001956	0.000918	8e-06	0.00091
0.38	0.00347	0.000875	1.2e-05	0.000863
0.39	0.007364	0.000672	2.3e-05	0.000649
0.4	0.003592	0.000746	2.5e-05	0.000721
0.41	0.003498	0.000748	1.2e-05	0.000736
0.42	0.006579	0.00084	3e-06	0.000837
0.43	0.004209	0.000904	8e-06	0.000896
0.44	0.001499	0.000774	1.5e-05	0.000759
0.45	0.004348	0.00081	1.6e-05	0.000794
0.46	0.00725	0.000932	-5e-06	0.000937
0.47	0.011866	0.000943	-1.6e-05	0.000959
0.48	0.014534	0.000815	7e-06	0.000808
0.49	0.011328	0.000795	1.1e-05	0.000784
0.5	0.00997	0.000928	1e-06	0.000927
0.51	0.008239	0.000864	8e-06	0.000856
0.52	0.004287	0.00073	1.1e-05	0.000719
0.53	0.004869	0.000858	-6e-06	0.000864
0.54	0.008217	0.000994	-6e-06	0.001
0.55	0.009396	0.000933	6e-06	0.000927
0.56	0.009768	0.000888	-4e-06	0.000892
0.57	0.009133	0.000776	-2e-06	0.000778
0.58	0.006535	0.000703	2e-06	0.000701
0.59	0.003352	0.000735	-1.2e-05	0.000747
0.6	0.000137	0.000768	-6e-06	0.000774
0.61	-0.000552	0.000871	-3e-06	0.000874
0.62	-0.000217	0.000882	-1.6e-05	0.000898
0.63	-0.005688	0.000825	-3e-06	0.000828
0.64	-0.007208	0.000841	1e-05	0.000831
0.65	0.001807	0.000813	-7e-06	0.00082
0.66	0.006557	0.000875	-1e-06	0.000876
0.67	0.004387	0.000903	1.4e-05	0.000889
0.68	0.003518	0.000741	3e-06	0.000738
0.69	0.004652	0.000754	-2e-06	0.000756
0.7	0.005236	0.000907	5e-06	0.000902
0.71	0.003517	0.000761	-2e-06	0.000763
0.72	0.00502	0.000698	-2e-06	0.0007
0.73	0.013236	0.00098	4e-06	0.000976
0.74	0.016421	0.000907	-4e-06	0.000911
0.75	0.011691	0.000698	-4e-06	0.000702
0.76	0.009589	0.000927	-1e-06	0.000928
0.77	0.011362	0.00092	-1.1e-05	0.000931
0.78	0.009862	0.000702	-1.5e-05	0.000717
0.79	0.006605	0.000893	7e-06	0.000886
0.8	0.007406	0.000994	1.8e-05	0.000976
0.81	0.007184	0.000796	-6e-06	0.000802
0.82	0.004575	0.000805	-2e-05	0.000825
0.83	0.004264	0.000935	1e-06	0.000934
0.84	0.001254	0.0009	5e-06	0.000895
0.85	-0.002881	0.00084	-2.7e-05	0.000867
0.86	0.005695	0.00084	-2.7e-05	0.000867
0.87	0.013061	0.000732	-1.1e-05	0.000743
0.88	0.005361	0.00081	-1.7e-05	0.000827
0.89	0.001687	0.000981	-1.3e-05	0.000994
0.9	0.004691	0.000859	-1.6e-05	0.000875
0.91	0.001515	0.000661	-2.7e-05	0.000688
0.92	-0.001776	0.000657	-1e-05	0.000667
0.93	0.003208	0.000927	-9e-06	0.000936
0.94	0.006067	0.000993	-3.4e-05	0.001027
0.95	0.001516	0.000818	-2.3e-05	0.000841
0.96	0.000615	0.000842	-6e-06	0.000848
0.97	0.006717	0.000929	-3.2e-05	0.000961
0.98	0.006674	0.000843	-5.3e-05	0.000896
0.99	-3.6e-05	0.000881	-3.5e-05	0.000916
1	0.000252	0.000951	-2e-06	0.000953
1.01	0.007639	0.000886	5e-06	0.000881
1.02	0.010071	0.000846	-1e-05	0.000856
1.03	0.006502	0.000953	-8e-06	0.000961
1.04	0.003329	0.000855	2e-06	0.000853
1.05	0.001642	0.000658	-1e-05	0.000668
1.06	0.002716	0.000788	-3.2e-05	0.00082
1.07	0.005721	0.000945	-3.8e-05	0.000983
1.08	0.006809	0.000801	-2.1e-05	0.000822
1.09	0.006215	0.000768	-4e-06	0.000772
1.1	0.004377	0.000848	-1e-05	0.000858
1.11	-0.0023	0.00079	-3.5e-05	0.000825
1.12	-0.00599	0.000801	-4.9e-05	0.00085
1.13	0.000464	0.000822	-3.7e-05	0.000859
1.14	0.00211	0.0008	-2.4e-05	0.000824
1.15	-0.003449	0.000739	-2e-05	0.000759
1.16	-0.00226	0.000727	-1.3e-05	0.00074
1.17	0.002823	0.000857	-7e-06	0.000864
1.18	0.003429	0.000855	-1.2e-05	0.000867
1.19	0.002516	0.000816	-3e-05	0.000846
1.2	0.004996	0.000896	-3.4e-05	0.00093
1.21	0.009545	0.000731	-2.1e-05	0.000752
1.22	0.009274	0.00073	-1.8e-05	0.000748
1.23	0.007486	0.001043	-1.7e-05	0.00106
1.24	0.006599	0.000915	-2.2e-05	0.000937
1.25	0.00206	0.000564	-2.9e-05	0.000593
1.26	0.002179	0.000732	-2.3e-05	0.000755
1.27	0.006414	0.00098	-2.9e-05	0.001009
1.28	0.0025	0.00078	-4.2e-05	0.000822
1.29	-0.00168	0.000818	-3.6e-05	0.000854
1.3	0.001879	0.000932	-3.8e-05	0.00097
1.31	0.002766	0.000761	-4.8e-05	0.000809
1.32	-0.001282	0.000849	-3.8e-05	0.000887
1.33	-0.005288	0.000936	-3.4e-05	0.00097
1.34	-0.008071	0.000797	-4.3e-05	0.00084
1.35	-0.006556	0.000869	-5.3e-05	0.000922
1.36	-0.000914	0.000933	-5.1e-05	0.000984
1.37	0.004458	0.000868	-3.9e-05	0.000907
1.38	0.007206	0.000881	-4.1e-05	0.000922
1.39	0.009289	0.000787	-4.5e-05	0.000832
1.4	0.00772	0.000732	-5.2e-05	0.000784
1.41	0.003016	0.000921	-5.5e-05	0.000976
1.42	-0.00151	0.000877	-3.7e-05	0.000914
1.43	-0.003597	0.000756	-3.4e-05	0.00079
1.44	-0.000534	0.000799	-3.1e-05	0.00083
1.45	-0.000401	0.000764	-2.2e-05	0.000786
1.46	-0.00199	0.000852	-4.3e-05	0.000895
1.47	0.001373	0.000841	-5.2e-05	0.000893
1.48	-0.004459	0.000731	-3e-05	0.000761
1.49	-0.015141	0.000848	-4e-05	0.000888
1.5	-0.015202	0.000994	-4.9e-05	0.001043
1.51	-0.011121	0.00099	-4e-05	0.00103
1.52	-0.008478	0.000683	-4.3e-05	0.000726
1.53	-0.008598	0.000696	-5.8e-05	0.000754
1.54	-0.011793	0.001017	-6.4e-05	0.001081
1.55	-0.008901	0.000929	-5.6e-05	0.000985
1.56	-0.001413	0.000777	-3.9e-05	0.000816
1.57	0.001988	0.000839	-3.6e-05	0.000875
1.58	0.00143	0.000864	-4.1e-05	0.000905
1.59	-0.001782	0.000773	-3.6e-05	0.000809
1.6	-0.002552	0.000771	-3.6e-05	0.000807
1.61	-0.001013	0.000796	-5.3e-05	0.000849
1.62	-0.001722	0.000744	-5.5e-05	0.000799
1.63	-0.001263	0.000786	-3.7e-05	0.000823
1.64	-0.001956	0.000828	-2.5e-05	0.000853
1.65	-0.008595	0.000887	-3.9e-05	0.000926
1.66	-0.012499	0.000981	-7e-05	0.001051
1.67	-0.005819	0.000902	-7.7e-05	0.000979
1.68	0.002579	0.000877	-5.1e-05	0.000928
1.69	0.005251	0.000752	-3.4e-05	0.000786
1.7	0.006143	0.000755	-2.4e-05	0.000779
1.71	0.004211	0.001028	-2.9e-05	0.001057
1.72	0.001567	0.000905	-5.7e-05	0.000962
1.73	0.00186	0.000792	-6.5e-05	0.000857
1.74	-0.000995	0.000986	-5.2e-05	0.001038
1.75	-0.003009	0.000902	-5.7e-05	0.000959
1.76	-0.000859	0.000745	-6.7e-05	0.000812
1.77	-0.001657	0.000841	-5.7e-05	0.000898
1.78	-0.00108	0.000827	-4.9e-05	0.000876
1.79	0.003406	0.000787	-5.5e-05	0.000842
1.8	0.002945	0.000985	-4.9e-05	0.001034
1.81	0.000278	0.000911	-4.7e-05	0.000958
1.82	0.003647	0.000685	-6.2e-05	0.000747
1.83	0.006871	0.00086	-6.7e-05	0.000927
1.84	0.00282	0.000871	-7.7e-05	0.000948
1.85	-0.002439	0.000768	-7.4e-05	0.000842
1.86	-0.006648	0.000877	-6.2e-05	0.000939
1.87	-0.00732	0.000832	-8.2e-05	0.000914
1.88	-0.001777	0.00072	-8.5e-05	0.000805
1.89	0.001234	0.000701	-5.9e-05	0.00076
1.9	-0.001948	0.000733	-5.9e-05	0.000792
1.91	-0.003648	0.000789	-6.5e-05	0.000854
1.92	-0.001871	0.000762	-5.6e-05	0.000818
1.93	-0.003862	0.000814	-4.3e-05	0.000857
1.94	-0.007474	0.000916	-4.7e-05	0.000963
1.95	-0.007519	0.000805	-6.1e-05	0.000866
1.96	-0.006765	0.000729	-6.4e-05	0.000793
1.97	-0.005114	0.000878	-6.4e-05	0.000942
1.98	-0.001615	0.000871	-7.8e-05	0.000949
1.99	-0.000815	0.000781	-7.8e-05	0.000859
2	-0.003888	0.000901	-7.5e-05	0.000976
2.01	-0.007371	0.000886	-9.1e-05	0.000977
2.02	-0.008898	0.000798	-8.9e-05	0.000887
2.03	-0.007245	0.000804	-8.4e-05	0.000888
2.04	-0.000994	0.000741	-8.1e-05	0.000822
2.05	0.001038	0.00084	-7.1e-05	0.000911
2.06	-0.006738	0.000862	-7.2e-05	0.000934
2.07	-0.007196	0.000856	-7.6e-05	0.000932
2.08	-0.00349	0.000991	-5.9e-05	0.00105
2.09	-0.010013	0.000802	-5.3e-05	0.000855
2.1	-0.010438	0.000718	-6.5e-05	0.000783
2.11	-0.00374	0.000905	-6.5e-05	0.00097
2.12	-0.007859	0.000799	-7.1e-05	0.00087
2.13	-0.012781	0.000791	-7.5e-05	0.000866
2.14	-0.006445	0.000971	-7.4e-05	0.001045
2.15	-0.001605	0.000891	-8.1e-05	0.000972
2.16	-0.005412	0.000848	-8.8e-05	0.000936
2.17	-0.007959	0.000883	-7.4e-05	0.000957
2.18	-0.006247	0.000799	-6e-05	0.000859
2.19	-0.006436	0.000758	-8.3e-05	0.000841
2.2	-0.005365	0.000852	-0.0001	0.000952
2.21	-0.003177	0.000918	-7.9e-05	0.000997
2.22	-0.005731	0.000865	-6.6e-05	0.000931
2.23	-0.005724	0.00079	-7.6e-05	0.000866
2.24	-0.000356	0.000807	-8.9e-05	0.000896
2.25	0.001769	0.000973	-7.5e-05	0.001048
2.26	-0.00181	0.000927	-6.9e-05	0.000996
2.27	-0.005085	0.000635	-7.2e-05	0.000707
2.28	-0.006889	0.000754	-6.5e-05	0.000819
2.29	-0.007366	0.001053	-8.4e-05	0.001137
2.3	-0.002484	0.000921	-0.000103	0.001024
2.31	0.000395	0.000698	-9.6e-05	0.000794
2.32	0.000183	0.00074	-8.4e-05	0.000824
2.33	-0.002539	0.00083	-7.9e-05	0.000909
2.34	-0.007018	0.000862	-7.2e-05	0.000934
2.35	-0.002127	0.000845	-8.3e-05	0.000928
2.36	-4.2e-05	0.000657	-0.000114	0.000771
2.37	-0.005275	0.000719	-0.000107	0.000826
2.38	-0.001222	0.000948	-6.6e-05	0.001014
2.39	0.004512	0.000882	-5.9e-05	0.000941
2.4	0.00065	0.000829	-8.1e-05	0.00091
2.41	-0.000578	0.000774	-8.7e-05	0.000861
2.42	0.00227	0.000726	-9e-05	0.000816
2.43	0.00179	0.000893	-0.000104	0.000997
2.44	0.002093	0.000859	-9.7e-05	0.000956
2.45	0.000748	0.000685	-8.1e-05	0.000766
2.46	-0.003423	0.00089	-9.8e-05	0.000988
2.47	-0.004354	0.000886	-0.000102	0.000988
2.48	-0.004072	0.000592	-9.4e-05	0.000686
2.49	-0.007239	0.000829	-0.000104	0.000933
2.5	-0.006884	0.001041	-9.4e-05	0.001135
2.51	-0.000662	0.000724	-8.4e-05	0.000808
2.52	0.00374	0.000618	-9.9e-05	0.000717
2.53	0.005025	0.000876	-0.000112	0.000988
2.54	0.005806	0.00093	-0.000116	0.001046
2.55	0.004835	0.000685	-9e-05	0.000775
2.56	-0.001406	0.000695	-7.1e-05	0.000766
2.57	-0.008797	0.000881	-0.000108	0.000989
2.58	-0.014247	0.000837	-0.000129	0.000966
2.59	-0.013696	0.000867	-0.000105	0.000972
2.6	-0.006485	0.000925	-8.8e-05	0.001013
2.61	-0.003058	0.000757	-9.8e-05	0.000855
2.62	-0.006904	0.00069	-0.0001	0.00079
2.63	-0.0093	0.000893	-0.0001	0.000993
2.64	-0.00655	0.001013	-0.000114	0.001127
2.65	-0.003648	0.000874	-0.000111	0.000985
2.66	-0.005199	0.000646	-0.0001	0.000746
2.67	-0.00663	0.000681	-9.3e-05	0.000774
2.68	-0.004038	0.000911	-9.1e-05	0.001002
2.69	-0.00275	0.000858	-9.7e-05	0.000955
2.7	-0.004658	0.000759	-9.8e-05	0.000857
2.71	-0.006561	0.000809	-9.4e-05	0.000903
2.72	-0.003137	0.000806	-0.000105	0.000911
2.73	0.002875	0.000781	-0.000104	0.000885
2.74	0.001459	0.000785	-9e-05	0.000875
2.75	-6.8e-05	0.000742	-0.000101	0.000843
2.76	0.005931	0.00074	-0.00011	0.00085
2.77	0.007836	0.000911	-0.0001	0.001011
2.78	0.002036	0.000864	-0.000111	0.000975
2.79	-0.001841	0.000745	-0.000124	0.000869
2.8	-0.002788	0.000851	-0.000106	0.000957
2.81	-0.006794	0.000831	-0.000103	0.000934
2.82	-0.010011	0.000763	-0.00012	0.000883
2.83	-0.010579	0.000921	-0.000112	0.001033
2.84	-0.009768	0.001003	-0.0001	0.001103
2.85	-0.007894	0.000739	-0.000106	0.000845
2.86	-0.004406	0.000709	-0.000107	0.000816
2.87	-0.004919	0.000956	-9.2e-05	0.001048
2.88	-0.009395	0.000795	-9.9e-05	0.000894
2.89	-0.005572	0.000752	-0.000103	0.000855
2.9	0.00039	0.000891	-8e-05	0.000971
2.91	-0.003935	0.000718	-9.6e-05	0.000814
2.92	-0.006786	0.000827	-0.000128	0.000955
2.93	-0.00087	0.000942	-0.000119	0.001061
2.94	2.6e-05	0.000677	-0.000105	0.000782
2.95	-0.004142	0.000773	-0.000111	0.000884
2.96	-0.00388	0.000965	-0.000111	0.001076
2.97	-0.002768	0.000935	-9.4e-05	0.001029
2.98	-0.002963	0.0009	-8.6e-05	0.000986
2.99	-0.001649	0.000857	-0.000113	0.00097
3	-0.002707	0.000729	-0.000143	0.000872
3.01	-0.002316	0.000782	-0.00012	0.000902
3.02	0.001156	0.001026	-9.9e-05	0.001125
3.03	-0.001159	0.000888	-0.000127	0.001015
3.04	-0.008319	0.000682	-0.000135	0.000817
3.05	-0.005606	0.000867	-0.000115	0.000982
3.06	0.001577	0.000858	-0.00011	0.000968
3.07	-0.000629	0.000788	-0.000114	0.000902
3.08	-0.003744	0.000875	-0.000116	0.000991
3.09	-0.001491	0.000768	-0.000115	0.000883
3.1	-0.00123	0.000752	-0.00012	0.000872
3.11	-0.006186	0.000812	-0.000134	0.000946
3.12	-0.007868	0.000746	-0.000139	0.000885
3.13	-0.006268	0.000867	-0.000134	0.001001
3.14	-0.004862	0.000898	-0.000124	0.001022
3.15	0.001383	0.000603	-0.000108	0.000711
3.16	0.003892	0.000758	-0.000111	0.000869
3.17	-0.002449	0.000983	-0.000131	0.001114
3.18	-0.009226	0.000776	-0.000124	0.0009
3.19	-0.008379	0.000799	-0.0001	0.000899
3.2	-0.001475	0.000876	-0.000109	0.000985
3.21	0.000768	0.000789	-0.000141	0.00093
3.22	-0.001385	0.000894	-0.000141	0.001035
3.23	-0.006659	0.000849	-0.000126	0.000975
3.24	-0.01254	0.000818	-0.000127	0.000945
3.25	-0.011726	0.000939	-0.000125	0.001064
3.26	-0.007076	0.000881	-0.000134	0.001015
3.27	-0.002038	0.000803	-0.000136	0.000939
3.28	-0.000753	0.000773	-0.000125	0.000898
3.29	-0.003215	0.00078	-0.00014	0.00092
3.3	-0.003032	0.000829	-0.000161	0.00099
3.31	-0.003705	0.000734	-0.00014	0.000874
3.32	-0.006223	0.000678	-0.00012	0.000798
3.33	-0.004496	0.000824	-0.000137	0.000961
3.34	-0.00328	0.000914	-0.000134	0.001048
3.35	-0.006268	0.000702	-0.000126	0.000828
3.36	-0.004127	0.000586	-0.000145	0.000731
3.37	0.003264	0.000774	-0.000144	0.000918
3.38	0.003704	0.000804	-0.000132	0.000936
3.39	-0.002711	0.000947	-0.000146	0.001093
3.4	-0.006643	0.001067	-0.000152	0.001219
3.41	-0.007793	0.000705	-0.000141	0.000846
3.42	-0.010446	0.000651	-0.000139	0.00079
3.43	-0.015639	0.000929	-0.000159	0.001088
3.44	-0.017518	0.000989	-0.000163	0.001152
3.45	-0.013177	0.000853	-0.000146	0.000999
3.46	-0.008329	0.000747	-0.000154	0.000901
3.47	-0.004715	0.000932	-0.000153	0.001085
3.48	-0.003317	0.000897	-0.000144	0.001041
3.49	-0.001872	0.000703	-0.000163	0.000866
3.5	-0.000465	0.000832	-0.000172	0.001004
3.51	-0.001854	0.000937	-0.000149	0.001086
3.52	-0.006045	0.00084	-0.000135	0.000975
3.53	-0.006099	0.000768	-0.000143	0.000911
3.54	-0.002258	0.000819	-0.000156	0.000975
3.55	-0.004959	0.000862	-0.000147	0.001009
3.56	-0.009421	0.000919	-0.000134	0.001053
3.57	-0.005803	0.000882	-0.00016	0.001042
3.58	-0.002242	0.000743	-0.000168	0.000911
3.59	-0.00575	0.000786	-0.000149	0.000935
3.6	-0.007667	0.00082	-0.000156	0.000976
3.61	-0.005521	0.000786	-0.000156	0.000942
3.62	-0.00531	0.000915	-0.000149	0.001064
3.63	-0.002266	0.000987	-0.000158	0.001145
3.64	0.001037	0.000746	-0.000152	0.000898
3.65	-0.00166	0.000633	-0.000138	0.000771
3.66	0.002611	0.000866	-0.000146	0.001012
3.67	0.009219	0.00089	-0.000158	0.001048
3.68	0.004106	0.00076	-0.000158	0.000918
3.69	0.000621	0.000847	-0.000141	0.000988
3.7	0.000903	0.000902	-0.000133	0.001035
3.71	-0.001585	0.000762	-0.000161	0.000923
3.72	0.002034	0.000687	-0.000186	0.000873
3.73	0.006452	0.000865	-0.000165	0.00103
3.74	0.002088	0.000902	-0.000137	0.001039
3.75	-0.001932	0.000836	-0.000149	0.000985
3.76	-0.003879	0.000774	-0.000165	0.000939
3.77	-0.007586	0.000784	-0.000162	0.000946
3.78	-0.004401	0.000802	-0.000163	0.000965
3.79	0.003218	0.000728	-0.000164	0.000892
3.8	0.001634	0.000804	-0.000158	0.000962
3.81	-0.004763	0.000852	-0.000155	0.001007
3.82	-0.006	0.000796	-0.000159	0.000955
3.83	-0.004641	0.000795	-0.000158	0.000953
3.84	-0.003528	0.000789	-0.000155	0.000944
3.85	-0.000357	0.000806	-0.000161	0.000967
3.86	0.001879	0.000786	-0.000173	0.000959
3.87	-0.000134	0.000766	-0.000177	0.000943
3.88	-0.002962	0.000815	-0.000165	0.00098
3.89	-0.000515	0.000778	-0.000169	0.000947
3.9	0.002249	0.000765	-0.000187	0.000952
3.91	0.000158	0.000818	-0.000175	0.000993
3.92	0.000869	0.000882	-0.000148	0.00103
3.93	0.001635	0.000786	-0.000148	0.000934
3.94	-0.004222	0.000808	-0.000165	0.000973
3.95	-0.005516	0.000999	-0.000178	0.001177
3.96	0.000554	0.000792	-0.000173	0.000965
3.97	0.002776	0.000637	-0.000165	0.000802
3.98	-0.00186	0.000865	-0.000161	0.001026
3.99	0.000344	0.000911	-0.000163	0.001074
4	0.008244	0.000873	-0.000166	0.001039
4.01	0.004654	0.000923	-0.000145	0.001068
4.02	-0.00075	0.000871	-0.000133	0.001004
4.03	0.00573	0.000746	-0.00016	0.000906
4.04	0.008596	0.000714	-0.000172	0.000886
4.05	0.001462	0.000869	-0.000162	0.001031
4.06	0.000185	0.000894	-0.000158	0.001052
4.07	0.005646	0.000806	-0.000167	0.000973
4.08	0.006306	0.000904	-0.000181	0.001085
4.09	0.00257	0.000844	-0.000178	0.001022
4.1	0.00384	0.000645	-0.00016	0.000805
4.11	0.0056	0.000789	-0.00016	0.000949
4.12	0.003215	0.000994	-0.00016	0.001154
4.13	0.001468	0.000805	-0.000144	0.000949
4.14	-0.002038	0.000788	-0.000169	0.000957
4.15	-0.001767	0.000953	-0.000185	0.001138
4.16	0.001878	0.00078	-0.000159	0.000939
4.17	0.002077	0.000781	-0.000158	0.000939
4.18	0.002359	0.000967	-0.000181	0.001148
4.19	0.004282	0.000877	-0.000182	0.001059
4.2	0.003642	0.00081	-0.000176	0.000986
4.21	0.001423	0.000827	-0.000167	0.000994
4.22	0.004234	0.000751	-0.000161	0.000912
4.23	0.008854	0.000717	-0.000183	0.0009
4.24	0.00766	0.00085	-0.000198	0.001048
4.25	0.005431	0.000943	-0.000182	0.001125
4.26	0.003747	0.000893	-0.000165	0.001058
4.27	-0.000118	0.000846	-0.000164	0.00101
4.28	0.001304	0.000787	-0.000167	0.000954
4.29	0.006246	0.000755	-0.000181	0.000936
4.3	0.007015	0.000934	-0.000193	0.001127
4.31	0.006849	0.000922	-0.000198	0.00112
4.32	0.005362	0.000684	-0.000177	0.000861
4.33	0.000715	0.000733	-0.000156	0.000889
4.34	0.00019	0.000946	-0.000188	0.001134
4.35	0.00301	0.000921	-0.000197	0.001118
4.36	0.005357	0.000695	-0.000174	0.000869
4.37	0.00554	0.000723	-0.000176	0.000899
4.38	0.003317	0.000871	-0.000171	0.001042
4.39	0.004181	0.000762	-0.000169	0.000931
4.4	0.00383	0.000852	-0.000181	0.001033
4.41	-0.003177	0.001093	-0.000189	0.001282
4.42	-0.008256	0.000856	-0.000187	0.001043
4.43	-0.003507	0.000632	-0.000182	0.000814
4.44	0.007334	0.000897	-0.000193	0.00109
4.45	0.007619	0.000975	-0.000196	0.001171
4.46	0.001131	0.000811	-0.000176	0.000987
4.47	0.004776	0.000888	-0.000182	0.00107
4.48	0.006622	0.00093	-0.000207	0.001137
4.49	-0.000343	0.000727	-0.000201	0.000928
4.5	-0.00338	0.000721	-0.000181	0.000902
4.51	-0.004182	0.000879	-0.00019	0.001069
4.52	-0.006751	0.000818	-0.000202	0.00102
4.53	-0.003856	0.000721	-0.000206	0.000927
4.54	0.003197	0.000857	-0.000204	0.001061
4.55	0.006481	0.000905	-0.000187	0.001092
4.56	0.003119	0.000782	-0.000176	0.000958
4.57	-0.001746	0.000927	-0.000175	0.001102
4.58	0.001929	0.000915	-0.000187	0.001102
4.59	0.004958	0.000752	-0.000195	0.000947
4.6	0.001348	0.000856	-0.000192	0.001048
4.61	0.000459	0.000923	-0.000183	0.001106
4.62	0.003794	0.000855	-0.000178	0.001033
4.63	0.004133	0.000764	-0.000193	0.000957
4.64	0.001564	0.000767	-0.000204	0.000971
4.65	0.00231	0.000779	-0.000198	0.000977
4.66	0.000331	0.000703	-0.000201	0.000904
4.67	-0.005244	0.000687	-0.000201	0.000888
4.68	-0.003045	0.000852	-0.000188	0.00104
4.69	-0.001283	0.000924	-0.000191	0.001115
4.7	-0.008669	0.000771	-0.0002	0.000971
4.71	-0.008907	0.00078	-0.000196	0.000976
4.72	-0.005625	0.000721	-0.000195	0.000916
4.73	-0.008084	0.000735	-0.000197	0.000932
4.74	-0.007243	0.001	-0.000194	0.001194
4.75	-0.003343	0.000868	-0.000206	0.001074
4.76	-0.001274	0.000716	-0.000215	0.000931
4.77	-0.003485	0.000864	-0.000209	0.001073
4.78	-0.008043	0.00079	-0.000209	0.000999
4.79	-0.007652	0.000835	-0.000195	0.00103
4.8	-0.004262	0.00089	-0.000196	0.001086
4.81	-0.005927	0.000815	-0.000208	0.001023
4.82	-0.010202	0.000913	-0.0002	0.001113
4.83	-0.010183	0.000905	-0.000206	0.001111
4.84	-0.007258	0.000817	-0.000216	0.001033
4.85	-0.008302	0.000864	-0.000198	0.001062
4.86	-0.008464	0.00077	-0.000197	0.000967
4.87	-0.001223	0.000705	-0.000214	0.000919
4.88	-0.00015	0.000874	-0.000198	0.001072
4.89	-0.007705	0.000927	-0.000181	0.001108
4.9	-0.005993	0.000797	-0.000212	0.001009
4.91	-0.000239	0.000759	-0.000228	0.000987
4.92	0.001276	0.000946	-0.000202	0.001148
4.93	0.002239	0.000986	-0.000204	0.00119
4.94	0.001575	0.000766	-0.000224	0.00099
4.95	0.00086	0.000704	-0.000215	0.000919
4.96	0.000867	0.000814	-0.0002	0.001014
4.97	0.001373	0.000971	-0.000213	0.001184
4.98	0.004165	0.000965	-0.000219	0.001184
4.99	0.00344	0.000766	-0.000198	0.000964
5	-4.7e-05	0.00082	-0.000195	0.001015
5.01	-0.000515	0.000916	-0.000213	0.001129
5.02	-0.000963	0.000876	-0.000217	0.001093
5.03	-0.003094	0.000935	-0.000214	0.001149
5.04	-0.002222	0.000874	-0.000205	0.001079
5.05	0.003422	0.00088	-0.000207	0.001087
5.06	0.0058	0.000922	-0.000231	0.001153
5.07	0.002273	0.000763	-0.000234	0.000997
5.08	-0.000766	0.000775	-0.000221	0.000996
5.09	-0.001937	0.000916	-0.00022	0.001136
5.1	-0.00293	0.000746	-0.000218	0.000964
5.11	-0.00141	0.000776	-0.000215	0.000991
5.12	0.001359	0.001068	-0.000224	0.001292
5.13	-0.001313	0.000782	-0.000214	0.000996
5.14	-0.004202	0.000585	-0.000209	0.000794
5.15	-0.001688	0.000896	-0.000233	0.001129
5.16	0.001461	0.000888	-0.000236	0.001124
5.17	0.002747	0.000758	-0.000208	0.000966
5.18	0.003188	0.000805	-0.000198	0.001003
5.19	0.004142	0.00079	-0.000215	0.001005
5.2	0.000562	0.000759	-0.000215	0.000974
5.21	-0.002764	0.000734	-0.000204	0.000938
5.22	0.003193	0.000789	-0.000209	0.000998
5.23	0.009017	0.000795	-0.00022	0.001015
5.24	0.009846	0.000765	-0.000225	0.00099
5.25	0.012567	0.000873	-0.000217	0.00109
5.26	0.009654	0.000904	-0.00021	0.001114
5.27	0.004212	0.000825	-0.000215	0.00104
5.28	0.005515	0.000784	-0.000222	0.001006
5.29	0.003765	0.000804	-0.000222	0.001026
5.3	0.001096	0.000761	-0.000231	0.000992
5.31	0.006309	0.000766	-0.000236	0.001002
5.32	0.006093	0.000871	-0.000205	0.001076
5.33	-0.001472	0.000899	-0.000198	0.001097
5.34	-0.000639	0.000997	-0.000231	0.001228
5.35	0.002169	0.000926	-0.000229	0.001155
5.36	0.000152	0.00078	-0.000216	0.000996
5.37	0.002842	0.000783	-0.000229	0.001012
5.38	0.007215	0.000726	-0.000223	0.000949
5.39	0.00745	0.000845	-0.00022	0.001065
5.4	0.010589	0.000971	-0.000247	0.001218
5.41	0.011328	0.000768	-0.000247	0.001015
5.42	0.006361	0.000623	-0.000222	0.000845
5.43	0.007065	0.000763	-0.000224	0.000987
5.44	0.013014	0.000837	-0.000244	0.001081
5.45	0.009572	0.000711	-0.000237	0.000948
5.46	-0.002247	0.000733	-0.000231	0.000964
5.47	-0.006458	0.000771	-0.000248	0.001019
5.48	-0.000682	0.000703	-0.000241	0.000944
5.49	0.006385	0.000714	-0.000234	0.000948
5.5	0.008107	0.000799	-0.000232	0.001031
5.51	0.006066	0.000821	-0.000217	0.001038
5.52	0.003944	0.000756	-0.000225	0.000981
5.53	0.003831	0.000809	-0.000237	0.001046
5.54	0.005835	0.000855	-0.000233	0.001088
5.55	0.00489	0.000796	-0.000234	0.00103
5.56	-0.001049	0.000744	-0.000236	0.00098
5.57	-0.002777	0.000722	-0.000243	0.000965
5.58	0.002211	0.000864	-0.00024	0.001104
5.59	0.0016	0.000857	-0.000227	0.001084
5.6	-0.001728	0.000666	-0.000217	0.000883
5.61	0.002959	0.000782	-0.000205	0.000987
5.62	0.00829	0.000846	-0.000208	0.001054
5.63	0.003428	0.000743	-0.000235	0.000978
5.64	-0.002123	0.000783	-0.000241	0.001024
5.65	-0.001987	0.000788	-0.000233	0.001021
5.66	-0.003601	0.000772	-0.000243	0.001015
5.67	-0.001663	0.000793	-0.000233	0.001026
5.68	0.001828	0.000854	-0.000227	0.001081
5.69	-0.004035	0.000827	-0.000253	0.00108
5.7	-0.008681	0.000747	-0.000245	0.000992
5.71	-0.00384	0.000796	-0.000235	0.001031
5.72	0.002142	0.00082	-0.00025	0.00107
5.73	-0.000263	0.000781	-0.000246	0.001027
5.74	-0.008965	0.000687	-0.000242	0.000929
5.75	-0.011629	0.000809	-0.000248	0.001057
5.76	-0.009134	0.000984	-0.00024	0.001224
5.77	-0.005469	0.000874	-0.000225	0.001099
5.78	-0.001434	0.00089	-0.000223	0.001113
5.79	0.000238	0.00089	-0.000247	0.001137
5.8	-0.000824	0.000754	-0.000266	0.00102
5.81	-0.003453	0.000878	-0.000255	0.001133
5.82	-0.003537	0.000911	-0.000239	0.00115
5.83	-0.000773	0.000759	-0.000231	0.00099
5.84	0.001316	0.000744	-0.000225	0.000969
5.85	0.004557	0.000921	-0.000236	0.001157
5.86	0.008228	0.000927	-0.000257	0.001184
5.87	0.006029	0.00073	-0.000247	0.000977
5.88	0.002938	0.000713	-0.000234	0.000947
5.89	0.001654	0.000751	-0.000246	0.000997
5.9	-0.000188	0.00073	-0.00026	0.00099
5.91	8.2e-05	0.000849	-0.000252	0.001101
5.92	0.000194	0.000904	-0.000243	0.001147
5.93	0.003633	0.000755	-0.000259	0.001014
5.94	0.006486	0.000749	-0.000267	0.001016
5.95	0.002108	0.000961	-0.000251	0.001212
5.96	-0.000432	0.000864	-0.000245	0.001109
5.97	0.000725	0.000719	-0.000248	0.000967
5.98	0.001112	0.000821	-0.000253	0.001074
5.99	0.002135	0.000771	-0.000256	0.001027
6	0.004932	0.000755	-0.000259	0.001014
6.01	0.007487	0.000822	-0.000262	0.001084
6.02	0.006488	0.000842	-0.00025	0.001092
6.03	0.005623	0.000813	-0.000254	0.001067
6.04	0.008748	0.000698	-0.000264	0.000962
6.05	0.01353	0.000748	-0.000261	0.001009
6.06	0.018147	0.000925	-0.000264	0.001189
6.07	0.015943	0.000911	-0.000252	0.001163
6.08	0.003174	0.000789	-0.000246	0.001035
6.09	-0.005688	0.000793	-0.000263	0.001056
6.1	0.00311	0.000844	-0.000269	0.001113
6.11	0.011894	0.000784	-0.000266	0.00105
6.12	0.005916	0.000746	-0.000264	0.00101
6.13	0.006011	0.000873	-0.000257	0.00113
6.14	0.015071	0.000892	-0.000265	0.001157
6.15	0.016362	0.000739	-0.000267	0.001006
6.16	0.012528	0.000752	-0.000241	0.000993
6.17	0.009328	0.000821	-0.000246	0.001067
6.18	0.008212	0.000847	-0.000287	0.001134
6.19	0.008446	0.00086	-0.000288	0.001148
6.2	0.005174	0.000759	-0.000272	0.001031
6.21	0.002971	0.000736	-0.000274	0.00101
6.22	0.006448	0.000908	-0.000261	0.001169
6.23	0.007531	0.000833	-0.000245	0.001078
6.24	0.003142	0.000547	-0.000257	0.000804
6.25	0.001166	0.000687	-0.000287	0.000974
6.26	0.00097	0.000971	-0.000288	0.001259
6.27	-6.8e-05	0.000893	-0.000259	0.001152
6.28	0.001472	0.000738	-0.000252	0.00099
6.29	0.001696	0.000757	-0.000266	0.001023
6.3	-0.000817	0.000836	-0.000268	0.001104
6.31	-0.00138	0.000717	-0.000256	0.000973
6.32	-0.000428	0.000691	-0.000247	0.000938
6.33	-0.002348	0.000943	-0.000273	0.001216
6.34	-0.004844	0.000889	-0.000304	0.001193
6.35	-0.00245	0.00069	-0.000281	0.000971
6.36	0.002366	0.000893	-0.000255	0.001148
6.37	0.006117	0.001038	-0.000258	0.001296
6.38	0.008763	0.000736	-0.000254	0.00099
6.39	0.013887	0.000731	-0.000261	0.000992
6.4	0.014328	0.000991	-0.000276	0.001267
6.41	0.00126	0.00082	-0.000263	0.001083
6.42	-0.004866	0.00095	-0.000255	0.001205
6.43	0.00557	0.001803	-0.000269	0.002072
6.44	0.010689	0.002796	-0.000285	0.003081
6.45	0.006834	0.003883	-0.000285	0.004168
6.46	0.00671	0.005013	-0.000282	0.005295
6.47	0.011037	0.005887	-0.000284	0.006171
6.48	0.01244	0.00669	-0.000281	0.006971
6.49	0.00884	0.007654	-0.000295	0.007949
6.5	0.00359	0.008495	-0.0003	0.008795
6.51	0.001688	0.009113	-0.000276	0.009389
6.52	0.005333	0.009916	-0.000256	0.010172
6.53	0.007902	0.010719	-0.000272	0.010991
6.54	0.003359	0.011294	-0.000294	0.011588
6.55	0.000702	0.011966	-0.00026	0.012226
6.56	0.006997	0.012646	-0.000255	0.012901
6.57	0.010812	0.013183	-0.000299	0.013482
6.58	0.00654	0.013873	-0.000283	0.014156
6.59	0.001443	0.014566	-0.000248	0.014814
6.6	-0.003429	0.01505	-0.00026	0.01531
6.61	-0.002083	0.015776	-0.000278	0.016054
6.62	0.004815	0.016735	-0.000286	0.017021
6.63	0.006883	0.017514	-0.000279	0.017793
6.64	0.003925	0.01849	-0.000259	0.018749
6.65	0.002334	0.019665	-0.000266	0.019931
6.66	-0.000466	0.020535	-0.000289	0.020824
6.67	-0.005163	0.021444	-0.000283	0.021727
6.68	-0.001855	0.022572	-0.000269	0.022841
6.69	0.003943	0.023542	-0.000268	0.02381
6.7	-1.4e-05	0.024584	-0.000262	0.024846
6.71	0.000147	0.025816	-0.000248	0.026064
6.72	0.008551	0.026734	-0.000246	0.02698
6.73	0.00826	0.027576	-0.000263	0.027839
6.74	0.006198	0.028798	-0.000272	0.02907
6.75	0.007718	0.029955	-0.000273	0.030228
6.76	0.002234	0.030958	-0.000264	0.031222
6.77	-0.000841	0.032075	-0.00025	0.032325
6.78	0.003707	0.033153	-0.000256	0.033409
6.79	0.005249	0.034217	-0.000272	0.034489
6.8	0.006282	0.03533	-0.000259	0.035589
6.81	0.005899	0.036369	-0.000237	0.036606
6.82	-0.001498	0.037304	-0.00025	0.037554
6.83	-0.005311	0.0383	-0.000265	0.038565
6.84	0.002455	0.039451	-0.00025	0.039701
6.85	0.009738	0.040553	-0.000236	0.040789
6.86	0.009915	0.041476	-0.000239	0.041715
6.87	0.010385	0.042477	-0.000241	0.042718
6.88	0.009936	0.043601	-0.000241	0.043842
6.89	0.004009	0.044584	-0.000253	0.044837
6.9	0.002182	0.045522	-0.00026	0.045782
6.91	0.00743	0.046575	-0.000249	0.046824
6.92	0.012236	0.047593	-0.000246	0.047839
6.93	0.009639	0.0486	-0.000256	0.048856
6.94	0.005855	0.049623	-0.000239	0.049862
6.95	0.009283	0.050547	-0.000223	0.05077
6.96	0.010182	0.051518	-0.000232	0.05175
6.97	0.007059	0.052533	-0.000232	0.052765
6.98	0.009623	0.053533	-0.000222	0.053755
6.99	0.010423	0.05452	-0.000229	0.054749
7	0.003207	0.055561	-0.00024	0.055801
7.01	-0.001109	0.056558	-0.000234	0.056792
7.02	0.002423	0.057573	-0.000244	0.057817
7.03	0.007084	0.058689	-0.000263	0.058952
7.04	0.006347	0.059751	-0.000239	0.05999
7.05	0.001749	0.06073	-0.000217	0.060947
7.06	-0.001335	0.061659	-0.000223	0.061882
7.07	0.001032	0.062689	-0.000212	0.062901
7.08	0.00295	0.063795	-0.000226	0.064021
7.09	0.000181	0.064694	-0.000261	0.064955
7.1	0.001147	0.065689	-0.000238	0.065927
7.11	0.00561	0.066889	-0.000231	0.06712
7.12	0.004988	0.067913	-0.000246	0.068159
7.13	0.003171	0.068834	-0.000218	0.069052
7.14	0.003797	0.069968	-0.000212	0.07018
7.15	0.000559	0.071105	-0.000219	0.071324
7.16	-0.001193	0.072068	-0.000196	0.072264
7.17	0.00209	0.073104	-0.000206	0.07331
7.18	0.004426	0.074219	-0.000239	0.074458
7.19	0.006857	0.075237	-0.000237	0.075474
7.2	0.008202	0.076199	-0.000225	0.076424
7.21	0.008364	0.077212	-0.000225	0.077437
7.22	0.008336	0.078327	-0.000222	0.078549
7.23	0.006715	0.079384	-0.000215	0.079599
7.24	0.004339	0.080324	-0.000209	0.080533
7.25	0.004406	0.081393	-0.000207	0.0816
7.26	0.007334	0.08254	-0.000206	0.082746
7.27	0.00731	0.083418	-0.000213	0.083631
7.28	0.008626	0.084196	-0.000203	0.084399
7.29	0.012254	0.085252	-0.000179	0.085431
7.3	0.011788	0.086309	-0.000193	0.086502
7.31	0.008691	0.08724	-0.00022	0.08746
7.32	0.00905	0.088309	-0.000217	0.088526
7.33	0.014283	0.089386	-0.000204	0.08959
7.34	0.016341	0.090367	-0.000193	0.09056
7.35	0.010516	0.091293	-0.000196	0.091489
7.36	0.00514	0.092243	-0.000205	0.092448
7.37	0.005214	0.09331	-0.000198	0.093508
7.38	0.004908	0.094388	-0.000198	0.094586
7.39	0.007187	0.095429	-0.000202	0.095631
7.4	0.012079	0.096455	-0.00019	0.096645
7.41	0.012277	0.097393	-0.000182	0.097575
7.42	0.009445	0.098291	-0.000194	0.098485
7.43	0.005738	0.09928	-0.000207	0.099487
7.44	0.002084	0.100371	-0.000214	0.100585
7.45	0.007295	0.101395	-0.000203	0.101598
7.46	0.015403	0.102324	-0.000171	0.102495
7.47	0.008363	0.103411	-0.00017	0.103581
7.48	0.001661	0.104559	-0.000198	0.104757
7.49	0.0104	0.105565	-0.000203	0.105768
7.5	0.013462	0.106525	-0.000202	0.106727
7.51	0.006357	0.107561	-0.000212	0.107773
7.52	0.005924	0.108604	-0.000213	0.108817
7.53	0.01121	0.109522	-0.000197	0.109719
7.54	0.008811	0.110451	-0.000198	0.110649
7.55	0.006042	0.111459	-0.000213	0.111672
7.56	0.012542	0.112557	-0.000207	0.112764
7.57	0.014782	0.113662	-0.000208	0.11387
7.58	0.011116	0.114613	-0.000214	0.114827
7.59	0.012599	0.115664	-0.000177	0.115841
7.6	0.014676	0.116771	-0.000189	0.11696
7.61	0.011411	0.117741	-0.00028	0.118021
7.62	0.008516	0.118677	-0.00022	0.118897
7.63	0.009516	0.119779	-0.00012	0.119899
7.64	0.013929	0.120873	-0.000234	0.121107
7.65	0.015598	0.121748	-0.000294	0.122042
7.66	0.012643	0.122769	-0.000159	0.122928
7.67	0.014164	0.123857	-0.000149	0.124006
7.68	0.018864	0.124648	-0.000267	0.124915
7.69	0.021629	0.125592	-0.000236	0.125828
7.7	0.018309	0.126829	-0.000132	0.126961
7.71	0.014016	0.127867	-0.00016	0.128027
7.72	0.018087	0.128849	-0.000215	0.129064
7.73	0.01841	0.129994	-0.000173	0.130167
7.74	0.013973	0.130962	-0.000161	0.131123
7.75	0.016449	0.131805	-0.000198	0.132003
7.76	0.021845	0.132909	-0.000183	0.133092
7.77	0.024503	0.13402	-0.000164	0.134184
7.78	0.028485	0.13491	-0.000174	0.135084
7.79	0.031132	0.135886	-0.000176	0.136062
7.8	0.030792	0.136931	-0.000162	0.137093
7.81	0.031048	0.137876	-0.00015	0.138026
7.82	0.028841	0.138931	-0.00016	0.139091
7.83	0.025864	0.140012	-0.00017	0.140182
7.84	0.029789	0.141034	-0.000155	0.141189
7.85	0.03084	0.142148	-0.000149	0.142297
7.86	0.02722	0.143185	-0.000158	0.143343
7.87	0.031193	0.144028	-0.000151	0.144179
7.88	0.035264	0.14507	-0.000132	0.145202
7.89	0.036081	0.146282	-0.000127	0.146409
7.9	0.039691	0.147167	-0.000149	0.147316
7.91	0.041002	0.148036	-0.000157	0.148193
7.92	0.042408	0.149161	-0.000122	0.149283
7.93	0.045921	0.150152	-0.00011	0.150262
7.94	0.04733	0.151094	-0.000129	0.151223
7.95	0.050742	0.152223	-0.000121	0.152344
7.96	0.050585	0.153186	-9.8e-05	0.153284
7.97	0.042887	0.154112	-0.000105	0.154217
7.98	0.042882	0.155295	-0.00011	0.155405
7.99	0.052304	0.156275	-0.000107	0.156382
8	0.057294	0.157087	-0.000112	0.157199
8.01	0.057715	0.158182	-9.7e-05	0.158279
8.02	0.058052	0.159259	-7.1e-05	0.15933
8.03	0.054192	0.160116	-8e-05	0.160196
8.04	0.053209	0.161229	-8.7e-05	0.161316
8.05	0.056959	0.162339	-5.5e-05	0.162394
8.06	0.051089	0.163133	-6.5e-05	0.163198
8.07	0.045133	0.164243	-8.2e-05	0.164325
8.08	0.053749	0.165518	-5.5e-05	0.165573
8.09	0.061324	0.166423	-5.4e-05	0.166477
8.1	0.062337	0.16732	-5.6e-05	0.167376
8.11	0.069901	0.168378	-3.3e-05	0.168411
8.12	0.077433	0.169285	-2.8e-05	0.169313
8.13	0.073594	0.170273	-4.1e-05	0.170314
8.14	0.065924	0.171415	-4e-05	0.171455
8.15	0.062892	0.172409	-2.1e-05	0.17243
8.16	0.063961	0.173383	-1.1e-05	0.173394
8.17	0.071028	0.174461	-1e-06	0.174462
8.18	0.077842	0.175401	6e-06	0.175395
8.19	0.075649	0.176374	7e-06	0.176367
8.2	0.071762	0.177481	1.3e-05	0.177468
8.21	0.074681	0.178469	1.8e-05	0.178451
8.22	0.075687	0.179469	3.4e-05	0.179435
8.23	0.071624	0.180565	4.6e-05	0.180519
8.24	0.074686	0.181478	2.8e-05	0.18145
8.25	0.082305	0.182315	1.8e-05	0.182297
8.26	0.082083	0.183431	3.2e-05	0.183399
8.27	0.08081	0.184542	4.4e-05	0.184498
8.28	0.080665	0.185432	4.6e-05	0.185386
8.29	0.075491	0.186504	6.6e-05	0.186438
8.3	0.075821	0.187691	9.9e-05	0.187592
8.31	0.083146	0.188688	0.000105	0.188583
8.32	0.086832	0.189741	9.7e-05	0.189644
8.33	0.08468	0.190707	0.000107	0.1906
8.34	0.083543	0.191462	0.00011	0.191352
8.35	0.086171	0.19247	0.000103	0.192367
8.36	0.087053	0.193591	0.000128	0.193463
8.37	0.089449	0.194525	0.000158	0.194367
8.38	0.093273	0.195573	0.00017	0.195403
8.39	0.095345	0.196607	0.000201	0.196406
8.4	0.09587	0.197497	0.000216	0.197281
8.41	0.096787	0.198622	0.000204	0.198418
8.42	0.101771	0.199705	0.000208	0.199497
8.43	0.105953	0.20058	0.000223	0.200357
8.44	0.103331	0.201658	0.000225	0.201433
8.45	0.101588	0.20275	0.000214	0.202536
8.46	0.106585	0.203674	0.000234	0.20344
8.47	0.110924	0.204726	0.000256	0.20447
8.48	0.114753	0.205844	0.000229	0.205615
8.49	0.122424	0.20675	0.000235	0.206515
8.5	0.122006	0.207649	0.0003	0.207349
8.51	0.113785	0.208821	0.000321	0.2085
8.52	0.112952	0.209911	0.000308	0.209603
8.53	0.112076	0.210915	0.000315	0.2106
8.54	0.110693	0.212007	0.000315	0.211692
8.55	0.121298	0.212958	0.000307	0.212651
8.56	0.129528	0.213933	0.000334	0.213599
8.57	0.120578	0.215108	0.000345	0.214763
8.58	0.111133	0.216138	0.000314	0.215824
8.59	0.115058	0.217049	0.000325	0.216724
8.6	0.124499	0.218065	0.000355	0.21771
8.61	0.131164	0.219095	0.000349	0.218746
8.62	0.130436	0.219971	0.000344	0.219627
8.63	0.127086	0.220929	0.00035	0.220579
8.64	0.124508	0.222048	0.000361	0.221687
8.65	0.123447	0.222977	0.000366	0.222611
8.66	0.126638	0.223851	0.000332	0.223519
8.67	0.13089	0.224925	0.000303	0.224622
8.68	0.133895	0.225988	0.000319	0.225669
8.69	0.13681	0.226887	0.00032	0.226567
8.7	0.141102	0.22789	0.000315	0.227575
8.71	0.145649	0.228914	0.000321	0.228593
8.72	0.143875	0.229766	0.000331	0.229435
8.73	0.144436	0.230786	0.000363	0.230423
8.74	0.152511	0.231888	0.00038	0.231508
8.75	0.152018	0.232769	0.000369	0.2324
8.76	0.141398	0.233793	0.000376	0.233417
8.77	0.139701	0.234868	0.000395	0.234473
8.78	0.142304	0.235795	0.000397	0.235398
8.79	0.13817	0.236842	0.000401	0.236441
8.8	0.138184	0.237856	0.000377	0.237479
8.81	0.144758	0.238722	0.000307	0.238415
8.82	0.146912	0.239805	0.000324	0.239481
8.83	0.143563	0.240926	0.000396	0.24053
8.84	0.140421	0.241748	0.000361	0.241387
8.85	0.14013	0.242755	0.000357	0.242398
8.86	0.142151	0.243997	0.000458	0.243539
8.87	0.141196	0.244938	0.000486	0.244452
8.88	0.146365	0.245976	0.000446	0.24553
8.89	0.157197	0.247112	0.000464	0.246648
8.9	0.156874	0.247954	0.000533	0.247421
8.91	0.150954	0.249002	0.000552	0.24845
8.92	0.152279	0.250185	0.00052	0.249665
8.93	0.154781	0.251105	0.000521	0.250584
8.94	0.15131	0.252153	0.000562	0.251591
8.95	0.146597	0.253397	0.000584	0.252813
8.96	0.146339	0.254349	0.000559	0.25379
8.97	0.148002	0.255216	0.000563	0.254653
8.98	0.148346	0.256318	0.000619	0.255699
8.99	0.150765	0.257312	0.000654	0.256658
9	0.158692	0.258226	0.000649	0.257577
9.01	0.166213	0.259273	0.000654	0.258619
9.02	0.167081	0.260262	0.000688	0.259574
9.03	0.165788	0.261227	0.000715	0.260512
9.04	0.169458	0.262332	0.000703	0.261629
9.05	0.173818	0.263277	0.000699	0.262578
9.06	0.174233	0.264112	0.000726	0.263386
9.07	0.172599	0.26518	0.000744	0.264436
9.08	0.170838	0.266259	0.000746	0.265513
9.09	0.171853	0.267133	0.000748	0.266385
9.1	0.173105	0.268103	0.000776	0.267327
9.11	0.17398	0.269199	0.000809	0.26839
9.12	0.17591	0.270147	0.000805	0.269342
9.13	0.17313	0.271112	0.000794	0.270318
9.14	0.173565	0.272232	0.000818	0.271414
9.15	0.180997	0.273228	0.000831	0.272397
9.16	0.179909	0.274184	0.000831	0.273353
9.17	0.174968	0.275212	0.000867	0.274345
9.18	0.172675	0.276173	0.000895	0.275278
9.19	0.169764	0.277103	0.000866	0.276237
9.2	0.172447	0.278179	0.000845	0.277334
9.21	0.176749	0.279187	0.000878	0.278309
9.22	0.175072	0.280158	0.000901	0.279257
9.23	0.181152	0.281212	0.000884	0.280328
9.24	0.194425	0.282122	0.000881	0.281241
9.25	0.19127	0.283087	0.000913	0.282174
9.26	0.185438	0.284241	0.00093	0.283311
9.27	0.189423	0.285269	0.000922	0.284347
9.28	0.19024	0.286211	0.000937	0.285274
9.29	0.190358	0.287356	0.000955	0.286401
9.3	0.190958	0.288449	0.000952	0.287497
9.31	0.19216	0.289368	0.000947	0.288421
9.32	0.193101	0.290422	0.00095	0.289472
9.33	0.191649	0.291533	0.000957	0.290576
9.34	0.197476	0.292515	0.000963	0.291552
9.35	0.199394	0.293514	0.000958	0.292556
9.36	0.193775	0.294599	0.000941	0.293658
9.37	0.197608	0.295626	0.000954	0.294672
9.38	0.204526	0.296573	0.000969	0.295604
9.39	0.205343	0.297527	0.000931	0.296596
9.4	0.204269	0.29849	0.000902	0.297588
9.41	0.209727	0.299592	0.000901	0.298691
9.42	0.214927	0.300668	0.000903	0.299765
9.43	0.205529	0.301543	0.000892	0.300651
9.44	0.20125	0.302459	0.00088	0.301579
9.45	0.21221	0.303416	0.000883	0.302533
9.46	0.217827	0.304284	0.000887	0.303397
9.47	0.218794	0.30526	0.000897	0.304363
9.48	0.225037	0.306397	0.000926	0.305471
9.49	0.22721	0.307387	0.000933	0.306454
9.5	0.222804	0.308248	0.000934	0.307314
9.51	0.219056	0.309248	0.000956	0.308292
9.52	0.222683	0.310291	0.000946	0.309345
9.53	0.227978	0.311324	0.000926	0.310398
9.54	0.227765	0.312427	0.000954	0.311473
9.55	0.227746	0.313331	0.000982	0.312349
9.56	0.228411	0.314197	0.000972	0.313225
9.57	0.230945	0.315334	0.000963	0.314371
9.58	0.233759	0.316364	0.000981	0.315383
9.59	0.232022	0.317261	0.000994	0.316267
9.6	0.234101	0.318385	0.000983	0.317402
9.61	0.241749	0.319464	0.000989	0.318475
9.62	0.246952	0.320285	0.001003	0.319282
9.63	0.24755	0.321389	0.001008	0.320381
9.64	0.243081	0.322635	0.001011	0.321624
9.65	0.238221	0.323542	0.000995	0.322547
9.66	0.242279	0.324504	0.000982	0.323522
9.67	0.249768	0.325669	0.001008	0.324661
9.68	0.251859	0.326687	0.001022	0.325665
9.69	0.24996	0.327692	0.000986	0.326706
9.7	0.247383	0.328707	0.000973	0.327734
9.71	0.249516	0.329629	0.001003	0.328626
9.72	0.251855	0.330713	0.000996	0.329717
9.73	0.24978	0.331954	0.000958	0.330996
9.74	0.251734	0.332878	0.000959	0.331919
9.75	0.256026	0.333684	0.000981	0.332703
9.76	0.255627	0.334779	0.00099	0.333789
9.77	0.257169	0.335773	0.000993	0.33478
9.78	0.260253	0.336653	0.000976	0.335677
9.79	0.261685	0.337783	0.000963	0.33682
9.8	0.260116	0.338835	0.000975	0.33786
9.81	0.255713	0.339742	0.000987	0.338755
9.82	0.26066	0.340809	0.000989	0.33982
9.83	0.267991	0.341825	0.00099	0.340835
9.84	0.266809	0.342658	0.000987	0.341671
9.85	0.272879	0.343593	0.000986	0.342607
9.86	0.281845	0.344694	0.000989	0.343705
9.87	0.274573	0.345652	0.000994	0.344658
9.88	0.267055	0.346648	0.001013	0.345635
9.89	0.271333	0.347747	0.00102	0.346727
9.9	0.272982	0.348703	0.001002	0.347701
9.91	0.269988	0.3497	0.000992	0.348708
9.92	0.271787	0.350696	0.001004	0.349692
9.93	0.275549	0.351612	0.001014	0.350598
9.94	0.279104	0.352651	0.001019	0.351632
9.95	0.284511	0.35378	0.001033	0.352747
9.96	0.289764	0.354755	0.00103	0.353725
9.97	0.293143	0.355645	0.001009	0.354636
9.98	0.290647	0.356699	0.001009	0.35569
9.99	0.288027	0.357767	0.001012	0.356755
10	0.29425	0.358695	0.001007	0.357688
10.01	0.301129	0.359742	0.001016	0.358726
10.02	0.296828	0.360764	0.001019	0.359745
10.03	0.290844	0.361612	0.001021	0.360591
10.04	0.293466	0.362663	0.001045	0.361618
10.05	0.296587	0.363786	0.001044	0.362742
10.06	0.296502	0.364776	0.00102	0.363756
10.07	0.298982	0.365787	0.001032	0.364755
10.08	0.303086	0.366742	0.001052	0.36569
10.09	0.305449	0.367682	0.001057	0.366625
10.1	0.309593	0.368747	0.001065	0.367682
10.11	0.315134	0.369781	0.001059	0.368722
10.12	0.318303	0.370751	0.001057	0.369694
10.13	0.316728	0.371833	0.001064	0.370769
10.14	0.313009	0.372881	0.001061	0.37182
10.15	0.3141	0.373769	0.001066	0.372703
10.16	0.317339	0.374766	0.001081	0.373685
10.17	0.320329	0.375838	0.001085	0.374753
10.18	0.326292	0.376742	0.00107	0.375672
10.19	0.33011	0.377734	0.001062	0.376672
10.2	0.331874	0.378893	0.001074	0.377819
10.21	0.335208	0.379811	0.001077	0.378734
10.22	0.335484	0.380736	0.001086	0.37965
10.23	0.332024	0.381884	0.001102	0.380782
10.24	0.333324	0.382756	0.001085	0.381671
10.25	0.3354	0.383659	0.001066	0.382593
10.26	0.33517	0.384881	0.001079	0.383802
10.27	0.340307	0.385904	0.001094	0.38481
10.28	0.34517	0.386768	0.001088	0.38568
10.29	0.347244	0.38783	0.001084	0.386746
10.3	0.348354	0.388853	0.00108	0.387773
10.31	0.344619	0.389795	0.001078	0.388717
10.32	0.344992	0.39083	0.00108	0.38975
10.33	0.352605	0.391829	0.001082	0.390747
10.34	0.353185	0.392856	0.001088	0.391768
10.35	0.348662	0.393963	0.001097	0.392866
10.36	0.352163	0.394997	0.001108	0.393889
10.37	0.357516	0.395934	0.001105	0.394829
10.38	0.353395	0.396842	0.001094	0.395748
10.39	0.349903	0.397768	0.001085	0.396683
10.4	0.360055	0.398789	0.001084	0.397705
10.41	0.367588	0.399914	0.001104	0.39881
10.42	0.365057	0.400921	0.001119	0.399802
10.43	0.365732	0.401828	0.001116	0.400712
10.44	0.369251	0.402896	0.001112	0.401784
10.45	0.372188	0.403956	0.001115	0.402841
10.46	0.375307	0.404778	0.001116	0.403662
10.47	0.377297	0.405776	0.001108	0.404668
10.48	0.377918	0.407004	0.001103	0.405901
10.49	0.379406	0.407961	0.001106	0.406855
10.5	0.383714	0.408846	0.001112	0.407734
10.51	0.386566	0.410056	0.001116	0.40894
10.52	0.387051	0.411096	0.001123	0.409973
10.53	0.390196	0.411831	0.001133	0.410698
10.54	0.393725	0.412883	0.001132	0.411751
10.55	0.391938	0.41396	0.001117	0.412843
10.56	0.389537	0.414824	0.0011	0.413724
10.57	0.392181	0.416007	0.00111	0.414897
10.58	0.397495	0.417118	0.001127	0.415991
10.59	0.399248	0.41788	0.001128	0.416752
10.6	0.395031	0.41887	0.001133	0.417737
10.61	0.39688	0.42003	0.001143	0.418887
10.62	0.405939	0.420964	0.001132	0.419832
10.63	0.404805	0.42201	0.001122	0.420888
10.64	0.401925	0.423174	0.001135	0.422039
10.65	0.412032	0.423922	0.001147	0.422775
10.66	0.417115	0.424809	0.001136	0.423673
10.67	0.41164	0.42611	0.00113	0.42498
10.68	0.409948	0.427107	0.001151	0.425956
10.69	0.412884	0.427883	0.00116	0.426723
10.7	0.41424	0.428926	0.001139	0.427787
10.71	0.413979	0.430011	0.001135	0.428876
10.72	0.42092	0.431038	0.001161	0.429877
10.73	0.427583	0.432115	0.001172	0.430943
10.74	0.423643	0.432987	0.001174	0.431813
10.75	0.421762	0.433891	0.001161	0.43273
10.76	0.428314	0.435061	0.001134	0.433927
10.77	0.434743	0.436031	0.001145	0.434886
10.78	0.436185	0.43688	0.00115	0.43573
10.79	0.435455	0.438043	0.001139	0.436904
10.8	0.43821	0.439097	0.00116	0.437937
10.81	0.440826	0.439891	0.001164	0.438727
10.82	0.442087	0.440915	0.001145	0.43977
10.83	0.442479	0.441968	0.001163	0.440805
10.84	0.436804	0.44279	0.001178	0.441612
10.85	0.437109	0.443903	0.001175	0.442728
10.86	0.446483	0.445023	0.001167	0.443856
10.87	0.451963	0.445841	0.001173	0.444668
10.88	0.454167	0.446917	0.001195	0.445722
10.89	0.457888	0.448021	0.001189	0.446832
10.9	0.460764	0.448803	0.001179	0.447624
10.91	0.459972	0.449865	0.001192	0.448673
10.92	0.461323	0.451076	0.001188	0.449888
10.93	0.466046	0.451959	0.001187	0.450772
10.94	0.466381	0.452859	0.001199	0.45166
10.95	0.462604	0.454032	0.001197	0.452835
10.96	0.462166	0.455052	0.00119	0.453862
10.97	0.467785	0.455938	0.001196	0.454742
10.98	0.474422	0.457109	0.001198	0.455911
10.99	0.48012	0.458121	0.001198	0.456923
11	0.482966	0.459001	0.001209	0.457792
11.01	0.481731	0.460234	0.001185	0.459049
11.02	0.484276	0.461215	0.001161	0.460054
11.03	0.488029	0.461949	0.001188	0.460761
11.04	0.486452	0.463091	0.001207	0.461884
11.05	0.487374	0.464239	0.001191	0.463048
11.06	0.494417	0.465106	0.001174	0.463932
11.07	0.499869	0.466194	0.001183	0.465011
11.08	0.501237	0.467362	0.0012	0.466162
11.09	0.497205	0.468123	0.001207	0.466916
11.1	0.494365	0.46905	0.001206	0.467844
11.11	0.499028	0.470305	0.001206	0.469099
11.12	0.499903	0.471185	0.001201	0.469984
11.13	0.498585	0.472096	0.001194	0.470902
11.14	0.504467	0.473308	0.001207	0.472101
11.15	0.507017	0.474289	0.001212	0.473077
11.16	0.505183	0.475245	0.001189	0.474056
11.17	0.508753	0.47632	0.001184	0.475136
11.18	0.513564	0.477248	0.001217	0.476031
11.19	0.517784	0.4782	0.001222	0.476978
11.2	0.521694	0.479316	0.001203	0.478113
11.21	0.518856	0.480222	0.001198	0.479024
11.22	0.513375	0.481065	0.001204	0.479861
11.23	0.516945	0.482195	0.001208	0.480987
11.24	0.526604	0.483242	0.001201	0.482041
11.25	0.532022	0.484154	0.001195	0.482959
11.26	0.529577	0.48519	0.0012	0.48399
11.27	0.526916	0.486125	0.001214	0.484911
11.28	0.533734	0.487008	0.001223	0.485785
11.29	0.545861	0.488114	0.00123	0.486884
11.3	0.549464	0.489098	0.001244	0.487854
11.31	0.545036	0.489967	0.001227	0.48874
11.32	0.544557	0.49107	0.001207	0.489863
11.33	0.549528	0.492101	0.001226	0.490875
11.34	0.550081	0.492982	0.001239	0.491743
11.35	0.551837	0.494054	0.001231	0.492823
11.36	0.556745	0.495107	0.001234	0.493873
11.37	0.555763	0.495998	0.001254	0.494744
11.38	0.559475	0.497018	0.001256	0.495762
11.39	0.5661	0.49823	0.001237	0.496993
11.4	0.567291	0.499301	0.001234	0.498067
11.41	0.567557	0.500263	0.001235	0.499028
11.42	0.564859	0.50128	0.001235	0.500045
11.43	0.560526	0.502232	0.001246	0.500986
11.44	0.563472	0.503254	0.001238	0.502016
11.45	0.567979	0.504404	0.001229	0.503175
11.46	0.568884	0.50528	0.001243	0.504037
11.47	0.572361	0.506104	0.00124	0.504864
11.48	0.576738	0.507256	0.001235	0.506021
11.49	0.580348	0.508255	0.001245	0.50701
11.5	0.580271	0.509207	0.001239	0.507968
11.51	0.578853	0.510431	0.001233	0.509198
11.52	0.582081	0.511428	0.001234	0.510194
11.53	0.584285	0.512269	0.001233	0.511036
11.54	0.586393	0.513388	0.001239	0.512149
11.55	0.586979	0.514414	0.001243	0.513171
11.56	0.582476	0.51528	0.001234	0.514046
11.57	0.583283	0.516365	0.001241	0.515124
11.58	0.588369	0.517411	0.001244	0.516167
11.59	0.588547	0.518285	0.001227	0.517058
11.6	0.593336	0.519312	0.001228	0.518084
11.61	0.601987	0.520357	0.001243	0.519114
11.62	0.602766	0.521219	0.001255	0.519964
11.63	0.601889	0.522189	0.001261	0.520928
11.64	0.605711	0.523162	0.001248	0.521914
11.65	0.607759	0.52402	0.001246	0.522774
11.66	0.608826	0.525112	0.001252	0.52386
11.67	0.612597	0.526197	0.001251	0.524946
11.68	0.613354	0.52703	0.001267	0.525763
11.69	0.60741	0.528024	0.001275	0.526749
11.7	0.60985	0.529195	0.00127	0.527925
11.71	0.618654	0.530181	0.001263	0.528918
11.72	0.617838	0.531061	0.001247	0.529814
11.73	0.618166	0.532138	0.001255	0.530883
11.74	0.625096	0.533214	0.001276	0.531938
11.75	0.626773	0.53415	0.001262	0.532888
11.76	0.62842	0.535274	0.001258	0.534016
11.77	0.632907	0.536345	0.001281	0.535064
11.78	0.631729	0.537219	0.001275	0.535944
11.79	0.632114	0.538272	0.001258	0.537014
11.8	0.638911	0.539318	0.001266	0.538052
11.81	0.645292	0.540253	0.001272	0.538981
11.82	0.642895	0.541352	0.001277	0.540075
11.83	0.637622	0.5424	0.001288	0.541112
11.84	0.641572	0.543259	0.001288	0.541971
11.85	0.645935	0.544283	0.001292	0.542991
11.86	0.643892	0.54544	0.001289	0.544151
11.87	0.645404	0.546406	0.001259	0.545147
11.88	0.649306	0.547497	0.001261	0.546236
11.89	0.653768	0.548649	0.001289	0.54736
11.9	0.658094	0.549512	0.001275	0.548237
11.91	0.65404	0.550551	0.001248	0.549303
11.92	0.654724	0.551667	0.001263	0.550404
11.93	0.664587	0.552489	0.001278	0.551211
11.94	0.665113	0.553439	0.001268	0.552171
11.95	0.661867	0.554545	0.001282	0.553263
11.96	0.668737	0.555431	0.001293	0.554138
11.97	0.673621	0.556421	0.001269	0.555152
11.98	0.672565	0.557637	0.001244	0.556393
11.99	0.680879	0.558484	0.001261	0.557223
12	0.687812	0.559238	0.001287	0.557951
12.01	0.680877	0.560364	0.001273	0.559091
12.02	0.679075	0.56134	0.001267	0.560073
12.03	0.688464	0.562184	0.00129	0.560894
12.04	0.691219	0.563367	0.001291	0.562076
12.05	0.686208	0.564458	0.00127	0.563188
12.06	0.685996	0.565283	0.001264	0.564019
12.07	0.692801	0.566255	0.001274	0.564981
12.08	0.696096	0.567299	0.001283	0.566016
12.09	0.697411	0.568183	0.001283	0.5669
12.1	0.699401	0.56914	0.001277	0.567863
12.11	0.695997	0.570311	0.001275	0.569036
12.12	0.69282	0.571281	0.001277	0.570004
12.13	0.696794	0.572187	0.001271	0.570916
12.14	0.703276	0.573278	0.001264	0.572014
12.15	0.704973	0.574353	0.001286	0.573067
12.16	0.701642	0.57537	0.001311	0.574059
12.17	0.702536	0.576348	0.001301	0.575047
12.18	0.71021	0.577292	0.001289	0.576003
12.19	0.714979	0.578324	0.00129	0.577034
12.2	0.717106	0.579382	0.001287	0.578095
12.21	0.722382	0.580311	0.00128	0.579031
12.22	0.725238	0.581271	0.001285	0.579986
12.23	0.724202	0.582477	0.001294	0.581183
12.24	0.730901	0.583455	0.001286	0.582169
12.25	0.738535	0.584252	0.001288	0.582964
12.26	0.734952	0.585449	0.001299	0.58415
12.27	0.731334	0.586608	0.001294	0.585314
12.28	0.735915	0.587456	0.001296	0.58616
12.29	0.742018	0.588506	0.001295	0.587211
12.3	0.741964	0.58956	0.001274	0.588286
12.31	0.739856	0.590389	0.001267	0.589122
12.32	0.747807	0.591439	0.001272	0.590167
12.33	0.752835	0.592539	0.00128	0.591259
12.34	0.751894	0.593474	0.001293	0.592181
12.35	0.757551	0.594478	0.001279	0.593199
12.36	0.758282	0.595425	0.001284	0.594141
12.37	0.752465	0.596302	0.001328	0.594974
12.38	0.754959	0.597405	0.001337	0.596068
12.39	0.762398	0.598432	0.001301	0.597131
12.4	0.763834	0.599309	0.001295	0.598014
12.41	0.765776	0.600402	0.001309	0.599093
12.42	0.771294	0.601464	0.001295	0.600169
12.43	0.771436	0.602259	0.001281	0.600978
12.44	0.772616	0.603277	0.001281	0.601996
12.45	0.780063	0.604454	0.001271	0.603183
12.46	0.783698	0.60532	0.001266	0.604054
12.47	0.78583	0.6062	0.00129	0.60491
12.48	0.786617	0.607274	0.001293	0.605981
12.49	0.78019	0.608278	0.001272	0.607006
12.5	0.777333	0.609301	0.001277	0.608024
12.51	0.784051	0.610442	0.001305	0.609137
12.52	0.79125	0.611404	0.001315	0.610089
12.53	0.795607	0.612299	0.001303	0.610996
12.54	0.799602	0.613461	0.001297	0.612164
12.55	0.800326	0.614455	0.001309	0.613146
12.56	0.799057	0.615304	0.001304	0.614
12.57	0.802023	0.616402	0.001281	0.615121
12.58	0.8093	0.61743	0.001286	0.616144
12.59	0.815617	0.618361	0.001304	0.617057
12.6	0.81199	0.619514	0.0013	0.618214
12.61	0.807329	0.620639	0.001291	0.619348
12.62	0.813915	0.621515	0.001293	0.620222
12.63	0.821593	0.622451	0.001299	0.621152
12.64	0.822153	0.623532	0.001297	0.622235
12.65	0.823412	0.624484	0.001282	0.623202
12.66	0.827336	0.625521	0.001292	0.624229
12.67	0.825555	0.626655	0.001313	0.625342
12.68	0.823504	0.627551	0.001296	0.626255
12.69	0.828416	0.628496	0.001291	0.627205
12.7	0.829929	0.629632	0.001314	0.628318
12.71	0.829327	0.630586	0.001302	0.629284
12.72	0.833763	0.631414	0.001279	0.630135
12.73	0.834442	0.632471	0.001295	0.631176
12.74	0.836243	0.633528	0.001307	0.632221
12.75	0.843743	0.634497	0.001291	0.633206
12.76	0.847509	0.635561	0.001298	0.634263
12.77	0.846686	0.636521	0.001309	0.635212
12.78	0.843501	0.637453	0.001303	0.63615
12.79	0.845024	0.638523	0.001301	0.637222
12.8	0.852591	0.639438	0.001297	0.638141
12.81	0.858613	0.640361	0.001306	0.639055
12.82	0.860743	0.641525	0.001306	0.640219
12.83	0.858895	0.642511	0.001288	0.641223
12.84	0.858844	0.643366	0.001296	0.64207
12.85	0.865229	0.64446	0.001306	0.643154
12.86	0.87136	0.645546	0.00129	0.644256
12.87	0.870264	0.646366	0.001288	0.645078
12.88	0.867656	0.647454	0.001297	0.646157
12.89	0.869929	0.648541	0.001299	0.647242
12.9	0.872827	0.649264	0.001302	0.647962
12.91	0.875193	0.650357	0.001294	0.649063
12.92	0.875688	0.651558	0.001293	0.650265
12.93	0.876129	0.652342	0.001298	0.651044
12.94	0.880927	0.653292	0.001284	0.652008
12.95	0.883532	0.6545	0.001289	0.653211
12.96	0.881155	0.655484	0.001314	0.65417
12.97	0.882316	0.656465	0.001314	0.655151
12.98	0.886567	0.657643	0.001307	0.656336
12.99	0.890206	0.658578	0.001302	0.657276
13	0.896022	0.659421	0.001294	0.658127
13.01	0.896704	0.660387	0.001299	0.659088
13.02	0.89353	0.661289	0.001305	0.659984
13.03	0.896724	0.662373	0.001296	0.661077
13.04	0.896239	0.663541	0.00129	0.662251
13.05	0.891519	0.664428	0.001304	0.663124
13.06	0.898774	0.665422	0.001326	0.664096
13.07	0.910211	0.666639	0.001321	0.665318
13.08	0.914498	0.667602	0.001288	0.666314
13.09	0.916132	0.668445	0.001277	0.667168
13.1	0.915463	0.669517	0.001293	0.668224
13.11	0.912899	0.670602	0.001296	0.669306
13.12	0.913815	0.671501	0.001283	0.670218
13.13	0.914002	0.672538	0.001296	0.671242
13.14	0.912239	0.673615	0.00132	0.672295
13.15	0.919173	0.674462	0.001304	0.673158
13.16	0.928066	0.675417	0.001289	0.674128
13.17	0.928289	0.676583	0.001309	0.675274
13.18	0.928876	0.677588	0.001307	0.676281
13.19	0.930143	0.678525	0.001293	0.677232
13.2	0.927161	0.679614	0.0013	0.678314
13.21	0.930757	0.68056	0.001296	0.679264
13.22	0.937379	0.681485	0.001303	0.680182
13.23	0.936761	0.682632	0.001313	0.681319
13.24	0.937142	0.6837	0.001301	0.682399
13.25	0.943237	0.684615	0.001287	0.683328
13.26	0.946112	0.685679	0.001289	0.68439
13.27	0.946078	0.686668	0.001288	0.68538
13.28	0.948972	0.687492	0.001275	0.686217
13.29	0.948587	0.688524	0.00128	0.687244
13.3	0.945414	0.689601	0.001299	0.688302
13.31	0.948322	0.690528	0.001291	0.689237
13.32	0.954779	0.69145	0.001278	0.690172
13.33	0.957578	0.692514	0.001287	0.691227
13.34	0.955613	0.693596	0.001298	0.692298
13.35	0.951982	0.694581	0.001297	0.693284
13.36	0.953501	0.695662	0.001284	0.694378
13.37	0.960434	0.69671	0.001288	0.695422
13.38	0.969962	0.697519	0.001306	0.696213
13.39	0.978339	0.698403	0.001288	0.697115
13.4	0.9783	0.699562	0.00128	0.698282
13.41	0.975249	0.700589	0.001307	0.699282
13.42	0.977412	0.701447	0.001311	0.700136
13.43	0.979189	0.702524	0.001299	0.701225
13.44	0.979525	0.703547	0.001294	0.702253
13.45	0.983761	0.704354	0.001291	0.703063
13.46	0.987933	0.705499	0.001298	0.704201
13.47	0.987469	0.706692	0.001308	0.705384
13.48	0.988491	0.70746	0.001311	0.706149
13.49	0.996563	0.708388	0.00131	0.707078
13.5	1.00686	0.709544	0.001318	0.708226
13.51	1.00679	0.71043	0.001322	0.709108
13.52	1.0058	0.711373	0.001303	0.71007
13.53	1.01437	0.712446	0.001295	0.711151
13.54	1.01516	0.71336	0.001309	0.712051
13.55	1.00733	0.714463	0.001316	0.713147
13.56	1.00575	0.715564	0.001306	0.714258
13.57	1.01037	0.716372	0.001294	0.715078
13.58	1.01414	0.717381	0.0013	0.716081
13.59	1.01835	0.718615	0.001307	0.717308
13.6	1.02551	0.719655	0.0013	0.718355
13.61	1.0273	0.720527	0.001298	0.719229
13.62	1.02458	0.72154	0.001318	0.720222
13.63	1.02401	0.722602	0.001312	0.72129
13.64	1.02868	0.723561	0.001293	0.722268
13.65	1.03517	0.724651	0.001309	0.723342
13.66	1.03438	0.725751	0.001311	0.72444
13.67	1.03116	0.726619	0.001291	0.725328
13.68	1.03528	0.727547	0.001306	0.726241
13.69	1.03865	0.728551	0.001309	0.727242
13.7	1.04031	0.729528	0.001291	0.728237
13.71	1.04545	0.730585	0.001306	0.729279
13.72	1.04738	0.731697	0.001318	0.730379
13.73	1.04954	0.732685	0.001313	0.731372
13.74	1.0506	0.733653	0.001323	0.73233
13.75	1.04716	0.73466	0.001316	0.733344
13.76	1.05392	0.73553	0.001292	0.734238
13.77	1.05978	0.736575	0.0013	0.735275
13.78	1.05418	0.737788	0.001311	0.736477
13.79	1.0563	0.738685	0.001309	0.737376
13.8	1.066	0.739588	0.001316	0.738272
13.81	1.06853	0.7407	0.001306	0.739394
13.82	1.06781	0.741718	0.001295	0.740423
13.83	1.06822	0.7427	0.001297	0.741403
13.84	1.06938	0.743732	0.001296	0.742436
13.85	1.07838	0.744682	0.001299	0.743383
13.86	1.08686	0.745591	0.001315	0.744276
13.87	1.08674	0.746597	0.001316	0.745281
13.88	1.08832	0.747596	0.0013	0.746296
13.89	1.09086	0.748551	0.001288	0.747263
13.9	1.09279	0.749608	0.001283	0.748325
13.91	1.09651	0.750583	0.001289	0.749294
13.92	1.09791	0.751456	0.001286	0.75017
13.93	1.09862	0.752641	0.001286	0.751355
13.94	1.10142	0.753752	0.0013	0.752452
13.95	1.10633	0.7545	0.001305	0.753195
13.96	1.11076	0.755525	0.001292	0.754233
13.97	1.10909	0.756649	0.001276	0.755373
13.98	1.10646	0.757476	0.001283	0.756193
13.99	1.10836	0.758481	0.001303	0.757178
14	1.11019	0.759669	0.001308	0.758361
14.01	1.11478	0.760651	0.001302	0.759349
14.02	1.11608	0.761686	0.001303	0.760383
14.03	1.11265	0.762794	0.001304	0.76149
14.04	1.11875	0.763747	0.001304	0.762443
14.05	1.12315	0.764786	0.001306	0.76348
14.06	1.118	0.765811	0.001312	0.764499
14.07	1.11886	0.766672	0.001314	0.765358
14.08	1.12796	0.767745	0.001311	0.766434
14.09	1.13531	0.768799	0.001299	0.7675
14.1	1.13375	0.76965	0.001288	0.768362
14.11	1.13454	0.770638	0.001291	0.769347
14.12	1.14286	0.771694	0.001306	0.770388
14.13	1.14597	0.772565	0.001315	0.77125
14.14	1.14725	0.773436	0.001297	0.772139
14.15	1.15062	0.774537	0.001284	0.773253
14.16	1.14484	0.775539	0.001292	0.774247
14.17	1.14283	0.776374	0.0013	0.775074
14.18	1.15334	0.777474	0.001318	0.776156
14.19	1.15776	0.778598	0.001325	0.777273
14.2	1.15762	0.779452	0.001297	0.778155
14.21	1.1624	0.780364	0.001293	0.779071
14.22	1.16739	0.7815	0.001313	0.780187
14.23	1.16923	0.782522	0.0013	0.781222
14.24	1.16906	0.7834	0.001291	0.782109
14.25	1.16772	0.784449	0.001309	0.78314
14.26	1.16956	0.78546	0.001314	0.784146
14.27	1.17403	0.786438	0.001295	0.785143
14.28	1.17539	0.787522	0.001278	0.786244
14.29	1.17573	0.788455	0.001289	0.787166
14.3	1.17965	0.789382	0.001305	0.788077
14.31	1.18591	0.790535	0.001295	0.78924
14.32	1.18803	0.791629	0.001291	0.790338
14.33	1.18603	0.792537	0.001303	0.791234
14.34	1.18489	0.79358	0.001297	0.792283
14.35	1.18457	0.794652	0.001289	0.793363
14.36	1.18977	0.795576	0.001294	0.794282
14.37	1.19637	0.796602	0.001291	0.795311
14.38	1.19664	0.797661	0.001286	0.796375
14.39	1.19532	0.798678	0.001299	0.797379
14.4	1.1972	0.799758	0.001308	0.79845
14.41	1.20221	0.80075	0.001285	0.799465
14.42	1.20986	0.801681	0.001276	0.800405
14.43	1.21735	0.80281	0.001295	0.801515
14.44	1.22085	0.803988	0.00129	0.802698
14.45	1.22231	0.804825	0.001279	0.803546
14.46	1.22271	0.805681	0.001279	0.804402
14.47	1.22375	0.806884	0.001281	0.805603
14.48	1.22564	0.807892	0.001286	0.806606
14.49	1.22355	0.808774	0.001291	0.807483
14.5	1.22069	0.80982	0.001287	0.808533
14.51	1.22265	0.810759	0.001279	0.80948
14.52	1.22804	0.811762	0.001275	0.810487
14.53	1.23243	0.812818	0.001278	0.81154
14.54	1.23534	0.813642	0.00128	0.812362
14.55	1.24033	0.814531	0.001284	0.813247
14.56	1.24467	0.815631	0.00128	0.814351
14.57	1.24448	0.816578	0.001278	0.8153
14.58	1.24249	0.817536	0.001283	0.816253
14.59	1.24423	0.818637	0.001292	0.817345
14.6	1.24908	0.819559	0.001291	0.818268
14.61	1.24762	0.820401	0.001285	0.819116
14.62	1.24595	0.821464	0.001287	0.820177
14.63	1.25341	0.822578	0.001295	0.821283
14.64	1.25916	0.823564	0.001294	0.82227
14.65	1.25927	0.824686	0.001285	0.823401
14.66	1.25798	0.825756	0.001278	0.824478
14.67	1.25655	0.826643	0.001284	0.825359
14.68	1.25992	0.82769	0.001298	0.826392
14.69	1.26687	0.828673	0.001303	0.82737
14.7	1.27122	0.829488	0.001288	0.8282
14.71	1.27435	0.830547	0.001273	0.829274
14.72	1.27773	0.831647	0.001287	0.83036
14.73	1.27957	0.832476	0.001312	0.831164
14.74	1.2751	0.83352	0.001298	0.832222
14.75	1.27033	0.834664	0.001283	0.833381
14.76	1.27234	0.835551	0.001303	0.834248
14.77	1.27182	0.836533	0.001294	0.835239
14.78	1.26914	0.837626	0.001258	0.836368
14.79	1.27507	0.838516	0.001268	0.837248
14.8	1.28425	0.839501	0.001306	0.838195
14.81	1.28744	0.840638	0.001291	0.839347
14.82	1.28835	0.841567	0.001269	0.840298
14.83	1.29502	0.842494	0.001279	0.841215
14.84	1.30332	0.843685	0.001271	0.842414
14.85	1.30514	0.844686	0.001259	0.843427
14.86	1.30566	0.845538	0.001268	0.84427
14.87	1.30925	0.846656	0.001272	0.845384
14.88	1.31347	0.847662	0.001278	0.846384
14.89	1.3221	0.848572	0.001293	0.847279
14.9	1.3298	0.849618	0.001282	0.848336
14.91	1.33156	0.850494	0.001269	0.849225
14.92	1.33102	0.851368	0.001278	0.85009
14.93	1.32991	0.852591	0.001279	0.851312
14.94	1.33169	0.85368	0.001273	0.852407
14.95	1.33208	0.854416	0.001287	0.853129
14.96	1.33181	0.855314	0.001296	0.854018
14.97	1.33811	0.856465	0.001289	0.855176
14.98	1.34465	0.857547	0.001281	0.856266
14.99	1.34512	0.858494	0.001277	0.857217
15	1.34288	0.859539	0.001277	0.858262
15.01	1.34699	0.860542	0.001287	0.859255
15.02	1.34949	0.86158	0.00128	0.8603
15.03	1.34762	0.862657	0.001261	0.861396
15.04	1.35217	0.863524	0.001275	0.862249
15.05	1.35427	0.864542	0.001286	0.863256
15.06	1.35573	0.865739	0.001257	0.864482
15.07	1.36238	0.866696	0.001254	0.865442
15.08	1.3628	0.867646	0.001289	0.866357
15.09	1.36514	0.868785	0.001293	0.867492
15.1	1.37016	0.86975	0.001271	0.868479
15.11	1.36891	0.870692	0.001276	0.869416
15.12	1.36951	0.871816	0.001283	0.870533
15.13	1.37675	0.872737	0.001258	0.871479
15.14	1.37898	0.873555	0.001246	0.872309
15.15	1.37805	0.874669	0.001253	0.873416
15.16	1.38457	0.87578	0.001248	0.874532
15.17	1.39369	0.87676	0.001242	0.875518
15.18	1.4013	0.877833	0.001265	0.876568
15.19	1.40434	0.878826	0.001275	0.877551
15.2	1.40142	0.879771	0.001264	0.878507
15.21	1.40574	0.880923	0.001256	0.879667
15.22	1.41371	0.881951	0.001254	0.880697
15.23	1.41078	0.882711	0.001266	0.881445
15.24	1.40407	0.883751	0.001275	0.882476
15.25	1.40626	0.884877	0.001253	0.883624
15.26	1.41285	0.885689	0.001247	0.884442
15.27	1.41562	0.886688	0.001266	0.885422
15.28	1.41944	0.887849	0.001268	0.886581
15.29	1.42673	0.888623	0.001267	0.887356
15.3	1.43091	0.889511	0.001268	0.888243
15.31	1.43309	0.8908	0.001269	0.889531
15.32	1.43269	0.89172	0.001268	0.890452
15.33	1.42905	0.892486	0.001249	0.891237
15.34	1.4326	0.893611	0.001254	0.892357
15.35	1.43888	0.894548	0.001278	0.89327
15.36	1.44039	0.89539	0.001265	0.894125
15.37	1.44057	0.896492	0.001251	0.895241
15.38	1.44087	0.89745	0.001264	0.896186
15.39	1.44451	0.898377	0.00127	0.897107
15.4	1.44933	0.899458	0.001269	0.898189
15.41	1.45262	0.900461	0.001272	0.899189
15.42	1.45603	0.901431	0.00127	0.900161
15.43	1.45918	0.902546	0.001267	0.901279
15.44	1.45989	0.903658	0.001267	0.902391
15.45	1.46086	0.904596	0.001266	0.90333
15.46	1.46665	0.905619	0.001264	0.904355
15.47	1.47157	0.906755	0.001261	0.905494
15.48	1.47489	0.907657	0.001269	0.906388
15.49	1.48165	0.908537	0.001289	0.907248
15.5	1.48314	0.909624	0.001273	0.908351
15.51	1.47734	0.910646	0.001244	0.909402
15.52	1.47511	0.911726	0.001263	0.910463
15.53	1.47318	0.912836	0.00128	0.911556
15.54	1.47567	0.913657	0.001259	0.912398
15.55	1.48765	0.914658	0.001255	0.913403
15.56	1.49155	0.91584	0.001266	0.914574
15.57	1.49032	0.916783	0.001268	0.915515
15.58	1.49606	0.917821	0.001271	0.91655
15.59	1.50036	0.918855	0.00127	0.917585
15.6	1.50253	0.919681	0.001257	0.918424
15.61	1.50677	0.92068	0.001236	0.919444
15.62	1.50668	0.921784	0.001234	0.92055
15.63	1.50863	0.922659	0.001258	0.921401
15.64	1.51779	0.923597	0.001283	0.922314
15.65	1.5233	0.924735	0.001279	0.923456
15.66	1.52419	0.925696	0.001259	0.924437
15.67	1.52641	0.926562	0.001241	0.925321
15.68	1.52605	0.927691	0.001243	0.926448
15.69	1.5238	0.928796	0.001264	0.927532
15.7	1.5268	0.929692	0.001271	0.928421
15.71	1.53152	0.930744	0.001261	0.929483
15.72	1.53136	0.931769	0.001253	0.930516
15.73	1.52825	0.932532	0.001253	0.931279
15.74	1.52998	0.933568	0.001264	0.932304
15.75	1.53149	0.934772	0.001256	0.933516
15.76	1.53361	0.935603	0.001238	0.934365
15.77	1.54022	0.936573	0.001253	0.93532
15.78	1.54538	0.937673	0.001283	0.93639
15.79	1.5526	0.938491	0.00126	0.937231
15.8	1.55937	0.939542	0.00122	0.938322
15.81	1.55637	0.940848	0.001238	0.93961
15.82	1.55653	0.941775	0.001268	0.940507
15.83	1.56286	0.942629	0.001264	0.941365
15.84	1.5637	0.943814	0.001242	0.942572
15.85	1.56577	0.94487	0.001228	0.943642
15.86	1.56694	0.945718	0.001225	0.944493
15.87	1.56251	0.946829	0.001227	0.945602
15.88	1.56224	0.947899	0.001234	0.946665
15.89	1.56976	0.948773	0.00123	0.947543
15.9	1.57897	0.94985	0.001226	0.948624
15.91	1.58369	0.950862	0.00123	0.949632
15.92	1.58539	0.951752	0.001234	0.950518
15.93	1.58538	0.952876	0.001248	0.951628
15.94	1.58675	0.953825	0.001253	0.952572
15.95	1.59445	0.954638	0.001234	0.953404
15.96	1.59967	0.955882	0.00123	0.954652
15.97	1.60195	0.956962	0.001242	0.95572
15.98	1.60996	0.957644	0.001234	0.95641
15.99	1.61573	0.958624	0.001225	0.957399
16	1.60781	0.959752	0.001243	0.958509
16.01	1.60119	0.960628	0.001249	0.959379
16.02	1.61185	0.961641	0.00124	0.960401
16.03	1.61992	0.962715	0.001228	0.961487
16.04	1.61562	0.963564	0.001213	0.962351
16.05	1.61944	0.964593	0.001214	0.963379
16.06	1.62791	0.965688	0.001223	0.964465
16.07	1.62929	0.966543	0.001241	0.965302
16.08	1.6336	0.967529	0.001266	0.966263
16.09	1.6391	0.968617	0.001235	0.967382
16.1	1.6419	0.9695	0.001183	0.968317
16.11	1.64621	0.970448	0.001206	0.969242
16.12	1.64616	0.971524	0.001247	0.970277
16.13	1.64484	0.972418	0.001228	0.97119
16.14	1.65399	0.973294	0.001202	0.972092
16.15	1.66299	0.974522	0.001205	0.973317
16.16	1.66229	0.975688	0.001208	0.97448
16.17	1.65923	0.976495	0.001219	0.975276
16.18	1.66436	0.977549	0.001229	0.97632
16.19	1.67401	0.978742	0.001212	0.97753
16.2	1.67138	0.97964	0.001205	0.978435
16.21	1.66523	0.980614	0.001217	0.979397
16.22	1.67209	0.981648	0.001231	0.980417
16.23	1.68174	0.982581	0.00123	0.981351
16.24	1.68695	0.983616	0.001219	0.982397
16.25	1.69127	0.984766	0.001225	0.983541
16.26	1.69527	0.985798	0.00123	0.984568
16.27	1.69734	0.986828	0.001205	0.985623
16.28	1.69847	0.987931	0.00119	0.986741
16.29	1.70188	0.988855	0.001195	0.98766
16.3	1.70745	0.989828	0.0012	0.988628
16.31	1.71032	0.990976	0.00121	0.989766
16.32	1.709	0.991927	0.001204	0.990723
16.33	1.71264	0.992793	0.001198	0.991595
16.34	1.71696	0.993849	0.001207	0.992642
16.35	1.71398	0.994847	0.001205	0.993642
16.36	1.71255	0.995713	0.001194	0.994519
16.37	1.71876	0.996749	0.001203	0.995546
16.38	1.7283	0.997842	0.001214	0.996628
16.39	1.7358	0.998746	0.001196	0.99755
16.4	1.73952	0.999727	0.001182	0.998545
16.41	1.74426	1.0007	0.00118	0.999524
16.42	1.74798	1.00169	0.001171	1.00052
16.43	1.74342	1.00286	0.001173	1.00169
16.44	1.74367	1.00387	0.00118	1.00269
16.45	1.75216	1.00472	0.001184	1.00354
16.46	1.75498	1.00574	0.001183	1.00455
16.47	1.75599	1.00671	0.001183	1.00553
16.48	1.76114	1.0076	0.001198	1.00641
16.49	1.76289	1.00861	0.001204	1.00741
16.5	1.76413	1.00966	0.001188	1.00847
16.51	1.77295	1.01053	0.001181	1.00935
16.52	1.77569	1.01147	0.00119	1.01028
16.53	1.7722	1.01269	0.001184	1.01151
16.54	1.77865	1.01373	0.001183	1.01255
16.55	1.78334	1.01464	0.001185	1.01346
16.56	1.78223	1.01573	0.001166	1.01457
16.57	1.78296	1.0167	0.001166	1.01553
16.58	1.78465	1.01766	0.001173	1.01649
16.59	1.78751	1.01876	0.001169	1.01759
16.6	1.79248	1.01967	0.001175	1.01849
16.61	1.79771	1.02054	0.001184	1.01936
16.62	1.8018	1.02171	0.001193	1.02052
16.63	1.80455	1.02277	0.001192	1.02158
16.64	1.8066	1.02354	0.001178	1.02237
16.65	1.8092	1.02456	0.001183	1.02338
16.66	1.81208	1.02569	0.001189	1.0245
16.67	1.81909	1.02666	0.001171	1.02549
16.68	1.82722	1.02771	0.001166	1.02654
16.69	1.83065	1.02873	0.001174	1.02756
16.7	1.8293	1.02972	0.001178	1.02855
16.71	1.82628	1.03078	0.001175	1.0296
16.72	1.82675	1.03163	0.001166	1.03047
16.73	1.83157	1.03245	0.001166	1.03129
16.74	1.83566	1.03359	0.001171	1.03242
16.75	1.84025	1.03468	0.001171	1.0335
16.76	1.84265	1.03557	0.001161	1.03441
16.77	1.84063	1.03661	0.001154	1.03546
16.78	1.84361	1.03767	0.001159	1.03651
16.79	1.85235	1.03851	0.001156	1.03735
16.8	1.85574	1.03946	0.001153	1.03831
16.81	1.85223	1.0406	0.001158	1.03945
16.82	1.85044	1.04159	0.001161	1.04043
16.83	1.85535	1.04262	0.001167	1.04146
16.84	1.86442	1.04376	0.001168	1.0426
16.85	1.87123	1.04469	0.001154	1.04354
16.86	1.87315	1.04563	0.001142	1.04449
16.87	1.87466	1.04679	0.001141	1.04565
16.88	1.87525	1.04778	0.001145	1.04663
16.89	1.8763	1.04866	0.001161	1.0475
16.9	1.88339	1.04982	0.001162	1.04866
16.91	1.88854	1.05087	0.001147	1.04972
16.92	1.89107	1.05165	0.001146	1.05051
16.93	1.89763	1.05273	0.001141	1.05159
16.94	1.901	1.05381	0.001137	1.05267
16.95	1.9004	1.05468	0.001159	1.05352
16.96	1.89974	1.05584	0.001162	1.05468
16.97	1.90139	1.05692	0.001141	1.05578
16.98	1.90694	1.05765	0.001136	1.05651
16.99	1.91749	1.05867	0.001137	1.05753
17	1.92543	1.05997	0.00115	1.05882
17.01	1.92907	1.06091	0.001163	1.05975
17.02	1.9325	1.06179	0.00114	1.06065
17.03	1.93233	1.06287	0.001118	1.06176
17.04	1.93256	1.06381	0.001118	1.06269
17.05	1.939	1.06477	0.001115	1.06365
17.06	1.94499	1.06581	0.001118	1.0647
17.07	1.94651	1.06669	0.001124	1.06557
17.08	1.94976	1.06766	0.001122	1.06654
17.09	1.95133	1.0688	0.001125	1.06768
17.1	1.94896	1.06971	0.001134	1.06857
17.11	1.95209	1.07061	0.001133	1.06948
17.12	1.96067	1.07174	0.00114	1.0706
17.13	1.96101	1.0727	0.001142	1.07156
17.14	1.96238	1.07359	0.001126	1.07247
17.15	1.96841	1.0747	0.001116	1.07358
17.16	1.96613	1.07578	0.001123	1.07466
17.17	1.96923	1.07672	0.001132	1.07558
17.18	1.9796	1.07771	0.001132	1.07658
17.19	1.98211	1.07865	0.001128	1.07753
17.2	1.98547	1.07962	0.001116	1.07851
17.21	1.99905	1.08076	0.001102	1.07966
17.22	2.00713	1.08171	0.001103	1.08061
17.23	2.00164	1.08258	0.001115	1.08146
17.24	2.00153	1.08375	0.001114	1.08264
17.25	2.01447	1.08494	0.001097	1.08384
17.26	2.02355	1.08574	0.001103	1.08463
17.27	2.0247	1.08666	0.001114	1.08555
17.28	2.02361	1.08788	0.001097	1.08679
17.29	2.02093	1.08876	0.00108	1.08768
17.3	2.02451	1.08967	0.001082	1.08859
17.31	2.03455	1.09086	0.001097	1.08977
17.32	2.03785	1.09179	0.001099	1.09069
17.33	2.03913	1.09268	0.001089	1.09159
17.34	2.04921	1.09372	0.001079	1.09264
17.35	2.05474	1.0946	0.001067	1.09353
17.36	2.0546	1.09558	0.001078	1.0945
17.37	2.05898	1.09683	0.001087	1.09574
17.38	2.06076	1.09782	0.001079	1.09675
17.39	2.06034	1.09858	0.001088	1.09749
17.4	2.06404	1.09964	0.001102	1.09854
17.41	2.07143	1.1007	0.001094	1.0996
17.42	2.07808	1.10151	0.001091	1.10042
17.43	2.07767	1.10255	0.001088	1.10147
17.44	2.07803	1.10359	0.001076	1.10251
17.45	2.08211	1.1045	0.001066	1.10344
17.46	2.08515	1.10556	0.001066	1.10449
17.47	2.09162	1.10658	0.001086	1.10549
17.48	2.0936	1.10753	0.001093	1.10643
17.49	2.09183	1.10856	0.001072	1.10749
17.5	2.09842	1.10961	0.001071	1.10854
17.51	2.10161	1.11051	0.001081	1.10943
17.52	2.1006	1.1115	0.001073	1.11042
17.53	2.10748	1.1126	0.001062	1.11154
17.54	2.11394	1.11362	0.001066	1.11255
17.55	2.11561	1.11467	0.001063	1.11361
17.56	2.11824	1.1157	0.001053	1.11465
17.57	2.12778	1.1166	0.001073	1.11553
17.58	2.13648	1.11768	0.001084	1.11659
17.59	2.1341	1.11891	0.001053	1.11786
17.6	2.13545	1.11994	0.00104	1.1189
17.61	2.14475	1.12082	0.001061	1.11976
17.62	2.14624	1.12191	0.001076	1.12083
17.63	2.14581	1.123	0.001077	1.12192
17.64	2.15245	1.12392	0.001068	1.12285
17.65	2.1548	1.12499	0.001047	1.12395
17.66	2.15189	1.12603	0.001032	1.125
17.67	2.15877	1.12686	0.001036	1.12582
17.68	2.16976	1.12787	0.001048	1.12683
17.69	2.17516	1.12889	0.001047	1.12785
17.7	2.17642	1.12978	0.00103	1.12875
17.71	2.17558	1.13089	0.001041	1.12985
17.72	2.17684	1.13197	0.00106	1.13091
17.73	2.18031	1.13292	0.001044	1.13188
17.74	2.1867	1.13404	0.001027	1.13301
17.75	2.18963	1.13495	0.001042	1.13391
17.76	2.18744	1.13566	0.001052	1.13461
17.77	2.19376	1.1367	0.001034	1.13567
17.78	2.20347	1.13784	0.001033	1.13681
17.79	2.20708	1.13868	0.001029	1.13765
17.8	2.21236	1.13965	0.001017	1.13863
17.81	2.21806	1.14076	0.001046	1.13971
17.82	2.21776	1.14166	0.001045	1.14062
17.83	2.2221	1.14263	0.001003	1.14163
17.84	2.23414	1.14368	0.001014	1.14266
17.85	2.24234	1.14451	0.001042	1.14347
17.86	2.24472	1.14542	0.00103	1.14439
17.87	2.24373	1.14657	0.001015	1.14555
17.88	2.24259	1.1475	0.001016	1.14648
17.89	2.24934	1.14842	0.001007	1.14741
17.9	2.26075	1.14958	0.001005	1.14858
17.91	2.26627	1.15054	0.001015	1.14952
17.92	2.27083	1.15141	0.000997	1.15041
17.93	2.27442	1.15249	0.000988	1.1515
17.94	2.27581	1.1535	0.001009	1.1525
17.95	2.28508	1.15449	0.000999	1.1535
17.96	2.2945	1.1556	0.000981	1.15462
17.97	2.29176	1.1566	0.000996	1.1556
17.98	2.29218	1.15761	0.000999	1.15661
17.99	2.30849	1.15876	0.000991	1.15777
18	2.32487	1.15986	0.000993	1.15887
18.01	2.32986	1.16076	0.000984	1.15978
18.02	2.32952	1.16166	0.000975	1.16068
18.03	2.32565	1.16273	0.000984	1.16175
18.04	2.33267	1.16371	0.000976	1.16274
18.05	2.35148	1.16465	0.00096	1.16369
18.06	2.35274	1.16578	0.00098	1.1648
18.07	2.34506	1.16684	0.001003	1.16584
18.08	2.35194	1.16781	0.000991	1.16681
18.09	2.36707	1.16883	0.000977	1.16785
18.1	2.37995	1.16984	0.000972	1.16887
18.11	2.3806	1.17083	0.000955	1.16987
18.12	2.37712	1.17187	0.000958	1.17091
18.13	2.38432	1.17288	0.000967	1.17191
18.14	2.39311	1.17379	0.000958	1.17283
18.15	2.39532	1.17469	0.000956	1.17374
18.16	2.39413	1.17571	0.000936	1.17477
18.17	2.39713	1.17677	0.000922	1.17584
18.18	2.4055	1.17766	0.000938	1.17672
18.19	2.40991	1.17863	0.00094	1.17769
18.2	2.41013	1.17976	0.000944	1.17882
18.21	2.41386	1.18063	0.000954	1.17968
18.22	2.42227	1.18151	0.000953	1.18055
18.23	2.42974	1.18266	0.000957	1.1817
18.24	2.43372	1.18364	0.000953	1.18269
18.25	2.43772	1.18451	0.000935	1.18358
18.26	2.4446	1.18557	0.000933	1.18464
18.27	2.44726	1.1865	0.000943	1.18555
18.28	2.44362	1.18742	0.000939	1.18648
18.29	2.44487	1.18861	0.000914	1.1877
18.3	2.45086	1.18963	0.000896	1.18873
18.31	2.45517	1.1904	0.000911	1.18949
18.32	2.46345	1.19145	0.000925	1.19053
18.33	2.47345	1.19262	0.000934	1.19169
18.34	2.47509	1.19357	0.000924	1.19265
18.35	2.4784	1.19461	0.000899	1.19371
18.36	2.48653	1.1957	0.000902	1.1948
18.37	2.48914	1.1967	0.000913	1.19579
18.38	2.49005	1.19781	0.000908	1.1969
18.39	2.49456	1.1988	0.000916	1.19788
18.4	2.49938	1.1997	0.000925	1.19877
18.41	2.49891	1.20077	0.000931	1.19984
18.42	2.50151	1.2019	0.000935	1.20096
18.43	2.51227	1.20286	0.000917	1.20195
18.44	2.52179	1.20379	0.000901	1.20288
18.45	2.53042	1.20494	0.000911	1.20403
18.46	2.53873	1.20596	0.000895	1.20507
18.47	2.53886	1.20682	0.000872	1.20595
18.48	2.53733	1.20783	0.00089	1.20694
18.49	2.54407	1.20873	0.000898	1.20784
18.5	2.55199	1.20966	0.00089	1.20877
18.51	2.55523	1.21078	0.000892	1.20989
18.52	2.55901	1.21163	0.000881	1.21075
18.53	2.56485	1.21249	0.000881	1.21161
18.54	2.56753	1.21373	0.000898	1.21284
18.55	2.57363	1.21474	0.000883	1.21386
18.56	2.58167	1.21548	0.000853	1.21462
18.57	2.584	1.21655	0.000865	1.21568
18.58	2.58645	1.21772	0.000878	1.21684
18.59	2.59786	1.21863	0.00086	1.21777
18.6	2.61454	1.2196	0.000853	1.21875
18.61	2.62292	1.22063	0.000852	1.21978
18.62	2.62401	1.22155	0.000859	1.22069
18.63	2.62586	1.22255	0.000879	1.22167
18.64	2.62608	1.22349	0.000874	1.22261
18.65	2.62688	1.22439	0.00085	1.22354
18.66	2.63477	1.2255	0.000845	1.22466
18.67	2.64832	1.22661	0.000842	1.22577
18.68	2.65586	1.22741	0.000837	1.22658
18.69	2.65782	1.22829	0.000851	1.22744
18.7	2.66596	1.22955	0.000855	1.22869
18.71	2.67556	1.23057	0.000841	1.22973
18.72	2.67546	1.23146	0.000833	1.23062
18.73	2.6738	1.23261	0.000837	1.23177
18.74	2.67884	1.23356	0.000845	1.23272
18.75	2.68357	1.2344	0.000843	1.23356
18.76	2.68694	1.2355	0.000834	1.23467
18.77	2.69164	1.23664	0.000822	1.23582
18.78	2.69561	1.23762	0.000815	1.2368
18.79	2.70041	1.2387	0.000818	1.23789
18.8	2.70764	1.23982	0.000814	1.23901
18.81	2.71238	1.24067	0.000807	1.23987
18.82	2.71524	1.24174	0.000805	1.24094
18.83	2.723	1.24295	0.000812	1.24214
18.84	2.72981	1.24385	0.000813	1.24304
18.85	2.7312	1.24486	0.0008	1.24406
18.86	2.73533	1.24592	0.000798	1.24512
18.87	2.73814	1.24677	0.000796	1.24597
18.88	2.7381	1.24786	0.000784	1.24708
18.89	2.74375	1.24901	0.000796	1.24821
18.9	2.75033	1.2498	0.000805	1.24899
18.91	2.75333	1.25079	0.000785	1.25
18.92	2.75707	1.25195	0.000776	1.25117
18.93	2.76282	1.25272	0.000777	1.25194
18.94	2.76939	1.25364	0.000766	1.25287
18.95	2.77559	1.25489	0.000775	1.25411
18.96	2.78075	1.25583	0.000789	1.25504
18.97	2.78374	1.25669	0.000774	1.25591
18.98	2.78506	1.25776	0.000785	1.25698
18.99	2.78973	1.25871	0.000804	1.25791
19	2.79955	1.25964	0.000787	1.25886
19.01	2.80767	1.26074	0.00078	1.25996
19.02	2.80747	1.26176	0.000772	1.26099
19.03	2.80828	1.26269	0.000746	1.26195
19.04	2.81873	1.26372	0.000754	1.26297
19.05	2.82352	1.26469	0.000773	1.26392
19.06	2.82425	1.26559	0.00075	1.26484
19.07	2.82979	1.26673	0.00074	1.26599
19.08	2.83299	1.26777	0.000759	1.26701
19.09	2.83594	1.26855	0.000754	1.26779
19.1	2.84378	1.26961	0.000746	1.26886
19.11	2.85377	1.27073	0.000751	1.26998
19.12	2.86086	1.27163	0.000739	1.27089
19.13	2.86277	1.27268	0.000726	1.27195
19.14	2.86483	1.27378	0.000723	1.27305
19.15	2.87285	1.27465	0.000723	1.27393
19.16	2.87721	1.2756	0.000733	1.27486
19.17	2.87489	1.27671	0.000744	1.27596
19.18	2.88313	1.27769	0.000742	1.27695
19.19	2.89897	1.27871	0.000739	1.27797
19.2	2.89932	1.27978	0.000728	1.27905
19.21	2.89204	1.2807	0.000711	1.27999
19.22	2.89647	1.28173	0.000708	1.28103
19.23	2.90504	1.28283	0.000712	1.28212
19.24	2.90932	1.28362	0.000706	1.28291
19.25	2.91458	1.28451	0.000696	1.28382
19.26	2.92363	1.28572	0.000701	1.28502
19.27	2.93331	1.28674	0.000697	1.28604
19.28	2.94253	1.28767	0.000682	1.28698
19.29	2.94837	1.28879	0.000693	1.2881
19.3	2.95129	1.2898	0.000701	1.2891
19.31	2.95675	1.2907	0.000688	1.29001
19.32	2.96487	1.29181	0.000688	1.29112
19.33	2.96696	1.29286	0.000694	1.29216
19.34	2.96574	1.29369	0.000692	1.293
19.35	2.97262	1.29464	0.000697	1.29394
19.36	2.98252	1.29563	0.000693	1.29494
19.37	2.98448	1.29662	0.000682	1.29593
19.38	2.98392	1.29776	0.000678	1.29708
19.39	2.98917	1.29877	0.000667	1.29811
19.4	2.99809	1.29963	0.000649	1.29898
19.41	3.00147	1.30067	0.000674	1.3
19.42	3.00242	1.30178	0.0007	1.30108
19.43	3.0108	1.30267	0.000657	1.30201
19.44	3.018	1.30368	0.000633	1.30305
19.45	3.01892	1.30494	0.000657	1.30428
19.46	3.02255	1.30582	0.000655	1.30517
19.47	3.03085	1.30661	0.000655	1.30596
19.48	3.03429	1.30777	0.00066	1.30711
19.49	3.03443	1.30878	0.000649	1.30813
19.5	3.03931	1.3097	0.000654	1.30904
19.51	3.04366	1.3108	0.000652	1.31015
19.52	3.04709	1.31175	0.00063	1.31112
19.53	3.05141	1.31264	0.000631	1.312
19.54	3.05549	1.31376	0.000641	1.31312
19.55	3.06384	1.31472	0.000627	1.31409
19.56	3.06944	1.31559	0.000611	1.31498
19.57	3.07163	1.31674	0.000617	1.31612
19.58	3.08052	1.31786	0.000633	1.31722
19.59	3.08631	1.31866	0.000638	1.31802
19.6	3.08222	1.31955	0.000627	1.31892
19.61	3.08683	1.32061	0.000612	1.32
19.62	3.10027	1.32156	0.000606	1.32096
19.63	3.10628	1.32262	0.000614	1.322
19.64	3.10642	1.32371	0.000605	1.3231
19.65	3.10938	1.32455	0.000588	1.32396
19.66	3.11447	1.32548	0.000599	1.32488
19.67	3.11948	1.32664	0.000609	1.32603
19.68	3.12588	1.32765	0.000594	1.32706
19.69	3.13251	1.32859	0.000606	1.32798
19.7	3.13568	1.32975	0.000629	1.32912
19.71	3.13558	1.33071	0.000607	1.33011
19.72	3.13674	1.33161	0.000587	1.33102
19.73	3.14124	1.33277	0.000595	1.33217
19.74	3.14963	1.33383	0.000585	1.33325
19.75	3.158	1.33479	0.000573	1.33421
19.76	3.16448	1.33589	0.000584	1.3353
19.77	3.17092	1.33694	0.000579	1.33636
19.78	3.17691	1.33788	0.000566	1.33732
19.79	3.17929	1.33886	0.000572	1.33829
19.8	3.17922	1.33983	0.000579	1.33925
19.81	3.18675	1.34071	0.00058	1.34013
19.82	3.19574	1.34174	0.000581	1.34116
19.83	3.19385	1.34288	0.000572	1.34231
19.84	3.19397	1.34384	0.000561	1.34328
19.85	3.20675	1.34481	0.000564	1.34425
19.86	3.21827	1.34583	0.000561	1.34527
19.87	3.22235	1.34674	0.00055	1.34619
19.88	3.22637	1.34782	0.000538	1.34728
19.89	3.22989	1.34891	0.000522	1.34839
19.9	3.23359	1.34979	0.000528	1.34926
19.91	3.2422	1.35075	0.00055	1.3502
19.92	3.24881	1.35183	0.000552	1.35128
19.93	3.24681	1.35274	0.000536	1.3522
19.94	3.24889	1.35364	0.00053	1.35311
19.95	3.25963	1.35476	0.00052	1.35424
19.96	3.26534	1.35575	0.000512	1.35524
19.97	3.26552	1.35666	0.000532	1.35613
19.98	3.27237	1.35775	0.000534	1.35721
[truncated: 11,258 more rows]

## Sheet: M-70-9.5-30
Time [s]	Load [kN]	LVDT 1 [mm]	LVDT 2 [mm]	Displacement [mm]
0	0	0	0	0
0.01	1e-06	0	0	0
0.02	-4e-05	7e-06	0	7e-06
0.03	-0.000773	9.9e-05	3e-06	9.6e-05
0.04	-0.001983	0.000227	1.2e-05	0.000215
0.05	-0.001219	0.000187	2.6e-05	0.000161
0.06	-0.001378	0.000292	2.3e-05	0.000269
0.07	-0.004897	0.000401	-2e-06	0.000403
0.08	-0.003309	0.000352	5e-06	0.000347
0.09	0.003389	0.000285	3.2e-05	0.000253
0.1	0.001806	0.000321	3.1e-05	0.00029
0.11	-0.001723	0.000179	2.4e-05	0.000155
0.12	0.003781	0.000153	3.4e-05	0.000119
0.13	0.007632	0.000192	3.6e-05	0.000156
0.14	0.003073	8.2e-05	1.9e-05	6.3e-05
0.15	-0.001203	-6.6e-05	1.9e-05	-8.5e-05
0.16	-0.00061	0.000176	3.8e-05	0.000138
0.17	-0.00244	0.000384	3.4e-05	0.00035
0.18	-0.004252	0.000195	1.7e-05	0.000178
0.19	-0.003755	0.000327	2.1e-05	0.000306
0.2	-0.006277	0.000709	3.8e-05	0.000671
0.21	-0.00753	0.000653	3.4e-05	0.000619
0.22	0.001486	0.000249	4.4e-05	0.000205
0.23	0.009441	0.000366	5.8e-05	0.000308
0.24	0.001855	0.00051	3.2e-05	0.000478
0.25	-0.006971	0.000357	3e-06	0.000354
0.26	-0.00885	0.000323	2e-05	0.000303
0.27	-0.013832	0.000309	3e-05	0.000279
0.28	-0.014547	0.000262	2.1e-05	0.000241
0.29	-0.006813	0.00033	3.6e-05	0.000294
0.3	-0.00575	0.000393	4.1e-05	0.000352
0.31	-0.009885	0.000358	1.9e-05	0.000339
0.32	-0.006681	0.000304	2e-05	0.000284
0.33	-0.002219	0.000509	3.2e-05	0.000477
0.34	-0.004422	0.000565	2.7e-05	0.000538
0.35	-0.006949	0.000442	2.9e-05	0.000413
0.36	-0.006383	0.000395	3.9e-05	0.000356
0.37	-0.010165	0.000371	3e-05	0.000341
0.38	-0.010019	0.000383	2e-05	0.000363
0.39	-0.00378	0.000413	3.1e-05	0.000382
0.4	-0.003717	0.000385	3.7e-05	0.000348
0.41	-0.006416	0.000449	1.9e-05	0.00043
0.42	-0.004117	0.00042	4e-06	0.000416
0.43	0.000401	0.000462	1.5e-05	0.000447
0.44	0.000418	0.000364	2.3e-05	0.000341
0.45	-0.00479	0.000336	2.3e-05	0.000313
0.46	-0.009737	0.000424	3.5e-05	0.000389
0.47	-0.009418	0.000364	3.7e-05	0.000327
0.48	-0.007988	0.000375	4.2e-05	0.000333
0.49	-0.00914	0.000444	4.1e-05	0.000403
0.5	-0.008121	0.0004	2.8e-05	0.000372
0.51	-0.004872	0.000377	4.1e-05	0.000336
0.52	-0.006279	0.000277	5.2e-05	0.000225
0.53	-0.011382	0.000306	2.3e-05	0.000283
0.54	-0.013473	0.000462	2.2e-05	0.00044
0.55	-0.008243	0.0004	3.9e-05	0.000361
0.56	-0.002141	0.000267	1.8e-05	0.000249
0.57	-0.004724	0.000361	5e-06	0.000356
0.58	-0.008768	0.000283	2.2e-05	0.000261
0.59	-0.007634	0.000223	2.6e-05	0.000197
0.6	-0.008772	0.000435	2.2e-05	0.000413
0.61	-0.008258	0.000423	2.3e-05	0.0004
0.62	-0.003465	0.000414	1.2e-05	0.000402
0.63	-0.007221	0.000518	1e-05	0.000508
0.64	-0.016264	0.000533	2.5e-05	0.000508
0.65	-0.017819	0.000522	3.6e-05	0.000486
0.66	-0.013045	0.00072	3.5e-05	0.000685
0.67	-0.008178	0.000603	2.7e-05	0.000576
0.68	-0.008164	0.000504	1.5e-05	0.000489
0.69	-0.014147	0.000558	1.4e-05	0.000544
0.7	-0.015966	0.000521	2.8e-05	0.000493
0.71	-0.010317	0.000348	3.8e-05	0.00031
0.72	-0.003893	0.000403	3.1e-05	0.000372
0.73	-0.005044	0.000621	2.7e-05	0.000594
0.74	-0.005449	0.000464	3e-05	0.000434
0.75	-0.000615	0.000447	3e-05	0.000417
0.76	-0.001392	0.000664	3e-05	0.000634
0.77	-0.00121	0.000453	2.2e-05	0.000431
0.78	0.001444	0.000377	1.2e-05	0.000365
0.79	-0.003939	0.00071	2.2e-05	0.000688
0.8	-0.009331	0.000471	3.2e-05	0.000439
0.81	-0.008234	0.000308	2.7e-05	0.000281
0.82	-0.00976	0.000489	2.6e-05	0.000463
0.83	-0.011919	0.000539	3.3e-05	0.000506
0.84	-0.009159	0.000544	3.4e-05	0.00051
0.85	-0.006805	0.000545	1.4e-05	0.000531
0.86	-0.00861	0.000607	4e-06	0.000603
0.87	-0.012616	0.000455	2.3e-05	0.000432
0.88	-0.012654	0.000437	3e-05	0.000407
0.89	-0.010465	0.000533	1.7e-05	0.000516
0.9	-0.007733	0.000623	1.4e-05	0.000609
0.91	-0.004611	0.000696	2e-05	0.000676
0.92	-0.004758	0.000311	2.1e-05	0.00029
0.93	-0.003605	0.00047	3e-06	0.000467
0.94	-0.00113	0.00087	-9e-06	0.000879
0.95	-0.001618	0.000225	2e-05	0.000205
0.96	-0.000749	0.000388	3.9e-05	0.000349
0.97	-0.001502	0.000936	2.4e-05	0.000912
0.98	-0.004629	0.000299	1e-05	0.000289
0.99	-0.003005	0.000464	6e-06	0.000458
1	-0.005348	0.000843	2.1e-05	0.000822
1.01	-0.011257	0.000361	2.7e-05	0.000334
1.02	-0.008752	0.000482	1.9e-05	0.000463
1.03	-0.004387	0.000778	1.9e-05	0.000759
1.04	-0.005741	0.000514	1.9e-05	0.000495
1.05	-0.007807	0.000481	1e-05	0.000471
1.06	-0.005123	0.000622	1.5e-05	0.000607
1.07	-0.00271	0.000455	1.8e-05	0.000437
1.08	-0.006307	0.000458	1e-05	0.000448
1.09	-0.008471	0.000286	1.4e-05	0.000272
1.1	-0.005635	0.000341	1.5e-05	0.000326
1.11	-0.004412	0.000576	6e-06	0.00057
1.12	-0.002573	0.000556	0	0.000556
1.13	-0.002268	0.000607	2.2e-05	0.000585
1.14	-0.007066	0.00042	2.2e-05	0.000398
1.15	-0.007889	0.000223	-9e-06	0.000232
1.16	-0.006095	0.000381	1.5e-05	0.000366
1.17	-0.006586	0.000807	5e-05	0.000757
1.18	-0.004487	0.00069	2.5e-05	0.000665
1.19	-0.001871	0.000265	1.1e-05	0.000254
1.2	0.001142	0.000524	4.3e-05	0.000481
1.21	0.001645	0.000687	4.5e-05	0.000642
1.22	-0.004598	0.000464	1.4e-05	0.00045
1.23	-0.007264	0.000445	1.9e-05	0.000426
1.24	-0.000602	0.000476	2.1e-05	0.000455
1.25	0.004861	0.00067	4e-06	0.000666
1.26	-0.000239	0.000457	1.4e-05	0.000443
1.27	-0.003971	0.000213	1.6e-05	0.000197
1.28	-0.000913	0.00068	-5e-06	0.000685
1.29	-0.002186	0.000605	1e-06	0.000604
1.3	-0.004521	0.000263	2.8e-05	0.000235
1.31	-0.003582	0.000416	3.2e-05	0.000384
1.32	-0.006864	0.000518	9e-06	0.000509
1.33	-0.011528	0.000465	-7e-06	0.000472
1.34	-0.00462	0.000566	4e-06	0.000562
1.35	0.002871	0.000571	2.8e-05	0.000543
1.36	-0.001428	0.000593	3.1e-05	0.000562
1.37	-0.00344	0.000612	2.4e-05	0.000588
1.38	-0.00389	0.000483	2.9e-05	0.000454
1.39	-0.005691	0.000366	3e-05	0.000336
1.4	-0.001977	0.00057	2.3e-05	0.000547
1.41	0.0017	0.000531	1.9e-05	0.000512
1.42	0.001836	0.000448	2.2e-05	0.000426
1.43	2.7e-05	0.00052	1.8e-05	0.000502
1.44	-0.004451	0.000628	8e-06	0.00062
1.45	-0.008226	0.000456	1.1e-05	0.000445
1.46	-0.007085	0.000306	1.4e-05	0.000292
1.47	-0.000807	0.000652	2.1e-05	0.000631
1.48	-0.000597	0.000696	2.8e-05	0.000668
1.49	-0.009183	0.00043	1.5e-05	0.000415
1.5	-0.015122	0.000424	9e-06	0.000415
1.51	-0.017771	0.000716	2.5e-05	0.000691
1.52	-0.01757	0.000534	4.5e-05	0.000489
1.53	-0.008859	0.000367	4.6e-05	0.000321
1.54	0.000213	0.000662	2.2e-05	0.00064
1.55	-0.001184	0.000439	-1e-05	0.000449
1.56	-0.002011	0.000452	4e-06	0.000448
1.57	0.007104	0.000506	3.7e-05	0.000469
1.58	0.012727	0.000333	2.7e-05	0.000306
1.59	0.008152	0.000565	1.3e-05	0.000552
1.6	0.003197	0.000616	9e-06	0.000607
1.61	0.00202	0.000531	1.3e-05	0.000518
1.62	0.002869	0.000318	2.9e-05	0.000289
1.63	0.000537	0.000415	2e-05	0.000395
1.64	-0.001843	0.000808	2e-06	0.000806
1.65	0.003365	0.000394	1.7e-05	0.000377
1.66	0.005851	0.000424	2.6e-05	0.000398
1.67	-0.000694	0.000727	9e-06	0.000718
1.68	-0.002875	0.000172	3e-06	0.000169
1.69	0.002513	0.000461	-4e-06	0.000465
1.7	-0.000922	0.000846	-4e-06	0.00085
1.71	-0.010668	0.000306	1.7e-05	0.000289
1.72	-0.006816	0.000405	1.6e-05	0.000389
1.73	0.00092	0.000581	7e-06	0.000574
1.74	-0.004914	0.000439	1.9e-05	0.00042
1.75	-0.007543	0.000556	2.1e-05	0.000535
1.76	-0.000336	0.000752	6e-06	0.000746
1.77	7.5e-05	0.000674	0	0.000674
1.78	0.002122	0.000321	7e-06	0.000314
1.79	0.007131	0.000397	1.4e-05	0.000383
1.8	0.00339	0.000492	3.2e-05	0.00046
1.81	-0.000195	0.00048	3.5e-05	0.000445
1.82	0.002351	0.000707	1e-05	0.000697
1.83	0.003631	0.000757	0	0.000757
1.84	-0.003855	0.000526	1.6e-05	0.00051
1.85	-0.009755	0.000383	2.6e-05	0.000357
1.86	-0.001468	0.000676	6e-06	0.00067
1.87	0.009382	0.000586	-1e-05	0.000596
1.88	0.008981	0.00039	1e-05	0.00038
1.89	0.00302	0.000595	3.4e-05	0.000561
1.9	-0.001547	0.000745	2.7e-05	0.000718
1.91	-0.000889	0.000531	9e-06	0.000522
1.92	0.002752	0.000373	1e-06	0.000372
1.93	-0.002043	0.000776	6e-06	0.00077
1.94	-0.007997	0.000667	3e-05	0.000637
1.95	-0.005699	7.1e-05	3.7e-05	3.4e-05
1.96	-0.004694	0.000513	1.1e-05	0.000502
1.97	-0.007487	0.000825	-7e-06	0.000832
1.98	-0.002873	0.000383	-1.6e-05	0.000399
1.99	0.000981	0.000401	-1.2e-05	0.000413
2	-0.004452	0.000652	6e-06	0.000646
2.01	-0.004899	0.000562	8e-06	0.000554
2.02	-0.003827	0.000583	-5e-06	0.000588
2.03	-0.005161	0.000635	-1e-05	0.000645
2.04	-0.000317	0.000515	3e-06	0.000512
2.05	0.001032	0.000425	1.3e-05	0.000412
2.06	-0.003786	0.000561	1.9e-05	0.000542
2.07	-0.004143	0.000678	2.5e-05	0.000653
2.08	-0.001332	0.000529	1.5e-05	0.000514
2.09	-0.000923	0.000565	1.1e-05	0.000554
2.1	-0.001503	0.000421	2.1e-05	0.0004
2.11	-0.001464	0.00043	8e-06	0.000422
2.12	-0.001762	0.000602	5e-06	0.000597
2.13	-0.001462	0.000425	3.4e-05	0.000391
2.14	-0.003715	0.000483	3.3e-05	0.00045
2.15	-0.004371	0.00063	9e-06	0.000621
2.16	-0.001751	0.00057	3e-06	0.000567
2.17	-0.003976	0.000296	1.6e-05	0.00028
2.18	-0.003508	0.000495	1.6e-05	0.000479
2.19	0.00452	0.000755	1.3e-05	0.000742
2.2	0.005694	0.000447	3e-06	0.000444
2.21	0.000807	0.000536	-9e-06	0.000545
2.22	-0.000126	0.000427	-9e-06	0.000436
2.23	-0.003319	0.000359	-6e-06	0.000365
2.24	-0.00874	0.000621	1e-06	0.00062
2.25	-0.006378	0.000608	-3e-06	0.000611
2.26	0.000696	0.000567	2e-06	0.000565
2.27	0.007919	0.0003	3e-05	0.00027
2.28	0.009823	0.00048	3.9e-05	0.000441
2.29	-6.5e-05	0.000712	2.3e-05	0.000689
2.3	-0.005971	0.00045	5e-06	0.000445
2.31	-0.003217	0.000539	5e-06	0.000534
2.32	-0.004107	0.000507	-7e-06	0.000514
2.33	-0.004239	0.000509	-2.7e-05	0.000536
2.34	-0.000518	0.000555	1.4e-05	0.000541
2.35	0.002515	0.000494	5.2e-05	0.000442
2.36	0.002437	0.000528	5e-06	0.000523
2.37	0.000851	0.000535	-2.1e-05	0.000556
2.38	-0.001379	0.000389	2.2e-05	0.000367
2.39	-0.005402	0.000393	2.5e-05	0.000368
2.4	-0.005156	0.000585	-4e-06	0.000589
2.41	-0.001219	0.000484	-8e-06	0.000492
2.42	-0.001192	0.000516	-7e-06	0.000523
2.43	0.00062	0.000519	-4e-06	0.000523
2.44	0.011387	0.000445	1.7e-05	0.000428
2.45	0.01477	0.000568	2.5e-05	0.000543
2.46	0.006814	0.000277	5e-06	0.000272
2.47	0.003382	0.000187	1e-05	0.000177
2.48	0.001971	0.000636	1.6e-05	0.00062
2.49	-0.001536	0.000737	5e-06	0.000732
2.5	-0.001038	0.000398	2.8e-05	0.00037
2.51	-0.000421	0.000435	2.3e-05	0.000412
2.52	-0.003676	0.000597	-1.2e-05	0.000609
2.53	-0.00108	0.000449	-4e-06	0.000453
2.54	0.007009	0.000574	1.6e-05	0.000558
2.55	0.008218	0.000394	1.3e-05	0.000381
2.56	0.004039	0.000284	-4e-06	0.000288
2.57	0.006141	0.000589	-5e-06	0.000594
2.58	0.009478	0.000673	1.6e-05	0.000657
2.59	0.004788	0.000497	2.1e-05	0.000476
2.6	0.002927	0.000427	9e-06	0.000418
2.61	0.001494	0.000542	1e-05	0.000532
2.62	-0.006113	0.000502	2e-06	0.0005
2.63	-0.005924	0.000656	-4e-06	0.00066
2.64	-0.001979	0.000514	1e-05	0.000504
2.65	-0.002969	0.000228	5e-06	0.000223
2.66	0.000504	0.000485	-5e-06	0.00049
2.67	0.005351	0.000692	1.6e-05	0.000676
2.68	0.003748	0.000708	1.9e-05	0.000689
2.69	-0.00063	0.000389	-6e-06	0.000395
2.7	-0.002245	0.000381	-1.8e-05	0.000399
2.71	-0.003975	0.000639	-1.1e-05	0.00065
2.72	-0.006368	0.000438	5e-06	0.000433
2.73	-0.004478	0.000393	-1e-06	0.000394
2.74	0.000852	0.000695	0	0.000695
2.75	0.003035	0.000472	1.5e-05	0.000457
2.76	0.001034	0.000273	8e-06	0.000265
2.77	-0.000294	0.000655	-1e-06	0.000656
2.78	-0.003536	0.000468	1.4e-05	0.000454
2.79	-0.004798	0.000333	3.5e-05	0.000298
2.8	0.001261	0.000658	3.7e-05	0.000621
2.81	0.004312	0.000561	1.9e-05	0.000542
2.82	0.000303	0.000239	9e-06	0.00023
2.83	0.001019	0.000529	1.1e-05	0.000518
2.84	0.002582	0.000936	1.8e-05	0.000918
2.85	-0.000798	0.000457	2.2e-05	0.000435
2.86	-0.003097	0.00029	1.3e-05	0.000277
2.87	-0.002815	0.000643	4e-06	0.000639
2.88	-0.00389	0.000297	-4e-06	0.000301
2.89	-0.007026	0.000388	-4e-06	0.000392
2.9	-0.009898	0.000606	0	0.000606
2.91	-0.010878	0.000346	-7e-06	0.000353
2.92	-0.010787	0.000531	8e-06	0.000523
2.93	-0.008665	0.000477	1.6e-05	0.000461
2.94	-0.00617	0.000305	-5e-06	0.00031
2.95	-0.00546	0.000523	-1.6e-05	0.000539
2.96	-0.00334	0.000705	-3e-06	0.000708
2.97	-0.003475	0.000501	-1e-06	0.000502
2.98	-0.012478	0.000562	3e-06	0.000559
2.99	-0.016998	0.000704	1.9e-05	0.000685
3	-0.012679	0.000247	6e-06	0.000241
3.01	-0.010227	0.000474	2e-06	0.000472
3.02	-0.00626	0.000894	1.2e-05	0.000882
3.03	-0.005032	7.7e-05	-6e-06	8.3e-05
3.04	-0.009598	0.000147	-2.8e-05	0.000175
3.05	-0.007205	0.001233	-1.9e-05	0.001252
3.06	-0.001829	0.000723	7e-06	0.000716
3.07	-0.006703	-0.000102	1.5e-05	-0.000117
3.08	-0.011558	0.000309	-7e-06	0.000316
3.09	-0.009056	0.000806	-2e-06	0.000808
3.1	-0.008215	0.000609	1.4e-05	0.000595
3.11	-0.010706	0.000103	1e-06	0.000102
3.12	-0.013455	0.000494	3e-06	0.000491
3.13	-0.016255	0.000875	1.2e-05	0.000863
3.14	-0.01645	0.000154	3e-06	0.000151
3.15	-0.017346	0.000188	5e-06	0.000183
3.16	-0.017127	0.000995	8e-06	0.000987
3.17	-0.011441	0.000468	0	0.000468
3.18	-0.009377	0.000165	4e-06	0.000161
3.19	-0.010327	0.000998	1.2e-05	0.000986
3.2	-0.005948	0.000444	9e-06	0.000435
3.21	-0.004055	-0.000222	4e-06	-0.000226
3.22	-0.009872	0.000947	3e-06	0.000944
3.23	-0.014452	0.001232	1e-06	0.001231
3.24	-0.012033	-6e-06	-1e-06	-5e-06
3.25	-0.005552	-0.000131	1e-06	-0.000132
3.26	-0.001483	0.000765	1.2e-05	0.000753
3.27	-0.002493	0.001002	1.9e-05	0.000983
3.28	-0.005039	0.000377	1e-05	0.000367
3.29	-0.00506	0.000161	-4e-06	0.000165
3.3	-0.007414	0.000859	-1e-05	0.000869
3.31	-0.01343	0.000704	1e-06	0.000703
3.32	-0.011128	0.000273	1.6e-05	0.000257
3.33	-0.006751	0.000756	1e-06	0.000755
3.34	-0.014601	0.000678	-2.3e-05	0.000701
3.35	-0.01619	0.000496	-1.7e-05	0.000513
3.36	-0.00405	0.000534	4e-06	0.00053
3.37	0.001185	0.000497	0	0.000497
3.38	-0.002948	0.000688	-1e-05	0.000698
3.39	-0.002636	0.000391	-4e-06	0.000395
3.4	-0.001043	0.000452	7e-06	0.000445
3.41	-0.007162	0.000795	2.2e-05	0.000773
3.42	-0.008889	0.000444	8e-06	0.000436
3.43	-0.002549	0.000609	-2.1e-05	0.00063
3.44	-0.000127	0.000769	-1e-05	0.000779
3.45	-0.00025	0.000119	1e-05	0.000109
3.46	-0.00173	0.000452	-2e-06	0.000454
3.47	-0.003086	0.001107	-9e-06	0.001116
3.48	0.003322	0.000452	6e-06	0.000446
3.49	0.006083	0.000215	7e-06	0.000208
3.5	-0.002298	0.000864	8e-06	0.000856
3.51	-0.003875	0.000625	1.6e-05	0.000609
3.52	0.00047	0.000324	1.1e-05	0.000313
3.53	-0.002299	0.00055	-1e-06	0.000551
3.54	-0.006095	0.000651	-1.1e-05	0.000662
3.55	-0.006034	0.000638	-4e-06	0.000642
3.56	-0.00346	0.000483	1.1e-05	0.000472
3.57	-0.002288	0.000577	1e-05	0.000567
3.58	-0.009473	0.000489	0	0.000489
3.59	-0.011631	0.000433	-8e-06	0.000441
3.6	-0.002466	0.000778	-9e-06	0.000787
3.61	-0.003001	0.000515	1e-06	0.000514
3.62	-0.008575	0.00035	-1e-06	0.000351
3.63	-0.006045	0.00074	-1e-05	0.00075
3.64	-0.003967	0.000454	-1e-06	0.000455
3.65	-0.005357	0.000283	2e-06	0.000281
3.66	-0.002885	0.000769	-1e-06	0.00077
3.67	-0.001858	0.000557	-1e-05	0.000567
3.68	-0.002636	0.000287	-2.5e-05	0.000312
3.69	-0.000597	0.000699	-2e-06	0.000701
3.7	-0.002249	0.000551	7e-06	0.000544
3.71	-0.006158	0.000474	-1.3e-05	0.000487
3.72	-0.005816	0.000573	-1.4e-05	0.000587
3.73	-0.002599	0.000523	-2e-05	0.000543
3.74	-0.00206	0.000431	0	0.000431
3.75	-0.001204	0.000146	2.6e-05	0.00012
3.76	8.9e-05	0.000593	2e-06	0.000591
3.77	-0.004951	0.000836	-1.4e-05	0.00085
3.78	-0.007559	0.000441	-1.1e-05	0.000452
3.79	-0.006696	0.000491	-2.3e-05	0.000514
3.8	-0.011556	0.00067	-1.7e-05	0.000687
3.81	-0.013254	0.000538	4e-06	0.000534
3.82	-0.012609	0.000416	-1e-05	0.000426
3.83	-0.015168	0.000613	-1.5e-05	0.000628
3.84	-0.013691	0.000563	2e-05	0.000543
3.85	-0.014521	0.000531	1.8e-05	0.000513
3.86	-0.019464	0.000505	-6e-06	0.000511
3.87	-0.017501	0.000412	-5e-06	0.000417
3.88	-0.013489	0.000584	1e-06	0.000583
3.89	-0.012346	0.000335	-2.2e-05	0.000357
3.9	-0.007614	0.000412	-4.2e-05	0.000454
3.91	-0.000992	0.000838	-1.1e-05	0.000849
3.92	-0.006489	0.000492	1e-05	0.000482
3.93	-0.016082	0.000391	-2.5e-05	0.000416
3.94	-0.013803	0.000726	-2.2e-05	0.000748
3.95	-0.010227	0.000625	1e-05	0.000615
3.96	-0.013739	0.00038	3e-06	0.000377
3.97	-0.014533	0.000642	-1.6e-05	0.000658
3.98	-0.011663	0.000629	-2.4e-05	0.000653
3.99	-0.007605	0.000447	-1.6e-05	0.000463
4	-0.005362	0.000443	-4e-06	0.000447
4.01	-0.008102	0.000498	-9e-06	0.000507
4.02	-0.00817	0.000562	-1.2e-05	0.000574
4.03	-0.002493	0.000507	-1.7e-05	0.000524
4.04	0.000295	0.000526	-2.4e-05	0.00055
4.05	-0.002236	0.000533	2e-06	0.000531
4.06	-0.005002	0.000674	1.9e-05	0.000655
4.07	-0.005295	0.000549	-4e-06	0.000553
4.08	-0.001999	0.00043	-1.7e-05	0.000447
4.09	0.00123	0.000529	-2e-06	0.000531
4.1	-0.001291	0.000475	4e-06	0.000471
4.11	-0.004528	0.000514	-1.2e-05	0.000526
4.12	-0.006203	0.000681	-2e-05	0.000701
4.13	-0.007997	0.000642	0	0.000642
4.14	-0.004611	0.000229	1.5e-05	0.000214
4.15	-0.001962	0.000417	1.1e-05	0.000406
4.16	-0.007636	0.00076	1e-05	0.00075
4.17	-0.012635	0.000603	1e-06	0.000602
4.18	-0.010586	0.000476	-4e-06	0.00048
4.19	-0.007094	0.0005	-1.5e-05	0.000515
4.2	-0.004271	0.000387	-3.4e-05	0.000421
4.21	-0.002185	0.000419	-2e-05	0.000439
4.22	-0.003753	0.000684	1.2e-05	0.000672
4.23	-0.005538	0.000443	-3e-06	0.000446
4.24	-0.004637	0.000467	-2.6e-05	0.000493
4.25	-0.00364	0.000606	-1.4e-05	0.00062
4.26	0.004191	0.00071	-1.2e-05	0.000722
4.27	0.014175	0.000807	-1.1e-05	0.000818
4.28	0.008593	0.000617	-1.6e-05	0.000633
4.29	-0.007146	0.000467	-3.2e-05	0.000499
4.3	-0.00962	0.000563	-1.8e-05	0.000581
4.31	-0.000676	0.000603	4e-06	0.000599
4.32	0.001374	0.000394	-5e-06	0.000399
4.33	-0.000998	0.000699	-2.6e-05	0.000725
4.34	0.004926	0.000707	-2e-05	0.000727
4.35	0.00906	0.000443	-5e-06	0.000448
4.36	0.00284	0.00049	1e-06	0.000489
4.37	-0.001891	0.000637	-6e-06	0.000643
4.38	-0.003324	0.000736	-2.4e-05	0.00076
4.39	-0.004609	0.000511	-2.3e-05	0.000534
4.4	-0.000297	0.000508	-5e-06	0.000513
4.41	0.001585	0.000635	8e-06	0.000627
4.42	-0.006455	0.000519	4e-06	0.000515
4.43	-0.010487	0.000583	-1.1e-05	0.000594
4.44	-0.007266	0.000654	-8e-06	0.000662
4.45	-0.00761	0.000583	-1.2e-05	0.000595
4.46	-0.007703	0.000724	-2.6e-05	0.00075
4.47	-0.001803	0.00054	-2.2e-05	0.000562
4.48	0.00129	0.00039	-1.5e-05	0.000405
4.49	-0.002209	0.00069	-1.5e-05	0.000705
4.5	-0.005283	0.000738	-1.1e-05	0.000749
4.51	-0.003366	0.000493	-1.3e-05	0.000506
4.52	-0.002473	0.000493	-1.5e-05	0.000508
4.53	-0.005944	0.000596	-1.1e-05	0.000607
4.54	-0.007693	0.000567	-1.2e-05	0.000579
4.55	-0.007298	0.000442	-1.8e-05	0.00046
4.56	-0.009653	0.000611	-1.4e-05	0.000625
4.57	-0.012576	0.000549	-1.6e-05	0.000565
4.58	-0.01178	0.000338	-3.2e-05	0.00037
4.59	-0.006914	0.000477	-2.1e-05	0.000498
4.6	-0.005658	0.000651	0	0.000651
4.61	-0.008803	0.000472	-1.5e-05	0.000487
4.62	-0.007566	0.000481	-2.2e-05	0.000503
4.63	-0.006602	0.00063	-3e-06	0.000633
4.64	-0.014567	0.000617	-1e-05	0.000627
4.65	-0.018523	0.000488	-3.3e-05	0.000521
4.66	-0.008982	0.000497	-2.3e-05	0.00052
4.67	-0.001711	0.000751	1e-06	0.00075
4.68	-0.007632	0.000395	-2e-06	0.000397
4.69	-0.011026	0.000373	-1.7e-05	0.00039
4.7	-0.004886	0.000833	-5e-06	0.000838
4.71	-0.004087	0.000401	-6e-06	0.000407
4.72	-0.008289	0.000349	-3.2e-05	0.000381
4.73	-0.007569	0.000701	-1.9e-05	0.00072
4.74	-0.00637	0.000534	-5e-06	0.000539
4.75	-0.007445	0.000407	-1.8e-05	0.000425
4.76	-0.007592	0.000539	-1.5e-05	0.000554
4.77	-0.00918	0.000521	-4e-06	0.000525
4.78	-0.012383	0.00038	-1.3e-05	0.000393
4.79	-0.010166	0.000583	-2.6e-05	0.000609
4.8	-0.003223	0.000789	-1.5e-05	0.000804
4.81	-0.005282	0.000484	0	0.000484
4.82	-0.008014	0.000363	4e-06	0.000359
4.83	0.000194	0.000686	-1e-06	0.000687
4.84	0.001427	0.000619	-1.7e-05	0.000636
4.85	-0.001712	0.000437	-7e-06	0.000444
4.86	0.006031	0.000622	2e-06	0.00062
4.87	0.007968	0.000577	-1.5e-05	0.000592
4.88	-0.000797	0.00038	-1.2e-05	0.000392
4.89	-0.003754	0.000541	7e-06	0.000534
4.9	0.002018	0.000775	1e-06	0.000774
4.91	0.004993	0.000505	-1.9e-05	0.000524
4.92	-0.000231	0.000367	-1.5e-05	0.000382
4.93	-0.007184	0.000534	6e-06	0.000528
4.94	-0.010079	0.000718	-1.3e-05	0.000731
4.95	-0.012337	0.000573	-4.2e-05	0.000615
4.96	-0.016364	0.000463	-2.3e-05	0.000486
4.97	-0.012563	0.00054	0	0.00054
4.98	-0.003555	0.000573	-1.1e-05	0.000584
4.99	-0.001945	0.000621	-1.4e-05	0.000635
5	-0.006512	0.000652	-9e-06	0.000661
5.01	-0.012877	0.000486	-1.2e-05	0.000498
5.02	-0.013309	0.000324	-1.3e-05	0.000337
5.03	-0.0059	0.000547	-8e-06	0.000555
5.04	-0.003749	0.000612	-4e-06	0.000616
5.05	-0.008022	0.000509	-1.7e-05	0.000526
5.06	-0.006724	0.00061	-2.1e-05	0.000631
5.07	-0.004654	0.000575	-8e-06	0.000583
5.08	-0.006964	0.000568	-1.6e-05	0.000584
5.09	-0.002353	0.000711	-2.7e-05	0.000738
5.1	0.002872	0.000501	-1.6e-05	0.000517
5.11	0.000136	0.000472	-2e-05	0.000492
5.12	-0.002065	0.000555	-3e-05	0.000585
5.13	-0.003285	0.000431	-8e-06	0.000439
5.14	-0.003839	0.000345	-4e-06	0.000349
5.15	-0.002213	0.000698	-3.7e-05	0.000735
5.16	-0.004598	0.000774	-3.4e-05	0.000808
5.17	-0.010141	0.000445	-3e-06	0.000448
5.18	-0.007169	0.000557	2e-06	0.000555
5.19	-0.003461	0.000783	-5e-06	0.000788
5.2	-0.008268	0.000586	-1.3e-05	0.000599
5.21	-0.011664	0.000292	-3.3e-05	0.000325
5.22	-0.011269	0.000526	-2.7e-05	0.000553
5.23	-0.008122	0.000637	-1e-06	0.000638
5.24	-0.005521	0.000541	-1.6e-05	0.000557
5.25	-0.011092	0.00058	-2.1e-05	0.000601
5.26	-0.011688	0.00035	-9e-06	0.000359
5.27	-0.004342	0.000442	-2.3e-05	0.000465
5.28	-0.00814	0.000653	-2.1e-05	0.000674
5.29	-0.014574	0.00058	-1.6e-05	0.000596
5.3	-0.007724	0.000521	-2.3e-05	0.000544
5.31	0.003602	0.000674	-1.2e-05	0.000686
5.32	0.005857	0.000574	-3e-06	0.000577
5.33	-0.000522	0.000631	-1.3e-05	0.000644
5.34	-0.00456	0.000676	-1.9e-05	0.000695
5.35	-0.004465	0.000572	-2e-05	0.000592
5.36	-0.006362	0.000566	-2.8e-05	0.000594
5.37	-0.007942	0.000323	-3.1e-05	0.000354
5.38	-0.004743	0.000542	-2.5e-05	0.000567
5.39	-0.003025	0.000688	-2e-05	0.000708
5.4	-0.002642	0.000429	-2.2e-05	0.000451
5.41	0.000525	0.000676	-3.2e-05	0.000708
5.42	-0.000875	0.000517	-3.5e-05	0.000552
5.43	-0.004128	0.000374	-3.1e-05	0.000405
5.44	-0.00405	0.000839	-1.7e-05	0.000856
5.45	-0.007157	0.000477	-1.8e-05	0.000495
5.46	-0.011823	0.000401	-3.1e-05	0.000432
5.47	-0.009807	0.000763	-3.3e-05	0.000796
5.48	-0.010467	0.000466	-2.9e-05	0.000495
5.49	-0.01552	0.000516	-1.7e-05	0.000533
5.5	-0.015815	0.000575	-4e-06	0.000579
5.51	-0.011218	0.000501	-1.4e-05	0.000515
5.52	-0.010475	0.000579	-2.2e-05	0.000601
5.53	-0.01655	0.000683	-2.1e-05	0.000704
5.54	-0.015417	0.000583	-3.2e-05	0.000615
5.55	-0.008083	0.000298	-4.5e-05	0.000343
5.56	-0.010694	0.00084	-5.9e-05	0.000899
5.57	-0.016982	0.000943	-3.6e-05	0.000979
5.58	-0.016289	3.6e-05	4e-06	3.2e-05
5.59	-0.010621	0.000438	-1.2e-05	0.00045
5.6	-0.006702	0.001133	-3.2e-05	0.001165
5.61	-0.003982	0.000418	-3.2e-05	0.00045
5.62	-0.000372	0.000385	-3.6e-05	0.000421
5.63	-0.003718	0.000854	-1.3e-05	0.000867
5.64	-0.008433	0.000642	-1.5e-05	0.000657
5.65	-0.003889	0.000656	-4e-05	0.000696
5.66	-0.00178	0.000644	-2.2e-05	0.000666
5.67	-0.004598	0.000537	-1.3e-05	0.00055
5.68	-0.004031	0.000527	-2.2e-05	0.000549
5.69	-0.003406	0.000622	-2.7e-05	0.000649
5.7	-0.004798	0.000596	-2.4e-05	0.00062
5.71	-0.00612	0.000421	-1.5e-05	0.000436
5.72	-0.0073	0.000598	-1.2e-05	0.00061
5.73	-0.008992	0.000562	-1.3e-05	0.000575
5.74	-0.008131	0.000576	-1.4e-05	0.00059
5.75	-0.006226	0.00082	-1.5e-05	0.000835
5.76	-0.00951	0.000514	-3e-05	0.000544
5.77	-0.00989	0.000426	-5.2e-05	0.000478
5.78	-0.002634	0.000774	-3.6e-05	0.00081
5.79	-0.001658	0.000484	-1.5e-05	0.000499
5.8	-0.005687	0.000477	-2.3e-05	0.0005
5.81	-0.007167	0.000726	-1.6e-05	0.000742
5.82	-0.007879	0.000577	-9e-06	0.000586
5.83	-0.003907	0.000632	-2.7e-05	0.000659
5.84	0.002415	0.000405	-2.8e-05	0.000433
5.85	0.001062	0.000349	-2.6e-05	0.000375
5.86	-0.00289	0.000927	-2.7e-05	0.000954
5.87	-0.00058	0.000633	-1.2e-05	0.000645
5.88	0.000321	-4e-06	-1.6e-05	1.2e-05
5.89	-0.00267	0.00071	-2.9e-05	0.000739
5.9	-0.001588	0.001157	-1.6e-05	0.001173
5.91	-0.001583	0.000422	-5e-06	0.000427
5.92	-0.007072	0.000441	-2.3e-05	0.000464
5.93	-0.009614	0.000875	-4.4e-05	0.000919
5.94	-0.005235	0.00034	-2.7e-05	0.000367
5.95	-0.003689	0.000343	-2.2e-05	0.000365
5.96	-0.007313	0.000728	-3.6e-05	0.000764
5.97	-0.008998	0.000532	-1.8e-05	0.00055
5.98	-0.001524	0.0008	-5e-06	0.000805
5.99	0.004199	0.000611	-1.2e-05	0.000623
6	-0.00245	9.2e-05	-2.5e-05	0.000117
6.01	-0.011119	0.00062	-4.2e-05	0.000662
6.02	-0.016167	0.000789	-4.1e-05	0.00083
6.03	-0.01489	0.000474	-3e-05	0.000504
6.04	-0.010662	0.00052	-3.6e-05	0.000556
6.05	-0.01099	0.000667	-3.4e-05	0.000701
6.06	-0.012749	0.000553	-1.5e-05	0.000568
6.07	-0.010505	0.000464	-1.3e-05	0.000477
6.08	-0.00328	0.00052	-2.4e-05	0.000544
6.09	-9.1e-05	0.000625	-2.7e-05	0.000652
6.1	-0.007873	0.000823	-1.1e-05	0.000834
6.11	-0.012223	0.000497	-1e-05	0.000507
6.12	-0.010324	0.00049	-2.7e-05	0.000517
6.13	-0.012006	0.000724	-2e-05	0.000744
6.14	-0.01395	0.000422	-1.2e-05	0.000434
6.15	-0.011491	0.000362	-4e-06	0.000366
6.16	-0.008281	0.000757	-4e-06	0.000761
6.17	-0.006946	0.000794	-2.8e-05	0.000822
6.18	-0.002603	0.00055	-3.8e-05	0.000588
6.19	-0.001756	0.000566	-2.7e-05	0.000593
6.2	-0.007108	0.000515	-1.7e-05	0.000532
6.21	-0.00846	0.000558	-8e-06	0.000566
6.22	-0.007175	0.000635	-2e-05	0.000655
6.23	-0.008922	0.000524	-4.1e-05	0.000565
6.24	-0.009688	0.000491	-3.7e-05	0.000528
6.25	-0.00513	0.000623	-2.5e-05	0.000648
6.26	-0.001856	0.000804	-2.6e-05	0.00083
6.27	-0.004663	0.000512	-3.5e-05	0.000547
6.28	-0.007174	0.000445	-2.7e-05	0.000472
6.29	-0.004993	0.000622	-1.1e-05	0.000633
6.3	-0.00457	0.000463	-1.1e-05	0.000474
6.31	-0.008921	0.00058	2e-06	0.000578
6.32	-0.007438	0.000795	5e-06	0.00079
6.33	-0.003988	0.000436	-3.1e-05	0.000467
6.34	-0.008175	0.000364	-4.5e-05	0.000409
6.35	-0.011728	0.000666	-1.7e-05	0.000683
6.36	-0.007111	0.000538	-8e-06	0.000546
6.37	-0.004801	0.000324	-2.6e-05	0.00035
6.38	-0.007271	0.000645	-2.5e-05	0.00067
6.39	-0.006937	0.000668	-1.6e-05	0.000684
6.4	-0.005415	0.000779	-1.9e-05	0.000798
6.41	-0.006661	0.001419	-1.8e-05	0.001437
6.42	-0.010501	0.002226	-1e-06	0.002227
6.43	-0.007205	0.003167	3e-06	0.003164
6.44	-0.000268	0.003987	-1.7e-05	0.004004
6.45	-0.001984	0.00425	-2e-05	0.00427
6.46	-0.009412	0.004653	-6e-06	0.004659
6.47	-0.010774	0.005212	-1.3e-05	0.005225
6.48	-0.00292	0.005541	-1.7e-05	0.005558
6.49	0.00396	0.005839	8e-06	0.005831
6.5	-0.001079	0.006616	2e-05	0.006596
6.51	-0.003175	0.007416	9e-06	0.007407
6.52	0.004718	0.008033	1.6e-05	0.008017
6.53	0.009311	0.009065	3.8e-05	0.009027
6.54	0.009658	0.010056	5.9e-05	0.009997
6.55	0.011739	0.010896	8.5e-05	0.010811
6.56	0.012334	0.011827	8.7e-05	0.01174
6.57	0.012159	0.012974	8.3e-05	0.012891
6.58	0.016005	0.014018	0.000119	0.013899
6.59	0.019438	0.014979	0.00015	0.014829
6.6	0.023739	0.016037	0.000147	0.01589
6.61	0.028651	0.017106	0.000159	0.016947
6.62	0.026178	0.018098	0.000177	0.017921
6.63	0.019926	0.01914	0.000211	0.018929
6.64	0.022222	0.020111	0.000247	0.019864
6.65	0.028127	0.021127	0.000275	0.020852
6.66	0.026546	0.022294	0.000335	0.021959
6.67	0.029475	0.023316	0.000395	0.022921
6.68	0.036708	0.024236	0.000425	0.023811
6.69	0.036119	0.025478	0.00046	0.025018
6.7	0.040115	0.02645	0.000526	0.025924
6.71	0.048356	0.027361	0.000589	0.026772
6.72	0.04317	0.028516	0.000632	0.027884
6.73	0.037538	0.029712	0.000707	0.029005
6.74	0.045699	0.030712	0.000816	0.029896
6.75	0.052082	0.031623	0.000928	0.030695
6.76	0.048755	0.032678	0.001052	0.031626
6.77	0.046906	0.033729	0.00118	0.032549
6.78	0.052759	0.034847	0.00132	0.033527
6.79	0.056789	0.036007	0.00151	0.034497
6.8	0.053051	0.036966	0.001748	0.035218
6.81	0.05096	0.038058	0.002031	0.036027
6.82	0.057727	0.039115	0.002361	0.036754
6.83	0.061947	0.040052	0.002703	0.037349
6.84	0.057984	0.041082	0.00304	0.038042
6.85	0.058644	0.042231	0.003345	0.038886
6.86	0.06452	0.043104	0.003617	0.039487
6.87	0.067171	0.044074	0.003907	0.040167
6.88	0.064459	0.045242	0.004197	0.041045
6.89	0.059984	0.046139	0.004465	0.041674
6.9	0.059939	0.047053	0.004738	0.042315
6.91	0.066169	0.048195	0.004999	0.043196
6.92	0.071541	0.049179	0.005223	0.043956
6.93	0.071225	0.050084	0.005489	0.044595
6.94	0.076229	0.051115	0.005821	0.045294
6.95	0.084593	0.052165	0.006115	0.04605
6.96	0.084112	0.053253	0.006438	0.046815
6.97	0.08105	0.054189	0.006879	0.04731
6.98	0.083893	0.055161	0.007324	0.047837
6.99	0.086744	0.055971	0.007723	0.048248
7	0.086484	0.057011	0.008077	0.048934
7.01	0.087142	0.058199	0.008387	0.049812
7.02	0.090361	0.05909	0.008686	0.050404
7.03	0.093717	0.060218	0.008971	0.051247
7.04	0.09682	0.061292	0.009262	0.05203
7.05	0.097424	0.062145	0.009577	0.052568
7.06	0.097213	0.06321	0.00988	0.05333
7.07	0.104559	0.064375	0.010196	0.054179
7.08	0.111704	0.065071	0.010553	0.054518
7.09	0.107128	0.066122	0.010899	0.055223
7.1	0.103724	0.067571	0.011225	0.056346
7.11	0.106487	0.068182	0.011514	0.056668
7.12	0.105137	0.069211	0.011754	0.057457
7.13	0.10324	0.070755	0.011975	0.05878
7.14	0.102843	0.071434	0.012197	0.059237
7.15	0.110507	0.072461	0.012449	0.060012
7.16	0.122712	0.073826	0.012713	0.061113
7.17	0.123644	0.074741	0.012938	0.061803
7.18	0.12463	0.075633	0.01314	0.062493
7.19	0.129868	0.076735	0.013304	0.063431
7.2	0.122147	0.077914	0.013414	0.0645
7.21	0.116217	0.078675	0.013496	0.065179
7.22	0.121262	0.079652	0.013564	0.066088
7.23	0.120059	0.08096	0.013613	0.067347
7.24	0.121737	0.081685	0.013657	0.068028
7.25	0.126035	0.082717	0.013708	0.069009
7.26	0.123755	0.083979	0.013742	0.070237
7.27	0.125435	0.084803	0.013757	0.071046
7.28	0.128226	0.085876	0.013766	0.07211
7.29	0.123037	0.087074	0.013793	0.073281
7.3	0.120034	0.087957	0.013818	0.074139
7.31	0.127759	0.088673	0.013804	0.074869
7.32	0.132629	0.089831	0.013798	0.076033
7.33	0.133882	0.090941	0.013807	0.077134
7.34	0.139716	0.091704	0.013818	0.077886
7.35	0.143286	0.092932	0.013831	0.079101
7.36	0.144297	0.093891	0.013817	0.080074
7.37	0.145963	0.09471	0.013811	0.080899
7.38	0.145637	0.095952	0.013829	0.082123
7.39	0.147992	0.096963	0.01382	0.083143
7.4	0.152021	0.097783	0.013808	0.083975
7.41	0.150816	0.098736	0.013813	0.084923
7.42	0.147394	0.099795	0.013815	0.08598
7.43	0.148005	0.100792	0.013827	0.086965
7.44	0.151774	0.102034	0.013809	0.088225
7.45	0.155791	0.103109	0.013782	0.089327
7.46	0.155325	0.10386	0.013797	0.090063
7.47	0.153113	0.104879	0.013814	0.091065
7.48	0.159178	0.106054	0.0138	0.092254
7.49	0.168224	0.106902	0.013795	0.093107
7.5	0.166745	0.108028	0.013822	0.094206
7.51	0.16258	0.109149	0.013829	0.09532
7.52	0.167221	0.109942	0.0138	0.096142
7.53	0.172537	0.110987	0.013795	0.097192
7.54	0.170054	0.112204	0.013818	0.098386
7.55	0.169486	0.113168	0.013816	0.099352
7.56	0.175098	0.114038	0.013802	0.100236
7.57	0.174628	0.11523	0.013806	0.101424
7.58	0.170748	0.116161	0.013822	0.102339
7.59	0.173412	0.117007	0.013826	0.103181
7.6	0.177041	0.118076	0.013824	0.104252
7.61	0.177911	0.119209	0.013828	0.105381
7.62	0.183203	0.12035	0.013836	0.106514
7.63	0.187151	0.121186	0.013845	0.107341
7.64	0.185713	0.122186	0.013851	0.108335
7.65	0.191176	0.123234	0.013848	0.109386
7.66	0.198743	0.124203	0.013838	0.110365
7.67	0.196634	0.125465	0.013844	0.111621
7.68	0.192586	0.126366	0.013858	0.112508
7.69	0.194052	0.127312	0.013849	0.113463
7.7	0.199723	0.128333	0.013851	0.114482
7.71	0.200983	0.129117	0.01388	0.115237
7.72	0.199822	0.130461	0.013891	0.11657
7.73	0.204914	0.13145	0.013881	0.117569
7.74	0.210331	0.132154	0.013886	0.118268
7.75	0.212236	0.133373	0.013894	0.119479
7.76	0.213024	0.134355	0.013902	0.120453
7.77	0.213791	0.135318	0.013914	0.121404
7.78	0.216081	0.136457	0.013927	0.12253
7.79	0.215861	0.137607	0.013929	0.123678
7.8	0.213855	0.138508	0.013919	0.124589
7.81	0.217122	0.139355	0.013924	0.125431
7.82	0.222656	0.140651	0.013934	0.126717
7.83	0.225007	0.141459	0.013938	0.127521
7.84	0.22564	0.142214	0.013938	0.128276
7.85	0.227472	0.143774	0.013934	0.12984
7.86	0.235368	0.14469	0.013941	0.130749
7.87	0.242163	0.145376	0.013971	0.131405
7.88	0.236936	0.146613	0.014007	0.132606
7.89	0.230459	0.147646	0.014011	0.133635
7.9	0.233525	0.148627	0.014013	0.134614
7.91	0.241305	0.149473	0.014032	0.135441
7.92	0.243141	0.150561	0.014059	0.136502
7.93	0.239445	0.151785	0.014106	0.137679
7.94	0.242609	0.152576	0.014122	0.138454
7.95	0.247573	0.153621	0.014114	0.139507
7.96	0.247571	0.154522	0.014136	0.140386
7.97	0.250548	0.155301	0.014179	0.141122
7.98	0.25471	0.156741	0.014213	0.142528
7.99	0.256221	0.157636	0.014231	0.143405
8	0.253738	0.158127	0.01425	0.143877
8.01	0.251293	0.159595	0.014281	0.145314
8.02	0.253821	0.160892	0.014318	0.146574
8.03	0.254768	0.161314	0.014334	0.14698
8.04	0.251318	0.162423	0.014345	0.148078
8.05	0.2504	0.1639	0.014388	0.149512
8.06	0.257586	0.164477	0.014423	0.150054
8.07	0.258721	0.165531	0.014408	0.151123
8.08	0.254956	0.167225	0.014414	0.152811
8.09	0.262667	0.167809	0.014472	0.153337
8.1	0.268533	0.168327	0.014515	0.153812
8.11	0.265872	0.169958	0.014553	0.155405
8.12	0.267932	0.171133	0.014607	0.156526
8.13	0.272673	0.171515	0.014631	0.156884
8.14	0.273921	0.172757	0.014648	0.158109
8.15	0.275479	0.174379	0.014719	0.15966
8.16	0.277746	0.175017	0.014794	0.160223
8.17	0.277734	0.175697	0.01485	0.160847
8.18	0.277141	0.176855	0.014934	0.161921
8.19	0.278169	0.178104	0.01499	0.163114
8.2	0.281668	0.17912	0.015014	0.164106
8.21	0.286563	0.179688	0.015081	0.164607
8.22	0.288865	0.180865	0.015146	0.165719
8.23	0.285451	0.182122	0.015182	0.16694
8.24	0.280848	0.182805	0.015243	0.167562
8.25	0.28328	0.183979	0.015308	0.168671
8.26	0.291025	0.184958	0.015334	0.169624
8.27	0.29469	0.185837	0.015365	0.170472
8.28	0.294511	0.187176	0.015412	0.171764
8.29	0.297058	0.188118	0.015428	0.17269
8.3	0.301638	0.188834	0.015431	0.173403
8.31	0.303338	0.189752	0.015425	0.174327
8.32	0.30124	0.191022	0.015425	0.175597
8.33	0.302333	0.191941	0.015462	0.176479
8.34	0.308361	0.192809	0.015471	0.177338
8.35	0.312753	0.1941	0.015445	0.178655
8.36	0.312968	0.195	0.015461	0.179539
8.37	0.314365	0.195901	0.015488	0.180413
8.38	0.316925	0.19701	0.015482	0.181528
8.39	0.313006	0.198036	0.01548	0.182556
8.4	0.310547	0.198998	0.015498	0.1835
8.41	0.314542	0.199992	0.015517	0.184475
8.42	0.317402	0.200995	0.015509	0.185486
8.43	0.320286	0.201846	0.015504	0.186342
8.44	0.323564	0.203085	0.015521	0.187564
8.45	0.324588	0.204194	0.015522	0.188672
8.46	0.326029	0.204937	0.015511	0.189426
8.47	0.329663	0.205932	0.015518	0.190414
8.48	0.3314	0.207037	0.01554	0.191497
8.49	0.330198	0.208152	0.015555	0.192597
8.5	0.333547	0.209281	0.015549	0.193732
8.51	0.335747	0.210253	0.015539	0.194714
8.52	0.335626	0.211186	0.01555	0.195636
8.53	0.34573	0.212358	0.015553	0.196805
8.54	0.354528	0.213437	0.015552	0.197885
8.55	0.355129	0.214272	0.015555	0.198717
8.56	0.35741	0.215379	0.015547	0.199832
8.57	0.356649	0.216559	0.015552	0.201007
8.58	0.355077	0.217377	0.015547	0.20183
8.59	0.355756	0.218318	0.015548	0.20277
8.6	0.355357	0.219334	0.015571	0.203763
8.61	0.360791	0.220391	0.015573	0.204818
8.62	0.371271	0.221414	0.015563	0.205851
8.63	0.381189	0.222342	0.015568	0.206774
8.64	0.386415	0.223236	0.015581	0.207655
8.65	0.383427	0.224367	0.015589	0.208778
8.66	0.38091	0.225413	0.01559	0.209823
8.67	0.381977	0.226321	0.015584	0.210737
8.68	0.377726	0.227183	0.015579	0.211604
8.69	0.375275	0.228249	0.01559	0.212659
8.7	0.3799	0.229463	0.01561	0.213853
8.71	0.3839	0.229981	0.015603	0.214378
8.72	0.38787	0.230933	0.015576	0.215357
8.73	0.388853	0.232469	0.015567	0.216902
8.74	0.389329	0.233109	0.015571	0.217538
8.75	0.391889	0.234124	0.015565	0.218559
8.76	0.390763	0.235595	0.015547	0.220048
8.77	0.391428	0.236256	0.015551	0.220705
8.78	0.39447	0.237156	0.015564	0.221592
8.79	0.400685	0.238355	0.015547	0.222808
8.8	0.409568	0.239244	0.01552	0.223724
8.81	0.409083	0.240091	0.015506	0.224585
8.82	0.404847	0.241298	0.015504	0.225794
8.83	0.409621	0.242541	0.015505	0.227036
8.84	0.41743	0.243328	0.015505	0.227823
8.85	0.419328	0.244407	0.015527	0.22888
8.86	0.420517	0.245427	0.015548	0.229879
8.87	0.424335	0.246351	0.015536	0.230815
8.88	0.425126	0.24761	0.015516	0.232094
8.89	0.427298	0.248554	0.015493	0.233061
8.9	0.430533	0.249566	0.015463	0.234103
8.91	0.431449	0.250716	0.015436	0.23528
8.92	0.435918	0.251694	0.015416	0.236278
8.93	0.441541	0.252675	0.015387	0.237288
8.94	0.444777	0.253995	0.015372	0.238623
8.95	0.447553	0.25511	0.015387	0.239723
8.96	0.444856	0.255893	0.015365	0.240528
8.97	0.441869	0.256834	0.015339	0.241495
8.98	0.447684	0.257894	0.015359	0.242535
8.99	0.450397	0.258799	0.015368	0.243431
9	0.447264	0.259767	0.015358	0.244409
9.01	0.451971	0.260834	0.015352	0.245482
9.02	0.459324	0.261842	0.015338	0.246504
9.03	0.459897	0.262811	0.01533	0.247481
9.04	0.462016	0.263759	0.015336	0.248423
9.05	0.465181	0.264629	0.015343	0.249286
9.06	0.466954	0.265608	0.015346	0.250262
9.07	0.470291	0.266635	0.015338	0.251297
9.08	0.47379	0.267567	0.015337	0.25223
9.09	0.475414	0.268619	0.015339	0.25328
9.1	0.475808	0.269676	0.015311	0.254365
9.11	0.477492	0.270501	0.015303	0.255198
9.12	0.479359	0.27136	0.015316	0.256044
9.13	0.479453	0.27241	0.01529	0.25712
9.14	0.479472	0.273462	0.01525	0.258212
9.15	0.479406	0.274382	0.015236	0.259146
9.16	0.479166	0.275327	0.01521	0.260117
9.17	0.483803	0.276341	0.015164	0.261177
9.18	0.48917	0.27758	0.015145	0.262435
9.19	0.489435	0.278724	0.015149	0.263575
9.2	0.489453	0.279545	0.01514	0.264405
9.21	0.491436	0.280289	0.015118	0.265171
9.22	0.49314	0.281507	0.015131	0.266376
9.23	0.495227	0.282555	0.01514	0.267415
9.24	0.497996	0.283386	0.015104	0.268282
9.25	0.501918	0.284534	0.015089	0.269445
9.26	0.501281	0.285676	0.015111	0.270565
9.27	0.499813	0.286636	0.015111	0.271525
9.28	0.505599	0.287744	0.015095	0.272649
9.29	0.511371	0.2888	0.015111	0.273689
9.3	0.513548	0.289602	0.015147	0.274455
9.31	0.511493	0.290792	0.015156	0.275636
9.32	0.507175	0.291998	0.015144	0.276854
9.33	0.512268	0.292808	0.01515	0.277658
9.34	0.519229	0.293728	0.01514	0.278588
9.35	0.517215	0.294977	0.015125	0.279852
9.36	0.517085	0.295901	0.015144	0.280757
9.37	0.52307	0.296908	0.01517	0.281738
9.38	0.525687	0.298021	0.015165	0.282856
9.39	0.525778	0.29892	0.015152	0.283768
9.4	0.526119	0.299907	0.015159	0.284748
9.41	0.527566	0.301107	0.015154	0.285953
9.42	0.529895	0.302069	0.015138	0.286931
9.43	0.530508	0.302856	0.015142	0.287714
9.44	0.535244	0.30419	0.015159	0.289031
9.45	0.545259	0.305058	0.015162	0.289896
9.46	0.551131	0.305659	0.015151	0.290508
9.47	0.547575	0.307028	0.015157	0.291871
9.48	0.545346	0.307917	0.015163	0.292754
9.49	0.548069	0.308799	0.015163	0.293636
9.5	0.549712	0.310269	0.015171	0.295098
9.51	0.552029	0.310757	0.015172	0.295585
9.52	0.558986	0.311203	0.015156	0.296047
9.53	0.565507	0.313001	0.01516	0.297841
9.54	0.564266	0.314203	0.015182	0.299021
9.55	0.562784	0.314575	0.015174	0.299401
9.56	0.565693	0.315868	0.015171	0.300697
9.57	0.568086	0.316986	0.015178	0.301808
9.58	0.570579	0.317668	0.015171	0.302497
9.59	0.574405	0.319101	0.01517	0.303931
9.6	0.573539	0.32007	0.01518	0.30489
9.61	0.572415	0.320556	0.015167	0.305389
9.62	0.574105	0.321969	0.015165	0.306804
9.63	0.579886	0.323112	0.015185	0.307927
9.64	0.590177	0.323711	0.015189	0.308522
9.65	0.590015	0.324957	0.01519	0.309767
9.66	0.582309	0.326082	0.015177	0.310905
9.67	0.584773	0.326926	0.015161	0.311765
9.68	0.59049	0.327895	0.015168	0.312727
9.69	0.593346	0.328991	0.015183	0.313808
9.7	0.597291	0.329955	0.01519	0.314765
9.71	0.598633	0.330845	0.015179	0.315666
9.72	0.598488	0.332063	0.015162	0.316901
9.73	0.5976	0.332945	0.015168	0.317777
9.74	0.596275	0.333807	0.015188	0.318619
9.75	0.600217	0.335077	0.015186	0.319891
9.76	0.603004	0.336153	0.015171	0.320982
9.77	0.602681	0.337005	0.015174	0.321831
9.78	0.601611	0.338115	0.015187	0.322928
9.79	0.60073	0.33923	0.015199	0.324031
9.8	0.613001	0.339882	0.015218	0.324664
9.81	0.625755	0.34097	0.015227	0.325743
9.82	0.621892	0.3421	0.01522	0.32688
9.83	0.620477	0.342941	0.015217	0.327724
9.84	0.629856	0.344097	0.015223	0.328874
9.85	0.638042	0.345115	0.015222	0.329893
9.86	0.641048	0.346102	0.015213	0.330889
9.87	0.639506	0.347034	0.015217	0.331817
9.88	0.637303	0.348057	0.015218	0.332839
9.89	0.63851	0.349087	0.015229	0.333858
9.9	0.643441	0.349879	0.015243	0.334636
9.91	0.650128	0.351071	0.015225	0.335846
9.92	0.651802	0.35208	0.015216	0.336864
9.93	0.648478	0.35294	0.015243	0.337697
9.94	0.651879	0.354003	0.015252	0.338751
9.95	0.65691	0.35502	0.015236	0.339784
9.96	0.65189	0.356063	0.015233	0.34083
9.97	0.649621	0.35706	0.015237	0.341823
9.98	0.659507	0.358076	0.015242	0.342834
9.99	0.661044	0.35899	0.015246	0.343744
10	0.657871	0.360175	0.015244	0.344931
10.01	0.66675	0.361084	0.015243	0.345841
10.02	0.673059	0.361811	0.015244	0.346567
10.03	0.671094	0.36331	0.015256	0.348054
10.04	0.671281	0.364326	0.015264	0.349062
10.05	0.670909	0.364904	0.015253	0.349651
10.06	0.670618	0.366428	0.015255	0.351173
10.07	0.676265	0.367541	0.015263	0.352278
10.08	0.68166	0.368028	0.015257	0.352771
10.09	0.68207	0.369213	0.015255	0.353958
10.1	0.683789	0.370245	0.01526	0.354985
10.11	0.686712	0.371062	0.015274	0.355788
10.12	0.687344	0.372162	0.015282	0.35688
10.13	0.690714	0.373315	0.015277	0.358038
10.14	0.694408	0.374202	0.015285	0.358917
10.15	0.691465	0.375078	0.01529	0.359788
10.16	0.693811	0.376219	0.01529	0.360929
10.17	0.699965	0.377323	0.015304	0.362019
10.18	0.699648	0.378323	0.015302	0.363021
10.19	0.700014	0.379204	0.015296	0.363908
10.2	0.704175	0.380292	0.015299	0.364993
10.21	0.709259	0.381242	0.015297	0.365945
10.22	0.713438	0.38225	0.015288	0.366962
10.23	0.714802	0.383624	0.015291	0.368333
10.24	0.714415	0.384301	0.015291	0.36901
10.25	0.717167	0.384816	0.015282	0.369534
10.26	0.722896	0.386343	0.015299	0.371044
10.27	0.728964	0.387663	0.015303	0.37236
10.28	0.732561	0.388203	0.015277	0.372926
10.29	0.731129	0.389311	0.015296	0.374015
10.3	0.729882	0.39045	0.015316	0.375134
10.31	0.732666	0.391269	0.015288	0.375981
10.32	0.734856	0.392387	0.015309	0.377078
10.33	0.73499	0.393364	0.015339	0.378025
10.34	0.736051	0.394272	0.015304	0.378968
10.35	0.737664	0.39542	0.015287	0.380133
10.36	0.738571	0.396331	0.015317	0.381014
10.37	0.742771	0.397215	0.015321	0.381894
10.38	0.747283	0.398357	0.015309	0.383048
10.39	0.744338	0.399325	0.015306	0.384019
10.4	0.745032	0.400164	0.015299	0.384865
10.41	0.752297	0.401329	0.015306	0.386023
10.42	0.750852	0.402285	0.015326	0.386959
10.43	0.754761	0.402973	0.015318	0.387655
10.44	0.769146	0.404236	0.01531	0.388926
10.45	0.769926	0.405269	0.015325	0.389944
10.46	0.764723	0.406201	0.015322	0.390879
10.47	0.76786	0.407322	0.015302	0.39202
10.48	0.772102	0.40806	0.015288	0.392772
10.49	0.775896	0.40906	0.015292	0.393768
10.5	0.780232	0.410241	0.015307	0.394934
10.51	0.78117	0.411254	0.015312	0.395942
10.52	0.782706	0.412219	0.015303	0.396916
10.53	0.784804	0.413208	0.015304	0.397904
10.54	0.780121	0.414292	0.015309	0.398983
10.55	0.781679	0.415296	0.015316	0.39998
10.56	0.78824	0.416303	0.015313	0.40099
10.57	0.785814	0.417394	0.015289	0.402105
10.58	0.784478	0.418447	0.015298	0.403149
10.59	0.79027	0.419382	0.015314	0.404068
10.6	0.793125	0.42049	0.015296	0.405194
10.61	0.793154	0.421513	0.015306	0.406207
10.62	0.795181	0.422482	0.015312	0.40717
10.63	0.795215	0.423592	0.015283	0.408309
10.64	0.7921	0.424589	0.015282	0.409307
10.65	0.794414	0.42552	0.0153	0.41022
10.66	0.801292	0.426528	0.015302	0.411226
10.67	0.806202	0.4275	0.015298	0.412202
10.68	0.810098	0.428621	0.015295	0.413326
10.69	0.808798	0.429624	0.015293	0.414331
10.7	0.809282	0.430644	0.015283	0.415361
10.71	0.81523	0.431563	0.015272	0.416291
10.72	0.817957	0.432704	0.015289	0.417415
10.73	0.816239	0.433823	0.015291	0.418532
10.74	0.819282	0.434376	0.015287	0.419089
10.75	0.82658	0.435638	0.015313	0.420325
10.76	0.826417	0.436919	0.015301	0.421618
10.77	0.827402	0.437299	0.015267	0.422032
10.78	0.830241	0.438608	0.015267	0.423341
10.79	0.826871	0.439993	0.015283	0.42471
10.8	0.82991	0.44047	0.015276	0.425194
10.81	0.837042	0.441658	0.015267	0.426391
10.82	0.83586	0.442729	0.015275	0.427454
10.83	0.835083	0.443345	0.015275	0.42807
10.84	0.841531	0.444569	0.01528	0.429289
10.85	0.848084	0.445549	0.015298	0.430251
10.86	0.849885	0.446404	0.015305	0.431099
10.87	0.850667	0.447443	0.015285	0.432158
10.88	0.85212	0.448308	0.015269	0.433039
10.89	0.8523	0.44939	0.015273	0.434117
10.9	0.855745	0.450458	0.015285	0.435173
10.91	0.856846	0.451535	0.015293	0.436242
10.92	0.852779	0.452347	0.015273	0.437074
10.93	0.858485	0.453054	0.015247	0.437807
10.94	0.866697	0.454476	0.015258	0.439218
10.95	0.864937	0.455563	0.015275	0.440288
10.96	0.862775	0.456335	0.015272	0.441063
10.97	0.865376	0.457518	0.015284	0.442234
10.98	0.870814	0.458618	0.015296	0.443322
10.99	0.874313	0.459526	0.015276	0.44425
11	0.872635	0.460723	0.015264	0.445459
11.01	0.874907	0.461641	0.015266	0.446375
11.02	0.880775	0.462306	0.015249	0.447057
11.03	0.880032	0.463736	0.015245	0.448491
11.04	0.88241	0.464817	0.015259	0.449558
11.05	0.889194	0.465333	0.015253	0.45008
11.06	0.887239	0.466538	0.015248	0.45129
11.07	0.884376	0.46766	0.015263	0.452397
11.08	0.888433	0.468483	0.015272	0.453211
11.09	0.8895	0.469599	0.01528	0.454319
11.1	0.89026	0.470638	0.015253	0.455385
11.11	0.900089	0.471481	0.015224	0.456257
11.12	0.906776	0.472462	0.015246	0.457216
11.13	0.905635	0.47356	0.015259	0.458301
11.14	0.909499	0.474566	0.015242	0.459324
11.15	0.915309	0.475516	0.015238	0.460278
11.16	0.916868	0.476796	0.015238	0.461558
11.17	0.922604	0.477666	0.015226	0.46244
11.18	0.923637	0.478423	0.015216	0.463207
11.19	0.916952	0.479747	0.015212	0.464535
11.2	0.922343	0.480572	0.015213	0.465359
11.21	0.928304	0.481363	0.015217	0.466146
11.22	0.92355	0.482509	0.015233	0.467276
11.23	0.927021	0.483623	0.015236	0.468387
11.24	0.933505	0.484575	0.015208	0.469367
11.25	0.931356	0.485484	0.0152	0.470284
11.26	0.932894	0.48644	0.015214	0.471226
11.27	0.941284	0.487459	0.015209	0.47225
11.28	0.947166	0.488689	0.015206	0.473483
11.29	0.950194	0.489604	0.015213	0.474391
11.3	0.951329	0.490487	0.015214	0.475273
11.31	0.948248	0.491486	0.015213	0.476273
11.32	0.946349	0.492207	0.015205	0.477002
11.33	0.953509	0.493307	0.015195	0.478112
11.34	0.957909	0.494496	0.015192	0.479304
11.35	0.956599	0.495488	0.015204	0.480284
11.36	0.959904	0.496815	0.015202	0.481613
11.37	0.963059	0.49773	0.015192	0.482538
11.38	0.964569	0.498548	0.01519	0.483358
11.39	0.96824	0.499708	0.015186	0.484522
11.4	0.970504	0.500847	0.015179	0.485668
11.41	0.973471	0.501788	0.015162	0.486626
11.42	0.978699	0.502701	0.015156	0.487545
11.43	0.979424	0.503787	0.015177	0.48861
11.44	0.978974	0.504803	0.015191	0.489612
11.45	0.986021	0.505879	0.015188	0.490691
11.46	0.991196	0.506726	0.015165	0.491561
11.47	0.991935	0.507694	0.015143	0.492551
11.48	0.993356	0.50877	0.015141	0.493629
11.49	0.986498	0.509543	0.015144	0.494399
11.5	0.980926	0.510837	0.015132	0.495705
11.51	0.993024	0.511878	0.01512	0.496758
11.52	1.00351	0.512498	0.015114	0.497384
11.53	0.999771	0.513878	0.015111	0.498767
11.54	1.00062	0.514897	0.015111	0.499786
11.55	1.004	0.515517	0.015104	0.500413
11.56	1.00455	0.516733	0.015102	0.501631
11.57	1.00958	0.517811	0.015091	0.50272
11.58	1.01321	0.518699	0.015074	0.503625
11.59	1.01624	0.51956	0.015063	0.504497
11.6	1.02122	0.520617	0.015045	0.505572
11.61	1.02228	0.521814	0.015056	0.506758
11.62	1.02313	0.522482	0.015081	0.507401
11.63	1.03238	0.523576	0.015045	0.508531
11.64	1.04648	0.524952	0.015014	0.509938
11.65	1.05052	0.525603	0.015039	0.510564
11.66	1.04273	0.526643	0.01505	0.511593
11.67	1.04043	0.527779	0.015042	0.512737
11.68	1.04297	0.528311	0.015037	0.513274
11.69	1.04516	0.52958	0.015024	0.514556
11.7	1.05204	0.530814	0.015004	0.51581
11.71	1.05514	0.531343	0.014985	0.516358
11.72	1.04878	0.532586	0.014996	0.51759
11.73	1.0494	0.533733	0.015001	0.518732
11.74	1.05876	0.534409	0.014973	0.519436
11.75	1.06223	0.535575	0.014961	0.520614
11.76	1.06407	0.536537	0.014957	0.52158
11.77	1.07059	0.537525	0.014952	0.522573
11.78	1.07398	0.538737	0.014943	0.523794
11.79	1.07365	0.539671	0.014921	0.52475
11.8	1.07333	0.54054	0.014911	0.525629
11.81	1.07704	0.541459	0.014915	0.526544
11.82	1.08645	0.542806	0.014896	0.52791
11.83	1.09218	0.543859	0.014865	0.528994
11.84	1.09254	0.544399	0.014866	0.529533
11.85	1.09608	0.545739	0.014862	0.530877
11.86	1.09997	0.547046	0.014847	0.532199
11.87	1.10061	0.547416	0.014848	0.532568
11.88	1.09997	0.548262	0.014834	0.533428
11.89	1.10051	0.549857	0.014815	0.535042
11.9	1.10287	0.551185	0.014814	0.536371
11.91	1.10478	0.551902	0.014816	0.537086
11.92	1.1083	0.55249	0.01483	0.53766
11.93	1.11174	0.553844	0.014833	0.539011
11.94	1.11306	0.555132	0.014811	0.540321
11.95	1.11626	0.555469	0.014807	0.540662
11.96	1.11763	0.556535	0.014804	0.541731
11.97	1.11877	0.558396	0.014787	0.543609
11.98	1.12573	0.55901	0.014787	0.544223
11.99	1.13302	0.55943	0.01478	0.54465
12	1.13416	0.56127	0.014758	0.546512
12.01	1.13479	0.562329	0.014751	0.547578
12.02	1.13896	0.562396	0.014755	0.547641
12.03	1.14343	0.563972	0.014745	0.549227
12.04	1.1481	0.56555	0.014731	0.550819
12.05	1.14895	0.565654	0.014736	0.550918
12.06	1.14521	0.566438	0.014743	0.551695
12.07	1.14542	0.568269	0.014715	0.553554
12.08	1.14871	0.569255	0.014701	0.554554
12.09	1.15133	0.56964	0.014721	0.554919
12.1	1.15321	0.570861	0.014729	0.556132
12.11	1.15684	0.572087	0.014723	0.557364
12.12	1.16295	0.572684	0.014715	0.557969
12.13	1.16509	0.57398	0.014711	0.559269
12.14	1.16356	0.575227	0.014707	0.56052
12.15	1.16533	0.575524	0.014696	0.560828
12.16	1.16649	0.576698	0.014707	0.561991
12.17	1.16794	0.578351	0.014719	0.563632
12.18	1.17362	0.578734	0.014689	0.564045
12.19	1.17794	0.579436	0.01468	0.564756
12.2	1.17868	0.581054	0.014709	0.566345
12.21	1.17899	0.581831	0.014704	0.567127
12.22	1.18235	0.582583	0.014673	0.56791
12.23	1.18603	0.583788	0.014676	0.569112
12.24	1.18789	0.584732	0.014696	0.570036
12.25	1.19404	0.585843	0.014686	0.571157
12.26	1.20137	0.586757	0.014673	0.572084
12.27	1.20346	0.587669	0.014663	0.573006
12.28	1.20652	0.58879	0.01467	0.57412
12.29	1.20677	0.589773	0.014693	0.57508
12.3	1.20494	0.590633	0.014685	0.575948
12.31	1.20763	0.59149	0.014677	0.576813
12.32	1.20894	0.592722	0.014669	0.578053
12.33	1.20838	0.593733	0.014659	0.579074
12.34	1.21291	0.594818	0.014668	0.58015
12.35	1.21833	0.595979	0.014666	0.581313
12.36	1.22023	0.596654	0.01466	0.581994
12.37	1.22691	0.597682	0.014665	0.583017
12.38	1.23384	0.59889	0.014658	0.584232
12.39	1.23511	0.599836	0.014658	0.585178
12.4	1.24176	0.600764	0.014666	0.586098
12.41	1.246	0.601975	0.014654	0.587321
12.42	1.24367	0.60284	0.014649	0.588191
12.43	1.24928	0.603622	0.01466	0.588962
12.44	1.25727	0.604903	0.014675	0.590228
12.45	1.25731	0.605828	0.014677	0.591151
12.46	1.25686	0.60666	0.014652	0.592008
12.47	1.25704	0.607872	0.014629	0.593243
12.48	1.25561	0.608946	0.014632	0.594314
12.49	1.25999	0.609923	0.014661	0.595262
12.5	1.27053	0.611048	0.014671	0.596377
12.51	1.2723	0.611877	0.014647	0.59723
12.52	1.26643	0.612819	0.014645	0.598174
12.53	1.26858	0.613829	0.014664	0.599165
12.54	1.27874	0.61486	0.014658	0.600202
12.55	1.2831	0.615857	0.014653	0.601204
12.56	1.28419	0.616793	0.01466	0.602133
12.57	1.29387	0.617891	0.014656	0.603235
12.58	1.3015	0.618795	0.014647	0.604148
12.59	1.30057	0.61997	0.014652	0.605318
12.6	1.30276	0.62095	0.014656	0.606294
12.61	1.30822	0.621608	0.014639	0.606969
12.62	1.31093	0.622999	0.014632	0.608367
12.63	1.31225	0.624047	0.014645	0.609402
12.64	1.30915	0.624584	0.01464	0.609944
12.65	1.31006	0.625811	0.014632	0.611179
12.66	1.32229	0.627019	0.014629	0.61239
12.67	1.32617	0.627942	0.014614	0.613328
12.68	1.32233	0.628696	0.01462	0.614076
12.69	1.32975	0.629769	0.014641	0.615128
12.7	1.33391	0.631324	0.014629	0.616695
12.71	1.32452	0.631933	0.014611	0.617322
12.72	1.31934	0.632539	0.014624	0.617915
12.73	1.32623	0.634263	0.01463	0.619633
12.74	1.33555	0.635239	0.014619	0.62062
12.75	1.34074	0.635747	0.01461	0.621137
12.76	1.34677	0.637202	0.014595	0.622607
12.77	1.35157	0.638029	0.014597	0.623432
12.78	1.34913	0.638586	0.014614	0.623972
12.79	1.3483	0.640191	0.014613	0.625578
12.8	1.35346	0.641017	0.014606	0.626411
12.81	1.35851	0.641651	0.014614	0.627037
12.82	1.36032	0.643155	0.014615	0.62854
12.83	1.35889	0.643859	0.014593	0.629266
12.84	1.36333	0.644564	0.014579	0.629985
12.85	1.36649	0.645843	0.0146	0.631243
12.86	1.36148	0.646832	0.014599	0.632233
12.87	1.36722	0.64785	0.014574	0.633276
12.88	1.37788	0.649027	0.014569	0.634458
12.89	1.37911	0.649757	0.014571	0.635186
12.9	1.3824	0.650608	0.014568	0.63604
12.91	1.39042	0.651897	0.014564	0.637333
12.92	1.39523	0.652869	0.014565	0.638304
12.93	1.39764	0.653587	0.014561	0.639026
12.94	1.40315	0.654805	0.014542	0.640263
12.95	1.40275	0.655962	0.014531	0.641431
12.96	1.39556	0.656833	0.014539	0.642294
12.97	1.39723	0.657783	0.014534	0.643249
12.98	1.40654	0.658742	0.014517	0.644225
12.99	1.41363	0.659656	0.014523	0.645133
13	1.4145	0.660815	0.014525	0.64629
13.01	1.41359	0.661869	0.014509	0.64736
13.02	1.41603	0.662679	0.014501	0.648178
13.03	1.41951	0.663674	0.014486	0.649188
13.04	1.42063	0.664815	0.014468	0.650347
13.05	1.42478	0.665729	0.014473	0.651256
13.06	1.43278	0.666774	0.01448	0.652294
13.07	1.43722	0.667867	0.014472	0.653395
13.08	1.4378	0.668861	0.014461	0.6544
13.09	1.44084	0.669867	0.014456	0.655411
13.1	1.44621	0.670837	0.014451	0.656386
13.11	1.45096	0.671744	0.014445	0.657299
13.12	1.45579	0.67266	0.014432	0.658228
13.13	1.45901	0.673989	0.014416	0.659573
13.14	1.45832	0.674939	0.014415	0.660524
13.15	1.46063	0.675714	0.014401	0.661313
13.16	1.46714	0.677	0.014376	0.662624
13.17	1.46833	0.677847	0.014371	0.663476
13.18	1.46878	0.678867	0.014366	0.664501
13.19	1.47357	0.680086	0.01437	0.665716
13.2	1.47514	0.680726	0.014381	0.666345
13.21	1.47484	0.682021	0.014364	0.667657
13.22	1.47953	0.683468	0.01433	0.669138
13.23	1.48394	0.683888	0.014304	0.669584
13.24	1.48317	0.684942	0.0143	0.670642
13.25	1.48424	0.686371	0.0143	0.672071
13.26	1.48953	0.686801	0.014275	0.672526
13.27	1.49515	0.68772	0.014259	0.673461
13.28	1.49438	0.689039	0.014267	0.674772
13.29	1.49286	0.689985	0.014244	0.675741
13.3	1.50204	0.690969	0.014216	0.676753
13.31	1.51008	0.691747	0.014197	0.67755
13.32	1.51098	0.692966	0.014169	0.678797
13.33	1.5136	0.694292	0.014165	0.680127
13.34	1.51507	0.694787	0.014167	0.68062
13.35	1.51116	0.695854	0.014133	0.681721
13.36	1.51131	0.697148	0.014092	0.683056
13.37	1.5186	0.697652	0.014076	0.683576
13.38	1.52677	0.698911	0.014069	0.684842
13.39	1.53372	0.700422	0.014054	0.686368
13.4	1.54055	0.700718	0.014018	0.6867
13.41	1.54516	0.701502	0.013981	0.687521
13.42	1.54233	0.703233	0.013974	0.689259
13.43	1.54073	0.704113	0.013934	0.690179
13.44	1.54882	0.704825	0.013861	0.690964
13.45	1.55142	0.705991	0.01385	0.692141
13.46	1.54668	0.706965	0.013845	0.69312
13.47	1.54973	0.707967	0.013793	0.694174
13.48	1.56088	0.708789	0.013725	0.695064
13.49	1.57371	0.709787	0.013665	0.696122
13.5	1.57818	0.710995	0.013633	0.697362
13.51	1.57307	0.711976	0.013599	0.698377
13.52	1.57154	0.712706	0.013538	0.699168
13.53	1.57596	0.713733	0.013491	0.700242
13.54	1.58354	0.715107	0.013458	0.701649
13.55	1.59242	0.715992	0.013395	0.702597
13.56	1.5954	0.71693	0.013328	0.703602
13.57	1.59456	0.718006	0.013292	0.704714
13.58	1.59539	0.718946	0.013231	0.705715
13.59	1.59826	0.720105	0.013132	0.706973
13.6	1.60016	0.720986	0.013066	0.70792
13.61	1.60375	0.721946	0.013029	0.708917
13.62	1.6131	0.723013	0.012942	0.710071
13.63	1.61936	0.723887	0.012802	0.711085
13.64	1.61709	0.725082	0.012698	0.712384
13.65	1.61965	0.725984	0.012611	0.713373
13.66	1.63093	0.726897	0.012471	0.714426
13.67	1.63627	0.728081	0.012338	0.715743
13.68	1.6347	0.728997	0.012224	0.716773
13.69	1.63684	0.729935	0.012044	0.717891
13.7	1.64136	0.730959	0.011821	0.719138
13.71	1.64336	0.731823	0.011596	0.720227
13.72	1.65027	0.732886	0.01135	0.721536
13.73	1.65762	0.733953	0.011082	0.722871
13.74	1.65504	0.734666	0.010797	0.723869
13.75	1.65233	0.735971	0.010499	0.725472
13.76	1.65776	0.737139	0.01022	0.726919
13.77	1.66118	0.737796	0.009967	0.727829
13.78	1.66277	0.739003	0.009688	0.729315
13.79	1.67052	0.740193	0.0094	0.730793
13.8	1.67744	0.740998	0.009167	0.731831
13.81	1.68075	0.741859	0.009004	0.732855
13.82	1.68829	0.743015	0.008869	0.734146
13.83	1.69573	0.743992	0.008731	0.735261
13.84	1.69399	0.744917	0.008611	0.736306
13.85	1.69406	0.746244	0.008508	0.737736
13.86	1.6989	0.747088	0.008403	0.738685
13.87	1.69631	0.747908	0.008292	0.739616
13.88	1.69672	0.749197	0.008177	0.74102
13.89	1.70469	0.750186	0.008065	0.742121
13.9	1.70561	0.750913	0.007943	0.74297
13.91	1.7042	0.752124	0.007833	0.744291
13.92	1.70958	0.753195	0.007745	0.74545
13.93	1.71644	0.753846	0.007638	0.746208
13.94	1.7221	0.754977	0.007511	0.747466
13.95	1.72446	0.755977	0.007401	0.748576
13.96	1.72574	0.756937	0.007306	0.749631
13.97	1.72952	0.758133	0.007207	0.750926
13.98	1.73422	0.759147	0.007102	0.752045
13.99	1.73901	0.759954	0.007	0.752954
14	1.74325	0.761019	0.006899	0.75412
14.01	1.74215	0.762219	0.006791	0.755428
14.02	1.74127	0.763017	0.006698	0.756319
14.03	1.749	0.76396	0.006603	0.757357
14.04	1.75465	0.765116	0.00648	0.758636
14.05	1.75332	0.766006	0.00637	0.759636
14.06	1.75848	0.767038	0.006299	0.760739
14.07	1.77002	0.768163	0.006216	0.761947
14.08	1.77287	0.769052	0.006098	0.762954
14.09	1.77164	0.770023	0.006015	0.764008
14.1	1.77647	0.77115	0.005965	0.765185
14.11	1.77985	0.772166	0.00587	0.766296
14.12	1.78322	0.772873	0.005764	0.767109
14.13	1.78954	0.773966	0.005657	0.768309
14.14	1.79166	0.775077	0.00551	0.769567
14.15	1.78982	0.775949	0.005334	0.770615
14.16	1.7926	0.777008	0.005153	0.771855
14.17	1.79953	0.778095	0.004979	0.773116
14.18	1.80486	0.779028	0.004779	0.774249
14.19	1.81093	0.780029	0.004553	0.775476
14.2	1.81376	0.780958	0.004334	0.776624
14.21	1.81029	0.78207	0.004089	0.777981
14.22	1.81214	0.783177	0.003806	0.779371
14.23	1.81713	0.784014	0.003532	0.780482
14.24	1.81997	0.784936	0.003268	0.781668
14.25	1.82407	0.786163	0.003024	0.783139
14.26	1.82595	0.787137	0.002832	0.784305
14.27	1.82591	0.787925	0.002678	0.785247
14.28	1.8288	0.789058	0.002536	0.786522
14.29	1.83155	0.790122	0.002403	0.787719
14.3	1.83536	0.790964	0.002282	0.788682
14.31	1.84131	0.792117	0.002159	0.789958
14.32	1.84249	0.793112	0.002001	0.791111
14.33	1.84238	0.793899	0.00182	0.792079
14.34	1.84873	0.794803	0.001654	0.793149
14.35	1.85898	0.796004	0.001509	0.794495
14.36	1.86748	0.797027	0.001363	0.795664
14.37	1.86795	0.797748	0.001202	0.796546
14.38	1.86615	0.799	0.001021	0.797979
14.39	1.86796	0.799905	0.000812	0.799093
14.4	1.87021	0.800525	0.000568	0.799957
14.41	1.87971	0.802156	0.000308	0.801848
14.42	1.89366	0.803133	3e-05	0.803103
14.43	1.89763	0.803397	-0.000306	0.803703
14.44	1.89615	0.804922	-0.000648	0.80557
14.45	1.90159	0.806222	-0.000952	0.807174
14.46	1.90907	0.806676	-0.001259	0.807935
14.47	1.91461	0.807966	-0.001559	0.809525
14.48	1.92013	0.808945	-0.001839	0.810784
14.49	1.92305	0.80967	-0.002104	0.811774
14.5	1.92518	0.811132	-0.002323	0.813455
14.51	1.92841	0.812132	-0.002527	0.814659
14.52	1.93086	0.812787	-0.002765	0.815552
14.53	1.93417	0.813925	-0.002965	0.81689
14.54	1.93699	0.815232	-0.00312	0.818352
14.55	1.93648	0.816033	-0.003303	0.819336
14.56	1.93436	0.817037	-0.003487	0.820524
14.57	1.93557	0.81824	-0.003627	0.821867
14.58	1.94091	0.81887	-0.003758	0.822628
14.59	1.94988	0.819996	-0.003895	0.823891
14.6	1.95779	0.821166	-0.004007	0.825173
14.61	1.95808	0.821799	-0.004146	0.825945
14.62	1.95572	0.823007	-0.004321	0.827328
14.63	1.96025	0.824437	-0.004486	0.828923
14.64	1.97127	0.825162	-0.004689	0.829851
14.65	1.9771	0.825998	-0.004921	0.830919
14.66	1.97447	0.82726	-0.005122	0.832382
14.67	1.97666	0.828148	-0.005329	0.833477
14.68	1.98559	0.829149	-0.005569	0.834718
14.69	1.99175	0.830202	-0.005827	0.836029
14.7	1.99545	0.831026	-0.00611	0.837136
14.71	2.00271	0.832029	-0.006379	0.838408
14.72	2.00901	0.833013	-0.006647	0.83966
14.73	2.01105	0.834075	-0.006971	0.841046
14.74	2.01184	0.835022	-0.007285	0.842307
14.75	2.01152	0.836035	-0.00755	0.843585
14.76	2.01706	0.836998	-0.007816	0.844814
14.77	2.02672	0.837811	-0.008075	0.845886
14.78	2.03097	0.838848	-0.008326	0.847174
14.79	2.03329	0.83996	-0.008545	0.848505
14.8	2.03645	0.840912	-0.008754	0.849666
14.81	2.04194	0.841796	-0.009	0.850796
14.82	2.05044	0.843075	-0.00918	0.852255
14.83	2.05483	0.843921	-0.009291	0.853212
14.84	2.05446	0.844702	-0.009469	0.854171
14.85	2.05455	0.846207	-0.009653	0.85586
14.86	2.05745	0.847096	-0.009783	0.856879
14.87	2.06502	0.847776	-0.009933	0.857709
14.88	2.07169	0.849075	-0.010105	0.85918
14.89	2.07563	0.850244	-0.01026	0.860504
14.9	2.07716	0.850956	-0.010424	0.86138
14.91	2.07685	0.852095	-0.010632	0.862727
14.92	2.08128	0.853162	-0.01086	0.864022
14.93	2.08864	0.853996	-0.011122	0.865118
14.94	2.09091	0.855021	-0.011402	0.866423
14.95	2.09604	0.855964	-0.011618	0.867582
14.96	2.10579	0.85692	-0.011799	0.868719
14.97	2.10942	0.858107	-0.012015	0.870122
14.98	2.11209	0.859024	-0.012238	0.871262
14.99	2.117	0.859895	-0.012459	0.872354
15	2.11693	0.860961	-0.012685	0.873646
15.01	2.12052	0.862052	-0.012892	0.874944
15.02	2.13069	0.863092	-0.013134	0.876226
15.03	2.13387	0.86397	-0.013425	0.877395
15.04	2.13363	0.865011	-0.013664	0.878675
15.05	2.13923	0.865948	-0.013856	0.879804
15.06	2.14135	0.867058	-0.01409	0.881148
15.07	2.14478	0.868216	-0.014356	0.882572
15.08	2.15582	0.868926	-0.014596	0.883522
15.09	2.16114	0.869932	-0.01479	0.884722
15.1	2.16715	0.871164	-0.014987	0.886151
15.11	2.1758	0.871976	-0.015222	0.887198
15.12	2.1734	0.873004	-0.015463	0.888467
15.13	2.16846	0.874236	-0.015679	0.889915
15.14	2.17125	0.874918	-0.015894	0.890812
15.15	2.17731	0.875729	-0.016138	0.891867
15.16	2.18566	0.876914	-0.016384	0.893298
15.17	2.1962	0.87799	-0.016613	0.894603
15.18	2.20253	0.878942	-0.016858	0.8958
15.19	2.20749	0.880021	-0.017141	0.897162
15.2	2.21366	0.881005	-0.017462	0.898467
15.21	2.22254	0.882053	-0.017802	0.899855
15.22	2.22987	0.883159	-0.018117	0.901276
15.23	2.22927	0.884091	-0.018372	0.902463
15.24	2.23311	0.885014	-0.018628	0.903642
15.25	2.23793	0.886164	-0.018928	0.905092
15.26	2.23686	0.887103	-0.019198	0.906301
15.27	2.24312	0.887974	-0.019414	0.907388
15.28	2.25213	0.889098	-0.019632	0.90873
15.29	2.25219	0.890162	-0.019866	0.910028
15.3	2.25222	0.891025	-0.020065	0.91109
15.31	2.25842	0.892042	-0.020243	0.912285
15.32	2.26579	0.893183	-0.02044	0.913623
15.33	2.27271	0.89399	-0.020615	0.914605
15.34	2.27716	0.894894	-0.020779	0.915673
15.35	2.28231	0.896056	-0.020948	0.917004
15.36	2.2898	0.897042	-0.021104	0.918146
15.37	2.29325	0.898028	-0.021269	0.919297
15.38	2.30049	0.899147	-0.021452	0.920599
15.39	2.31285	0.9001	-0.02164	0.92174
15.4	2.31642	0.901109	-0.021843	0.922952
15.41	2.31571	0.902197	-0.022066	0.924263
15.42	2.32099	0.903241	-0.022338	0.925579
15.43	2.327	0.903966	-0.022645	0.926611
15.44	2.32794	0.904993	-0.022944	0.927937
15.45	2.33041	0.9062	-0.023254	0.929454
15.46	2.33779	0.906938	-0.023616	0.930554
15.47	2.34127	0.907936	-0.024021	0.931957
15.48	2.341	0.909102	-0.024388	0.93349
15.49	2.34661	0.909925	-0.02471	0.934635
15.5	2.35471	0.910972	-0.025073	0.936045
15.51	2.35994	0.912151	-0.025489	0.93764
15.52	2.36578	0.913051	-0.025913	0.938964
15.53	2.36684	0.914005	-0.026332	0.940337
15.54	2.36385	0.915067	-0.02668	0.941747
15.55	2.36583	0.915978	-0.026948	0.942926
15.56	2.3673	0.917033	-0.027257	0.94429
15.57	2.37528	0.918144	-0.027591	0.945735
15.58	2.38891	0.919028	-0.027869	0.946897
15.59	2.38901	0.919983	-0.028169	0.948152
15.6	2.3872	0.921099	-0.028491	0.94959
15.61	2.39422	0.922106	-0.028757	0.950863
15.62	2.39931	0.923093	-0.02903	0.952123
15.63	2.40323	0.92412	-0.029369	0.953489
15.64	2.4105	0.925061	-0.029752	0.954813
15.65	2.42072	0.926063	-0.030183	0.956246
15.66	2.4253	0.927104	-0.0307	0.957804
15.67	2.42317	0.928059	-0.031284	0.959343
15.68	2.42845	0.928953	-0.031822	0.960775
15.69	2.43645	0.930053	-0.032219	0.962272
15.7	2.4422	0.931095	-0.032485	0.96358
15.71	2.44796	0.932003	-0.032788	0.964791
15.72	2.45231	0.933109	-0.03317	0.966279
15.73	2.45697	0.934073	-0.033497	0.96757
15.74	2.46168	0.934911	-0.033814	0.968725
15.75	2.46208	0.935994	-0.034155	0.970149
15.76	2.46067	0.937076	-0.034419	0.971495
15.77	2.464	0.937992	-0.034671	0.972663
15.78	2.47555	0.93907	-0.035013	0.974083
15.79	2.48392	0.940118	-0.035366	0.975484
15.8	2.48644	0.940962	-0.035681	0.976643
15.81	2.49065	0.942026	-0.036013	0.978039
15.82	2.49443	0.943114	-0.036333	0.979447
15.83	2.49987	0.943905	-0.036608	0.980513
15.84	2.50555	0.944986	-0.036947	0.981933
15.85	2.50127	0.946083	-0.037388	0.983471
15.86	2.5014	0.946966	-0.037839	0.984805
15.87	2.51844	0.947799	-0.038293	0.986092
15.88	2.53004	0.948934	-0.038775	0.987709
15.89	2.52712	0.949978	-0.039226	0.989204
15.9	2.5284	0.950864	-0.039621	0.990485
15.91	2.53769	0.951945	-0.040014	0.991959
15.92	2.54317	0.95296	-0.040481	0.993441
15.93	2.54383	0.953871	-0.041077	0.994948
15.94	2.5456	0.954968	-0.041685	0.996653
15.95	2.55137	0.95604	-0.04218	0.99822
15.96	2.55829	0.957099	-0.042657	0.999756
15.97	2.56392	0.958107	-0.04309	1.0012
15.98	2.56862	0.959014	-0.043408	1.00242
15.99	2.56874	0.959884	-0.043669	1.00355
16	2.57163	0.961073	-0.04387	1.00494
16.01	2.57913	0.962152	-0.04404	1.00619
16.02	2.58381	0.962996	-0.044262	1.00726
16.03	2.58807	0.964225	-0.044523	1.00875
16.04	2.59184	0.965306	-0.044803	1.01011
16.05	2.59822	0.96622	-0.04516	1.01138
16.06	2.60506	0.967096	-0.045606	1.0127
16.07	2.60839	0.967991	-0.046052	1.01404
16.08	2.61385	0.968906	-0.046477	1.01538
16.09	2.62165	0.969987	-0.046974	1.01696
16.1	2.62681	0.971137	-0.047634	1.01877
16.11	2.63017	0.972047	-0.048382	1.02043
16.12	2.63366	0.973029	-0.049093	1.02212
16.13	2.63639	0.974164	-0.049781	1.02395
16.14	2.63741	0.974934	-0.050452	1.02539
16.15	2.64345	0.975864	-0.051038	1.0269
16.16	2.64952	0.977176	-0.051472	1.02865
16.17	2.65133	0.978072	-0.051817	1.02989
16.18	2.65979	0.978866	-0.0522	1.03107
16.19	2.66712	0.980089	-0.052597	1.03269
16.2	2.66653	0.981057	-0.052956	1.03401
16.21	2.66931	0.981801	-0.053361	1.03516
16.22	2.67433	0.982986	-0.053863	1.03685
16.23	2.67556	0.984181	-0.054399	1.03858
16.24	2.68053	0.984943	-0.055015	1.03996
16.25	2.69136	0.986027	-0.055711	1.04174
16.26	2.69608	0.987249	-0.056265	1.04351
16.27	2.69744	0.987963	-0.056671	1.04463
16.28	2.7047	0.988952	-0.05713	1.04608
16.29	2.70977	0.990131	-0.057684	1.04781
16.3	2.7097	0.991094	-0.058331	1.04943
16.31	2.71224	0.992066	-0.059055	1.05112
16.32	2.71996	0.993147	-0.059701	1.05285
16.33	2.72347	0.994141	-0.060222	1.05436
16.34	2.72049	0.995086	-0.060718	1.0558
16.35	2.72436	0.996147	-0.061246	1.05739
16.36	2.73352	0.997125	-0.061882	1.05901
16.37	2.7375	0.998109	-0.062652	1.06076
16.38	2.74418	0.999236	-0.06337	1.06261
16.39	2.75348	1.00023	-0.063907	1.06414
16.4	2.7521	1.00114	-0.064351	1.0655
16.41	2.75454	1.00224	-0.064777	1.06702
16.42	2.76931	1.00319	-0.06524	1.06843
16.43	2.77474	1.0039	-0.065823	1.06973
16.44	2.77107	1.005	-0.066529	1.07153
16.45	2.77295	1.00609	-0.067221	1.07331
16.46	2.7841	1.00695	-0.067748	1.07469
16.47	2.7961	1.00785	-0.068176	1.07603
16.48	2.79728	1.00902	-0.068618	1.07764
16.49	2.796	1.01004	-0.069081	1.07912
16.5	2.80828	1.01078	-0.069602	1.08039
16.51	2.82005	1.01195	-0.07023	1.08218
16.52	2.8217	1.01287	-0.070933	1.0838
16.53	2.8291	1.01384	-0.071664	1.0855
16.54	2.84165	1.01522	-0.072392	1.08761
16.55	2.84514	1.01574	-0.07308	1.08882
16.56	2.84579	1.01665	-0.07371	1.09036
16.57	2.85269	1.01836	-0.07421	1.09257
16.58	2.85662	1.01903	-0.074605	1.09364
16.59	2.85855	1.01986	-0.075031	1.09489
16.6	2.86631	1.02113	-0.075467	1.09659
16.61	2.87074	1.02187	-0.075925	1.09779
16.62	2.8711	1.02288	-0.076443	1.09932
16.63	2.88052	1.02413	-0.076955	1.10108
16.64	2.89192	1.02505	-0.077513	1.10257
16.65	2.89462	1.02612	-0.078205	1.10432
16.66	2.89725	1.02726	-0.079047	1.10631
16.67	2.9078	1.02814	-0.079942	1.10808
16.68	2.91905	1.02917	-0.080618	1.10979
16.69	2.92042	1.0304	-0.081039	1.11144
16.7	2.92236	1.03115	-0.081459	1.11261
16.71	2.92905	1.03198	-0.082046	1.11403
16.72	2.9289	1.03331	-0.08277	1.11608
16.73	2.93115	1.03444	-0.083545	1.11798
16.74	2.93978	1.03528	-0.084296	1.11958
16.75	2.94357	1.03633	-0.084935	1.12127
16.76	2.94857	1.03737	-0.085494	1.12286
16.77	2.9581	1.03813	-0.086098	1.12423
16.78	2.96324	1.03926	-0.08675	1.12601
16.79	2.96499	1.0403	-0.087319	1.12762
16.8	2.96953	1.04117	-0.087831	1.129
16.81	2.97145	1.04227	-0.088431	1.1307
16.82	2.96882	1.04322	-0.089076	1.13229
16.83	2.97123	1.04402	-0.089647	1.13367
16.84	2.98114	1.04513	-0.09018	1.13531
16.85	2.98866	1.04623	-0.090687	1.13692
16.86	2.98903	1.04708	-0.091138	1.13821
16.87	2.99129	1.04799	-0.091636	1.13963
16.88	3.00064	1.04908	-0.092277	1.14136
16.89	3.00623	1.05016	-0.093027	1.14318
16.9	3.00915	1.05114	-0.093765	1.14491
16.91	3.01596	1.05219	-0.094419	1.14661
16.92	3.02199	1.05311	-0.094942	1.14806
16.93	3.02463	1.05392	-0.095383	1.14931
16.94	3.03198	1.05507	-0.095962	1.15103
16.95	3.03835	1.05614	-0.096692	1.15283
16.96	3.03475	1.05709	-0.09736	1.15445
16.97	3.03501	1.05819	-0.097933	1.15612
16.98	3.04444	1.05915	-0.098509	1.15766
16.99	3.0505	1.06005	-0.099102	1.15916
17	3.05391	1.06103	-0.099649	1.16068
17.01	3.06136	1.06211	-0.100173	1.16229
17.02	3.06853	1.06314	-0.100792	1.16393
17.03	3.07226	1.06415	-0.101489	1.16563
17.04	3.07814	1.06509	-0.102121	1.16721
17.05	3.08031	1.06591	-0.102642	1.16856
17.06	3.07815	1.06692	-0.103104	1.17002
17.07	3.08502	1.06813	-0.103561	1.17169
17.08	3.09923	1.06902	-0.10405	1.17307
17.09	3.10873	1.07015	-0.104556	1.17471
17.1	3.11502	1.0713	-0.105067	1.17636
17.11	3.12228	1.07205	-0.105651	1.1777
17.12	3.12917	1.07324	-0.106314	1.17956
17.13	3.13105	1.07443	-0.106904	1.18133
17.14	3.13534	1.07515	-0.107439	1.18259
17.15	3.14688	1.07606	-0.108048	1.18411
17.16	3.15567	1.07729	-0.10872	1.18601
17.17	3.16074	1.07816	-0.109409	1.18757
17.18	3.1636	1.07912	-0.110108	1.18923
17.19	3.16668	1.08029	-0.110847	1.19113
17.2	3.17659	1.08116	-0.11166	1.19282
17.21	3.18454	1.08203	-0.11246	1.19449
17.22	3.18132	1.08316	-0.113094	1.19625
17.23	3.18212	1.08413	-0.113561	1.19769
17.24	3.19619	1.08497	-0.114021	1.199
17.25	3.20502	1.0861	-0.114524	1.20062
17.26	3.20249	1.08717	-0.115016	1.20218
17.27	3.2056	1.08795	-0.115579	1.20353
17.28	3.2145	1.0891	-0.116236	1.20533
17.29	3.22028	1.09028	-0.116875	1.20716
17.3	3.22814	1.09103	-0.117484	1.20851
17.31	3.23283	1.09192	-0.118085	1.21
17.32	3.2285	1.09306	-0.118645	1.2117
17.33	3.23191	1.09412	-0.119216	1.21334
17.34	3.24116	1.09511	-0.119868	1.21497
17.35	3.24694	1.09617	-0.120562	1.21673
17.36	3.25415	1.09716	-0.121228	1.21839
17.37	3.25845	1.09811	-0.121846	1.21996
17.38	3.26372	1.09919	-0.122468	1.22166
17.39	3.27246	1.10017	-0.123176	1.22335
17.4	3.27304	1.10121	-0.124	1.22521
17.41	3.27453	1.10229	-0.124818	1.22711
17.42	3.28546	1.10315	-0.12544	1.22859
17.43	3.29244	1.10412	-0.125993	1.23011
17.44	3.2935	1.10524	-0.126689	1.23193
17.45	3.29641	1.10632	-0.127422	1.23374
17.46	3.30197	1.1072	-0.127997	1.23519
17.47	3.3081	1.10834	-0.128427	1.23677
17.48	3.31177	1.10936	-0.128803	1.23816
17.49	3.3142	1.11017	-0.129226	1.2394
17.5	3.31948	1.11133	-0.129789	1.24112
17.51	3.32306	1.1124	-0.130497	1.24289
17.52	3.32645	1.1131	-0.131253	1.24435
17.53	3.33475	1.11419	-0.131954	1.24614
17.54	3.33814	1.11543	-0.132494	1.24793
17.55	3.33738	1.11625	-0.132873	1.24912
17.56	3.34363	1.11716	-0.133274	1.25044
17.57	3.3503	1.1183	-0.13377	1.25207
17.58	3.35526	1.11931	-0.134274	1.25359
17.59	3.36402	1.12022	-0.134735	1.25495
17.6	3.3664	1.12118	-0.13514	1.25632
17.61	3.36514	1.12216	-0.135505	1.25766
17.62	3.37575	1.1231	-0.135901	1.259
17.63	3.38977	1.12404	-0.136466	1.26051
17.64	3.39636	1.1249	-0.137268	1.26217
17.65	3.39817	1.12594	-0.138141	1.26408
17.66	3.39959	1.12714	-0.138893	1.26603
17.67	3.40613	1.12809	-0.139514	1.26761
17.68	3.41585	1.12893	-0.140056	1.26899
17.69	3.42044	1.13001	-0.140598	1.27061
17.7	3.41998	1.131	-0.141254	1.27225
17.71	3.42387	1.13188	-0.142028	1.27391
17.72	3.43273	1.13306	-0.142733	1.2758
17.73	3.43797	1.13414	-0.143321	1.27746
17.74	3.44453	1.13487	-0.143928	1.2788
17.75	3.45706	1.13599	-0.144591	1.28058
17.76	3.46498	1.13714	-0.145273	1.28241
17.77	3.46344	1.13804	-0.145947	1.28399
17.78	3.4636	1.13904	-0.146536	1.28557
17.79	3.47198	1.1401	-0.147006	1.2871
17.8	3.48031	1.14113	-0.147455	1.28859
17.81	3.48662	1.14223	-0.147984	1.29021
17.82	3.49386	1.14333	-0.148576	1.29191
17.83	3.49553	1.14416	-0.149176	1.29334
17.84	3.4994	1.14503	-0.149773	1.29481
17.85	3.51317	1.1461	-0.150323	1.29642
17.86	3.52018	1.14703	-0.150839	1.29787
17.87	3.51702	1.14802	-0.151385	1.29941
17.88	3.52082	1.14921	-0.151926	1.30113
17.89	3.52995	1.15018	-0.152414	1.30259
17.9	3.53406	1.15106	-0.152901	1.30396
17.91	3.53807	1.15208	-0.153393	1.30548
17.92	3.54013	1.15308	-0.153845	1.30693
17.93	3.54216	1.15419	-0.154285	1.30848
17.94	3.55159	1.1553	-0.154748	1.31004
17.95	3.56068	1.15614	-0.155186	1.31132
17.96	3.56712	1.15707	-0.155522	1.31259
17.97	3.56967	1.15819	-0.155842	1.31403
17.98	3.56867	1.15918	-0.156226	1.31541
17.99	3.57534	1.16009	-0.156557	1.31665
18	3.58514	1.16126	-0.156846	1.3181
18.01	3.59042	1.16233	-0.157181	1.31952
18.02	3.5951	1.16317	-0.157513	1.32069
18.03	3.59645	1.1642	-0.157871	1.32207
18.04	3.59606	1.16532	-0.158218	1.32353
18.05	3.6008	1.16618	-0.158493	1.32467
18.06	3.61012	1.1672	-0.158838	1.32604
18.07	3.6191	1.16826	-0.159325	1.32759
18.08	3.61917	1.16917	-0.159874	1.32905
18.09	3.61976	1.17027	-0.160421	1.33069
18.1	3.63217	1.17145	-0.160922	1.33237
18.11	3.63839	1.17231	-0.161355	1.33367
18.12	3.63563	1.17316	-0.161734	1.3349
18.13	3.64022	1.17433	-0.162075	1.33641
18.14	3.64903	1.17537	-0.162419	1.33779
18.15	3.65344	1.17625	-0.162758	1.33901
18.16	3.65473	1.17735	-0.163052	1.3404
18.17	3.65635	1.17829	-0.163364	1.34165
18.18	3.66	1.17909	-0.163687	1.34278
18.19	3.66651	1.18019	-0.163947	1.34413
18.2	3.6734	1.18121	-0.164172	1.34538
18.21	3.6794	1.18216	-0.164413	1.34657
18.22	3.68417	1.18329	-0.164664	1.34795
18.23	3.68784	1.18432	-0.164932	1.34925
18.24	3.6904	1.18524	-0.165245	1.35049
18.25	3.69373	1.18631	-0.165576	1.35189
18.26	3.70239	1.18724	-0.165929	1.35317
18.27	3.70647	1.18817	-0.166311	1.35448
18.28	3.70591	1.18921	-0.166687	1.3559
18.29	3.7183	1.19017	-0.167071	1.35724
18.3	3.73559	1.19107	-0.167428	1.3585
18.31	3.74351	1.19192	-0.167735	1.35966
18.32	3.74659	1.19303	-0.168031	1.36106
18.33	3.7464	1.19401	-0.168311	1.36232
18.34	3.74647	1.19496	-0.168595	1.36356
18.35	3.75296	1.19607	-0.168892	1.36496
18.36	3.75675	1.197	-0.169172	1.36617
18.37	3.75365	1.19795	-0.169496	1.36745
18.38	3.75768	1.19913	-0.169875	1.369
18.39	3.7651	1.20025	-0.170199	1.37045
18.4	3.76455	1.20097	-0.170512	1.37149
18.41	3.76792	1.20194	-0.170844	1.37279
18.42	3.7813	1.20326	-0.171125	1.37439
18.43	3.79134	1.20404	-0.171396	1.37543
18.44	3.79748	1.20508	-0.1717	1.37678
18.45	3.80175	1.20639	-0.172	1.37839
18.46	3.80278	1.20708	-0.172285	1.37936
18.47	3.80868	1.20809	-0.172568	1.38066
18.48	3.81296	1.20925	-0.172838	1.38208
18.49	3.81055	1.21011	-0.17309	1.3832
18.5	3.81469	1.21126	-0.173361	1.38462
18.51	3.82148	1.21247	-0.173663	1.38613
18.52	3.82109	1.21323	-0.173993	1.38722
18.53	3.82204	1.21421	-0.174357	1.38857
18.54	3.83169	1.2153	-0.174756	1.39006
18.55	3.84396	1.21627	-0.175202	1.39147
18.56	3.85051	1.2173	-0.175602	1.3929
18.57	3.84843	1.21831	-0.175886	1.39419
18.58	3.84708	1.21918	-0.176152	1.39533
18.59	3.8554	1.22018	-0.176402	1.39658
18.6	3.86465	1.22135	-0.176606	1.39796
18.61	3.86831	1.22229	-0.176832	1.39912
18.62	3.87388	1.22322	-0.177087	1.4003
18.63	3.88199	1.22439	-0.177307	1.4017
18.64	3.88591	1.22525	-0.177551	1.4028
18.65	3.88882	1.22621	-0.177903	1.40412
18.66	3.89279	1.22734	-0.178293	1.40564
18.67	3.89657	1.22829	-0.178645	1.40694
18.68	3.90292	1.22923	-0.178981	1.40821
18.69	3.90833	1.23026	-0.179342	1.40961
18.7	3.91005	1.23122	-0.179723	1.41094
18.71	3.911	1.23204	-0.18006	1.4121
18.72	3.91167	1.23316	-0.180368	1.41352
18.73	3.9144	1.23435	-0.18072	1.41507
18.74	3.91714	1.23516	-0.181152	1.41631
18.75	3.91875	1.23611	-0.181631	1.41774
18.76	3.92751	1.23731	-0.182067	1.41938
18.77	3.93731	1.23824	-0.182404	1.42064
18.78	3.94106	1.23911	-0.182686	1.4218
18.79	3.94589	1.2402	-0.182982	1.42319
18.8	3.94651	1.24127	-0.183268	1.42454
18.81	3.94736	1.24218	-0.183534	1.42571
18.82	3.95602	1.24338	-0.183808	1.42719
18.83	3.9601	1.2443	-0.184091	1.42839
18.84	3.96286	1.24511	-0.184376	1.42949
18.85	3.97017	1.2464	-0.18468	1.43108
18.86	3.97417	1.2475	-0.184993	1.43249
18.87	3.97772	1.2483	-0.185314	1.43361
18.88	3.9813	1.24922	-0.185674	1.43489
18.89	3.98076	1.25037	-0.18605	1.43642
18.9	3.98552	1.25124	-0.186453	1.43769
18.91	3.99481	1.2522	-0.186937	1.43914
18.92	3.99979	1.25323	-0.187403	1.44063
18.93	4.00239	1.2541	-0.187757	1.44185
18.94	4.00677	1.25529	-0.188078	1.44337
18.95	4.01279	1.25631	-0.188404	1.44472
18.96	4.01559	1.25704	-0.188723	1.44576
18.97	4.02121	1.25803	-0.189036	1.44707
18.98	4.0299	1.25915	-0.189329	1.44848
18.99	4.03385	1.26005	-0.189589	1.44964
19	4.0345	1.2611	-0.189845	1.45095
19.01	4.03618	1.26216	-0.190104	1.45227
19.02	4.03852	1.26301	-0.190351	1.45336
19.03	4.04043	1.26403	-0.1906	1.45463
19.04	4.04848	1.26505	-0.190871	1.45592
19.05	4.05582	1.26607	-0.19115	1.45722
19.06	4.05514	1.26707	-0.191441	1.45852
19.07	4.06149	1.2681	-0.191729	1.45983
19.08	4.0721	1.26908	-0.191979	1.46106
19.09	4.07224	1.27011	-0.192228	1.46234
19.1	4.06866	1.27111	-0.192506	1.46362
19.11	4.07001	1.27207	-0.192817	1.46489
19.12	4.07757	1.27319	-0.193205	1.4664
19.13	4.08782	1.27427	-0.193651	1.46792
19.14	4.09565	1.27516	-0.194088	1.46925
19.15	4.1022	1.27613	-0.194557	1.47068
19.16	4.10889	1.27727	-0.195007	1.47227
19.17	4.11076	1.27822	-0.195342	1.47356
19.18	4.112	1.27927	-0.195665	1.47493
19.19	4.11616	1.28042	-0.196036	1.47645
19.2	4.11961	1.28151	-0.196427	1.47794
19.21	4.12233	1.28245	-0.196903	1.47935
19.22	4.12761	1.28352	-0.197493	1.48101
19.23	4.13473	1.28448	-0.19804	1.48252
19.24	4.13646	1.28534	-0.198396	1.48374
19.25	4.13527	1.28656	-0.198645	1.48521
19.26	4.13984	1.28736	-0.198918	1.48628
19.27	4.1515	1.28828	-0.199213	1.48749
19.28	4.15871	1.28957	-0.199525	1.48909
19.29	4.15886	1.29042	-0.199892	1.49031
19.3	4.16803	1.29132	-0.20027	1.49159
19.31	4.1791	1.29234	-0.200608	1.49295
19.32	4.17646	1.29339	-0.200937	1.49432
19.33	4.17261	1.29434	-0.201287	1.49563
19.34	4.17695	1.2953	-0.201645	1.49695
19.35	4.17518	1.29656	-0.202	1.49856
19.36	4.16923	1.29727	-0.202315	1.49958
19.37	4.17338	1.29814	-0.202627	1.50077
19.38	4.18509	1.29946	-0.202997	1.50246
19.39	4.19214	1.30026	-0.203384	1.50364
19.4	4.19121	1.30111	-0.203747	1.50485
19.41	4.19206	1.30219	-0.204111	1.5063
19.42	4.19968	1.3031	-0.204453	1.50756
19.43	4.20304	1.30402	-0.204749	1.50877
19.44	4.20472	1.30521	-0.205017	1.51023
19.45	4.214	1.30613	-0.205282	1.51142
19.46	4.21766	1.30709	-0.205568	1.51266
19.47	4.21648	1.30824	-0.205868	1.51411
19.48	4.22808	1.30932	-0.206175	1.51549
19.49	4.2369	1.31013	-0.206477	1.5166
19.5	4.23121	1.31116	-0.206756	1.51792
19.51	4.22906	1.3123	-0.207029	1.51933
19.52	4.23748	1.31306	-0.207326	1.52039
19.53	4.2463	1.31409	-0.207645	1.52173
19.54	4.24637	1.31529	-0.207912	1.5232
19.55	4.24364	1.31619	-0.208121	1.52431
19.56	4.24901	1.31723	-0.208326	1.52556
19.57	4.25514	1.31851	-0.208559	1.52706
19.58	4.25748	1.31921	-0.208816	1.52802
19.59	4.26386	1.32006	-0.209071	1.52913
19.6	4.26918	1.3214	-0.209352	1.53075
19.61	4.27233	1.32228	-0.209666	1.53195
19.62	4.27872	1.32322	-0.209954	1.53317
19.63	4.28419	1.32429	-0.210234	1.53453
19.64	4.28457	1.32528	-0.210546	1.53583
19.65	4.28286	1.32616	-0.21085	1.53701
19.66	4.28729	1.32724	-0.211158	1.5384
19.67	4.29661	1.32825	-0.211531	1.53979
19.68	4.30136	1.32904	-0.211927	1.54097
19.69	4.3058	1.33027	-0.212305	1.54258
19.7	4.31047	1.33124	-0.212718	1.54396
19.71	4.31166	1.33198	-0.213158	1.54514
19.72	4.31457	1.33319	-0.213583	1.54677
19.73	4.31752	1.33427	-0.213963	1.54823
19.74	4.32098	1.33522	-0.214276	1.5495
19.75	4.32925	1.33619	-0.214574	1.55076
19.76	4.33517	1.33718	-0.214895	1.55207
19.77	4.33619	1.33813	-0.215167	1.5533
19.78	4.33996	1.3393	-0.215373	1.55467
19.79	4.34177	1.34022	-0.215596	1.55582
19.8	4.34078	1.34112	-0.215828	1.55695
19.81	4.34265	1.3423	-0.216037	1.55834
19.82	4.34595	1.3432	-0.216312	1.55952
19.83	4.34861	1.34428	-0.216661	1.56094
19.84	4.35536	1.34523	-0.216979	1.56221
19.85	4.36376	1.34612	-0.217316	1.56343
19.86	4.36315	1.3472	-0.217783	1.56498
19.87	4.36194	1.34828	-0.218299	1.56657
19.88	4.37206	1.34922	-0.218738	1.56796
19.89	4.38087	1.3503	-0.219047	1.56934
19.9	4.38276	1.35136	-0.219274	1.57064
19.91	4.38497	1.35226	-0.219529	1.57179
19.92	4.38706	1.35327	-0.219788	1.57306
19.93	4.38946	1.35429	-0.220006	1.5743
19.94	4.39177	1.35551	-0.220259	1.57577
19.95	4.3939	1.35652	-0.22055	1.57707
19.96	4.39657	1.35739	-0.220832	1.57822
19.97	4.40173	1.35842	-0.221131	1.57955
19.98	4.40902	1.35944	-0.221445	1.58088
[truncated: 9,121 more rows]
