# Supplementary material for: Experimental data on the development of “Post-installed Screw Pullout test” for in-situ investigation of concrete strength
Source: Data Brief. 2020 Aug 22;32:106190. doi: 10.1016/j.dib.2020.106190 (PMC7475196; doi:10.1016/j.dib.2020.106190)
Supplement: Supplementary file 1 — Fig. 1: Load-displacement curves for test set up 1. Fig. 2: Load-displacement curves for test set up 2. Fig. 3: Load-displacement curves for test set up 3. Fig. 4: Load-displacement curves for test set up 4. Fig. 5: Load-displacement curves for test set up 5. Fig. 6: Load-displacement curves for test set up 6. Fig. 7: Load-displacement curves for test set up 7. Fig. 8: Load-displacement curves for test set up 8. Fig. 9: Load-displacement curves for test set up 9. Fig. 10: Load-displacement curves for test set up 10. Fig. 11: Load-displacement curves for test set up 11. Fig. 12: Load-displacement curves for test set up 12. Fig. 13: Load-displacement curves for test set up 13. Fig. 14: Load-displacement curves for test set up 14. Fig. 15: Load-displacement curves for test set up 15. Fig. 16: Load-displacement curves for test set up 16. Fig. 17: Load-displacement curves for test set up 17. Fig. 18: Load-displacement curves for Mix 1 at 7 days. Fig. 19: Load-displacement curves for Mix 1 at 14 days. Fig. 20: Load-displacement curves for Mix 1 at 28 days. Fig. 21: Load-displacement curves for Mix 1 at 100 days. Fig. 22: Load-displacement curves for Mix 2 at 7 days. Fig. 23: Load-displacement curves for Mix 2 at 14 days. Fig. 24: Load-displacement curves for Mix 2 at 28 days. Fig. 25: Load-displacement curves for Mix 2 at 100 days. [file mmc1.zip › Figure 12 - Test set up 12.xlsx]

## Sheet: M-60-11.0-76
Time [s]	Load [kN]	LVDT 1 [mm]	LVDT 2 [mm]	Displacement [mm]
0	0	0	0	0
0.01	0	0	0	0
0.02	3.5e-05	5e-06	2e-06	3e-06
0.03	0.000789	-2.8e-05	4.1e-05	-6.9e-05
0.04	0.002498	-0.000223	0.000197	-0.00042
0.05	0.002017	-0.000298	0.000279	-0.000577
0.06	0.001517	-0.000148	0.000211	-0.000359
0.07	0.00416	-0.000158	0.000223	-0.000381
0.08	0.006285	-0.000199	0.000234	-0.000433
0.09	0.007673	-2.5e-05	0.000201	-0.000226
0.1	0.008707	-5.4e-05	0.000199	-0.000253
0.11	0.008922	-0.000314	0.000203	-0.000517
0.12	0.010496	-0.000425	0.000185	-0.00061
0.13	0.014785	-0.000405	0.000199	-0.000604
0.14	0.017166	-0.000334	0.000196	-0.00053
0.15	0.010251	-0.000286	0.000195	-0.000481
0.16	0.000392	-0.000254	0.000201	-0.000455
0.17	-0.000346	-8.4e-05	0.00021	-0.000294
0.18	0.006405	5.6e-05	0.000208	-0.000152
0.19	0.011005	0.000117	0.000212	-9.5e-05
0.2	0.008756	0.000204	0.0002	4e-06
0.21	0.006192	0.000233	0.000218	1.5e-05
0.22	0.005304	0.000371	0.000229	0.000142
0.23	0.006821	0.000569	0.000218	0.000351
0.24	0.011621	0.000763	0.000206	0.000557
0.25	0.011957	0.001256	0.00021	0.001046
0.26	0.005341	0.002202	0.000194	0.002008
0.27	0.003105	0.003742	0.000202	0.00354
0.28	0.002045	0.006232	0.000219	0.006013
0.29	-0.009328	0.008106	0.000222	0.007884
0.3	-0.022177	0.007147	0.000205	0.006942
0.31	-0.027781	0.005105	0.000214	0.004891
0.32	-0.027428	0.004116	0.000215	0.003901
0.33	-0.026376	0.003398	0.000219	0.003179
0.34	-0.032127	0.00252	0.000209	0.002311
0.35	-0.040316	0.002006	0.000199	0.001807
0.36	-0.043732	0.001673	0.000205	0.001468
0.37	-0.045705	0.001223	0.000223	0.001
0.38	-0.051834	0.000882	0.000215	0.000667
0.39	-0.057443	0.000732	0.000213	0.000519
0.4	-0.059056	0.000613	0.000214	0.000399
0.41	-0.058209	0.000394	0.000232	0.000162
0.42	-0.058744	0.000134	0.000223	-8.9e-05
0.43	-0.062661	-2e-05	0.000205	-0.000225
0.44	-0.06421	-0.00012	0.0002	-0.00032
0.45	-0.066023	-0.000368	0.000208	-0.000576
0.46	-0.070079	-0.000662	0.000217	-0.000879
0.47	-0.061976	-0.000809	0.000234	-0.001043
0.48	-0.053949	-0.001003	0.000212	-0.001215
0.49	-0.061461	-0.001557	0.000203	-0.00176
0.5	-0.065512	-0.002558	0.000218	-0.002776
0.51	-0.05666	-0.004146	0.000222	-0.004368
0.52	-0.046593	-0.006484	0.000209	-0.006693
0.53	-0.041859	-0.007929	0.00021	-0.008139
0.54	-0.037781	-0.006812	0.000207	-0.007019
0.55	-0.030569	-0.00509	0.000213	-0.005303
0.56	-0.022798	-0.00439	0.000197	-0.004587
0.57	-0.016681	-0.003793	0.000198	-0.003991
0.58	-0.009702	-0.002991	0.000219	-0.00321
0.59	-0.002306	-0.002489	0.00023	-0.002719
0.6	-0.001533	-0.002072	0.000205	-0.002277
0.61	-0.007278	-0.001443	0.000212	-0.001655
0.62	-0.007719	-0.001186	0.000215	-0.001401
0.63	-4.6e-05	-0.00117	0.000195	-0.001365
0.64	0.002538	-0.000779	0.000193	-0.000972
0.65	-0.001697	-0.00039	0.000224	-0.000614
0.66	-0.000519	-0.000267	0.000222	-0.000489
0.67	0.003593	-0.000202	0.000209	-0.000411
0.68	0.003036	-0.000145	0.000205	-0.00035
0.69	0.005462	-0.000123	0.000214	-0.000337
0.7	0.00527	-2.2e-05	0.000198	-0.00022
0.71	-0.003321	4.9e-05	0.000213	-0.000164
0.72	-0.00266	-4.6e-05	0.000228	-0.000274
0.73	0.005611	2.1e-05	0.000219	-0.000198
0.74	0.006672	0.000199	0.000203	-4e-06
0.75	0.004304	0.000383	0.000198	0.000185
0.76	0.007697	0.000674	0.000191	0.000483
0.77	0.008929	0.000992	0.000205	0.000787
0.78	0.001878	0.00158	0.000212	0.001368
0.79	0.000186	0.002844	0.000205	0.002639
0.8	0.00067	0.005003	0.000194	0.004809
0.81	-0.003021	0.007162	0.00021	0.006952
0.82	-0.004772	0.007144	0.000208	0.006936
0.83	-0.012877	0.005427	0.000191	0.005236
0.84	-0.024788	0.004254	0.000194	0.00406
0.85	-0.029798	0.003619	0.000222	0.003397
0.86	-0.038356	0.002806	0.000208	0.002598
0.87	-0.046756	0.002034	0.000193	0.001841
0.88	-0.046422	0.001552	0.00019	0.001362
0.89	-0.049725	0.001243	0.000202	0.001041
0.9	-0.053911	0.000991	0.000211	0.00078
0.91	-0.049505	0.000799	0.000214	0.000585
0.92	-0.043738	0.000573	0.000223	0.00035
0.93	-0.044161	0.000363	0.000238	0.000125
0.94	-0.044046	0.000175	0.000219	-4.4e-05
0.95	-0.041693	1.7e-05	0.000218	-0.000201
0.96	-0.047547	1.3e-05	0.000219	-0.000206
0.97	-0.053989	-6.7e-05	0.000225	-0.000292
0.98	-0.052127	-0.000284	0.000223	-0.000507
0.99	-0.049735	-0.000599	0.000206	-0.000805
1	-0.049008	-0.000873	0.000192	-0.001065
1.01	-0.046173	-0.001058	0.000205	-0.001263
1.02	-0.044638	-0.001587	0.000209	-0.001796
1.03	-0.044443	-0.002658	0.000212	-0.00287
1.04	-0.041701	-0.004535	0.000203	-0.004738
1.05	-0.041416	-0.006961	0.000204	-0.007165
1.06	-0.03789	-0.007805	0.000203	-0.008008
1.07	-0.025526	-0.006296	0.000212	-0.006508
1.08	-0.020051	-0.004851	0.000221	-0.005072
1.09	-0.02415	-0.004331	0.000233	-0.004564
1.1	-0.021464	-0.003609	0.000219	-0.003828
1.11	-0.01345	-0.002813	0.00021	-0.003023
1.12	-0.009016	-0.002355	0.000205	-0.00256
1.13	-0.005038	-0.00198	0.000199	-0.002179
1.14	-0.000666	-0.001611	0.000201	-0.001812
1.15	0.001368	-0.001329	0.000209	-0.001538
1.16	0.00231	-0.00112	0.000181	-0.001301
1.17	0.004385	-0.000869	0.000194	-0.001063
1.18	0.005946	-0.000497	0.00023	-0.000727
1.19	0.002945	-0.000352	0.000229	-0.000581
1.2	0.000265	-0.000412	0.000202	-0.000614
1.21	0.000439	-0.000202	0.000216	-0.000418
1.22	-0.000809	1.9e-05	0.000223	-0.000204
1.23	-0.000407	3e-05	0.000217	-0.000187
1.24	0.003737	0.000104	0.00022	-0.000116
1.25	0.003895	0.000175	0.00023	-5.5e-05
1.26	3e-05	0.000212	0.000213	-1e-06
1.27	-0.000683	0.000364	0.000213	0.000151
1.28	0.00013	0.000532	0.000219	0.000313
1.29	0.004091	0.000726	0.000215	0.000511
1.3	0.007766	0.00116	0.000207	0.000953
1.31	0.000686	0.002054	0.000226	0.001828
1.32	-0.005427	0.00359	0.000226	0.003364
1.33	-0.003332	0.005973	0.000213	0.00576
1.34	-0.008601	0.007635	0.000214	0.007421
1.35	-0.01781	0.006611	0.000224	0.006387
1.36	-0.024994	0.004969	0.000207	0.004762
1.37	-0.033907	0.004288	0.000197	0.004091
1.38	-0.036951	0.003434	0.000203	0.003231
1.39	-0.037466	0.00246	0.000208	0.002252
1.4	-0.040313	0.002015	0.000201	0.001814
1.41	-0.039905	0.00177	0.000214	0.001556
1.42	-0.042344	0.001272	0.000228	0.001044
1.43	-0.04924	0.000821	0.000233	0.000588
1.44	-0.050486	0.000651	0.000219	0.000432
1.45	-0.048358	0.000482	0.000223	0.000259
1.46	-0.04571	0.000254	0.000209	4.5e-05
1.47	-0.044839	1.8e-05	0.000201	-0.000183
1.48	-0.049462	-0.000102	0.000212	-0.000314
1.49	-0.051481	-0.00013	0.000216	-0.000346
1.5	-0.048747	-0.000251	0.000211	-0.000462
1.51	-0.050201	-0.000424	0.000223	-0.000647
1.52	-0.051504	-0.000569	0.00021	-0.000779
1.53	-0.050421	-0.000669	0.00021	-0.000879
1.54	-0.050664	-0.000819	0.000234	-0.001053
1.55	-0.045568	-0.000955	0.000226	-0.001181
1.56	-0.040567	-0.001268	0.000198	-0.001466
1.57	-0.046937	-0.002074	0.000216	-0.00229
1.58	-0.053114	-0.003328	0.000219	-0.003547
1.59	-0.048862	-0.005395	0.000198	-0.005593
1.6	-0.039059	-0.00751	0.000208	-0.007718
1.61	-0.030235	-0.007338	0.000237	-0.007575
1.62	-0.026136	-0.005647	0.000213	-0.00586
1.63	-0.020539	-0.004745	0.000199	-0.004944
1.64	-0.01687	-0.004156	0.000201	-0.004357
1.65	-0.018868	-0.003335	0.000194	-0.003529
1.66	-0.018004	-0.002773	0.000196	-0.002969
1.67	-0.013849	-0.002289	0.000212	-0.002501
1.68	-0.01115	-0.001799	0.000204	-0.002003
1.69	-0.008781	-0.001434	0.000201	-0.001635
1.7	-0.007293	-0.00115	0.000205	-0.001355
1.71	-0.007132	-0.000942	0.00021	-0.001152
1.72	-0.004676	-0.000677	0.000212	-0.000889
1.73	-0.002412	-0.00034	0.000208	-0.000548
1.74	-0.006315	-0.000229	0.000199	-0.000428
1.75	-0.005299	-0.00017	0.000211	-0.000381
1.76	0.0028	-2.6e-05	0.000206	-0.000232
1.77	0.003516	0.000102	0.00021	-0.000108
1.78	0.001102	0.00021	0.000221	-1.1e-05
1.79	0.002258	0.000362	0.00021	0.000152
1.8	0.000567	0.000603	0.000192	0.000411
1.81	-0.003692	0.000904	0.00021	0.000694
1.82	-0.006518	0.001541	0.000216	0.001325
1.83	-0.00617	0.002727	0.000206	0.002521
1.84	-0.003308	0.004618	0.000213	0.004405
1.85	-0.006239	0.006837	0.000234	0.006603
1.86	-0.015398	0.007159	0.000215	0.006944
1.87	-0.020712	0.005362	0.000202	0.00516
1.88	-0.024998	0.004104	0.000216	0.003888
1.89	-0.033517	0.003695	0.000211	0.003484
1.9	-0.03997	0.002916	0.000187	0.002729
1.91	-0.041185	0.002093	0.000204	0.001889
1.92	-0.039743	0.001689	0.000215	0.001474
1.93	-0.038612	0.001283	0.000215	0.001068
1.94	-0.039255	0.000852	0.000223	0.000629
1.95	-0.043026	0.000623	0.000221	0.000402
1.96	-0.048816	0.000494	0.000208	0.000286
1.97	-0.050132	0.000336	0.000211	0.000125
1.98	-0.047621	0.000155	0.000214	-5.9e-05
1.99	-0.049881	1.2e-05	0.000223	-0.000211
2	-0.053899	-8.9e-05	0.000225	-0.000314
2.01	-0.055133	-0.000189	0.00021	-0.000399
2.02	-0.056639	-0.000243	0.000202	-0.000445
2.03	-0.059952	-0.000405	0.000232	-0.000637
2.04	-0.064767	-0.0006	0.000224	-0.000824
2.05	-0.06304	-0.00065	0.000215	-0.000865
2.06	-0.056915	-0.000713	0.000208	-0.000921
2.07	-0.056211	-0.000964	0.000197	-0.001161
2.08	-0.056928	-0.001444	0.000213	-0.001657
2.09	-0.054689	-0.002042	0.00021	-0.002252
2.1	-0.053448	-0.003166	0.000174	-0.00334
2.11	-0.051429	-0.005325	0.000186	-0.005511
2.12	-0.045387	-0.007503	0.000216	-0.007719
2.13	-0.0433	-0.007475	0.00022	-0.007695
2.14	-0.03653	-0.005747	0.000201	-0.005948
2.15	-0.02431	-0.004644	0.000211	-0.004855
2.16	-0.024415	-0.004039	0.00022	-0.004259
2.17	-0.025237	-0.003186	0.000201	-0.003387
2.18	-0.014878	-0.002574	0.000178	-0.002752
2.19	-0.014183	-0.002277	0.000196	-0.002473
2.2	-0.016048	-0.001881	0.0002	-0.002081
2.21	-0.006443	-0.001478	0.000196	-0.001674
2.22	8.4e-05	-0.00121	0.000216	-0.001426
2.23	0.001935	-0.000867	0.000226	-0.001093
2.24	0.005881	-0.000537	0.000199	-0.000736
2.25	0.009789	-0.000585	0.000195	-0.00078
2.26	0.011136	-0.000585	0.000215	-0.0008
2.27	0.00849	-0.000293	0.000217	-0.00051
2.28	0.007812	-8.1e-05	0.000199	-0.00028
2.29	0.008639	6e-05	0.000218	-0.000158
2.3	0.006213	0.000287	0.000231	5.6e-05
2.31	0.005576	0.000571	0.000215	0.000356
2.32	0.006223	0.000889	0.000214	0.000675
2.33	0.004418	0.001436	0.000212	0.001224
2.34	0.002664	0.002377	0.000193	0.002184
2.35	-0.00325	0.004077	0.000201	0.003876
2.36	-0.011608	0.006522	0.000198	0.006324
2.37	-0.014586	0.007528	0.000193	0.007335
2.38	-0.017833	0.005996	0.000198	0.005798
2.39	-0.027926	0.004403	0.000213	0.00419
2.4	-0.036166	0.0038	0.000213	0.003587
2.41	-0.034149	0.003187	0.000212	0.002975
2.42	-0.031037	0.002408	0.000211	0.002197
2.43	-0.038454	0.001796	0.000197	0.001599
2.44	-0.045354	0.001393	0.000195	0.001198
2.45	-0.044264	0.001084	0.000212	0.000872
2.46	-0.044864	0.000832	0.000213	0.000619
2.47	-0.045646	0.000626	0.000214	0.000412
2.48	-0.044209	0.000449	0.000203	0.000246
2.49	-0.046806	0.000316	0.000211	0.000105
2.5	-0.045925	8.3e-05	0.000225	-0.000142
2.51	-0.042901	-0.000155	0.00022	-0.000375
2.52	-0.047304	-0.000254	0.000221	-0.000475
2.53	-0.050896	-0.000302	0.000223	-0.000525
2.54	-0.052494	-0.000388	0.000211	-0.000599
2.55	-0.052668	-0.000576	0.000214	-0.00079
2.56	-0.048826	-0.000755	0.000208	-0.000963
2.57	-0.047952	-0.000882	0.0002	-0.001082
2.58	-0.049777	-0.00112	0.000206	-0.001326
2.59	-0.050577	-0.00165	0.000226	-0.001876
2.6	-0.051937	-0.002462	0.000235	-0.002697
2.61	-0.048435	-0.003956	0.000228	-0.004184
2.62	-0.041334	-0.006334	0.000217	-0.006551
2.63	-0.040241	-0.007768	0.000221	-0.007989
2.64	-0.038978	-0.006741	0.000204	-0.006945
2.65	-0.030549	-0.005218	0.000194	-0.005412
2.66	-0.025403	-0.004552	0.000213	-0.004765
2.67	-0.024865	-0.003704	0.000223	-0.003927
2.68	-0.017123	-0.002798	0.000204	-0.003002
2.69	-0.007508	-0.002504	0.000212	-0.002716
2.7	-0.01174	-0.002118	0.000223	-0.002341
2.71	-0.016244	-0.001576	0.000204	-0.00178
2.72	-0.009615	-0.001405	0.000201	-0.001606
2.73	-0.005753	-0.001095	0.000218	-0.001313
2.74	-0.00517	-0.000639	0.000213	-0.000852
2.75	-0.003615	-0.000477	0.000225	-0.000702
2.76	-0.008263	-0.000322	0.000244	-0.000566
2.77	-0.009747	-0.000185	0.00023	-0.000415
2.78	-0.003908	-0.000195	0.000206	-0.000401
2.79	-0.004017	-0.000104	0.000215	-0.000319
2.8	-0.003756	0.000196	0.000207	-1.1e-05
2.81	0.001215	0.00037	0.00019	0.00018
2.82	-0.00139	0.000397	0.000203	0.000194
2.83	-0.002352	0.000617	0.000212	0.000405
2.84	0.005009	0.001069	0.000186	0.000883
2.85	0.006536	0.001916	0.000191	0.001725
2.86	0.000594	0.003557	0.00022	0.003337
2.87	-0.004426	0.005935	0.000228	0.005707
2.88	-0.007036	0.007363	0.000206	0.007157
2.89	-0.009993	0.006389	0.000205	0.006184
2.9	-0.019656	0.004753	0.000221	0.004532
2.91	-0.029136	0.003945	0.000226	0.003719
2.92	-0.034421	0.003255	0.000217	0.003038
2.93	-0.037251	0.002458	0.000208	0.00225
2.94	-0.039187	0.001899	0.000199	0.0017
2.95	-0.043172	0.001455	0.000203	0.001252
2.96	-0.046647	0.001031	0.000216	0.000815
2.97	-0.042519	0.000833	0.000221	0.000612
2.98	-0.038129	0.000643	0.000219	0.000424
2.99	-0.044392	0.000342	0.000217	0.000125
3	-0.051408	0.000201	0.000199	2e-06
3.01	-0.050865	0.000126	0.000193	-6.7e-05
3.02	-0.052741	-4.5e-05	0.000207	-0.000252
3.03	-0.060544	-0.000248	0.000209	-0.000457
3.04	-0.059373	-0.000423	0.000204	-0.000627
3.05	-0.048027	-0.000483	0.000215	-0.000698
3.06	-0.045694	-0.000617	0.000211	-0.000828
3.07	-0.051	-0.000746	0.000205	-0.000951
3.08	-0.050379	-0.000743	0.000221	-0.000964
3.09	-0.053332	-0.00092	0.000229	-0.001149
3.1	-0.060901	-0.00127	0.000219	-0.001489
3.11	-0.05527	-0.001657	0.000225	-0.001882
3.12	-0.048288	-0.002579	0.000223	-0.002802
3.13	-0.051755	-0.004536	0.000215	-0.004751
3.14	-0.047669	-0.006874	0.000216	-0.00709
3.15	-0.036589	-0.007817	0.000224	-0.008041
3.16	-0.033553	-0.00669	0.000213	-0.006903
3.17	-0.033821	-0.005206	0.000195	-0.005401
3.18	-0.029248	-0.004422	0.000202	-0.004624
3.19	-0.022471	-0.003658	0.000213	-0.003871
3.2	-0.019743	-0.002863	0.000195	-0.003058
3.21	-0.019443	-0.002348	0.000191	-0.002539
3.22	-0.015025	-0.001858	0.000197	-0.002055
3.23	-0.011424	-0.001419	0.000198	-0.001617
3.24	-0.011796	-0.001192	0.000208	-0.0014
3.25	-0.011101	-0.000924	0.000217	-0.001141
3.26	-0.010801	-0.00056	0.000202	-0.000762
3.27	-0.009889	-0.000394	0.000198	-0.000592
3.28	-0.006322	-0.000431	0.000219	-0.00065
3.29	-0.006809	-0.000382	0.000235	-0.000617
3.3	-0.008089	-0.000112	0.00022	-0.000332
3.31	-0.000179	7.3e-05	0.00021	-0.000137
3.32	0.003905	2.4e-05	0.000209	-0.000185
3.33	-2e-06	0.000102	0.00022	-0.000118
3.34	0.001358	0.000297	0.000239	5.8e-05
3.35	0.001436	0.000362	0.000241	0.000121
3.36	-0.00487	0.000517	0.000226	0.000291
3.37	-0.001427	0.000941	0.00022	0.000721
3.38	0.005731	0.001589	0.000205	0.001384
3.39	-0.00123	0.002818	0.000198	0.00262
3.4	-0.012193	0.005052	0.000221	0.004831
3.41	-0.014682	0.007234	0.000228	0.007006
3.42	-0.013104	0.007138	0.000206	0.006932
3.43	-0.019847	0.005368	0.000207	0.005161
3.44	-0.033294	0.004293	0.000214	0.004079
3.45	-0.039929	0.00365	0.000211	0.003439
3.46	-0.044522	0.00274	0.000213	0.002527
3.47	-0.049584	0.002056	0.000224	0.001832
3.48	-0.051724	0.00162	0.000213	0.001407
3.49	-0.053438	0.001146	0.000203	0.000943
3.5	-0.051142	0.000816	0.000197	0.000619
3.51	-0.049063	0.000748	0.000194	0.000554
3.52	-0.054438	0.000608	0.000213	0.000395
3.53	-0.056193	0.00044	0.000226	0.000214
3.54	-0.050934	0.000238	0.00022	1.8e-05
3.55	-0.052977	-0.000102	0.000218	-0.00032
3.56	-0.059635	-0.000383	0.000217	-0.0006
3.57	-0.056247	-0.000426	0.000217	-0.000643
3.58	-0.052264	-0.000434	0.000216	-0.00065
3.59	-0.05866	-0.000623	0.000205	-0.000828
3.6	-0.06014	-0.000903	0.000189	-0.001092
3.61	-0.05523	-0.001082	0.000192	-0.001274
3.62	-0.056734	-0.00152	0.000212	-0.001732
3.63	-0.058808	-0.002485	0.000225	-0.00271
3.64	-0.053234	-0.004147	0.000205	-0.004352
3.65	-0.043049	-0.006515	0.000207	-0.006722
3.66	-0.035689	-0.007742	0.000212	-0.007954
3.67	-0.031908	-0.006592	0.000195	-0.006787
3.68	-0.024947	-0.005103	0.000197	-0.0053
3.69	-0.017073	-0.004414	0.00021	-0.004624
3.7	-0.016763	-0.003688	0.000207	-0.003895
3.71	-0.016034	-0.002968	0.000208	-0.003176
3.72	-0.010917	-0.002489	0.000212	-0.002701
3.73	-0.008813	-0.001988	0.000215	-0.002203
3.74	-0.005423	-0.001591	0.00022	-0.001811
3.75	-0.000712	-0.001222	0.000221	-0.001443
3.76	-0.001447	-0.000911	0.000219	-0.00113
3.77	-0.001212	-0.000915	0.000219	-0.001134
3.78	0.003185	-0.000838	0.00022	-0.001058
3.79	0.004824	-0.000574	0.000222	-0.000796
3.8	0.005452	-0.000371	0.000227	-0.000598
3.81	0.007081	-0.000225	0.000227	-0.000452
3.82	0.007743	-3e-05	0.000207	-0.000237
3.83	0.003918	0.00014	0.000184	-4.4e-05
3.84	-0.000481	0.000189	0.000186	3e-06
3.85	0.006311	0.000365	0.000201	0.000164
3.86	0.011942	0.000597	0.000193	0.000404
3.87	0.006394	0.000902	0.000197	0.000705
3.88	0.004783	0.001569	0.000216	0.001353
3.89	0.00772	0.002833	0.000214	0.002619
3.9	0.001277	0.00497	0.0002	0.00477
3.91	-0.008802	0.00716	0.000202	0.006958
3.92	-0.010624	0.007158	0.000202	0.006956
3.93	-0.015439	0.005321	0.000198	0.005123
3.94	-0.022583	0.004252	0.000209	0.004043
3.95	-0.021468	0.003752	0.000216	0.003536
3.96	-0.029075	0.002768	0.000197	0.002571
3.97	-0.044563	0.002021	0.000194	0.001827
3.98	-0.042343	0.001668	0.000208	0.00146
3.99	-0.033647	0.001283	0.000209	0.001074
4	-0.036325	0.000934	0.000213	0.000721
4.01	-0.038126	0.000607	0.000218	0.000389
4.02	-0.04252	0.000458	0.000208	0.00025
4.03	-0.052568	0.000405	0.00022	0.000185
4.04	-0.055864	5.1e-05	0.000229	-0.000178
4.05	-0.051523	-0.00039	0.0002	-0.00059
4.06	-0.049598	-0.00041	0.000187	-0.000597
4.07	-0.054201	-0.00031	0.000199	-0.000509
4.08	-0.054171	-0.000585	0.000206	-0.000791
4.09	-0.051334	-0.000822	0.000213	-0.001035
4.1	-0.052614	-0.000968	0.000219	-0.001187
4.11	-0.052158	-0.001387	0.000213	-0.0016
4.12	-0.051166	-0.002294	0.0002	-0.002494
4.13	-0.050924	-0.003897	0.000188	-0.004085
4.14	-0.04704	-0.006086	0.000201	-0.006287
4.15	-0.042527	-0.007566	0.000217	-0.007783
4.16	-0.041072	-0.006747	0.000204	-0.006951
4.17	-0.03193	-0.005183	0.000196	-0.005379
4.18	-0.017721	-0.004604	0.000205	-0.004809
4.19	-0.01811	-0.003949	0.000207	-0.004156
4.2	-0.022725	-0.003016	0.000208	-0.003224
4.21	-0.018318	-0.002498	0.000214	-0.002712
4.22	-0.0151	-0.002046	0.000216	-0.002262
4.23	-0.013896	-0.001554	0.00021	-0.001764
4.24	-0.010384	-0.001193	0.000205	-0.001398
4.25	-0.007024	-0.000912	0.000203	-0.001115
4.26	-0.005069	-0.000729	0.000197	-0.000926
4.27	-0.000724	-0.000646	0.000201	-0.000847
4.28	0.003866	-0.000435	0.00021	-0.000645
4.29	0.003418	-0.000226	0.000209	-0.000435
4.3	0.004035	-0.00027	0.000216	-0.000486
4.31	0.006009	-0.000185	0.000227	-0.000412
4.32	0.006413	-5.2e-05	0.000223	-0.000275
4.33	0.007379	5.5e-05	0.000215	-0.00016
4.34	0.004091	0.000187	0.000209	-2.2e-05
4.35	0.003157	0.000216	0.00021	6e-06
4.36	0.004611	0.000283	0.000212	7.1e-05
4.37	0.002907	0.000401	0.000209	0.000192
4.38	0.005497	0.000759	0.000214	0.000545
4.39	0.00604	0.001459	0.000229	0.00123
4.4	0.000965	0.002558	0.000229	0.002329
4.41	-0.00489	0.004492	0.000218	0.004274
4.42	-0.013741	0.006915	0.00022	0.006695
4.43	-0.020526	0.007617	0.000217	0.0074
4.44	-0.023386	0.005954	0.000206	0.005748
4.45	-0.02414	0.004524	0.0002	0.004324
4.46	-0.025588	0.003926	0.000191	0.003735
4.47	-0.031018	0.00299	0.000189	0.002801
4.48	-0.034582	0.002159	0.000207	0.001952
4.49	-0.038059	0.00175	0.000212	0.001538
4.5	-0.042207	0.001351	0.00021	0.001141
4.51	-0.038721	0.001005	0.000222	0.000783
4.52	-0.040071	0.000708	0.000213	0.000495
4.53	-0.050996	0.000527	0.000193	0.000334
4.54	-0.049977	0.0004	0.000202	0.000198
4.55	-0.045287	0.000161	0.000211	-5e-05
4.56	-0.048225	-0.00013	0.000196	-0.000326
4.57	-0.049369	-0.000227	0.000201	-0.000428
4.58	-0.049556	-0.000277	0.000233	-0.00051
4.59	-0.046823	-0.000485	0.000232	-0.000717
4.6	-0.041181	-0.000553	0.000219	-0.000772
4.61	-0.041611	-0.000583	0.000209	-0.000792
4.62	-0.044123	-0.000733	0.000204	-0.000937
4.63	-0.044257	-0.000784	0.000205	-0.000989
4.64	-0.045027	-0.00085	0.000199	-0.001049
4.65	-0.047741	-0.001023	0.00022	-0.001243
4.66	-0.050372	-0.0013	0.000242	-0.001542
4.67	-0.050414	-0.001919	0.000206	-0.002125
4.68	-0.048645	-0.003169	0.00019	-0.003359
4.69	-0.046748	-0.005323	0.000217	-0.00554
4.7	-0.042944	-0.007472	0.000227	-0.007699
4.71	-0.037508	-0.007401	0.000214	-0.007615
4.72	-0.032943	-0.005701	0.000205	-0.005906
4.73	-0.028183	-0.004701	0.000213	-0.004914
4.74	-0.019337	-0.004083	0.000211	-0.004294
4.75	-0.013459	-0.003315	0.000199	-0.003514
4.76	-0.014396	-0.002751	0.000209	-0.00296
4.77	-0.014087	-0.002276	0.000218	-0.002494
4.78	-0.011218	-0.001682	0.000221	-0.001903
4.79	-0.005493	-0.001322	0.000219	-0.001541
4.8	-0.00283	-0.001237	0.00021	-0.001447
4.81	-0.005831	-0.000905	0.000212	-0.001117
4.82	-0.007543	-0.000531	0.000225	-0.000756
4.83	-0.008123	-0.00048	0.000213	-0.000693
4.84	-0.007473	-0.000403	0.000194	-0.000597
4.85	-0.003359	-0.000213	0.000199	-0.000412
4.86	-0.00407	-0.000102	0.000206	-0.000308
4.87	-0.008374	-6.4e-05	0.000204	-0.000268
4.88	-0.003461	-8.6e-05	0.000202	-0.000288
4.89	0.005684	-8.4e-05	0.000206	-0.00029
4.9	0.007272	8.7e-05	0.000214	-0.000127
4.91	0.005716	0.000327	0.000204	0.000123
4.92	0.005805	0.000382	0.000212	0.00017
4.93	0.003988	0.000441	0.000226	0.000215
4.94	9.5e-05	0.000727	0.00021	0.000517
4.95	0.001568	0.001193	0.000214	0.000979
4.96	0.004066	0.002028	0.000219	0.001809
4.97	0.004238	0.003621	0.000195	0.003426
4.98	0.003982	0.006016	0.00019	0.005826
4.99	-0.002915	0.007508	0.000201	0.007307
5	-0.013943	0.006541	0.000209	0.006332
5.01	-0.025191	0.004818	0.000211	0.004607
5.02	-0.035716	0.003969	0.000203	0.003766
5.03	-0.038501	0.003253	0.000208	0.003045
5.04	-0.038193	0.002452	0.000219	0.002233
5.05	-0.041608	0.002038	0.000209	0.001829
5.06	-0.045796	0.001671	0.000209	0.001462
5.07	-0.047704	0.001232	0.000211	0.001021
5.08	-0.046874	0.000857	0.000199	0.000658
5.09	-0.048169	0.000568	0.000196	0.000372
5.1	-0.054013	0.000445	0.000213	0.000232
5.11	-0.055409	0.000294	0.000212	8.2e-05
5.12	-0.052043	6.7e-05	0.000196	-0.000129
5.13	-0.049335	-9.2e-05	0.000203	-0.000295
5.14	-0.047116	-0.000169	0.00022	-0.000389
5.15	-0.048788	-0.000239	0.000215	-0.000454
5.16	-0.055201	-0.000432	0.00022	-0.000652
5.17	-0.058285	-0.000664	0.000215	-0.000879
5.18	-0.053321	-0.000888	0.000197	-0.001085
5.19	-0.053281	-0.001301	0.000204	-0.001505
5.2	-0.05934	-0.001969	0.000219	-0.002188
5.21	-0.058101	-0.003225	0.000217	-0.003442
5.22	-0.052984	-0.005426	0.000215	-0.005641
5.23	-0.052314	-0.007398	0.00021	-0.007608
5.24	-0.045826	-0.007114	0.000204	-0.007318
5.25	-0.031899	-0.005471	0.000194	-0.005665
5.26	-0.02226	-0.004561	0.000189	-0.00475
5.27	-0.015476	-0.003971	0.000202	-0.004173
5.28	-0.01001	-0.003206	0.000217	-0.003423
5.29	-0.008509	-0.002546	0.000202	-0.002748
5.3	-0.005551	-0.002041	0.000199	-0.00224
5.31	-0.001506	-0.00171	0.000216	-0.001926
5.32	-0.000655	-0.001433	0.000222	-0.001655
5.33	0.000704	-0.001163	0.000223	-0.001386
5.34	0.001214	-0.000922	0.00023	-0.001152
5.35	0.001307	-0.000643	0.000213	-0.000856
5.36	0.0039	-0.000403	0.000201	-0.000604
5.37	0.00833	-0.000293	0.000218	-0.000511
5.38	0.01112	-0.000174	0.000236	-0.00041
5.39	0.008336	7.8e-05	0.000222	-0.000144
5.4	0.006723	0.000205	0.000204	1e-06
5.41	0.009123	0.000168	0.000206	-3.8e-05
5.42	0.011192	0.000385	0.000211	0.000174
5.43	0.011932	0.000736	0.000209	0.000527
5.44	0.007658	0.000934	0.00021	0.000724
5.45	0.003826	0.001554	0.000196	0.001358
5.46	0.003517	0.002917	0.000184	0.002733
5.47	-0.001332	0.004883	0.000192	0.004691
5.48	-0.004483	0.006941	0.000208	0.006733
5.49	-0.00583	0.007223	0.000211	0.007012
5.5	-0.020444	0.005525	0.000218	0.005307
5.51	-0.033964	0.004233	0.000201	0.004032
5.52	-0.032307	0.003683	0.000207	0.003476
5.53	-0.031756	0.002745	0.000231	0.002514
5.54	-0.037886	0.001926	0.000211	0.001715
5.55	-0.041395	0.001596	0.000189	0.001407
5.56	-0.04292	0.001325	0.000204	0.001121
5.57	-0.044665	0.000945	0.000206	0.000739
5.58	-0.046943	0.000588	0.0002	0.000388
5.59	-0.048491	0.000436	0.000205	0.000231
5.6	-0.045626	0.000287	0.000212	7.5e-05
5.61	-0.046199	1.4e-05	0.000208	-0.000194
5.62	-0.0492	-0.000141	0.000206	-0.000347
5.63	-0.047117	-0.000156	0.000211	-0.000367
5.64	-0.046361	-0.000211	0.000217	-0.000428
5.65	-0.048645	-0.000325	0.000215	-0.00054
5.66	-0.048754	-0.00047	0.00021	-0.00068
5.67	-0.044696	-0.000643	0.000197	-0.00084
5.68	-0.043651	-0.000809	0.000197	-0.001006
5.69	-0.047419	-0.001254	0.000203	-0.001457
5.7	-0.0491	-0.002037	0.000204	-0.002241
5.71	-0.045372	-0.003222	0.000201	-0.003423
5.72	-0.039374	-0.005265	0.000207	-0.005472
5.73	-0.040164	-0.007375	0.000213	-0.007588
5.74	-0.041407	-0.007402	0.000212	-0.007614
5.75	-0.029365	-0.005772	0.000199	-0.005971
5.76	-0.01842	-0.004763	0.000208	-0.004971
5.77	-0.018237	-0.0042	0.000218	-0.004418
5.78	-0.012593	-0.003366	0.000209	-0.003575
5.79	-0.005124	-0.002717	0.000198	-0.002915
5.8	-0.007711	-0.002201	0.0002	-0.002401
5.81	-0.00756	-0.001734	0.000198	-0.001932
5.82	0.000738	-0.001422	0.00021	-0.001632
5.83	0.002024	-0.0011	0.000216	-0.001316
5.84	-0.002431	-0.000862	0.000212	-0.001074
5.85	-0.003541	-0.000656	0.000209	-0.000865
5.86	-0.001256	-0.000481	0.000212	-0.000693
5.87	0.004379	-0.000443	0.00021	-0.000653
5.88	0.01067	-0.000373	0.000217	-0.00059
5.89	0.009137	-0.000134	0.000217	-0.000351
5.9	0.002088	6.7e-05	0.000209	-0.000142
5.91	0.003171	0.000148	0.000205	-5.7e-05
5.92	0.010344	0.000272	0.000207	6.5e-05
5.93	0.010845	0.00027	0.000199	7.1e-05
5.94	0.009495	0.00034	0.000209	0.000131
5.95	0.012041	0.000684	0.000214	0.00047
5.96	0.008954	0.001064	0.000203	0.000861
5.97	0.003336	0.001662	0.000198	0.001464
5.98	0.004307	0.002982	0.000213	0.002769
5.99	0.004973	0.005266	0.000221	0.005045
6	-0.002335	0.007413	0.00022	0.007193
6.01	-0.014192	0.007272	0.000215	0.007057
6.02	-0.020422	0.005429	0.000214	0.005215
6.03	-0.02545	0.004309	0.000204	0.004105
6.04	-0.033432	0.003677	0.000215	0.003462
6.05	-0.032964	0.002746	0.000213	0.002533
6.06	-0.029879	0.00221	0.000194	0.002016
6.07	-0.033542	0.001872	0.000196	0.001676
6.08	-0.040718	0.001326	0.000205	0.001121
6.09	-0.048783	0.000909	0.0002	0.000709
6.1	-0.049732	0.000635	0.000208	0.000427
6.11	-0.044835	0.000467	0.000209	0.000258
6.12	-0.046024	0.000343	0.000212	0.000131
6.13	-0.049569	0.00012	0.000227	-0.000107
6.14	-0.051021	-3e-05	0.000232	-0.000262
6.15	-0.053477	-0.000101	0.000213	-0.000314
6.16	-0.05471	-0.000218	0.000199	-0.000417
6.17	-0.051193	-0.000269	0.000196	-0.000465
6.18	-0.049717	-0.00023	0.000212	-0.000442
6.19	-0.053839	-0.000322	0.000208	-0.00053
6.2	-0.053281	-0.000557	0.000188	-0.000745
6.21	-0.047091	-0.000741	0.000193	-0.000934
6.22	-0.049544	-0.00077	0.000202	-0.000972
6.23	-0.056508	-0.000947	0.000194	-0.001141
6.24	-0.056406	-0.001461	0.000209	-0.00167
6.25	-0.052718	-0.002217	0.000222	-0.002439
6.26	-0.051587	-0.003559	0.00021	-0.003769
6.27	-0.050978	-0.005773	0.000185	-0.005958
6.28	-0.045795	-0.007713	0.000189	-0.007902
6.29	-0.035335	-0.007262	0.000201	-0.007463
6.3	-0.03129	-0.005436	0.0002	-0.005636
6.31	-0.029203	-0.004522	0.000197	-0.004719
6.32	-0.018689	-0.003958	0.000213	-0.004171
6.33	-0.014276	-0.003173	0.000217	-0.00339
6.34	-0.01641	-0.00259	0.000222	-0.002812
6.35	-0.00726	-0.002098	0.000216	-0.002314
6.36	0.000421	-0.001679	0.000219	-0.001898
6.37	-0.004058	-0.001267	0.000219	-0.001486
6.38	-0.006852	-0.000923	0.000213	-0.001136
6.39	-0.005942	-0.000785	0.000207	-0.000992
6.4	-0.004313	-0.000677	0.00021	-0.000887
6.41	-0.000884	-0.000551	0.00021	-0.000761
6.42	0.004429	-0.000449	0.000208	-0.000657
6.43	0.008458	-0.00037	0.000199	-0.000569
6.44	0.006717	-0.000205	0.000211	-0.000416
6.45	0.005373	-2.4e-05	0.000213	-0.000237
6.46	0.00844	9.9e-05	0.000218	-0.000119
6.47	0.006998	0.000277	0.000214	6.3e-05
6.48	0.005872	0.000538	0.000204	0.000334
6.49	0.013096	0.00085	0.00021	0.00064
6.5	0.013766	0.001336	0.000214	0.001122
6.51	0.006311	0.002342	0.000196	0.002146
6.52	0.007073	0.004176	0.000201	0.003975
6.53	0.011784	0.006643	0.000201	0.006442
6.54	0.005465	0.007707	0.000195	0.007512
6.55	-0.00974	0.006109	0.000195	0.005914
6.56	-0.021052	0.004482	0.00021	0.004272
6.57	-0.022326	0.00386	0.00022	0.00364
6.58	-0.022791	0.002989	0.000228	0.002761
6.59	-0.0337	0.002186	0.000211	0.001975
6.6	-0.04066	0.001777	0.000199	0.001578
6.61	-0.035735	0.00134	0.000207	0.001133
6.62	-0.036146	0.000867	0.000211	0.000656
6.63	-0.040848	0.000604	0.000196	0.000408
6.64	-0.042796	0.000497	0.000202	0.000295
6.65	-0.048449	0.00025	0.000205	4.5e-05
6.66	-0.05186	7.5e-05	0.000198	-0.000123
6.67	-0.049151	3.9e-05	0.000198	-0.000159
6.68	-0.049047	-0.000171	0.000215	-0.000386
6.69	-0.046581	-0.000439	0.000217	-0.000656
6.7	-0.042985	-0.000512	0.000215	-0.000727
6.71	-0.046085	-0.000568	0.000211	-0.000779
6.72	-0.047899	-0.000767	0.000213	-0.00098
6.73	-0.04892	-0.000933	0.0002	-0.001133
6.74	-0.05291	-0.001164	0.000193	-0.001357
6.75	-0.050235	-0.001669	0.0002	-0.001869
6.76	-0.048624	-0.002559	0.000216	-0.002775
6.77	-0.055529	-0.004215	0.000217	-0.004432
6.78	-0.053109	-0.006641	0.000229	-0.00687
6.79	-0.039833	-0.007789	0.000231	-0.00802
6.8	-0.029247	-0.006493	0.000214	-0.006707
6.81	-0.023528	-0.004957	0.000205	-0.005162
6.82	-0.018327	-0.004344	0.000211	-0.004555
6.83	-0.011217	-0.003705	0.000201	-0.003906
6.84	-0.007692	-0.002888	0.00021	-0.003098
6.85	-0.007308	-0.002377	0.000213	-0.00259
6.86	-0.003792	-0.00197	0.000206	-0.002176
6.87	0.001094	-0.001481	0.000207	-0.001688
6.88	0.001926	-0.001247	0.000207	-0.001454
6.89	-0.000819	-0.001169	0.000187	-0.001356
6.9	-0.001854	-0.000816	0.000197	-0.001013
6.91	-0.001932	-0.000451	0.000206	-0.000657
6.92	-0.003321	-0.000389	0.000204	-0.000593
6.93	-0.002961	-0.000306	0.000204	-0.00051
6.94	0.002042	-6.1e-05	0.000216	-0.000277
6.95	0.004938	-2e-05	0.000214	-0.000234
6.96	0.001848	-8.4e-05	0.00021	-0.000294
6.97	-0.000567	7.3e-05	0.000206	-0.000133
6.98	-0.005031	0.000294	0.000211	8.3e-05
6.99	-0.008418	0.000404	0.000211	0.000193
7	-0.002752	0.000514	0.000211	0.000303
7.01	-0.001433	0.000796	0.000195	0.000601
7.02	-0.010232	0.001265	0.000197	0.001068
7.03	-0.012984	0.002043	0.00021	0.001833
7.04	-0.007964	0.003584	0.000208	0.003376
7.05	-0.005997	0.005945	0.000192	0.005753
7.06	-0.009353	0.007552	0.000199	0.007353
7.07	-0.016712	0.006617	0.0002	0.006417
7.08	-0.028684	0.004906	0.000203	0.004703
7.09	-0.035814	0.004136	0.000211	0.003925
7.1	-0.036147	0.003348	0.000204	0.003144
7.11	-0.04137	0.002384	0.000201	0.002183
7.12	-0.048633	0.001946	0.000209	0.001737
7.13	-0.045992	0.001725	0.000199	0.001526
7.14	-0.03959	0.001218	0.00021	0.001008
7.15	-0.040268	0.000857	0.000218	0.000639
7.16	-0.044141	0.000713	0.000224	0.000489
7.17	-0.04302	0.000392	0.000212	0.00018
7.18	-0.042518	0.000107	0.00021	-0.000103
7.19	-0.047528	-3.3e-05	0.000216	-0.000249
7.2	-0.053562	-8.8e-05	0.000217	-0.000305
7.21	-0.057047	-0.000217	0.000213	-0.00043
7.22	-0.059392	-0.000382	0.00021	-0.000592
7.23	-0.058287	-0.000541	0.000192	-0.000733
7.24	-0.051575	-0.00071	0.000199	-0.000909
7.25	-0.050012	-0.000819	0.000193	-0.001012
7.26	-0.053805	-0.001085	0.000194	-0.001279
7.27	-0.051766	-0.00158	0.000213	-0.001793
7.28	-0.050529	-0.002362	0.000209	-0.002571
7.29	-0.05211	-0.003919	0.000192	-0.004111
7.3	-0.049679	-0.006186	0.000207	-0.006393
7.31	-0.050094	-0.007576	0.000209	-0.007785
7.32	-0.047198	-0.006695	0.000214	-0.006909
7.33	-0.034694	-0.005218	0.000214	-0.005432
7.34	-0.030977	-0.004517	0.000214	-0.004731
7.35	-0.03089	-0.003806	0.000218	-0.004024
7.36	-0.022369	-0.002998	0.000217	-0.003215
7.37	-0.017608	-0.002428	0.000201	-0.002629
7.38	-0.018842	-0.001957	0.00022	-0.002177
7.39	-0.017456	-0.001469	0.00023	-0.001699
7.4	-0.0142	-0.001117	0.000221	-0.001338
7.41	-0.014592	-0.000918	0.000208	-0.001126
7.42	-0.015811	-0.000635	0.000206	-0.000841
7.43	-0.012742	-0.000431	0.000216	-0.000647
7.44	-0.007176	-0.000331	0.00023	-0.000561
7.45	-0.008287	-0.000236	0.000207	-0.000443
7.46	-0.011743	-0.000188	0.000194	-0.000382
7.47	-0.008038	-0.00021	0.000196	-0.000406
7.48	-0.00249	-0.000179	0.000203	-0.000382
7.49	-0.001334	-3e-06	0.000204	-0.000207
7.5	-0.001944	4.1e-05	0.000217	-0.000176
7.51	0.000382	0.000109	0.000213	-0.000104
7.52	0.003633	0.000364	0.000217	0.000147
7.53	0.003021	0.000618	0.000219	0.000399
7.54	0.001195	0.000923	0.000209	0.000714
7.55	0.002689	0.0016	0.000207	0.001393
7.56	0.000446	0.002993	0.000224	0.002769
7.57	-0.006982	0.005216	0.000211	0.005005
7.58	-0.013592	0.007393	0.000212	0.007181
7.59	-0.018647	0.007328	0.000206	0.007122
7.6	-0.020659	0.005456	0.000199	0.005257
7.61	-0.023403	0.004221	0.000207	0.004014
7.62	-0.033028	0.003574	0.000222	0.003352
7.63	-0.045686	0.002849	0.0002	0.002649
7.64	-0.056053	0.002188	0.000195	0.001993
7.65	-0.060688	0.001536	0.000214	0.001322
7.66	-0.057245	0.00101	0.000225	0.000785
7.67	-0.054865	0.000837	0.000214	0.000623
7.68	-0.062542	0.000699	0.000225	0.000474
7.69	-0.067263	0.000347	0.00022	0.000127
7.7	-0.060361	7.1e-05	0.000217	-0.000146
7.71	-0.053095	-2.2e-05	0.000215	-0.000237
7.72	-0.053375	-6.2e-05	0.000202	-0.000264
7.73	-0.056132	-0.000111	0.000189	-0.0003
7.74	-0.057377	-9.9e-05	0.000199	-0.000298
7.75	-0.059235	-0.00022	0.00019	-0.00041
7.76	-0.064306	-0.000422	0.000201	-0.000623
7.77	-0.066927	-0.00045	0.000212	-0.000662
7.78	-0.066737	-0.000569	0.000209	-0.000778
7.79	-0.067933	-0.000775	0.000201	-0.000976
7.8	-0.064834	-0.000882	0.00021	-0.001092
7.81	-0.057638	-0.001178	0.000216	-0.001394
7.82	-0.052865	-0.001762	0.000231	-0.001993
7.83	-0.051577	-0.00278	0.00023	-0.00301
7.84	-0.054766	-0.004625	0.000231	-0.004856
7.85	-0.055707	-0.006872	0.000207	-0.007079
7.86	-0.047965	-0.007669	0.00019	-0.007859
7.87	-0.037517	-0.006341	0.000194	-0.006535
7.88	-0.030912	-0.004917	0.000222	-0.005139
7.89	-0.030525	-0.004428	0.000211	-0.004639
7.9	-0.026143	-0.003739	0.000199	-0.003938
7.91	-0.01506	-0.002697	0.00021	-0.002907
7.92	-0.011404	-0.00188	0.000221	-0.002101
7.93	-0.011926	-0.001191	0.000215	-0.001406
7.94	-0.004366	-0.000393	0.000216	-0.000609
7.95	0.00589	0.000462	0.000204	0.000258
7.96	0.014626	0.001537	0.000205	0.001332
7.97	0.025068	0.002774	0.000207	0.002567
7.98	0.034042	0.003955	0.00021	0.003745
7.99	0.036812	0.005158	0.000202	0.004956
8	0.035984	0.006177	0.00021	0.005967
8.01	0.04018	0.007086	0.00022	0.006866
8.02	0.048781	0.00824	0.000221	0.008019
8.03	0.059616	0.009283	0.000208	0.009075
8.04	0.070161	0.010219	0.000216	0.010003
8.05	0.07098	0.011522	0.000207	0.011315
8.06	0.071737	0.012663	0.000207	0.012456
8.07	0.079286	0.013366	0.000209	0.013157
8.08	0.078833	0.01442	0.000222	0.014198
8.09	0.076454	0.015668	0.000222	0.015446
8.1	0.084057	0.016566	0.000212	0.016354
8.11	0.090794	0.0176	0.000194	0.017406
8.12	0.093449	0.018712	0.000205	0.018507
8.13	0.094922	0.019459	0.000213	0.019246
8.14	0.09274	0.020397	0.0002	0.020197
8.15	0.097137	0.02157	0.000194	0.021376
8.16	0.113431	0.022687	0.000221	0.022466
8.17	0.120178	0.02369	0.000202	0.023488
8.18	0.116585	0.024797	0.00021	0.024587
8.19	0.12461	0.025749	0.00024	0.025509
8.2	0.137044	0.026728	0.000217	0.026511
8.21	0.139797	0.02781	0.000199	0.027611
8.22	0.142787	0.028644	0.000237	0.028407
8.23	0.148583	0.029839	0.000216	0.029623
8.24	0.152055	0.031007	0.000183	0.030824
8.25	0.155326	0.031849	0.000194	0.031655
8.26	0.159351	0.032821	0.000216	0.032605
8.27	0.165195	0.033907	0.00021	0.033697
8.28	0.170546	0.034849	0.000197	0.034652
8.29	0.171215	0.03575	0.000193	0.035557
8.3	0.172137	0.036979	0.000218	0.036761
8.31	0.173881	0.037971	0.00022	0.037751
8.32	0.177166	0.038802	0.000219	0.038583
8.33	0.184517	0.039935	0.000206	0.039729
8.34	0.190083	0.040996	0.000199	0.040797
8.35	0.192955	0.041825	0.000203	0.041622
8.36	0.194415	0.042905	0.000216	0.042689
8.37	0.196725	0.044058	0.000209	0.043849
8.38	0.204439	0.044972	0.000217	0.044755
8.39	0.21247	0.045994	0.00022	0.045774
8.4	0.213206	0.04715	0.000209	0.046941
8.41	0.216912	0.048044	0.000198	0.047846
8.42	0.227146	0.048962	0.000227	0.048735
8.43	0.235627	0.050107	0.000218	0.049889
8.44	0.240995	0.051088	0.000197	0.050891
8.45	0.244694	0.052002	0.000197	0.051805
8.46	0.249837	0.053089	0.000213	0.052876
8.47	0.255941	0.054152	0.00022	0.053932
8.48	0.258098	0.05518	0.000221	0.054959
8.49	0.261827	0.056225	0.000196	0.056029
8.5	0.2705	0.057176	0.000201	0.056975
8.51	0.276228	0.058107	0.0002	0.057907
8.52	0.282438	0.059141	0.000189	0.058952
8.53	0.28741	0.060097	0.000207	0.05989
8.54	0.286629	0.060966	0.000237	0.060729
8.55	0.290791	0.062081	0.000209	0.061872
8.56	0.298955	0.06317	0.000209	0.062961
8.57	0.301728	0.064121	0.000232	0.063889
8.58	0.304819	0.065195	0.000219	0.064976
8.59	0.310713	0.066214	0.000187	0.066027
8.6	0.314348	0.067256	0.000207	0.067049
8.61	0.319207	0.068337	0.00022	0.068117
8.62	0.326505	0.069306	0.000215	0.069091
8.63	0.327788	0.070325	0.000199	0.070126
8.64	0.328676	0.071268	0.000205	0.071063
8.65	0.3341	0.072237	0.000216	0.072021
8.66	0.334877	0.073388	0.000221	0.073167
8.67	0.33523	0.074446	0.000203	0.074243
8.68	0.338351	0.075322	0.00021	0.075112
8.69	0.342944	0.076329	0.000208	0.076121
8.7	0.349026	0.077376	0.000203	0.077173
8.71	0.353254	0.078353	0.000195	0.078158
8.72	0.361902	0.079511	0.000209	0.079302
8.73	0.368225	0.080682	0.000225	0.080457
8.74	0.36556	0.08162	0.000218	0.081402
8.75	0.371035	0.08251	0.000209	0.082301
8.76	0.381773	0.083549	0.000226	0.083323
8.77	0.383815	0.084708	0.000208	0.0845
8.78	0.390497	0.085625	0.000202	0.085423
8.79	0.401535	0.08658	0.000204	0.086376
8.8	0.406007	0.087813	0.000205	0.087608
8.81	0.412065	0.088882	0.000191	0.088691
8.82	0.420478	0.089773	0.000193	0.08958
8.83	0.42066	0.090843	0.000206	0.090637
8.84	0.416839	0.091862	0.00022	0.091642
8.85	0.424018	0.092803	0.0002	0.092603
8.86	0.436299	0.093978	0.0002	0.093778
8.87	0.438784	0.095027	0.000213	0.094814
8.88	0.437815	0.095855	0.000224	0.095631
8.89	0.448775	0.097018	0.000208	0.09681
8.9	0.459913	0.098167	0.000203	0.097964
8.91	0.454664	0.09892	0.0002	0.09872
8.92	0.454518	0.099794	0.000205	0.099589
8.93	0.468655	0.100905	0.000206	0.100699
8.94	0.477061	0.102024	0.000208	0.101816
8.95	0.482683	0.103084	0.0002	0.102884
8.96	0.491857	0.104132	0.000204	0.103928
8.97	0.495949	0.105087	0.000202	0.104885
8.98	0.50077	0.106081	0.000211	0.10587
8.99	0.509569	0.107228	0.000211	0.107017
9	0.512587	0.108188	0.000216	0.107972
9.01	0.515951	0.109109	0.000217	0.108892
9.02	0.525053	0.110087	0.000221	0.109866
9.03	0.53059	0.111025	0.000207	0.110818
9.04	0.539708	0.112059	0.000207	0.111852
9.05	0.553162	0.113055	0.000196	0.112859
9.06	0.558017	0.11406	0.00019	0.11387
9.07	0.55811	0.115082	0.000203	0.114879
9.08	0.563107	0.116064	0.000227	0.115837
9.09	0.574414	0.116935	0.000211	0.116724
9.1	0.58125	0.117864	0.000209	0.117655
9.11	0.580445	0.119001	0.000206	0.118795
9.12	0.580224	0.119978	0.000201	0.119777
9.13	0.583023	0.120971	0.000196	0.120775
9.14	0.588932	0.122088	0.000208	0.12188
9.15	0.596311	0.122997	0.000201	0.122796
9.16	0.600653	0.123909	0.000192	0.123717
9.17	0.604623	0.124968	0.000185	0.124783
9.18	0.612276	0.126126	0.000189	0.125937
9.19	0.621521	0.127207	0.000198	0.127009
9.2	0.626759	0.128048	0.000232	0.127816
9.21	0.62746	0.129093	0.000229	0.128864
9.22	0.631993	0.130071	0.000209	0.129862
9.23	0.640507	0.130952	0.000204	0.130748
9.24	0.644435	0.132213	0.000211	0.132002
9.25	0.645597	0.133248	0.000198	0.13305
9.26	0.649387	0.134017	0.000218	0.133799
9.27	0.654899	0.135282	0.000223	0.135059
9.28	0.661372	0.136471	0.000212	0.136259
9.29	0.667386	0.137124	0.000202	0.136922
9.3	0.673266	0.138293	0.000201	0.138092
9.31	0.682275	0.139614	0.000195	0.139419
9.32	0.686121	0.140475	0.000209	0.140266
9.33	0.689008	0.141387	0.000203	0.141184
9.34	0.694402	0.142411	0.000204	0.142207
9.35	0.690469	0.14371	0.000203	0.143507
9.36	0.692759	0.144621	0.000204	0.144417
9.37	0.706888	0.14537	0.000188	0.145182
9.38	0.714209	0.14673	0.000183	0.146547
9.39	0.717285	0.147689	0.000189	0.1475
9.4	0.724911	0.148413	0.000208	0.148205
9.41	0.731433	0.149721	0.000201	0.14952
9.42	0.73376	0.15079	0.000209	0.150581
9.43	0.738522	0.151632	0.000226	0.151406
9.44	0.74433	0.152803	0.000216	0.152587
9.45	0.743161	0.153697	0.00019	0.153507
9.46	0.749391	0.154652	0.000216	0.154436
9.47	0.765556	0.155942	0.000223	0.155719
9.48	0.773769	0.156873	0.000225	0.156648
9.49	0.778287	0.157703	0.000228	0.157475
9.5	0.785961	0.158692	0.000226	0.158466
9.51	0.788733	0.159755	0.000204	0.159551
9.52	0.791603	0.160722	0.000195	0.160527
9.53	0.798923	0.161638	0.000197	0.161441
9.54	0.808385	0.162668	0.000211	0.162457
9.55	0.817628	0.16357	0.000201	0.163369
9.56	0.81819	0.164758	0.000204	0.164554
9.57	0.816942	0.165875	0.000212	0.165663
9.58	0.827237	0.166485	0.00023	0.166255
9.59	0.8391	0.16775	0.000215	0.167535
9.6	0.84397	0.169166	0.000202	0.168964
9.61	0.849501	0.169699	0.000201	0.169498
9.62	0.857671	0.170686	0.000214	0.170472
9.63	0.866488	0.172012	0.000211	0.171801
9.64	0.869876	0.172801	0.000205	0.172596
9.65	0.863128	0.173752	0.000195	0.173557
9.66	0.860083	0.174813	0.000206	0.174607
9.67	0.86467	0.175834	0.000197	0.175637
9.68	0.869363	0.176787	0.000211	0.176576
9.69	0.871874	0.177971	0.000225	0.177746
9.7	0.872405	0.179072	0.000222	0.17885
9.71	0.874458	0.179646	0.000198	0.179448
9.72	0.877585	0.180676	0.0002	0.180476
9.73	0.879999	0.182111	0.000203	0.181908
9.74	0.886182	0.183001	0.00021	0.182791
9.75	0.893006	0.183891	0.000206	0.183685
9.76	0.892193	0.184941	0.000202	0.184739
9.77	0.889744	0.1856	0.000212	0.185388
9.78	0.892315	0.186801	0.000235	0.186566
9.79	0.892337	0.188164	0.000203	0.187961
9.8	0.893003	0.188526	0.0002	0.188326
9.81	0.899243	0.189266	0.00021	0.189056
9.82	0.900984	0.190897	0.000205	0.190692
9.83	0.900653	0.192156	0.00019	0.191966
9.84	0.902604	0.192693	0.000207	0.192486
9.85	0.901775	0.19337	0.000212	0.193158
9.86	0.897138	0.194795	0.00021	0.194585
9.87	0.893663	0.196107	0.000207	0.1959
9.88	0.893724	0.196783	0.000222	0.196561
9.89	0.897706	0.197801	0.000217	0.197584
9.9	0.901199	0.199108	0.000205	0.198903
9.91	0.898347	0.199791	0.000188	0.199603
9.92	0.894242	0.20058	0.000207	0.200373
9.93	0.892633	0.202236	0.000209	0.202027
9.94	0.890728	0.20339	0.000215	0.203175
9.95	0.893311	0.203702	0.000213	0.203489
9.96	0.895278	0.2048	0.0002	0.2046
9.97	0.891782	0.206568	0.000181	0.206387
9.98	0.894103	0.207405	0.000206	0.207199
9.99	0.900254	0.20786	0.000217	0.207643
10	0.903114	0.209308	0.000214	0.209094
10.01	0.907853	0.21049	0.000211	0.210279
10.02	0.913784	0.211134	0.000226	0.210908
10.03	0.917194	0.212464	0.000211	0.212253
10.04	0.920231	0.213503	0.000202	0.213301
10.05	0.922883	0.214239	0.000201	0.214038
10.06	0.92455	0.21525	0.0002	0.21505
10.07	0.924474	0.216218	0.000196	0.216022
10.08	0.919695	0.217504	0.000219	0.217285
10.09	0.916788	0.218766	0.000202	0.218564
10.1	0.921292	0.219415	0.000186	0.219229
10.11	0.923278	0.220399	0.000201	0.220198
10.12	0.919871	0.221789	0.000221	0.221568
10.13	0.916417	0.222462	0.000195	0.222267
10.14	0.918464	0.222988	0.000196	0.222792
10.15	0.929299	0.224359	0.000205	0.224154
10.16	0.936638	0.225675	0.000205	0.22547
10.17	0.92949	0.226203	0.000194	0.226009
10.18	0.92552	0.22711	0.000205	0.226905
10.19	0.935115	0.228674	0.00021	0.228464
10.2	0.942232	0.229861	0.00021	0.229651
10.21	0.943134	0.230371	0.000188	0.230183
10.22	0.944254	0.231	0.000203	0.230797
10.23	0.940169	0.232415	0.000218	0.232197
10.24	0.932221	0.233851	0.00021	0.233641
10.25	0.934023	0.234601	0.000193	0.234408
10.26	0.940179	0.235179	0.00021	0.234969
10.27	0.93976	0.236188	0.000212	0.235976
10.28	0.939208	0.237591	0.000213	0.237378
10.29	0.944298	0.238743	0.000209	0.238534
10.3	0.94431	0.239264	0.00021	0.239054
10.31	0.940536	0.240131	0.000201	0.23993
10.32	0.944684	0.241641	0.00021	0.241431
10.33	0.947531	0.242559	0.000202	0.242357
10.34	0.944551	0.242882	0.000206	0.242676
10.35	0.948857	0.244137	0.0002	0.243937
10.36	0.956025	0.245763	0.000202	0.245561
10.37	0.955739	0.246601	0.000217	0.246384
10.38	0.956728	0.247509	0.000235	0.247274
10.39	0.956869	0.248645	0.00021	0.248435
10.4	0.950071	0.249618	0.000209	0.249409
10.41	0.946852	0.250589	0.000207	0.250382
10.42	0.952339	0.251595	0.000197	0.251398
10.43	0.95432	0.252658	0.000192	0.252466
10.44	0.950844	0.25348	0.000214	0.253266
10.45	0.953252	0.254426	0.000204	0.254222
10.46	0.958499	0.255936	0.000201	0.255735
10.47	0.958401	0.257098	0.000201	0.256897
10.48	0.957169	0.257624	0.000199	0.257425
10.49	0.955036	0.258366	0.000179	0.258187
10.5	0.952028	0.259391	0.000211	0.25918
10.51	0.954563	0.260597	0.000234	0.260363
10.52	0.957487	0.261774	0.000212	0.261562
10.53	0.957434	0.262471	0.000199	0.262272
10.54	0.960191	0.263495	0.000225	0.26327
10.55	0.960459	0.264661	0.000205	0.264456
10.56	0.959505	0.265416	0.000196	0.26522
10.57	0.95983	0.266733	0.000195	0.266538
10.58	0.956787	0.268081	0.000197	0.267884
10.59	0.956567	0.268658	0.000202	0.268456
10.6	0.959818	0.269438	0.000217	0.269221
10.61	0.961204	0.270784	0.000212	0.270572
10.62	0.964853	0.272005	0.00022	0.271785
10.63	0.968234	0.272736	0.000218	0.272518
10.64	0.966226	0.273547	0.000227	0.27332
10.65	0.965861	0.274853	0.000223	0.27463
10.66	0.966205	0.276172	0.000219	0.275953
10.67	0.965204	0.276898	0.00021	0.276688
10.68	0.965943	0.277381	0.000223	0.277158
10.69	0.967031	0.278413	0.000215	0.278198
10.7	0.969346	0.27975	0.000212	0.279538
10.71	0.973169	0.280895	0.000208	0.280687
10.72	0.977291	0.282064	0.000215	0.281849
10.73	0.975519	0.283109	0.000211	0.282898
10.74	0.967961	0.283766	0.000225	0.283541
10.75	0.968637	0.284456	0.000222	0.284234
10.76	0.97439	0.285539	0.000213	0.285326
10.77	0.973343	0.286875	0.000198	0.286677
10.78	0.973353	0.288192	0.000201	0.287991
10.79	0.981177	0.288939	0.000199	0.28874
10.8	0.982758	0.289435	0.000228	0.289207
10.81	0.97519	0.290847	0.000239	0.290608
10.82	0.973885	0.292405	0.000218	0.292187
10.83	0.979258	0.292895	0.000191	0.292704
10.84	0.979488	0.293479	0.000205	0.293274
10.85	0.977228	0.294833	0.000208	0.294625
10.86	0.983308	0.296041	0.000206	0.295835
10.87	0.988883	0.296876	0.000195	0.296681
10.88	0.984838	0.297942	0.000201	0.297741
10.89	0.983477	0.299121	0.000198	0.298923
10.9	0.985218	0.300041	0.000205	0.299836
10.91	0.981778	0.3011	0.000193	0.300907
10.92	0.98278	0.302147	0.000206	0.301941
10.93	0.988679	0.302934	0.000212	0.302722
10.94	0.991806	0.303971	0.000199	0.303772
10.95	0.991934	0.305157	0.000198	0.304959
10.96	0.990782	0.305974	0.000231	0.305743
10.97	0.991224	0.306727	0.000214	0.306513
10.98	0.995222	0.307593	0.000205	0.307388
10.99	0.999911	0.308484	0.000214	0.30827
11	0.999527	0.309687	0.000219	0.309468
11.01	0.998392	0.311093	0.000214	0.310879
11.02	1.00078	0.312209	0.00023	0.311979
11.03	1.00087	0.313126	0.00022	0.312906
11.04	0.999608	0.314133	0.000216	0.313917
11.05	1.00131	0.314995	0.000215	0.31478
11.06	1.00622	0.315719	0.000219	0.3155
11.07	1.00945	0.316683	0.000207	0.316476
11.08	1.0067	0.317768	0.000216	0.317552
11.09	1.00712	0.318681	0.00021	0.318471
11.1	1.01032	0.319675	0.000215	0.31946
11.11	1.00739	0.321073	0.000218	0.320855
11.12	1.00489	0.322402	0.00022	0.322182
11.13	1.011	0.323214	0.00021	0.323004
11.14	1.01898	0.324138	0.000221	0.323917
11.15	1.01836	0.325292	0.000212	0.32508
11.16	1.01574	0.326071	0.0002	0.325871
11.17	1.01516	0.326834	0.000193	0.326641
11.18	1.01336	0.327883	0.00021	0.327673
11.19	1.01531	0.328771	0.00021	0.328561
11.2	1.01917	0.3296	0.000217	0.329383
11.21	1.02019	0.330731	0.000206	0.330525
11.22	1.01687	0.331982	0.000197	0.331785
11.23	1.01433	0.332965	0.000193	0.332772
11.24	1.0192	0.333815	0.000198	0.333617
11.25	1.02433	0.334965	0.000197	0.334768
11.26	1.02009	0.336193	0.000213	0.33598
11.27	1.01877	0.33722	0.000198	0.337022
11.28	1.02247	0.338157	0.000209	0.337948
11.29	1.01937	0.339094	0.000231	0.338863
11.3	1.01845	0.340114	0.000234	0.33988
11.31	1.02141	0.341226	0.000202	0.341024
11.32	1.02031	0.342296	0.000193	0.342103
11.33	1.02037	0.343369	0.000208	0.343161
11.34	1.02605	0.344353	0.000229	0.344124
11.35	1.03096	0.345234	0.000209	0.345025
11.36	1.03252	0.346343	0.000214	0.346129
11.37	1.03293	0.347299	0.000216	0.347083
11.38	1.0303	0.348075	0.000209	0.347866
11.39	1.02984	0.349266	0.000196	0.34907
11.4	1.03442	0.350488	0.000206	0.350282
11.41	1.03779	0.351385	0.000208	0.351177
11.42	1.04145	0.352426	0.000218	0.352208
11.43	1.04163	0.353717	0.000222	0.353495
11.44	1.03781	0.354788	0.000216	0.354572
11.45	1.04039	0.355611	0.000195	0.355416
11.46	1.04169	0.356488	0.00021	0.356278
11.47	1.03681	0.357351	0.000216	0.357135
11.48	1.03794	0.35832	0.000216	0.358104
11.49	1.03914	0.359556	0.000195	0.359361
11.5	1.03738	0.360576	0.000193	0.360383
11.51	1.04263	0.361328	0.000209	0.361119
11.52	1.05042	0.362308	0.000221	0.362087
11.53	1.04616	0.363346	0.000186	0.36316
11.54	1.04421	0.364278	0.000186	0.364092
11.55	1.05495	0.365346	0.000224	0.365122
11.56	1.05701	0.366334	0.000242	0.366092
11.57	1.05003	0.367265	0.000202	0.367063
11.58	1.0536	0.368378	0.000191	0.368187
11.59	1.05912	0.369336	0.000192	0.369144
11.6	1.05883	0.370027	0.000192	0.369835
11.61	1.05637	0.370951	0.000185	0.370766
11.62	1.05312	0.371989	0.000209	0.37178
11.63	1.05341	0.372805	0.000201	0.372604
11.64	1.0518	0.373821	0.000188	0.373633
11.65	1.04811	0.375145	0.000205	0.37494
11.66	1.04934	0.376468	0.000234	0.376234
11.67	1.05122	0.377525	0.000207	0.377318
11.68	1.05123	0.378241	0.000197	0.378044
11.69	1.05387	0.378911	0.000199	0.378712
11.7	1.05548	0.37999	0.000211	0.379779
11.71	1.05275	0.381313	0.000207	0.381106
11.72	1.05165	0.382452	0.000203	0.382249
11.73	1.05223	0.383632	0.000183	0.383449
11.74	1.05115	0.384765	0.000206	0.384559
11.75	1.05016	0.385599	0.000236	0.385363
11.76	1.05027	0.38646	0.000239	0.386221
11.77	1.05372	0.387307	0.000219	0.387088
11.78	1.05782	0.3882	0.000214	0.387986
11.79	1.05491	0.38939	0.000209	0.389181
11.8	1.05247	0.390509	0.000223	0.390286
11.81	1.05388	0.391322	0.00021	0.391112
11.82	1.05064	0.392352	0.000227	0.392125
11.83	1.04537	0.393653	0.000239	0.393414
11.84	1.0461	0.394591	0.000221	0.39437
11.85	1.05113	0.395351	0.000201	0.39515
11.86	1.05454	0.396327	0.000219	0.396108
11.87	1.05746	0.397296	0.000205	0.397091
11.88	1.06045	0.398373	0.000195	0.398178
11.89	1.06278	0.399627	0.000199	0.399428
11.9	1.06201	0.400749	0.000202	0.400547
11.91	1.05857	0.401704	0.000188	0.401516
11.92	1.06331	0.402766	0.000203	0.402563
11.93	1.07218	0.403846	0.000199	0.403647
11.94	1.07008	0.40466	0.000196	0.404464
11.95	1.0597	0.405579	0.000182	0.405397
11.96	1.05918	0.406776	0.0002	0.406576
11.97	1.06723	0.407663	0.000219	0.407444
11.98	1.06894	0.408317	0.000219	0.408098
11.99	1.06825	0.409216	0.000205	0.409011
12	1.07171	0.410327	0.000222	0.410105
12.01	1.07364	0.411324	0.000205	0.411119
12.02	1.07172	0.412483	0.000182	0.412301
12.03	1.06861	0.41385	0.000183	0.413667
12.04	1.06792	0.414723	0.000218	0.414505
12.05	1.07229	0.415431	0.000208	0.415223
12.06	1.07841	0.416476	0.000198	0.416278
12.07	1.07955	0.417628	0.000192	0.417436
12.08	1.07801	0.418868	0.000206	0.418662
12.09	1.08215	0.419794	0.000216	0.419578
12.1	1.08499	0.420329	0.000224	0.420105
12.11	1.08032	0.421241	0.000215	0.421026
12.12	1.07652	0.422707	0.000221	0.422486
12.13	1.08444	0.42398	0.000209	0.423771
12.14	1.09347	0.424692	0.000217	0.424475
12.15	1.08656	0.425455	0.000218	0.425237
12.16	1.07864	0.426421	0.000216	0.426205
12.17	1.08286	0.427366	0.000206	0.42716
12.18	1.08688	0.428234	0.000195	0.428039
12.19	1.08738	0.429219	0.000179	0.42904
12.2	1.09156	0.430278	0.000209	0.430069
12.21	1.09254	0.431314	0.000203	0.431111
12.22	1.08698	0.432547	0.000204	0.432343
12.23	1.08663	0.433741	0.000223	0.433518
12.24	1.08977	0.434658	0.000206	0.434452
12.25	1.08652	0.435425	0.000174	0.435251
12.26	1.08448	0.436375	0.000209	0.436166
12.27	1.09189	0.4375	0.000214	0.437286
12.28	1.09543	0.438521	0.000207	0.438314
12.29	1.08813	0.439515	0.000217	0.439298
12.3	1.09131	0.440356	0.000218	0.440138
12.31	1.10689	0.441149	0.0002	0.440949
12.32	1.10746	0.442229	0.000218	0.442011
12.33	1.09632	0.443344	0.000211	0.443133
12.34	1.09765	0.444395	0.000206	0.444189
12.35	1.10703	0.445543	0.000195	0.445348
12.36	1.11213	0.446709	0.000207	0.446502
12.37	1.11261	0.447847	0.000202	0.447645
12.38	1.11341	0.448866	0.000198	0.448668
12.39	1.11442	0.449786	0.000191	0.449595
12.4	1.11067	0.450814	0.000197	0.450617
12.41	1.10547	0.451929	0.000198	0.451731
12.42	1.10519	0.453023	0.000212	0.452811
12.43	1.10728	0.453924	0.000192	0.453732
12.44	1.11025	0.4547	0.000189	0.454511
12.45	1.11745	0.455464	0.000207	0.455257
12.46	1.11828	0.456422	0.000224	0.456198
12.47	1.11337	0.457611	0.000211	0.4574
12.48	1.11359	0.458709	0.000211	0.458498
12.49	1.11708	0.45983	0.000195	0.459635
12.5	1.11767	0.460965	0.000199	0.460766
12.51	1.11431	0.461956	0.000199	0.461757
12.52	1.11802	0.462784	0.000207	0.462577
12.53	1.12632	0.46346	0.000197	0.463263
12.54	1.12597	0.464514	0.000205	0.464309
12.55	1.12214	0.465925	0.000205	0.46572
12.56	1.12322	0.466958	0.000203	0.466755
12.57	1.12357	0.467731	0.000192	0.467539
12.58	1.12197	0.468662	0.0002	0.468462
12.59	1.12202	0.469758	0.000202	0.469556
12.6	1.11614	0.470825	0.000226	0.470599
12.61	1.11383	0.471758	0.000219	0.471539
12.62	1.12166	0.472619	0.000211	0.472408
12.63	1.12169	0.473521	0.00021	0.473311
12.64	1.11863	0.474578	0.000227	0.474351
12.65	1.12131	0.475576	0.000208	0.475368
12.66	1.12491	0.476435	0.000197	0.476238
12.67	1.12505	0.477461	0.000189	0.477272
12.68	1.12019	0.478607	0.000199	0.478408
12.69	1.11586	0.479805	0.000204	0.479601
12.7	1.12093	0.480978	0.000228	0.48075
12.71	1.12621	0.481865	0.000225	0.48164
12.72	1.11999	0.482468	0.000216	0.482252
12.73	1.11797	0.4834	0.000206	0.483194
12.74	1.12334	0.484763	0.000214	0.484549
12.75	1.12416	0.485869	0.000199	0.48567
12.76	1.12445	0.48674	0.000211	0.486529
12.77	1.12696	0.487593	0.000216	0.487377
12.78	1.12703	0.488369	0.000207	0.488162
12.79	1.12545	0.489536	0.000196	0.48934
12.8	1.12885	0.490869	0.000206	0.490663
12.81	1.13356	0.491757	0.000185	0.491572
12.82	1.13264	0.492446	0.000194	0.492252
12.83	1.13354	0.4934	0.000208	0.493192
12.84	1.13861	0.494805	0.000205	0.4946
12.85	1.14034	0.496043	0.000184	0.495859
12.86	1.14167	0.496774	0.000199	0.496575
12.87	1.14683	0.497437	0.000202	0.497235
12.88	1.14456	0.498314	0.000203	0.498111
12.89	1.14055	0.499572	0.000189	0.499383
12.9	1.14768	0.500888	0.000192	0.500696
12.91	1.15076	0.50189	0.000195	0.501695
12.92	1.14781	0.502799	0.000213	0.502586
12.93	1.15095	0.503686	0.000214	0.503472
12.94	1.15568	0.504496	0.000211	0.504285
12.95	1.15677	0.505646	0.000193	0.505453
12.96	1.15548	0.506924	0.000196	0.506728
12.97	1.15221	0.507556	0.000202	0.507354
12.98	1.15339	0.50835	0.000211	0.508139
12.99	1.15644	0.509942	0.000202	0.50974
13	1.15193	0.511039	0.000207	0.510832
13.01	1.14489	0.511438	0.000197	0.511241
13.02	1.14588	0.512344	0.000208	0.512136
13.03	1.14818	0.513861	0.000207	0.513654
13.04	1.14064	0.515091	0.000199	0.514892
13.05	1.13455	0.515886	0.00019	0.515696
13.06	1.13986	0.516696	0.000208	0.516488
13.07	1.1457	0.51783	0.000204	0.517626
13.08	1.14448	0.519145	0.000207	0.518938
13.09	1.14725	0.519915	0.000211	0.519704
13.1	1.1499	0.520579	0.000217	0.520362
13.11	1.14079	0.522057	0.000194	0.521863
13.12	1.13731	0.523226	0.000197	0.523029
13.13	1.14718	0.523657	0.000203	0.523454
13.14	1.1459	0.524836	0.000207	0.524629
13.15	1.13831	0.52634	0.000195	0.526145
13.16	1.14423	0.526845	0.000217	0.526628
13.17	1.14955	0.527474	0.000208	0.527266
13.18	1.1455	0.529013	0.000191	0.528822
13.19	1.14549	0.530078	0.000192	0.529886
13.2	1.14505	0.53063	0.00021	0.53042
13.21	1.13785	0.531765	0.000202	0.531563
13.22	1.13641	0.532961	0.000209	0.532752
13.23	1.14017	0.533781	0.000212	0.533569
13.24	1.1409	0.534973	0.000215	0.534758
13.25	1.14386	0.536063	0.000199	0.535864
13.26	1.14942	0.536895	0.000209	0.536686
13.27	1.14919	0.537937	0.000216	0.537721
13.28	1.15046	0.538849	0.000216	0.538633
13.29	1.15612	0.539926	0.000204	0.539722
13.3	1.15439	0.540871	0.000217	0.540654
13.31	1.15069	0.541592	0.000194	0.541398
13.32	1.15493	0.542803	0.000183	0.54262
13.33	1.15434	0.543885	0.000199	0.543686
13.34	1.14906	0.544847	0.000223	0.544624
13.35	1.14859	0.545977	0.000215	0.545762
13.36	1.14741	0.546864	0.000213	0.546651
13.37	1.14536	0.547595	0.000206	0.547389
13.38	1.14503	0.548735	0.000221	0.548514
13.39	1.14824	0.550005	0.000211	0.549794
13.4	1.15404	0.550722	0.000208	0.550514
13.41	1.15434	0.551766	0.000201	0.551565
13.42	1.15008	0.552965	0.000211	0.552754
13.43	1.14706	0.553639	0.000203	0.553436
13.44	1.14517	0.554859	0.000209	0.55465
13.45	1.14481	0.556172	0.000216	0.555956
13.46	1.14802	0.556844	0.000217	0.556627
13.47	1.14972	0.557949	0.000197	0.557752
13.48	1.14613	0.559137	0.000213	0.558924
13.49	1.14407	0.559908	0.000211	0.559697
13.5	1.14589	0.560881	0.000204	0.560677
13.51	1.14759	0.562189	0.000207	0.561982
13.52	1.15168	0.563203	0.000223	0.56298
13.53	1.15133	0.563974	0.000218	0.563756
13.54	1.14415	0.565176	0.000215	0.564961
13.55	1.14298	0.56607	0.000197	0.565873
13.56	1.14569	0.566899	0.000214	0.566685
13.57	1.14674	0.568088	0.000218	0.56787
13.58	1.14672	0.568928	0.000206	0.568722
13.59	1.14291	0.569899	0.000209	0.56969
13.6	1.14022	0.571038	0.000231	0.570807
13.61	1.14309	0.572016	0.000197	0.571819
13.62	1.1457	0.572948	0.000203	0.572745
13.63	1.14767	0.574053	0.000216	0.573837
13.64	1.14936	0.575069	0.000201	0.574868
13.65	1.15195	0.575938	0.000185	0.575753
13.66	1.15438	0.5769	0.000214	0.576686
13.67	1.15195	0.577943	0.000197	0.577746
13.68	1.1472	0.57904	0.000181	0.578859
13.69	1.14638	0.580018	0.0002	0.579818
13.7	1.14818	0.580915	0.000226	0.580689
13.71	1.14489	0.582049	0.00021	0.581839
13.72	1.14294	0.58308	0.000213	0.582867
13.73	1.14711	0.584086	0.000204	0.583882
13.74	1.14888	0.585016	0.000198	0.584818
13.75	1.14764	0.586022	0.000207	0.585815
13.76	1.14627	0.587102	0.000233	0.586869
13.77	1.14619	0.587932	0.000222	0.58771
13.78	1.1456	0.589019	0.000209	0.58881
13.79	1.14242	0.590167	0.000187	0.58998
13.8	1.14212	0.591066	0.000193	0.590873
13.81	1.14442	0.592091	0.000192	0.591899
13.82	1.14512	0.593153	0.000202	0.592951
13.83	1.14781	0.594039	0.000207	0.593832
13.84	1.15334	0.595022	0.000213	0.594809
13.85	1.15428	0.596126	0.000188	0.595938
13.86	1.15015	0.597121	0.000194	0.596927
13.87	1.14918	0.598113	0.000207	0.597906
13.88	1.15177	0.599254	0.000218	0.599036
13.89	1.15286	0.600233	0.000203	0.60003
13.9	1.15017	0.601017	0.000201	0.600816
13.91	1.15215	0.60201	0.000207	0.601803
13.92	1.15839	0.603088	0.00022	0.602868
13.93	1.1547	0.604001	0.000198	0.603803
13.94	1.14447	0.604973	0.000199	0.604774
13.95	1.14584	0.606	0.000215	0.605785
13.96	1.15644	0.606973	0.000223	0.60675
13.97	1.15686	0.608011	0.000197	0.607814
13.98	1.15304	0.608904	0.000213	0.608691
13.99	1.15606	0.609765	0.00022	0.609545
14	1.15907	0.610834	0.000216	0.610618
14.01	1.15955	0.611862	0.000211	0.611651
14.02	1.16444	0.612834	0.000217	0.612617
14.03	1.16676	0.613969	0.000197	0.613772
14.04	1.15941	0.615027	0.000203	0.614824
14.05	1.15444	0.615945	0.000216	0.615729
14.06	1.15056	0.616963	0.000224	0.616739
14.07	1.14845	0.618016	0.000199	0.617817
14.08	1.15435	0.618943	0.000211	0.618732
14.09	1.15612	0.619951	0.000217	0.619734
14.1	1.15457	0.621129	0.00021	0.620919
14.11	1.15814	0.622068	0.000199	0.621869
14.12	1.15943	0.622984	0.000223	0.622761
14.13	1.16006	0.624087	0.000209	0.623878
14.14	1.1589	0.625103	0.000191	0.624912
14.15	1.15213	0.626039	0.000204	0.625835
14.16	1.14996	0.627072	0.000234	0.626838
14.17	1.15117	0.628126	0.000216	0.62791
14.18	1.14944	0.629153	0.000216	0.628937
14.19	1.15175	0.630285	0.000209	0.630076
14.2	1.1553	0.6313	0.000211	0.631089
14.21	1.15296	0.632175	0.000214	0.631961
14.22	1.15067	0.633061	0.000213	0.632848
14.23	1.15327	0.63411	0.000195	0.633915
14.24	1.15676	0.635272	0.000209	0.635063
14.25	1.15768	0.636112	0.000199	0.635913
14.26	1.15861	0.636957	0.000197	0.63676
14.27	1.16038	0.638047	0.000196	0.637851
14.28	1.1561	0.638979	0.000195	0.638784
14.29	1.14841	0.639987	0.000193	0.639794
14.3	1.14867	0.641233	0.000217	0.641016
14.31	1.15596	0.642239	0.000199	0.64204
14.32	1.15611	0.643054	0.000204	0.64285
14.33	1.14975	0.644142	0.000218	0.643924
14.34	1.15272	0.645272	0.000212	0.64506
14.35	1.16095	0.646121	0.000192	0.645929
14.36	1.15974	0.646957	0.000219	0.646738
14.37	1.15385	0.648045	0.000215	0.64783
14.38	1.15732	0.649183	0.000202	0.648981
14.39	1.16102	0.650084	0.000199	0.649885
14.4	1.15703	0.650986	0.000208	0.650778
14.41	1.15485	0.652084	0.000205	0.651879
14.42	1.15423	0.653069	0.000214	0.652855
14.43	1.15122	0.653969	0.000197	0.653772
14.44	1.15327	0.655091	0.000201	0.65489
14.45	1.1617	0.656158	0.000199	0.655959
14.46	1.16211	0.657077	0.000208	0.656869
14.47	1.15283	0.658146	0.000202	0.657944
14.48	1.15153	0.659152	0.000205	0.658947
14.49	1.15854	0.660076	0.000206	0.65987
14.5	1.15978	0.66126	0.000227	0.661033
14.51	1.15624	0.662269	0.000223	0.662046
14.52	1.15914	0.662984	0.000207	0.662777
14.53	1.16286	0.664175	0.000209	0.663966
14.54	1.15841	0.665424	0.000227	0.665197
14.55	1.15194	0.666152	0.000196	0.665956
14.56	1.15421	0.667076	0.000205	0.666871
14.57	1.16015	0.668289	0.00022	0.668069
14.58	1.16007	0.669254	0.0002	0.669054
14.59	1.1617	0.670236	0.000188	0.670048
14.6	1.16475	0.671351	0.000211	0.67114
14.61	1.16233	0.672193	0.000186	0.672007
14.62	1.15871	0.672979	0.000195	0.672784
14.63	1.15789	0.67402	0.000211	0.673809
14.64	1.16221	0.675004	0.000211	0.674793
14.65	1.17136	0.67593	0.000201	0.675729
14.66	1.17649	0.676989	0.000209	0.67678
14.67	1.17591	0.677939	0.00021	0.677729
14.68	1.17679	0.678908	0.000223	0.678685
14.69	1.17749	0.680074	0.000205	0.679869
14.7	1.17721	0.681014	0.000204	0.68081
14.71	1.17803	0.681803	0.000219	0.681584
14.72	1.17825	0.682953	0.000226	0.682727
14.73	1.17548	0.684077	0.000196	0.683881
14.74	1.17062	0.684954	0.0002	0.684754
14.75	1.17158	0.686009	0.000212	0.685797
14.76	1.17841	0.687101	0.000213	0.686888
14.77	1.18156	0.688177	0.000189	0.687988
14.78	1.18147	0.689174	0.000192	0.688982
14.79	1.18263	0.690109	0.000187	0.689922
14.8	1.18358	0.691204	0.000196	0.691008
14.81	1.18513	0.692246	0.000202	0.692044
14.82	1.18571	0.693053	0.00022	0.692833
14.83	1.18111	0.694024	0.00021	0.693814
14.84	1.18088	0.695114	0.00021	0.694904
14.85	1.18488	0.695993	0.000212	0.695781
14.86	1.18288	0.697057	0.000214	0.696843
14.87	1.18509	0.698341	0.000186	0.698155
14.88	1.18707	0.699343	0.000198	0.699145
14.89	1.18293	0.700245	0.000216	0.700029
14.9	1.1871	0.701241	0.000212	0.701029
14.91	1.19114	0.702155	0.000194	0.701961
14.92	1.18598	0.703242	0.00021	0.703032
14.93	1.18566	0.704359	0.000207	0.704152
14.94	1.19231	0.705259	0.000204	0.705055
14.95	1.19603	0.706349	0.000201	0.706148
14.96	1.19676	0.707469	0.000219	0.70725
14.97	1.19819	0.708286	0.000218	0.708068
14.98	1.19957	0.709189	0.000212	0.708977
14.99	1.19812	0.710334	0.000214	0.71012
15	1.19584	0.711295	0.000236	0.711059
15.01	1.20041	0.712246	0.000216	0.71203
15.02	1.20855	0.713304	0.000207	0.713097
15.03	1.21329	0.714099	0.000208	0.713891
15.04	1.21452	0.714992	0.000211	0.714781
15.05	1.21343	0.716199	0.000197	0.716002
15.06	1.21055	0.717159	0.00021	0.716949
15.07	1.20897	0.717964	0.000208	0.717756
15.08	1.2111	0.719066	0.000203	0.718863
15.09	1.21421	0.720149	0.000193	0.719956
15.1	1.21683	0.721037	0.000202	0.720835
15.11	1.2214	0.722148	0.000195	0.721953
15.12	1.22404	0.72319	0.000204	0.722986
15.13	1.22341	0.723959	0.000195	0.723764
15.14	1.22732	0.725096	0.000193	0.724903
15.15	1.23465	0.726333	0.000194	0.726139
15.16	1.23891	0.727188	0.000208	0.72698
15.17	1.24284	0.728179	0.000195	0.727984
15.18	1.24811	0.729358	0.000194	0.729164
15.19	1.24808	0.7303	0.000198	0.730102
15.2	1.24979	0.731214	0.000218	0.730996
15.21	1.26146	0.732361	0.000209	0.732152
15.22	1.26343	0.733375	0.000203	0.733172
15.23	1.25758	0.734267	0.000189	0.734078
15.24	1.26284	0.735276	0.000193	0.735083
15.25	1.2675	0.736275	0.0002	0.736075
15.26	1.26498	0.737243	0.000216	0.737027
15.27	1.26883	0.738222	0.000214	0.738008
15.28	1.27675	0.739255	0.000226	0.739029
15.29	1.27999	0.740207	0.000222	0.739985
15.3	1.28721	0.741113	0.000217	0.740896
15.31	1.29601	0.742214	0.0002	0.742014
15.32	1.29246	0.743245	0.000208	0.743037
15.33	1.29098	0.744097	0.000207	0.74389
15.34	1.30455	0.745049	0.00021	0.744839
15.35	1.31067	0.746139	0.000204	0.745935
15.36	1.30518	0.74715	0.000203	0.746947
15.37	1.30903	0.748077	0.000195	0.747882
15.38	1.3194	0.749213	0.000211	0.749002
15.39	1.32624	0.75032	0.000206	0.750114
15.4	1.32935	0.751261	0.000201	0.75106
15.41	1.32848	0.752266	0.000203	0.752063
15.42	1.33099	0.753188	0.000207	0.752981
15.43	1.33667	0.754105	0.00019	0.753915
15.44	1.33754	0.755184	0.00021	0.754974
15.45	1.34414	0.756143	0.000206	0.755937
15.46	1.35456	0.757057	0.000192	0.756865
15.47	1.35631	0.758233	0.000193	0.75804
15.48	1.35949	0.759353	0.000213	0.75914
15.49	1.36616	0.760236	0.000218	0.760018
15.5	1.36864	0.761245	0.000221	0.761024
15.51	1.37401	0.762299	0.000195	0.762104
15.52	1.38492	0.763171	0.000193	0.762978
15.53	1.39228	0.76426	0.000192	0.764068
15.54	1.39487	0.765441	0.000196	0.765245
15.55	1.39894	0.766276	0.000194	0.766082
15.56	1.40521	0.767248	0.000216	0.767032
15.57	1.40911	0.768416	0.000211	0.768205
15.58	1.41015	0.769404	0.000201	0.769203
15.59	1.41119	0.770329	0.000207	0.770122
15.6	1.41683	0.771327	0.000224	0.771103
15.61	1.42889	0.772287	0.000205	0.772082
15.62	1.43858	0.773267	0.000209	0.773058
15.63	1.44127	0.774325	0.000214	0.774111
15.64	1.44432	0.775356	0.000206	0.77515
15.65	1.45165	0.776324	0.00018	0.776144
15.66	1.45918	0.777246	0.000207	0.777039
15.67	1.46224	0.778294	0.000208	0.778086
15.68	1.4631	0.779424	0.000182	0.779242
15.69	1.46528	0.780306	0.000202	0.780104
15.7	1.47039	0.781202	0.000239	0.780963
15.71	1.48029	0.782222	0.000205	0.782017
15.72	1.49399	0.783087	0.000203	0.782884
15.73	1.50273	0.783984	0.000208	0.783776
15.74	1.50539	0.785125	0.00018	0.784945
15.75	1.50803	0.786149	0.000174	0.785975
15.76	1.5151	0.787087	0.000218	0.786869
15.77	1.52394	0.788117	0.000211	0.787906
15.78	1.52904	0.789155	0.000202	0.788953
15.79	1.52993	0.790154	0.000206	0.789948
15.8	1.53397	0.791121	0.000205	0.790916
15.81	1.5444	0.792106	0.0002	0.791906
15.82	1.55171	0.793208	0.000228	0.79298
15.83	1.55114	0.794245	0.000209	0.794036
15.84	1.55343	0.795204	0.000193	0.795011
15.85	1.5605	0.796225	0.00021	0.796015
15.86	1.56512	0.79716	0.000227	0.796933
15.87	1.56737	0.798145	0.000202	0.797943
15.88	1.57068	0.799286	0.000192	0.799094
15.89	1.57331	0.80031	0.000187	0.800123
15.9	1.58093	0.801236	0.000206	0.80103
15.91	1.59414	0.802359	0.000203	0.802156
15.92	1.59596	0.80342	0.000203	0.803217
15.93	1.59518	0.804259	0.0002	0.804059
15.94	1.60327	0.805284	0.000208	0.805076
15.95	1.6081	0.806403	0.000194	0.806209
15.96	1.6109	0.807362	0.000201	0.807161
15.97	1.61946	0.808355	0.000203	0.808152
15.98	1.6307	0.80936	0.0002	0.80916
15.99	1.63388	0.810249	0.0002	0.810049
16	1.63679	0.811209	0.000219	0.81099
16.01	1.6476	0.812253	0.000199	0.812054
16.02	1.65401	0.813151	0.000198	0.812953
16.03	1.65721	0.814123	0.000207	0.813916
16.04	1.66633	0.815255	0.0002	0.815055
16.05	1.6725	0.816275	0.000173	0.816102
16.06	1.67217	0.817188	0.00018	0.817008
16.07	1.6795	0.818115	0.000186	0.817929
16.08	1.68906	0.819116	0.000207	0.818909
16.09	1.69383	0.820138	0.000209	0.819929
16.1	1.70606	0.821079	0.000198	0.820881
16.11	1.717	0.822031	0.000189	0.821842
16.12	1.71571	0.823071	0.00021	0.822861
16.13	1.71639	0.824128	0.000199	0.823929
16.14	1.71987	0.8252	0.000188	0.825012
16.15	1.72184	0.826219	0.000193	0.826026
16.16	1.73456	0.827103	0.000213	0.82689
16.17	1.74831	0.828123	0.000198	0.827925
16.18	1.75237	0.829307	0.000202	0.829105
16.19	1.7577	0.830305	0.000212	0.830093
16.2	1.76725	0.831266	0.000217	0.831049
16.21	1.77315	0.832493	0.000204	0.832289
16.22	1.77736	0.833582	0.000216	0.833366
16.23	1.78356	0.834408	0.000209	0.834199
16.24	1.78785	0.835428	0.000205	0.835223
16.25	1.79215	0.836457	0.000208	0.836249
16.26	1.80083	0.837346	0.000213	0.837133
16.27	1.80973	0.838393	0.000198	0.838195
16.28	1.81508	0.839403	0.000206	0.839197
16.29	1.81986	0.840278	0.000198	0.84008
16.3	1.82544	0.841344	0.000206	0.841138
16.31	1.83122	0.842316	0.000214	0.842102
16.32	1.83878	0.843126	0.000209	0.842917
16.33	1.84854	0.844336	0.000189	0.844147
16.34	1.85373	0.845512	0.000209	0.845303
16.35	1.85583	0.846285	0.000215	0.84607
16.36	1.86346	0.847276	0.000206	0.84707
16.37	1.87167	0.848451	0.000188	0.848263
16.38	1.8771	0.849242	0.000198	0.849044
16.39	1.88426	0.850071	0.000208	0.849863
16.4	1.88848	0.8513	0.000212	0.851088
16.41	1.88846	0.852304	0.000196	0.852108
16.42	1.89091	0.853118	0.000215	0.852903
16.43	1.89911	0.854139	0.000214	0.853925
16.44	1.90945	0.855213	0.000207	0.855006
16.45	1.91283	0.856167	0.000193	0.855974
16.46	1.91228	0.857029	0.000198	0.856831
16.47	1.9214	0.858061	0.000198	0.857863
16.48	1.93684	0.859183	0.000206	0.858977
16.49	1.94569	0.860167	0.000205	0.859962
16.5	1.94897	0.861128	0.000214	0.860914
16.51	1.95628	0.862322	0.000203	0.862119
16.52	1.9668	0.86345	0.000211	0.863239
16.53	1.9721	0.864252	0.00021	0.864042
16.54	1.97488	0.86521	0.000217	0.864993
16.55	1.97993	0.866275	0.000214	0.866061
16.56	1.98625	0.867283	0.000208	0.867075
16.57	1.9932	0.868359	0.000193	0.868166
16.58	1.9984	0.869465	0.000211	0.869254
16.59	2.003	0.870418	0.000217	0.870201
16.6	2.00938	0.871335	0.0002	0.871135
16.61	2.01354	0.872481	0.000179	0.872302
16.62	2.01849	0.873573	0.000197	0.873376
16.63	2.03198	0.874408	0.000204	0.874204
16.64	2.044	0.875389	0.000209	0.87518
16.65	2.05095	0.876514	0.000202	0.876312
16.66	2.06376	0.877551	0.000213	0.877338
16.67	2.07581	0.878465	0.000214	0.878251
16.68	2.07565	0.879343	0.000197	0.879146
16.69	2.07259	0.880326	0.000182	0.880144
16.7	2.07852	0.881352	0.000205	0.881147
16.71	2.08957	0.882284	0.000207	0.882077
16.72	2.09888	0.883238	0.000199	0.883039
16.73	2.10631	0.884332	0.00018	0.884152
16.74	2.11534	0.885342	0.000191	0.885151
16.75	2.12871	0.886274	0.000197	0.886077
16.76	2.13417	0.887281	0.000203	0.887078
16.77	2.12887	0.888278	0.000191	0.888087
16.78	2.13435	0.889276	0.000201	0.889075
16.79	2.14721	0.890301	0.000204	0.890097
16.8	2.15207	0.891302	0.000208	0.891094
16.81	2.15565	0.892228	0.0002	0.892028
16.82	2.16312	0.893144	0.00021	0.892934
16.83	2.17359	0.894182	0.000209	0.893973
16.84	2.18208	0.895271	0.000202	0.895069
16.85	2.18244	0.896279	0.000189	0.89609
16.86	2.18396	0.897264	0.000207	0.897057
16.87	2.19157	0.898289	0.000207	0.898082
16.88	2.19881	0.899293	0.00021	0.899083
16.89	2.20811	0.900372	0.00021	0.900162
16.9	2.21738	0.901455	0.000211	0.901244
16.91	2.22204	0.902394	0.000187	0.902207
16.92	2.22941	0.903418	0.000197	0.903221
16.93	2.23783	0.904499	0.000223	0.904276
16.94	2.24123	0.905468	0.000223	0.905245
16.95	2.24291	0.906499	0.000193	0.906306
16.96	2.25095	0.90755	0.000211	0.907339
16.97	2.26539	0.908415	0.000229	0.908186
16.98	2.27588	0.909415	0.00022	0.909195
16.99	2.28126	0.910578	0.000203	0.910375
17	2.28327	0.911557	0.000209	0.911348
17.01	2.28553	0.912497	0.000198	0.912299
17.02	2.29291	0.913486	0.000212	0.913274
17.03	2.30695	0.91433	0.000218	0.914112
17.04	2.31932	0.915294	0.000215	0.915079
17.05	2.32041	0.916462	0.000204	0.916258
17.06	2.32628	0.917296	0.000221	0.917075
17.07	2.33659	0.918033	0.000216	0.917817
17.08	2.34117	0.919141	0.000218	0.918923
17.09	2.35181	0.920268	0.000227	0.920041
17.1	2.36411	0.921241	0.000221	0.92102
17.11	2.36898	0.922138	0.000189	0.921949
17.12	2.3792	0.923006	0.000195	0.922811
17.13	2.39264	0.923981	0.000199	0.923782
17.14	2.39721	0.925088	0.000207	0.924881
17.15	2.40023	0.926131	0.0002	0.925931
17.16	2.40741	0.92706	0.000197	0.926863
17.17	2.41741	0.928007	0.000194	0.927813
17.18	2.42648	0.929003	0.000209	0.928794
17.19	2.4302	0.930093	0.000207	0.929886
17.2	2.43377	0.931174	0.000204	0.93097
17.21	2.43989	0.932115	0.000192	0.931923
17.22	2.44597	0.933142	0.000208	0.932934
17.23	2.45208	0.934296	0.000202	0.934094
17.24	2.46014	0.935287	0.000194	0.935093
17.25	2.47001	0.936207	0.0002	0.936007
17.26	2.47643	0.93731	0.000215	0.937095
17.27	2.48053	0.938456	0.000185	0.938271
17.28	2.48831	0.939421	0.00018	0.939241
17.29	2.50112	0.940428	0.000201	0.940227
17.3	2.51236	0.941416	0.000214	0.941202
17.31	2.51385	0.942376	0.000187	0.942189
17.32	2.51346	0.943436	0.000187	0.943249
17.33	2.51744	0.944301	0.000193	0.944108
17.34	2.5245	0.945183	0.000206	0.944977
17.35	2.53127	0.946318	0.000195	0.946123
17.36	2.53293	0.947357	0.000199	0.947158
17.37	2.53658	0.948239	0.000213	0.948026
17.38	2.54696	0.949276	0.000209	0.949067
17.39	2.55492	0.950315	0.000188	0.950127
17.4	2.5615	0.951221	0.000205	0.951016
17.41	2.57343	0.952147	0.000194	0.951953
17.42	2.58324	0.953179	0.000184	0.952995
17.43	2.58788	0.954191	0.0002	0.953991
17.44	2.59475	0.955021	0.000222	0.954799
17.45	2.60278	0.956028	0.000203	0.955825
17.46	2.61118	0.957177	0.000199	0.956978
17.47	2.61975	0.958033	0.00018	0.957853
17.48	2.62689	0.958896	0.000182	0.958714
17.49	2.63528	0.960086	0.000198	0.959888
17.5	2.64572	0.961135	0.000209	0.960926
17.51	2.65159	0.961975	0.000195	0.96178
17.52	2.65308	0.963093	0.000203	0.96289
17.53	2.65886	0.964098	0.00021	0.963888
17.54	2.66761	0.964915	0.000212	0.964703
17.55	2.67554	0.966111	0.000188	0.965923
17.56	2.68567	0.967262	0.000194	0.967068
17.57	2.69358	0.968146	0.000206	0.96794
17.58	2.69544	0.969244	0.000211	0.969033
17.59	2.70279	0.970341	0.000206	0.970135
17.6	2.71574	0.971211	0.000215	0.970996
17.61	2.72116	0.972175	0.000202	0.971973
17.62	2.72774	0.973277	0.000205	0.973072
17.63	2.74375	0.974362	0.000213	0.974149
17.64	2.75346	0.97539	0.000211	0.975179
17.65	2.7577	0.976416	0.000203	0.976213
17.66	2.76246	0.977451	0.00022	0.977231
17.67	2.76405	0.978427	0.000198	0.978229
17.68	2.77234	0.979351	0.000191	0.97916
17.69	2.78566	0.980329	0.000193	0.980136
17.7	2.78864	0.981443	0.000201	0.981242
17.71	2.79182	0.982488	0.000204	0.982284
17.72	2.80491	0.983382	0.000208	0.983174
17.73	2.81556	0.984303	0.000198	0.984105
17.74	2.81911	0.985323	0.000218	0.985105
17.75	2.82424	0.986318	0.000215	0.986103
17.76	2.8367	0.987252	0.000213	0.987039
17.77	2.84913	0.988298	0.00021	0.988088
17.78	2.85202	0.989281	0.000211	0.98907
17.79	2.85665	0.9902	0.000195	0.990005
17.8	2.86797	0.991308	0.000189	0.991119
17.81	2.87547	0.99224	0.000201	0.992039
17.82	2.88224	0.993082	0.000223	0.992859
17.83	2.89084	0.994156	0.000202	0.993954
17.84	2.89675	0.995247	0.000201	0.995046
17.85	2.90852	0.996301	0.000202	0.996099
17.86	2.92247	0.997319	0.000187	0.997132
17.87	2.92385	0.998352	0.000199	0.998153
17.88	2.92866	0.999404	0.000232	0.999172
17.89	2.94551	1.00031	0.000195	1.00012
17.9	2.95396	1.00115	0.000186	1.00097
17.91	2.96003	1.00225	0.000208	1.00204
17.92	2.97205	1.00336	0.000215	1.00314
17.93	2.98111	1.00428	0.000202	1.00408
17.94	2.98868	1.00534	0.000205	1.00514
17.95	2.99157	1.00632	0.000201	1.00612
17.96	2.99993	1.00725	0.000215	1.00704
17.97	3.01613	1.00848	0.000212	1.00827
17.98	3.01759	1.00952	0.000197	1.00932
17.99	3.01578	1.01026	0.000197	1.01006
18	3.02773	1.01141	0.000219	1.01119
18.01	3.03299	1.01264	0.0002	1.01244
18.02	3.02961	1.01345	0.000201	1.01325
18.03	3.03902	1.01428	0.000208	1.01408
18.04	3.0569	1.01546	0.000205	1.01526
18.05	3.06873	1.01651	0.000193	1.01632
18.06	3.07388	1.01733	0.000203	1.01713
18.07	3.07986	1.01839	0.000195	1.01819
18.08	3.08855	1.01955	0.000195	1.01936
18.09	3.09652	1.02037	0.000199	1.02017
18.1	3.10262	1.02119	0.000207	1.02098
18.11	3.11061	1.02226	0.000203	1.02206
18.12	3.11666	1.02327	0.00021	1.02306
18.13	3.1191	1.0242	0.000197	1.02401
18.14	3.12743	1.02521	0.000199	1.02501
18.15	3.13853	1.02617	0.000203	1.02596
18.16	3.14272	1.02719	0.00021	1.02698
18.17	3.14688	1.02818	0.000212	1.02797
18.18	3.15657	1.02909	0.0002	1.02889
18.19	3.1639	1.03017	0.000168	1.03
18.2	3.16635	1.03123	0.000202	1.03102
18.21	3.1724	1.03215	0.000231	1.03192
18.22	3.18461	1.03306	0.000209	1.03285
18.23	3.19647	1.03412	0.000185	1.03394
18.24	3.20535	1.03524	0.000202	1.03504
18.25	3.21193	1.03626	0.000196	1.03607
18.26	3.21639	1.03726	0.000205	1.03705
18.27	3.21849	1.03823	0.000198	1.03803
18.28	3.22395	1.03925	0.000203	1.03904
18.29	3.23642	1.04029	0.00022	1.04007
18.3	3.24864	1.04121	0.00022	1.04099
18.31	3.25336	1.04218	0.000185	1.04199
18.32	3.25691	1.04327	0.000189	1.04308
18.33	3.26349	1.04423	0.00021	1.04402
18.34	3.27066	1.04513	0.000217	1.04491
18.35	3.28109	1.04632	0.000197	1.04612
18.36	3.29205	1.04747	0.00021	1.04726
18.37	3.29785	1.04842	0.000211	1.04821
18.38	3.30147	1.04944	0.000205	1.04923
18.39	3.31243	1.05044	0.000203	1.05024
18.4	3.32784	1.05143	0.00021	1.05122
18.41	3.3397	1.05239	0.000195	1.05219
18.42	3.35025	1.05333	0.000202	1.05313
18.43	3.35671	1.05431	0.000208	1.0541
18.44	3.35979	1.05531	0.000211	1.0551
18.45	3.36533	1.05643	0.000191	1.05624
18.46	3.37186	1.05753	0.000193	1.05733
18.47	3.3796	1.0584	0.00018	1.05822
18.48	3.38383	1.05929	0.000182	1.05911
18.49	3.38579	1.0603	0.000195	1.0601
18.5	3.39623	1.06136	0.000202	1.06116
18.51	3.40679	1.06233	0.00019	1.06214
18.52	3.4097	1.0632	0.000193	1.063
18.53	3.41543	1.06412	0.000189	1.06393
18.54	3.42679	1.06524	0.000192	1.06504
18.55	3.43634	1.06637	0.000199	1.06617
18.56	3.44477	1.06728	0.00021	1.06707
18.57	3.45554	1.06828	0.000215	1.06807
18.58	3.46697	1.0694	0.000241	1.06916
18.59	3.47627	1.07041	0.000226	1.07019
18.6	3.47978	1.07129	0.000193	1.0711
18.61	3.484	1.07225	0.000186	1.07206
18.62	3.49484	1.07339	0.000197	1.07319
18.63	3.50099	1.07441	0.000185	1.07423
18.64	3.50124	1.07536	0.000203	1.07516
18.65	3.50751	1.07643	0.000212	1.07622
18.66	3.51714	1.07747	0.000202	1.07727
18.67	3.52338	1.07841	0.000185	1.07822
18.68	3.52828	1.07938	0.000198	1.07918
18.69	3.53414	1.08042	0.000211	1.08021
18.7	3.54427	1.08146	0.000221	1.08124
18.71	3.55992	1.08248	0.000199	1.08228
18.72	3.57068	1.08342	0.000188	1.08323
18.73	3.56716	1.08433	0.000193	1.08414
18.74	3.56646	1.08542	0.000195	1.08523
18.75	3.58065	1.08647	0.000192	1.08628
18.76	3.58822	1.08742	0.000214	1.08721
18.77	3.58588	1.08849	0.000196	1.08829
18.78	3.59348	1.08942	0.00019	1.08923
18.79	3.60463	1.09031	0.000213	1.09009
18.8	3.60664	1.09137	0.000222	1.09115
18.81	3.61555	1.09238	0.000199	1.09218
18.82	3.63182	1.09343	0.000202	1.09323
18.83	3.64121	1.09442	0.000194	1.09423
18.84	3.64401	1.09529	0.000199	1.09509
18.85	3.64967	1.09628	0.000203	1.09608
18.86	3.66195	1.09739	0.000204	1.09718
18.87	3.67042	1.09833	0.000196	1.09813
18.88	3.67526	1.09914	0.000196	1.09894
18.89	3.68411	1.10018	0.000189	1.1
18.9	3.69422	1.10133	0.000205	1.10112
18.91	3.70401	1.10226	0.000217	1.10204
18.92	3.7125	1.10324	0.000216	1.10302
18.93	3.71807	1.10432	0.000203	1.10412
18.94	3.72148	1.10522	0.000209	1.10501
18.95	3.72443	1.1061	0.00021	1.10589
18.96	3.73235	1.10732	0.000219	1.1071
18.97	3.74296	1.10857	0.000209	1.10836
18.98	3.74945	1.10952	0.000223	1.1093
18.99	3.75325	1.11045	0.000227	1.11023
19	3.75717	1.11148	0.000215	1.11126
19.01	3.76227	1.11246	0.000215	1.11224
19.02	3.76856	1.11345	0.000225	1.11323
19.03	3.77199	1.11443	0.000196	1.11424
19.04	3.77646	1.11537	0.000197	1.11517
19.05	3.78612	1.11644	0.000209	1.11623
19.06	3.79472	1.11753	0.000199	1.11733
19.07	3.80317	1.11848	0.000181	1.1183
19.08	3.81447	1.1195	0.000204	1.11929
19.09	3.82244	1.12046	0.000207	1.12025
19.1	3.8256	1.12139	0.000198	1.12119
19.11	3.82982	1.12255	0.000194	1.12236
19.12	3.83536	1.12354	0.000201	1.12334
19.13	3.84323	1.12437	0.000201	1.12417
19.14	3.8533	1.12544	0.00021	1.12523
19.15	3.8608	1.12643	0.000205	1.12623
19.16	3.86282	1.12729	0.000212	1.12708
19.17	3.87088	1.12832	0.0002	1.12812
19.18	3.8884	1.12937	0.000193	1.12918
19.19	3.89643	1.13027	0.000193	1.13008
19.2	3.89435	1.1313	0.0002	1.1311
19.21	3.89974	1.13233	0.000183	1.13215
19.22	3.91201	1.13322	0.000191	1.13303
19.23	3.9189	1.13435	0.000204	1.13415
19.24	3.92135	1.13547	0.000211	1.13526
19.25	3.92716	1.13626	0.000213	1.13605
19.26	3.94062	1.13718	0.00021	1.13697
19.27	3.95342	1.13826	0.000194	1.13806
19.28	3.95823	1.13931	0.000213	1.13909
19.29	3.95921	1.14026	0.000224	1.14003
19.3	3.9635	1.14128	0.000215	1.14106
19.31	3.97066	1.14237	0.000208	1.14216
19.32	3.97446	1.14325	0.000226	1.14303
19.33	3.97728	1.14426	0.000203	1.14406
19.34	3.98457	1.1454	0.000183	1.14522
19.35	3.9949	1.14633	0.000189	1.14614
19.36	4.00473	1.14733	0.000194	1.14714
19.37	4.01038	1.14841	0.000193	1.14822
19.38	4.01107	1.14932	0.000209	1.14912
19.39	4.01948	1.15034	0.000208	1.15014
19.4	4.03199	1.15153	0.000203	1.15133
19.41	4.03382	1.15251	0.000186	1.15232
19.42	4.03814	1.15331	0.000194	1.15312
19.43	4.05256	1.15444	0.000193	1.15425
19.44	4.05805	1.15558	0.000209	1.15537
19.45	4.05529	1.1565	0.000218	1.15628
19.46	4.05991	1.1575	0.000216	1.15729
19.47	4.06486	1.15843	0.000216	1.15821
19.48	4.06605	1.15924	0.000225	1.15902
19.49	4.06882	1.16028	0.000206	1.16007
19.5	4.07795	1.16138	0.000202	1.16118
19.51	4.0935	1.1623	0.000204	1.16209
19.52	4.10069	1.16326	0.000198	1.16306
19.53	4.09947	1.1643	0.000189	1.16411
19.54	4.10589	1.16512	0.000199	1.16492
19.55	4.11549	1.16609	0.000208	1.16588
19.56	4.12221	1.16719	0.00021	1.16698
19.57	4.12957	1.16809	0.000189	1.1679
19.58	4.13414	1.16917	0.000192	1.16898
19.59	4.13487	1.17038	0.000208	1.17017
19.6	4.13994	1.17117	0.000221	1.17095
19.61	4.14855	1.17208	0.000194	1.17189
19.62	4.15586	1.17325	0.000195	1.17305
19.63	4.16349	1.17417	0.000213	1.17395
19.64	4.17041	1.17515	0.00022	1.17493
19.65	4.17252	1.17636	0.000206	1.17616
19.66	4.17545	1.17742	0.000211	1.17721
19.67	4.18462	1.17835	0.000205	1.17815
19.68	4.19371	1.17944	0.000207	1.17924
19.69	4.1992	1.18042	0.000219	1.1802
19.7	4.20259	1.18134	0.000225	1.18112
19.71	4.20592	1.18236	0.000203	1.18215
19.72	4.21104	1.1833	0.000204	1.18309
19.73	4.21779	1.18433	0.000201	1.18413
19.74	4.22423	1.18557	0.000192	1.18538
19.75	4.22625	1.1866	0.000187	1.18641
19.76	4.22469	1.18736	0.000196	1.18717
19.77	4.22951	1.18835	0.000207	1.18814
19.78	4.23953	1.18945	0.000225	1.18923
19.79	4.24443	1.19041	0.000202	1.19021
19.8	4.2484	1.19143	0.000188	1.19125
19.81	4.25972	1.19247	0.000201	1.19227
19.82	4.26656	1.19348	0.000211	1.19327
19.83	4.26408	1.19447	0.000202	1.19426
19.84	4.26326	1.19536	0.000201	1.19516
19.85	4.26574	1.19639	0.000185	1.19621
19.86	4.27506	1.19737	0.000187	1.19718
19.87	4.28426	1.1983	0.000193	1.19811
19.88	4.28576	1.19938	0.000185	1.19919
19.89	4.2882	1.20035	0.000181	1.20016
19.9	4.29469	1.20123	0.00022	1.20101
19.91	4.30349	1.2023	0.000234	1.20207
19.92	4.31494	1.2033	0.000215	1.20309
19.93	4.32308	1.20413	0.000195	1.20394
19.94	4.32715	1.20523	0.000205	1.20502
19.95	4.32566	1.20632	0.000198	1.20613
19.96	4.32005	1.20709	0.000199	1.20689
19.97	4.32715	1.2081	0.000208	1.20789
19.98	4.33978	1.2093	0.000207	1.2091
[truncated: 12,758 more rows]

## Sheet: M-60-11.0-80
Time [s]	Load [kN]	LVDT 1 [mm]	LVDT 2 [mm]	Displacement [mm]
0	0	0	0	0
0.01	0	0	0	0
0.02	4e-06	-1.2e-05	0	-1.2e-05
0.03	-0.000284	-0.0002	2e-06	-0.000202
0.04	-0.001988	-0.00067	1.3e-05	-0.000683
0.05	-0.004493	-0.000907	2.2e-05	-0.000929
0.06	-0.007497	-0.000802	1.2e-05	-0.000814
0.07	-0.007107	-0.000915	7e-06	-0.000922
0.08	-0.00504	-0.001017	2.2e-05	-0.001039
0.09	-0.006904	-0.001051	2.8e-05	-0.001079
0.1	-0.006445	-0.001319	2e-05	-0.001339
0.11	-0.004118	-0.001489	2e-05	-0.001509
0.12	-0.003478	-0.001605	2.1e-05	-0.001626
0.13	-0.006974	-0.001991	3.1e-05	-0.002022
0.14	-0.012344	-0.0023	4.4e-05	-0.002344
0.15	-0.014227	-0.002442	3e-05	-0.002472
0.16	-0.012707	-0.0028	1.6e-05	-0.002816
0.17	-0.010298	-0.00347	1.7e-05	-0.003487
0.18	-0.008085	-0.004412	2.6e-05	-0.004438
0.19	-0.004085	-0.005741	3.8e-05	-0.005779
0.2	0.001919	-0.007187	3e-05	-0.007217
0.21	0.005121	-0.007207	2.6e-05	-0.007233
0.22	0.005754	-0.0057	3.4e-05	-0.005734
0.23	0.011653	-0.00477	2.5e-05	-0.004795
0.24	0.014998	-0.004445	3.9e-05	-0.004484
0.25	0.012696	-0.003765	6.6e-05	-0.003831
0.26	0.020634	-0.003354	5.6e-05	-0.00341
0.27	0.027929	-0.003143	5.2e-05	-0.003195
0.28	0.021081	-0.002662	6.7e-05	-0.002729
0.29	0.02013	-0.002421	6.1e-05	-0.002482
0.3	0.026663	-0.002526	4.8e-05	-0.002574
0.31	0.023431	-0.002467	6e-05	-0.002527
0.32	0.020017	-0.00225	7.3e-05	-0.002323
0.33	0.019296	-0.002117	7.1e-05	-0.002188
0.34	0.015269	-0.002007	6.3e-05	-0.00207
0.35	0.015558	-0.001774	5.6e-05	-0.00183
0.36	0.018974	-0.001508	5.3e-05	-0.001561
0.37	0.019987	-0.001016	6.3e-05	-0.001079
0.38	0.015722	-7.6e-05	7.9e-05	-0.000155
0.39	0.007473	0.001419	8.5e-05	0.001334
0.4	0.003575	0.003645	7.3e-05	0.003572
0.41	0.002731	0.005223	6e-05	0.005163
0.42	0.001558	0.004244	6.6e-05	0.004178
0.43	0.001273	0.002314	8.2e-05	0.002232
0.44	-0.001728	0.001531	7.6e-05	0.001455
0.45	-0.006549	0.000957	7.3e-05	0.000884
0.46	-0.008969	0.000276	7.2e-05	0.000204
0.47	-0.012573	-7.5e-05	5.5e-05	-0.00013
0.48	-0.014497	-0.000588	5.1e-05	-0.000639
0.49	-0.010454	-0.001174	5.8e-05	-0.001232
0.5	-0.006431	-0.001378	4.6e-05	-0.001424
0.51	-0.009489	-0.001526	3.2e-05	-0.001558
0.52	-0.013122	-0.001862	3.3e-05	-0.001895
0.53	-0.014634	-0.002224	3.4e-05	-0.002258
0.54	-0.015574	-0.002454	3.9e-05	-0.002493
0.55	-0.014294	-0.002585	3.7e-05	-0.002622
0.56	-0.014339	-0.002717	2.8e-05	-0.002745
0.57	-0.018038	-0.002908	3.4e-05	-0.002942
0.58	-0.025037	-0.003232	3.8e-05	-0.00327
0.59	-0.023609	-0.003975	3.9e-05	-0.004014
0.6	-0.010896	-0.005381	4.9e-05	-0.00543
0.61	-0.007215	-0.007567	4.7e-05	-0.007614
0.62	-0.015078	-0.009661	3.1e-05	-0.009692
0.63	-0.014022	-0.009275	3.9e-05	-0.009314
0.64	-0.001437	-0.007145	5.6e-05	-0.007201
0.65	0.007481	-0.006254	6e-05	-0.006314
0.66	0.009539	-0.005859	5.2e-05	-0.005911
0.67	0.011562	-0.004827	4.3e-05	-0.00487
0.68	0.012895	-0.004246	5.7e-05	-0.004303
0.69	0.010398	-0.004049	5.9e-05	-0.004108
0.7	0.011794	-0.003535	5.7e-05	-0.003592
0.71	0.018303	-0.003175	8.4e-05	-0.003259
0.72	0.019578	-0.003103	8.2e-05	-0.003185
0.73	0.0141	-0.00287	7.3e-05	-0.002943
0.74	0.011923	-0.002678	9.2e-05	-0.00277
0.75	0.016279	-0.002597	7.9e-05	-0.002676
0.76	0.01859	-0.002386	7.1e-05	-0.002457
0.77	0.020358	-0.00226	9.1e-05	-0.002351
0.78	0.022194	-0.002205	0.0001	-0.002305
0.79	0.020069	-0.00214	9.7e-05	-0.002237
0.8	0.017121	-0.002055	7.9e-05	-0.002134
0.81	0.013956	-0.001822	8.1e-05	-0.001903
0.82	0.015459	-0.00141	9.5e-05	-0.001505
0.83	0.020393	-0.000698	8.1e-05	-0.000779
0.84	0.01981	0.000648	7.8e-05	0.00057
0.85	0.017685	0.002806	0.000102	0.002704
0.86	0.012203	0.004642	0.000104	0.004538
0.87	0.003495	0.004197	9.7e-05	0.0041
0.88	0.001792	0.00243	0.000102	0.002328
0.89	-0.004147	0.001442	8.9e-05	0.001353
0.9	-0.015107	0.000961	6.9e-05	0.000892
0.91	-0.011314	0.000239	6.5e-05	0.000174
0.92	-0.004566	-0.000385	7.2e-05	-0.000457
0.93	-0.009457	-0.000754	6.8e-05	-0.000822
0.94	-0.014911	-0.001164	6.6e-05	-0.00123
0.95	-0.018625	-0.00143	7.6e-05	-0.001506
0.96	-0.020721	-0.001566	6.3e-05	-0.001629
0.97	-0.019203	-0.001806	5.8e-05	-0.001864
0.98	-0.017277	-0.001993	7.1e-05	-0.002064
0.99	-0.016808	-0.002093	7e-05	-0.002163
1	-0.017296	-0.002194	6.4e-05	-0.002258
1.01	-0.022472	-0.002319	6.5e-05	-0.002384
1.02	-0.023382	-0.002433	6e-05	-0.002493
1.03	-0.019103	-0.002618	5.2e-05	-0.00267
1.04	-0.019991	-0.002894	5.5e-05	-0.002949
1.05	-0.021191	-0.003214	4.5e-05	-0.003259
1.06	-0.017317	-0.003902	3.5e-05	-0.003937
1.07	-0.014827	-0.00528	5.6e-05	-0.005336
1.08	-0.013837	-0.007424	6.5e-05	-0.007489
1.09	-0.012871	-0.009411	5.9e-05	-0.00947
1.1	-0.013891	-0.009308	6.4e-05	-0.009372
1.11	-0.008084	-0.007532	5.4e-05	-0.007586
1.12	-0.002536	-0.006299	4.9e-05	-0.006348
1.13	-0.001779	-0.005681	7.8e-05	-0.005759
1.14	0.002741	-0.004957	9.4e-05	-0.005051
1.15	0.008464	-0.004438	8.3e-05	-0.004521
1.16	0.009694	-0.003984	8.1e-05	-0.004065
1.17	0.0085	-0.003529	8.9e-05	-0.003618
1.18	0.008018	-0.00348	0.0001	-0.00358
1.19	0.009693	-0.003275	0.000103	-0.003378
1.2	0.013808	-0.00286	9.6e-05	-0.002956
1.21	0.016763	-0.002694	9.8e-05	-0.002792
1.22	0.016842	-0.002543	0.00011	-0.002653
1.23	0.020688	-0.002364	0.000112	-0.002476
1.24	0.020659	-0.00236	9.5e-05	-0.002455
1.25	0.013939	-0.00231	8.4e-05	-0.002394
1.26	0.014647	-0.002021	0.000106	-0.002127
1.27	0.017021	-0.001773	0.000125	-0.001898
1.28	0.012769	-0.001506	0.000105	-0.001611
1.29	0.015632	-0.000674	9.8e-05	-0.000772
1.3	0.021783	0.00083	0.000127	0.000703
1.31	0.017797	0.002882	0.00013	0.002752
1.32	0.012252	0.004513	0.000119	0.004394
1.33	0.008825	0.003942	0.000124	0.003818
1.34	0.0025	0.002262	0.000127	0.002135
1.35	-0.003849	0.001337	0.00011	0.001227
1.36	-0.010016	0.000743	0.000107	0.000636
1.37	-0.015288	9.6e-05	0.000111	-1.5e-05
1.38	-0.011518	-0.000399	9.7e-05	-0.000496
1.39	-0.007647	-0.000839	0.000101	-0.00094
1.4	-0.013125	-0.001216	9.5e-05	-0.001311
1.41	-0.010423	-0.001384	6.8e-05	-0.001452
1.42	-0.004678	-0.001526	7.2e-05	-0.001598
1.43	-0.012062	-0.001728	8.7e-05	-0.001815
1.44	-0.011059	-0.001948	7.9e-05	-0.002027
1.45	-0.000619	-0.002198	7e-05	-0.002268
1.46	-0.007598	-0.002329	7.5e-05	-0.002404
1.47	-0.02045	-0.002343	8.1e-05	-0.002424
1.48	-0.02065	-0.002437	8.1e-05	-0.002518
1.49	-0.01647	-0.002617	7.3e-05	-0.00269
1.5	-0.014485	-0.00281	6.1e-05	-0.002871
1.51	-0.0121	-0.003184	5.8e-05	-0.003242
1.52	-0.014516	-0.004024	6.3e-05	-0.004087
1.53	-0.021871	-0.005509	7.2e-05	-0.005581
1.54	-0.019872	-0.007769	7.8e-05	-0.007847
1.55	-0.011863	-0.009604	7.7e-05	-0.009681
1.56	-0.010788	-0.009094	7.7e-05	-0.009171
1.57	-0.009012	-0.007189	7.4e-05	-0.007263
1.58	-0.00079	-0.006057	7.8e-05	-0.006135
1.59	0.004963	-0.005639	0.000104	-0.005743
1.6	0.008621	-0.005013	0.000114	-0.005127
1.61	0.009345	-0.004272	0.000109	-0.004381
1.62	0.008479	-0.003855	0.000115	-0.00397
1.63	0.014102	-0.003602	0.000124	-0.003726
1.64	0.018351	-0.003307	0.000131	-0.003438
1.65	0.01697	-0.002995	0.000133	-0.003128
1.66	0.020611	-0.002877	0.000131	-0.003008
1.67	0.024356	-0.002917	0.000133	-0.00305
1.68	0.021245	-0.002689	0.000132	-0.002821
1.69	0.018642	-0.002394	0.000121	-0.002515
1.7	0.020242	-0.002368	0.000127	-0.002495
1.71	0.02293	-0.002378	0.000137	-0.002515
1.72	0.02339	-0.002331	0.000136	-0.002467
1.73	0.022933	-0.002315	0.00014	-0.002455
1.74	0.025647	-0.002183	0.000142	-0.002325
1.75	0.02298	-0.002014	0.000129	-0.002143
1.76	0.014878	-0.001946	0.000125	-0.002071
1.77	0.015776	-0.0017	0.000127	-0.001827
1.78	0.01859	-0.001174	0.000117	-0.001291
1.79	0.017157	-0.000241	0.000129	-0.00037
1.8	0.0186	0.001567	0.000148	0.001419
1.81	0.01611	0.003851	0.000136	0.003715
1.82	0.004859	0.004553	0.000128	0.004425
1.83	0.000574	0.003064	0.00014	0.002924
1.84	0.003357	0.001679	0.000144	0.001535
1.85	-0.000754	0.001129	0.000134	0.000995
1.86	-0.005616	0.000413	0.000124	0.000289
1.87	-0.0061	-0.000252	0.000133	-0.000385
1.88	-0.011392	-0.000617	0.000138	-0.000755
1.89	-0.015902	-0.000976	0.000131	-0.001107
1.9	-0.013759	-0.001285	0.000129	-0.001414
1.91	-0.010495	-0.001504	0.000112	-0.001616
1.92	-0.012031	-0.001677	0.00011	-0.001787
1.93	-0.017002	-0.001832	0.000123	-0.001955
1.94	-0.02222	-0.001976	0.00011	-0.002086
1.95	-0.024589	-0.002192	9.2e-05	-0.002284
1.96	-0.018265	-0.002365	8e-05	-0.002445
1.97	-0.013182	-0.002408	8.7e-05	-0.002495
1.98	-0.019316	-0.002508	0.000108	-0.002616
1.99	-0.023235	-0.002713	0.00011	-0.002823
2	-0.016925	-0.002994	0.000102	-0.003096
2.01	-0.013649	-0.003323	0.0001	-0.003423
2.02	-0.017395	-0.00403	0.000102	-0.004132
2.03	-0.019875	-0.005415	0.000104	-0.005519
2.04	-0.015804	-0.007685	9.1e-05	-0.007776
2.05	-0.009779	-0.009626	9e-05	-0.009716
2.06	-0.009427	-0.009071	0.000119	-0.00919
2.07	-0.01215	-0.007196	0.000123	-0.007319
2.08	-0.008882	-0.006237	0.000114	-0.006351
2.09	0.000129	-0.005675	0.000128	-0.005803
2.1	0.004093	-0.004839	0.000117	-0.004956
2.11	0.004464	-0.004215	0.000105	-0.00432
2.12	0.005263	-0.003863	0.000119	-0.003982
2.13	0.002677	-0.003534	0.000134	-0.003668
2.14	0.002018	-0.003349	0.000144	-0.003493
2.15	0.006748	-0.003115	0.00014	-0.003255
2.16	0.012017	-0.002838	0.00012	-0.002958
2.17	0.011772	-0.002786	0.000129	-0.002915
2.18	0.008409	-0.002793	0.000151	-0.002944
2.19	0.011719	-0.002772	0.000156	-0.002928
2.2	0.01854	-0.002655	0.00016	-0.002815
2.21	0.017328	-0.002499	0.000155	-0.002654
2.22	0.016218	-0.002356	0.000155	-0.002511
2.23	0.021414	-0.002172	0.000165	-0.002337
2.24	0.022388	-0.001946	0.000162	-0.002108
2.25	0.016712	-0.001612	0.000161	-0.001773
2.26	0.011189	-0.001109	0.000165	-0.001274
2.27	0.009365	-3.3e-05	0.000168	-0.000201
2.28	0.0126	0.001987	0.000167	0.00182
2.29	0.014209	0.004219	0.000182	0.004037
2.3	0.006256	0.004619	0.000197	0.004422
2.31	-0.002287	0.002918	0.00017	0.002748
2.32	-0.006467	0.001605	0.000146	0.001459
2.33	-0.01361	0.001072	0.000145	0.000927
2.34	-0.020403	0.000337	0.000132	0.000205
2.35	-0.020513	-0.000205	0.000129	-0.000334
2.36	-0.022954	-0.000541	0.000135	-0.000676
2.37	-0.024962	-0.000929	0.000138	-0.001067
2.38	-0.020267	-0.001347	0.000153	-0.0015
2.39	-0.020555	-0.001612	0.000159	-0.001771
2.4	-0.024758	-0.001739	0.000123	-0.001862
2.41	-0.023264	-0.001928	0.000112	-0.00204
2.42	-0.021853	-0.002055	0.000142	-0.002197
2.43	-0.022243	-0.002159	0.00012	-0.002279
2.44	-0.02146	-0.002237	9.2e-05	-0.002329
2.45	-0.022469	-0.002293	0.000116	-0.002409
2.46	-0.025468	-0.002427	0.000127	-0.002554
2.47	-0.025013	-0.00256	0.000118	-0.002678
2.48	-0.024398	-0.002798	0.000126	-0.002924
2.49	-0.022438	-0.003118	0.000133	-0.003251
2.5	-0.017515	-0.00347	0.000127	-0.003597
2.51	-0.022208	-0.004408	0.000124	-0.004532
2.52	-0.031808	-0.006259	0.000122	-0.006381
2.53	-0.029301	-0.008643	0.000123	-0.008766
2.54	-0.018095	-0.009894	0.000123	-0.010017
2.55	-0.010426	-0.008674	0.000124	-0.008798
2.56	-0.009149	-0.006877	0.000127	-0.007004
2.57	-0.00662	-0.006109	0.000118	-0.006227
2.58	-0.001126	-0.005373	0.00013	-0.005503
2.59	0.002987	-0.004531	0.000157	-0.004688
2.6	0.006431	-0.004209	0.000168	-0.004377
2.61	0.011811	-0.004038	0.000169	-0.004207
2.62	0.013193	-0.003681	0.000164	-0.003845
2.63	0.012927	-0.003303	0.000162	-0.003465
2.64	0.018384	-0.003048	0.000167	-0.003215
2.65	0.018577	-0.002873	0.000172	-0.003045
2.66	0.012623	-0.002815	0.000171	-0.002986
2.67	0.011226	-0.002744	0.000164	-0.002908
2.68	0.012876	-0.002527	0.000155	-0.002682
2.69	0.014216	-0.002436	0.000154	-0.00259
2.7	0.014196	-0.002423	0.000156	-0.002579
2.71	0.014959	-0.002396	0.000168	-0.002564
2.72	0.017235	-0.002356	0.000197	-0.002553
2.73	0.017934	-0.002262	0.000202	-0.002464
2.74	0.018282	-0.002178	0.000175	-0.002353
2.75	0.016707	-0.002101	0.000163	-0.002264
2.76	0.01456	-0.001823	0.000175	-0.001998
2.77	0.013633	-0.001281	0.000178	-0.001459
2.78	0.012212	-0.000394	0.000174	-0.000568
2.79	0.0088	0.001282	0.000178	0.001104
2.8	0.005036	0.00359	0.000178	0.003412
2.81	0.003316	0.004676	0.000182	0.004494
2.82	0.004308	0.003243	0.000201	0.003042
2.83	0.0003	0.001565	0.000202	0.001363
2.84	-0.010858	0.001147	0.000173	0.000974
2.85	-0.015755	0.000599	0.000167	0.000432
2.86	-0.012853	-0.000233	0.000192	-0.000425
2.87	-0.009407	-0.00069	0.000187	-0.000877
2.88	-0.009464	-0.000924	0.00016	-0.001084
2.89	-0.01488	-0.00121	0.000164	-0.001374
2.9	-0.017955	-0.001542	0.000173	-0.001715
2.91	-0.01445	-0.00167	0.000152	-0.001822
2.92	-0.012985	-0.001719	0.000152	-0.001871
2.93	-0.018212	-0.00203	0.000171	-0.002201
2.94	-0.019465	-0.002354	0.000162	-0.002516
2.95	-0.018284	-0.002358	0.000143	-0.002501
2.96	-0.024301	-0.002329	0.000145	-0.002474
2.97	-0.029016	-0.002529	0.000139	-0.002668
2.98	-0.026385	-0.002695	0.000129	-0.002824
2.99	-0.021167	-0.002787	0.000139	-0.002926
3	-0.018054	-0.003075	0.000146	-0.003221
3.01	-0.017204	-0.003548	0.00014	-0.003688
3.02	-0.016374	-0.004417	0.000137	-0.004554
3.03	-0.015602	-0.006147	0.000151	-0.006298
3.04	-0.013125	-0.008624	0.000156	-0.00878
3.05	-0.011202	-0.009934	0.000132	-0.010066
3.06	-0.011872	-0.008485	0.000141	-0.008626
3.07	-0.010647	-0.006709	0.000163	-0.006872
3.08	-0.002971	-0.006281	0.000156	-0.006437
3.09	0.00445	-0.005599	0.000171	-0.00577
3.1	0.005212	-0.004651	0.000191	-0.004842
3.11	0.007659	-0.004432	0.000176	-0.004608
3.12	0.013427	-0.004121	0.000167	-0.004288
3.13	0.016405	-0.003475	0.00018	-0.003655
3.14	0.016694	-0.003244	0.000193	-0.003437
3.15	0.016644	-0.003149	0.000198	-0.003347
3.16	0.017877	-0.002961	0.000184	-0.003145
3.17	0.020837	-0.002832	0.000193	-0.003025
3.18	0.023418	-0.002807	0.000211	-0.003018
3.19	0.021521	-0.002778	0.000195	-0.002973
3.2	0.020207	-0.00267	0.000194	-0.002864
3.21	0.020172	-0.002566	0.000212	-0.002778
3.22	0.01934	-0.00252	0.000192	-0.002712
3.23	0.018549	-0.002333	0.000195	-0.002528
3.24	0.018221	-0.002088	0.000223	-0.002311
3.25	0.01808	-0.001904	0.000207	-0.002111
3.26	0.020259	-0.001572	0.000199	-0.001771
3.27	0.023502	-0.000866	0.000224	-0.00109
3.28	0.022597	0.000522	0.000222	0.0003
3.29	0.017489	0.002711	0.000208	0.002503
3.3	0.014633	0.004548	0.00021	0.004338
3.31	0.00747	0.004058	0.000209	0.003849
3.32	-0.004004	0.002174	0.000194	0.00198
3.33	-0.005433	0.001255	0.000196	0.001059
3.34	-0.005011	0.000786	0.000205	0.000581
3.35	-0.010917	7.8e-05	0.000207	-0.000129
3.36	-0.011037	-0.000366	0.000183	-0.000549
3.37	-0.00865	-0.000707	0.000151	-0.000858
3.38	-0.013688	-0.001121	0.000164	-0.001285
3.39	-0.018272	-0.001464	0.00018	-0.001644
3.4	-0.011749	-0.001636	0.000167	-0.001803
3.41	-0.005069	-0.001789	0.000181	-0.00197
3.42	-0.008539	-0.00204	0.000198	-0.002238
3.43	-0.0141	-0.002219	0.000183	-0.002402
3.44	-0.017956	-0.002323	0.000166	-0.002489
3.45	-0.019036	-0.002379	0.000147	-0.002526
3.46	-0.017094	-0.002434	0.000138	-0.002572
3.47	-0.0203	-0.002515	0.000164	-0.002679
3.48	-0.025089	-0.002702	0.000176	-0.002878
3.49	-0.021975	-0.002876	0.000161	-0.003037
3.5	-0.020685	-0.003016	0.000147	-0.003163
3.51	-0.023191	-0.003466	0.000137	-0.003603
3.52	-0.017009	-0.00438	0.000166	-0.004546
3.53	-0.012121	-0.005982	0.000187	-0.006169
3.54	-0.018036	-0.008316	0.00016	-0.008476
3.55	-0.018583	-0.009801	0.000155	-0.009956
3.56	-0.008846	-0.008745	0.000174	-0.008919
3.57	-0.004659	-0.006924	0.000171	-0.007095
3.58	-0.007156	-0.006169	0.000179	-0.006348
3.59	-0.0059	-0.005612	0.000198	-0.00581
3.6	-0.003226	-0.00478	0.000194	-0.004974
3.61	4.3e-05	-0.004267	0.000197	-0.004464
3.62	0.006261	-0.004112	0.000221	-0.004333
3.63	0.006845	-0.00376	0.000223	-0.003983
3.64	0.006572	-0.003312	0.000203	-0.003515
3.65	0.009914	-0.00326	0.000206	-0.003466
3.66	0.011879	-0.003195	0.000222	-0.003417
3.67	0.016663	-0.00293	0.000225	-0.003155
3.68	0.01919	-0.002788	0.000235	-0.003023
3.69	0.01612	-0.002688	0.000227	-0.002915
3.7	0.016358	-0.002575	0.000201	-0.002776
3.71	0.016673	-0.002426	0.000209	-0.002635
3.72	0.012083	-0.002198	0.000228	-0.002426
3.73	0.013525	-0.002061	0.000221	-0.002282
3.74	0.017534	-0.001806	0.000219	-0.002025
3.75	0.016236	-0.001204	0.000243	-0.001447
3.76	0.016428	-0.000313	0.00024	-0.000553
3.77	0.013863	0.001414	0.000209	0.001205
3.78	0.006577	0.00385	0.000219	0.003631
3.79	0.001972	0.004684	0.000253	0.004431
3.8	-0.001297	0.003138	0.000253	0.002885
3.81	-0.008367	0.001647	0.000232	0.001415
3.82	-0.011047	0.001077	0.000225	0.000852
3.83	-0.008587	0.000404	0.000227	0.000177
3.84	-0.013388	-0.000193	0.000211	-0.000404
3.85	-0.01877	-0.000581	0.000196	-0.000777
3.86	-0.01634	-0.001012	0.000204	-0.001216
3.87	-0.01747	-0.001245	0.000198	-0.001443
3.88	-0.023873	-0.001385	0.000187	-0.001572
3.89	-0.022722	-0.001653	0.000196	-0.001849
3.9	-0.017295	-0.001849	0.000195	-0.002044
3.91	-0.018989	-0.001964	0.00017	-0.002134
3.92	-0.022605	-0.00223	0.000166	-0.002396
3.93	-0.019707	-0.002379	0.000184	-0.002563
3.94	-0.015939	-0.002372	0.000188	-0.00256
3.95	-0.020016	-0.002556	0.000189	-0.002745
3.96	-0.02267	-0.002802	0.000191	-0.002993
3.97	-0.02168	-0.003016	0.000177	-0.003193
3.98	-0.027396	-0.003411	0.000169	-0.00358
3.99	-0.029741	-0.004155	0.000177	-0.004332
4	-0.025042	-0.005521	0.000185	-0.005706
4.01	-0.022011	-0.007754	0.000188	-0.007942
4.02	-0.016269	-0.009665	0.000192	-0.009857
4.03	-0.013887	-0.009187	0.000195	-0.009382
4.04	-0.01726	-0.007289	0.0002	-0.007489
4.05	-0.01597	-0.006311	0.000206	-0.006517
4.06	-0.014941	-0.005791	0.000194	-0.005985
4.07	-0.011952	-0.00504	0.000199	-0.005239
4.08	-0.007492	-0.004599	0.000229	-0.004828
4.09	-0.005556	-0.004275	0.000234	-0.004509
4.1	0.002064	-0.00371	0.000215	-0.003925
4.11	0.008861	-0.003384	0.000209	-0.003593
4.12	0.00716	-0.003432	0.000224	-0.003656
4.13	0.004142	-0.003286	0.000232	-0.003518
4.14	0.002534	-0.002937	0.000219	-0.003156
4.15	-0.000154	-0.002767	0.000219	-0.002986
4.16	0.002707	-0.002733	0.000238	-0.002971
4.17	0.012628	-0.002723	0.000232	-0.002955
4.18	0.015015	-0.002605	0.000227	-0.002832
4.19	0.011086	-0.002335	0.000253	-0.002588
4.2	0.01065	-0.002212	0.000256	-0.002468
4.21	0.010448	-0.002125	0.000233	-0.002358
4.22	0.009322	-0.001829	0.000232	-0.002061
4.23	0.007487	-0.001336	0.000247	-0.001583
4.24	0.006407	-0.000529	0.000252	-0.000781
4.25	0.005176	0.001048	0.000252	0.000796
4.26	0.004488	0.003401	0.000252	0.003149
4.27	0.0028	0.004753	0.000244	0.004509
4.28	-0.000537	0.003491	0.000242	0.003249
4.29	-0.008248	0.001666	0.000252	0.001414
4.3	-0.018595	0.001062	0.000223	0.000839
4.31	-0.024086	0.000593	0.000198	0.000395
4.32	-0.022132	-0.000136	0.000237	-0.000373
4.33	-0.017753	-0.000646	0.000244	-0.00089
4.34	-0.017534	-0.001046	0.000217	-0.001263
4.35	-0.020426	-0.00128	0.000228	-0.001508
4.36	-0.024577	-0.001392	0.000228	-0.00162
4.37	-0.026395	-0.001718	0.000198	-0.001916
4.38	-0.021347	-0.001994	0.000191	-0.002185
4.39	-0.016757	-0.002022	0.000204	-0.002226
4.4	-0.020737	-0.002027	0.000204	-0.002231
4.41	-0.026056	-0.002215	0.0002	-0.002415
4.42	-0.026267	-0.00248	0.000217	-0.002697
4.43	-0.023687	-0.00257	0.000223	-0.002793
4.44	-0.022875	-0.002641	0.000214	-0.002855
4.45	-0.024947	-0.002718	0.000205	-0.002923
4.46	-0.023126	-0.00281	0.0002	-0.00301
4.47	-0.020083	-0.003065	0.000193	-0.003258
4.48	-0.020401	-0.003557	0.000197	-0.003754
4.49	-0.017011	-0.004445	0.00021	-0.004655
4.5	-0.014924	-0.006107	0.000205	-0.006312
4.51	-0.019027	-0.008556	0.000193	-0.008749
4.52	-0.014679	-0.009932	0.000194	-0.010126
4.53	-0.003193	-0.008734	0.000203	-0.008937
4.54	-0.000647	-0.00695	0.000214	-0.007164
4.55	-0.003464	-0.006224	0.000212	-0.006436
4.56	-0.001219	-0.005728	0.000209	-0.005937
4.57	0.001887	-0.004947	0.00022	-0.005167
4.58	0.002316	-0.004267	0.000232	-0.004499
4.59	0.005411	-0.003915	0.00024	-0.004155
4.6	0.011956	-0.003777	0.000237	-0.004014
4.61	0.00991	-0.003519	0.000238	-0.003757
4.62	0.007644	-0.003133	0.000248	-0.003381
4.63	0.015724	-0.00298	0.000252	-0.003232
4.64	0.013078	-0.002943	0.000252	-0.003195
4.65	0.00329	-0.002874	0.000256	-0.00313
4.66	0.003948	-0.002844	0.000262	-0.003106
4.67	0.007791	-0.002626	0.000253	-0.002879
4.68	0.009132	-0.002443	0.000253	-0.002696
4.69	0.007692	-0.002371	0.000266	-0.002637
4.7	0.007997	-0.002135	0.000271	-0.002406
4.71	0.008459	-0.001804	0.000263	-0.002067
4.72	0.003753	-0.001446	0.000259	-0.001705
4.73	0.002447	-0.000703	0.000265	-0.000968
4.74	0.009145	0.000859	0.000273	0.000586
4.75	0.013021	0.00312	0.000276	0.002844
4.76	0.005001	0.004655	0.000254	0.004401
4.77	-0.005933	0.00365	0.000234	0.003416
4.78	-0.008738	0.001742	0.000259	0.001483
4.79	-0.010643	0.001151	0.00027	0.000881
4.8	-0.014349	0.000689	0.00024	0.000449
4.81	-0.017268	-0.00016	0.000245	-0.000405
4.82	-0.020502	-0.000553	0.000264	-0.000817
4.83	-0.023384	-0.000887	0.000236	-0.001123
4.84	-0.026879	-0.001234	0.000212	-0.001446
4.85	-0.029989	-0.001396	0.000232	-0.001628
4.86	-0.029318	-0.0017	0.00025	-0.00195
4.87	-0.028252	-0.001973	0.000238	-0.002211
4.88	-0.032853	-0.001992	0.000227	-0.002219
4.89	-0.033324	-0.002185	0.000231	-0.002416
4.9	-0.026814	-0.002488	0.000236	-0.002724
4.91	-0.028374	-0.002489	0.000239	-0.002728
4.92	-0.032357	-0.002575	0.000238	-0.002813
4.93	-0.031798	-0.002848	0.000234	-0.003082
4.94	-0.032542	-0.003072	0.000232	-0.003304
4.95	-0.031384	-0.003416	0.000228	-0.003644
4.96	-0.030478	-0.004108	0.00023	-0.004338
4.97	-0.033941	-0.005541	0.000232	-0.005773
4.98	-0.030227	-0.007852	0.000228	-0.00808
4.99	-0.020991	-0.009747	0.000236	-0.009983
5	-0.01879	-0.009213	0.000246	-0.009459
5.01	-0.014775	-0.007257	0.000233	-0.00749
5.02	-0.00484	-0.006251	0.000229	-0.00648
5.03	-0.003703	-0.005702	0.000243	-0.005945
5.04	-0.008974	-0.005016	0.000239	-0.005255
5.05	-0.005025	-0.004611	0.000234	-0.004845
5.06	0.003069	-0.004091	0.000253	-0.004344
5.07	0.001274	-0.003568	0.000261	-0.003829
5.08	-0.005113	-0.003445	0.000259	-0.003704
5.09	0.001839	-0.003372	0.000265	-0.003637
5.1	0.00917	-0.003117	0.000269	-0.003386
5.11	0.001874	-0.002937	0.000272	-0.003209
5.12	0.000516	-0.002868	0.000279	-0.003147
5.13	0.005092	-0.002725	0.000292	-0.003017
5.14	0.000488	-0.002592	0.000286	-0.002878
5.15	-4.8e-05	-0.002568	0.000268	-0.002836
5.16	0.008884	-0.002476	0.000266	-0.002742
5.17	0.009902	-0.002265	0.000279	-0.002544
5.18	0.007392	-0.002108	0.00028	-0.002388
5.19	0.01104	-0.001943	0.00027	-0.002213
5.2	0.009633	-0.001538	0.000282	-0.00182
5.21	0.006817	-0.000837	0.000293	-0.00113
5.22	0.007839	0.000555	0.000283	0.000272
5.23	0.004268	0.002778	0.000277	0.002501
5.24	0.000749	0.004482	0.000273	0.004209
5.25	-0.000783	0.00396	0.000279	0.003681
5.26	-0.00685	0.002276	0.000293	0.001983
5.27	-0.012437	0.00131	0.000281	0.001029
5.28	-0.015893	0.000555	0.00025	0.000305
5.29	-0.021586	-0.000133	0.000251	-0.000384
5.3	-0.027337	-0.000426	0.000266	-0.000692
5.31	-0.029507	-0.000833	0.000259	-0.001092
5.32	-0.027931	-0.00127	0.000249	-0.001519
5.33	-0.028126	-0.001476	0.000251	-0.001727
5.34	-0.029149	-0.001729	0.000258	-0.001987
5.35	-0.024048	-0.001966	0.000259	-0.002225
5.36	-0.021751	-0.002093	0.00026	-0.002353
5.37	-0.027417	-0.002174	0.000267	-0.002441
5.38	-0.030783	-0.002288	0.000269	-0.002557
5.39	-0.030295	-0.002522	0.000257	-0.002779
5.4	-0.02749	-0.002606	0.000253	-0.002859
5.41	-0.024977	-0.002577	0.000258	-0.002835
5.42	-0.025954	-0.00282	0.00024	-0.00306
5.43	-0.024747	-0.00313	0.00023	-0.00336
5.44	-0.023349	-0.003434	0.00025	-0.003684
5.45	-0.030141	-0.00428	0.000258	-0.004538
5.46	-0.032618	-0.005824	0.000247	-0.006071
5.47	-0.024189	-0.008038	0.000252	-0.00829
5.48	-0.018551	-0.009698	0.00026	-0.009958
5.49	-0.015321	-0.008898	0.000247	-0.009145
5.5	-0.011488	-0.007065	0.000252	-0.007317
5.51	-0.010034	-0.006215	0.000267	-0.006482
5.52	-0.007463	-0.005687	0.00026	-0.005947
5.53	-0.003411	-0.005058	0.000273	-0.005331
5.54	-0.00051	-0.00452	0.00029	-0.00481
5.55	-0.000711	-0.004026	0.000279	-0.004305
5.56	-0.003395	-0.003718	0.000276	-0.003994
5.57	-0.001057	-0.003521	0.000282	-0.003803
5.58	0.004383	-0.00326	0.00027	-0.00353
5.59	0.003437	-0.003022	0.000262	-0.003284
5.6	0.001393	-0.00288	0.000282	-0.003162
5.61	0.010349	-0.002813	0.000301	-0.003114
5.62	0.022023	-0.002879	0.000306	-0.003185
5.63	0.019873	-0.002971	0.000299	-0.00327
5.64	0.011687	-0.002673	0.000297	-0.00297
5.65	0.012697	-0.002005	0.000304	-0.002309
5.66	0.01925	-0.001247	0.00032	-0.001567
5.67	0.022035	-0.000376	0.00032	-0.000696
5.68	0.023106	0.000405	0.000298	0.000107
5.69	0.020543	0.00119	0.000309	0.000881
5.7	0.017219	0.002269	0.000344	0.001925
5.71	0.024289	0.003314	0.00033	0.002984
5.72	0.036013	0.004083	0.000308	0.003775
5.73	0.039815	0.005036	0.00033	0.004706
5.74	0.043834	0.006041	0.000344	0.005697
5.75	0.050386	0.006818	0.000335	0.006483
5.76	0.053371	0.007817	0.000337	0.00748
5.77	0.054411	0.008921	0.000336	0.008585
5.78	0.054691	0.009866	0.000326	0.00954
5.79	0.06049	0.010948	0.000316	0.010632
5.8	0.067332	0.011931	0.000298	0.011633
5.81	0.063584	0.012748	0.000309	0.012439
5.82	0.059657	0.01379	0.000335	0.013455
5.83	0.06911	0.014988	0.00032	0.014668
5.84	0.082455	0.016039	0.000302	0.015737
5.85	0.085336	0.016965	0.000324	0.016641
5.86	0.089849	0.017971	0.000335	0.017636
5.87	0.095868	0.019074	0.000314	0.01876
5.88	0.090088	0.020062	0.000315	0.019747
5.89	0.091494	0.021098	0.000325	0.020773
5.9	0.102866	0.022214	0.000313	0.021901
5.91	0.101673	0.023125	0.000304	0.022821
5.92	0.10032	0.024134	0.000315	0.023819
5.93	0.109885	0.02531	0.00032	0.02499
5.94	0.115778	0.026203	0.000323	0.02588
5.95	0.117881	0.027049	0.00033	0.026719
5.96	0.1215	0.028187	0.000321	0.027866
5.97	0.123919	0.029285	0.000298	0.028987
5.98	0.124769	0.0302	0.00029	0.02991
5.99	0.130118	0.031187	0.000301	0.030886
6	0.138308	0.032275	0.000317	0.031958
6.01	0.140189	0.033307	0.000315	0.032992
6.02	0.141559	0.03432	0.000296	0.034024
6.03	0.149194	0.03537	0.000293	0.035077
6.04	0.153503	0.03642	0.000299	0.036121
6.05	0.154419	0.037499	0.000281	0.037218
6.06	0.157267	0.038452	0.000256	0.038196
6.07	0.157247	0.039327	0.000266	0.039061
6.08	0.159136	0.040507	0.000276	0.040231
6.09	0.162275	0.041615	0.00026	0.041355
6.1	0.165566	0.042478	0.000253	0.042225
6.11	0.17483	0.043535	0.000258	0.043277
6.12	0.179205	0.044676	0.00025	0.044426
6.13	0.17508	0.045662	0.000232	0.04543
6.14	0.175468	0.0466	0.000226	0.046374
6.15	0.176812	0.047672	0.000222	0.04745
6.16	0.178463	0.048779	0.000212	0.048567
6.17	0.187961	0.049831	0.000203	0.049628
6.18	0.193044	0.050827	0.000195	0.050632
6.19	0.191481	0.051692	0.000192	0.0515
6.2	0.196668	0.052665	0.000179	0.052486
6.21	0.20543	0.053839	0.000155	0.053684
6.22	0.212054	0.054818	0.000147	0.054671
6.23	0.217747	0.055671	0.000132	0.055539
6.24	0.218716	0.056726	0.000112	0.056614
6.25	0.221114	0.057835	9.7e-05	0.057738
6.26	0.229558	0.058796	6.6e-05	0.05873
6.27	0.233873	0.059783	3.5e-05	0.059748
6.28	0.230263	0.060882	1.8e-05	0.060864
6.29	0.233089	0.061845	4e-06	0.061841
6.3	0.241992	0.06273	-2.9e-05	0.062759
6.31	0.245418	0.06383	-8.6e-05	0.063916
6.32	0.250059	0.064953	-0.000137	0.06509
6.33	0.256232	0.065872	-0.000198	0.06607
6.34	0.260905	0.066817	-0.000283	0.0671
6.35	0.26438	0.067806	-0.000356	0.068162
6.36	0.26426	0.068725	-0.000444	0.069169
6.37	0.263346	0.069777	-0.00058	0.070357
6.38	0.266503	0.070868	-0.000707	0.071575
6.39	0.273145	0.071908	-0.000835	0.072743
6.4	0.274277	0.072995	-0.00104	0.074035
6.41	0.273586	0.073993	-0.001297	0.07529
6.42	0.283494	0.074918	-0.001582	0.0765
6.43	0.293416	0.075929	-0.001935	0.077864
6.44	0.291387	0.076994	-0.002372	0.079366
6.45	0.2924	0.078052	-0.002862	0.080914
6.46	0.304468	0.0791	-0.003373	0.082473
6.47	0.313792	0.080135	-0.003923	0.084058
6.48	0.315193	0.081066	-0.004459	0.085525
6.49	0.316642	0.082089	-0.004934	0.087023
6.5	0.319847	0.083259	-0.005431	0.08869
6.51	0.322186	0.084183	-0.005913	0.090096
6.52	0.329065	0.085094	-0.0063	0.091394
6.53	0.337384	0.086313	-0.006667	0.09298
6.54	0.338758	0.087374	-0.007042	0.094416
6.55	0.339249	0.088233	-0.007404	0.095637
6.56	0.340115	0.08926	-0.007778	0.097038
6.57	0.343039	0.090171	-0.008188	0.098359
6.58	0.352026	0.091101	-0.008596	0.099697
6.59	0.361486	0.092349	-0.008985	0.101334
6.6	0.365942	0.093348	-0.009405	0.102753
6.61	0.365203	0.094137	-0.009835	0.103972
6.62	0.364985	0.095245	-0.010175	0.10542
6.63	0.370385	0.096248	-0.010422	0.10667
6.64	0.380575	0.09705	-0.010658	0.107708
6.65	0.391544	0.098217	-0.010911	0.109128
6.66	0.396809	0.099402	-0.011194	0.110596
6.67	0.397692	0.100291	-0.011542	0.111833
6.68	0.401582	0.101393	-0.011903	0.113296
6.69	0.407954	0.1026	-0.01225	0.11485
6.7	0.411091	0.103521	-0.012635	0.116156
6.71	0.413045	0.104513	-0.013053	0.117566
6.72	0.415758	0.105586	-0.013458	0.119044
6.73	0.419153	0.106511	-0.013815	0.120326
6.74	0.426259	0.107605	-0.014126	0.121731
6.75	0.434201	0.108728	-0.014455	0.123183
6.76	0.436685	0.109553	-0.014822	0.124375
6.77	0.440117	0.110524	-0.015152	0.125676
6.78	0.447081	0.111726	-0.015471	0.127197
6.79	0.451595	0.112666	-0.015827	0.128493
6.8	0.454867	0.113594	-0.016196	0.12979
6.81	0.459497	0.114782	-0.016583	0.131365
6.82	0.466462	0.115838	-0.017013	0.132851
6.83	0.471612	0.116731	-0.017514	0.134245
6.84	0.474464	0.11774	-0.018029	0.135769
6.85	0.478301	0.118705	-0.018479	0.137184
6.86	0.484254	0.119612	-0.01892	0.138532
6.87	0.489894	0.120812	-0.019377	0.140189
6.88	0.495821	0.121975	-0.019791	0.141766
6.89	0.504394	0.122747	-0.020178	0.142925
6.9	0.512958	0.123582	-0.020606	0.144188
6.91	0.520589	0.124733	-0.021081	0.145814
6.92	0.523005	0.125762	-0.02157	0.147332
6.93	0.520147	0.126734	-0.022029	0.148763
6.94	0.521197	0.127727	-0.022437	0.150164
6.95	0.523898	0.128571	-0.022809	0.15138
6.96	0.528159	0.129641	-0.023175	0.152816
6.97	0.538997	0.130787	-0.023567	0.154354
6.98	0.548687	0.131585	-0.023958	0.155543
6.99	0.549227	0.132541	-0.024326	0.156867
7	0.54938	0.133793	-0.024696	0.158489
7.01	0.558655	0.134704	-0.025061	0.159765
7.02	0.567707	0.135536	-0.025421	0.160957
7.03	0.571532	0.136734	-0.025805	0.162539
7.04	0.57885	0.137742	-0.026215	0.163957
7.05	0.585968	0.138592	-0.026628	0.16522
7.06	0.587477	0.139661	-0.027051	0.166712
7.07	0.596163	0.140713	-0.027502	0.168215
7.08	0.603997	0.141737	-0.027999	0.169736
7.09	0.59869	0.14281	-0.028563	0.171373
7.1	0.596291	0.143844	-0.029153	0.172997
7.11	0.606488	0.144912	-0.029696	0.174608
7.12	0.617921	0.146023	-0.030215	0.176238
7.13	0.623593	0.147004	-0.030742	0.177746
7.14	0.630557	0.147918	-0.031249	0.179167
7.15	0.6354	0.148982	-0.031716	0.180698
7.16	0.633396	0.150007	-0.032174	0.182181
7.17	0.640104	0.150936	-0.032614	0.18355
7.18	0.654199	0.152131	-0.033043	0.185174
7.19	0.66038	0.153262	-0.033503	0.186765
7.2	0.662279	0.154097	-0.033937	0.188034
7.21	0.66612	0.155118	-0.034369	0.189487
7.22	0.67278	0.156213	-0.034844	0.191057
7.23	0.679387	0.157069	-0.035286	0.192355
7.24	0.686025	0.158099	-0.035694	0.193793
7.25	0.691857	0.159223	-0.03614	0.195363
7.26	0.693093	0.16012	-0.036684	0.196804
7.27	0.697907	0.161117	-0.037301	0.198418
7.28	0.706641	0.162245	-0.037967	0.200212
7.29	0.712931	0.163227	-0.038708	0.201935
7.3	0.718416	0.164136	-0.039421	0.203557
7.31	0.728756	0.165104	-0.039998	0.205102
7.32	0.740634	0.166086	-0.040534	0.20662
7.33	0.746525	0.167094	-0.041136	0.20823
7.34	0.752087	0.168177	-0.041748	0.209925
7.35	0.761291	0.16913	-0.042353	0.211483
7.36	0.766087	0.170073	-0.043073	0.213146
7.37	0.766941	0.171111	-0.043922	0.215033
7.38	0.775173	0.172086	-0.044706	0.216792
7.39	0.787582	0.173118	-0.045325	0.218443
7.4	0.791236	0.174258	-0.045885	0.220143
7.41	0.791577	0.175152	-0.046418	0.22157
7.42	0.800819	0.176012	-0.046904	0.222916
7.43	0.807202	0.177224	-0.047338	0.224562
7.44	0.807573	0.178366	-0.047703	0.226069
7.45	0.813684	0.179198	-0.047998	0.227196
7.46	0.818586	0.180192	-0.048259	0.228451
7.47	0.824946	0.181434	-0.048557	0.229991
7.48	0.832975	0.182452	-0.048912	0.231364
7.49	0.832758	0.183456	-0.049244	0.2327
7.5	0.836729	0.184618	-0.049548	0.234166
7.51	0.846412	0.185507	-0.049889	0.235396
7.52	0.851261	0.186419	-0.050236	0.236655
7.53	0.857093	0.187494	-0.050568	0.238062
7.54	0.869296	0.188447	-0.050919	0.239366
7.55	0.875086	0.189452	-0.051288	0.24074
7.56	0.874354	0.190558	-0.051668	0.242226
7.57	0.878813	0.191572	-0.052062	0.243634
7.58	0.882239	0.192507	-0.052441	0.244948
7.59	0.887779	0.193547	-0.052788	0.246335
7.6	0.898202	0.19455	-0.053133	0.247683
7.61	0.901575	0.195395	-0.053486	0.248881
7.62	0.903476	0.196435	-0.053839	0.250274
7.63	0.905971	0.197512	-0.054174	0.251686
7.64	0.906846	0.198454	-0.054536	0.25299
7.65	0.912368	0.199535	-0.054974	0.254509
7.66	0.918844	0.200436	-0.055406	0.255842
7.67	0.920508	0.201237	-0.05572	0.256957
7.68	0.925196	0.202365	-0.055973	0.258338
7.69	0.934363	0.203526	-0.056253	0.259779
7.7	0.930549	0.204401	-0.056499	0.2609
7.71	0.925055	0.205299	-0.056672	0.261971
7.72	0.93437	0.206487	-0.056838	0.263325
7.73	0.936094	0.207559	-0.05704	0.264599
7.74	0.936027	0.208477	-0.057267	0.265744
7.75	0.948009	0.209436	-0.057455	0.266891
7.76	0.948631	0.210386	-0.057604	0.26799
7.77	0.940931	0.211473	-0.057761	0.269234
7.78	0.944663	0.212564	-0.0579	0.270464
7.79	0.948109	0.213576	-0.058032	0.271608
7.8	0.94613	0.214642	-0.058179	0.272821
7.81	0.945035	0.215554	-0.05831	0.273864
7.82	0.94749	0.216476	-0.058435	0.274911
7.83	0.953606	0.217804	-0.05856	0.276364
7.84	0.957895	0.218991	-0.058667	0.277658
7.85	0.960323	0.219575	-0.058779	0.278354
7.86	0.962842	0.220476	-0.058892	0.279368
7.87	0.963241	0.221872	-0.05899	0.280862
7.88	0.962376	0.222885	-0.059115	0.282
7.89	0.965246	0.223664	-0.059239	0.282903
7.9	0.971	0.224809	-0.059335	0.284144
7.91	0.971712	0.226014	-0.059461	0.285475
7.92	0.966913	0.226901	-0.059585	0.286486
7.93	0.967903	0.227812	-0.059668	0.28748
7.94	0.973532	0.228821	-0.059759	0.28858
7.95	0.972687	0.229813	-0.05986	0.289673
7.96	0.970324	0.230918	-0.059945	0.290863
7.97	0.9715	0.231922	-0.060025	0.291947
7.98	0.972099	0.232782	-0.060099	0.292881
7.99	0.972747	0.233912	-0.06017	0.294082
8	0.970792	0.235082	-0.060265	0.295347
8.01	0.968133	0.235877	-0.060353	0.29623
8.02	0.973093	0.236843	-0.060413	0.297256
8.03	0.981123	0.23802	-0.06048	0.2985
8.04	0.978851	0.238855	-0.060563	0.299418
8.05	0.973527	0.239776	-0.060638	0.300414
8.06	0.974102	0.240975	-0.060688	0.301663
8.07	0.97183	0.241905	-0.060739	0.302644
8.08	0.971092	0.242765	-0.060818	0.303583
8.09	0.97798	0.243952	-0.060913	0.304865
8.1	0.978927	0.245034	-0.060989	0.306023
8.11	0.974626	0.245909	-0.061041	0.30695
8.12	0.976246	0.246948	-0.061072	0.30802
8.13	0.979715	0.247955	-0.061094	0.309049
8.14	0.980188	0.248836	-0.061135	0.309971
8.15	0.984742	0.249929	-0.061195	0.311124
8.16	0.991568	0.251002	-0.061245	0.312247
8.17	0.995322	0.251892	-0.061292	0.313184
8.18	0.997358	0.252979	-0.06133	0.314309
8.19	0.993512	0.254066	-0.061349	0.315415
8.2	0.986423	0.254902	-0.061411	0.316313
8.21	0.983429	0.255894	-0.061548	0.317442
8.22	0.983883	0.25703	-0.061678	0.318708
8.23	0.986337	0.258046	-0.061742	0.319788
8.24	0.985268	0.259075	-0.061806	0.320881
8.25	0.981533	0.260058	-0.06191	0.321968
8.26	0.987167	0.260871	-0.062018	0.322889
8.27	0.995284	0.261852	-0.06215	0.324002
8.28	0.994195	0.263055	-0.062302	0.325357
8.29	0.993594	0.264118	-0.062382	0.3265
8.3	0.995866	0.265168	-0.062405	0.327573
8.31	0.995883	0.266135	-0.062462	0.328597
8.32	0.997054	0.266918	-0.06256	0.329478
8.33	0.997109	0.267922	-0.062661	0.330583
8.34	0.992188	0.269113	-0.062738	0.331851
8.35	0.990595	0.27011	-0.062825	0.332935
8.36	0.99474	0.271023	-0.062982	0.334005
8.37	0.997073	0.272168	-0.063168	0.335336
8.38	0.99915	0.27318	-0.063317	0.336497
8.39	1.00564	0.27396	-0.063441	0.337401
8.4	1.00914	0.275055	-0.063563	0.338618
8.41	1.0073	0.276138	-0.063671	0.339809
8.42	1.00699	0.276934	-0.063753	0.340687
8.43	1.00686	0.278076	-0.063821	0.341897
8.44	1.00303	0.279232	-0.063899	0.343131
8.45	0.997383	0.279972	-0.063984	0.343956
8.46	0.997101	0.281018	-0.064055	0.345073
8.47	1.00432	0.282329	-0.064138	0.346467
8.48	1.00914	0.283229	-0.064251	0.34748
8.49	1.00215	0.284125	-0.064333	0.348458
8.5	0.993639	0.285289	-0.064406	0.349695
8.51	0.994532	0.286227	-0.064512	0.350739
8.52	0.995922	0.287138	-0.064587	0.351725
8.53	0.992399	0.288158	-0.064634	0.352792
8.54	0.995497	0.289096	-0.064704	0.3538
8.55	0.998612	0.290117	-0.064775	0.354892
8.56	0.993915	0.291175	-0.064826	0.356001
8.57	0.991517	0.29216	-0.064863	0.357023
8.58	0.994087	0.2932	-0.06492	0.35812
8.59	0.99573	0.294362	-0.064988	0.35935
8.6	0.99809	0.295363	-0.065029	0.360392
8.61	0.995507	0.296328	-0.065068	0.361396
8.62	0.985659	0.297511	-0.065109	0.36262
8.63	0.986979	0.298424	-0.065158	0.363582
8.64	0.998482	0.299223	-0.065206	0.364429
8.65	1.00158	0.300463	-0.06522	0.365683
8.66	0.998174	0.30148	-0.06524	0.36672
8.67	0.995807	0.302175	-0.0653	0.367475
8.68	0.994097	0.303246	-0.065341	0.368587
8.69	0.995254	0.304338	-0.06534	0.369678
8.7	0.998099	0.305293	-0.065356	0.370649
8.71	1.00069	0.306373	-0.065394	0.371767
8.72	1.00069	0.307408	-0.065431	0.372839
8.73	0.995058	0.30839	-0.065466	0.373856
8.74	0.997294	0.309433	-0.065504	0.374937
8.75	1.00027	0.310364	-0.065535	0.375899
8.76	0.993214	0.31122	-0.065557	0.376777
8.77	0.994178	0.312279	-0.065592	0.377871
8.78	1.00058	0.313373	-0.065637	0.37901
8.79	0.997473	0.314299	-0.065674	0.379973
8.8	0.997618	0.315251	-0.065699	0.38095
8.81	1.00696	0.316411	-0.065743	0.382154
8.82	1.01219	0.317565	-0.065807	0.383372
8.83	1.01225	0.318392	-0.065832	0.384224
8.84	1.00904	0.319371	-0.065855	0.385226
8.85	1.00132	0.320521	-0.065919	0.38644
8.86	1.00121	0.321497	-0.06595	0.387447
8.87	1.00957	0.322553	-0.065954	0.388507
8.88	1.00973	0.323466	-0.065992	0.389458
8.89	1.00433	0.324401	-0.066029	0.39043
8.9	1.00633	0.325611	-0.066049	0.39166
8.91	1.01197	0.326484	-0.066086	0.39257
8.92	1.0108	0.327325	-0.066134	0.393459
8.93	1.00708	0.32855	-0.066185	0.394735
8.94	1.00766	0.329515	-0.066218	0.395733
8.95	1.01221	0.330239	-0.066224	0.396463
8.96	1.01134	0.33139	-0.066253	0.397643
8.97	1.00739	0.332545	-0.066306	0.398851
8.98	1.01333	0.333369	-0.066338	0.399707
8.99	1.01975	0.334427	-0.066357	0.400784
9	1.01468	0.335601	-0.06639	0.401991
9.01	1.01005	0.336454	-0.066439	0.402893
9.02	1.01592	0.337384	-0.066486	0.40387
9.03	1.02276	0.338491	-0.066511	0.405002
9.04	1.02624	0.339387	-0.066533	0.40592
9.05	1.02714	0.340376	-0.066574	0.40695
9.06	1.02492	0.341549	-0.066616	0.408165
9.07	1.02443	0.342414	-0.066642	0.409056
9.08	1.02708	0.343199	-0.066687	0.409886
9.09	1.02955	0.344406	-0.066748	0.411154
9.1	1.02974	0.345549	-0.066783	0.412332
9.11	1.02576	0.346289	-0.066801	0.41309
9.12	1.0233	0.347302	-0.066831	0.414133
9.13	1.03001	0.348602	-0.066884	0.415486
9.14	1.03313	0.349597	-0.066928	0.416525
9.15	1.02483	0.350491	-0.066957	0.417448
9.16	1.02574	0.351432	-0.067005	0.418437
9.17	1.03143	0.352404	-0.067057	0.419461
9.18	1.02803	0.353598	-0.067109	0.420707
9.19	1.0236	0.35472	-0.067163	0.421883
9.2	1.0206	0.355623	-0.067198	0.422821
9.21	1.02176	0.356696	-0.067217	0.423913
9.22	1.02428	0.357744	-0.067232	0.424976
9.23	1.01957	0.358514	-0.067249	0.425763
9.24	1.01574	0.359581	-0.06728	0.426861
9.25	1.01826	0.360833	-0.067325	0.428158
9.26	1.02256	0.361712	-0.067357	0.429069
9.27	1.02639	0.362688	-0.067388	0.430076
9.28	1.0288	0.363916	-0.067449	0.431365
9.29	1.02942	0.364825	-0.067508	0.432333
9.3	1.02563	0.365628	-0.067547	0.433175
9.31	1.01991	0.366695	-0.06759	0.434285
9.32	1.01911	0.367674	-0.067645	0.435319
9.33	1.02241	0.368535	-0.067702	0.436237
9.34	1.02537	0.369653	-0.067747	0.4374
9.35	1.02636	0.370674	-0.067785	0.438459
9.36	1.0265	0.371546	-0.067826	0.439372
9.37	1.02453	0.372501	-0.067872	0.440373
9.38	1.02489	0.373408	-0.06792	0.441328
9.39	1.02772	0.374511	-0.067955	0.442466
9.4	1.02612	0.375696	-0.06798	0.443676
9.41	1.02769	0.376621	-0.06802	0.444641
9.42	1.03202	0.377615	-0.06808	0.445695
9.43	1.03132	0.378769	-0.06814	0.446909
9.44	1.03399	0.37965	-0.068184	0.447834
9.45	1.03688	0.380378	-0.068194	0.448572
9.46	1.02639	0.381474	-0.068216	0.44969
9.47	1.01753	0.382628	-0.068273	0.450901
9.48	1.02282	0.383588	-0.0683	0.451888
9.49	1.02764	0.38465	-0.068303	0.452953
9.5	1.02796	0.385652	-0.068329	0.453981
9.51	1.02855	0.386474	-0.068362	0.454836
9.52	1.0232	0.387541	-0.068378	0.455919
9.53	1.01691	0.388687	-0.068398	0.457085
9.54	1.02101	0.389631	-0.068425	0.458056
9.55	1.02437	0.390717	-0.068451	0.459168
9.56	1.02258	0.391855	-0.068477	0.460332
9.57	1.02099	0.392734	-0.068501	0.461235
9.58	1.01901	0.393648	-0.068521	0.462169
9.59	1.01761	0.39478	-0.068522	0.463302
9.6	1.01841	0.395849	-0.068523	0.464372
9.61	1.02267	0.396801	-0.068553	0.465354
9.62	1.02739	0.397838	-0.068589	0.466427
9.63	1.02675	0.398859	-0.068606	0.467465
9.64	1.02207	0.399776	-0.068616	0.468392
9.65	1.02364	0.400821	-0.068629	0.46945
9.66	1.03065	0.401848	-0.068639	0.470487
9.67	1.03119	0.402742	-0.06865	0.471392
9.68	1.02918	0.403711	-0.068658	0.472369
9.69	1.03012	0.404765	-0.068666	0.473431
9.7	1.02701	0.405739	-0.068676	0.474415
9.71	1.027	0.406732	-0.068693	0.475425
9.72	1.03051	0.407694	-0.068701	0.476395
9.73	1.02891	0.408616	-0.068697	0.477313
9.74	1.02543	0.409663	-0.068712	0.478375
9.75	1.02523	0.410702	-0.068729	0.479431
9.76	1.02726	0.411623	-0.068724	0.480347
9.77	1.0278	0.41261	-0.068723	0.481333
9.78	1.0268	0.413688	-0.068744	0.482432
9.79	1.02543	0.414691	-0.068751	0.483442
9.8	1.02088	0.415729	-0.068751	0.48448
9.81	1.01741	0.416925	-0.068779	0.485704
9.82	1.02017	0.417904	-0.068777	0.486681
9.83	1.02424	0.4187	-0.068739	0.487439
9.84	1.02216	0.419741	-0.068756	0.488497
9.85	1.01937	0.420798	-0.068782	0.48958
9.86	1.02374	0.42175	-0.068767	0.490517
9.87	1.02806	0.422901	-0.068786	0.491687
9.88	1.03099	0.423898	-0.068806	0.492704
9.89	1.03261	0.424701	-0.068791	0.493492
9.9	1.03048	0.425826	-0.06882	0.494646
9.91	1.0316	0.427021	-0.068844	0.495865
9.92	1.03505	0.427954	-0.068803	0.496757
9.93	1.03512	0.429004	-0.068804	0.497808
9.94	1.03556	0.430125	-0.068852	0.498977
9.95	1.03695	0.430998	-0.068856	0.499854
9.96	1.03164	0.431991	-0.068846	0.500837
9.97	1.02709	0.433078	-0.06887	0.501948
9.98	1.03382	0.433937	-0.068875	0.502812
9.99	1.03839	0.434937	-0.068856	0.503793
10	1.03353	0.436095	-0.068864	0.504959
10.01	1.03241	0.436974	-0.068877	0.505851
10.02	1.03265	0.437826	-0.068886	0.506712
10.03	1.02952	0.438886	-0.068894	0.50778
10.04	1.03311	0.439825	-0.068888	0.508713
10.05	1.0387	0.440782	-0.068901	0.509683
10.06	1.03625	0.441963	-0.068917	0.51088
10.07	1.03567	0.442982	-0.06891	0.511892
10.08	1.03745	0.443862	-0.068915	0.512777
10.09	1.03518	0.444942	-0.068933	0.513875
10.1	1.03286	0.445949	-0.068942	0.514891
10.11	1.03442	0.446865	-0.068938	0.515803
10.12	1.0396	0.447914	-0.068938	0.516852
10.13	1.03851	0.448854	-0.068945	0.517799
10.14	1.02974	0.449734	-0.068933	0.518667
10.15	1.03085	0.450809	-0.068936	0.519745
10.16	1.03794	0.451834	-0.068969	0.520803
10.17	1.0371	0.452736	-0.068981	0.521717
10.18	1.03292	0.453805	-0.068964	0.522769
10.19	1.03275	0.454763	-0.068977	0.52374
10.2	1.03334	0.455644	-0.068996	0.52464
10.21	1.03577	0.456799	-0.068988	0.525787
10.22	1.04013	0.457879	-0.068996	0.526875
10.23	1.03889	0.458819	-0.069027	0.527846
10.24	1.03662	0.459948	-0.069029	0.528977
10.25	1.04149	0.461078	-0.069025	0.530103
10.26	1.04185	0.46196	-0.069045	0.531005
10.27	1.04025	0.462918	-0.069057	0.531975
10.28	1.04685	0.464068	-0.069067	0.533135
10.29	1.049	0.464975	-0.06909	0.534065
10.3	1.04119	0.465909	-0.069099	0.535008
10.31	1.03403	0.467163	-0.069095	0.536258
10.32	1.03896	0.46817	-0.069109	0.537279
10.33	1.04625	0.469033	-0.069121	0.538154
10.34	1.04593	0.470109	-0.069125	0.539234
10.35	1.04539	0.471057	-0.069151	0.540208
10.36	1.04694	0.472007	-0.069169	0.541176
10.37	1.04448	0.473188	-0.06917	0.542358
10.38	1.04429	0.474176	-0.069196	0.543372
10.39	1.05211	0.475115	-0.069218	0.544333
10.4	1.05591	0.476299	-0.06922	0.545519
10.41	1.05115	0.477305	-0.069245	0.54655
10.42	1.04476	0.478104	-0.069261	0.547365
10.43	1.0432	0.479103	-0.069233	0.548336
10.44	1.04581	0.480066	-0.069237	0.549303
10.45	1.04598	0.480898	-0.069291	0.550189
10.46	1.04404	0.48198	-0.069324	0.551304
10.47	1.03961	0.483103	-0.069328	0.552431
10.48	1.03856	0.484017	-0.069327	0.553344
10.49	1.04772	0.485031	-0.069341	0.554372
10.5	1.05042	0.486077	-0.069368	0.555445
10.51	1.04217	0.486981	-0.069376	0.556357
10.52	1.04088	0.488059	-0.069372	0.557431
10.53	1.03944	0.489162	-0.069394	0.558556
10.54	1.03544	0.490062	-0.069434	0.559496
10.55	1.04032	0.491136	-0.069446	0.560582
10.56	1.04709	0.49229	-0.069454	0.561744
10.57	1.04457	0.493208	-0.06948	0.562688
10.58	1.03927	0.494146	-0.069501	0.563647
10.59	1.04533	0.495174	-0.069512	0.564686
10.6	1.05316	0.496148	-0.069519	0.565667
10.61	1.05019	0.497068	-0.069526	0.566594
10.62	1.04564	0.498031	-0.069552	0.567583
10.63	1.0457	0.499116	-0.069575	0.568691
10.64	1.04843	0.500117	-0.069567	0.569684
10.65	1.04666	0.501111	-0.069573	0.570684
10.66	1.04467	0.50222	-0.069603	0.571823
10.67	1.05042	0.503212	-0.069617	0.572829
10.68	1.05159	0.504197	-0.069613	0.57381
10.69	1.05024	0.505197	-0.069625	0.574822
10.7	1.0565	0.506065	-0.069656	0.575721
10.71	1.05592	0.507095	-0.069665	0.57676
10.72	1.04735	0.508207	-0.069658	0.577865
10.73	1.04823	0.509077	-0.069686	0.578763
10.74	1.05742	0.510105	-0.069722	0.579827
10.75	1.05821	0.51127	-0.069717	0.580987
10.76	1.05363	0.512139	-0.069708	0.581847
10.77	1.05615	0.51318	-0.069715	0.582895
10.78	1.05666	0.51443	-0.069735	0.584165
10.79	1.05106	0.515208	-0.069739	0.584947
10.8	1.04673	0.516017	-0.069731	0.585748
10.81	1.0471	0.517211	-0.069751	0.586962
10.82	1.04834	0.518235	-0.069768	0.588003
10.83	1.04884	0.519141	-0.069763	0.588904
10.84	1.04546	0.520213	-0.069765	0.589978
10.85	1.04081	0.521102	-0.06977	0.590872
10.86	1.0488	0.521927	-0.069778	0.591705
10.87	1.05903	0.523117	-0.0698	0.592917
10.88	1.05692	0.524155	-0.069809	0.593964
10.89	1.05616	0.525063	-0.069799	0.594862
10.9	1.06138	0.526276	-0.069804	0.59608
10.91	1.05765	0.527286	-0.06982	0.597106
10.92	1.05001	0.528074	-0.069812	0.597886
10.93	1.05465	0.529174	-0.069805	0.598979
10.94	1.05734	0.530236	-0.069821	0.600057
10.95	1.05189	0.531052	-0.06983	0.600882
10.96	1.05512	0.532159	-0.069825	0.601984
10.97	1.05636	0.53332	-0.069832	0.603152
10.98	1.05019	0.534153	-0.069844	0.603997
10.99	1.05606	0.535189	-0.069846	0.605035
11	1.06619	0.53633	-0.069835	0.606165
11.01	1.06429	0.537152	-0.069833	0.606985
11.02	1.06204	0.538013	-0.069841	0.607854
11.03	1.06223	0.539129	-0.069839	0.608968
11.04	1.0598	0.540267	-0.069851	0.610118
11.05	1.06021	0.541266	-0.069861	0.611127
11.06	1.0606	0.54232	-0.069847	0.612167
11.07	1.06232	0.543346	-0.069846	0.613192
11.08	1.06511	0.544302	-0.069857	0.614159
11.09	1.06194	0.545418	-0.069861	0.615279
11.1	1.05847	0.54637	-0.069861	0.616231
11.11	1.05962	0.547177	-0.069869	0.617046
11.12	1.06012	0.548304	-0.06987	0.618174
11.13	1.05708	0.549331	-0.069868	0.619199
11.14	1.05402	0.550168	-0.069872	0.62004
11.15	1.05268	0.551332	-0.06987	0.621202
11.16	1.05354	0.552466	-0.069876	0.622342
11.17	1.05459	0.553321	-0.069892	0.623213
11.18	1.0524	0.554408	-0.0699	0.624308
11.19	1.05413	0.555521	-0.069917	0.625438
11.2	1.06276	0.556321	-0.069933	0.626254
11.21	1.06328	0.557342	-0.069924	0.627266
11.22	1.05953	0.558519	-0.069913	0.628432
11.23	1.062	0.559437	-0.069929	0.629366
11.24	1.0595	0.560396	-0.069928	0.630324
11.25	1.05682	0.561453	-0.069919	0.631372
11.26	1.06234	0.562398	-0.069952	0.63235
11.27	1.06186	0.563408	-0.069975	0.633383
11.28	1.05461	0.564551	-0.069949	0.6345
11.29	1.05295	0.565425	-0.069941	0.635366
11.3	1.05718	0.566218	-0.069956	0.636174
11.31	1.06075	0.567367	-0.069971	0.637338
11.32	1.05972	0.568426	-0.069988	0.638414
11.33	1.06192	0.569314	-0.070002	0.639316
11.34	1.07032	0.570421	-0.069994	0.640415
11.35	1.07099	0.571412	-0.069989	0.641401
11.36	1.06569	0.572322	-0.07	0.642322
11.37	1.06912	0.573405	-0.070018	0.643423
11.38	1.0691	0.574396	-0.070046	0.644442
11.39	1.06048	0.575251	-0.07006	0.645311
11.4	1.06119	0.576285	-0.070049	0.646334
11.41	1.06527	0.577276	-0.070062	0.647338
11.42	1.06225	0.578128	-0.07009	0.648218
11.43	1.05869	0.57918	-0.070079	0.649259
11.44	1.0589	0.580252	-0.070085	0.650337
11.45	1.05972	0.581224	-0.070123	0.651347
11.46	1.06291	0.582349	-0.070127	0.652476
11.47	1.0668	0.583439	-0.070115	0.653554
11.48	1.06688	0.58434	-0.070127	0.654467
11.49	1.06521	0.585258	-0.070134	0.655392
11.5	1.06048	0.58629	-0.070141	0.656431
11.51	1.05568	0.58723	-0.070161	0.657391
11.52	1.06106	0.588111	-0.070173	0.658284
11.53	1.06437	0.589191	-0.070187	0.659378
11.54	1.05676	0.590329	-0.070207	0.660536
11.55	1.05617	0.591318	-0.070213	0.661531
11.56	1.06272	0.59223	-0.070215	0.662445
11.57	1.06037	0.593235	-0.070213	0.663448
11.58	1.05926	0.594399	-0.070214	0.664613
11.59	1.06596	0.59554	-0.070234	0.665774
11.6	1.06926	0.596502	-0.07025	0.666752
11.61	1.06836	0.597462	-0.070254	0.667716
11.62	1.06733	0.598567	-0.070256	0.668823
11.63	1.06145	0.599486	-0.070264	0.66975
11.64	1.05744	0.600302	-0.070289	0.670591
11.65	1.06531	0.601474	-0.07031	0.671784
11.66	1.06978	0.602521	-0.070311	0.672832
11.67	1.06768	0.603342	-0.070315	0.673657
11.68	1.06493	0.604433	-0.070327	0.67476
11.69	1.06195	0.605525	-0.070322	0.675847
11.7	1.06158	0.606524	-0.070326	0.67685
11.71	1.06278	0.60759	-0.070354	0.677944
11.72	1.06471	0.608476	-0.070357	0.678833
11.73	1.06502	0.609274	-0.070354	0.679628
11.74	1.06492	0.610422	-0.070376	0.680798
11.75	1.06876	0.611671	-0.070381	0.682052
11.76	1.07233	0.612477	-0.070371	0.682848
11.77	1.07194	0.613324	-0.070381	0.683705
11.78	1.07077	0.614463	-0.070402	0.684865
11.79	1.06627	0.615417	-0.07042	0.685837
11.8	1.06408	0.61634	-0.070415	0.686755
11.81	1.06969	0.617428	-0.070418	0.687846
11.82	1.0736	0.618425	-0.070457	0.688882
11.83	1.07517	0.619326	-0.070477	0.689803
11.84	1.07452	0.620339	-0.070471	0.69081
11.85	1.07536	0.621274	-0.070474	0.691748
11.86	1.08337	0.62216	-0.07048	0.69264
11.87	1.08702	0.623226	-0.070497	0.693723
11.88	1.0816	0.624245	-0.070504	0.694749
11.89	1.07946	0.625227	-0.070502	0.695729
11.9	1.0819	0.626321	-0.07053	0.696851
11.91	1.07943	0.627283	-0.070555	0.697838
11.92	1.07891	0.628242	-0.070558	0.6988
11.93	1.08572	0.629333	-0.070581	0.699914
11.94	1.08946	0.63032	-0.070601	0.700921
11.95	1.08388	0.63117	-0.070597	0.701767
11.96	1.07899	0.632246	-0.070604	0.70285
11.97	1.08262	0.633494	-0.070637	0.704131
11.98	1.0848	0.634367	-0.070661	0.705028
11.99	1.08702	0.635245	-0.070671	0.705916
12	1.09547	0.636413	-0.070709	0.707122
12.01	1.10119	0.637449	-0.070739	0.708188
12.02	1.09561	0.638456	-0.070746	0.709202
12.03	1.09094	0.639547	-0.070777	0.710324
12.04	1.09434	0.6404	-0.07082	0.71122
12.05	1.09501	0.641236	-0.070847	0.712083
12.06	1.09374	0.642383	-0.070871	0.713254
12.07	1.09444	0.643425	-0.070921	0.714346
12.08	1.09673	0.644281	-0.070976	0.715257
12.09	1.10308	0.645267	-0.071016	0.716283
12.1	1.10965	0.646252	-0.07106	0.717312
12.11	1.11052	0.647234	-0.071113	0.718347
12.12	1.10856	0.64839	-0.071173	0.719563
12.13	1.11025	0.649339	-0.071232	0.720571
12.14	1.1122	0.650197	-0.071294	0.721491
12.15	1.11082	0.651299	-0.07137	0.722669
12.16	1.11064	0.652356	-0.071446	0.723802
12.17	1.11552	0.653316	-0.071517	0.724833
12.18	1.12017	0.654356	-0.071608	0.725964
12.19	1.12274	0.655361	-0.071725	0.727086
12.2	1.12525	0.656306	-0.07183	0.728136
12.21	1.126	0.657285	-0.071919	0.729204
12.22	1.12669	0.658213	-0.072029	0.730242
12.23	1.12899	0.659214	-0.07216	0.731374
12.24	1.13134	0.660458	-0.072279	0.732737
12.25	1.13304	0.661532	-0.072399	0.733931
12.26	1.13331	0.662322	-0.072528	0.73485
12.27	1.13432	0.66331	-0.072649	0.735959
12.28	1.14096	0.664469	-0.072782	0.737251
12.29	1.14848	0.665451	-0.07293	0.738381
12.3	1.15154	0.666399	-0.073092	0.739491
12.31	1.15154	0.667488	-0.073278	0.740766
12.32	1.15064	0.668491	-0.07349	0.741981
12.33	1.1477	0.669307	-0.07373	0.743037
12.34	1.15314	0.670344	-0.073983	0.744327
12.35	1.16594	0.671511	-0.074235	0.745746
12.36	1.16403	0.672531	-0.074478	0.747009
12.37	1.15737	0.673582	-0.074717	0.748299
12.38	1.16462	0.674684	-0.074952	0.749636
12.39	1.16718	0.675708	-0.075165	0.750873
12.4	1.15894	0.676736	-0.075378	0.752114
12.41	1.16177	0.677706	-0.07559	0.753296
12.42	1.1741	0.678537	-0.075778	0.754315
12.43	1.18061	0.679576	-0.07596	0.755536
12.44	1.18162	0.68072	-0.076137	0.756857
12.45	1.18046	0.681586	-0.07631	0.757896
12.46	1.17937	0.682414	-0.076498	0.758912
12.47	1.18277	0.683369	-0.076705	0.760074
12.48	1.18754	0.684404	-0.076922	0.761326
12.49	1.19115	0.685565	-0.077136	0.762701
12.5	1.19284	0.686509	-0.077325	0.763834
12.51	1.19549	0.687223	-0.077502	0.764725
12.52	1.20127	0.688264	-0.077697	0.765961
12.53	1.20477	0.689546	-0.077905	0.767451
12.54	1.2028	0.690449	-0.078125	0.768574
12.55	1.19894	0.691213	-0.078356	0.769569
12.56	1.20266	0.692365	-0.078584	0.770949
12.57	1.21832	0.693411	-0.078826	0.772237
12.58	1.23411	0.694255	-0.079103	0.773358
12.59	1.24086	0.695278	-0.079405	0.774683
12.6	1.23645	0.696249	-0.079741	0.77599
12.61	1.22503	0.697161	-0.080085	0.777246
12.62	1.2256	0.698295	-0.080419	0.778714
12.63	1.23613	0.699332	-0.080737	0.780069
12.64	1.23932	0.700202	-0.081001	0.781203
12.65	1.24284	0.70131	-0.081225	0.782535
12.66	1.25205	0.70235	-0.081452	0.783802
12.67	1.25253	0.703193	-0.081695	0.784888
12.68	1.2495	0.704304	-0.081931	0.786235
12.69	1.25792	0.705384	-0.08216	0.787544
12.7	1.26999	0.706187	-0.0824	0.788587
12.71	1.27128	0.707347	-0.082656	0.790003
12.72	1.26768	0.70849	-0.082945	0.791435
12.73	1.27401	0.709271	-0.083272	0.792543
12.74	1.28383	0.710404	-0.083638	0.794042
12.75	1.28663	0.711622	-0.084048	0.79567
12.76	1.28507	0.712362	-0.084494	0.796856
12.77	1.28917	0.713263	-0.084937	0.7982
12.78	1.3029	0.714469	-0.08537	0.799839
12.79	1.30972	0.715441	-0.085813	0.801254
12.8	1.30423	0.716411	-0.086222	0.802633
12.81	1.30446	0.717541	-0.086602	0.804143
12.82	1.31748	0.718518	-0.086972	0.80549
12.83	1.32841	0.719425	-0.087291	0.806716
12.84	1.33146	0.720441	-0.087584	0.808025
12.85	1.33924	0.72147	-0.087912	0.809382
12.86	1.34766	0.722478	-0.088251	0.810729
12.87	1.34669	0.723526	-0.08858	0.812106
12.88	1.34638	0.724524	-0.088892	0.813416
12.89	1.34977	0.725359	-0.089152	0.814511
12.9	1.35745	0.726288	-0.089383	0.815671
12.91	1.37011	0.727311	-0.08963	0.816941
12.92	1.37802	0.728228	-0.089918	0.818146
12.93	1.38073	0.729292	-0.090246	0.819538
12.94	1.38219	0.730386	-0.090571	0.820957
12.95	1.38145	0.731302	-0.090907	0.822209
12.96	1.38524	0.73241	-0.091294	0.823704
12.97	1.39674	0.733647	-0.091668	0.825315
12.98	1.40416	0.734567	-0.092011	0.826578
12.99	1.40843	0.735405	-0.092386	0.827791
13	1.41394	0.736438	-0.092745	0.829183
13.01	1.41478	0.737479	-0.093074	0.830553
13.02	1.41936	0.738528	-0.093433	0.831961
13.03	1.43115	0.739558	-0.093818	0.833376
13.04	1.43876	0.740416	-0.094209	0.834625
13.05	1.4424	0.741472	-0.094594	0.836066
13.06	1.44664	0.742607	-0.094969	0.837576
13.07	1.45381	0.743439	-0.095393	0.838832
13.08	1.46244	0.744448	-0.09586	0.840308
13.09	1.46667	0.745636	-0.096282	0.841918
13.1	1.46801	0.746501	-0.096653	0.843154
13.11	1.47282	0.747381	-0.097028	0.844409
13.12	1.47893	0.748597	-0.097399	0.845996
13.13	1.4833	0.749666	-0.097754	0.84742
13.14	1.48766	0.750473	-0.098117	0.84859
13.15	1.49451	0.751464	-0.098561	0.850025
13.16	1.50336	0.752556	-0.099087	0.851643
13.17	1.50865	0.75342	-0.099585	0.853005
13.18	1.51284	0.754366	-0.100052	0.854418
13.19	1.51766	0.755514	-0.100558	0.856072
13.2	1.51777	0.756507	-0.101073	0.85758
13.21	1.52316	0.757424	-0.101564	0.858988
13.22	1.53563	0.758432	-0.102078	0.86051
13.23	1.54035	0.759434	-0.102577	0.862011
13.24	1.54058	0.76051	-0.102962	0.863472
13.25	1.54679	0.761483	-0.103298	0.864781
13.26	1.55264	0.762218	-0.103645	0.865863
13.27	1.55865	0.763238	-0.10397	0.867208
13.28	1.56641	0.764431	-0.104313	0.868744
13.29	1.56737	0.76534	-0.104682	0.870022
13.3	1.5699	0.766276	-0.105024	0.8713
13.31	1.57996	0.76736	-0.105379	0.872739
13.32	1.59021	0.76832	-0.10577	0.87409
13.33	1.59881	0.76925	-0.106241	0.875491
13.34	1.60369	0.770406	-0.10681	0.877216
13.35	1.60397	0.771393	-0.10737	0.878763
13.36	1.60575	0.772175	-0.1079	0.880075
13.37	1.61276	0.773292	-0.108434	0.881726
13.38	1.63199	0.774391	-0.10889	0.883281
13.39	1.64587	0.775263	-0.109245	0.884508
13.4	1.64213	0.776394	-0.109629	0.886023
13.41	1.64589	0.777456	-0.110079	0.887535
13.42	1.65426	0.778317	-0.110554	0.888871
13.43	1.65557	0.779388	-0.111063	0.890451
13.44	1.66246	0.78048	-0.111573	0.892053
13.45	1.66891	0.78133	-0.112015	0.893345
13.46	1.67273	0.782313	-0.112393	0.894706
13.47	1.67883	0.783475	-0.112787	0.896262
13.48	1.68197	0.784375	-0.113204	0.897579
13.49	1.68965	0.78526	-0.113591	0.898851
13.5	1.70045	0.786398	-0.113963	0.900361
13.51	1.70459	0.787405	-0.114326	0.901731
13.52	1.70954	0.788399	-0.114704	0.903103
13.53	1.71896	0.789535	-0.11516	0.904695
13.54	1.72486	0.790444	-0.115674	0.906118
13.55	1.72807	0.7913	-0.116209	0.907509
13.56	1.73787	0.79248	-0.116724	0.909204
13.57	1.74917	0.793576	-0.117268	0.910844
13.58	1.75698	0.794433	-0.117925	0.912358
13.59	1.76711	0.795461	-0.118633	0.914094
13.6	1.7718	0.796477	-0.119269	0.915746
13.61	1.76879	0.797454	-0.119808	0.917262
13.62	1.77404	0.798581	-0.12035	0.918931
13.63	1.78636	0.799564	-0.120921	0.920485
13.64	1.79348	0.800467	-0.121448	0.921915
13.65	1.79888	0.801571	-0.121953	0.923524
13.66	1.80564	0.802625	-0.122442	0.925067
13.67	1.8072	0.80353	-0.122843	0.926373
13.68	1.80792	0.804547	-0.12319	0.927737
13.69	1.81187	0.805598	-0.12358	0.929178
13.7	1.81462	0.806503	-0.124008	0.930511
13.71	1.82076	0.807522	-0.124418	0.93194
13.72	1.83042	0.808585	-0.124878	0.933463
13.73	1.83743	0.80947	-0.12543	0.9349
13.74	1.84459	0.810475	-0.126003	0.936478
13.75	1.85379	0.811562	-0.126582	0.938144
13.76	1.86167	0.81241	-0.127218	0.939628
13.77	1.86944	0.813337	-0.12784	0.941177
13.78	1.87798	0.814434	-0.128366	0.9428
13.79	1.88647	0.815404	-0.128837	0.944241
13.8	1.89097	0.816318	-0.129257	0.945575
13.81	1.88841	0.817353	-0.129663	0.947016
13.82	1.88924	0.818276	-0.130188	0.948464
13.83	1.90173	0.819192	-0.13084	0.950032
13.84	1.91484	0.820319	-0.131535	0.951854
13.85	1.92067	0.821271	-0.132229	0.9535
13.86	1.92702	0.822146	-0.132885	0.955031
13.87	1.93918	0.823344	-0.133512	0.956856
13.88	1.95156	0.824407	-0.134144	0.958551
13.89	1.95689	0.825287	-0.134797	0.960084
13.9	1.95867	0.826383	-0.135379	0.961762
13.91	1.96599	0.827399	-0.13582	0.963219
13.92	1.97377	0.828288	-0.136224	0.964512
13.93	1.97647	0.829423	-0.136643	0.966066
13.94	1.98355	0.830516	-0.137091	0.967607
13.95	1.99621	0.831247	-0.137575	0.968822
13.96	2.00817	0.832191	-0.138055	0.970246
13.97	2.0118	0.833514	-0.138522	0.972036
13.98	2.01351	0.834572	-0.139015	0.973587
13.99	2.02636	0.835496	-0.139558	0.975054
14	2.04116	0.83654	-0.140134	0.976674
14.01	2.04762	0.837496	-0.140728	0.978224
14.02	2.05195	0.838529	-0.141323	0.979852
14.03	2.05878	0.839587	-0.141923	0.98151
14.04	2.06324	0.840415	-0.142513	0.982928
14.05	2.06683	0.841353	-0.143104	0.984457
14.06	2.07634	0.842541	-0.143765	0.986306
14.07	2.0858	0.843525	-0.144395	0.98792
14.08	2.0882	0.8444	-0.144908	0.989308
14.09	2.08897	0.84549	-0.145466	0.990956
14.1	2.09347	0.846549	-0.146059	0.992608
14.11	2.10351	0.84752	-0.146606	0.994126
14.12	2.11718	0.84863	-0.147204	0.995834
14.13	2.12257	0.849661	-0.147845	0.997506
14.14	2.12174	0.850561	-0.148425	0.998986
14.15	2.12774	0.851535	-0.148924	1.00046
14.16	2.13679	0.852473	-0.149393	1.00187
14.17	2.14389	0.853379	-0.149912	1.00329
14.18	2.15227	0.854452	-0.150507	1.00496
14.19	2.15889	0.855459	-0.151113	1.00657
14.2	2.16233	0.856385	-0.151685	1.00807
14.21	2.17036	0.857553	-0.152281	1.00983
14.22	2.18327	0.858581	-0.152888	1.01147
14.23	2.19006	0.859365	-0.153402	1.01277
14.24	2.1918	0.86046	-0.153812	1.01427
14.25	2.20072	0.861694	-0.154195	1.01589
14.26	2.21271	0.862578	-0.154583	1.01716
14.27	2.21702	0.863367	-0.154974	1.01834
14.28	2.22375	0.864414	-0.155371	1.01978
14.29	2.24139	0.865422	-0.155797	1.02122
14.3	2.25497	0.866341	-0.156283	1.02262
14.31	2.25692	0.867457	-0.1568	1.02426
14.32	2.26339	0.868463	-0.157268	1.02573
14.33	2.27742	0.869439	-0.157699	1.02714
14.34	2.28252	0.870685	-0.158153	1.02884
14.35	2.28449	0.871683	-0.158668	1.03035
14.36	2.29582	0.872493	-0.159287	1.03178
14.37	2.30647	0.87364	-0.159976	1.03362
14.38	2.31349	0.87464	-0.160661	1.0353
14.39	2.32213	0.875399	-0.161331	1.03673
14.4	2.3286	0.876488	-0.161994	1.03848
14.41	2.33529	0.877574	-0.162656	1.04023
14.42	2.34131	0.878383	-0.163264	1.04165
14.43	2.34354	0.879512	-0.163782	1.04329
14.44	2.35144	0.880715	-0.164307	1.04502
14.45	2.36383	0.881613	-0.16489	1.0465
14.46	2.37016	0.882627	-0.165466	1.04809
14.47	2.3783	0.883621	-0.166013	1.04963
14.48	2.38869	0.884441	-0.166526	1.05097
14.49	2.39175	0.885484	-0.167039	1.05252
14.5	2.39854	0.886514	-0.167636	1.05415
14.51	2.41055	0.887342	-0.168298	1.05564
14.52	2.41507	0.888415	-0.168881	1.0573
14.53	2.41634	0.889546	-0.169379	1.05892
14.54	2.42568	0.890391	-0.169886	1.06028
14.55	2.43654	0.891342	-0.170356	1.0617
14.56	2.4393	0.892475	-0.170781	1.06326
14.57	2.4438	0.893447	-0.171304	1.06475
14.58	2.45258	0.894457	-0.171929	1.06639
14.59	2.45793	0.895561	-0.172587	1.06815
14.6	2.46414	0.89648	-0.173312	1.06979
14.61	2.47327	0.89734	-0.174103	1.07144
14.62	2.47911	0.898317	-0.174888	1.0732
14.63	2.48498	0.899311	-0.175554	1.07486
14.64	2.49517	0.900254	-0.176067	1.07632
14.65	2.50467	0.901322	-0.176557	1.07788
14.66	2.51124	0.90249	-0.177107	1.0796
14.67	2.52114	0.903495	-0.177601	1.0811
14.68	2.53336	0.904513	-0.178016	1.08253
14.69	2.5428	0.905596	-0.178461	1.08406
14.7	2.55058	0.9065	-0.178908	1.08541
14.71	2.55877	0.907402	-0.179308	1.08671
14.72	2.56616	0.908487	-0.17975	1.08824
14.73	2.57405	0.909501	-0.180265	1.08977
14.74	2.58584	0.910495	-0.180791	1.09129
14.75	2.59322	0.911636	-0.181358	1.09299
14.76	2.59821	0.912598	-0.182008	1.09461
14.77	2.61227	0.913534	-0.182652	1.09619
14.78	2.62227	0.914684	-0.183233	1.09792
14.79	2.616	0.915613	-0.183807	1.09942
14.8	2.61521	0.916546	-0.184414	1.10096
14.81	2.62659	0.917757	-0.184965	1.10272
14.82	2.63681	0.918784	-0.185453	1.10424
14.83	2.64674	0.919715	-0.186009	1.10572
14.84	2.65658	0.920643	-0.186608	1.10725
14.85	2.66431	0.921536	-0.187139	1.10868
14.86	2.67366	0.922606	-0.18766	1.11027
14.87	2.67901	0.923753	-0.188223	1.11198
14.88	2.68034	0.924622	-0.188811	1.11343
14.89	2.68661	0.92548	-0.189419	1.1149
14.9	2.6973	0.926599	-0.189928	1.11653
14.91	2.70484	0.927597	-0.19029	1.11789
14.92	2.7063	0.928485	-0.190667	1.11915
14.93	2.70982	0.929617	-0.191143	1.12076
14.94	2.71795	0.930694	-0.19169	1.12238
14.95	2.72457	0.931482	-0.1923	1.12378
14.96	2.7333	0.932411	-0.192929	1.12534
14.97	2.74193	0.933428	-0.193496	1.12692
14.98	2.74602	0.93429	-0.193977	1.12827
14.99	2.75161	0.935286	-0.194377	1.12966
15	2.76475	0.936388	-0.194744	1.13113
15.01	2.77669	0.937349	-0.19512	1.13247
15.02	2.78034	0.938308	-0.195498	1.13381
15.03	2.78748	0.939406	-0.195919	1.13532
15.04	2.80173	0.940433	-0.196445	1.13688
15.05	2.80691	0.941362	-0.197029	1.13839
15.06	2.80805	0.942457	-0.197593	1.14005
15.07	2.81978	0.943476	-0.198131	1.14161
15.08	2.83473	0.94435	-0.198707	1.14306
15.09	2.84397	0.945406	-0.199357	1.14476
15.1	2.84952	0.946437	-0.200108	1.14654
15.11	2.85342	0.947384	-0.20098	1.14836
15.12	2.85791	0.948443	-0.20178	1.15022
15.13	2.86589	0.94951	-0.202338	1.15185
15.14	2.87758	0.95044	-0.202819	1.15326
15.15	2.88673	0.951482	-0.203423	1.1549
15.16	2.89115	0.952611	-0.204106	1.15672
15.17	2.89957	0.953475	-0.204797	1.15827
15.18	2.91257	0.954383	-0.205521	1.1599
15.19	2.92632	0.955526	-0.206213	1.16174
15.2	2.94171	0.956486	-0.206818	1.1633
15.21	2.94952	0.957468	-0.207426	1.16489
15.22	2.95395	0.958653	-0.208075	1.16673
15.23	2.95891	0.959547	-0.208766	1.16831
15.24	2.96327	0.960461	-0.209544	1.17
15.25	2.97341	0.961706	-0.210307	1.17201
15.26	2.98263	0.962617	-0.210902	1.17352
15.27	2.98663	0.963441	-0.211403	1.17484
15.28	2.99238	0.964575	-0.211923	1.1765
15.29	3.00426	0.965514	-0.212413	1.17793
15.3	3.01448	0.966474	-0.212865	1.17934
15.31	3.01874	0.967623	-0.21336	1.18098
15.32	3.02721	0.968439	-0.213911	1.18235
15.33	3.03559	0.969313	-0.214459	1.18377
15.34	3.03642	0.970534	-0.215078	1.18561
15.35	3.03903	0.971493	-0.215813	1.18731
15.36	3.04644	0.972411	-0.216542	1.18895
15.37	3.05576	0.973529	-0.217178	1.19071
15.38	3.0639	0.974513	-0.217713	1.19223
15.39	3.06994	0.97547	-0.218189	1.19366
15.4	3.07807	0.976545	-0.218631	1.19518
15.41	3.0871	0.977461	-0.219004	1.19646
15.42	3.09405	0.978333	-0.219369	1.1977
15.43	3.0977	0.979518	-0.219788	1.19931
15.44	3.10597	0.980639	-0.220234	1.20087
15.45	3.11808	0.981382	-0.220732	1.20211
15.46	3.12953	0.982369	-0.22129	1.20366
15.47	3.14477	0.983606	-0.221839	1.20544
15.48	3.15835	0.984584	-0.222341	1.20692
15.49	3.16356	0.985536	-0.222799	1.20834
15.5	3.16567	0.986576	-0.223324	1.2099
15.51	3.17161	0.987422	-0.223989	1.21141
15.52	3.18225	0.988356	-0.224702	1.21306
15.53	3.19448	0.989504	-0.225406	1.21491
15.54	3.20697	0.990459	-0.226043	1.2165
15.55	3.21501	0.991454	-0.226571	1.21802
15.56	3.2168	0.992545	-0.227031	1.21958
15.57	3.22518	0.993477	-0.227428	1.2209
15.58	3.23699	0.994504	-0.227818	1.22232
15.59	3.23873	0.995605	-0.228243	1.22385
15.6	3.24171	0.99649	-0.228639	1.22513
15.61	3.25552	0.997435	-0.229037	1.22647
15.62	3.26831	0.998615	-0.229503	1.22812
15.63	3.27263	0.999555	-0.230008	1.22956
15.64	3.27924	1.00042	-0.230557	1.23098
15.65	3.29317	1.00164	-0.231172	1.23281
15.66	3.29873	1.00262	-0.231812	1.23443
15.67	3.29608	1.00333	-0.232424	1.23575
15.68	3.30205	1.00439	-0.23298	1.23737
15.69	3.31499	1.00555	-0.23352	1.23907
15.7	3.32278	1.00651	-0.234099	1.24061
15.71	3.32771	1.00761	-0.234716	1.24232
15.72	3.33599	1.00875	-0.235394	1.24414
15.73	3.34203	1.0096	-0.236152	1.24575
15.74	3.34401	1.01039	-0.236896	1.24729
15.75	3.35138	1.01144	-0.237545	1.24899
15.76	3.36314	1.01247	-0.238131	1.25061
15.77	3.36916	1.0135	-0.238667	1.25217
15.78	3.37378	1.01459	-0.239202	1.25379
15.79	3.38202	1.01547	-0.239834	1.2553
15.8	3.39054	1.01648	-0.240503	1.25698
15.81	3.39888	1.01763	-0.241106	1.25873
15.82	3.40857	1.01849	-0.241708	1.2602
15.83	3.42007	1.01946	-0.242382	1.26184
15.84	3.42939	1.0206	-0.243017	1.26361
15.85	3.43749	1.02146	-0.24356	1.26502
15.86	3.44859	1.02237	-0.24409	1.26646
15.87	3.46218	1.0236	-0.244621	1.26822
15.88	3.4687	1.02464	-0.245205	1.26984
15.89	3.46503	1.02547	-0.24583	1.2713
15.9	3.46721	1.02655	-0.246369	1.27292
15.91	3.47822	1.02754	-0.246815	1.27436
15.92	3.49131	1.02841	-0.24733	1.27574
15.93	3.5011	1.02957	-0.248017	1.27759
15.94	3.5088	1.03072	-0.248769	1.27949
15.95	3.52089	1.03156	-0.249302	1.28086
15.96	3.53009	1.03253	-0.249582	1.28212
15.97	3.53603	1.03377	-0.249927	1.2837
15.98	3.54557	1.03481	-0.250505	1.28532
15.99	3.55542	1.03571	-0.251172	1.28688
16	3.5619	1.03677	-0.251727	1.28849
16.01	3.5679	1.03779	-0.252112	1.28991
16.02	3.5741	1.03882	-0.252437	1.29126
16.03	3.57941	1.03985	-0.252894	1.29274
16.04	3.58538	1.04075	-0.253554	1.29431
16.05	3.59537	1.04179	-0.254283	1.29608
16.06	3.60751	1.04292	-0.254852	1.29777
16.07	3.61122	1.0438	-0.255248	1.29905
16.08	3.61192	1.04468	-0.255712	1.30039
16.09	3.62668	1.04577	-0.256258	1.30203
16.1	3.64357	1.04669	-0.256692	1.30339
16.11	3.64666	1.04749	-0.257057	1.30455
16.12	3.65003	1.0486	-0.257433	1.30604
16.13	3.65881	1.04975	-0.257798	1.30755
16.14	3.664	1.05072	-0.258244	1.30896
16.15	3.67283	1.05176	-0.25883	1.31059
16.16	3.68406	1.05277	-0.259443	1.31221
16.17	3.68781	1.05369	-0.259949	1.31364
16.18	3.69017	1.05475	-0.260335	1.31509
16.19	3.69537	1.05579	-0.260713	1.3165
16.2	3.70074	1.05659	-0.261157	1.31775
16.21	3.71006	1.05756	-0.261631	1.31919
16.22	3.72219	1.05873	-0.262136	1.32087
16.23	3.73348	1.05956	-0.262718	1.32228
16.24	3.74473	1.06041	-0.263346	1.32376
16.25	3.7508	1.0615	-0.263985	1.32548
16.26	3.75518	1.06243	-0.264623	1.32705
16.27	3.76136	1.06351	-0.265186	1.32869
16.28	3.76457	1.06473	-0.265686	1.33042
16.29	3.7733	1.06561	-0.266187	1.3318
16.3	3.78894	1.06648	-0.266672	1.33315
16.31	3.79742	1.06766	-0.267143	1.33481
16.32	3.80337	1.06861	-0.267613	1.33622
16.33	3.80984	1.06939	-0.26808	1.33747
16.34	3.8124	1.07054	-0.268601	1.33914
16.35	3.82617	1.07158	-0.269165	1.34074
16.36	3.84684	1.07245	-0.269685	1.34213
16.37	3.85434	1.07355	-0.270208	1.34376
16.38	3.85415	1.07466	-0.27081	1.34547
16.39	3.85887	1.07568	-0.271464	1.34714
16.4	3.86984	1.07676	-0.272083	1.34884
16.41	3.88529	1.07777	-0.272602	1.35037
16.42	3.89828	1.07865	-0.273087	1.35174
16.43	3.8996	1.07972	-0.273578	1.3533
16.44	3.89619	1.08088	-0.273981	1.35487
16.45	3.90327	1.08182	-0.27436	1.35618
16.46	3.91383	1.08271	-0.274863	1.35758
16.47	3.92143	1.08368	-0.275488	1.35917
16.48	3.93132	1.08458	-0.276188	1.36077
16.49	3.93842	1.08561	-0.27691	1.36252
16.5	3.93983	1.08673	-0.277529	1.36425
16.51	3.94245	1.08766	-0.278007	1.36566
16.52	3.9516	1.08864	-0.278464	1.36711
16.53	3.96435	1.08982	-0.278951	1.36877
16.54	3.97392	1.09074	-0.279382	1.37012
16.55	3.97709	1.09156	-0.279736	1.3713
16.56	3.9804	1.0927	-0.280112	1.37281
16.57	3.98525	1.09373	-0.280547	1.37427
16.58	3.98858	1.09461	-0.281017	1.37562
16.59	3.99384	1.09565	-0.281521	1.37717
16.6	4.00254	1.09663	-0.282019	1.37865
16.61	4.01037	1.09754	-0.282458	1.37999
16.62	4.01375	1.0987	-0.282915	1.38161
16.63	4.0197	1.09978	-0.283455	1.38323
16.64	4.03319	1.10056	-0.284028	1.38459
16.65	4.04673	1.10161	-0.284518	1.38612
16.66	4.05473	1.10283	-0.284901	1.38773
16.67	4.05768	1.10366	-0.285322	1.38898
16.68	4.0611	1.10454	-0.285857	1.3904
16.69	4.07119	1.10569	-0.286435	1.39213
16.7	4.0795	1.10663	-0.286991	1.39362
16.71	4.08757	1.10755	-0.287581	1.39513
16.72	4.10353	1.10859	-0.28824	1.39683
16.73	4.11381	1.10956	-0.28889	1.39845
16.74	4.11629	1.11068	-0.289434	1.40011
16.75	4.12267	1.11179	-0.289854	1.40164
16.76	4.1324	1.11262	-0.290246	1.40287
16.77	4.13839	1.11356	-0.290714	1.40427
16.78	4.14433	1.11472	-0.291248	1.40597
16.79	4.1509	1.1156	-0.291816	1.40741
16.8	4.15928	1.11649	-0.292399	1.40889
16.81	4.17606	1.11777	-0.292945	1.41071
16.82	4.18618	1.11878	-0.293502	1.41228
16.83	4.18603	1.1196	-0.29408	1.41368
16.84	4.19135	1.12071	-0.29457	1.41528
16.85	4.1995	1.12175	-0.294966	1.41672
16.86	4.20466	1.12266	-0.295328	1.41799
16.87	4.20687	1.12362	-0.295671	1.41929
16.88	4.21246	1.12464	-0.296006	1.42065
16.89	4.22309	1.12563	-0.296419	1.42205
16.9	4.2316	1.12657	-0.296912	1.42349
16.91	4.23867	1.12756	-0.297425	1.42499
16.92	4.24508	1.12864	-0.29799	1.42663
16.93	4.24853	1.12973	-0.298617	1.42834
16.94	4.2578	1.13063	-0.299183	1.42982
16.95	4.27051	1.13138	-0.299644	1.43103
16.96	4.27465	1.13245	-0.300096	1.43255
16.97	4.27888	1.13366	-0.300595	1.43425
16.98	4.29037	1.13454	-0.301064	1.4356
16.99	4.30007	1.1355	-0.301449	1.43695
17	4.30676	1.13667	-0.301813	1.43848
17.01	4.30795	1.13757	-0.302161	1.43973
17.02	4.30596	1.13847	-0.30252	1.44099
17.03	4.31369	1.13962	-0.30296	1.44258
17.04	4.32727	1.1406	-0.303415	1.44401
17.05	4.33727	1.14148	-0.303858	1.44534
17.06	4.34207	1.14255	-0.304372	1.44692
17.07	4.34432	1.14354	-0.304937	1.44847
17.08	4.35202	1.14454	-0.305486	1.45003
17.09	4.36748	1.14562	-0.305981	1.4516
17.1	4.37845	1.14647	-0.30638	1.45285
17.11	4.38179	1.14743	-0.306727	1.45416
17.12	4.38909	1.14863	-0.3071	1.45573
17.13	4.39561	1.14958	-0.30749	1.45707
17.14	4.39756	1.15049	-0.307882	1.45838
17.15	4.4065	1.15167	-0.308242	1.45991
17.16	4.4205	1.15271	-0.308542	1.46125
17.17	4.43013	1.15343	-0.308851	1.46228
17.18	4.43743	1.1544	-0.309232	1.46363
17.19	4.44494	1.15565	-0.309699	1.46535
17.2	4.45139	1.15667	-0.310266	1.46694
17.21	4.45727	1.15769	-0.310957	1.46865
17.22	4.46694	1.15877	-0.311696	1.47047
17.23	4.47486	1.15966	-0.312271	1.47194
17.24	4.4809	1.16062	-0.312633	1.47326
17.25	4.49062	1.16173	-0.312942	1.47467
17.26	4.49769	1.16275	-0.313256	1.476
17.27	4.50381	1.16373	-0.313538	1.47727
17.28	4.51352	1.16475	-0.313863	1.47861
17.29	4.51932	1.16573	-0.314309	1.48004
17.3	4.52279	1.16676	-0.314857	1.48162
17.31	4.53062	1.16774	-0.315421	1.48317
17.32	4.53757	1.16863	-0.315876	1.4845
17.33	4.53868	1.16965	-0.31623	1.48588
17.34	4.5409	1.17072	-0.316585	1.4873
17.35	4.55136	1.17154	-0.31695	1.48849
17.36	4.56175	1.17247	-0.31734	1.48981
17.37	4.56657	1.17372	-0.317798	1.49152
17.38	4.5725	1.17474	-0.318274	1.49301
17.39	4.57717	1.17556	-0.318715	1.49427
17.4	4.57605	1.17666	-0.319205	1.49586
17.41	4.58111	1.17771	-0.31974	1.49745
17.42	4.59371	1.1785	-0.320157	1.49866
17.43	4.60085	1.17959	-0.320463	1.50005
17.44	4.60538	1.1807	-0.320789	1.50149
17.45	4.61143	1.18147	-0.321152	1.50262
17.46	4.61687	1.18244	-0.32153	1.50397
17.47	4.62679	1.18359	-0.321951	1.50554
17.48	4.63696	1.18452	-0.322399	1.50691
17.49	4.63677	1.18555	-0.322822	1.50838
17.5	4.63793	1.18673	-0.323252	1.50998
17.51	4.64976	1.18765	-0.323738	1.51139
17.52	4.65805	1.18857	-0.324233	1.5128
17.53	4.66328	1.18968	-0.32471	1.51439
17.54	4.67325	1.19063	-0.32519	1.51582
17.55	4.67815	1.19153	-0.32566	1.51719
17.56	4.68102	1.19266	-0.326072	1.51873
17.57	4.68904	1.19368	-0.326422	1.5201
17.58	4.69599	1.19454	-0.326791	1.52133
17.59	4.70763	1.1956	-0.327204	1.52281
17.6	4.72068	1.1966	-0.327637	1.52423
17.61	4.72889	1.19749	-0.328078	1.52557
17.62	4.7332	1.19867	-0.328515	1.52718
17.63	4.73308	1.19976	-0.328917	1.52868
17.64	4.73681	1.2006	-0.329288	1.52989
17.65	4.74447	1.20172	-0.329642	1.53136
17.66	4.74863	1.20282	-0.329961	1.53278
17.67	4.75129	1.20365	-0.330243	1.53389
17.68	4.75848	1.20481	-0.330519	1.53533
17.69	4.76874	1.20593	-0.330804	1.53674
17.7	4.76886	1.2067	-0.331096	1.53779
17.71	4.76608	1.20768	-0.331418	1.5391
17.72	4.77895	1.20871	-0.331753	1.54046
17.73	4.79196	1.20954	-0.332104	1.54164
17.74	4.79031	1.21054	-0.332465	1.54301
17.75	4.79567	1.2117	-0.332788	1.54449
17.76	4.80729	1.21271	-0.333092	1.5458
17.77	4.80702	1.21364	-0.33338	1.54702
17.78	4.80874	1.21467	-0.333667	1.54834
17.79	4.81944	1.21574	-0.333987	1.54973
17.8	4.82488	1.21679	-0.334329	1.55111
17.81	4.82641	1.21775	-0.334669	1.55241
17.82	4.83287	1.21856	-0.334965	1.55353
17.83	4.8419	1.21946	-0.335211	1.55467
17.84	4.84872	1.22055	-0.335454	1.556
17.85	4.8561	1.22154	-0.33572	1.55726
17.86	4.86015	1.22243	-0.335978	1.55841
17.87	4.85707	1.22362	-0.336225	1.55985
17.88	4.8608	1.22478	-0.336475	1.56126
17.89	4.86975	1.22552	-0.336729	1.56225
17.9	4.86944	1.22647	-0.337023	1.56349
17.91	4.87018	1.22772	-0.337324	1.56504
17.92	4.88048	1.22878	-0.337606	1.56638
17.93	4.88765	1.22972	-0.337915	1.56764
17.94	4.88799	1.23066	-0.338216	1.56888
17.95	4.8911	1.23148	-0.338454	1.56994
17.96	4.8953	1.23244	-0.338691	1.57113
17.97	4.90022	1.23362	-0.338949	1.57257
17.98	4.9081	1.23467	-0.339189	1.57386
17.99	4.91088	1.23572	-0.339423	1.57514
18	4.91455	1.23676	-0.339676	1.57643
18.01	4.92455	1.23763	-0.339922	1.57756
18.02	4.93042	1.23869	-0.340143	1.57883
18.03	4.9321	1.23977	-0.340408	1.58018
18.04	4.93455	1.24068	-0.340722	1.5814
18.05	4.94017	1.24169	-0.341012	1.58271
18.06	4.94277	1.24282	-0.341303	1.58412
18.07	4.93872	1.24385	-0.341607	1.58545
18.08	4.93986	1.24478	-0.341911	1.58669
18.09	4.94795	1.24578	-0.342228	1.58801
18.1	4.95447	1.24676	-0.342507	1.58926
18.11	4.96076	1.24763	-0.342748	1.59038
18.12	4.96509	1.24871	-0.343018	1.59173
18.13	4.96631	1.24978	-0.343313	1.59309
18.14	4.97197	1.25069	-0.343558	1.59424
18.15	4.97951	1.25179	-0.343775	1.59557
18.16	4.98513	1.25276	-0.343992	1.59675
18.17	4.99271	1.25351	-0.344182	1.59769
18.18	4.99766	1.25462	-0.34437	1.59899
18.19	5.00086	1.25572	-0.344562	1.60028
18.2	5.00484	1.25647	-0.344752	1.60122
18.21	5.00802	1.2574	-0.344964	1.60237
18.22	5.01518	1.25856	-0.34521	1.60377
18.23	5.01816	1.25942	-0.345455	1.60487
18.24	5.01746	1.26046	-0.345657	1.60612
18.25	5.02161	1.26172	-0.345842	1.60756
18.26	5.02327	1.2625	-0.346044	1.60854
18.27	5.02401	1.26342	-0.346245	1.60966
18.28	5.03089	1.26462	-0.34642	1.61104
18.29	5.04491	1.26551	-0.346567	1.61208
18.3	5.05595	1.26648	-0.346715	1.61319
18.31	5.05317	1.26754	-0.346873	1.61442
18.32	5.04591	1.26841	-0.347037	1.61544
18.33	5.04802	1.26941	-0.347213	1.61662
18.34	5.06041	1.27061	-0.347379	1.61799
18.35	5.06944	1.27161	-0.347537	1.61915
18.36	5.06741	1.27256	-0.347722	1.62028
18.37	5.06445	1.27364	-0.347897	1.62154
18.38	5.06693	1.27454	-0.348062	1.62261
18.39	5.06853	1.27551	-0.348243	1.62376
18.4	5.06619	1.27673	-0.348393	1.62512
18.41	5.06543	1.27779	-0.348537	1.62632
18.42	5.06678	1.27868	-0.348738	1.62742
18.43	5.06802	1.27971	-0.348946	1.62866
18.44	5.07027	1.28076	-0.349109	1.62987
18.45	5.07564	1.28165	-0.349281	1.63093
18.46	5.0819	1.28262	-0.349487	1.63211
18.47	5.08255	1.28384	-0.34971	1.63355
18.48	5.07991	1.28495	-0.349915	1.63487
18.49	5.08392	1.28591	-0.350076	1.63599
18.5	5.08672	1.28684	-0.350245	1.63709
18.51	5.08474	1.28776	-0.35043	1.63819
18.52	5.08547	1.28886	-0.350576	1.63944
18.53	5.08629	1.28998	-0.350724	1.6407
18.54	5.08455	1.29081	-0.350877	1.64168
18.55	5.08928	1.29162	-0.350963	1.64258
18.56	5.09975	1.2927	-0.351002	1.6437
18.57	5.09399	1.29373	-0.351052	1.64478
18.58	5.07967	1.29465	-0.351137	1.64579
18.59	5.08155	1.29568	-0.351289	1.64697
18.6	5.09098	1.29667	-0.351442	1.64811
18.61	5.09198	1.29762	-0.351495	1.64912
18.62	5.09018	1.29869	-0.351519	1.65021
18.63	5.09206	1.29975	-0.351652	1.6514
18.64	5.09214	1.30074	-0.351868	1.65261
18.65	5.08818	1.30175	-0.352019	1.65377
18.66	5.08635	1.30266	-0.352059	1.65472
18.67	5.08984	1.30352	-0.352081	1.6556
18.68	5.09164	1.30457	-0.352118	1.65668
18.69	5.08834	1.30566	-0.352147	1.65781
18.7	5.08672	1.30658	-0.352177	1.65876
18.71	5.08529	1.30754	-0.352205	1.65975
18.72	5.0786	1.30866	-0.352214	1.66087
18.73	5.06918	1.30964	-0.352232	1.66187
18.74	5.06421	1.31068	-0.352275	1.66295
18.75	5.06127	1.31176	-0.35231	1.66407
18.76	5.05273	1.31273	-0.352335	1.66506
18.77	5.05063	1.31376	-0.352354	1.66612
18.78	5.05387	1.31475	-0.352355	1.6671
18.79	5.04584	1.31565	-0.352362	1.66801
18.8	5.03883	1.31665	-0.352377	1.66902
18.81	5.03527	1.3177	-0.352381	1.67008
18.82	5.02763	1.31865	-0.352395	1.67104
18.83	5.02349	1.31965	-0.352398	1.67205
18.84	5.02151	1.32087	-0.352371	1.67325
18.85	5.01056	1.32187	-0.352355	1.67423
18.86	4.9963	1.32265	-0.352375	1.67503
18.87	4.99186	1.32384	-0.352389	1.67622
18.88	4.99134	1.32493	-0.352382	1.67731
18.89	4.98487	1.32566	-0.352386	1.67805
18.9	4.97745	1.32671	-0.352398	1.67911
18.91	4.96939	1.32775	-0.352398	1.68014
18.92	4.96098	1.3286	-0.352388	1.68099
18.93	4.95468	1.32973	-0.352386	1.68212
18.94	4.94577	1.33076	-0.352398	1.68315
18.95	4.93765	1.33154	-0.352407	1.68395
18.96	4.93304	1.33263	-0.352387	1.68501
18.97	4.92587	1.33385	-0.352372	1.68622
18.98	4.91764	1.33475	-0.352392	1.68714
18.99	4.90789	1.33567	-0.352403	1.68807
19	4.89592	1.33679	-0.352399	1.68919
19.01	4.88795	1.33764	-0.35241	1.69005
19.02	4.882	1.33845	-0.352413	1.69086
19.03	4.87146	1.33962	-0.352401	1.69202
19.04	4.85775	1.34076	-0.352403	1.69316
19.05	4.84901	1.34165	-0.352415	1.69406
19.06	4.84512	1.34257	-0.352406	1.69497
19.07	4.83987	1.34356	-0.352391	1.69595
19.08	4.83379	1.34456	-0.3524	1.69696
19.09	4.82378	1.3456	-0.352419	1.69802
19.1	4.81007	1.34662	-0.352426	1.69905
19.11	4.80151	1.34775	-0.352425	1.70017
19.12	4.79639	1.34887	-0.352415	1.70128
19.13	4.79195	1.34965	-0.352395	1.70204
19.14	4.7882	1.35047	-0.352398	1.70287
19.15	4.78252	1.35173	-0.352422	1.70415
19.16	4.78026	1.35279	-0.352434	1.70522
19.17	4.77821	1.35345	-0.352439	1.70588
19.18	4.77185	1.35448	-0.352438	1.70692
19.19	4.76507	1.35575	-0.352435	1.70819
19.2	4.75326	1.35665	-0.352446	1.7091
19.21	4.73372	1.35759	-0.352446	1.71004
19.22	4.72134	1.35869	-0.352442	1.71114
19.23	4.71794	1.35964	-0.352451	1.71209
19.24	4.70892	1.36064	-0.352449	1.71309
19.25	4.69944	1.3617	-0.352423	1.71412
19.26	4.69861	1.36263	-0.352411	1.71504
19.27	4.69679	1.36366	-0.352435	1.71609
19.28	4.69059	1.36482	-0.352445	1.71726
19.29	4.68947	1.36582	-0.352434	1.71826
19.3	4.68419	1.36673	-0.352433	1.71916
19.31	4.6676	1.36781	-0.352433	1.72025
19.32	4.65984	1.36873	-0.352424	1.72115
19.33	4.66266	1.36955	-0.352433	1.72199
19.34	4.65763	1.37072	-0.352456	1.72318
19.35	4.64986	1.37178	-0.352458	1.72424
19.36	4.64749	1.37265	-0.352444	1.7251
19.37	4.64245	1.37375	-0.352433	1.72618
19.38	4.63475	1.37472	-0.352429	1.72715
19.39	4.63014	1.37561	-0.352443	1.72805
19.4	4.62828	1.37677	-0.35247	1.72924
19.41	4.62768	1.37783	-0.352474	1.7303
19.42	4.62182	1.3786	-0.352461	1.73106
19.43	4.61294	1.37956	-0.352453	1.73201
19.44	4.61234	1.38067	-0.35244	1.73311
19.45	4.61747	1.38159	-0.352436	1.73402
19.46	4.6188	1.38261	-0.352458	1.73507
19.47	4.61732	1.38375	-0.352445	1.73619
19.48	4.61136	1.38467	-0.352413	1.73708
19.49	4.60365	1.38553	-0.352418	1.73795
19.5	4.60244	1.38658	-0.352426	1.73901
19.51	4.60583	1.38763	-0.352444	1.74007
19.52	4.60547	1.38855	-0.352458	1.741
19.53	4.5985	1.38956	-0.35243	1.74199
19.54	4.59167	1.39058	-0.35241	1.74299
19.55	4.58923	1.39155	-0.35242	1.74397
19.56	4.59088	1.3926	-0.35243	1.74503
19.57	4.59346	1.39361	-0.352442	1.74605
19.58	4.59656	1.3946	-0.352442	1.74704
19.59	4.59549	1.39568	-0.352437	1.74811
19.6	4.58574	1.39669	-0.352428	1.74912
19.61	4.57816	1.39759	-0.352409	1.75
19.62	4.58054	1.39859	-0.352409	1.751
19.63	4.58435	1.39964	-0.352419	1.75206
19.64	4.58051	1.40063	-0.352428	1.75306
19.65	4.57527	1.40174	-0.352441	1.75418
19.66	4.57835	1.4028	-0.35243	1.75523
19.67	4.58123	1.40371	-0.352418	1.75613
19.68	4.57475	1.40466	-0.352437	1.7571
19.69	4.57115	1.40566	-0.352446	1.75811
19.7	4.5754	1.40668	-0.352434	1.75911
19.71	4.57816	1.40778	-0.352427	1.7602
19.72	4.57715	1.40881	-0.352413	1.76122
19.73	4.57365	1.40977	-0.352407	1.76218
19.74	4.56972	1.41079	-0.352412	1.76321
19.75	4.56958	1.41178	-0.352416	1.76419
19.76	4.5735	1.41272	-0.352439	1.76516
19.77	4.57373	1.41366	-0.352441	1.7661
19.78	4.57028	1.41462	-0.352411	1.76703
19.79	4.57395	1.41566	-0.352403	1.76806
19.8	4.57909	1.41678	-0.352412	1.7692
19.81	4.57693	1.41781	-0.352419	1.77023
19.82	4.57512	1.41859	-0.352428	1.77102
19.83	4.57823	1.41945	-0.352435	1.77188
19.84	4.58002	1.42063	-0.352424	1.77305
19.85	4.5755	1.42183	-0.352413	1.77425
19.86	4.57031	1.42277	-0.352419	1.77518
19.87	4.57127	1.42369	-0.352423	1.77611
19.88	4.57469	1.42471	-0.352419	1.77713
19.89	4.57511	1.42566	-0.352418	1.77808
19.9	4.57612	1.42663	-0.352422	1.77905
19.91	4.57696	1.42756	-0.352424	1.77998
19.92	4.57609	1.4285	-0.352429	1.78093
19.93	4.57923	1.42964	-0.352429	1.78207
19.94	4.58221	1.43066	-0.352437	1.7831
19.95	4.58223	1.43157	-0.35245	1.78402
19.96	4.58258	1.43262	-0.352435	1.78505
19.97	4.58019	1.43365	-0.352423	1.78607
19.98	4.57904	1.43458	-0.352423	1.787
[truncated: 14,080 more rows]
