# Supplementary material for: Experimental data on the development of “Post-installed Screw Pullout test” for in-situ investigation of concrete strength
Source: Data Brief. 2020 Aug 22;32:106190. doi: 10.1016/j.dib.2020.106190 (PMC7475196; doi:10.1016/j.dib.2020.106190)
Supplement: Supplementary file 1 — Fig. 1: Load-displacement curves for test set up 1. Fig. 2: Load-displacement curves for test set up 2. Fig. 3: Load-displacement curves for test set up 3. Fig. 4: Load-displacement curves for test set up 4. Fig. 5: Load-displacement curves for test set up 5. Fig. 6: Load-displacement curves for test set up 6. Fig. 7: Load-displacement curves for test set up 7. Fig. 8: Load-displacement curves for test set up 8. Fig. 9: Load-displacement curves for test set up 9. Fig. 10: Load-displacement curves for test set up 10. Fig. 11: Load-displacement curves for test set up 11. Fig. 12: Load-displacement curves for test set up 12. Fig. 13: Load-displacement curves for test set up 13. Fig. 14: Load-displacement curves for test set up 14. Fig. 15: Load-displacement curves for test set up 15. Fig. 16: Load-displacement curves for test set up 16. Fig. 17: Load-displacement curves for test set up 17. Fig. 18: Load-displacement curves for Mix 1 at 7 days. Fig. 19: Load-displacement curves for Mix 1 at 14 days. Fig. 20: Load-displacement curves for Mix 1 at 28 days. Fig. 21: Load-displacement curves for Mix 1 at 100 days. Fig. 22: Load-displacement curves for Mix 2 at 7 days. Fig. 23: Load-displacement curves for Mix 2 at 14 days. Fig. 24: Load-displacement curves for Mix 2 at 28 days. Fig. 25: Load-displacement curves for Mix 2 at 100 days. [file mmc1.zip › Figure 13 - Test set up 13.xlsx]

## Sheet: M-60-11.0-83
Time [s]	Load [kN]	LVDT 1 [mm]	LVDT 2 [mm]	Displacement [mm]
0	0	0	0	0
0.01	0	0	0	0
0.02	9.1e-05	-2.2e-05	-1e-06	-2.1e-05
0.03	0.001868	-0.000374	-8e-06	-0.000366
0.04	0.006628	-0.00128	-3.7e-05	-0.001243
0.05	0.008873	-0.001563	-6.5e-05	-0.001498
0.06	0.009158	-0.001014	-6.1e-05	-0.000953
0.07	0.010535	-0.000828	-5.4e-05	-0.000774
0.08	0.010329	-0.000885	-6.4e-05	-0.000821
0.09	0.004125	-0.00071	-7.5e-05	-0.000635
0.1	0.001123	-0.000557	-7.1e-05	-0.000486
0.11	0.012813	-0.000443	-6.7e-05	-0.000376
0.12	0.020957	-0.000241	-7.3e-05	-0.000168
0.13	0.013879	-0.000176	-6.9e-05	-0.000107
0.14	0.007013	-0.0002	-5.6e-05	-0.000144
0.15	0.007881	-2.9e-05	-5.4e-05	2.5e-05
0.16	0.00956	0.000109	-5.2e-05	0.000161
0.17	0.007139	0.000208	-4.5e-05	0.000253
0.18	0.006356	0.000376	-4.3e-05	0.000419
0.19	0.012629	0.000483	-5.1e-05	0.000534
0.2	0.01885	0.000534	-4.6e-05	0.00058
0.21	0.017804	0.000617	-3.8e-05	0.000655
0.22	0.014822	0.000761	-4.6e-05	0.000807
0.23	0.011921	0.000841	-5.1e-05	0.000892
0.24	0.008622	0.000872	-5.2e-05	0.000924
0.25	0.008848	0.000955	-5.4e-05	0.001009
0.26	0.006159	0.000963	-5.1e-05	0.001014
0.27	0.002691	0.000915	-4.4e-05	0.000959
0.28	0.010363	0.001037	-5.7e-05	0.001094
0.29	0.017304	0.001204	-6.7e-05	0.001271
0.3	0.0129	0.001291	-4.6e-05	0.001337
0.31	0.00759	0.001344	-4.8e-05	0.001392
0.32	0.010714	0.001447	-7.1e-05	0.001518
0.33	0.011387	0.001508	-6.6e-05	0.001574
0.34	0.008491	0.001477	-5.9e-05	0.001536
0.35	0.010326	0.001476	-5.5e-05	0.001531
0.36	0.009787	0.001584	-3.7e-05	0.001621
0.37	0.008575	0.001719	-3.9e-05	0.001758
0.38	0.013384	0.001802	-5.1e-05	0.001853
0.39	0.012462	0.001879	-4.1e-05	0.00192
0.4	0.00186	0.00189	-4.3e-05	0.001933
0.41	-0.003604	0.001862	-7.6e-05	0.001938
0.42	0.001154	0.001945	-7.7e-05	0.002022
0.43	0.011019	0.001955	-4.1e-05	0.001996
0.44	0.015099	0.002011	-3.2e-05	0.002043
0.45	0.011278	0.002107	-3.9e-05	0.002146
0.46	0.014543	0.002093	-5.2e-05	0.002145
0.47	0.017405	0.00217	-7e-05	0.00224
0.48	0.01199	0.00226	-5.9e-05	0.002319
0.49	0.014335	0.002255	-3.6e-05	0.002291
0.5	0.017912	0.002197	-4.9e-05	0.002246
0.51	0.013577	0.002009	-8.2e-05	0.002091
0.52	0.014731	0.002083	-8e-05	0.002163
0.53	0.020335	0.002515	-4.7e-05	0.002562
0.54	0.020197	0.002723	-4.3e-05	0.002766
0.55	0.017603	0.002837	-6.4e-05	0.002901
0.56	0.0174	0.003251	-7.1e-05	0.003322
0.57	0.01317	0.003893	-5.5e-05	0.003948
0.58	0.008727	0.004977	-3.4e-05	0.005011
0.59	0.009485	0.007117	-4.2e-05	0.007159
0.6	0.004466	0.010127	-5.4e-05	0.010181
0.61	-0.002524	0.011412	-5.8e-05	0.01147
0.62	-0.005523	0.009394	-5.7e-05	0.009451
0.63	-0.011918	0.007155	-5.1e-05	0.007206
0.64	-0.018015	0.006495	-4e-05	0.006535
0.65	-0.01792	0.005708	-4.5e-05	0.005753
0.66	-0.020515	0.004684	-6.8e-05	0.004752
0.67	-0.02405	0.004217	-8.6e-05	0.004303
0.68	-0.02086	0.00376	-7.4e-05	0.003834
0.69	-0.020058	0.003328	-5.1e-05	0.003379
0.7	-0.020339	0.003286	-6.7e-05	0.003353
0.71	-0.015771	0.003173	-7.8e-05	0.003251
0.72	-0.017952	0.002886	-6.4e-05	0.00295
0.73	-0.020565	0.002702	-7.7e-05	0.002779
0.74	-0.01756	0.002601	-7.7e-05	0.002678
0.75	-0.017004	0.002543	-5.9e-05	0.002602
0.76	-0.01335	0.002422	-6.6e-05	0.002488
0.77	-0.012633	0.002166	-7.9e-05	0.002245
0.78	-0.019475	0.002006	-7.6e-05	0.002082
0.79	-0.020503	0.001835	-6.5e-05	0.0019
0.8	-0.019067	0.001308	-5.6e-05	0.001364
0.81	-0.019179	0.00038	-6.8e-05	0.000448
0.82	-0.013277	-0.001367	-7.3e-05	-0.001294
0.83	-0.007632	-0.004175	-6.3e-05	-0.004112
0.84	-0.010458	-0.006074	-6.1e-05	-0.006013
0.85	-0.016246	-0.004877	-4.6e-05	-0.004831
0.86	-0.013979	-0.002734	-2.6e-05	-0.002708
0.87	-0.004659	-0.001804	-5.5e-05	-0.001749
0.88	-0.001791	-0.000974	-0.000101	-0.000873
0.89	-0.00497	1e-06	-8.3e-05	8.4e-05
0.9	-0.001594	0.000457	-3.1e-05	0.000488
0.91	0.002848	0.00086	-2.7e-05	0.000887
0.92	-0.002227	0.001325	-4.6e-05	0.001371
0.93	-0.007917	0.001697	-5.7e-05	0.001754
0.94	-0.004458	0.001832	-6.6e-05	0.001898
0.95	-0.00064	0.001775	-5.3e-05	0.001828
0.96	-0.000433	0.001927	-2.6e-05	0.001953
0.97	0.001172	0.002155	-2.6e-05	0.002181
0.98	0.000118	0.002224	-6.5e-05	0.002289
0.99	-0.000275	0.002415	-8e-05	0.002495
1	0.006605	0.002752	-4.9e-05	0.002801
1.01	0.008886	0.002962	-2.9e-05	0.002991
1.02	0.005305	0.003239	-3.5e-05	0.003274
1.03	0.006626	0.003767	-6e-05	0.003827
1.04	0.009719	0.004694	-7.7e-05	0.004771
1.05	0.011594	0.006608	-7.8e-05	0.006686
1.06	0.01131	0.009431	-6.5e-05	0.009496
1.07	0.007724	0.010762	-5.9e-05	0.010821
1.08	0.003816	0.009009	-7.3e-05	0.009082
1.09	-0.004376	0.006985	-7.1e-05	0.007056
1.1	-0.007882	0.006341	-5.3e-05	0.006394
1.11	-0.004126	0.005622	-6e-05	0.005682
1.12	-0.006403	0.004777	-8.6e-05	0.004863
1.13	-0.010947	0.004499	-8.8e-05	0.004587
1.14	-0.013101	0.004238	-6.6e-05	0.004304
1.15	-0.017014	0.003705	-4.6e-05	0.003751
1.16	-0.019268	0.0034	-3.6e-05	0.003436
1.17	-0.019031	0.003221	-4.9e-05	0.00327
1.18	-0.015632	0.002922	-7.6e-05	0.002998
1.19	-0.015939	0.002779	-8.8e-05	0.002867
1.2	-0.025206	0.002751	-6.6e-05	0.002817
1.21	-0.024116	0.002605	-3.8e-05	0.002643
1.22	-0.012731	0.002451	-6.3e-05	0.002514
1.23	-0.009914	0.002353	-8.9e-05	0.002442
1.24	-0.015486	0.002282	-6.6e-05	0.002348
1.25	-0.018738	0.002199	-4.5e-05	0.002244
1.26	-0.018976	0.001897	-5e-05	0.001947
1.27	-0.022592	0.001335	-4.9e-05	0.001384
1.28	-0.026731	0.000337	-6.3e-05	0.0004
1.29	-0.023686	-0.001775	-9.6e-05	-0.001679
1.3	-0.016239	-0.004636	-9.1e-05	-0.004545
1.31	-0.014616	-0.005843	-6.5e-05	-0.005778
1.32	-0.016431	-0.004142	-5.9e-05	-0.004083
1.33	-0.008617	-0.002165	-4.8e-05	-0.002117
1.34	0.001577	-0.001347	-4.5e-05	-0.001302
1.35	0.005968	-0.000563	-5.9e-05	-0.000504
1.36	0.00976	0.000179	-5e-05	0.000229
1.37	0.011637	0.000672	-3.6e-05	0.000708
1.38	0.010458	0.001035	-5.6e-05	0.001091
1.39	0.00722	0.001209	-7.9e-05	0.001288
1.4	0.002891	0.00142	-6.6e-05	0.001486
1.41	-0.00157	0.001746	-4.8e-05	0.001794
1.42	-0.005013	0.00199	-5e-05	0.00204
1.43	-0.002613	0.002279	-4.3e-05	0.002322
1.44	0.005134	0.002591	-4.4e-05	0.002635
1.45	0.005568	0.002586	-6.2e-05	0.002648
1.46	-0.001448	0.002557	-5.8e-05	0.002615
1.47	-0.004359	0.002845	-3.8e-05	0.002883
1.48	-8e-06	0.003079	-4.6e-05	0.003125
1.49	0.00666	0.003377	-5.7e-05	0.003434
1.5	0.01004	0.004206	-5.2e-05	0.004258
1.51	0.010181	0.00566	-6.7e-05	0.005727
1.52	0.008957	0.008096	-7.5e-05	0.008171
1.53	0.006614	0.01044	-5.7e-05	0.010497
1.54	-0.00137	0.010051	-6.4e-05	0.010115
1.55	-0.011539	0.00789	-7.5e-05	0.007965
1.56	-0.013015	0.006788	-5.4e-05	0.006842
1.57	-0.012354	0.006128	-4.6e-05	0.006174
1.58	-0.014813	0.005191	-5.8e-05	0.005249
1.59	-0.010073	0.004722	-5.6e-05	0.004778
1.6	-0.006289	0.004343	-6e-05	0.004403
1.61	-0.010192	0.003711	-7.9e-05	0.00379
1.62	-0.009785	0.003579	-7.6e-05	0.003655
1.63	-0.007937	0.003491	-5.1e-05	0.003542
1.64	-0.011797	0.003008	-6.6e-05	0.003074
1.65	-0.00766	0.002804	-8.7e-05	0.002891
1.66	0.001088	0.00279	-7.1e-05	0.002861
1.67	-0.003687	0.0027	-5.8e-05	0.002758
1.68	-0.011747	0.002619	-4.3e-05	0.002662
1.69	-0.013606	0.002453	-3.5e-05	0.002488
1.7	-0.0152	0.002193	-5.5e-05	0.002248
1.71	-0.016592	0.001788	-6.1e-05	0.001849
1.72	-0.017878	0.001094	-5.8e-05	0.001152
1.73	-0.0178	-0.000257	-6.1e-05	-0.000196
1.74	-0.012011	-0.002705	-5.2e-05	-0.002653
1.75	-0.009493	-0.005413	-6.1e-05	-0.005352
1.76	-0.012965	-0.005596	-6.4e-05	-0.005532
1.77	-0.00795	-0.003385	-4.1e-05	-0.003344
1.78	0.004235	-0.002027	-4.7e-05	-0.00198
1.79	0.007208	-0.001485	-6.5e-05	-0.00142
1.8	0.001509	-0.000422	-6.4e-05	-0.000358
1.81	0.001499	0.0004	-7.4e-05	0.000474
1.82	0.006716	0.000639	-8.2e-05	0.000721
1.83	0.009548	0.001061	-6.2e-05	0.001123
1.84	0.010697	0.001665	-4.6e-05	0.001711
1.85	0.010759	0.001803	-5.3e-05	0.001856
1.86	0.012354	0.001857	-6.2e-05	0.001919
1.87	0.01734	0.002153	-5.7e-05	0.00221
1.88	0.015289	0.002273	-6.1e-05	0.002334
1.89	0.011459	0.002315	-7.8e-05	0.002393
1.9	0.01658	0.002412	-6.7e-05	0.002479
1.91	0.020554	0.002484	-5.2e-05	0.002536
1.92	0.021751	0.002556	-6.8e-05	0.002624
1.93	0.022027	0.002554	-6.7e-05	0.002621
1.94	0.016936	0.002632	-4.8e-05	0.00268
1.95	0.014055	0.002935	-5e-05	0.002985
1.96	0.016547	0.003299	-5.5e-05	0.003354
1.97	0.014547	0.003785	-5.3e-05	0.003838
1.98	0.015416	0.004894	-5.3e-05	0.004947
1.99	0.01924	0.007005	-5.5e-05	0.00706
2	0.014387	0.009762	-5.7e-05	0.009819
2.01	0.007719	0.01072	-6.4e-05	0.010784
2.02	0.002251	0.008663	-6.6e-05	0.008729
2.03	-0.004133	0.006824	-5.4e-05	0.006878
2.04	-0.005406	0.006377	-5.4e-05	0.006431
2.05	-0.002798	0.005544	-7.5e-05	0.005619
2.06	-0.001857	0.004775	-7.6e-05	0.004851
2.07	0.000334	0.004575	-6.3e-05	0.004638
2.08	-1.8e-05	0.004182	-6.2e-05	0.004244
2.09	-0.00684	0.003732	-6.2e-05	0.003794
2.1	-0.009079	0.003394	-4.8e-05	0.003442
2.11	-0.006251	0.003061	-5.1e-05	0.003112
2.12	-0.009681	0.002787	-7.6e-05	0.002863
2.13	-0.015295	0.002721	-6.8e-05	0.002789
2.14	-0.013532	0.002825	-4.2e-05	0.002867
2.15	-0.005535	0.002802	-6.4e-05	0.002866
2.16	-0.004471	0.002606	-9e-05	0.002696
2.17	-0.015403	0.002494	-7.5e-05	0.002569
2.18	-0.022379	0.002406	-5.8e-05	0.002464
2.19	-0.015792	0.002208	-5.7e-05	0.002265
2.2	-0.007055	0.002029	-5.4e-05	0.002083
2.21	-0.008419	0.001546	-5.6e-05	0.001602
2.22	-0.014825	0.000507	-6.4e-05	0.000571
2.23	-0.01411	-0.001257	-5.9e-05	-0.001198
2.24	-0.006469	-0.004035	-6.5e-05	-0.00397
2.25	-0.003537	-0.005826	-8.1e-05	-0.005745
2.26	-0.001152	-0.004458	-7.4e-05	-0.004384
2.27	0.004984	-0.002402	-6.9e-05	-0.002333
2.28	0.008527	-0.001659	-6.4e-05	-0.001595
2.29	0.009516	-0.000875	-5.7e-05	-0.000818
2.3	0.010264	3.8e-05	-6.4e-05	0.000102
2.31	0.013106	0.0004	-5.5e-05	0.000455
2.32	0.014697	0.000937	-4.4e-05	0.000981
2.33	0.015421	0.001427	-6.4e-05	0.001491
2.34	0.018171	0.001496	-7.7e-05	0.001573
2.35	0.015727	0.001802	-5.9e-05	0.001861
2.36	0.008713	0.002013	-4.7e-05	0.00206
2.37	0.009611	0.001977	-4.1e-05	0.002018
2.38	0.014749	0.00218	-3e-05	0.00221
2.39	0.011907	0.002364	-5.5e-05	0.002419
2.4	0.008654	0.002394	-6.7e-05	0.002461
2.41	0.012472	0.002652	-4.1e-05	0.002693
2.42	0.015667	0.003051	-4.7e-05	0.003098
2.43	0.013722	0.003392	-6.6e-05	0.003458
2.44	0.01389	0.004037	-7e-05	0.004107
2.45	0.014628	0.005402	-7.6e-05	0.005478
2.46	0.007596	0.007701	-6.8e-05	0.007769
2.47	0.002775	0.010302	-4.3e-05	0.010345
2.48	0.002635	0.010617	-5.2e-05	0.010669
2.49	-0.005628	0.008384	-8.4e-05	0.008468
2.5	-0.012288	0.006881	-8e-05	0.006961
2.51	-0.011604	0.00646	-7.3e-05	0.006533
2.52	-0.01493	0.005521	-8.2e-05	0.005603
2.53	-0.014396	0.004613	-6.4e-05	0.004677
2.54	-0.009648	0.004308	-6.2e-05	0.00437
2.55	-0.01267	0.004001	-7.6e-05	0.004077
2.56	-0.016601	0.003605	-6.1e-05	0.003666
2.57	-0.014498	0.003491	-4.5e-05	0.003536
2.58	-0.020477	0.003231	-6e-05	0.003291
2.59	-0.03111	0.002862	-8.2e-05	0.002944
2.6	-0.02857	0.002866	-7.6e-05	0.002942
2.61	-0.026418	0.002909	-6.6e-05	0.002975
2.62	-0.029722	0.002728	-6.8e-05	0.002796
2.63	-0.024599	0.002502	-7.7e-05	0.002579
2.64	-0.017844	0.002368	-8.3e-05	0.002451
2.65	-0.018638	0.002157	-7.4e-05	0.002231
2.66	-0.019063	0.001716	-6.6e-05	0.001782
2.67	-0.019945	0.000905	-7e-05	0.000975
2.68	-0.02051	-0.000734	-6.9e-05	-0.000665
2.69	-0.017772	-0.003301	-6.7e-05	-0.003234
2.7	-0.012477	-0.005604	-6.5e-05	-0.005539
2.71	-0.003335	-0.005319	-5.1e-05	-0.005268
2.72	0.001379	-0.003138	-4.2e-05	-0.003096
2.73	-0.003562	-0.001772	-5.6e-05	-0.001716
2.74	-0.009021	-0.001056	-6.4e-05	-0.000992
2.75	-0.003573	-0.000178	-5.3e-05	-0.000125
2.76	0.005403	0.000403	-5e-05	0.000453
2.77	0.007371	0.000665	-5.8e-05	0.000723
2.78	0.004485	0.001093	-6.6e-05	0.001159
2.79	0.001324	0.001571	-7e-05	0.001641
2.8	0.002982	0.001737	-6.8e-05	0.001805
2.81	0.006797	0.00187	-6.3e-05	0.001933
2.82	0.008222	0.002127	-4.8e-05	0.002175
2.83	0.00946	0.002226	-4.5e-05	0.002271
2.84	0.009523	0.002329	-7.1e-05	0.0024
2.85	0.008176	0.002541	-8.6e-05	0.002627
2.86	0.009499	0.002701	-6.6e-05	0.002767
2.87	0.008864	0.002891	-4.2e-05	0.002933
2.88	0.002697	0.003171	-4.8e-05	0.003219
2.89	0.001869	0.003708	-6.1e-05	0.003769
2.9	0.005988	0.004778	-6.9e-05	0.004847
2.91	0.004207	0.006638	-7.8e-05	0.006716
2.92	-0.001608	0.009251	-7.1e-05	0.009322
2.93	-0.005117	0.010751	-6.5e-05	0.010816
2.94	-0.003368	0.00933	-8.2e-05	0.009412
2.95	-0.002684	0.007226	-7.9e-05	0.007305
2.96	-0.0083	0.006493	-5.6e-05	0.006549
2.97	-0.016892	0.005779	-4.3e-05	0.005822
2.98	-0.02119	0.004746	-5.6e-05	0.004802
2.99	-0.021124	0.004407	-7.9e-05	0.004486
3	-0.019988	0.00424	-9e-05	0.00433
3.01	-0.018363	0.003741	-5.8e-05	0.003799
3.02	-0.018836	0.003467	-2.7e-05	0.003494
3.03	-0.019292	0.003388	-6.6e-05	0.003454
3.04	-0.015257	0.003147	-0.0001	0.003247
3.05	-0.009848	0.002975	-7.2e-05	0.003047
3.06	-0.010287	0.002933	-5.3e-05	0.002986
3.07	-0.012838	0.002787	-6.2e-05	0.002849
3.08	-0.018103	0.002785	-6.1e-05	0.002846
3.09	-0.027539	0.002848	-6.9e-05	0.002917
3.1	-0.026878	0.002568	-8e-05	0.002648
3.11	-0.016236	0.002269	-6.9e-05	0.002338
3.12	-0.018947	0.002222	-6.3e-05	0.002285
3.13	-0.027457	0.002001	-7e-05	0.002071
3.14	-0.025028	0.0013	-6.3e-05	0.001363
3.15	-0.022286	0.000177	-5.5e-05	0.000232
3.16	-0.024793	-0.00186	-6e-05	-0.0018
3.17	-0.025593	-0.004826	-5.3e-05	-0.004773
3.18	-0.024735	-0.006015	-4.1e-05	-0.005974
3.19	-0.023053	-0.004158	-5.2e-05	-0.004106
3.2	-0.021858	-0.002349	-8.7e-05	-0.002262
3.21	-0.020694	-0.001606	-0.000102	-0.001504
3.22	-0.014055	-0.000703	-6.7e-05	-0.000636
3.23	-0.005409	0.000126	-4.2e-05	0.000168
3.24	0.001223	0.000559	-5e-05	0.000609
3.25	0.007276	0.000976	-5.6e-05	0.001032
3.26	0.008547	0.001549	-6.3e-05	0.001612
3.27	0.005666	0.001849	-7.2e-05	0.001921
3.28	0.005253	0.001844	-6.8e-05	0.001912
3.29	0.008848	0.00185	-5.5e-05	0.001905
3.3	0.00979	0.002104	-6.1e-05	0.002165
3.31	0.007115	0.002382	-7.6e-05	0.002458
3.32	0.00749	0.00232	-7.6e-05	0.002396
3.33	0.011323	0.002259	-6.3e-05	0.002322
3.34	0.009553	0.002451	-5.5e-05	0.002506
3.35	0.007847	0.002717	-7e-05	0.002787
3.36	0.014057	0.002959	-8.1e-05	0.00304
3.37	0.012683	0.003245	-6.6e-05	0.003311
3.38	0.005308	0.003707	-5.8e-05	0.003765
3.39	0.006342	0.004661	-5.3e-05	0.004714
3.4	0.008816	0.006632	-5.1e-05	0.006683
3.41	0.005462	0.009391	-5.8e-05	0.009449
3.42	0.003319	0.010876	-5.7e-05	0.010933
3.43	0.000844	0.009461	-6.9e-05	0.00953
3.44	-0.007939	0.007372	-8.4e-05	0.007456
3.45	-0.01302	0.006521	-7.9e-05	0.0066
3.46	-0.012903	0.005793	-6.8e-05	0.005861
3.47	-0.019667	0.00494	-6.6e-05	0.005006
3.48	-0.02537	0.004571	-8e-05	0.004651
3.49	-0.021837	0.004258	-9.3e-05	0.004351
3.5	-0.018947	0.003946	-8.2e-05	0.004028
3.51	-0.019476	0.003674	-6.5e-05	0.003739
3.52	-0.021856	0.003346	-6.9e-05	0.003415
3.53	-0.02845	0.003152	-8.7e-05	0.003239
3.54	-0.029467	0.002936	-9.4e-05	0.00303
3.55	-0.022434	0.002752	-8.4e-05	0.002836
3.56	-0.02197	0.002667	-6.7e-05	0.002734
3.57	-0.021086	0.002446	-5.9e-05	0.002505
3.58	-0.014031	0.002262	-6.4e-05	0.002326
3.59	-0.013043	0.002204	-7.9e-05	0.002283
3.6	-0.018068	0.001861	-8.1e-05	0.001942
3.61	-0.022283	0.001087	-6.4e-05	0.001151
3.62	-0.021833	-0.000259	-6e-05	-0.000199
3.63	-0.018643	-0.002681	-7.8e-05	-0.002603
3.64	-0.014877	-0.00526	-9.5e-05	-0.005165
3.65	-0.015344	-0.005307	-8.8e-05	-0.005219
3.66	-0.017233	-0.003272	-7e-05	-0.003202
3.67	-0.007112	-0.001982	-6.8e-05	-0.001914
3.68	0.003231	-0.001173	-6.6e-05	-0.001107
3.69	0.003282	-0.00021	-6.1e-05	-0.000149
3.7	-0.000998	0.000131	-7.5e-05	0.000206
3.71	-0.004787	0.000558	-7e-05	0.000628
3.72	-0.001503	0.001359	-4.2e-05	0.001401
3.73	0.002917	0.001471	-5.6e-05	0.001527
3.74	0.002172	0.001473	-8.6e-05	0.001559
3.75	0.003731	0.001905	-7.1e-05	0.001976
3.76	0.007385	0.001993	-5e-05	0.002043
3.77	0.009894	0.001988	-4.9e-05	0.002037
3.78	0.010606	0.00241	-6.3e-05	0.002473
3.79	0.011998	0.002672	-9.4e-05	0.002766
3.8	0.012943	0.002787	-8.7e-05	0.002874
3.81	0.005926	0.003241	-4.3e-05	0.003284
3.82	0.003126	0.003797	-4.8e-05	0.003845
3.83	0.010825	0.004836	-8.4e-05	0.00492
3.84	0.016346	0.007053	-8.8e-05	0.007141
3.85	0.016836	0.009725	-6.8e-05	0.009793
3.86	0.010055	0.010748	-5e-05	0.010798
3.87	-0.00493	0.009022	-5.3e-05	0.009075
3.88	-0.011796	0.007028	-7.4e-05	0.007102
3.89	-0.006487	0.006333	-8.6e-05	0.006419
3.9	-0.001667	0.005604	-7.5e-05	0.005679
3.91	-0.006575	0.004848	-7.4e-05	0.004922
3.92	-0.014255	0.004481	-9.3e-05	0.004574
3.93	-0.014289	0.004098	-0.000101	0.004199
3.94	-0.014488	0.003714	-9.1e-05	0.003805
3.95	-0.020683	0.003524	-7.4e-05	0.003598
3.96	-0.025496	0.003347	-6.7e-05	0.003414
3.97	-0.023862	0.003131	-7.3e-05	0.003204
3.98	-0.020935	0.003152	-7.6e-05	0.003228
3.99	-0.022141	0.00301	-7.2e-05	0.003082
4	-0.025888	0.002592	-4.9e-05	0.002641
4.01	-0.027573	0.002468	-3.8e-05	0.002506
4.02	-0.024027	0.002358	-7e-05	0.002428
4.03	-0.021278	0.001782	-9.7e-05	0.001879
4.04	-0.024437	0.000915	-9.2e-05	0.001007
4.05	-0.025202	-0.000479	-7.6e-05	-0.000403
4.06	-0.019349	-0.003016	-5.8e-05	-0.002958
4.07	-0.015373	-0.005628	-6e-05	-0.005568
4.08	-0.01663	-0.005534	-9.1e-05	-0.005443
4.09	-0.013471	-0.003269	-0.000102	-0.003167
4.1	-0.005392	-0.001913	-7.8e-05	-0.001835
4.11	-0.003762	-0.001361	-7.1e-05	-0.00129
4.12	-0.00341	-0.000396	-8e-05	-0.000316
4.13	0.003029	0.000433	-7e-05	0.000503
4.14	0.008283	0.000817	-6.5e-05	0.000882
4.15	0.014025	0.001244	-7.2e-05	0.001316
4.16	0.019782	0.001495	-6e-05	0.001555
4.17	0.015047	0.001532	-4.6e-05	0.001578
4.18	0.010156	0.00174	-6.3e-05	0.001803
4.19	0.014762	0.001959	-9.3e-05	0.002052
4.2	0.014584	0.002102	-9.1e-05	0.002193
4.21	0.008019	0.002224	-6.4e-05	0.002288
4.22	0.009518	0.002398	-5.4e-05	0.002452
4.23	0.015984	0.002607	-6e-05	0.002667
4.24	0.013373	0.002657	-6.5e-05	0.002722
4.25	0.008259	0.002794	-6.5e-05	0.002859
4.26	0.009513	0.003077	-6.2e-05	0.003139
4.27	0.009597	0.003453	-6.3e-05	0.003516
4.28	0.008973	0.004227	-6.3e-05	0.00429
4.29	0.007334	0.005721	-7.2e-05	0.005793
4.3	0.000888	0.008173	-8.7e-05	0.00826
4.31	-0.005469	0.010572	-7.8e-05	0.01065
4.32	-0.013856	0.010294	-6.4e-05	0.010358
4.33	-0.020946	0.007875	-7e-05	0.007945
4.34	-0.017859	0.006539	-7.3e-05	0.006612
4.35	-0.015812	0.006196	-6.7e-05	0.006263
4.36	-0.016598	0.005404	-6.9e-05	0.005473
4.37	-0.013112	0.004582	-8e-05	0.004662
4.38	-0.013817	0.004193	-8.1e-05	0.004274
4.39	-0.017234	0.004004	-7e-05	0.004074
4.4	-0.019936	0.003632	-5.6e-05	0.003688
4.41	-0.022899	0.003236	-5.6e-05	0.003292
4.42	-0.024044	0.003109	-7.6e-05	0.003185
4.43	-0.024298	0.003011	-9.1e-05	0.003102
4.44	-0.023928	0.002877	-8.4e-05	0.002961
4.45	-0.025188	0.002839	-7.1e-05	0.00291
4.46	-0.025378	0.002675	-7.6e-05	0.002751
4.47	-0.021907	0.00243	-8.4e-05	0.002514
4.48	-0.0219	0.002281	-8.4e-05	0.002365
4.49	-0.024609	0.00206	-8.3e-05	0.002143
4.5	-0.020511	0.001568	-6.6e-05	0.001634
4.51	-0.014105	0.000687	-5.2e-05	0.000739
4.52	-0.016843	-0.000968	-9.4e-05	-0.000874
4.53	-0.023835	-0.003713	-0.000127	-0.003586
4.54	-0.023508	-0.005818	-7.5e-05	-0.005743
4.55	-0.012283	-0.00493	-3.4e-05	-0.004896
4.56	0.000514	-0.002739	-6.5e-05	-0.002674
4.57	-0.002416	-0.001766	-8.5e-05	-0.001681
4.58	-0.00791	-0.001193	-8.1e-05	-0.001112
4.59	0.000701	-0.000207	-7.4e-05	-0.000133
4.6	0.006684	0.000478	-4.3e-05	0.000521
4.61	0.002113	0.000874	-4e-05	0.000914
4.62	0.00353	0.001235	-8.7e-05	0.001322
4.63	0.010188	0.001497	-0.000122	0.001619
4.64	0.007357	0.001779	-0.000105	0.001884
4.65	-8.4e-05	0.001952	-4.7e-05	0.001999
4.66	-0.00075	0.002102	-1.6e-05	0.002118
4.67	0.000651	0.002336	-6.4e-05	0.0024
4.68	-0.000418	0.002285	-0.00012	0.002405
4.69	-0.00313	0.002189	-9.2e-05	0.002281
4.7	-0.002596	0.002453	-4.1e-05	0.002494
4.71	0.001941	0.002671	-3.2e-05	0.002703
4.72	1.1e-05	0.002737	-5e-05	0.002787
4.73	-0.004705	0.002964	-9.5e-05	0.003059
4.74	-0.002516	0.003272	-0.000107	0.003379
4.75	-0.001359	0.003753	-5.6e-05	0.003809
4.76	-0.005152	0.004889	-3.1e-05	0.00492
4.77	-0.0044	0.006937	-6.7e-05	0.007004
4.78	-0.003124	0.009643	-0.000109	0.009752
4.79	-0.010108	0.010819	-0.000124	0.010943
4.8	-0.020153	0.00892	-9e-05	0.00901
4.81	-0.023963	0.00688	-3.8e-05	0.006918
4.82	-0.02331	0.006409	-4.7e-05	0.006456
4.83	-0.023643	0.005828	-0.000112	0.00594
4.84	-0.021997	0.004891	-0.000133	0.005024
4.85	-0.02147	0.004443	-8.3e-05	0.004526
4.86	-0.023643	0.004163	-4.6e-05	0.004209
4.87	-0.021222	0.0036	-5.4e-05	0.003654
4.88	-0.018267	0.003263	-8.7e-05	0.00335
4.89	-0.021308	0.003335	-0.000112	0.003447
4.9	-0.022807	0.003162	-9.4e-05	0.003256
4.91	-0.018114	0.002952	-6.4e-05	0.003016
4.92	-0.016426	0.002989	-6.1e-05	0.00305
4.93	-0.019841	0.002723	-7.8e-05	0.002801
4.94	-0.023155	0.002449	-8.7e-05	0.002536
4.95	-0.023231	0.00253	-8.3e-05	0.002613
4.96	-0.022824	0.002436	-8.3e-05	0.002519
4.97	-0.028708	0.002277	-7.5e-05	0.002352
4.98	-0.034319	0.002254	-6.9e-05	0.002323
4.99	-0.029667	0.001877	-8.4e-05	0.001961
5	-0.023578	0.001118	-9.8e-05	0.001216
5.01	-0.024527	-2.1e-05	-8.8e-05	6.7e-05
5.02	-0.02737	-0.002341	-6.9e-05	-0.002272
5.03	-0.025333	-0.005214	-7.2e-05	-0.005142
5.04	-0.020418	-0.005629	-9.3e-05	-0.005536
5.05	-0.015341	-0.00362	-9.3e-05	-0.003527
5.06	-0.009344	-0.002195	-8.9e-05	-0.002106
5.07	-0.003878	-0.001479	-9.9e-05	-0.00138
5.08	-0.001336	-0.000492	-7e-05	-0.000422
5.09	-0.001175	0.000143	-3.5e-05	0.000178
5.1	0.001154	0.000464	-6.3e-05	0.000527
5.11	0.004269	0.001011	-9.9e-05	0.00111
5.12	0.003512	0.001367	-8.4e-05	0.001451
5.13	0.003852	0.001574	-6.4e-05	0.001638
5.14	0.003397	0.001887	-7.2e-05	0.001959
5.15	-0.000181	0.002063	-8.9e-05	0.002152
5.16	0.001748	0.002199	-8.9e-05	0.002288
5.17	0.001785	0.002311	-9e-05	0.002401
5.18	-0.002101	0.002433	-9.3e-05	0.002526
5.19	-0.000648	0.002607	-7.6e-05	0.002683
5.2	0.000876	0.002771	-6.2e-05	0.002833
5.21	0.002733	0.003033	-7.2e-05	0.003105
5.22	0.007246	0.003398	-8.6e-05	0.003484
5.23	0.006765	0.00413	-8e-05	0.00421
5.24	0.002257	0.005651	-6.8e-05	0.005719
5.25	-0.004534	0.008181	-6.6e-05	0.008247
5.26	-0.009404	0.010469	-7.4e-05	0.010543
5.27	-0.005918	0.010134	-9.1e-05	0.010225
5.28	-0.005188	0.007926	-0.000101	0.008027
5.29	-0.009956	0.006576	-8.4e-05	0.00666
5.3	-0.010095	0.005979	-5.7e-05	0.006036
5.31	-0.011177	0.005215	-6.6e-05	0.005281
5.32	-0.014814	0.004655	-0.000102	0.004757
5.33	-0.007528	0.004341	-0.000114	0.004455
5.34	-0.002089	0.003952	-8.1e-05	0.004033
5.35	-0.014133	0.003615	-4.7e-05	0.003662
5.36	-0.022068	0.003317	-6.7e-05	0.003384
5.37	-0.017551	0.003124	-9.6e-05	0.00322
5.38	-0.017678	0.003045	-8.3e-05	0.003128
5.39	-0.023509	0.002885	-7.4e-05	0.002959
5.4	-0.022944	0.002871	-8.1e-05	0.002952
5.41	-0.017969	0.00288	-6.8e-05	0.002948
5.42	-0.018255	0.002622	-8e-05	0.002702
5.43	-0.020358	0.002449	-0.000111	0.00256
5.44	-0.021325	0.00235	-9.8e-05	0.002448
5.45	-0.029021	0.001962	-6.9e-05	0.002031
5.46	-0.034333	0.001464	-7.2e-05	0.001536
5.47	-0.024639	0.000653	-8e-05	0.000733
5.48	-0.017636	-0.001273	-9.1e-05	-0.001182
5.49	-0.023002	-0.004177	-8.8e-05	-0.004089
5.5	-0.020147	-0.005965	-6.2e-05	-0.005903
5.51	-0.010297	-0.00481	-6e-05	-0.00475
5.52	-0.011612	-0.002599	-7.3e-05	-0.002526
5.53	-0.011096	-0.001668	-8e-05	-0.001588
5.54	2.4e-05	-0.00102	-9.5e-05	-0.000925
5.55	0.007597	7e-05	-8.5e-05	0.000155
5.56	0.008927	0.000597	-5.9e-05	0.000656
5.57	0.009112	0.000784	-7.1e-05	0.000855
5.58	0.010936	0.001352	-9.7e-05	0.001449
5.59	0.013061	0.001832	-8.3e-05	0.001915
5.6	0.008031	0.001786	-5.3e-05	0.001839
5.61	0.00114	0.001678	-6.2e-05	0.00174
5.62	0.002067	0.001891	-7.4e-05	0.001965
5.63	0.003819	0.002092	-5.5e-05	0.002147
5.64	0.00294	0.002162	-6.8e-05	0.00223
5.65	0.003896	0.00241	-9.2e-05	0.002502
5.66	0.00717	0.002655	-8.1e-05	0.002736
5.67	0.008948	0.002795	-7e-05	0.002865
5.68	0.00818	0.0032	-6.8e-05	0.003268
5.69	0.008214	0.003915	-8.5e-05	0.004
5.7	0.008894	0.004992	-0.000109	0.005101
5.71	0.00612	0.007012	-9.2e-05	0.007104
5.72	-0.000343	0.009791	-7.4e-05	0.009865
5.73	-0.00365	0.010638	-7.9e-05	0.010717
5.74	-0.003261	0.008733	-7.4e-05	0.008807
5.75	-0.004357	0.007094	-6.8e-05	0.007162
5.76	-0.006555	0.006385	-8e-05	0.006465
5.77	-0.007352	0.005469	-9.3e-05	0.005562
5.78	-0.013863	0.00478	-8.4e-05	0.004864
5.79	-0.017377	0.004478	-8.3e-05	0.004561
5.8	-0.011335	0.004148	-9.9e-05	0.004247
5.81	-0.010703	0.003829	-9.5e-05	0.003924
5.82	-0.014395	0.003521	-7.9e-05	0.0036
5.83	-0.017071	0.003266	-8.5e-05	0.003351
5.84	-0.02132	0.003207	-0.000104	0.003311
5.85	-0.023667	0.003004	-0.000105	0.003109
5.86	-0.022441	0.002695	-9.5e-05	0.00279
5.87	-0.019707	0.002634	-7.9e-05	0.002713
5.88	-0.016287	0.002547	-6.8e-05	0.002615
5.89	-0.016744	0.002344	-8.7e-05	0.002431
5.9	-0.018736	0.002187	-0.000106	0.002293
5.91	-0.016416	0.001875	-9.1e-05	0.001966
5.92	-0.012048	0.001198	-8.6e-05	0.001284
5.93	-0.011333	1.7e-05	-9.8e-05	0.000115
5.94	-0.01344	-0.002277	-8.1e-05	-0.002196
5.95	-0.013524	-0.005222	-7.3e-05	-0.005149
5.96	-0.009297	-0.005818	-7.8e-05	-0.00574
5.97	-0.002963	-0.003647	-7.5e-05	-0.003572
5.98	-0.002104	-0.001997	-7.6e-05	-0.001921
5.99	-0.000864	-0.001328	-6.3e-05	-0.001265
6	0.003219	-0.000454	-5.5e-05	-0.000399
6.01	0.000169	7.7e-05	-7.1e-05	0.000148
6.02	-0.00093	0.000489	-6.7e-05	0.000556
6.03	0.007446	0.00144	-5.4e-05	0.001494
6.04	0.014903	0.002258	-6.6e-05	0.002324
6.05	0.018523	0.002798	-7.4e-05	0.002872
6.06	0.02058	0.003771	-6.3e-05	0.003834
6.07	0.020787	0.004905	-6.1e-05	0.004966
6.08	0.020656	0.00585	-7.3e-05	0.005923
6.09	0.025219	0.006837	-8.9e-05	0.006926
6.1	0.03266	0.007745	-8.1e-05	0.007826
6.11	0.034974	0.008628	-4.8e-05	0.008676
6.12	0.034698	0.009781	-4.2e-05	0.009823
6.13	0.035653	0.010866	-5.8e-05	0.010924
6.14	0.039079	0.011792	-6.9e-05	0.011861
6.15	0.043752	0.0129	-7e-05	0.01297
6.16	0.044481	0.014008	-7e-05	0.014078
6.17	0.042833	0.014922	-7.6e-05	0.014998
6.18	0.043919	0.015963	-7.6e-05	0.016039
6.19	0.044963	0.017043	-7.7e-05	0.01712
6.2	0.045817	0.01799	-7.6e-05	0.018066
6.21	0.053511	0.018969	-7.2e-05	0.019041
6.22	0.059695	0.019897	-7.4e-05	0.019971
6.23	0.05927	0.020832	-7.9e-05	0.020911
6.24	0.060836	0.02194	-8.8e-05	0.022028
6.25	0.063145	0.023078	-9.1e-05	0.023169
6.26	0.062239	0.024075	-8.3e-05	0.024158
6.27	0.06555	0.025004	-8e-05	0.025084
6.28	0.074069	0.02615	-8e-05	0.02623
6.29	0.073689	0.027172	-8.2e-05	0.027254
6.3	0.068216	0.028014	-9.4e-05	0.028108
6.31	0.071912	0.029151	-8.6e-05	0.029237
6.32	0.076399	0.030193	-7.1e-05	0.030264
6.33	0.074495	0.03105	-8.5e-05	0.031135
6.34	0.077441	0.032171	-9.4e-05	0.032265
6.35	0.084137	0.033233	-8.3e-05	0.033316
6.36	0.086333	0.0342	-7.7e-05	0.034277
6.37	0.088633	0.035404	-8.2e-05	0.035486
6.38	0.092112	0.036458	-8.5e-05	0.036543
6.39	0.091954	0.037395	-8e-05	0.037475
6.4	0.095789	0.038657	-7.8e-05	0.038735
6.41	0.103851	0.039755	-8.2e-05	0.039837
6.42	0.103555	0.040543	-8.2e-05	0.040625
6.43	0.100336	0.041599	-8.6e-05	0.041685
6.44	0.106669	0.042619	-0.0001	0.042719
6.45	0.110536	0.0435	-0.000102	0.043602
6.46	0.106246	0.044678	-8.1e-05	0.044759
6.47	0.111065	0.045746	-9e-05	0.045836
6.48	0.122165	0.046588	-0.000109	0.046697
6.49	0.121786	0.047687	-9.8e-05	0.047785
6.5	0.117635	0.048833	-8.8e-05	0.048921
6.51	0.121623	0.049667	-0.000107	0.049774
6.52	0.126726	0.05069	-0.0001	0.05079
6.53	0.12494	0.051991	-8.3e-05	0.052074
6.54	0.123191	0.052787	-0.000104	0.052891
6.55	0.128059	0.053525	-0.000115	0.05364
6.56	0.134451	0.054751	-0.000108	0.054859
6.57	0.13642	0.055738	-0.00011	0.055848
6.58	0.140542	0.056566	-0.000111	0.056677
6.59	0.151413	0.057614	-0.000113	0.057727
6.6	0.153982	0.058584	-0.000112	0.058696
6.61	0.14709	0.059589	-0.00011	0.059699
6.62	0.148838	0.060634	-0.000106	0.06074
6.63	0.153736	0.061482	-9.1e-05	0.061573
6.64	0.150553	0.06242	-9.8e-05	0.062518
6.65	0.152154	0.063642	-0.000117	0.063759
6.66	0.156913	0.064657	-0.000106	0.064763
6.67	0.155975	0.065573	-9.6e-05	0.065669
6.68	0.156305	0.066728	-0.000105	0.066833
6.69	0.161174	0.067647	-0.000123	0.06777
6.7	0.165322	0.068538	-0.000132	0.06867
6.71	0.166055	0.069682	-0.00012	0.069802
6.72	0.167414	0.070678	-0.00012	0.070798
6.73	0.169477	0.071537	-0.000124	0.071661
6.74	0.174335	0.072706	-0.000119	0.072825
6.75	0.180889	0.073998	-0.000116	0.074114
6.76	0.179541	0.074943	-0.000123	0.075066
6.77	0.177377	0.075946	-0.000129	0.076075
6.78	0.184594	0.07704	-0.00013	0.07717
6.79	0.188356	0.077947	-0.000137	0.078084
6.8	0.186947	0.07891	-0.000129	0.079039
6.81	0.187419	0.079947	-0.00012	0.080067
6.82	0.188955	0.081003	-0.000144	0.081147
6.83	0.192698	0.08214	-0.000149	0.082289
6.84	0.198131	0.083177	-0.000136	0.083313
6.85	0.203253	0.084021	-0.000139	0.08416
6.86	0.205648	0.085038	-0.000136	0.085174
6.87	0.20807	0.086278	-0.000129	0.086407
6.88	0.208685	0.087237	-0.000137	0.087374
6.89	0.20854	0.088138	-0.000146	0.088284
6.9	0.212207	0.089376	-0.000147	0.089523
6.91	0.213466	0.090456	-0.000141	0.090597
6.92	0.212454	0.091319	-0.000136	0.091455
6.93	0.218317	0.092273	-0.000141	0.092414
6.94	0.224602	0.093225	-0.000151	0.093376
6.95	0.228163	0.09419	-0.000158	0.094348
6.96	0.232658	0.095306	-0.000158	0.095464
6.97	0.228945	0.096445	-0.000149	0.096594
6.98	0.225508	0.097464	-0.000135	0.097599
6.99	0.235538	0.098469	-0.000146	0.098615
7	0.243685	0.099381	-0.000168	0.099549
7.01	0.236582	0.100266	-0.000156	0.100422
7.02	0.232567	0.101423	-0.000152	0.101575
7.03	0.241963	0.102573	-0.000165	0.102738
7.04	0.251057	0.103476	-0.000165	0.103641
7.05	0.257085	0.104489	-0.000172	0.104661
7.06	0.262022	0.10555	-0.000185	0.105735
7.07	0.261424	0.106421	-0.000181	0.106602
7.08	0.261901	0.107427	-0.000179	0.107606
7.09	0.268231	0.10855	-0.000185	0.108735
7.1	0.271554	0.109454	-0.000177	0.109631
7.11	0.265261	0.110409	-0.000178	0.110587
7.12	0.262142	0.111605	-0.000193	0.111798
7.13	0.269571	0.112709	-0.000196	0.112905
7.14	0.273321	0.113593	-0.000191	0.113784
7.15	0.272786	0.114534	-0.000193	0.114727
7.16	0.277229	0.115544	-0.000189	0.115733
7.17	0.282459	0.11645	-0.000195	0.116645
7.18	0.283233	0.117458	-0.000204	0.117662
7.19	0.289045	0.118538	-0.000197	0.118735
7.2	0.296695	0.119423	-0.000207	0.11963
7.21	0.292572	0.120531	-0.000222	0.120753
7.22	0.280391	0.121755	-0.000221	0.121976
7.23	0.282881	0.122676	-0.00022	0.122896
7.24	0.299318	0.12374	-0.000234	0.123974
7.25	0.303612	0.12484	-0.00024	0.12508
7.26	0.299846	0.125577	-0.000229	0.125806
7.27	0.301483	0.126491	-0.000242	0.126733
7.28	0.30713	0.127744	-0.000268	0.128012
7.29	0.31745	0.128732	-0.00027	0.129002
7.3	0.327442	0.129573	-0.000265	0.129838
7.31	0.331477	0.130609	-0.00028	0.130889
7.32	0.332545	0.131636	-0.000312	0.131948
7.33	0.335903	0.132667	-0.00036	0.133027
7.34	0.33818	0.133801	-0.0004	0.134201
7.35	0.332184	0.134744	-0.000422	0.135166
7.36	0.328477	0.13567	-0.000475	0.136145
7.37	0.33141	0.136881	-0.000558	0.137439
7.38	0.327388	0.137955	-0.000646	0.138601
7.39	0.321856	0.138893	-0.000762	0.139655
7.4	0.3263	0.139948	-0.000979	0.140927
7.41	0.333502	0.140885	-0.001435	0.14232
7.42	0.337187	0.14185	-0.002408	0.144258
7.43	0.341024	0.142888	-0.004056	0.146944
7.44	0.345516	0.14378	-0.005745	0.149525
7.45	0.346711	0.144776	-0.006725	0.151501
7.46	0.346653	0.145956	-0.007137	0.153093
7.47	0.3484	0.146937	-0.007405	0.154342
7.48	0.349203	0.1479	-0.007596	0.155496
7.49	0.350862	0.149019	-0.00769	0.156709
7.5	0.356318	0.150052	-0.007783	0.157835
7.51	0.360565	0.15105	-0.007891	0.158941
7.52	0.362433	0.152015	-0.007965	0.15998
7.53	0.364464	0.152903	-0.008019	0.160922
7.54	0.370142	0.153997	-0.008067	0.162064
7.55	0.372982	0.15513	-0.008115	0.163245
7.56	0.369804	0.156196	-0.008162	0.164358
7.57	0.376142	0.15716	-0.008217	0.165377
7.58	0.38471	0.157959	-0.008303	0.166262
7.59	0.382601	0.159037	-0.008412	0.167449
7.6	0.381406	0.160202	-0.008509	0.168711
7.61	0.381148	0.161125	-0.008615	0.16974
7.62	0.38198	0.162249	-0.008747	0.170996
7.63	0.389667	0.163356	-0.008899	0.172255
7.64	0.392199	0.164159	-0.009062	0.173221
7.65	0.393319	0.165099	-0.009192	0.174291
7.66	0.399621	0.166139	-0.009299	0.175438
7.67	0.401202	0.167115	-0.009402	0.176517
7.68	0.398935	0.168182	-0.009512	0.177694
7.69	0.402405	0.16924	-0.009673	0.178913
7.7	0.405507	0.170061	-0.009913	0.179974
7.71	0.403288	0.171049	-0.010189	0.181238
7.72	0.40753	0.172326	-0.01045	0.182776
7.73	0.416799	0.173415	-0.010729	0.184144
7.74	0.41889	0.174246	-0.01113	0.185376
7.75	0.420921	0.175162	-0.011616	0.186778
7.76	0.428323	0.176259	-0.012003	0.188262
7.77	0.426615	0.177359	-0.012221	0.18958
7.78	0.420736	0.178431	-0.012381	0.190812
7.79	0.426315	0.179353	-0.012555	0.191908
7.8	0.432329	0.180244	-0.012754	0.192998
7.81	0.431911	0.181296	-0.012953	0.194249
7.82	0.434069	0.182328	-0.013112	0.19544
7.83	0.435063	0.183308	-0.013311	0.196619
7.84	0.438821	0.184342	-0.013617	0.197959
7.85	0.452111	0.185328	-0.014002	0.19933
7.86	0.460471	0.18632	-0.014419	0.200739
7.87	0.458512	0.187365	-0.014812	0.202177
7.88	0.456112	0.188349	-0.015169	0.203518
7.89	0.455446	0.189344	-0.01548	0.204824
7.9	0.456462	0.190394	-0.015684	0.206078
7.91	0.458105	0.191284	-0.015799	0.207083
7.92	0.460791	0.19218	-0.015918	0.208098
7.93	0.467583	0.19337	-0.016065	0.209435
7.94	0.471089	0.194413	-0.016211	0.210624
7.95	0.468549	0.195209	-0.016363	0.211572
7.96	0.47127	0.196349	-0.016504	0.212853
7.97	0.474896	0.197496	-0.016629	0.214125
7.98	0.475775	0.198291	-0.016804	0.215095
7.99	0.479709	0.199348	-0.017068	0.216416
8	0.485473	0.200602	-0.017405	0.218007
8.01	0.489075	0.201507	-0.017765	0.219272
8.02	0.49004	0.202277	-0.018066	0.220343
8.03	0.490892	0.203267	-0.01833	0.221597
8.04	0.4942	0.20441	-0.018614	0.223024
8.05	0.498438	0.205468	-0.018904	0.224372
8.06	0.499507	0.206465	-0.019169	0.225634
8.07	0.502862	0.207548	-0.019381	0.226929
8.08	0.509669	0.208579	-0.019575	0.228154
8.09	0.514398	0.20961	-0.019789	0.229399
8.1	0.514794	0.210563	-0.019998	0.230561
8.11	0.512346	0.211483	-0.020198	0.231681
8.12	0.513519	0.212595	-0.020426	0.233021
8.13	0.5185	0.213635	-0.020673	0.234308
8.14	0.522371	0.214533	-0.020894	0.235427
8.15	0.528997	0.215561	-0.021075	0.236636
8.16	0.535795	0.216644	-0.021236	0.23788
8.17	0.542156	0.217698	-0.02139	0.239088
8.18	0.545307	0.218737	-0.02155	0.240287
8.19	0.539993	0.219722	-0.021732	0.241454
8.2	0.54466	0.220613	-0.02193	0.242543
8.21	0.559378	0.221743	-0.022103	0.243846
8.22	0.564609	0.222966	-0.022262	0.245228
8.23	0.564276	0.223798	-0.022473	0.246271
8.24	0.561305	0.224716	-0.022747	0.247463
8.25	0.560035	0.225755	-0.023046	0.248801
8.26	0.566172	0.226595	-0.023338	0.249933
8.27	0.570094	0.227651	-0.023614	0.251265
8.28	0.57352	0.228864	-0.023843	0.252707
8.29	0.579341	0.229709	-0.024034	0.253743
8.3	0.57959	0.230589	-0.024214	0.254803
8.31	0.582393	0.231786	-0.024352	0.256138
8.32	0.591972	0.232818	-0.024481	0.257299
8.33	0.59433	0.233795	-0.024657	0.258452
8.34	0.592637	0.234895	-0.024825	0.25972
8.35	0.595597	0.235787	-0.024967	0.260754
8.36	0.601204	0.236753	-0.025134	0.261887
8.37	0.603948	0.237939	-0.025307	0.263246
8.38	0.601088	0.238784	-0.025507	0.264291
8.39	0.601876	0.23962	-0.025772	0.265392
8.4	0.60943	0.240787	-0.026026	0.266813
8.41	0.620294	0.241723	-0.026221	0.267944
8.42	0.629319	0.242514	-0.026399	0.268913
8.43	0.624163	0.243599	-0.026584	0.270183
8.44	0.617576	0.244756	-0.026756	0.271512
8.45	0.621241	0.245766	-0.0269	0.272666
8.46	0.626627	0.246759	-0.027016	0.273775
8.47	0.631126	0.247702	-0.027124	0.274826
8.48	0.633208	0.248569	-0.02728	0.275849
8.49	0.632605	0.249639	-0.027481	0.27712
8.5	0.637355	0.250778	-0.027663	0.278441
8.51	0.643194	0.25169	-0.027835	0.279525
8.52	0.642406	0.252723	-0.028052	0.280775
8.53	0.643435	0.253935	-0.028293	0.282228
8.54	0.65055	0.254837	-0.028512	0.283349
8.55	0.655962	0.255726	-0.028728	0.284454
8.56	0.657218	0.256929	-0.028968	0.285897
8.57	0.65819	0.257933	-0.029189	0.287122
8.58	0.662958	0.258845	-0.029362	0.288207
8.59	0.669504	0.260009	-0.029518	0.289527
8.6	0.66979	0.26091	-0.029679	0.290589
8.61	0.662366	0.261825	-0.029834	0.291659
8.62	0.659918	0.26307	-0.029989	0.293059
8.63	0.669768	0.263927	-0.030154	0.294081
8.64	0.678596	0.264842	-0.030324	0.295166
8.65	0.679769	0.266161	-0.030511	0.296672
8.66	0.678433	0.267085	-0.030731	0.297816
8.67	0.678566	0.267943	-0.030953	0.298896
8.68	0.683324	0.269112	-0.031141	0.300253
8.69	0.690642	0.270055	-0.031327	0.301382
8.7	0.696827	0.270917	-0.031505	0.302422
8.71	0.702976	0.27197	-0.031643	0.303613
8.72	0.706814	0.27295	-0.031787	0.304737
8.73	0.709243	0.27395	-0.031985	0.305935
8.74	0.712914	0.27515	-0.032226	0.307376
8.75	0.714274	0.276225	-0.032467	0.308692
8.76	0.71192	0.276961	-0.032682	0.309643
8.77	0.713749	0.277831	-0.032912	0.310743
8.78	0.72049	0.279038	-0.033208	0.312246
8.79	0.724322	0.280056	-0.03354	0.313596
8.8	0.72854	0.280903	-0.033845	0.314748
8.81	0.733035	0.282	-0.034092	0.316092
8.82	0.733899	0.283137	-0.03431	0.317447
8.83	0.736485	0.284115	-0.034511	0.318626
8.84	0.739721	0.285122	-0.034673	0.319795
8.85	0.739454	0.286074	-0.034822	0.320896
8.86	0.740715	0.287068	-0.034973	0.322041
8.87	0.74621	0.28817	-0.035137	0.323307
8.88	0.75063	0.28909	-0.03532	0.32441
8.89	0.758655	0.289942	-0.035504	0.325446
8.9	0.767374	0.290987	-0.035698	0.326685
8.91	0.763931	0.291999	-0.035939	0.327938
8.92	0.757623	0.292931	-0.036192	0.329123
8.93	0.764378	0.29411	-0.036402	0.330512
8.94	0.772692	0.295318	-0.036647	0.331965
8.95	0.770969	0.296313	-0.036916	0.333229
8.96	0.772453	0.297328	-0.037104	0.334432
8.97	0.78048	0.298198	-0.037277	0.335475
8.98	0.782277	0.299016	-0.037505	0.336521
8.99	0.781553	0.300296	-0.037737	0.338033
9	0.787144	0.301614	-0.037962	0.339576
9.01	0.791489	0.302284	-0.038201	0.340485
9.02	0.790707	0.303019	-0.038466	0.341485
9.03	0.792952	0.304274	-0.038741	0.343015
9.04	0.805873	0.305393	-0.039009	0.344402
9.05	0.813005	0.306375	-0.039286	0.345661
9.06	0.808322	0.307448	-0.039599	0.347047
9.07	0.812454	0.308335	-0.039939	0.348274
9.08	0.822016	0.309222	-0.040263	0.349485
9.09	0.827049	0.310372	-0.040557	0.350929
9.1	0.833276	0.311385	-0.040879	0.352264
9.11	0.832488	0.312221	-0.041269	0.35349
9.12	0.831071	0.313219	-0.041649	0.354868
9.13	0.842257	0.314235	-0.041976	0.356211
9.14	0.847156	0.31518	-0.042278	0.357458
9.15	0.843561	0.316282	-0.042598	0.35888
9.16	0.847963	0.317262	-0.042975	0.360237
9.17	0.856676	0.318047	-0.043367	0.361414
9.18	0.856589	0.319148	-0.043709	0.362857
9.19	0.856538	0.320305	-0.044035	0.36434
9.2	0.866797	0.321194	-0.044432	0.365626
9.21	0.877573	0.322231	-0.044898	0.367129
9.22	0.88656	0.323353	-0.045336	0.368689
9.23	0.893076	0.32422	-0.045658	0.369878
9.24	0.893166	0.325131	-0.045902	0.371033
9.25	0.894183	0.326248	-0.046142	0.37239
9.26	0.903292	0.327163	-0.046407	0.37357
9.27	0.911421	0.328174	-0.046664	0.374838
9.28	0.911037	0.329349	-0.046887	0.376236
9.29	0.912646	0.330206	-0.047114	0.37732
9.3	0.920939	0.331218	-0.047392	0.37861
9.31	0.927165	0.332461	-0.047728	0.380189
9.32	0.930208	0.333267	-0.048121	0.381388
9.33	0.932176	0.334016	-0.048561	0.382577
9.34	0.933768	0.335242	-0.048968	0.38421
9.35	0.938284	0.336441	-0.049316	0.385757
9.36	0.942047	0.337333	-0.049658	0.386991
9.37	0.944543	0.338342	-0.049935	0.388277
9.38	0.950023	0.339373	-0.050109	0.389482
9.39	0.952642	0.340302	-0.050304	0.390606
9.4	0.954372	0.341417	-0.050511	0.391928
9.41	0.960186	0.342443	-0.050682	0.393125
9.42	0.964663	0.343402	-0.050902	0.394304
9.43	0.964629	0.344593	-0.051153	0.395746
9.44	0.966816	0.345587	-0.051361	0.396948
9.45	0.971829	0.346494	-0.051555	0.398049
9.46	0.975892	0.347651	-0.051745	0.399396
9.47	0.980345	0.348748	-0.051906	0.400654
9.48	0.981587	0.349581	-0.052037	0.401618
9.49	0.980378	0.350411	-0.05215	0.402561
9.5	0.977328	0.35147	-0.052268	0.403738
9.51	0.97479	0.352576	-0.052382	0.404958
9.52	0.977699	0.353568	-0.052461	0.406029
9.53	0.978455	0.354503	-0.052548	0.407051
9.54	0.976416	0.355418	-0.052661	0.408079
9.55	0.976724	0.356422	-0.052761	0.409183
9.56	0.979403	0.357449	-0.052866	0.410315
9.57	0.983628	0.358433	-0.052995	0.411428
9.58	0.985838	0.359355	-0.053108	0.412463
9.59	0.986665	0.360395	-0.053198	0.413593
9.6	0.987742	0.361466	-0.053295	0.414761
9.61	0.987581	0.362377	-0.053383	0.41576
9.62	0.987074	0.363421	-0.053459	0.41688
9.63	0.990087	0.364515	-0.053537	0.418052
9.64	0.993498	0.365437	-0.053586	0.419023
9.65	0.994884	0.366543	-0.053631	0.420174
9.66	1.00086	0.367684	-0.053697	0.421381
9.67	1.00719	0.368557	-0.053749	0.422306
9.68	1.00514	0.3696	-0.053804	0.423404
9.69	1.00061	0.370714	-0.053875	0.424589
9.7	1.00097	0.371572	-0.053928	0.4255
9.71	1.00259	0.37257	-0.053977	0.426547
9.72	1.00548	0.373664	-0.054049	0.427713
9.73	1.00748	0.374565	-0.054132	0.428697
9.74	1.00477	0.375604	-0.054217	0.429821
9.75	1.00548	0.376689	-0.054308	0.430997
9.76	1.00932	0.377536	-0.054411	0.431947
9.77	1.01012	0.378541	-0.054516	0.433057
9.78	1.01032	0.379713	-0.054604	0.434317
9.79	1.01536	0.38063	-0.054687	0.435317
9.8	1.02207	0.381616	-0.054779	0.436395
9.81	1.02375	0.382802	-0.054872	0.437674
9.82	1.02075	0.383692	-0.054982	0.438674
9.83	1.01997	0.384499	-0.055099	0.439598
9.84	1.02675	0.385654	-0.055215	0.440869
9.85	1.0305	0.386737	-0.055362	0.442099
9.86	1.0301	0.387681	-0.055525	0.443206
9.87	1.03752	0.38878	-0.055685	0.444465
9.88	1.04076	0.389682	-0.055862	0.445544
9.89	1.03373	0.390524	-0.056034	0.446558
9.9	1.03349	0.391676	-0.05616	0.447836
9.91	1.03729	0.39271	-0.056272	0.448982
9.92	1.03688	0.393482	-0.056408	0.44989
9.93	1.03972	0.394542	-0.056553	0.451095
9.94	1.04367	0.395705	-0.056707	0.452412
9.95	1.04107	0.396577	-0.056886	0.453463
9.96	1.04091	0.397491	-0.057104	0.454595
9.97	1.04701	0.398541	-0.05737	0.455911
9.98	1.04689	0.39949	-0.057689	0.457179
9.99	1.04492	0.400564	-0.058024	0.458588
10	1.05035	0.401667	-0.058328	0.459995
10.01	1.0545	0.402606	-0.058636	0.461242
10.02	1.05372	0.403648	-0.058946	0.462594
10.03	1.05187	0.404648	-0.059207	0.463855
10.04	1.04727	0.405505	-0.059455	0.46496
10.05	1.04676	0.40657	-0.05975	0.46632
10.06	1.05506	0.407745	-0.060061	0.467806
10.07	1.05926	0.40874	-0.060353	0.469093
10.08	1.05877	0.409687	-0.060671	0.470358
10.09	1.06275	0.410791	-0.060987	0.471778
10.1	1.06437	0.411828	-0.061251	0.473079
10.11	1.05828	0.412777	-0.0615	0.474277
10.12	1.05058	0.413904	-0.06175	0.475654
10.13	1.05393	0.415016	-0.061984	0.477
10.14	1.06466	0.415825	-0.062226	0.478051
10.15	1.06605	0.416668	-0.062455	0.479123
10.16	1.06588	0.41774	-0.062625	0.480365
10.17	1.06995	0.418785	-0.062792	0.481577
10.18	1.06855	0.419854	-0.062968	0.482822
10.19	1.06637	0.420919	-0.063101	0.48402
10.2	1.06785	0.421828	-0.06325	0.485078
10.21	1.06874	0.422778	-0.06344	0.486218
10.22	1.07069	0.423801	-0.063609	0.48741
10.23	1.07467	0.424754	-0.06375	0.488504
10.24	1.07344	0.425804	-0.063916	0.48972
10.25	1.06852	0.426799	-0.064099	0.490898
10.26	1.06925	0.427675	-0.064243	0.491918
10.27	1.07198	0.428747	-0.064369	0.493116
10.28	1.07101	0.429808	-0.064525	0.494333
10.29	1.06756	0.430663	-0.064678	0.495341
10.3	1.07011	0.431661	-0.064795	0.496456
10.31	1.07857	0.432837	-0.064929	0.497766
10.32	1.08589	0.433847	-0.065082	0.498929
10.33	1.08855	0.434714	-0.065208	0.499922
10.34	1.08435	0.435815	-0.065328	0.501143
10.35	1.0792	0.436889	-0.065465	0.502354
10.36	1.07769	0.437697	-0.065583	0.50328
10.37	1.07901	0.438631	-0.065679	0.50431
10.38	1.08337	0.439613	-0.06579	0.505403
10.39	1.0838	0.440584	-0.065905	0.506489
10.4	1.08272	0.441794	-0.066018	0.507812
10.41	1.0851	0.442906	-0.06612	0.509026
10.42	1.08684	0.443707	-0.066209	0.509916
10.43	1.08584	0.444702	-0.066316	0.511018
10.44	1.08549	0.445809	-0.066422	0.512231
10.45	1.08457	0.446747	-0.066513	0.51326
10.46	1.0821	0.447827	-0.066591	0.514418
10.47	1.08376	0.448846	-0.066677	0.515523
10.48	1.08665	0.449737	-0.066796	0.516533
10.49	1.08836	0.450944	-0.066919	0.517863
10.5	1.08875	0.452036	-0.067029	0.519065
10.51	1.08686	0.452859	-0.067153	0.520012
10.52	1.08561	0.453946	-0.067283	0.521229
10.53	1.08562	0.455035	-0.067392	0.522427
10.54	1.08744	0.455832	-0.067477	0.523309
10.55	1.08668	0.456804	-0.067572	0.524376
10.56	1.0851	0.45802	-0.067691	0.525711
10.57	1.09036	0.458932	-0.067795	0.526727
10.58	1.09447	0.459844	-0.067885	0.527729
10.59	1.09261	0.461077	-0.067973	0.52905
10.6	1.0944	0.46206	-0.068054	0.530114
10.61	1.09644	0.462961	-0.068149	0.53111
10.62	1.09242	0.464075	-0.068262	0.532337
10.63	1.0922	0.465115	-0.068359	0.533474
10.64	1.09578	0.466018	-0.068439	0.534457
10.65	1.09509	0.466977	-0.068528	0.535505
10.66	1.09735	0.467879	-0.068621	0.5365
10.67	1.1023	0.468766	-0.068714	0.53748
10.68	1.10376	0.46993	-0.068809	0.538739
10.69	1.10378	0.471014	-0.06891	0.539924
10.7	1.09918	0.471908	-0.069007	0.540915
10.71	1.09814	0.472921	-0.069114	0.542035
10.72	1.10539	0.473852	-0.069214	0.543066
10.73	1.10545	0.47475	-0.069291	0.544041
10.74	1.1035	0.475915	-0.069371	0.545286
10.75	1.10681	0.477026	-0.069476	0.546502
10.76	1.10501	0.477904	-0.069592	0.547496
10.77	1.10554	0.478971	-0.0697	0.548671
10.78	1.10838	0.480026	-0.069807	0.549833
10.79	1.10431	0.480814	-0.069918	0.550732
10.8	1.10281	0.481799	-0.070048	0.551847
10.81	1.10408	0.482906	-0.070198	0.553104
10.82	1.10204	0.483874	-0.070328	0.554202
10.83	1.10709	0.484971	-0.070436	0.555407
10.84	1.11758	0.485964	-0.070562	0.556526
10.85	1.11514	0.486801	-0.070711	0.557512
10.86	1.10988	0.487855	-0.070836	0.558691
10.87	1.11534	0.489007	-0.070922	0.559929
10.88	1.11731	0.490025	-0.07103	0.561055
10.89	1.11065	0.491046	-0.071188	0.562234
10.9	1.11282	0.492204	-0.071331	0.563535
10.91	1.12601	0.493094	-0.071447	0.564541
10.92	1.12821	0.493835	-0.071588	0.565423
10.93	1.1212	0.495003	-0.071733	0.566736
10.94	1.12193	0.496145	-0.071851	0.567996
10.95	1.12457	0.496917	-0.071973	0.56889
10.96	1.1258	0.497847	-0.072118	0.569965
10.97	1.13009	0.498969	-0.072255	0.571224
10.98	1.12839	0.499943	-0.072411	0.572354
10.99	1.12376	0.500955	-0.072594	0.573549
11	1.12674	0.502002	-0.07276	0.574762
11.01	1.12813	0.502918	-0.072909	0.575827
11.02	1.12592	0.503902	-0.073068	0.57697
11.03	1.1267	0.505013	-0.073213	0.578226
11.04	1.13012	0.505945	-0.073334	0.579279
11.05	1.13201	0.506896	-0.073453	0.580349
11.06	1.13469	0.508044	-0.073578	0.581622
11.07	1.13823	0.509036	-0.073692	0.582728
11.08	1.13254	0.509934	-0.073787	0.583721
11.09	1.12599	0.510976	-0.073865	0.584841
11.1	1.12923	0.511922	-0.073946	0.585868
11.11	1.13451	0.512821	-0.074037	0.586858
11.12	1.13978	0.514022	-0.074107	0.588129
11.13	1.14437	0.515014	-0.074176	0.58919
11.14	1.13788	0.515799	-0.07427	0.590069
11.15	1.12975	0.517029	-0.074371	0.5914
11.16	1.13841	0.518075	-0.074484	0.592559
11.17	1.14696	0.518831	-0.074622	0.593453
11.18	1.14827	0.519976	-0.074731	0.594707
11.19	1.14994	0.52116	-0.074822	0.595982
11.2	1.14562	0.5221	-0.074942	0.597042
11.21	1.14431	0.52312	-0.075061	0.598181
11.22	1.14993	0.524118	-0.075163	0.599281
11.23	1.15301	0.524935	-0.075292	0.600227
11.24	1.15839	0.525947	-0.075438	0.601385
11.25	1.16752	0.527014	-0.075585	0.602599
11.26	1.16807	0.527888	-0.075766	0.603654
11.27	1.1604	0.529033	-0.075967	0.605
11.28	1.16112	0.530259	-0.076162	0.606421
11.29	1.16885	0.531131	-0.076367	0.607498
11.3	1.16989	0.531995	-0.076578	0.608573
11.31	1.17049	0.533061	-0.07679	0.609851
11.32	1.17395	0.534065	-0.076997	0.611062
11.33	1.17412	0.535053	-0.077166	0.612219
11.34	1.17508	0.536169	-0.077329	0.613498
11.35	1.17793	0.537139	-0.077507	0.614646
11.36	1.18083	0.538023	-0.077658	0.615681
11.37	1.1818	0.539032	-0.077783	0.616815
11.38	1.17727	0.539918	-0.0779	0.617818
11.39	1.1733	0.540802	-0.078018	0.61882
11.4	1.1742	0.541923	-0.078133	0.620056
11.41	1.17437	0.542903	-0.078223	0.621126
11.42	1.17248	0.543732	-0.07831	0.622042
11.43	1.17631	0.544789	-0.078417	0.623206
11.44	1.18433	0.545902	-0.078527	0.624429
11.45	1.18207	0.546862	-0.078624	0.625486
11.46	1.17576	0.547843	-0.078726	0.626569
11.47	1.17903	0.548865	-0.078833	0.627698
11.48	1.18159	0.549769	-0.078917	0.628686
11.49	1.17857	0.550763	-0.078986	0.629749
11.5	1.17877	0.551917	-0.079054	0.630971
11.51	1.17978	0.552911	-0.079117	0.632028
11.52	1.18037	0.55385	-0.079177	0.633027
11.53	1.17982	0.554936	-0.079238	0.634174
11.54	1.17707	0.556015	-0.079286	0.635301
11.55	1.17959	0.557096	-0.079328	0.636424
11.56	1.18587	0.558149	-0.079366	0.637515
11.57	1.18412	0.559034	-0.07939	0.638424
11.58	1.18255	0.559977	-0.079416	0.639393
11.59	1.19037	0.561177	-0.079439	0.640616
11.6	1.19165	0.562254	-0.079466	0.64172
11.61	1.18607	0.563037	-0.079491	0.642528
11.62	1.18488	0.564067	-0.079509	0.643576
11.63	1.18389	0.565175	-0.079549	0.644724
11.64	1.18389	0.565983	-0.079582	0.645565
11.65	1.18681	0.566973	-0.079591	0.646564
11.66	1.18246	0.568108	-0.07962	0.647728
11.67	1.17943	0.569106	-0.079647	0.648753
11.68	1.18376	0.570146	-0.079643	0.649789
11.69	1.17689	0.571162	-0.079656	0.650818
11.7	1.17279	0.572079	-0.079688	0.651767
11.71	1.18185	0.573098	-0.079704	0.652802
11.72	1.18463	0.574097	-0.079707	0.653804
11.73	1.18294	0.574951	-0.079716	0.654667
11.74	1.18301	0.576026	-0.079734	0.65576
11.75	1.18319	0.577284	-0.079762	0.657046
11.76	1.18416	0.578181	-0.079792	0.657973
11.77	1.18813	0.578957	-0.079802	0.658759
11.78	1.19629	0.580024	-0.079808	0.659832
11.79	1.19979	0.581094	-0.079836	0.66093
11.8	1.19975	0.582072	-0.079874	0.661946
11.81	1.20326	0.583123	-0.079895	0.663018
11.82	1.19987	0.584105	-0.079902	0.664007
11.83	1.19398	0.585045	-0.079932	0.664977
11.84	1.19982	0.586105	-0.079971	0.666076
11.85	1.19874	0.587061	-0.079986	0.667047
11.86	1.18807	0.588074	-0.080033	0.668107
11.87	1.19165	0.589217	-0.080096	0.669313
11.88	1.20549	0.59	-0.08011	0.67011
11.89	1.20776	0.590978	-0.080133	0.671111
11.9	1.20088	0.592388	-0.080191	0.672579
11.91	1.20086	0.593386	-0.080237	0.673623
11.92	1.20566	0.594099	-0.080266	0.674365
11.93	1.20352	0.595216	-0.080322	0.675538
11.94	1.20008	0.596394	-0.080389	0.676783
11.95	1.20325	0.597282	-0.080417	0.677699
11.96	1.20145	0.598303	-0.080437	0.67874
11.97	1.19722	0.599374	-0.080493	0.679867
11.98	1.20322	0.600239	-0.08054	0.680779
11.99	1.20596	0.601291	-0.080569	0.68186
12	1.20059	0.602385	-0.080632	0.683017
12.01	1.20515	0.603237	-0.080682	0.683919
12.02	1.20916	0.604219	-0.080686	0.684905
12.03	1.20536	0.605313	-0.080707	0.68602
12.04	1.20376	0.60629	-0.080767	0.687057
12.05	1.20379	0.607366	-0.080827	0.688193
12.06	1.20498	0.608442	-0.080854	0.689296
12.07	1.20641	0.609317	-0.080875	0.690192
12.08	1.20793	0.610181	-0.080921	0.691102
12.09	1.20826	0.611128	-0.080959	0.692087
12.1	1.20519	0.612072	-0.080983	0.693055
12.11	1.20775	0.613109	-0.081025	0.694134
12.12	1.21362	0.614176	-0.081074	0.69525
12.13	1.20976	0.615087	-0.081107	0.696194
12.14	1.20535	0.616053	-0.081145	0.697198
12.15	1.20803	0.617133	-0.081161	0.698294
12.16	1.21034	0.618063	-0.081171	0.699234
12.17	1.21027	0.618924	-0.081216	0.70014
12.18	1.20918	0.619996	-0.081257	0.701253
12.19	1.20558	0.62106	-0.081292	0.702352
12.2	1.20541	0.62198	-0.081331	0.703311
12.21	1.21589	0.623102	-0.081359	0.704461
12.22	1.22391	0.624187	-0.081388	0.705575
12.23	1.22011	0.62504	-0.081423	0.706463
12.24	1.21172	0.626059	-0.081448	0.707507
12.25	1.20937	0.627069	-0.081469	0.708538
12.26	1.21393	0.627962	-0.081503	0.709465
12.27	1.2183	0.629159	-0.08153	0.710689
12.28	1.21623	0.630377	-0.081543	0.71192
12.29	1.21077	0.631198	-0.081574	0.712772
12.3	1.2127	0.632114	-0.081618	0.713732
12.31	1.21439	0.633368	-0.081643	0.715011
12.32	1.20822	0.634437	-0.081658	0.716095
12.33	1.20777	0.635342	-0.08169	0.717032
12.34	1.21411	0.636348	-0.081724	0.718072
12.35	1.21523	0.637273	-0.081741	0.719014
12.36	1.21265	0.638259	-0.081766	0.720025
12.37	1.21644	0.639476	-0.081814	0.72129
12.38	1.22606	0.640363	-0.081846	0.722209
12.39	1.2291	0.641184	-0.081872	0.723056
12.4	1.2251	0.642418	-0.081903	0.724321
12.41	1.22324	0.643425	-0.081929	0.725354
12.42	1.21996	0.644213	-0.081955	0.726168
12.43	1.21728	0.645322	-0.081991	0.727313
12.44	1.22208	0.646422	-0.08203	0.728452
12.45	1.22848	0.647359	-0.082041	0.7294
12.46	1.22678	0.648464	-0.082057	0.730521
12.47	1.21922	0.649461	-0.082096	0.731557
12.48	1.21544	0.650331	-0.082122	0.732453
12.49	1.21748	0.651423	-0.082141	0.733564
12.5	1.22328	0.652441	-0.08217	0.734611
12.51	1.21992	0.653218	-0.082194	0.735412
12.52	1.21121	0.654195	-0.08222	0.736415
12.53	1.21339	0.655249	-0.082252	0.737501
12.54	1.21705	0.656109	-0.082273	0.738382
12.55	1.2135	0.657175	-0.082285	0.73946
12.56	1.2123	0.658244	-0.08231	0.740554
12.57	1.21688	0.659114	-0.082341	0.741455
12.58	1.21747	0.660165	-0.08235	0.742515
12.59	1.20996	0.661194	-0.082342	0.743536
12.6	1.20453	0.662127	-0.082355	0.744482
12.61	1.20839	0.663243	-0.082398	0.745641
12.62	1.21156	0.664332	-0.082423	0.746755
12.63	1.21259	0.665177	-0.082419	0.747596
12.64	1.21654	0.66619	-0.082435	0.748625
12.65	1.21794	0.667455	-0.082467	0.749922
12.66	1.22179	0.668459	-0.082485	0.750944
12.67	1.22787	0.669237	-0.082495	0.751732
12.68	1.22084	0.670263	-0.082506	0.752769
12.69	1.21236	0.671281	-0.082524	0.753805
12.7	1.21745	0.672104	-0.082528	0.754632
12.71	1.22049	0.67319	-0.082526	0.755716
12.72	1.21683	0.674365	-0.082548	0.756913
12.73	1.21823	0.675268	-0.08257	0.757838
12.74	1.22245	0.676228	-0.082576	0.758804
12.75	1.22194	0.67725	-0.082573	0.759823
12.76	1.22069	0.678182	-0.08257	0.760752
12.77	1.22085	0.679297	-0.082583	0.76188
12.78	1.21959	0.680461	-0.082608	0.763069
12.79	1.21683	0.681315	-0.082627	0.763942
12.8	1.21781	0.682124	-0.082637	0.764761
12.81	1.22105	0.683284	-0.082645	0.765929
12.82	1.22049	0.684327	-0.082638	0.766965
12.83	1.22015	0.685061	-0.082644	0.767705
12.84	1.22363	0.686081	-0.082669	0.76875
12.85	1.2234	0.687212	-0.082681	0.769893
12.86	1.22197	0.688134	-0.082685	0.770819
12.87	1.2211	0.689165	-0.082686	0.771851
12.88	1.2115	0.690134	-0.082698	0.772832
12.89	1.20199	0.691066	-0.082714	0.77378
12.9	1.2065	0.692331	-0.082712	0.775043
12.91	1.21222	0.693343	-0.082713	0.776056
12.92	1.20871	0.694009	-0.082728	0.776737
12.93	1.20865	0.69504	-0.082736	0.777776
12.94	1.2123	0.696172	-0.082742	0.778914
12.95	1.20783	0.697107	-0.082761	0.779868
12.96	1.2024	0.698088	-0.082772	0.78086
12.97	1.21249	0.699173	-0.082757	0.78193
12.98	1.22175	0.700169	-0.082764	0.782933
12.99	1.21593	0.701105	-0.082788	0.783893
13	1.21647	0.702219	-0.082788	0.785007
13.01	1.22057	0.703357	-0.082792	0.786149
13.02	1.21712	0.704282	-0.082805	0.787087
13.03	1.21924	0.705187	-0.082811	0.787998
13.04	1.22175	0.706328	-0.082821	0.789149
13.05	1.21887	0.707331	-0.082835	0.790166
13.06	1.22056	0.708176	-0.082839	0.791015
13.07	1.22274	0.709381	-0.082838	0.792219
13.08	1.22081	0.710539	-0.082851	0.79339
13.09	1.21817	0.711395	-0.082856	0.794251
13.1	1.21671	0.712505	-0.082865	0.79537
13.11	1.21617	0.713644	-0.082896	0.79654
13.12	1.21625	0.714431	-0.08291	0.797341
13.13	1.21519	0.715387	-0.082889	0.798276
13.14	1.21494	0.716591	-0.082882	0.799473
13.15	1.219	0.717475	-0.082903	0.800378
13.16	1.2202	0.718406	-0.082926	0.801332
13.17	1.21628	0.719592	-0.082938	0.80253
13.18	1.21956	0.72046	-0.082937	0.803397
13.19	1.22478	0.721375	-0.082939	0.804314
13.2	1.22183	0.722577	-0.082948	0.805525
13.21	1.2176	0.723481	-0.082953	0.806434
13.22	1.21903	0.724311	-0.082964	0.807275
13.23	1.22134	0.7254	-0.082985	0.808385
13.24	1.21906	0.726375	-0.082979	0.809354
13.25	1.21632	0.727287	-0.082977	0.810264
13.26	1.21904	0.728397	-0.082997	0.811394
13.27	1.22216	0.729355	-0.08301	0.812365
13.28	1.21907	0.730236	-0.083025	0.813261
13.29	1.21377	0.731405	-0.083032	0.814437
13.3	1.21726	0.732363	-0.083041	0.815404
13.31	1.2271	0.73315	-0.083067	0.816217
13.32	1.22463	0.734335	-0.083068	0.817403
13.33	1.21916	0.735401	-0.083056	0.818457
13.34	1.22593	0.736168	-0.083073	0.819241
13.35	1.22724	0.737211	-0.083085	0.820296
13.36	1.21809	0.738296	-0.083072	0.821368
13.37	1.21596	0.739095	-0.083079	0.822174
13.38	1.2182	0.740056	-0.083095	0.823151
13.39	1.21561	0.741267	-0.083103	0.82437
13.4	1.21389	0.742355	-0.083121	0.825476
13.41	1.21859	0.74334	-0.083135	0.826475
13.42	1.22285	0.744397	-0.083149	0.827546
13.43	1.21876	0.745239	-0.083174	0.828413
13.44	1.21676	0.746082	-0.083187	0.829269
13.45	1.22147	0.747261	-0.083175	0.830436
13.46	1.21882	0.748391	-0.083174	0.831565
13.47	1.21182	0.749288	-0.083188	0.832476
13.48	1.217	0.750239	-0.083197	0.833436
13.49	1.22289	0.751269	-0.083212	0.834481
13.5	1.21877	0.752304	-0.083224	0.835528
13.51	1.21849	0.753339	-0.083218	0.836557
13.52	1.22345	0.754204	-0.08323	0.837434
13.53	1.2309	0.755121	-0.083252	0.838373
13.54	1.23843	0.75635	-0.083252	0.839602
13.55	1.23798	0.757375	-0.083251	0.840626
13.56	1.22984	0.758165	-0.083274	0.841439
13.57	1.2223	0.759223	-0.083299	0.842522
13.58	1.22216	0.760319	-0.083306	0.843625
13.59	1.22257	0.761243	-0.083311	0.844554
13.6	1.21517	0.76235	-0.083324	0.845674
13.61	1.21336	0.763449	-0.083326	0.846775
13.62	1.22102	0.764313	-0.083323	0.847636
13.63	1.22481	0.765276	-0.083339	0.848615
13.64	1.22896	0.766324	-0.083339	0.849663
13.65	1.23335	0.767269	-0.083335	0.850604
13.66	1.22839	0.768244	-0.083375	0.851619
13.67	1.22464	0.769248	-0.083412	0.85266
13.68	1.22687	0.770295	-0.08341	0.853705
13.69	1.22499	0.771398	-0.083406	0.854804
13.7	1.22265	0.772439	-0.083422	0.855861
13.71	1.22323	0.773385	-0.083434	0.856819
13.72	1.22383	0.774348	-0.083442	0.85779
13.73	1.22532	0.775404	-0.083467	0.858871
13.74	1.22303	0.776334	-0.08348	0.859814
13.75	1.21725	0.777359	-0.083484	0.860843
13.76	1.21901	0.778562	-0.083492	0.862054
13.77	1.22414	0.779486	-0.083496	0.862982
13.78	1.2214	0.780416	-0.083505	0.863921
13.79	1.21901	0.781536	-0.083528	0.865064
13.8	1.22605	0.782476	-0.083533	0.866009
13.81	1.23191	0.783377	-0.083528	0.866905
13.82	1.23041	0.784563	-0.083548	0.868111
13.83	1.22828	0.785611	-0.083568	0.869179
13.84	1.22964	0.786341	-0.083585	0.869926
13.85	1.22909	0.787455	-0.083607	0.871062
13.86	1.22585	0.788684	-0.083624	0.872308
13.87	1.22585	0.789566	-0.083635	0.873201
13.88	1.23055	0.790558	-0.083648	0.874206
13.89	1.23238	0.791588	-0.083667	0.875255
13.9	1.23407	0.792389	-0.083688	0.876077
13.91	1.24023	0.793382	-0.083703	0.877085
13.92	1.23739	0.794547	-0.083716	0.878263
13.93	1.23409	0.795479	-0.083737	0.879216
13.94	1.2396	0.796361	-0.083765	0.880126
13.95	1.23776	0.797294	-0.083777	0.881071
13.96	1.23235	0.798188	-0.083776	0.881964
13.97	1.23495	0.799186	-0.083818	0.883004
13.98	1.23813	0.800279	-0.083856	0.884135
13.99	1.23663	0.801213	-0.083853	0.885066
14	1.23432	0.80212	-0.083872	0.885992
14.01	1.23541	0.803256	-0.083914	0.88717
14.02	1.24274	0.804299	-0.083952	0.888251
14.03	1.24669	0.805096	-0.083986	0.889082
14.04	1.24115	0.806179	-0.084012	0.890191
14.05	1.23907	0.807273	-0.084043	0.891316
14.06	1.23763	0.807987	-0.084082	0.892069
14.07	1.233	0.809099	-0.084141	0.89324
14.08	1.24006	0.810356	-0.084221	0.894577
14.09	1.2502	0.811181	-0.084282	0.895463
14.1	1.25033	0.812258	-0.084328	0.896586
14.11	1.24935	0.813463	-0.084406	0.897869
14.12	1.24978	0.814192	-0.084498	0.89869
14.13	1.24748	0.815155	-0.084588	0.899743
14.14	1.2475	0.816499	-0.084673	0.901172
14.15	1.25091	0.817402	-0.084764	0.902166
14.16	1.25063	0.818216	-0.084866	0.903082
14.17	1.24486	0.819356	-0.084964	0.90432
14.18	1.24385	0.820363	-0.085051	0.905414
14.19	1.24922	0.821346	-0.085139	0.906485
14.2	1.25446	0.822409	-0.08525	0.907659
14.21	1.25564	0.823262	-0.085379	0.908641
14.22	1.25286	0.824229	-0.085528	0.909757
14.23	1.25732	0.825423	-0.085695	0.911118
14.24	1.26405	0.826425	-0.085854	0.912279
14.25	1.26016	0.82729	-0.086036	0.913326
14.26	1.26112	0.828248	-0.086225	0.914473
14.27	1.26841	0.829334	-0.086386	0.91572
14.28	1.26369	0.830492	-0.086556	0.917048
14.29	1.25775	0.831394	-0.08675	0.918144
14.3	1.26289	0.832314	-0.086924	0.919238
14.31	1.26911	0.833533	-0.087077	0.92061
14.32	1.2685	0.834456	-0.087257	0.921713
14.33	1.26786	0.835166	-0.087459	0.922625
14.34	1.26879	0.836271	-0.087656	0.923927
14.35	1.27059	0.837375	-0.087835	0.92521
14.36	1.27384	0.838256	-0.087995	0.926251
14.37	1.27469	0.83926	-0.088152	0.927412
14.38	1.27526	0.840239	-0.088292	0.928531
14.39	1.28061	0.841199	-0.088433	0.929632
14.4	1.28797	0.842184	-0.088582	0.930766
14.41	1.28503	0.843034	-0.088707	0.931741
14.42	1.28134	0.844041	-0.088839	0.93288
14.43	1.28629	0.845331	-0.088982	0.934313
14.44	1.29021	0.846493	-0.089113	0.935606
14.45	1.29426	0.847311	-0.089251	0.936562
14.46	1.29798	0.848254	-0.08938	0.937634
14.47	1.30064	0.849368	-0.089477	0.938845
14.48	1.3049	0.850344	-0.089569	0.939913
14.49	1.30154	0.851437	-0.089676	0.941113
14.5	1.29754	0.852535	-0.089794	0.942329
14.51	1.30267	0.853381	-0.089903	0.943284
14.52	1.30565	0.854327	-0.090001	0.944328
14.53	1.30586	0.855461	-0.090095	0.945556
14.54	1.30648	0.856404	-0.090169	0.946573
14.55	1.30574	0.857304	-0.090236	0.94754
14.56	1.30873	0.858444	-0.090321	0.948765
14.57	1.30965	0.859442	-0.0904	0.949842
14.58	1.30619	0.860354	-0.090453	0.950807
14.59	1.30603	0.861497	-0.090513	0.95201
14.6	1.30952	0.862441	-0.090604	0.953045
14.61	1.31516	0.86333	-0.090694	0.954024
14.62	1.31761	0.864563	-0.09079	0.955353
14.63	1.31542	0.865569	-0.090894	0.956463
14.64	1.31808	0.866336	-0.090964	0.9573
14.65	1.32272	0.867442	-0.091033	0.958475
14.66	1.32294	0.868473	-0.091127	0.9596
14.67	1.32464	0.869204	-0.091218	0.960422
14.68	1.32652	0.870206	-0.091298	0.961504
14.69	1.32486	0.871303	-0.09137	0.962673
14.7	1.3277	0.872249	-0.091455	0.963704
14.71	1.33488	0.873274	-0.091565	0.964839
14.72	1.33485	0.874251	-0.091677	0.965928
14.73	1.33156	0.875067	-0.091784	0.966851
14.74	1.33188	0.876066	-0.091908	0.967974
14.75	1.33311	0.877222	-0.092042	0.969264
14.76	1.33346	0.878137	-0.092167	0.970304
14.77	1.33564	0.879091	-0.092285	0.971376
14.78	1.34038	0.880173	-0.092393	0.972566
14.79	1.34301	0.880966	-0.092501	0.973467
14.8	1.34815	0.881861	-0.092646	0.974507
14.81	1.35291	0.883004	-0.092802	0.975806
14.82	1.35258	0.883914	-0.092958	0.976872
14.83	1.35944	0.884986	-0.093158	0.978144
14.84	1.36589	0.886258	-0.093386	0.979644
14.85	1.36128	0.88716	-0.093589	0.980749
14.86	1.36438	0.888084	-0.093773	0.981857
14.87	1.37602	0.889303	-0.093984	0.983287
14.88	1.37903	0.89033	-0.094215	0.984545
14.89	1.3788	0.891218	-0.094451	0.985669
14.9	1.38296	0.89236	-0.094685	0.987045
14.91	1.38205	0.8934	-0.094911	0.988311
14.92	1.38354	0.894284	-0.095143	0.989427
14.93	1.39385	0.895414	-0.095407	0.990821
14.94	1.39747	0.896448	-0.095649	0.992097
14.95	1.39787	0.897359	-0.095841	0.9932
14.96	1.4024	0.898504	-0.096059	0.994563
14.97	1.40125	0.899555	-0.096313	0.995868
14.98	1.40103	0.900383	-0.096545	0.996928
14.99	1.40905	0.901331	-0.096741	0.998072
15	1.41351	0.902373	-0.096945	0.999318
15.01	1.41479	0.903377	-0.097181	1.00056
15.02	1.42105	0.904435	-0.09741	1.00185
15.03	1.42796	0.905448	-0.097636	1.00308
15.04	1.43087	0.906337	-0.097901	1.00424
15.05	1.43196	0.907281	-0.098196	1.00548
15.06	1.43488	0.908362	-0.098523	1.00689
15.07	1.43685	0.909331	-0.098864	1.00819
15.08	1.44308	0.91034	-0.099189	1.00953
15.09	1.45318	0.911428	-0.099537	1.01096
15.1	1.4565	0.912256	-0.099898	1.01215
15.11	1.45922	0.913182	-0.100221	1.0134
15.12	1.46447	0.914404	-0.100531	1.01494
15.13	1.46858	0.915404	-0.100858	1.01626
15.14	1.47312	0.916247	-0.101154	1.0174
15.15	1.47474	0.917369	-0.101404	1.01877
15.16	1.47035	0.918455	-0.101657	1.02011
15.17	1.46811	0.919348	-0.101969	1.02132
15.18	1.47258	0.92039	-0.102332	1.02272
15.19	1.4778	0.921394	-0.102706	1.0241
15.2	1.48304	0.922306	-0.103084	1.02539
15.21	1.49031	0.923345	-0.103498	1.02684
15.22	1.49838	0.924327	-0.103938	1.02826
15.23	1.50148	0.92525	-0.104341	1.02959
15.24	1.49879	0.926332	-0.104753	1.03109
15.25	1.50045	0.927325	-0.105232	1.03256
15.26	1.50804	0.928261	-0.105678	1.03394
15.27	1.5138	0.929324	-0.106071	1.0354
15.28	1.52042	0.930356	-0.106488	1.03684
15.29	1.52816	0.931324	-0.106887	1.03821
15.3	1.53066	0.932449	-0.107237	1.03969
15.31	1.53353	0.933618	-0.107572	1.04119
15.32	1.54174	0.934445	-0.107925	1.04237
15.33	1.54737	0.935276	-0.108301	1.04358
15.34	1.54783	0.936491	-0.108647	1.04514
15.35	1.55085	0.937548	-0.10893	1.04648
15.36	1.5552	0.938381	-0.109217	1.0476
15.37	1.55891	0.939359	-0.109542	1.0489
15.38	1.56639	0.940311	-0.109848	1.05016
15.39	1.57008	0.941264	-0.110125	1.05139
15.4	1.5707	0.942479	-0.110393	1.05287
15.41	1.57841	0.943474	-0.110669	1.05414
15.42	1.58928	0.944115	-0.110994	1.05511
15.43	1.59337	0.945227	-0.111379	1.05661
15.44	1.59244	0.946437	-0.111787	1.05822
15.45	1.59522	0.947114	-0.112206	1.05932
15.46	1.60571	0.948073	-0.112668	1.06074
15.47	1.61182	0.949285	-0.113145	1.06243
15.48	1.61302	0.950109	-0.113647	1.06376
15.49	1.62217	0.951107	-0.114172	1.06528
15.5	1.62825	0.95234	-0.114637	1.06698
15.51	1.62786	0.95315	-0.115058	1.06821
15.52	1.63427	0.954023	-0.115499	1.06952
15.53	1.64102	0.955238	-0.115923	1.07116
15.54	1.64448	0.956113	-0.116296	1.07241
15.55	1.65042	0.957054	-0.11668	1.07373
15.56	1.65343	0.95829	-0.117133	1.07542
15.57	1.65582	0.95916	-0.117594	1.07675
15.58	1.66403	0.960088	-0.118072	1.07816
15.59	1.66835	0.961317	-0.118672	1.07999
15.6	1.66654	0.962319	-0.119317	1.08164
15.61	1.67168	0.963214	-0.119901	1.08312
15.62	1.68325	0.964342	-0.120473	1.08482
15.63	1.69305	0.96544	-0.121021	1.08646
15.64	1.70094	0.966342	-0.121497	1.08784
15.65	1.70225	0.96734	-0.12192	1.08926
15.66	1.70569	0.9683	-0.122322	1.09062
15.67	1.72186	0.969299	-0.1227	1.092
15.68	1.7299	0.970537	-0.123029	1.09357
15.69	1.72741	0.97155	-0.123334	1.09488
15.7	1.73773	0.972389	-0.123661	1.09605
15.71	1.74865	0.973516	-0.123994	1.09751
15.72	1.74522	0.974602	-0.124327	1.09893
15.73	1.74509	0.975426	-0.124702	1.10013
15.74	1.75642	0.976422	-0.125117	1.10154
15.75	1.76702	0.977508	-0.12557	1.10308
15.76	1.77189	0.978419	-0.126087	1.10451
15.77	1.77567	0.979432	-0.126617	1.10605
15.78	1.78014	0.980442	-0.127083	1.10753
15.79	1.78034	0.981298	-0.127485	1.10878
15.8	1.78002	0.98239	-0.127869	1.11026
15.81	1.78624	0.983528	-0.128316	1.11184
15.82	1.79467	0.98436	-0.128882	1.11324
15.83	1.80492	0.98531	-0.129489	1.1148
15.84	1.81724	0.986399	-0.130065	1.11646
15.85	1.8241	0.987242	-0.130577	1.11782
15.86	1.82791	0.988105	-0.13103	1.11914
15.87	1.83211	0.989298	-0.131463	1.12076
15.88	1.83371	0.990305	-0.131896	1.1222
15.89	1.83649	0.99111	-0.132348	1.12346
15.9	1.84633	0.992237	-0.132847	1.12508
15.91	1.85846	0.993363	-0.133382	1.12675
15.92	1.86751	0.994269	-0.133887	1.12816
15.93	1.87184	0.995302	-0.134347	1.12965
15.94	1.86959	0.996341	-0.134768	1.13111
15.95	1.87014	0.997272	-0.135152	1.13242
15.96	1.88055	0.998343	-0.135551	1.13389
15.97	1.88671	0.999401	-0.135992	1.13539
15.98	1.88439	1.00024	-0.136409	1.13665
15.99	1.88833	1.00118	-0.136836	1.13802
16	1.90036	1.00232	-0.137394	1.13972
16.01	1.90912	1.00337	-0.138064	1.14143
16.02	1.9149	1.00441	-0.138751	1.14316
16.03	1.92099	1.00535	-0.139428	1.14478
16.04	1.92565	1.0062	-0.140051	1.14625
16.05	1.93026	1.00739	-0.140587	1.14798
16.06	1.93447	1.00863	-0.141096	1.14973
16.07	1.93632	1.0094	-0.141605	1.151
16.08	1.94168	1.01023	-0.142059	1.15229
16.09	1.95124	1.01133	-0.142394	1.15373
16.1	1.96159	1.01228	-0.142669	1.15495
16.11	1.97084	1.01324	-0.142989	1.15623
16.12	1.97387	1.01439	-0.143325	1.15771
16.13	1.97522	1.01533	-0.14363	1.15896
16.14	1.98254	1.01623	-0.143967	1.1602
16.15	1.9915	1.01728	-0.144346	1.16163
16.16	1.99443	1.01822	-0.144742	1.16297
16.17	1.99499	1.01922	-0.145181	1.16441
16.18	2.00228	1.02031	-0.145654	1.16597
16.19	2.01496	1.02129	-0.146137	1.16742
16.2	2.02441	1.02233	-0.146633	1.16896
16.21	2.02723	1.02342	-0.14714	1.17056
16.22	2.02824	1.02435	-0.147652	1.172
16.23	2.03603	1.02515	-0.148175	1.17333
16.24	2.04441	1.0261	-0.148679	1.17478
16.25	2.04742	1.02724	-0.149137	1.17638
16.26	2.05256	1.02816	-0.14961	1.17777
16.27	2.06299	1.02912	-0.15013	1.17925
16.28	2.0759	1.03029	-0.150706	1.181
16.29	2.08591	1.03117	-0.151287	1.18246
16.3	2.08935	1.03212	-0.15182	1.18394
16.31	2.09387	1.03332	-0.152341	1.18566
16.32	2.09799	1.0342	-0.152833	1.18703
16.33	2.10028	1.03514	-0.153294	1.18843
16.34	2.10757	1.03647	-0.153747	1.19022
16.35	2.11679	1.03751	-0.154189	1.1917
16.36	2.12704	1.03827	-0.154645	1.19292
16.37	2.1343	1.03939	-0.155121	1.19451
16.38	2.13577	1.04044	-0.155611	1.19605
16.39	2.13691	1.04131	-0.15608	1.19739
16.4	2.14207	1.0424	-0.156486	1.19889
16.41	2.15146	1.04347	-0.156901	1.20037
16.42	2.16017	1.0445	-0.157383	1.20189
16.43	2.1663	1.04556	-0.157919	1.20348
16.44	2.17213	1.0464	-0.158517	1.20492
16.45	2.17694	1.04727	-0.159196	1.20647
16.46	2.18063	1.04837	-0.1599	1.20827
16.47	2.1878	1.04939	-0.160565	1.20996
16.48	2.19316	1.0503	-0.161186	1.21149
16.49	2.19333	1.05131	-0.161707	1.21302
16.5	2.20017	1.05243	-0.162113	1.21454
16.51	2.21375	1.05343	-0.162485	1.21592
16.52	2.22485	1.05436	-0.162853	1.21722
16.53	2.23127	1.05537	-0.163204	1.21857
16.54	2.23417	1.0563	-0.163544	1.21985
16.55	2.23802	1.05724	-0.163919	1.22116
16.56	2.24518	1.05818	-0.164321	1.2225
16.57	2.25179	1.05907	-0.164713	1.22378
16.58	2.25518	1.06017	-0.165134	1.22531
16.59	2.2565	1.06132	-0.165609	1.22693
16.6	2.26118	1.06217	-0.166106	1.22827
16.61	2.27083	1.06311	-0.166651	1.22976
16.62	2.27704	1.06424	-0.167269	1.23151
16.63	2.28048	1.06517	-0.167927	1.2331
16.64	2.291	1.0661	-0.168628	1.23473
16.65	2.30184	1.06721	-0.169386	1.2366
16.66	2.30437	1.06815	-0.17018	1.23833
16.67	2.30938	1.06906	-0.170945	1.24001
16.68	2.32485	1.0703	-0.1716	1.2419
16.69	2.33858	1.0714	-0.172115	1.24351
16.7	2.34208	1.07224	-0.172535	1.24477
16.71	2.34657	1.07334	-0.172922	1.24627
16.72	2.35527	1.07447	-0.173265	1.24773
16.73	2.35855	1.07535	-0.173608	1.24896
16.74	2.35878	1.07636	-0.174011	1.25037
16.75	2.36332	1.07736	-0.174411	1.25177
16.76	2.37643	1.07822	-0.174797	1.25302
16.77	2.39061	1.07936	-0.175261	1.25462
16.78	2.39493	1.08052	-0.175788	1.25631
16.79	2.39711	1.08137	-0.176287	1.25765
16.8	2.40138	1.08242	-0.176799	1.25922
16.81	2.40779	1.08357	-0.177365	1.26094
16.82	2.41776	1.08434	-0.177874	1.26222
16.83	2.42477	1.08525	-0.178299	1.26355
16.84	2.43061	1.08645	-0.178725	1.26517
16.85	2.43935	1.08736	-0.179179	1.26653
16.86	2.44603	1.0882	-0.179655	1.26786
16.87	2.45139	1.08929	-0.180113	1.2694
16.88	2.45752	1.09032	-0.18055	1.27087
16.89	2.4655	1.09133	-0.181011	1.27234
16.9	2.47522	1.09234	-0.181474	1.27381
16.91	2.4807	1.09324	-0.18192	1.27516
16.92	2.48369	1.09421	-0.182382	1.27659
16.93	2.49328	1.09528	-0.182862	1.27814
16.94	2.50671	1.09623	-0.183307	1.27953
16.95	2.51549	1.09715	-0.183774	1.28092
16.96	2.52104	1.09825	-0.184384	1.28263
16.97	2.52791	1.09928	-0.185117	1.2844
16.98	2.53195	1.10019	-0.185907	1.2861
16.99	2.53344	1.10131	-0.186704	1.28801
17	2.54078	1.10232	-0.187479	1.2898
17.01	2.54814	1.10318	-0.188209	1.29138
17.02	2.55064	1.10425	-0.188788	1.29304
17.03	2.55741	1.10526	-0.189183	1.29444
17.04	2.56237	1.1062	-0.189546	1.29574
17.05	2.56506	1.10738	-0.189977	1.29736
17.06	2.57795	1.10844	-0.190456	1.2989
17.07	2.58857	1.10933	-0.190905	1.30023
17.08	2.59239	1.11044	-0.191312	1.30175
17.09	2.60147	1.11149	-0.191734	1.30322
17.1	2.61085	1.1124	-0.192201	1.3046
17.11	2.61701	1.11333	-0.192693	1.30602
17.12	2.6208	1.11427	-0.193198	1.30747
17.13	2.6244	1.11536	-0.19378	1.30914
17.14	2.63599	1.11649	-0.194455	1.31094
17.15	2.64425	1.11741	-0.195145	1.31256
17.16	2.64652	1.1184	-0.195773	1.31417
17.17	2.66126	1.11948	-0.196294	1.31577
17.18	2.67216	1.12044	-0.196757	1.31719
17.19	2.66902	1.12144	-0.197234	1.31867
17.2	2.67307	1.1225	-0.197729	1.32023
17.21	2.68076	1.1234	-0.198217	1.32161
17.22	2.68083	1.12434	-0.198716	1.32306
17.23	2.68392	1.12556	-0.199257	1.32482
17.24	2.69671	1.12654	-0.199838	1.32637
17.25	2.70638	1.12732	-0.200479	1.3278
17.26	2.70769	1.12849	-0.201187	1.32967
17.27	2.71264	1.12952	-0.201894	1.33141
17.28	2.72034	1.13017	-0.202508	1.33268
17.29	2.72407	1.13115	-0.20301	1.33416
17.3	2.73079	1.13226	-0.203457	1.33571
17.31	2.73931	1.13315	-0.203881	1.33703
17.32	2.74844	1.13428	-0.204295	1.33857
17.33	2.75819	1.13531	-0.204742	1.34005
17.34	2.76545	1.13605	-0.205205	1.34126
17.35	2.77717	1.13714	-0.205598	1.34274
17.36	2.78838	1.13829	-0.205987	1.34427
17.37	2.79033	1.13907	-0.206522	1.34559
17.38	2.79438	1.14012	-0.207205	1.34732
17.39	2.80475	1.14135	-0.207958	1.3493
17.4	2.8106	1.14209	-0.208722	1.35081
17.41	2.81571	1.14308	-0.209571	1.35265
17.42	2.82605	1.14449	-0.21051	1.355
17.43	2.83225	1.14536	-0.211345	1.35671
17.44	2.83903	1.14604	-0.212061	1.3581
17.45	2.85239	1.14723	-0.212719	1.35995
17.46	2.85927	1.14834	-0.213234	1.36157
17.47	2.85746	1.14922	-0.213647	1.36287
17.48	2.86058	1.15034	-0.214062	1.36441
17.49	2.87097	1.15133	-0.214441	1.36577
17.5	2.88179	1.15221	-0.21483	1.36704
17.51	2.88911	1.15334	-0.215294	1.36864
17.52	2.89247	1.15435	-0.215774	1.37012
17.53	2.89747	1.15516	-0.216245	1.37141
17.54	2.90756	1.1562	-0.216731	1.37293
17.55	2.91882	1.15729	-0.217212	1.37451
17.56	2.92669	1.15817	-0.217676	1.37584
17.57	2.93184	1.15905	-0.218164	1.37721
17.58	2.93636	1.16008	-0.218706	1.37879
17.59	2.94102	1.16122	-0.219316	1.38053
17.6	2.95126	1.1624	-0.219918	1.38231
17.61	2.96612	1.16338	-0.220434	1.38382
17.62	2.97353	1.16426	-0.220884	1.38514
17.63	2.96999	1.16535	-0.221286	1.38663
17.64	2.97065	1.16628	-0.221632	1.38791
17.65	2.98339	1.1671	-0.221979	1.38908
17.66	2.99199	1.16819	-0.222377	1.39057
17.67	2.99369	1.16927	-0.222818	1.39209
17.68	2.99977	1.17016	-0.223362	1.39353
17.69	3.0102	1.17104	-0.224105	1.39515
17.7	3.02286	1.1721	-0.225027	1.39713
17.71	3.03438	1.17315	-0.225957	1.39911
17.72	3.0415	1.17409	-0.226741	1.40083
17.73	3.04659	1.17507	-0.22742	1.40249
17.74	3.05244	1.17614	-0.228016	1.40416
17.75	3.06041	1.17724	-0.228524	1.40577
17.76	3.07058	1.17817	-0.229	1.40717
17.77	3.07464	1.179	-0.229454	1.40846
17.78	3.07316	1.18002	-0.229952	1.40998
17.79	3.07913	1.18118	-0.230525	1.41171
17.8	3.0898	1.18224	-0.23111	1.41335
17.81	3.09393	1.18309	-0.2317	1.41479
17.82	3.09884	1.18419	-0.23227	1.41646
17.83	3.10976	1.18547	-0.232761	1.41823
17.84	3.11923	1.18636	-0.233196	1.41956
17.85	3.12814	1.18727	-0.233601	1.42087
17.86	3.13909	1.18836	-0.23396	1.42232
17.87	3.14403	1.18921	-0.234318	1.42353
17.88	3.14705	1.19026	-0.234712	1.42497
17.89	3.15407	1.19153	-0.235132	1.42667
17.9	3.16033	1.19249	-0.235612	1.4281
17.91	3.16653	1.19328	-0.236193	1.42947
17.92	3.17131	1.19428	-0.23685	1.43113
17.93	3.17754	1.19525	-0.237519	1.43277
17.94	3.18726	1.1963	-0.238167	1.43447
17.95	3.1965	1.19747	-0.238768	1.43624
17.96	3.2036	1.19832	-0.239308	1.43763
17.97	3.20685	1.19927	-0.239847	1.43912
17.98	3.21084	1.20047	-0.240407	1.44088
17.99	3.21562	1.20138	-0.24099	1.44237
18	3.22132	1.20214	-0.241721	1.44386
18.01	3.23461	1.20322	-0.242715	1.44594
18.02	3.24545	1.20429	-0.243876	1.44817
18.03	3.24857	1.20513	-0.24494	1.45007
18.04	3.25555	1.20617	-0.245745	1.45191
18.05	3.2662	1.20723	-0.24636	1.45359
18.06	3.2743	1.20817	-0.246873	1.45504
18.07	3.27983	1.20931	-0.247314	1.45663
18.08	3.28321	1.2103	-0.247711	1.45801
18.09	3.28914	1.21103	-0.248135	1.45917
18.1	3.29829	1.21215	-0.248643	1.46079
18.11	3.30563	1.21332	-0.249216	1.46254
18.12	3.31416	1.21418	-0.24985	1.46403
18.13	3.3266	1.21517	-0.250538	1.46571
18.14	3.33822	1.21636	-0.251174	1.46753
18.15	3.34653	1.21734	-0.251711	1.46905
18.16	3.35315	1.21822	-0.252254	1.47047
18.17	3.36038	1.21933	-0.252813	1.47214
18.18	3.36966	1.22044	-0.253323	1.47376
18.19	3.3759	1.22131	-0.253793	1.4751
18.2	3.37936	1.22227	-0.254268	1.47654
18.21	3.38602	1.22333	-0.254749	1.47808
18.22	3.3929	1.22431	-0.25523	1.47954
18.23	3.40103	1.2254	-0.255688	1.48109
18.24	3.41152	1.22645	-0.256105	1.48256
18.25	3.41667	1.22731	-0.256514	1.48382
18.26	3.42014	1.22843	-0.256941	1.48537
18.27	3.42712	1.22955	-0.257408	1.48696
18.28	3.43234	1.23041	-0.25797	1.48838
18.29	3.43764	1.23144	-0.258657	1.4901
18.3	3.44459	1.23252	-0.25932	1.49184
18.31	3.45331	1.23348	-0.259865	1.49335
18.32	3.46597	1.23452	-0.26042	1.49494
18.33	3.4727	1.23548	-0.261007	1.49648
18.34	3.47336	1.23626	-0.261577	1.49784
18.35	3.48168	1.23717	-0.262113	1.49928
18.36	3.48945	1.23833	-0.262562	1.5009
18.37	3.48865	1.23933	-0.26298	1.50231
18.38	3.49677	1.24013	-0.263469	1.5036
18.39	3.51022	1.24116	-0.264068	1.50522
18.4	3.51447	1.24236	-0.264831	1.50719
18.41	3.52117	1.24334	-0.265788	1.50913
18.42	3.52951	1.24425	-0.266795	1.51104
18.43	3.53237	1.24526	-0.267702	1.51297
18.44	3.54012	1.24631	-0.268395	1.5147
18.45	3.55169	1.24732	-0.26885	1.51617
18.46	3.55687	1.24822	-0.269232	1.51745
18.47	3.55974	1.24917	-0.269618	1.51878
18.48	3.56924	1.25045	-0.269979	1.52042
18.49	3.58144	1.25154	-0.270362	1.52191
18.5	3.58831	1.25229	-0.270793	1.52309
18.51	3.59	1.25337	-0.271218	1.52458
18.52	3.59326	1.25446	-0.271624	1.52608
18.53	3.60083	1.25532	-0.272046	1.52737
18.54	3.60707	1.25639	-0.272553	1.52894
18.55	3.61361	1.25742	-0.273159	1.53058
18.56	3.62599	1.25832	-0.273805	1.53213
18.57	3.63614	1.25943	-0.274458	1.53389
18.58	3.64411	1.26051	-0.275153	1.53566
18.59	3.65213	1.26144	-0.275924	1.53736
18.6	3.65612	1.26246	-0.276674	1.53914
18.61	3.66368	1.26348	-0.277286	1.54076
18.62	3.67939	1.26437	-0.277808	1.54218
18.63	3.68516	1.26539	-0.278316	1.5437
18.64	3.68526	1.26648	-0.27879	1.54527
18.65	3.69575	1.26743	-0.279266	1.5467
18.66	3.70881	1.26853	-0.279739	1.54827
18.67	3.72062	1.26964	-0.280129	1.54977
18.68	3.72628	1.27042	-0.28046	1.55088
18.69	3.72591	1.27133	-0.280793	1.55213
18.7	3.73112	1.27258	-0.28113	1.55371
18.71	3.73783	1.27362	-0.281478	1.5551
18.72	3.7419	1.27436	-0.281925	1.55628
18.73	3.75469	1.27532	-0.282524	1.55785
18.74	3.76963	1.2764	-0.283164	1.55957
18.75	3.77179	1.27735	-0.283802	1.56116
18.76	3.77162	1.27839	-0.284437	1.56283
18.77	3.77865	1.27934	-0.285003	1.56434
18.78	3.78762	1.28027	-0.285536	1.5658
18.79	3.79888	1.28141	-0.286095	1.56751
18.8	3.80825	1.28234	-0.286652	1.56899
18.81	3.81002	1.28317	-0.287166	1.57033
18.82	3.81424	1.28432	-0.287629	1.57195
18.83	3.82563	1.28544	-0.288101	1.57354
18.84	3.83529	1.28622	-0.288603	1.57482
18.85	3.83958	1.2872	-0.289101	1.5763
18.86	3.84725	1.28834	-0.28961	1.57795
18.87	3.85648	1.28917	-0.290173	1.57934
18.88	3.8596	1.29016	-0.290754	1.58091
18.89	3.86252	1.29132	-0.291341	1.58267
18.9	3.87173	1.29228	-0.291954	1.58423
18.91	3.88274	1.29327	-0.292546	1.58582
18.92	3.88675	1.2944	-0.293115	1.58751
18.93	3.89	1.29536	-0.293702	1.58906
18.94	3.90274	1.29637	-0.294328	1.5907
18.95	3.913	1.29757	-0.294959	1.59253
18.96	3.91691	1.29848	-0.295533	1.59401
18.97	3.92438	1.29936	-0.296062	1.59543
18.98	3.93033	1.30055	-0.29662	1.59717
18.99	3.93256	1.3016	-0.297188	1.59878
19	3.94056	1.30252	-0.297696	1.60022
19.01	3.95356	1.30351	-0.298137	1.60164
19.02	3.96284	1.30446	-0.298552	1.60301
19.03	3.96719	1.30545	-0.29897	1.60442
19.04	3.974	1.30645	-0.299432	1.60589
19.05	3.98535	1.30749	-0.299918	1.60741
19.06	3.99341	1.30852	-0.300457	1.60898
19.07	4.00147	1.30956	-0.301211	1.61077
19.08	4.01425	1.31054	-0.302103	1.61264
19.09	4.0222	1.31143	-0.302935	1.61436
19.1	4.02516	1.31242	-0.303721	1.61614
19.11	4.03283	1.31347	-0.304459	1.61792
19.12	4.04297	1.31443	-0.305076	1.61951
19.13	4.04744	1.3154	-0.305583	1.62099
19.14	4.05177	1.31638	-0.306069	1.62245
19.15	4.06042	1.31734	-0.30655	1.62389
19.16	4.06769	1.31839	-0.306988	1.62538
19.17	4.0729	1.31948	-0.307404	1.62688
19.18	4.07905	1.32048	-0.307855	1.62833
19.19	4.09217	1.32137	-0.308337	1.6297
19.2	4.10829	1.32231	-0.308804	1.63112
19.21	4.11158	1.32337	-0.309241	1.63261
19.22	4.10683	1.32445	-0.309673	1.63413
19.23	4.10747	1.3255	-0.3101	1.6356
19.24	4.11451	1.32637	-0.310515	1.63689
19.25	4.12636	1.32725	-0.310977	1.63823
19.26	4.13437	1.32837	-0.311535	1.6399
19.27	4.13511	1.32943	-0.312226	1.64166
19.28	4.13765	1.33036	-0.31306	1.64342
19.29	4.14622	1.33146	-0.313959	1.64542
19.3	4.15582	1.3325	-0.314868	1.64737
19.31	4.16046	1.3333	-0.315693	1.64899
19.32	4.16317	1.3344	-0.316338	1.65074
19.33	4.16784	1.33547	-0.316839	1.65231
19.34	4.17114	1.33629	-0.317261	1.65355
19.35	4.17595	1.33741	-0.317627	1.65504
19.36	4.18544	1.33858	-0.317967	1.65655
19.37	4.19177	1.33946	-0.318317	1.65778
19.38	4.19967	1.34046	-0.318714	1.65918
19.39	4.21444	1.34155	-0.319164	1.66072
19.4	4.22275	1.34232	-0.319629	1.66195
19.41	4.22094	1.3433	-0.320064	1.66337
19.42	4.23032	1.34453	-0.32047	1.665
19.43	4.24582	1.34546	-0.320883	1.66635
19.44	4.25358	1.34639	-0.321339	1.66773
19.45	4.26065	1.34749	-0.321845	1.66933
19.46	4.26539	1.34841	-0.322434	1.67085
19.47	4.27159	1.34933	-0.323206	1.67254
19.48	4.2802	1.35043	-0.324132	1.67456
19.49	4.28772	1.35137	-0.325011	1.67638
19.5	4.30315	1.35219	-0.325724	1.67791
19.51	4.31044	1.35325	-0.326301	1.67955
19.52	4.30677	1.35433	-0.326769	1.6811
19.53	4.31361	1.35525	-0.327193	1.68244
19.54	4.32788	1.35625	-0.327637	1.68388
19.55	4.33719	1.3573	-0.328075	1.68538
19.56	4.341	1.35831	-0.328511	1.68682
19.57	4.34808	1.35924	-0.329002	1.68824
19.58	4.35784	1.3602	-0.329501	1.68971
19.59	4.36267	1.36132	-0.329941	1.69126
19.6	4.36669	1.36231	-0.330388	1.6927
19.61	4.37641	1.36318	-0.330875	1.69405
19.62	4.38547	1.36427	-0.33134	1.69561
19.63	4.38603	1.36533	-0.33177	1.6971
19.64	4.38745	1.36625	-0.332206	1.69846
19.65	4.39713	1.36737	-0.332667	1.70003
19.66	4.40786	1.3684	-0.333151	1.70155
19.67	4.4149	1.36929	-0.33365	1.70294
19.68	4.42046	1.37046	-0.33413	1.70459
19.69	4.42488	1.37155	-0.334612	1.70616
19.7	4.42716	1.37238	-0.335171	1.70755
19.71	4.43333	1.37342	-0.33586	1.70928
19.72	4.44075	1.37455	-0.33666	1.71121
19.73	4.44631	1.37552	-0.337539	1.71306
19.74	4.458	1.37648	-0.338449	1.71493
19.75	4.47232	1.37741	-0.339229	1.71664
19.76	4.47725	1.37826	-0.33981	1.71807
19.77	4.48072	1.37927	-0.340286	1.71955
19.78	4.48768	1.38047	-0.340711	1.72119
19.79	4.49087	1.38145	-0.341072	1.72252
19.8	4.49532	1.38241	-0.341397	1.7238
19.81	4.49983	1.38354	-0.341726	1.72527
19.82	4.5009	1.38442	-0.342083	1.7265
19.83	4.50455	1.38526	-0.342425	1.72769
19.84	4.51188	1.38638	-0.342731	1.72912
19.85	4.51546	1.38741	-0.343071	1.73048
19.86	4.52031	1.38835	-0.343428	1.73178
19.87	4.53114	1.38948	-0.343762	1.73325
19.88	4.53932	1.39044	-0.344149	1.73459
19.89	4.54522	1.3913	-0.344674	1.73598
19.9	4.55525	1.39257	-0.345305	1.73788
19.91	4.55817	1.39356	-0.346016	1.73958
19.92	4.56006	1.39427	-0.34682	1.74109
19.93	4.57486	1.39539	-0.347644	1.74303
19.94	4.58385	1.39646	-0.348348	1.74481
19.95	4.58424	1.39736	-0.348911	1.74628
19.96	4.59061	1.39844	-0.349424	1.74786
19.97	4.59866	1.39938	-0.3499	1.74928
19.98	4.60658	1.40027	-0.35035	1.75062
[truncated: 13,863 more rows]

## Sheet: M-60-11.0-85
Time [s]	Load [kN]	LVDT 1 [mm]	LVDT 2 [mm]	Displacement [mm]
0	0	0	0	0
0.01	0	0	0	0
0.02	2.2e-05	3e-06	1e-06	2e-06
0.03	0.000137	0.000125	9e-06	0.000116
0.04	-0.000343	0.000485	2e-05	0.000465
0.05	-0.001827	0.000667	5e-06	0.000662
0.06	-0.001266	0.000523	-1.2e-05	0.000535
0.07	-0.00147	0.000365	8e-06	0.000357
0.08	-0.006777	0.000341	1.7e-05	0.000324
0.09	-0.008047	0.000412	-1.2e-05	0.000424
0.1	-0.004451	0.000354	-2e-05	0.000374
0.11	-0.005539	0.000235	0	0.000235
0.12	-0.007376	0.000367	1e-06	0.000366
0.13	-0.001445	0.00042	5e-06	0.000415
0.14	0.002667	0.000342	2.2e-05	0.00032
0.15	-0.002287	0.000325	2.9e-05	0.000296
0.16	-0.00725	0.000286	9e-06	0.000277
0.17	-0.006847	0.000302	-1.2e-05	0.000314
0.18	-0.004613	0.000398	-1.1e-05	0.000409
0.19	-0.007521	0.000452	-2.2e-05	0.000474
0.2	-0.009506	0.000281	-2.6e-05	0.000307
0.21	-0.00218	0.000279	-5e-06	0.000284
0.22	-0.001148	0.000442	1e-05	0.000432
0.23	-0.011069	0.000374	5e-06	0.000369
0.24	-0.011694	0.000355	-9e-06	0.000364
0.25	-0.004491	0.00052	-2.2e-05	0.000542
0.26	-0.005141	0.000571	-2.8e-05	0.000599
0.27	-0.012342	0.000573	-2.4e-05	0.000597
0.28	-0.007529	0.000594	-2.2e-05	0.000616
0.29	0.00487	0.000599	-1.7e-05	0.000616
0.3	2.3e-05	0.000581	-6e-06	0.000587
0.31	-0.006764	0.0006	-4e-06	0.000604
0.32	-0.001294	0.000468	-8e-06	0.000476
0.33	-0.005162	0.000279	-8e-06	0.000287
0.34	-0.010629	0.000357	-2.4e-05	0.000381
0.35	-0.003997	0.000365	-3.1e-05	0.000396
0.36	-0.005082	0.000296	-1.6e-05	0.000312
0.37	-0.011827	0.000473	-1.4e-05	0.000487
0.38	-0.007356	0.000542	-3.2e-05	0.000574
0.39	0.000495	0.000459	-2.5e-05	0.000484
0.4	-0.000862	0.000459	-1e-05	0.000469
0.41	-0.007288	0.000383	-3.6e-05	0.000419
0.42	-0.012039	0.000198	-2.8e-05	0.000226
0.43	-0.01267	0.000268	9e-06	0.000259
0.44	-0.008444	0.000482	-1e-05	0.000492
0.45	-0.00528	0.000381	-2.2e-05	0.000403
0.46	-0.007091	0.000257	8e-06	0.000249
0.47	-0.009193	0.000339	-4e-06	0.000343
0.48	-0.007681	0.000267	-3.2e-05	0.000299
0.49	-0.006715	0.000205	-1.8e-05	0.000223
0.5	-0.006151	0.000408	-1.2e-05	0.00042
0.51	-0.004453	0.000432	-3.1e-05	0.000463
0.52	-0.008709	0.000235	-3.5e-05	0.00027
0.53	-0.013004	0.000253	-3.3e-05	0.000286
0.54	-0.012808	0.000303	-3.9e-05	0.000342
0.55	-0.013225	0.000273	-2.8e-05	0.000301
0.56	-0.011345	0.000288	-2.8e-05	0.000316
0.57	-0.010681	0.000131	-4.2e-05	0.000173
0.58	-0.011328	4.5e-05	-2.7e-05	7.2e-05
0.59	-0.011421	0.000278	-2.3e-05	0.000301
0.6	-0.012928	0.000342	-5.4e-05	0.000396
0.61	-0.009967	0.000184	-5.4e-05	0.000238
0.62	-0.006146	0.000193	-1.6e-05	0.000209
0.63	-0.010066	0.0003	-2.7e-05	0.000327
0.64	-0.011995	0.000283	-6.6e-05	0.000349
0.65	-0.005083	0.000223	-5e-05	0.000273
0.66	-0.000745	0.00021	-2.5e-05	0.000235
0.67	-0.001745	0.000207	-4.2e-05	0.000249
0.68	-0.004183	0.000274	-5.8e-05	0.000332
0.69	-0.006201	0.000282	-4.4e-05	0.000326
0.7	-0.009722	0.000262	-2.6e-05	0.000288
0.71	-0.01743	0.000274	-3.5e-05	0.000309
0.72	-0.022727	0.000215	-5.6e-05	0.000271
0.73	-0.018255	0.000238	-5.9e-05	0.000297
0.74	-0.011676	0.000172	-4.5e-05	0.000217
0.75	-0.009506	0.000108	-3.3e-05	0.000141
0.76	-0.009503	0.000279	-3.3e-05	0.000312
0.77	-0.012891	0.000304	-4.6e-05	0.00035
0.78	-0.018701	0.000271	-5.4e-05	0.000325
0.79	-0.019377	0.000226	-5.8e-05	0.000284
0.8	-0.017139	0.000113	-5.4e-05	0.000167
0.81	-0.021879	0.000187	-4.1e-05	0.000228
0.82	-0.022711	0.000358	-3.6e-05	0.000394
0.83	-0.012406	0.000281	-4.7e-05	0.000328
0.84	-0.004846	7.8e-05	-4.8e-05	0.000126
0.85	-0.005047	0.000261	-4e-05	0.000301
0.86	-0.008982	0.000396	-4.7e-05	0.000443
0.87	-0.012198	0.000253	-5.4e-05	0.000307
0.88	-0.010361	0.000194	-6.2e-05	0.000256
0.89	-0.005862	0.000142	-5.6e-05	0.000198
0.9	-0.006755	0.000146	-4e-05	0.000186
0.91	-0.014171	0.000207	-3.8e-05	0.000245
0.92	-0.017577	0.000309	-3.9e-05	0.000348
0.93	-0.013371	0.000203	-3e-05	0.000233
0.94	-0.006729	2.2e-05	-2.6e-05	4.8e-05
0.95	-0.007783	0.000202	-4.4e-05	0.000246
0.96	-0.015683	0.000292	-5.9e-05	0.000351
0.97	-0.017839	0.00023	-4.2e-05	0.000272
0.98	-0.015665	0.000325	-3e-05	0.000355
0.99	-0.019806	0.000262	-3.9e-05	0.000301
1	-0.022409	0.000124	-3.2e-05	0.000156
1.01	-0.022878	0.000211	-3.5e-05	0.000246
1.02	-0.027177	0.000308	-6.5e-05	0.000373
1.03	-0.026505	0.000218	-6.9e-05	0.000287
1.04	-0.021742	0.000113	-4.1e-05	0.000154
1.05	-0.02405	0.000193	-3.4e-05	0.000227
1.06	-0.02836	0.000311	-5.8e-05	0.000369
1.07	-0.02979	0.000219	-6.9e-05	0.000288
1.08	-0.031475	0.000197	-5.3e-05	0.00025
1.09	-0.025202	0.000169	-5.1e-05	0.00022
1.1	-0.013635	0.000207	-7.1e-05	0.000278
1.11	-0.010859	0.00036	-6.2e-05	0.000422
1.12	-0.017376	0.000214	-4e-05	0.000254
1.13	-0.020669	6.9e-05	-4.3e-05	0.000112
1.14	-0.023667	0.000275	-5e-05	0.000325
1.15	-0.025084	0.000358	-5.2e-05	0.00041
1.16	-0.015805	0.000161	-5.7e-05	0.000218
1.17	-0.00861	0.000171	-6e-05	0.000231
1.18	-0.008351	0.000384	-5.7e-05	0.000441
1.19	-0.005785	0.000325	-4.4e-05	0.000369
1.2	-0.002229	0.000167	-4.7e-05	0.000214
1.21	-0.003337	0.000221	-6.2e-05	0.000283
1.22	-0.011224	0.000259	-6.2e-05	0.000321
1.23	-0.016542	0.000246	-8.1e-05	0.000327
1.24	-0.010411	0.000238	-0.000103	0.000341
1.25	-0.006223	0.000315	-7.3e-05	0.000388
1.26	-0.009766	0.000314	-6e-05	0.000374
1.27	-0.009382	0.000116	-8e-05	0.000196
1.28	-0.010584	0.000131	-7.2e-05	0.000203
1.29	-0.017524	0.000317	-8.4e-05	0.000401
1.3	-0.017146	0.00027	-9.5e-05	0.000365
1.31	-0.012546	0.000172	-6.1e-05	0.000233
1.32	-0.010311	0.000176	-4.8e-05	0.000224
1.33	-0.008917	0.000194	-6.8e-05	0.000262
1.34	-0.01103	0.000218	-8.6e-05	0.000304
1.35	-0.00968	0.000243	-8.8e-05	0.000331
1.36	-0.006904	0.000198	-7.3e-05	0.000271
1.37	-0.010842	0.000193	-6.8e-05	0.000261
1.38	-0.014292	0.000219	-8e-05	0.000299
1.39	-0.013151	0.000272	-8.5e-05	0.000357
1.4	-0.009889	0.000283	-7.6e-05	0.000359
1.41	-0.006977	0.000204	-8.4e-05	0.000288
1.42	-0.0102	0.000136	-9.4e-05	0.00023
1.43	-0.014735	0.000147	-7e-05	0.000217
1.44	-0.010984	0.000395	-7e-05	0.000465
1.45	-0.008079	0.000422	-8.5e-05	0.000507
1.46	-0.014601	0.000178	-7e-05	0.000248
1.47	-0.01674	0.000156	-8.9e-05	0.000245
1.48	-0.010799	0.000231	-0.000106	0.000337
1.49	-0.011051	0.000244	-8.2e-05	0.000326
1.5	-0.011842	0.000218	-7.5e-05	0.000293
1.51	-0.007539	0.000248	-7.4e-05	0.000322
1.52	-0.009685	0.000259	-8e-05	0.000339
1.53	-0.013615	0.000194	-9.4e-05	0.000288
1.54	-0.008905	0.000276	-8.4e-05	0.00036
1.55	-0.006297	0.000204	-7.7e-05	0.000281
1.56	-0.006727	8.9e-05	-7.9e-05	0.000168
1.57	-0.007127	0.000264	-8.5e-05	0.000349
1.58	-0.011726	0.000326	-9.5e-05	0.000421
1.59	-0.010664	0.00025	-0.000104	0.000354
1.6	-0.006188	0.000206	-0.000101	0.000307
1.61	-0.008882	0.000172	-9.4e-05	0.000266
1.62	-0.009681	0.000195	-8.1e-05	0.000276
1.63	-0.008404	0.000288	-8.2e-05	0.00037
1.64	-0.013349	0.000261	-0.000113	0.000374
1.65	-0.013706	0.000242	-0.000113	0.000355
1.66	-0.010483	0.000311	-8.8e-05	0.000399
1.67	-0.012096	0.000264	-0.000102	0.000366
1.68	-0.012302	0.000151	-0.000106	0.000257
1.69	-0.010107	0.000232	-9.4e-05	0.000326
1.7	-0.009678	0.00031	-0.000105	0.000415
1.71	-0.012657	0.00011	-0.000107	0.000217
1.72	-0.016698	0.000187	-9.5e-05	0.000282
1.73	-0.016846	0.000383	-0.000107	0.00049
1.74	-0.01693	0.00027	-0.000107	0.000377
1.75	-0.017182	0.000155	-9.4e-05	0.000249
1.76	-0.022986	0.000165	-0.000111	0.000276
1.77	-0.025324	0.000224	-0.000115	0.000339
1.78	-0.014692	0.000289	-8.2e-05	0.000371
1.79	-0.006792	0.000244	-8.2e-05	0.000326
1.8	-0.007356	0.000271	-0.000112	0.000383
1.81	-0.005565	0.000318	-0.000118	0.000436
1.82	-0.000765	0.000218	-0.000102	0.00032
1.83	-0.004674	0.000162	-9.2e-05	0.000254
1.84	-0.013777	0.000355	-0.000111	0.000466
1.85	-0.014485	0.000374	-0.000146	0.00052
1.86	-0.011295	0.000236	-0.000135	0.000371
1.87	-0.015181	0.000285	-0.000101	0.000386
1.88	-0.019936	0.00027	-0.0001	0.00037
1.89	-0.019531	0.000253	-0.000104	0.000357
1.9	-0.018184	0.000324	-0.0001	0.000424
1.91	-0.014256	0.00027	-0.000106	0.000376
1.92	-0.012118	0.000171	-0.000102	0.000273
1.93	-0.018888	0.000114	-9.6e-05	0.00021
1.94	-0.019278	0.000177	-0.000113	0.00029
1.95	-0.010624	0.000266	-0.000127	0.000393
1.96	-0.010153	0.000304	-0.000119	0.000423
1.97	-0.018561	0.000189	-0.000116	0.000305
1.98	-0.022487	0.000106	-0.000142	0.000248
1.99	-0.017249	0.000206	-0.000151	0.000357
2	-0.012155	0.000196	-0.000123	0.000319
2.01	-0.01256	0.00023	-0.000112	0.000342
2.02	-0.010788	0.000246	-0.00011	0.000356
2.03	-0.010072	0.000234	-0.000105	0.000339
2.04	-0.017702	0.000245	-0.000117	0.000362
2.05	-0.025171	0.000196	-0.000127	0.000323
2.06	-0.021505	0.000246	-0.000108	0.000354
2.07	-0.01475	0.000269	-9.8e-05	0.000367
2.08	-0.015842	0.000241	-0.000125	0.000366
2.09	-0.018499	0.000163	-0.000144	0.000307
2.1	-0.012942	0.000139	-0.000128	0.000267
2.11	-0.009357	0.00031	-0.000119	0.000429
2.12	-0.011814	0.00033	-0.000125	0.000455
2.13	-0.014448	0.000234	-0.000132	0.000366
2.14	-0.017631	0.000169	-0.000136	0.000305
2.15	-0.013427	0.000141	-0.00013	0.000271
2.16	-0.004248	0.000238	-0.000137	0.000375
2.17	-0.003281	0.000144	-0.000153	0.000297
2.18	-0.009556	0.000162	-0.000146	0.000308
2.19	-0.012288	0.000432	-0.000133	0.000565
2.2	-0.010947	0.000344	-0.000137	0.000481
2.21	-0.012233	0.000215	-0.000133	0.000348
2.22	-0.009343	0.000256	-0.000114	0.00037
2.23	-0.003946	0.000132	-0.000106	0.000238
2.24	-0.009601	0.000162	-0.000111	0.000273
2.25	-0.012363	0.000306	-0.000124	0.00043
2.26	-0.004567	0.000294	-0.000137	0.000431
2.27	-0.003942	0.000221	-0.000137	0.000358
2.28	-0.014153	0.000182	-0.000125	0.000307
2.29	-0.019564	0.000209	-0.00013	0.000339
2.3	-0.02031	0.000264	-0.000137	0.000401
2.31	-0.021855	0.00024	-0.000135	0.000375
2.32	-0.021187	0.000157	-0.000142	0.000299
2.33	-0.016414	0.000259	-0.000142	0.000401
2.34	-0.00757	0.000297	-0.000144	0.000441
2.35	-0.004982	0.000156	-0.000157	0.000313
2.36	-0.011365	0.000166	-0.000155	0.000321
2.37	-0.01629	0.00025	-0.00014	0.00039
2.38	-0.012275	0.000278	-0.000138	0.000416
2.39	-0.002265	0.000246	-0.000142	0.000388
2.4	-0.001339	0.000277	-0.000139	0.000416
2.41	-0.00963	0.000235	-0.000131	0.000366
2.42	-0.011115	0.000161	-0.000129	0.00029
2.43	-0.006175	0.000301	-0.00014	0.000441
2.44	-0.004403	0.000332	-0.000142	0.000474
2.45	-0.008477	0.000224	-0.00013	0.000354
2.46	-0.011769	0.000226	-0.000145	0.000371
2.47	-0.008718	0.000235	-0.000169	0.000404
2.48	-0.006663	0.000262	-0.000159	0.000421
2.49	-0.011387	0.000321	-0.000153	0.000474
2.5	-0.014838	0.000265	-0.000164	0.000429
2.51	-0.015686	0.000177	-0.00017	0.000347
2.52	-0.017391	0.000278	-0.000168	0.000446
2.53	-0.019213	0.000259	-0.000157	0.000416
2.54	-0.020655	0.000148	-0.000148	0.000296
2.55	-0.017955	0.000253	-0.00015	0.000403
2.56	-0.009474	0.000298	-0.000168	0.000466
2.57	-0.007422	0.000285	-0.000169	0.000454
2.58	-0.009047	0.000294	-0.000142	0.000436
2.59	-0.003212	0.000261	-0.000146	0.000407
2.6	-0.001453	0.000287	-0.00015	0.000437
2.61	-0.005408	0.00032	-0.000143	0.000463
2.62	-0.003554	0.00026	-0.000164	0.000424
2.63	-0.00466	0.000166	-0.000172	0.000338
2.64	-0.00646	0.000283	-0.000158	0.000441
2.65	-0.001419	0.000353	-0.000167	0.00052
2.66	-0.00142	0.000264	-0.000171	0.000435
2.67	-0.006662	0.000236	-0.000163	0.000399
2.68	-0.009231	0.000253	-0.000163	0.000416
2.69	-0.009868	0.000305	-0.000146	0.000451
2.7	-0.008052	0.000231	-0.000129	0.00036
2.71	-0.004156	0.000243	-0.000145	0.000388
2.72	-0.001785	0.000307	-0.00016	0.000467
2.73	0.000666	0.00017	-0.000157	0.000327
2.74	0.000259	0.000118	-0.000159	0.000277
2.75	-0.004134	0.00022	-0.000156	0.000376
2.76	-0.010705	0.000271	-0.000154	0.000425
2.77	-0.012964	0.000184	-0.000154	0.000338
2.78	-0.006394	0.000289	-0.00014	0.000429
2.79	-0.003695	0.00036	-0.000139	0.000499
2.8	-0.006074	0.000127	-0.000155	0.000282
2.81	-0.002629	0.000268	-0.000168	0.000436
2.82	-0.001717	0.000442	-0.00016	0.000602
2.83	-0.005626	0.000148	-0.000146	0.000294
2.84	-0.003475	6.4e-05	-0.000167	0.000231
2.85	-0.003386	0.0002	-0.000187	0.000387
2.86	-0.010148	0.000253	-0.000159	0.000412
2.87	-0.014364	0.00028	-0.000129	0.000409
2.88	-0.009933	0.000276	-0.000149	0.000425
2.89	-0.002439	0.00013	-0.000182	0.000312
2.9	-0.000644	9.5e-05	-0.000185	0.00028
2.91	0.001148	0.000346	-0.000176	0.000522
2.92	0.00357	0.000292	-0.000176	0.000468
2.93	-0.000601	8.5e-05	-0.000183	0.000268
2.94	-0.003767	0.000248	-0.000181	0.000429
2.95	0.001163	0.000373	-0.000174	0.000547
2.96	-0.000598	0.000228	-0.000179	0.000407
2.97	-0.009616	0.000172	-0.000191	0.000363
2.98	-0.010095	0.000251	-0.000187	0.000438
2.99	-0.004271	0.000197	-0.000172	0.000369
3	-0.001212	0.000234	-0.000158	0.000392
3.01	-0.001092	0.000283	-0.000155	0.000438
3.02	-0.001718	0.000148	-0.00017	0.000318
3.03	-0.006634	0.000214	-0.000185	0.000399
3.04	-0.013311	0.000249	-0.000168	0.000417
3.05	-0.008985	0.000145	-0.000153	0.000298
3.06	0.004059	0.000213	-0.000183	0.000396
3.07	0.009785	0.000286	-0.000206	0.000492
3.08	0.009689	0.000265	-0.000184	0.000449
3.09	0.006918	0.000255	-0.000163	0.000418
3.1	-0.002002	0.000217	-0.000166	0.000383
3.11	-0.003532	0.000136	-0.000182	0.000318
3.12	0.003018	0.000188	-0.000189	0.000377
3.13	0.003714	0.000132	-0.000172	0.000304
3.14	-0.000891	7.7e-05	-0.000165	0.000242
3.15	-0.001263	0.000314	-0.000176	0.00049
3.16	0.00382	0.000305	-0.000172	0.000477
3.17	0.006687	5.8e-05	-0.000172	0.00023
3.18	0.007718	8.8e-05	-0.000189	0.000277
3.19	0.00901	0.00027	-0.000181	0.000451
3.2	0.005353	0.000213	-0.000166	0.000379
3.21	0.003677	0.000148	-0.000173	0.000321
3.22	0.009459	0.000316	-0.000174	0.00049
3.23	0.007468	0.000349	-0.00019	0.000539
3.24	-0.000461	0.000238	-0.00021	0.000448
3.25	-0.002971	0.00013	-0.000211	0.000341
3.26	-0.000941	0.000111	-0.000209	0.00032
3.27	3.5e-05	0.00033	-0.000209	0.000539
3.28	-0.002311	0.000479	-0.000199	0.000678
3.29	-0.001248	0.000284	-0.000185	0.000469
3.3	0.004134	0.000122	-0.000183	0.000305
3.31	0.003207	0.00015	-0.000188	0.000338
3.32	-0.004395	0.000155	-0.000182	0.000337
3.33	-0.003167	0.000248	-0.000183	0.000431
3.34	0.001278	0.000244	-0.000203	0.000447
3.35	-0.00082	0.000203	-0.000207	0.00041
3.36	-0.007077	0.000189	-0.000191	0.00038
3.37	-0.009396	7.2e-05	-0.000178	0.00025
3.38	0.000745	0.000228	-0.000187	0.000415
3.39	0.008301	0.000372	-0.000207	0.000579
3.4	-0.000109	0.000177	-0.000201	0.000378
3.41	-0.003219	0.0002	-0.000182	0.000382
3.42	0.003532	0.00025	-0.000191	0.000441
3.43	0.002993	0.000165	-0.000195	0.00036
3.44	-0.004519	7.6e-05	-0.00019	0.000266
3.45	-0.010262	2.8e-05	-0.000204	0.000232
3.46	-0.006696	0.000206	-0.000206	0.000412
3.47	-0.004905	0.000306	-0.000205	0.000511
3.48	-0.010904	0.000213	-0.000213	0.000426
3.49	-0.006628	0.000142	-0.000201	0.000343
3.5	0.002941	0.000204	-0.0002	0.000404
3.51	0.001281	0.00029	-0.000205	0.000495
3.52	-0.00044	0.00016	-0.000185	0.000345
3.53	0.003841	9.6e-05	-0.000182	0.000278
3.54	0.001508	0.000355	-0.000205	0.00056
3.55	-0.004301	0.000358	-0.000203	0.000561
3.56	-0.0041	0.000122	-0.000183	0.000305
3.57	-0.002581	0.00027	-0.000191	0.000461
3.58	-0.002031	0.000231	-0.000214	0.000445
3.59	0.001643	-6.2e-05	-0.000203	0.000141
3.6	0.008783	0.000127	-0.000192	0.000319
3.61	0.010892	0.000197	-0.00021	0.000407
3.62	0.001149	0.000128	-0.000215	0.000343
3.63	-0.00257	0.000336	-0.000215	0.000551
3.64	0.004819	0.000283	-0.000217	0.0005
3.65	0.003053	0.000199	-0.000207	0.000406
3.66	-0.001171	0.000394	-0.000199	0.000593
3.67	0.00375	0.000267	-0.000214	0.000481
3.68	0.002211	5e-05	-0.000225	0.000275
3.69	-0.002901	0.000231	-0.000222	0.000453
3.7	-0.000525	0.000287	-0.000228	0.000515
3.71	-0.001672	0.000227	-0.000238	0.000465
3.72	-0.009994	0.000232	-0.000244	0.000476
3.73	-0.012768	7.9e-05	-0.000234	0.000313
3.74	-0.010044	0.000154	-0.000228	0.000382
3.75	-0.007474	0.000312	-0.00024	0.000552
3.76	-0.00311	0.0002	-0.000239	0.000439
3.77	0.001738	0.000277	-0.000226	0.000503
3.78	0.001125	0.000343	-0.000222	0.000565
3.79	-0.003746	0.000175	-0.000218	0.000393
3.8	-0.000766	0.000215	-0.000215	0.00043
3.81	0.009082	0.000274	-0.000232	0.000506
3.82	0.00878	0.000107	-0.000224	0.000331
3.83	0.000417	0.000148	-0.000209	0.000357
3.84	-0.004614	0.000302	-0.00021	0.000512
3.85	-0.003808	0.000204	-0.0002	0.000404
3.86	0.001658	0.000184	-0.000219	0.000403
3.87	0.001264	0.000178	-0.000239	0.000417
3.88	-0.005573	0.000185	-0.000223	0.000408
3.89	-0.002419	0.000279	-0.000217	0.000496
3.9	0.00249	0.000183	-0.000224	0.000407
3.91	-0.00303	0.000197	-0.000236	0.000433
3.92	-0.006986	0.000329	-0.000248	0.000577
3.93	-0.010545	0.000264	-0.000237	0.000501
3.94	-0.014967	0.000123	-0.000216	0.000339
3.95	-0.010677	0.000155	-0.000228	0.000383
3.96	-0.003866	0.00026	-0.000238	0.000498
3.97	-0.002937	0.000271	-0.000216	0.000487
3.98	-0.00502	0.000172	-0.000228	0.0004
3.99	-0.005248	0.000114	-0.000256	0.00037
4	-0.006999	0.000298	-0.000235	0.000533
4.01	-0.012419	0.000325	-0.000222	0.000547
4.02	-0.009834	0.000109	-0.000236	0.000345
4.03	-0.0015	0.000194	-0.000235	0.000429
4.04	2.9e-05	0.000308	-0.000243	0.000551
4.05	-0.001948	0.000188	-0.000245	0.000433
4.06	-0.005149	0.000223	-0.000222	0.000445
4.07	-0.008601	0.000206	-0.000228	0.000434
4.08	-0.004484	0.000195	-0.000249	0.000444
4.09	0.006853	0.000305	-0.000244	0.000549
4.1	0.00671	0.000312	-0.000242	0.000554
4.11	-0.002231	0.000118	-0.000256	0.000374
4.12	9.5e-05	4e-05	-0.000242	0.000282
4.13	0.009741	0.000254	-0.00024	0.000494
4.14	0.014158	0.000267	-0.000262	0.000529
4.15	0.008266	7.2e-05	-0.000247	0.000319
4.16	-0.001126	0.000114	-0.000238	0.000352
4.17	-0.004102	0.000313	-0.000232	0.000545
4.18	-0.004572	0.000384	-0.00022	0.000604
4.19	-0.00603	0.000205	-0.000227	0.000432
4.2	-0.006206	0.000226	-0.00023	0.000456
4.21	-0.005292	0.000417	-0.000228	0.000645
4.22	-0.00205	0.00019	-0.000236	0.000426
4.23	-0.000177	9.6e-05	-0.000239	0.000335
4.24	-0.001357	0.000337	-0.000253	0.00059
4.25	-0.001104	0.000347	-0.000289	0.000636
4.26	-0.000204	0.000136	-0.000278	0.000414
4.27	-0.003158	0.000118	-0.000222	0.00034
4.28	-0.00861	0.000219	-0.000222	0.000441
4.29	-0.005698	0.000223	-0.000256	0.000479
4.3	0.000888	0.000252	-0.000262	0.000514
4.31	-0.000558	0.000228	-0.000251	0.000479
4.32	5.6e-05	0.000218	-0.00025	0.000468
4.33	0.004861	0.000143	-0.000256	0.000399
4.34	0.004565	6.6e-05	-0.000249	0.000315
4.35	-0.001575	0.000311	-0.000245	0.000556
4.36	-0.008575	0.0003	-0.000262	0.000562
4.37	-0.008129	3.6e-05	-0.000262	0.000298
4.38	-0.00128	0.000257	-0.000241	0.000498
4.39	0.001861	0.00042	-0.000247	0.000667
4.4	0.000835	0.000236	-0.000279	0.000515
4.41	-0.001057	0.000235	-0.00028	0.000515
4.42	0.001488	0.000295	-0.000258	0.000553
4.43	0.003275	0.000305	-0.000249	0.000554
4.44	-0.006442	0.000325	-0.000249	0.000574
4.45	-0.011954	0.000228	-0.000264	0.000492
4.46	-0.002088	0.000102	-0.000272	0.000374
4.47	0.005981	0.00026	-0.000268	0.000528
4.48	-0.000196	0.00027	-0.000266	0.000536
4.49	-0.005423	0.000104	-0.000281	0.000385
4.5	0.001452	0.000174	-0.000299	0.000473
4.51	0.0022	0.000189	-0.00027	0.000459
4.52	-0.001808	0.000108	-0.00023	0.000338
4.53	-0.000243	0.00018	-0.000248	0.000428
4.54	0.002319	0.000269	-0.000274	0.000543
4.55	0.006983	0.000166	-0.000257	0.000423
4.56	0.006588	7.2e-05	-0.000243	0.000315
4.57	-0.002438	0.000201	-0.000266	0.000467
4.58	-0.005597	0.000329	-0.000277	0.000606
4.59	-0.001395	0.000275	-0.000262	0.000537
4.6	-0.000992	0.000161	-0.000259	0.00042
4.61	-0.004531	0.000271	-0.000265	0.000536
4.62	-0.002457	0.000301	-0.000263	0.000564
4.63	0.003904	8.3e-05	-0.000249	0.000332
4.64	0.005455	0.000121	-0.000252	0.000373
4.65	0.000731	0.000331	-0.000272	0.000603
4.66	-0.001558	0.000313	-0.000274	0.000587
4.67	-0.000594	0.000169	-0.000267	0.000436
4.68	0.000455	0.000206	-0.000267	0.000473
4.69	0.004305	0.000155	-0.000274	0.000429
4.7	0.005221	9.2e-05	-0.000288	0.00038
4.71	0.002331	0.000267	-0.000282	0.000549
4.72	0.002259	0.000149	-0.000273	0.000422
4.73	0.004398	0.000113	-0.000282	0.000395
4.74	0.007348	0.000278	-0.000276	0.000554
4.75	0.005014	0.000253	-0.000258	0.000511
4.76	-0.004546	0.000199	-0.000261	0.00046
4.77	-0.006899	7e-05	-0.000277	0.000347
4.78	-0.002182	0.000229	-0.000285	0.000514
4.79	-0.002492	0.00036	-0.000283	0.000643
4.8	-0.002398	0.00012	-0.000277	0.000397
4.81	0.002721	0.000153	-0.000272	0.000425
4.82	0.001281	0.000264	-0.000278	0.000542
4.83	-0.00217	0.000249	-0.000287	0.000536
4.84	0.001113	0.000232	-0.000278	0.00051
4.85	0.004441	0.000207	-0.000277	0.000484
4.86	0.007052	0.00021	-0.000273	0.000483
4.87	0.006871	0.000206	-0.000265	0.000471
4.88	0.00077	0.000234	-0.000282	0.000516
4.89	-0.002671	0.000169	-0.000291	0.00046
4.9	0.000476	0.000101	-0.000286	0.000387
4.91	0.001875	0.000282	-0.000308	0.00059
4.92	-0.001858	0.00023	-0.000317	0.000547
4.93	-0.005531	0.000111	-0.000285	0.000396
4.94	-0.002034	0.000256	-0.000279	0.000535
4.95	0.000211	0.0003	-0.000298	0.000598
4.96	0.000285	0.000235	-0.000303	0.000538
4.97	0.005282	0.00021	-0.000316	0.000526
4.98	0.00171	0.000183	-0.000312	0.000495
4.99	-0.004597	0.000268	-0.000283	0.000551
5	0.004022	0.000259	-0.000273	0.000532
5.01	0.003227	0.000212	-0.00027	0.000482
5.02	-0.007491	0.000347	-0.000281	0.000628
5.03	-0.000689	0.000182	-0.000307	0.000489
5.04	0.006205	2.7e-05	-0.000299	0.000326
5.05	-0.00169	0.000276	-0.000287	0.000563
5.06	-0.006951	0.000301	-0.000297	0.000598
5.07	-0.005256	0.000147	-0.000292	0.000439
5.08	-0.000999	0.000164	-0.000284	0.000448
5.09	0.002809	0.000306	-0.000293	0.000599
5.1	0.00375	0.000288	-0.000302	0.00059
5.11	0.003173	8.1e-05	-0.00029	0.000371
5.12	-0.001574	0.000192	-0.000285	0.000477
5.13	-0.006144	0.00026	-0.000309	0.000569
5.14	-0.007036	0.000146	-0.000321	0.000467
5.15	-0.008698	0.000218	-0.000308	0.000526
5.16	-0.011923	0.000162	-0.000301	0.000463
5.17	-0.010552	0.000126	-0.000297	0.000423
5.18	-0.006778	0.000294	-0.000286	0.00058
5.19	-0.007939	0.000283	-0.000296	0.000579
5.2	-0.010002	0.000188	-0.000308	0.000496
5.21	-0.00388	6.4e-05	-0.000294	0.000358
5.22	0.001182	3.8e-05	-0.000292	0.00033
5.23	-0.0052	0.000299	-0.000306	0.000605
5.24	-0.005845	0.000267	-0.000309	0.000576
5.25	-0.00163	-5.4e-05	-0.00032	0.000266
5.26	-0.008772	5.6e-05	-0.000321	0.000377
5.27	-0.010327	0.000338	-0.000312	0.00065
5.28	-0.003145	0.000213	-0.000304	0.000517
5.29	-0.007667	0.000143	-0.000298	0.000441
5.3	-0.011629	0.000233	-0.000302	0.000535
5.31	-0.006193	0.000199	-0.000297	0.000496
5.32	-0.003046	0.000265	-0.000301	0.000566
5.33	-0.001316	0.000259	-0.000318	0.000577
5.34	-0.000648	7.6e-05	-0.000317	0.000393
5.35	-0.003952	0.000121	-0.000306	0.000427
5.36	-0.006202	0.000271	-0.000293	0.000564
5.37	-0.001345	0.000285	-0.000294	0.000579
5.38	0.000923	0.000123	-0.000298	0.000421
5.39	-0.000851	8.4e-05	-0.000284	0.000368
5.4	0.001036	0.000231	-0.000276	0.000507
5.41	0.001535	0.000276	-0.00029	0.000566
5.42	-0.000737	8.8e-05	-0.000301	0.000389
5.43	-0.003787	-6.5e-05	-0.000306	0.000241
5.44	-0.00244	0.000254	-0.000317	0.000571
5.45	0.006763	0.000391	-0.000326	0.000717
5.46	0.009395	0.000149	-0.000323	0.000472
5.47	0.005316	0.000181	-0.000314	0.000495
5.48	0.006223	0.000193	-0.000309	0.000502
5.49	0.004612	9.8e-05	-0.000303	0.000401
5.5	0.000643	0.000145	-0.000297	0.000442
5.51	0.001012	0.000248	-0.000298	0.000546
5.52	0.001398	0.00036	-0.000314	0.000674
5.53	0.002339	0.00033	-0.000335	0.000665
5.54	0.001588	0.000192	-0.00033	0.000522
5.55	0.002048	0.000153	-0.000315	0.000468
5.56	0.005341	0.00019	-0.000329	0.000519
5.57	-0.00029	0.000228	-0.000343	0.000571
5.58	-0.004773	0.000262	-0.000339	0.000601
5.59	-0.000869	0.000251	-0.000344	0.000595
5.6	0.001277	0.000248	-0.000337	0.000585
5.61	-0.002594	0.000219	-0.000325	0.000544
5.62	-0.004643	5e-05	-0.000333	0.000383
5.63	0.003861	0.000146	-0.000335	0.000481
5.64	0.011093	0.000281	-0.000315	0.000596
5.65	0.009879	0.000249	-0.000318	0.000567
5.66	0.009422	0.000332	-0.000345	0.000677
5.67	0.005448	0.000268	-0.000341	0.000609
5.68	0.003798	8.4e-05	-0.000327	0.000411
5.69	0.009642	0.000123	-0.000327	0.00045
5.7	0.010331	0.000199	-0.000329	0.000528
5.71	0.008496	0.000179	-0.00033	0.000509
5.72	0.008815	0.000147	-0.000333	0.00048
5.73	0.010744	0.00011	-0.000335	0.000445
5.74	0.01388	0.000123	-0.000323	0.000446
5.75	0.013232	0.000213	-0.000326	0.000539
5.76	0.012703	0.000222	-0.000347	0.000569
5.77	0.012123	0.000196	-0.00034	0.000536
5.78	0.008718	0.000188	-0.000324	0.000512
5.79	0.012671	0.000224	-0.000332	0.000556
5.8	0.021162	0.000182	-0.000351	0.000533
5.81	0.022053	0.000118	-0.000353	0.000471
5.82	0.018577	0.00014	-0.000343	0.000483
5.83	0.017227	9e-05	-0.000334	0.000424
5.84	0.019065	0.000197	-0.00034	0.000537
5.85	0.015029	0.000363	-0.00036	0.000723
5.86	0.010734	0.000169	-0.000364	0.000533
5.87	0.01431	0.000103	-0.000342	0.000445
5.88	0.016252	0.000219	-0.000332	0.000551
5.89	0.014754	0.000206	-0.000351	0.000557
5.9	0.014261	0.000226	-0.000347	0.000573
5.91	0.00981	0.000305	-0.000315	0.00062
5.92	0.01087	0.000213	-0.000308	0.000521
5.93	0.015061	9.6e-05	-0.000322	0.000418
5.94	0.007479	0.000161	-0.000316	0.000477
5.95	0.003574	0.000162	-0.000299	0.000461
5.96	0.00942	0.000148	-0.000315	0.000463
5.97	0.013299	0.000118	-0.000361	0.000479
5.98	0.011432	7.7e-05	-0.000381	0.000458
5.99	0.003297	0.000321	-0.000338	0.000659
6	-0.002058	0.000349	-0.000313	0.000662
6.01	0.000699	0.000102	-0.000341	0.000443
6.02	0.001503	1.5e-05	-0.000355	0.00037
6.03	0.000542	0.000115	-0.000358	0.000473
6.04	0.001899	0.000234	-0.00035	0.000584
6.05	-0.000762	0.000159	-0.000343	0.000502
6.06	-0.00205	0.000132	-0.000368	0.0005
6.07	0.003663	0.000329	-0.00037	0.000699
6.08	0.005994	0.000346	-0.00035	0.000696
6.09	0.006627	0.000145	-0.000351	0.000496
6.1	0.008123	0.00014	-0.000352	0.000492
6.11	0.005552	0.000166	-0.000347	0.000513
6.12	0.005019	0.000208	-0.000351	0.000559
6.13	0.005246	0.000334	-0.000361	0.000695
6.14	-0.000976	0.000152	-0.000349	0.000501
6.15	-0.009063	6.1e-05	-0.000333	0.000394
6.16	-0.008077	0.000341	-0.000346	0.000687
6.17	0.003822	0.000279	-0.000362	0.000641
6.18	0.013041	-4.6e-05	-0.000347	0.000301
6.19	0.010654	7.8e-05	-0.00033	0.000408
6.2	0.005871	0.000372	-0.000341	0.000713
6.21	0.004984	0.000301	-0.000354	0.000655
6.22	0.002181	0.000205	-0.000341	0.000546
6.23	-0.001948	0.000468	-0.000342	0.00081
6.24	0.001842	0.001027	-0.000353	0.00138
6.25	0.006073	0.002146	-0.000362	0.002508
6.26	0.001967	0.0033	-0.00037	0.00367
6.27	0.001108	0.004104	-0.000354	0.004458
6.28	0.003829	0.005019	-0.000349	0.005368
6.29	0.004175	0.005843	-0.000361	0.006204
6.3	0.005772	0.006591	-0.000358	0.006949
6.31	0.007705	0.007227	-0.000362	0.007589
6.32	0.00893	0.007627	-0.000356	0.007983
6.33	0.009438	0.008083	-0.000347	0.00843
6.34	0.009488	0.008496	-0.00037	0.008866
6.35	0.013561	0.008837	-0.00035	0.009187
6.36	0.021284	0.009382	-0.00032	0.009702
6.37	0.026067	0.010161	-0.000364	0.010525
6.38	0.02657	0.0109	-0.000401	0.011301
6.39	0.019781	0.011693	-0.00037	0.012063
6.4	0.020054	0.01273	-0.000347	0.013077
6.41	0.033405	0.013662	-0.000363	0.014025
6.42	0.036374	0.014661	-0.000368	0.015029
6.43	0.027928	0.015886	-0.000361	0.016247
6.44	0.028752	0.016868	-0.000364	0.017232
6.45	0.036993	0.017755	-0.00036	0.018115
6.46	0.044526	0.018974	-0.000345	0.019319
6.47	0.04655	0.020218	-0.000357	0.020575
6.48	0.043048	0.021211	-0.00037	0.021581
6.49	0.046938	0.022073	-0.00036	0.022433
6.5	0.055773	0.023083	-0.000368	0.023451
6.51	0.059705	0.024172	-0.00038	0.024552
6.52	0.062084	0.025123	-0.000369	0.025492
6.53	0.060034	0.026107	-0.000368	0.026475
6.54	0.057142	0.027229	-0.000378	0.027607
6.55	0.064127	0.028292	-0.000366	0.028658
6.56	0.072824	0.029266	-0.000343	0.029609
6.57	0.075065	0.030287	-0.000346	0.030633
6.58	0.079252	0.031288	-0.000375	0.031663
6.59	0.08253	0.032316	-0.000383	0.032699
6.6	0.080146	0.033436	-0.000366	0.033802
6.61	0.077385	0.034446	-0.00037	0.034816
6.62	0.075423	0.03536	-0.000383	0.035743
6.63	0.081376	0.036309	-0.000385	0.036694
6.64	0.091325	0.037253	-0.000389	0.037642
6.65	0.093009	0.038292	-0.000391	0.038683
6.66	0.094255	0.039372	-0.000369	0.039741
6.67	0.098537	0.040342	-0.000338	0.04068
6.68	0.10054	0.041383	-0.000348	0.041731
6.69	0.104285	0.042533	-0.00038	0.042913
6.7	0.109339	0.043611	-0.000387	0.043998
6.71	0.11238	0.044632	-0.000389	0.045021
6.72	0.11374	0.045677	-0.000399	0.046076
6.73	0.114277	0.046724	-0.000392	0.047116
6.74	0.116031	0.047808	-0.000371	0.048179
6.75	0.112929	0.048813	-0.00037	0.049183
6.76	0.10486	0.04973	-0.000378	0.050108
6.77	0.108627	0.050835	-0.000384	0.051219
6.78	0.120763	0.05196	-0.000396	0.052356
6.79	0.124738	0.052876	-0.000398	0.053274
6.8	0.124505	0.053915	-0.000382	0.054297
6.81	0.125996	0.055019	-0.00038	0.055399
6.82	0.129915	0.056036	-0.000396	0.056432
6.83	0.138408	0.05705	-0.000393	0.057443
6.84	0.147683	0.057996	-0.000378	0.058374
6.85	0.146792	0.058934	-0.000382	0.059316
6.86	0.139827	0.060069	-0.000401	0.06047
6.87	0.139317	0.061173	-0.000391	0.061564
6.88	0.14245	0.062069	-0.000367	0.062436
6.89	0.148757	0.06293	-0.000384	0.063314
6.9	0.159407	0.06399	-0.00039	0.06438
6.91	0.157616	0.065134	-0.000372	0.065506
6.92	0.153587	0.066081	-0.000369	0.06645
6.93	0.166105	0.066987	-0.000374	0.067361
6.94	0.178171	0.068025	-0.000387	0.068412
6.95	0.174459	0.069125	-0.00039	0.069515
6.96	0.170636	0.070259	-0.000373	0.070632
6.97	0.177405	0.071202	-0.000378	0.07158
6.98	0.183658	0.072059	-0.000391	0.07245
6.99	0.182807	0.073196	-0.000358	0.073554
7	0.180761	0.074208	-0.000341	0.074549
7.01	0.181158	0.075023	-0.000377	0.0754
7.02	0.18115	0.076074	-0.000396	0.07647
7.03	0.182803	0.077075	-0.000391	0.077466
7.04	0.185608	0.077985	-0.000383	0.078368
7.05	0.18795	0.0791	-0.000379	0.079479
7.06	0.192758	0.080148	-0.000396	0.080544
7.07	0.199953	0.081024	-0.00041	0.081434
7.08	0.202179	0.082097	-0.000404	0.082501
7.09	0.201043	0.083325	-0.000406	0.083731
7.1	0.205878	0.08432	-0.000417	0.084737
7.11	0.213588	0.085228	-0.000413	0.085641
7.12	0.216829	0.086313	-0.000393	0.086706
7.13	0.223861	0.087377	-0.000387	0.087764
7.14	0.234574	0.088411	-0.000398	0.088809
7.15	0.23461	0.089499	-0.000411	0.08991
7.16	0.232667	0.090439	-0.000417	0.090856
7.17	0.240175	0.091411	-0.000409	0.09182
7.18	0.24924	0.092474	-0.000396	0.09287
7.19	0.251457	0.093482	-0.000399	0.093881
7.2	0.250564	0.094532	-0.000417	0.094949
7.21	0.255185	0.095601	-0.000417	0.096018
7.22	0.261933	0.09663	-0.000407	0.097037
7.23	0.263274	0.09759	-0.000409	0.097999
7.24	0.268846	0.098609	-0.000405	0.099014
7.25	0.276651	0.099648	-0.000402	0.10005
7.26	0.270319	0.100726	-0.00041	0.101136
7.27	0.26272	0.101903	-0.000413	0.102316
7.28	0.269556	0.102887	-0.00039	0.103277
7.29	0.280828	0.103803	-0.00038	0.104183
7.3	0.284655	0.104781	-0.000397	0.105178
7.31	0.281991	0.105784	-0.000385	0.106169
7.32	0.282688	0.106855	-0.000387	0.107242
7.33	0.28565	0.107881	-0.000406	0.108287
7.34	0.288868	0.108801	-0.000393	0.109194
7.35	0.294537	0.109797	-0.000402	0.110199
7.36	0.300983	0.110841	-0.000432	0.111273
7.37	0.309044	0.111734	-0.000421	0.112155
7.38	0.312958	0.112731	-0.000415	0.113146
7.39	0.31049	0.11388	-0.000426	0.114306
7.4	0.306207	0.114836	-0.000418	0.115254
7.41	0.308059	0.11578	-0.000414	0.116194
7.42	0.31648	0.116847	-0.000419	0.117266
7.43	0.320018	0.11781	-0.00041	0.11822
7.44	0.319811	0.11882	-0.000411	0.119231
7.45	0.319021	0.119908	-0.000413	0.120321
7.46	0.315339	0.12089	-0.000391	0.121281
7.47	0.315873	0.121918	-0.000395	0.122313
7.48	0.324313	0.122995	-0.000405	0.1234
7.49	0.330181	0.1239	-0.000394	0.124294
7.5	0.332358	0.124829	-0.000437	0.125266
7.51	0.34063	0.125939	-0.00046	0.126399
7.52	0.346579	0.126851	-0.000413	0.127264
7.53	0.345166	0.127773	-0.000413	0.128186
7.54	0.350347	0.128968	-0.000428	0.129396
7.55	0.357321	0.129869	-0.000411	0.13028
7.56	0.353061	0.130716	-0.000406	0.131122
7.57	0.351749	0.13195	-0.000419	0.132369
7.58	0.362012	0.133043	-0.000429	0.133472
7.59	0.369595	0.133942	-0.00042	0.134362
7.6	0.371659	0.135024	-0.000411	0.135435
7.61	0.37484	0.136143	-0.000431	0.136574
7.62	0.379314	0.137042	-0.000433	0.137475
7.63	0.37981	0.137999	-0.000404	0.138403
7.64	0.379672	0.139103	-0.000407	0.13951
7.65	0.383823	0.140054	-0.000409	0.140463
7.66	0.384313	0.141001	-0.000409	0.14141
7.67	0.384399	0.142036	-0.000428	0.142464
7.68	0.390882	0.142966	-0.000419	0.143385
7.69	0.392516	0.144081	-0.000398	0.144479
7.7	0.391903	0.145327	-0.000412	0.145739
7.71	0.398352	0.146251	-0.000443	0.146694
7.72	0.403308	0.147086	-0.000452	0.147538
7.73	0.405818	0.148066	-0.00045	0.148516
7.74	0.407486	0.149149	-0.000452	0.149601
7.75	0.407698	0.150178	-0.000448	0.150626
7.76	0.413006	0.151131	-0.00044	0.151571
7.77	0.418369	0.152211	-0.000431	0.152642
7.78	0.421673	0.153311	-0.000427	0.153738
7.79	0.426725	0.154183	-0.000441	0.154624
7.8	0.42982	0.155117	-0.00045	0.155567
7.81	0.435234	0.156245	-0.000434	0.156679
7.82	0.43959	0.157214	-0.00044	0.157654
7.83	0.437814	0.158184	-0.000446	0.15863
7.84	0.438824	0.159285	-0.000435	0.15972
7.85	0.441355	0.160193	-0.000441	0.160634
7.86	0.441427	0.161169	-0.000441	0.16161
7.87	0.447653	0.162463	-0.000431	0.162894
7.88	0.455071	0.16357	-0.000425	0.163995
7.89	0.454768	0.164412	-0.000426	0.164838
7.9	0.456366	0.165514	-0.00045	0.165964
7.91	0.464497	0.16661	-0.000446	0.167056
7.92	0.469332	0.167603	-0.000427	0.16803
7.93	0.470138	0.168741	-0.000445	0.169186
7.94	0.470602	0.169628	-0.000444	0.170072
7.95	0.472143	0.170543	-0.000427	0.17097
7.96	0.477201	0.171736	-0.000454	0.17219
7.97	0.484232	0.172651	-0.000462	0.173113
7.98	0.488453	0.17344	-0.000435	0.173875
7.99	0.492037	0.174501	-0.000446	0.174947
8	0.497014	0.175564	-0.000462	0.176026
8.01	0.500827	0.176511	-0.000444	0.176955
8.02	0.502482	0.177581	-0.000444	0.178025
8.03	0.503485	0.178589	-0.000456	0.179045
8.04	0.502725	0.179514	-0.000432	0.179946
8.05	0.504612	0.180561	-0.000422	0.180983
8.06	0.51397	0.181598	-0.00045	0.182048
8.07	0.521466	0.182515	-0.00045	0.182965
8.08	0.521415	0.183496	-0.000443	0.183939
8.09	0.526104	0.184568	-0.000457	0.185025
8.1	0.532157	0.185477	-0.00046	0.185937
8.11	0.534827	0.186499	-0.000443	0.186942
8.12	0.543042	0.187666	-0.000437	0.188103
8.13	0.551892	0.18858	-0.000437	0.189017
8.14	0.554363	0.189556	-0.000442	0.189998
8.15	0.553458	0.190696	-0.000459	0.191155
8.16	0.553459	0.191608	-0.000466	0.192074
8.17	0.555345	0.192548	-0.000467	0.193015
8.18	0.55524	0.193735	-0.000473	0.194208
8.19	0.558204	0.194723	-0.000474	0.195197
8.2	0.567922	0.195513	-0.00047	0.195983
8.21	0.573761	0.19661	-0.000458	0.197068
8.22	0.58065	0.197721	-0.000454	0.198175
8.23	0.586322	0.198632	-0.000461	0.199093
8.24	0.580726	0.19975	-0.000464	0.200214
8.25	0.583538	0.200829	-0.000481	0.20131
8.26	0.596916	0.201712	-0.000487	0.202199
8.27	0.602208	0.202753	-0.000462	0.203215
8.28	0.600326	0.203842	-0.000458	0.2043
8.29	0.604484	0.204702	-0.000489	0.205191
8.3	0.611315	0.205619	-0.000491	0.20611
8.31	0.613273	0.206751	-0.00046	0.207211
8.32	0.614731	0.207684	-0.000463	0.208147
8.33	0.615777	0.208632	-0.000494	0.209126
8.34	0.619399	0.209839	-0.0005	0.210339
8.35	0.627798	0.210751	-0.000487	0.211238
8.36	0.632737	0.211587	-0.00048	0.212067
8.37	0.635168	0.212785	-0.000491	0.213276
8.38	0.639375	0.213845	-0.000497	0.214342
8.39	0.644993	0.214783	-0.000469	0.215252
8.4	0.653977	0.215832	-0.000463	0.216295
8.41	0.659327	0.216821	-0.000497	0.217318
8.42	0.65687	0.217805	-0.000508	0.218313
8.43	0.656203	0.218833	-0.000498	0.219331
8.44	0.662659	0.219926	-0.000501	0.220427
8.45	0.667862	0.220978	-0.000498	0.221476
8.46	0.670797	0.221949	-0.000485	0.222434
8.47	0.675397	0.223006	-0.000483	0.223489
8.48	0.680482	0.224059	-0.00049	0.224549
8.49	0.686916	0.224948	-0.000499	0.225447
8.5	0.692529	0.225952	-0.000497	0.226449
8.51	0.697587	0.227131	-0.000484	0.227615
8.52	0.701868	0.228098	-0.000468	0.228566
8.53	0.696911	0.229007	-0.000466	0.229473
8.54	0.695131	0.230111	-0.000474	0.230585
8.55	0.704855	0.23117	-0.00049	0.23166
8.56	0.705896	0.232206	-0.000502	0.232708
8.57	0.704365	0.233305	-0.00051	0.233815
8.58	0.709473	0.234205	-0.000506	0.234711
8.59	0.710467	0.235039	-0.000487	0.235526
8.6	0.712355	0.236209	-0.00049	0.236699
8.61	0.716529	0.237285	-0.000501	0.237786
8.62	0.719168	0.238079	-0.000499	0.238578
8.63	0.724157	0.239054	-0.000498	0.239552
8.64	0.729755	0.240079	-0.000498	0.240577
8.65	0.73284	0.241006	-0.0005	0.241506
8.66	0.736504	0.242128	-0.000513	0.242641
8.67	0.742917	0.24318	-0.000519	0.243699
8.68	0.750388	0.243972	-0.000489	0.244461
8.69	0.751875	0.245028	-0.000481	0.245509
8.7	0.748686	0.246139	-0.000503	0.246642
8.71	0.749538	0.246945	-0.000497	0.247442
8.72	0.752486	0.247924	-0.000492	0.248416
8.73	0.754866	0.249099	-0.000517	0.249616
8.74	0.761786	0.249973	-0.000522	0.250495
8.75	0.770578	0.250843	-0.000498	0.251341
8.76	0.77549	0.252027	-0.000489	0.252516
8.77	0.779036	0.253019	-0.000499	0.253518
8.78	0.782486	0.253836	-0.000493	0.254329
8.79	0.78359	0.254954	-0.000495	0.255449
8.8	0.786376	0.255985	-0.000509	0.256494
8.81	0.791581	0.256852	-0.000491	0.257343
8.82	0.793272	0.258004	-0.00048	0.258484
8.83	0.791997	0.259121	-0.000502	0.259623
8.84	0.795518	0.260041	-0.0005	0.260541
8.85	0.803169	0.261083	-0.000502	0.261585
8.86	0.809864	0.262161	-0.000522	0.262683
8.87	0.815047	0.263162	-0.000521	0.263683
8.88	0.820206	0.264196	-0.000511	0.264707
8.89	0.825346	0.265241	-0.000516	0.265757
8.9	0.825991	0.266238	-0.00052	0.266758
8.91	0.819215	0.267333	-0.000509	0.267842
8.92	0.817817	0.268408	-0.000503	0.268911
8.93	0.825042	0.269356	-0.000516	0.269872
8.94	0.829245	0.270417	-0.000533	0.27095
8.95	0.834127	0.27159	-0.00054	0.27213
8.96	0.842537	0.272585	-0.000531	0.273116
8.97	0.844716	0.273543	-0.000524	0.274067
8.98	0.842686	0.274628	-0.000535	0.275163
8.99	0.83977	0.275471	-0.000533	0.276004
9	0.838988	0.276335	-0.000516	0.276851
9.01	0.845541	0.277508	-0.000513	0.278021
9.02	0.850351	0.278536	-0.000525	0.279061
9.03	0.851369	0.279435	-0.000537	0.279972
9.04	0.855992	0.280385	-0.000528	0.280913
9.05	0.860534	0.281411	-0.000513	0.281924
9.06	0.860156	0.282458	-0.000531	0.282989
9.07	0.857347	0.283418	-0.000548	0.283966
9.08	0.859448	0.284444	-0.00053	0.284974
9.09	0.869715	0.285481	-0.000529	0.28601
9.1	0.877768	0.286379	-0.000534	0.286913
9.11	0.877599	0.287395	-0.000519	0.287914
9.12	0.880353	0.288546	-0.000523	0.289069
9.13	0.88952	0.289382	-0.000546	0.289928
9.14	0.89389	0.290221	-0.000546	0.290767
9.15	0.894883	0.291461	-0.000529	0.29199
9.16	0.900821	0.292468	-0.000519	0.292987
9.17	0.903966	0.293368	-0.000524	0.293892
9.18	0.904842	0.29461	-0.00054	0.29515
9.19	0.914777	0.295626	-0.000546	0.296172
9.2	0.919733	0.296424	-0.000553	0.296977
9.21	0.91591	0.297439	-0.000564	0.298003
9.22	0.917905	0.298508	-0.000557	0.299065
9.23	0.925156	0.299505	-0.000567	0.300072
9.24	0.930164	0.300463	-0.000575	0.301038
9.25	0.931824	0.301503	-0.000544	0.302047
9.26	0.933774	0.302698	-0.00054	0.303238
9.27	0.932448	0.303737	-0.000551	0.304288
9.28	0.933516	0.304575	-0.000535	0.30511
9.29	0.939752	0.305545	-0.000539	0.306084
9.3	0.942251	0.306613	-0.000562	0.307175
9.31	0.942507	0.307549	-0.00056	0.308109
9.32	0.945701	0.308586	-0.000554	0.30914
9.33	0.947313	0.309678	-0.000561	0.310239
9.34	0.94542	0.310601	-0.000549	0.31115
9.35	0.948206	0.311644	-0.000549	0.312193
9.36	0.953316	0.312685	-0.00056	0.313245
9.37	0.957745	0.313516	-0.000554	0.31407
9.38	0.963633	0.314563	-0.000555	0.315118
9.39	0.967053	0.315732	-0.000566	0.316298
9.4	0.970573	0.316596	-0.000564	0.31716
9.41	0.97699	0.317543	-0.00055	0.318093
9.42	0.979621	0.318686	-0.000555	0.319241
9.43	0.982172	0.319578	-0.000567	0.320145
9.44	0.990532	0.320545	-0.00056	0.321105
9.45	0.996321	0.321679	-0.000566	0.322245
9.46	0.99986	0.322508	-0.000576	0.323084
9.47	1.00935	0.323485	-0.000563	0.324048
9.48	1.01561	0.324622	-0.000543	0.325165
9.49	1.0116	0.32549	-0.000556	0.326046
9.5	1.0086	0.3265	-0.000571	0.327071
9.51	1.01315	0.327738	-0.000546	0.328284
9.52	1.01486	0.328665	-0.000531	0.329196
9.53	1.01292	0.329495	-0.00055	0.330045
9.54	1.01618	0.330616	-0.000579	0.331195
9.55	1.01937	0.331682	-0.000588	0.33227
9.56	1.0227	0.332611	-0.000549	0.33316
9.57	1.03197	0.333719	-0.000532	0.334251
9.58	1.03645	0.334726	-0.00057	0.335296
9.59	1.03743	0.335635	-0.000572	0.336207
9.6	1.04479	0.336807	-0.00055	0.337357
9.61	1.04699	0.337871	-0.00057	0.338441
9.62	1.0437	0.338732	-0.000567	0.339299
9.63	1.04495	0.339819	-0.000545	0.340364
9.64	1.05345	0.340914	-0.000574	0.341488
9.65	1.06083	0.341888	-0.000595	0.342483
9.66	1.0562	0.342967	-0.000579	0.343546
9.67	1.05332	0.344072	-0.000571	0.344643
9.68	1.06009	0.345033	-0.000573	0.345606
9.69	1.06112	0.346054	-0.000579	0.346633
9.7	1.06111	0.347054	-0.000579	0.347633
9.71	1.06844	0.347945	-0.000577	0.348522
9.72	1.07141	0.348929	-0.000604	0.349533
9.73	1.0702	0.349927	-0.000624	0.350551
9.74	1.07414	0.351039	-0.000603	0.351642
9.75	1.07609	0.352091	-0.000588	0.352679
9.76	1.07231	0.352999	-0.000579	0.353578
9.77	1.07364	0.354127	-0.000564	0.354691
9.78	1.07965	0.355179	-0.000573	0.355752
9.79	1.08096	0.355969	-0.000597	0.356566
9.8	1.07927	0.356943	-0.000583	0.357526
9.81	1.08172	0.357991	-0.000558	0.358549
9.82	1.08388	0.358826	-0.000561	0.359387
9.83	1.08064	0.359852	-0.000579	0.360431
9.84	1.08008	0.361014	-0.000596	0.36161
9.85	1.08675	0.361894	-0.000581	0.362475
9.86	1.0899	0.362881	-0.000558	0.363439
9.87	1.08841	0.364015	-0.000584	0.364599
9.88	1.09121	0.364823	-0.00062	0.365443
9.89	1.09369	0.365729	-0.000608	0.366337
9.9	1.09387	0.366938	-0.000591	0.367529
9.91	1.09506	0.367862	-0.000605	0.368467
9.92	1.09673	0.368673	-0.000601	0.369274
9.93	1.09954	0.369886	-0.000585	0.370471
9.94	1.1015	0.370977	-0.000588	0.371565
9.95	1.10389	0.371751	-0.000582	0.372333
9.96	1.10906	0.372795	-0.000577	0.373372
9.97	1.10979	0.373952	-0.000587	0.374539
9.98	1.10839	0.374871	-0.000601	0.375472
9.99	1.11722	0.375774	-0.000606	0.37638
10	1.12414	0.376841	-0.000603	0.377444
10.01	1.11957	0.37794	-0.000599	0.378539
10.02	1.11377	0.37888	-0.000596	0.379476
10.03	1.10956	0.379827	-0.000591	0.380418
10.04	1.10688	0.380958	-0.00059	0.381548
10.05	1.11343	0.382075	-0.000597	0.382672
10.06	1.12068	0.383118	-0.000612	0.38373
10.07	1.11732	0.384037	-0.000629	0.384666
10.08	1.1128	0.384958	-0.000642	0.3856
10.09	1.11703	0.38602	-0.000628	0.386648
10.1	1.12179	0.387034	-0.000603	0.387637
10.11	1.11953	0.387933	-0.000596	0.388529
10.12	1.11934	0.389	-0.000582	0.389582
10.13	1.12077	0.390062	-0.000589	0.390651
10.14	1.12294	0.390993	-0.000609	0.391602
10.15	1.12719	0.392057	-0.000603	0.39266
10.16	1.12403	0.393016	-0.000595	0.393611
10.17	1.12079	0.393865	-0.00061	0.394475
10.18	1.12416	0.395028	-0.000616	0.395644
10.19	1.13073	0.396162	-0.000599	0.396761
10.2	1.13213	0.397009	-0.000594	0.397603
10.21	1.12855	0.398004	-0.000605	0.398609
10.22	1.12838	0.39909	-0.00062	0.39971
10.23	1.12465	0.40001	-0.000614	0.400624
10.24	1.1237	0.401015	-0.000591	0.401606
10.25	1.1282	0.402108	-0.000597	0.402705
10.26	1.12738	0.403076	-0.000616	0.403692
10.27	1.12752	0.404048	-0.000614	0.404662
10.28	1.12858	0.405181	-0.000616	0.405797
10.29	1.12394	0.406156	-0.000615	0.406771
10.3	1.12281	0.407121	-0.000609	0.40773
10.31	1.12538	0.408224	-0.00062	0.408844
10.32	1.12321	0.409149	-0.000604	0.409753
10.33	1.1256	0.410112	-0.000591	0.410703
10.34	1.13168	0.411152	-0.000632	0.411784
10.35	1.1322	0.412181	-0.000647	0.412828
10.36	1.13123	0.413211	-0.000624	0.413835
10.37	1.12757	0.414089	-0.000618	0.414707
10.38	1.12264	0.415017	-0.000629	0.415646
10.39	1.12348	0.416075	-0.000623	0.416698
10.4	1.12466	0.417168	-0.000601	0.417769
10.41	1.12412	0.418142	-0.000603	0.418745
10.42	1.12587	0.419129	-0.000615	0.419744
10.43	1.12486	0.420209	-0.000617	0.420826
10.44	1.12206	0.421126	-0.000619	0.421745
10.45	1.12242	0.422052	-0.000624	0.422676
10.46	1.12407	0.423153	-0.000623	0.423776
10.47	1.12784	0.424299	-0.000637	0.424936
10.48	1.12705	0.425289	-0.000647	0.425936
10.49	1.11955	0.426086	-0.000622	0.426708
10.5	1.11587	0.427112	-0.000617	0.427729
10.51	1.11798	0.428279	-0.000618	0.428897
10.52	1.12019	0.429201	-0.000609	0.42981
10.53	1.12385	0.430171	-0.000627	0.430798
10.54	1.13016	0.431335	-0.000643	0.431978
10.55	1.13492	0.432312	-0.000629	0.432941
10.56	1.13477	0.433131	-0.000622	0.433753
10.57	1.12745	0.434137	-0.000629	0.434766
10.58	1.1229	0.435153	-0.000629	0.435782
10.59	1.12888	0.436095	-0.000627	0.436722
10.6	1.13527	0.437201	-0.000635	0.437836
10.61	1.13462	0.4382	-0.000646	0.438846
10.62	1.13112	0.439065	-0.000634	0.439699
10.63	1.13283	0.440172	-0.000615	0.440787
10.64	1.1364	0.441137	-0.000629	0.441766
10.65	1.13417	0.442	-0.000641	0.442641
10.66	1.1319	0.443226	-0.000616	0.443842
10.67	1.12915	0.444328	-0.000614	0.444942
10.68	1.12435	0.445081	-0.000653	0.445734
10.69	1.12786	0.446042	-0.000656	0.446698
10.7	1.13372	0.447153	-0.000633	0.447786
10.71	1.13056	0.44805	-0.000644	0.448694
10.72	1.1308	0.449027	-0.000645	0.449672
10.73	1.13612	0.450097	-0.000632	0.450729
10.74	1.13281	0.450993	-0.00064	0.451633
10.75	1.12741	0.452021	-0.000644	0.452665
10.76	1.13142	0.453225	-0.000634	0.453859
10.77	1.13671	0.45428	-0.000639	0.454919
10.78	1.13632	0.455204	-0.000647	0.455851
10.79	1.13605	0.456086	-0.000644	0.45673
10.8	1.13613	0.457178	-0.000647	0.457825
10.81	1.13665	0.458343	-0.000636	0.458979
10.82	1.13865	0.459226	-0.000626	0.459852
10.83	1.14273	0.460113	-0.000633	0.460746
10.84	1.1439	0.461251	-0.000638	0.461889
10.85	1.14127	0.462299	-0.000636	0.462935
10.86	1.14386	0.463199	-0.000633	0.463832
10.87	1.14701	0.464236	-0.000639	0.464875
10.88	1.14479	0.465258	-0.000644	0.465902
10.89	1.14134	0.466269	-0.000629	0.466898
10.9	1.13932	0.467396	-0.000637	0.468033
10.91	1.13983	0.468457	-0.000658	0.469115
10.92	1.14345	0.469473	-0.000659	0.470132
10.93	1.14541	0.470473	-0.00066	0.471133
10.94	1.14339	0.471447	-0.000649	0.472096
10.95	1.14301	0.472401	-0.000637	0.473038
10.96	1.14843	0.473351	-0.000652	0.474003
10.97	1.15429	0.474352	-0.000669	0.475021
10.98	1.15395	0.475339	-0.000652	0.475991
10.99	1.15422	0.47635	-0.000623	0.476973
11	1.15563	0.477412	-0.000626	0.478038
11.01	1.14908	0.478404	-0.000645	0.479049
11.02	1.14942	0.479393	-0.000651	0.480044
11.03	1.15836	0.480402	-0.000646	0.481048
11.04	1.15811	0.481441	-0.000641	0.482082
11.05	1.15676	0.482418	-0.000651	0.483069
11.06	1.16028	0.4834	-0.000662	0.484062
11.07	1.16	0.484399	-0.000675	0.485074
11.08	1.16097	0.485328	-0.000679	0.486007
11.09	1.16546	0.486283	-0.000673	0.486956
11.1	1.16664	0.487273	-0.000671	0.487944
11.11	1.16322	0.488365	-0.000661	0.489026
11.12	1.16427	0.489437	-0.000646	0.490083
11.13	1.1714	0.490304	-0.000639	0.490943
11.14	1.17589	0.491269	-0.000654	0.491923
11.15	1.17357	0.492438	-0.00067	0.493108
11.16	1.16813	0.493429	-0.000659	0.494088
11.17	1.16471	0.494331	-0.000651	0.494982
11.18	1.16599	0.495435	-0.00066	0.496095
11.19	1.1673	0.496353	-0.000663	0.497016
11.2	1.16548	0.49718	-0.000658	0.497838
11.21	1.16451	0.498302	-0.000661	0.498963
11.22	1.16351	0.499323	-0.000662	0.499985
11.23	1.16197	0.500238	-0.000659	0.500897
11.24	1.15854	0.501392	-0.000666	0.502058
11.25	1.15932	0.502464	-0.000683	0.503147
11.26	1.16806	0.503366	-0.000684	0.50405
11.27	1.17088	0.50435	-0.000655	0.505005
11.28	1.16747	0.50531	-0.000637	0.505947
11.29	1.16801	0.506243	-0.000655	0.506898
11.3	1.17149	0.507399	-0.000672	0.508071
11.31	1.17387	0.508444	-0.000674	0.509118
11.32	1.17509	0.509161	-0.000645	0.509806
11.33	1.17623	0.510144	-0.000626	0.51077
11.34	1.17603	0.511371	-0.00066	0.512031
11.35	1.17305	0.512412	-0.000675	0.513087
11.36	1.17505	0.513339	-0.000653	0.513992
11.37	1.18095	0.514359	-0.00065	0.515009
11.38	1.18205	0.515358	-0.000654	0.516012
11.39	1.18614	0.516291	-0.000657	0.516948
11.4	1.19009	0.517441	-0.000654	0.518095
11.41	1.18413	0.518448	-0.00064	0.519088
11.42	1.1782	0.5193	-0.000654	0.519954
11.43	1.17648	0.520494	-0.000682	0.521176
11.44	1.17576	0.521569	-0.000674	0.522243
11.45	1.17812	0.522391	-0.00065	0.523041
11.46	1.18098	0.523505	-0.000643	0.524148
11.47	1.18082	0.524714	-0.000664	0.525378
11.48	1.18216	0.525649	-0.000695	0.526344
11.49	1.18108	0.526575	-0.000684	0.527259
11.5	1.1753	0.527606	-0.000662	0.528268
11.51	1.17635	0.528547	-0.000672	0.529219
11.52	1.18219	0.529472	-0.000681	0.530153
11.53	1.18426	0.53049	-0.000676	0.531166
11.54	1.18524	0.531497	-0.000666	0.532163
11.55	1.18521	0.532532	-0.00066	0.533192
11.56	1.18402	0.533561	-0.000682	0.534243
11.57	1.18719	0.534594	-0.000705	0.535299
11.58	1.18702	0.53556	-0.000687	0.536247
11.59	1.18023	0.536471	-0.000667	0.537138
11.6	1.18449	0.537627	-0.000702	0.538329
11.61	1.19116	0.538706	-0.00073	0.539436
11.62	1.18491	0.539597	-0.000684	0.540281
11.63	1.18358	0.540683	-0.000665	0.541348
11.64	1.19073	0.541663	-0.000683	0.542346
11.65	1.19624	0.542433	-0.000672	0.543105
11.66	1.19769	0.543461	-0.000679	0.54414
11.67	1.1922	0.544505	-0.00069	0.545195
11.68	1.18824	0.545284	-0.000681	0.545965
11.69	1.18977	0.546351	-0.000692	0.547043
11.7	1.19061	0.547564	-0.0007	0.548264
11.71	1.19367	0.548434	-0.000692	0.549126
11.72	1.19449	0.549422	-0.000701	0.550123
11.73	1.18944	0.550572	-0.000698	0.55127
11.74	1.18713	0.551437	-0.000678	0.552115
11.75	1.18873	0.552387	-0.000678	0.553065
11.76	1.18819	0.553583	-0.000691	0.554274
11.77	1.18843	0.554501	-0.000688	0.555189
11.78	1.19193	0.555327	-0.000669	0.555996
11.79	1.19394	0.556537	-0.000672	0.557209
11.8	1.19473	0.557614	-0.000694	0.558308
11.81	1.196	0.558454	-0.000694	0.559148
11.82	1.19266	0.559527	-0.000686	0.560213
11.83	1.19398	0.560525	-0.000685	0.56121
11.84	1.20791	0.561479	-0.000685	0.562164
11.85	1.21304	0.562611	-0.000701	0.563312
11.86	1.2051	0.563546	-0.000705	0.564251
11.87	1.20393	0.564462	-0.000683	0.565145
11.88	1.20828	0.56561	-0.00069	0.5663
11.89	1.20843	0.566649	-0.000716	0.567365
11.9	1.20595	0.567477	-0.000697	0.568174
11.91	1.2032	0.568463	-0.000686	0.569149
11.92	1.20039	0.569546	-0.000704	0.57025
11.93	1.1985	0.570375	-0.000685	0.57106
11.94	1.20101	0.571398	-0.000679	0.572077
11.95	1.20254	0.572643	-0.00071	0.573353
11.96	1.1996	0.573535	-0.000696	0.574231
11.97	1.19787	0.574482	-0.000669	0.575151
11.98	1.1973	0.575572	-0.000687	0.576259
11.99	1.19693	0.576529	-0.000699	0.577228
12	1.19953	0.577545	-0.000694	0.578239
12.01	1.20306	0.578581	-0.000691	0.579272
12.02	1.20701	0.579424	-0.000698	0.580122
12.03	1.21153	0.58046	-0.000705	0.581165
12.04	1.21206	0.581678	-0.000697	0.582375
12.05	1.20522	0.582573	-0.000698	0.583271
12.06	1.19986	0.583434	-0.00071	0.584144
12.07	1.20221	0.584475	-0.000706	0.585181
12.08	1.20676	0.585393	-0.000704	0.586097
12.09	1.20917	0.586366	-0.000717	0.587083
12.1	1.20575	0.58758	-0.00073	0.58831
12.11	1.20038	0.588589	-0.000725	0.589314
12.12	1.2016	0.589458	-0.000695	0.590153
12.13	1.20678	0.590642	-0.000684	0.591326
12.14	1.20795	0.591766	-0.000701	0.592467
12.15	1.20337	0.592552	-0.000687	0.593239
12.16	1.19928	0.593551	-0.000676	0.594227
12.17	1.20262	0.594692	-0.000703	0.595395
12.18	1.20518	0.595627	-0.000702	0.596329
12.19	1.19757	0.596667	-0.000677	0.597344
12.2	1.1983	0.597737	-0.000696	0.598433
12.21	1.21036	0.598629	-0.000719	0.599348
12.22	1.21205	0.599647	-0.000707	0.600354
12.23	1.2023	0.60077	-0.000715	0.601485
12.24	1.19986	0.601684	-0.000707	0.602391
12.25	1.20669	0.602564	-0.000676	0.60324
12.26	1.20668	0.603578	-0.000684	0.604262
12.27	1.201	0.604568	-0.000696	0.605264
12.28	1.2012	0.605587	-0.000692	0.606279
12.29	1.20318	0.606654	-0.000706	0.60736
12.3	1.20067	0.607621	-0.000722	0.608343
12.31	1.20317	0.608539	-0.000713	0.609252
12.32	1.21325	0.609516	-0.000696	0.610212
12.33	1.21429	0.610484	-0.000699	0.611183
12.34	1.20771	0.611379	-0.000695	0.612074
12.35	1.21364	0.612419	-0.000702	0.613121
12.36	1.22183	0.613516	-0.000717	0.614233
12.37	1.21569	0.614481	-0.00071	0.615191
12.38	1.21155	0.615555	-0.000719	0.616274
12.39	1.21784	0.616645	-0.000738	0.617383
12.4	1.21928	0.617592	-0.000707	0.618299
12.41	1.2143	0.618689	-0.000684	0.619373
12.42	1.21416	0.619819	-0.000715	0.620534
12.43	1.21702	0.620668	-0.000711	0.621379
12.44	1.21602	0.621524	-0.000685	0.622209
12.45	1.21433	0.622602	-0.000702	0.623304
12.46	1.21709	0.623617	-0.000698	0.624315
12.47	1.2193	0.624612	-0.000688	0.6253
12.48	1.22002	0.625672	-0.000719	0.626391
12.49	1.2224	0.626543	-0.000718	0.627261
12.5	1.22427	0.627529	-0.000682	0.628211
12.51	1.22533	0.628711	-0.00069	0.629401
12.52	1.22576	0.629648	-0.000713	0.630361
12.53	1.22352	0.630577	-0.000699	0.631276
12.54	1.22218	0.631726	-0.000698	0.632424
12.55	1.22475	0.632651	-0.000728	0.633379
12.56	1.22298	0.633495	-0.000718	0.634213
12.57	1.2233	0.634757	-0.000693	0.63545
12.58	1.2308	0.635885	-0.000706	0.636591
12.59	1.22524	0.636584	-0.000706	0.63729
12.6	1.2185	0.637554	-0.000693	0.638247
12.61	1.2269	0.638685	-0.000714	0.639399
12.62	1.22808	0.639652	-0.00072	0.640372
12.63	1.21761	0.640656	-0.000699	0.641355
12.64	1.21371	0.641665	-0.000714	0.642379
12.65	1.21575	0.642582	-0.000744	0.643326
12.66	1.21497	0.643605	-0.000734	0.644339
12.67	1.21633	0.644718	-0.000713	0.645431
12.68	1.22385	0.645717	-0.000696	0.646413
12.69	1.22436	0.646701	-0.000701	0.647402
12.7	1.21759	0.647672	-0.000726	0.648398
12.71	1.21745	0.648609	-0.000726	0.649335
12.72	1.2205	0.649694	-0.000711	0.650405
12.73	1.22719	0.65071	-0.000709	0.651419
12.74	1.23599	0.651641	-0.000713	0.652354
12.75	1.23305	0.652676	-0.000702	0.653378
12.76	1.22427	0.653654	-0.000701	0.654355
12.77	1.22529	0.654616	-0.000714	0.65533
12.78	1.22837	0.655654	-0.000722	0.656376
12.79	1.22748	0.65669	-0.000729	0.657419
12.8	1.22469	0.657728	-0.000719	0.658447
12.81	1.22312	0.658736	-0.000715	0.659451
12.82	1.23041	0.659834	-0.000736	0.66057
12.83	1.2379	0.660738	-0.000722	0.66146
12.84	1.23305	0.661525	-0.000684	0.662209
12.85	1.23023	0.662671	-0.000704	0.663375
12.86	1.23605	0.663729	-0.000739	0.664468
12.87	1.23769	0.664512	-0.000742	0.665254
12.88	1.23417	0.665553	-0.000737	0.66629
12.89	1.23399	0.666673	-0.000726	0.667399
12.9	1.23677	0.667555	-0.000712	0.668267
12.91	1.23914	0.66868	-0.000721	0.669401
12.92	1.24089	0.669843	-0.00073	0.670573
12.93	1.24041	0.670651	-0.000714	0.671365
12.94	1.23904	0.671633	-0.000727	0.67236
12.95	1.23346	0.672785	-0.000751	0.673536
12.96	1.22422	0.673673	-0.000733	0.674406
12.97	1.22387	0.674732	-0.000712	0.675444
12.98	1.22967	0.675916	-0.000727	0.676643
12.99	1.23061	0.676757	-0.000731	0.677488
13	1.22735	0.677594	-0.000714	0.678308
13.01	1.22602	0.678751	-0.000717	0.679468
13.02	1.22873	0.679822	-0.000727	0.680549
13.03	1.22994	0.680741	-0.000732	0.681473
13.04	1.22903	0.681808	-0.000737	0.682545
13.05	1.22881	0.682808	-0.000737	0.683545
13.06	1.22999	0.683723	-0.000724	0.684447
13.07	1.22983	0.684832	-0.000719	0.685551
13.08	1.22655	0.685862	-0.000736	0.686598
13.09	1.22613	0.686694	-0.000731	0.687425
13.1	1.22959	0.687745	-0.000724	0.688469
13.11	1.22913	0.688835	-0.000744	0.689579
13.12	1.22504	0.689618	-0.000749	0.690367
13.13	1.22333	0.690565	-0.000739	0.691304
13.14	1.22477	0.691711	-0.000736	0.692447
13.15	1.22831	0.692666	-0.000738	0.693404
13.16	1.23016	0.693637	-0.000747	0.694384
13.17	1.23352	0.694679	-0.000739	0.695418
13.18	1.2391	0.695593	-0.000733	0.696326
13.19	1.241	0.696662	-0.000763	0.697425
13.2	1.23902	0.697708	-0.000766	0.698474
13.21	1.2391	0.698505	-0.000722	0.699227
13.22	1.24389	0.699527	-0.000717	0.700244
13.23	1.24115	0.700785	-0.000741	0.701526
13.24	1.22975	0.701768	-0.000743	0.702511
13.25	1.22819	0.702674	-0.000736	0.70341
13.26	1.23474	0.703795	-0.000733	0.704528
13.27	1.23622	0.70477	-0.000744	0.705514
13.28	1.2402	0.705722	-0.000751	0.706473
13.29	1.24617	0.706808	-0.000738	0.707546
13.3	1.24126	0.707684	-0.000738	0.708422
13.31	1.23524	0.708569	-0.000744	0.709313
13.32	1.23445	0.709748	-0.000738	0.710486
13.33	1.23455	0.710877	-0.000733	0.71161
13.34	1.23679	0.71171	-0.000734	0.712444
13.35	1.23602	0.712659	-0.000734	0.713393
13.36	1.23407	0.713759	-0.000738	0.714497
13.37	1.24065	0.714606	-0.000747	0.715353
13.38	1.24392	0.715613	-0.000751	0.716364
13.39	1.23801	0.716783	-0.000736	0.717519
13.4	1.23863	0.71774	-0.000729	0.718469
13.41	1.24406	0.718789	-0.000751	0.71954
13.42	1.24427	0.719834	-0.000732	0.720566
13.43	1.24286	0.720773	-0.000718	0.721491
13.44	1.2425	0.721758	-0.000746	0.722504
13.45	1.23994	0.722724	-0.000746	0.72347
13.46	1.23953	0.723712	-0.000737	0.724449
13.47	1.24303	0.724707	-0.000737	0.725444
13.48	1.2446	0.725695	-0.000737	0.726432
13.49	1.24255	0.726727	-0.000743	0.72747
13.5	1.23833	0.727778	-0.000738	0.728516
13.51	1.236	0.728708	-0.000745	0.729453
13.52	1.23994	0.729656	-0.00076	0.730416
13.53	1.24376	0.730729	-0.000727	0.731456
13.54	1.24003	0.731625	-0.000698	0.732323
13.55	1.23415	0.732587	-0.000727	0.733314
13.56	1.23273	0.73368	-0.000735	0.734415
13.57	1.23461	0.734541	-0.000717	0.735258
13.58	1.23625	0.735495	-0.000724	0.736219
13.59	1.23359	0.736614	-0.000742	0.737356
13.6	1.23069	0.737689	-0.000749	0.738438
13.61	1.23458	0.73867	-0.00074	0.73941
13.62	1.24208	0.739609	-0.000742	0.740351
13.63	1.24559	0.740672	-0.000747	0.741419
13.64	1.24518	0.741725	-0.000738	0.742463
13.65	1.24477	0.742791	-0.000749	0.74354
13.66	1.24373	0.743833	-0.000789	0.744622
13.67	1.24122	0.744794	-0.000782	0.745576
13.68	1.24259	0.745903	-0.000747	0.74665
13.69	1.24432	0.746897	-0.00074	0.747637
13.7	1.24291	0.747671	-0.000735	0.748406
13.71	1.24067	0.748596	-0.000736	0.749332
13.72	1.24184	0.749726	-0.000752	0.750478
13.73	1.24729	0.750782	-0.000737	0.751519
13.74	1.24412	0.751827	-0.000718	0.752545
13.75	1.2341	0.75284	-0.000746	0.753586
13.76	1.2355	0.753726	-0.000763	0.754489
13.77	1.24183	0.754831	-0.000755	0.755586
13.78	1.24085	0.75591	-0.000767	0.756677
13.79	1.24316	0.756757	-0.000781	0.757538
13.8	1.24751	0.757717	-0.000748	0.758465
13.81	1.2458	0.758766	-0.000719	0.759485
13.82	1.24471	0.759763	-0.000752	0.760515
13.83	1.24273	0.760802	-0.000765	0.761567
13.84	1.23552	0.76195	-0.000752	0.762702
13.85	1.23306	0.762921	-0.000751	0.763672
13.86	1.23775	0.7638	-0.000741	0.764541
13.87	1.24008	0.764931	-0.000753	0.765684
13.88	1.24116	0.765953	-0.000769	0.766722
13.89	1.24288	0.766756	-0.000742	0.767498
13.9	1.23842	0.767709	-0.000712	0.768421
13.91	1.23408	0.768818	-0.000737	0.769555
13.92	1.23405	0.769819	-0.000762	0.770581
13.93	1.23281	0.770739	-0.000754	0.771493
13.94	1.23357	0.771745	-0.000759	0.772504
13.95	1.23722	0.772834	-0.000761	0.773595
13.96	1.2385	0.773826	-0.000749	0.774575
13.97	1.23774	0.774705	-0.000761	0.775466
13.98	1.24032	0.775721	-0.000756	0.776477
13.99	1.23939	0.776803	-0.000733	0.777536
14	1.23186	0.777812	-0.000747	0.778559
14.01	1.2361	0.778816	-0.000762	0.779578
14.02	1.24503	0.779851	-0.00075	0.780601
14.03	1.24141	0.780912	-0.000756	0.781668
14.04	1.24417	0.781865	-0.000767	0.782632
14.05	1.25469	0.782814	-0.00076	0.783574
14.06	1.2532	0.783789	-0.000753	0.784542
14.07	1.2473	0.784665	-0.000755	0.78542
14.08	1.24772	0.785747	-0.000762	0.786509
14.09	1.2496	0.786942	-0.000761	0.787703
14.1	1.25073	0.787893	-0.000768	0.788661
14.11	1.2514	0.78881	-0.000769	0.789579
14.12	1.24964	0.78985	-0.000765	0.790615
14.13	1.24715	0.79088	-0.000775	0.791655
14.14	1.24838	0.791848	-0.000779	0.792627
14.15	1.25056	0.792855	-0.000767	0.793622
14.16	1.25255	0.793851	-0.000765	0.794616
14.17	1.26231	0.794812	-0.000775	0.795587
14.18	1.2721	0.795756	-0.000776	0.796532
14.19	1.27047	0.796668	-0.00078	0.797448
14.2	1.26541	0.797614	-0.000775	0.798389
14.21	1.26504	0.798785	-0.000754	0.799539
14.22	1.26772	0.799881	-0.000743	0.800624
14.23	1.27088	0.80076	-0.000748	0.801508
14.24	1.26723	0.801752	-0.00075	0.802502
14.25	1.26235	0.802835	-0.000761	0.803596
14.26	1.27021	0.803778	-0.000767	0.804545
14.27	1.27917	0.804736	-0.000753	0.805489
14.28	1.27862	0.805898	-0.000758	0.806656
14.29	1.28095	0.806896	-0.000776	0.807672
14.3	1.28494	0.807755	-0.000763	0.808518
14.31	1.28603	0.808773	-0.000746	0.809519
14.32	1.28841	0.809924	-0.000761	0.810685
14.33	1.28823	0.810893	-0.000774	0.811667
14.34	1.28951	0.811714	-0.000781	0.812495
14.35	1.29047	0.812756	-0.000783	0.813539
14.36	1.28585	0.813755	-0.000761	0.814516
14.37	1.28693	0.814601	-0.000761	0.815362
14.38	1.29092	0.81574	-0.000764	0.816504
14.39	1.29048	0.816909	-0.000762	0.817671
14.4	1.29444	0.81776	-0.000787	0.818547
14.41	1.29962	0.818776	-0.000799	0.819575
14.42	1.30016	0.819906	-0.000786	0.820692
14.43	1.30194	0.820797	-0.000776	0.821573
14.44	1.30586	0.821783	-0.000785	0.822568
14.45	1.30476	0.822886	-0.000794	0.82368
14.46	1.30163	0.82379	-0.000765	0.824555
14.47	1.30517	0.824922	-0.000752	0.825674
14.48	1.30721	0.826172	-0.00078	0.826952
14.49	1.30755	0.826964	-0.000785	0.827749
14.5	1.31029	0.827763	-0.000782	0.828545
14.51	1.31171	0.828847	-0.000789	0.829636
14.52	1.31448	0.829895	-0.000774	0.830669
14.53	1.31549	0.830815	-0.00077	0.831585
14.54	1.31477	0.83175	-0.00079	0.83254
14.55	1.32023	0.832849	-0.000776	0.833625
14.56	1.32642	0.833916	-0.00077	0.834686
14.57	1.33062	0.834832	-0.000791	0.835623
14.58	1.33399	0.835973	-0.000778	0.836751
14.59	1.33416	0.837115	-0.000774	0.837889
14.6	1.33633	0.837833	-0.000788	0.838621
14.61	1.33851	0.83877	-0.000772	0.839542
14.62	1.33798	0.839933	-0.000771	0.840704
14.63	1.3394	0.840813	-0.00078	0.841593
14.64	1.33978	0.841799	-0.000766	0.842565
14.65	1.33852	0.842893	-0.000773	0.843666
14.66	1.33896	0.843829	-0.000791	0.84462
14.67	1.34634	0.84475	-0.000775	0.845525
14.68	1.36024	0.845734	-0.000769	0.846503
14.69	1.36148	0.846705	-0.000789	0.847494
14.7	1.35271	0.847684	-0.000797	0.848481
14.71	1.35957	0.848746	-0.000801	0.849547
14.72	1.37217	0.849805	-0.000792	0.850597
14.73	1.37075	0.850762	-0.000782	0.851544
14.74	1.36981	0.851624	-0.000803	0.852427
14.75	1.37643	0.852651	-0.000814	0.853465
14.76	1.37491	0.853899	-0.00081	0.854709
14.77	1.36924	0.854903	-0.000804	0.855707
14.78	1.37383	0.855697	-0.000799	0.856496
14.79	1.38272	0.856769	-0.000792	0.857561
14.8	1.38711	0.857858	-0.000787	0.858645
14.81	1.38925	0.85876	-0.000797	0.859557
14.82	1.39267	0.859832	-0.000794	0.860626
14.83	1.3936	0.860918	-0.00078	0.861698
14.84	1.38946	0.861807	-0.000788	0.862595
14.85	1.39185	0.862801	-0.000789	0.86359
14.86	1.40314	0.863831	-0.000781	0.864612
14.87	1.40796	0.864797	-0.000793	0.86559
14.88	1.40853	0.865816	-0.000798	0.866614
14.89	1.41154	0.866803	-0.000786	0.867589
14.9	1.41479	0.867756	-0.000809	0.868565
14.91	1.41465	0.868851	-0.00083	0.869681
14.92	1.41009	0.869955	-0.000812	0.870767
14.93	1.40662	0.870801	-0.000801	0.871602
14.94	1.41171	0.871806	-0.000807	0.872613
14.95	1.42585	0.872925	-0.000795	0.87372
14.96	1.43549	0.873789	-0.000788	0.874577
14.97	1.43167	0.874858	-0.000809	0.875667
14.98	1.43423	0.876095	-0.000816	0.876911
14.99	1.44666	0.876905	-0.000817	0.877722
15	1.44749	0.877677	-0.000825	0.878502
15.01	1.44529	0.878824	-0.000801	0.879625
15.02	1.45254	0.879927	-0.000779	0.880706
15.03	1.45338	0.880868	-0.000793	0.881661
15.04	1.44853	0.881927	-0.000816	0.882743
15.05	1.45259	0.882846	-0.000826	0.883672
15.06	1.4583	0.883698	-0.000829	0.884527
15.07	1.46083	0.884911	-0.000822	0.885733
15.08	1.46394	0.885956	-0.000801	0.886757
15.09	1.46964	0.886706	-0.000796	0.887502
15.1	1.47658	0.887741	-0.000821	0.888562
15.11	1.47978	0.888874	-0.000843	0.889717
15.12	1.48397	0.889845	-0.000844	0.890689
15.13	1.49146	0.890929	-0.000835	0.891764
15.14	1.49411	0.892062	-0.000826	0.892888
15.15	1.49125	0.892941	-0.000812	0.893753
15.16	1.49543	0.893888	-0.000806	0.894694
15.17	1.50521	0.89505	-0.000821	0.895871
15.18	1.5128	0.89607	-0.000823	0.896893
15.19	1.51924	0.896989	-0.000806	0.897795
15.2	1.51898	0.897948	-0.000803	0.898751
15.21	1.5211	0.898915	-0.000809	0.899724
15.22	1.52892	0.899918	-0.000808	0.900726
15.23	1.53195	0.900884	-0.000817	0.901701
15.24	1.53217	0.901818	-0.00083	0.902648
15.25	1.5348	0.902729	-0.000821	0.90355
15.26	1.54027	0.903691	-0.000811	0.904502
15.27	1.54345	0.904867	-0.000814	0.905681
15.28	1.54818	0.90588	-0.000824	0.906704
15.29	1.55432	0.906701	-0.000823	0.907524
15.3	1.55791	0.907729	-0.00083	0.908559
15.31	1.56564	0.9088	-0.000846	0.909646
15.32	1.567	0.9098	-0.000834	0.910634
15.33	1.56316	0.910761	-0.000832	0.911593
15.34	1.5668	0.911694	-0.000841	0.912535
15.35	1.57072	0.912759	-0.000834	0.913593
15.36	1.57669	0.913827	-0.000822	0.914649
15.37	1.58607	0.914703	-0.000816	0.915519
15.38	1.59036	0.915715	-0.000825	0.91654
15.39	1.58775	0.916851	-0.000835	0.917686
15.4	1.58351	0.917741	-0.000821	0.918562
15.41	1.58495	0.918707	-0.000816	0.919523
15.42	1.59128	0.919771	-0.000835	0.920606
15.43	1.59836	0.920693	-0.000829	0.921522
15.44	1.60475	0.921782	-0.00081	0.922592
15.45	1.61015	0.922913	-0.000815	0.923728
15.46	1.61837	0.923808	-0.000828	0.924636
15.47	1.62305	0.924782	-0.000837	0.925619
15.48	1.62269	0.925891	-0.000851	0.926742
15.49	1.6286	0.926807	-0.00084	0.927647
15.5	1.63515	0.927731	-0.000822	0.928553
15.51	1.63929	0.928852	-0.000836	0.929688
15.52	1.64301	0.92981	-0.00085	0.93066
15.53	1.64081	0.930809	-0.000843	0.931652
15.54	1.6398	0.931963	-0.000837	0.9328
15.55	1.64718	0.932898	-0.000839	0.933737
15.56	1.65654	0.933766	-0.000842	0.934608
15.57	1.66082	0.93492	-0.00084	0.93576
15.58	1.66394	0.936033	-0.000841	0.936874
15.59	1.67105	0.936876	-0.000855	0.937731
15.6	1.67637	0.937897	-0.000864	0.938761
15.61	1.67887	0.938961	-0.000855	0.939816
15.62	1.68382	0.93984	-0.000849	0.940689
15.63	1.68861	0.940927	-0.000846	0.941773
15.64	1.68898	0.942001	-0.000833	0.942834
15.65	1.68828	0.942863	-0.000832	0.943695
15.66	1.6949	0.943824	-0.000849	0.944673
15.67	1.70704	0.94491	-0.00087	0.94578
15.68	1.71166	0.945869	-0.000877	0.946746
15.69	1.70844	0.946803	-0.000859	0.947662
15.7	1.71191	0.947797	-0.000847	0.948644
15.71	1.72421	0.948757	-0.000849	0.949606
15.72	1.73187	0.949783	-0.00085	0.950633
15.73	1.73259	0.950852	-0.000861	0.951713
15.74	1.73856	0.951872	-0.000861	0.952733
15.75	1.74738	0.952934	-0.000841	0.953775
15.76	1.75117	0.953907	-0.000845	0.954752
15.77	1.75826	0.954758	-0.000867	0.955625
15.78	1.77191	0.955842	-0.000867	0.956709
15.79	1.78011	0.956993	-0.000853	0.957846
15.8	1.78221	0.957948	-0.00085	0.958798
15.81	1.78336	0.958902	-0.000857	0.959759
15.82	1.77906	0.959846	-0.000853	0.960699
15.83	1.77897	0.960844	-0.000847	0.961691
15.84	1.78817	0.961876	-0.000865	0.962741
15.85	1.79227	0.962884	-0.000874	0.963758
15.86	1.7955	0.964002	-0.000857	0.964859
15.87	1.80663	0.96507	-0.00086	0.96593
15.88	1.80961	0.966024	-0.000876	0.9669
15.89	1.80749	0.966975	-0.000877	0.967852
15.9	1.81481	0.967952	-0.000862	0.968814
15.91	1.81858	0.968912	-0.000847	0.969759
15.92	1.82005	0.969835	-0.000867	0.970702
15.93	1.82751	0.970846	-0.000898	0.971744
15.94	1.83688	0.971897	-0.00087	0.972767
15.95	1.84597	0.972847	-0.000843	0.97369
15.96	1.85329	0.973696	-0.000873	0.974569
15.97	1.85804	0.974691	-0.000887	0.975578
15.98	1.85946	0.975869	-0.000869	0.976738
15.99	1.86379	0.976848	-0.000866	0.977714
16	1.86875	0.977766	-0.000871	0.978637
16.01	1.87198	0.978879	-0.000868	0.979747
16.02	1.87862	0.979837	-0.000866	0.980703
16.03	1.88553	0.980677	-0.000878	0.981555
16.04	1.88942	0.981786	-0.000891	0.982677
16.05	1.89441	0.982906	-0.000895	0.983801
16.06	1.90111	0.983732	-0.00089	0.984622
16.07	1.90161	0.984652	-0.000882	0.985534
16.08	1.90346	0.985732	-0.000875	0.986607
16.09	1.91394	0.986721	-0.000872	0.987593
16.1	1.91883	0.98775	-0.000883	0.988633
16.11	1.91919	0.988793	-0.000907	0.9897
16.12	1.92601	0.989725	-0.000913	0.990638
16.13	1.93627	0.990763	-0.000893	0.991656
16.14	1.94393	0.991834	-0.000889	0.992723
16.15	1.9459	0.992722	-0.00089	0.993612
16.16	1.94849	0.993772	-0.000882	0.994654
16.17	1.9559	0.994821	-0.000891	0.995712
16.18	1.96112	0.995578	-0.000892	0.99647
16.19	1.96689	0.996626	-0.000891	0.997517
16.2	1.97671	0.997857	-0.000896	0.998753
16.21	1.98274	0.99873	-0.000887	0.999617
16.22	1.98706	0.999737	-0.000881	1.00062
16.23	1.99378	1.00098	-0.000901	1.00188
16.24	2.00041	1.00189	-0.000896	1.00279
16.25	2.00762	1.00277	-0.000875	1.00364
16.26	2.01328	1.00395	-0.000901	1.00485
16.27	2.01783	1.00494	-0.000913	1.00585
16.28	2.02309	1.00588	-0.000906	1.00679
16.29	2.02749	1.00703	-0.000918	1.00795
16.3	2.0364	1.00796	-0.000915	1.00887
16.31	2.0488	1.00884	-0.000894	1.00974
16.32	2.05342	1.01001	-0.000885	1.0109
16.33	2.04951	1.01094	-0.000882	1.01182
16.34	2.05358	1.01179	-0.000878	1.01267
16.35	2.06569	1.01299	-0.000888	1.01387
16.36	2.06773	1.01404	-0.000898	1.01494
16.37	2.06839	1.01484	-0.0009	1.01574
16.38	2.07579	1.01578	-0.0009	1.01668
16.39	2.0787	1.01689	-0.000896	1.01778
16.4	2.08431	1.01785	-0.00089	1.01874
16.41	2.09376	1.01876	-0.000874	1.01964
16.42	2.10078	1.01982	-0.000867	1.02069
16.43	2.10913	1.02084	-0.000894	1.02173
16.44	2.12212	1.02187	-0.000921	1.02279
16.45	2.13221	1.02294	-0.000896	1.02384
16.46	2.13354	1.02384	-0.000871	1.02471
16.47	2.13753	1.02481	-0.000888	1.0257
16.48	2.14258	1.02594	-0.000915	1.02685
16.49	2.14611	1.02692	-0.000919	1.02783
16.5	2.15474	1.02783	-0.000889	1.02871
16.51	2.16132	1.02884	-0.00088	1.02972
16.52	2.16205	1.02974	-0.000902	1.03064
16.53	2.1627	1.03072	-0.000902	1.03162
16.54	2.16777	1.03191	-0.000914	1.03282
16.55	2.17821	1.03286	-0.000915	1.03377
16.56	2.18791	1.03371	-0.000886	1.03459
16.57	2.1958	1.0348	-0.000893	1.03569
16.58	2.20319	1.03577	-0.000909	1.03668
16.59	2.20556	1.03663	-0.000901	1.03753
16.6	2.2073	1.0378	-0.000931	1.03873
16.61	2.21116	1.03895	-0.000955	1.0399
16.62	2.21695	1.03985	-0.000913	1.04077
16.63	2.22424	1.0409	-0.000887	1.04178
16.64	2.23397	1.04195	-0.00092	1.04287
16.65	2.24442	1.04284	-0.000927	1.04376
16.66	2.24726	1.04385	-0.000916	1.04477
16.67	2.24749	1.04496	-0.000921	1.04588
16.68	2.25594	1.04589	-0.000901	1.0468
16.69	2.26663	1.04683	-0.000887	1.04772
16.7	2.27174	1.04796	-0.000911	1.04887
16.71	2.27457	1.049	-0.000932	1.04993
16.72	2.2764	1.04989	-0.000935	1.05082
16.73	2.28226	1.05081	-0.000925	1.05174
16.74	2.29489	1.05175	-0.000892	1.05264
16.75	2.30033	1.05273	-0.000886	1.05361
16.76	2.3005	1.05375	-0.000917	1.05467
16.77	2.30777	1.05463	-0.000926	1.05556
16.78	2.31876	1.05557	-0.000928	1.0565
16.79	2.32878	1.05666	-0.000944	1.0576
16.8	2.33632	1.05767	-0.000917	1.05858
16.81	2.33961	1.05865	-0.000895	1.05955
16.82	2.34045	1.05969	-0.000933	1.06063
16.83	2.34408	1.0606	-0.000942	1.06154
16.84	2.35234	1.06162	-0.000914	1.06253
16.85	2.35991	1.06292	-0.000922	1.06384
16.86	2.3627	1.06397	-0.000952	1.06492
16.87	2.36268	1.06473	-0.000929	1.06566
16.88	2.37109	1.0658	-0.000898	1.0667
16.89	2.38649	1.06694	-0.000925	1.06787
16.9	2.39406	1.06781	-0.000932	1.06874
16.91	2.39693	1.06883	-0.000902	1.06973
16.92	2.40414	1.06994	-0.000916	1.07085
16.93	2.40869	1.07083	-0.000941	1.07177
16.94	2.40964	1.07188	-0.000928	1.07281
16.95	2.41664	1.073	-0.000925	1.07392
16.96	2.42571	1.07387	-0.000929	1.0748
16.97	2.42931	1.07493	-0.000937	1.07586
16.98	2.43278	1.07608	-0.000951	1.07703
16.99	2.44306	1.07696	-0.000931	1.07789
17	2.44986	1.07788	-0.000913	1.07879
17.01	2.45442	1.07912	-0.000945	1.08007
17.02	2.46694	1.08021	-0.000958	1.08116
17.03	2.47864	1.08103	-0.000924	1.08195
17.04	2.47986	1.08206	-0.000917	1.08298
17.05	2.48014	1.08313	-0.000951	1.08408
17.06	2.49199	1.08406	-0.000959	1.08502
17.07	2.50594	1.08504	-0.000935	1.08597
17.08	2.50909	1.08594	-0.000938	1.08688
17.09	2.50941	1.08686	-0.000955	1.08781
17.1	2.51813	1.08795	-0.000954	1.08891
17.11	2.52972	1.08891	-0.000942	1.08985
17.12	2.53718	1.08979	-0.000938	1.09073
17.13	2.54153	1.09084	-0.000944	1.09178
17.14	2.54721	1.09186	-0.000956	1.09282
17.15	2.55787	1.09279	-0.000958	1.09375
17.16	2.56704	1.09381	-0.000952	1.09476
17.17	2.56772	1.09486	-0.000945	1.0958
17.18	2.56866	1.09577	-0.000937	1.09671
17.19	2.57583	1.09676	-0.000937	1.0977
17.2	2.58589	1.09776	-0.000939	1.0987
17.21	2.59571	1.09862	-0.000927	1.09955
17.22	2.60282	1.09962	-0.000932	1.10055
17.23	2.60706	1.10077	-0.000965	1.10173
17.24	2.60911	1.1017	-0.000951	1.10265
17.25	2.61252	1.10258	-0.000923	1.1035
17.26	2.62312	1.10374	-0.000955	1.1047
17.27	2.64097	1.10479	-0.000968	1.10576
17.28	2.65227	1.10571	-0.000959	1.10667
17.29	2.65112	1.10678	-0.000968	1.10774
17.3	2.65003	1.10773	-0.000962	1.10869
17.31	2.65902	1.1087	-0.000949	1.10965
17.32	2.67001	1.1099	-0.000954	1.11086
17.33	2.67309	1.11092	-0.000955	1.11188
17.34	2.67763	1.11172	-0.000944	1.11267
17.35	2.68602	1.11278	-0.000952	1.11373
17.36	2.69186	1.11388	-0.00097	1.11485
17.37	2.69927	1.1148	-0.000956	1.11576
17.38	2.71002	1.11588	-0.000947	1.11682
17.39	2.72236	1.11689	-0.000971	1.11786
17.4	2.73202	1.11777	-0.000971	1.11874
17.41	2.73361	1.11894	-0.000954	1.11989
17.42	2.73403	1.11997	-0.000959	1.12092
17.43	2.74224	1.12077	-0.000958	1.12172
17.44	2.75467	1.12189	-0.000955	1.12285
17.45	2.76411	1.12307	-0.00099	1.12406
17.46	2.76851	1.12381	-0.001006	1.12482
17.47	2.76617	1.12469	-0.000968	1.12565
17.48	2.76545	1.12595	-0.000953	1.12691
17.49	2.77483	1.12693	-0.000966	1.1279
17.5	2.78556	1.12779	-0.000955	1.12875
17.51	2.79712	1.12884	-0.000951	1.12979
17.52	2.80984	1.1297	-0.000979	1.13068
17.53	2.81482	1.13065	-0.000983	1.13164
17.54	2.82086	1.13187	-0.000962	1.13284
17.55	2.8351	1.1329	-0.000968	1.13386
17.56	2.8396	1.13385	-0.000978	1.13483
17.57	2.83603	1.13498	-0.000971	1.13595
17.58	2.84406	1.13597	-0.000977	1.13695
17.59	2.85771	1.13681	-0.000987	1.13779
17.6	2.86823	1.1379	-0.000978	1.13888
17.61	2.87522	1.139	-0.000961	1.13996
17.62	2.87767	1.13981	-0.000955	1.14077
17.63	2.88044	1.14085	-0.000969	1.14182
17.64	2.88982	1.1419	-0.000994	1.14289
17.65	2.90152	1.14273	-0.000989	1.14372
17.66	2.90063	1.14389	-0.000954	1.14484
17.67	2.89882	1.14504	-0.000955	1.146
17.68	2.91183	1.1458	-0.00098	1.14678
17.69	2.92528	1.1468	-0.000983	1.14778
17.7	2.92748	1.14804	-0.000982	1.14902
17.71	2.92941	1.14891	-0.000984	1.14989
17.72	2.93759	1.14982	-0.000974	1.1508
17.73	2.94419	1.15107	-0.000972	1.15204
17.74	2.94705	1.15196	-0.000991	1.15295
17.75	2.9491	1.15286	-0.000997	1.15386
17.76	2.95691	1.15406	-0.00099	1.15505
17.77	2.96623	1.15501	-0.000988	1.156
17.78	2.97122	1.15586	-0.000983	1.15684
17.79	2.97928	1.157	-0.000988	1.15799
17.8	2.98765	1.15802	-0.000992	1.15901
17.81	2.99528	1.15881	-0.000985	1.15979
17.82	3.00507	1.15978	-0.000998	1.16078
17.83	3.00817	1.16081	-0.000998	1.16181
17.84	3.00749	1.1618	-0.000977	1.16277
17.85	3.01147	1.16291	-0.000976	1.16389
17.86	3.02096	1.16391	-0.000988	1.1649
17.87	3.03303	1.16476	-0.000984	1.16574
17.88	3.04333	1.16578	-0.000976	1.16676
17.89	3.05523	1.16688	-0.000988	1.16787
17.9	3.06668	1.16781	-0.001	1.16881
17.91	3.07033	1.16875	-0.001002	1.16976
17.92	3.07132	1.16979	-0.001005	1.1708
17.93	3.08403	1.17064	-0.000984	1.17163
17.94	3.09647	1.17162	-0.000971	1.17259
17.95	3.10038	1.17278	-0.001017	1.17379
17.96	3.11147	1.17368	-0.001023	1.17471
17.97	3.12616	1.17471	-0.000975	1.17568
17.98	3.13465	1.17589	-0.000996	1.17689
17.99	3.14001	1.17667	-0.00102	1.17769
18	3.14096	1.17762	-0.000986	1.17861
18.01	3.14268	1.17902	-0.000988	1.18001
18.02	3.15	1.17998	-0.000997	1.18098
18.03	3.15689	1.18068	-0.000983	1.18167
18.04	3.1693	1.18182	-0.001005	1.18282
18.05	3.18388	1.18292	-0.001026	1.18394
18.06	3.18967	1.18376	-0.001007	1.18476
18.07	3.1928	1.18483	-0.001	1.18583
18.08	3.19852	1.18588	-0.001005	1.18688
18.09	3.20461	1.18682	-0.000994	1.18781
18.1	3.21006	1.18796	-0.001007	1.18896
18.11	3.2183	1.1889	-0.001041	1.18994
18.12	3.22576	1.18973	-0.001025	1.19076
18.13	3.22838	1.19088	-0.001006	1.19189
18.14	3.23539	1.1919	-0.001024	1.19293
18.15	3.24425	1.19272	-0.001018	1.19374
18.16	3.24447	1.19382	-0.001009	1.19483
18.17	3.24887	1.19492	-0.001027	1.19595
18.18	3.26381	1.19581	-0.001033	1.19684
18.19	3.27169	1.19681	-0.001023	1.19783
18.2	3.27446	1.19783	-0.001009	1.19884
18.21	3.28168	1.19868	-0.001013	1.19969
18.22	3.29152	1.19967	-0.001027	1.2007
18.23	3.30084	1.20079	-0.001023	1.20182
18.24	3.3034	1.20177	-0.001023	1.20279
18.25	3.30632	1.20282	-0.001037	1.20386
18.26	3.3171	1.20405	-0.001034	1.20509
18.27	3.32386	1.20497	-0.001005	1.20598
18.28	3.3248	1.20575	-0.000991	1.20674
18.29	3.3342	1.20688	-0.000994	1.20788
18.3	3.34538	1.20796	-0.001008	1.20897
18.31	3.34848	1.20886	-0.001036	1.2099
18.32	3.35283	1.20992	-0.001036	1.21096
18.33	3.35984	1.21097	-0.001022	1.21199
18.34	3.36765	1.21198	-0.001022	1.213
18.35	3.38004	1.21303	-0.00103	1.21406
18.36	3.39047	1.21397	-0.001026	1.215
18.37	3.39744	1.21491	-0.001009	1.21592
18.38	3.40704	1.21597	-0.000999	1.21697
18.39	3.41501	1.21695	-0.001026	1.21798
18.4	3.42393	1.21792	-0.001041	1.21896
18.41	3.43429	1.2191	-0.001019	1.22011
18.42	3.43499	1.2202	-0.001021	1.22122
18.43	3.43687	1.22097	-0.001026	1.222
18.44	3.44741	1.2219	-0.00102	1.22292
18.45	3.454	1.22298	-0.001026	1.22401
18.46	3.45931	1.22392	-0.001031	1.22495
18.47	3.46764	1.22495	-0.00104	1.22599
18.48	3.47448	1.22605	-0.001058	1.22711
18.49	3.48139	1.22704	-0.001042	1.22808
18.5	3.49094	1.22795	-0.001017	1.22897
18.51	3.50039	1.22899	-0.001026	1.23002
18.52	3.50664	1.23004	-0.001047	1.23109
18.53	3.51344	1.23094	-0.001034	1.23198
18.54	3.52519	1.2319	-0.001031	1.23293
18.55	3.53517	1.23279	-0.001037	1.23383
18.56	3.53796	1.23364	-0.001025	1.23466
18.57	3.53869	1.23473	-0.001018	1.23574
18.58	3.54788	1.23579	-0.001017	1.23681
18.59	3.56055	1.23675	-0.001032	1.23778
18.6	3.5651	1.23792	-0.001056	1.23898
18.61	3.56909	1.23899	-0.001051	1.24005
18.62	3.57778	1.23981	-0.001044	1.24085
18.63	3.58451	1.24083	-0.001054	1.24189
18.64	3.59014	1.24191	-0.001039	1.24295
18.65	3.59669	1.24277	-0.001017	1.24379
18.66	3.60375	1.24378	-0.001037	1.24482
18.67	3.61058	1.24493	-0.001059	1.24599
18.68	3.61679	1.24592	-0.001044	1.24697
18.69	3.6287	1.24688	-0.001039	1.24792
18.7	3.6412	1.24787	-0.001055	1.24892
18.71	3.64789	1.24883	-0.001049	1.24987
18.72	3.65488	1.24994	-0.00103	1.25097
18.73	3.66497	1.25106	-0.001031	1.25209
18.74	3.67356	1.25191	-0.001049	1.25296
18.75	3.67715	1.2529	-0.001049	1.25395
18.76	3.68076	1.254	-0.001039	1.25504
18.77	3.68943	1.25493	-0.001055	1.25598
18.78	3.70171	1.25597	-0.001059	1.25703
18.79	3.71158	1.25705	-0.001041	1.25809
18.8	3.71757	1.25788	-0.001033	1.25891
18.81	3.72126	1.25884	-0.001036	1.25988
18.82	3.72336	1.26009	-0.001046	1.26114
18.83	3.73181	1.26109	-0.001039	1.26213
18.84	3.74225	1.26193	-0.00102	1.26295
18.85	3.74824	1.26307	-0.001027	1.26409
18.86	3.75855	1.26408	-0.001055	1.26513
18.87	3.76929	1.26485	-0.001059	1.26591
18.88	3.77277	1.26593	-0.001042	1.26698
18.89	3.77798	1.267	-0.00104	1.26804
18.9	3.78471	1.26783	-0.001055	1.26889
18.91	3.79301	1.26884	-0.001075	1.26992
18.92	3.80284	1.26993	-0.001093	1.27103
18.93	3.80823	1.27097	-0.001078	1.27205
18.94	3.81097	1.27199	-0.001056	1.27305
18.95	3.81663	1.27298	-0.001071	1.27405
18.96	3.82963	1.27389	-0.001076	1.27497
18.97	3.83988	1.27481	-0.001061	1.27587
18.98	3.8431	1.27589	-0.001063	1.27696
18.99	3.84623	1.27687	-0.001068	1.27793
19	3.84913	1.27783	-0.001062	1.27889
19.01	3.85716	1.27897	-0.001067	1.28004
19.02	3.87032	1.27988	-0.001068	1.28095
19.03	3.8804	1.28077	-0.001051	1.28182
19.04	3.88691	1.28195	-0.001056	1.283
19.05	3.89213	1.283	-0.001071	1.28407
19.06	3.8959	1.28393	-0.001063	1.28499
19.07	3.89825	1.2851	-0.001058	1.28616
19.08	3.90379	1.28619	-0.001055	1.28724
19.09	3.91586	1.28709	-0.00106	1.28815
19.1	3.92981	1.28811	-0.001089	1.2892
19.11	3.94004	1.28906	-0.001096	1.29016
19.12	3.94874	1.28993	-0.001072	1.29101
19.13	3.9525	1.291	-0.001068	1.29206
19.14	3.94957	1.29204	-0.001087	1.29312
19.15	3.9543	1.29295	-0.001078	1.29403
19.16	3.96805	1.29392	-0.001046	1.29497
19.17	3.97812	1.29498	-0.001053	1.29603
19.18	3.9851	1.29592	-0.001077	1.297
19.19	3.9937	1.29698	-0.001068	1.29805
19.2	4.00291	1.29811	-0.001055	1.29917
19.21	4.00866	1.299	-0.001062	1.30006
19.22	4.01405	1.29998	-0.001071	1.30105
19.23	4.02074	1.30115	-0.001071	1.30222
19.24	4.02786	1.30202	-0.001052	1.30307
19.25	4.03489	1.30283	-0.001058	1.30388
19.26	4.04063	1.30392	-0.001095	1.30502
19.27	4.04997	1.30487	-0.001103	1.30597
19.28	4.06277	1.30572	-0.001085	1.30681
19.29	4.07087	1.3068	-0.00108	1.30788
19.3	4.07063	1.30775	-0.001072	1.30882
19.31	4.0743	1.30868	-0.001064	1.30975
19.32	4.08879	1.30979	-0.001073	1.31086
19.33	4.10251	1.31083	-0.00108	1.31191
19.34	4.10626	1.31187	-0.001073	1.31294
19.35	4.10408	1.31287	-0.001085	1.31396
19.36	4.11116	1.31375	-0.001105	1.31486
19.37	4.12585	1.3148	-0.001096	1.31589
19.38	4.13471	1.31597	-0.001082	1.31705
19.39	4.1354	1.31692	-0.001089	1.31801
19.4	4.1413	1.31779	-0.001082	1.31887
19.41	4.15491	1.31887	-0.00107	1.31994
19.42	4.15902	1.32005	-0.001077	1.32112
19.43	4.15889	1.32102	-0.001074	1.32209
19.44	4.16789	1.32195	-0.001076	1.32303
19.45	4.17419	1.32302	-0.001087	1.3241
19.46	4.17515	1.32395	-0.001087	1.32503
19.47	4.18181	1.32491	-0.001073	1.32599
19.48	4.19548	1.32605	-0.001069	1.32712
19.49	4.20683	1.32694	-0.00109	1.32803
19.5	4.2111	1.32783	-0.001103	1.32893
19.51	4.21614	1.32901	-0.001102	1.33011
19.52	4.2187	1.33002	-0.001089	1.33111
19.53	4.2222	1.33087	-0.001083	1.33195
19.54	4.23443	1.33195	-0.001088	1.33304
19.55	4.24084	1.33299	-0.001084	1.33407
19.56	4.24129	1.3338	-0.001087	1.33488
19.57	4.25087	1.33483	-0.001105	1.33593
19.58	4.26336	1.336	-0.001113	1.33711
19.59	4.27056	1.33695	-0.001096	1.33805
19.6	4.2834	1.33798	-0.001091	1.33907
19.61	4.3051	1.33907	-0.001104	1.34017
19.62	4.31216	1.33998	-0.001092	1.34107
19.63	4.30966	1.34102	-0.001104	1.34212
19.64	4.32025	1.34207	-0.001118	1.34319
19.65	4.32815	1.34287	-0.001081	1.34396
19.66	4.3299	1.34384	-0.00109	1.34493
19.67	4.33542	1.34496	-0.001122	1.34608
19.68	4.34393	1.34585	-0.001099	1.34695
19.69	4.35344	1.34676	-0.001091	1.34785
19.7	4.36036	1.34784	-0.001095	1.34893
19.71	4.3641	1.34877	-0.00108	1.34985
19.72	4.37007	1.34977	-0.001088	1.35086
19.73	4.37682	1.35096	-0.0011	1.35206
19.74	4.38247	1.35189	-0.0011	1.35299
19.75	4.38789	1.35287	-0.001118	1.35399
19.76	4.39641	1.35409	-0.001118	1.3552
19.77	4.40886	1.35501	-0.001099	1.35611
19.78	4.41648	1.35583	-0.001098	1.35693
19.79	4.41981	1.357	-0.001096	1.3581
19.8	4.42278	1.35814	-0.001098	1.35924
19.81	4.42815	1.35905	-0.001121	1.36017
19.82	4.44043	1.3601	-0.001129	1.36123
19.83	4.4528	1.36111	-0.001114	1.36223
19.84	4.45718	1.36203	-0.001101	1.36313
19.85	4.45852	1.36317	-0.001104	1.36427
19.86	4.46355	1.3642	-0.001117	1.36531
19.87	4.4701	1.365	-0.001126	1.36613
19.88	4.47355	1.36587	-0.001105	1.36697
19.89	4.4804	1.36696	-0.001083	1.36805
19.9	4.49251	1.36811	-0.001101	1.36921
19.91	4.49691	1.36895	-0.001123	1.37008
19.92	4.49656	1.36983	-0.001122	1.37095
19.93	4.50193	1.37101	-0.001133	1.37214
19.94	4.51098	1.37193	-0.001129	1.37306
19.95	4.51921	1.37274	-0.001093	1.37383
19.96	4.52869	1.37389	-0.001097	1.37499
19.97	4.53671	1.37495	-0.001123	1.37607
19.98	4.537	1.37575	-0.00111	1.37686
[truncated: 15,068 more rows]

## Sheet: M-60-11.0-86
Time [s]	Load [kN]	LVDT 1 [mm]	LVDT 2 [mm]	Displacement [mm]
0	0	0	0	0
0.01	0	0	0	0
0.02	-3.2e-05	-1e-06	1e-06	-2e-06
0.03	-0.000318	-7.7e-05	7e-06	-8.4e-05
0.04	-0.000782	-0.000298	1.3e-05	-0.000311
0.05	-0.001041	-0.000369	8e-06	-0.000377
0.06	0.000289	-0.000193	-7e-06	-0.000186
0.07	0.001617	-0.000174	-1.7e-05	-0.000157
0.08	-0.002161	-0.000273	-1.4e-05	-0.000259
0.09	-0.001107	-0.000183	-2.2e-05	-0.000161
0.1	0.009731	-0.000106	-3.5e-05	-7.1e-05
0.11	0.011565	-0.000142	-3e-05	-0.000112
0.12	0.005821	-0.000292	-1.4e-05	-0.000278
0.13	0.007991	-0.000487	-4e-06	-0.000483
0.14	0.009325	-0.000477	1e-06	-0.000478
0.15	0.002984	-0.000365	-7e-06	-0.000358
0.16	-0.000501	-0.000298	-2.7e-05	-0.000271
0.17	-0.003199	-0.000335	-3.1e-05	-0.000304
0.18	-0.008506	-0.00037	-3.5e-05	-0.000335
0.19	-0.008801	-0.00025	-3.6e-05	-0.000214
0.2	-0.004721	-0.000297	-2.8e-05	-0.000269
0.21	-0.002644	-0.000451	-3.2e-05	-0.000419
0.22	-0.002644	-0.000182	-3.4e-05	-0.000148
0.23	-0.002427	-0.000138	-3.6e-05	-0.000102
0.24	-0.001867	-0.000508	-3.8e-05	-0.00047
0.25	-0.001859	-0.000352	-3.9e-05	-0.000313
0.26	-0.001116	-0.000158	-4.9e-05	-0.000109
0.27	4.4e-05	-0.000409	-2.9e-05	-0.00038
0.28	-0.003797	-0.000367	-2.6e-05	-0.000341
0.29	-0.00854	-0.000131	-5.8e-05	-7.3e-05
0.3	-0.007582	-0.000311	-5.1e-05	-0.00026
0.31	-0.004898	-0.000494	-3.4e-05	-0.00046
0.32	-0.003672	-0.00036	-6e-05	-0.0003
0.33	-0.005472	-0.000276	-6.5e-05	-0.000211
0.34	-0.008073	-0.000272	-4.1e-05	-0.000231
0.35	-0.007048	-0.000202	-4.8e-05	-0.000154
0.36	-0.007834	-0.000289	-5.7e-05	-0.000232
0.37	-0.00713	-0.000451	-5e-05	-0.000401
0.38	-0.003469	-0.000364	-4.1e-05	-0.000323
0.39	-0.002307	-0.000202	-4.2e-05	-0.00016
0.4	0.000727	-0.000299	-5.9e-05	-0.00024
0.41	0.006903	-0.000509	-6.4e-05	-0.000445
0.42	0.005012	-0.00045	-4.8e-05	-0.000402
0.43	-0.003024	-0.000201	-6.5e-05	-0.000136
0.44	-0.004206	-0.000211	-8e-05	-0.000131
0.45	0.003347	-0.000496	-5.8e-05	-0.000438
0.46	0.009279	-0.000529	-5.9e-05	-0.00047
0.47	0.002978	-0.000357	-6.6e-05	-0.000291
0.48	-0.004438	-0.000311	-5.5e-05	-0.000256
0.49	0.001444	-0.000462	-6.6e-05	-0.000396
0.5	0.01068	-0.000564	-8.3e-05	-0.000481
0.51	0.012716	-0.000432	-7.2e-05	-0.00036
0.52	0.011249	-0.000477	-6.7e-05	-0.00041
0.53	0.004177	-0.000591	-7.5e-05	-0.000516
0.54	-0.004994	-0.00047	-8.6e-05	-0.000384
0.55	-0.007234	-0.000473	-9.1e-05	-0.000382
0.56	-0.003316	-0.00048	-7.7e-05	-0.000403
0.57	0.002409	-0.000366	-7.2e-05	-0.000294
0.58	0.003946	-0.000471	-7.2e-05	-0.000399
0.59	0.001624	-0.000536	-6.8e-05	-0.000468
0.6	-0.003537	-0.000307	-9.8e-05	-0.000209
0.61	-0.007084	-0.00031	-0.000109	-0.000201
0.62	-0.003263	-0.000482	-7.9e-05	-0.000403
0.63	-0.000763	-0.000425	-8.4e-05	-0.000341
0.64	-0.002762	-0.000353	-0.000111	-0.000242
0.65	-0.000539	-0.000394	-0.000118	-0.000276
0.66	0.003103	-0.000503	-0.000112	-0.000391
0.67	-0.000797	-0.000537	-0.000108	-0.000429
0.68	-0.007176	-0.000466	-0.000107	-0.000359
0.69	-0.007817	-0.000452	-0.000102	-0.00035
0.7	-0.005217	-0.000369	-0.000107	-0.000262
0.71	-0.003524	-0.000324	-0.000112	-0.000212
0.72	0.000334	-0.000505	-0.000101	-0.000404
0.73	0.006706	-0.000383	-0.000103	-0.00028
0.74	0.009754	-0.000189	-0.000114	-7.5e-05
0.75	0.008465	-0.000492	-0.000115	-0.000377
0.76	0.010511	-0.000471	-0.000118	-0.000353
0.77	0.01357	-0.000191	-0.000117	-7.4e-05
0.78	0.013192	-0.000317	-0.000103	-0.000214
0.79	0.012077	-0.000384	-9.6e-05	-0.000288
0.8	0.011183	-0.000331	-0.000108	-0.000223
0.81	0.009588	-0.000449	-0.000134	-0.000315
0.82	0.005846	-0.000369	-0.00013	-0.000239
0.83	0.002314	-0.00026	-0.000104	-0.000156
0.84	0.003371	-0.000319	-0.000117	-0.000202
0.85	0.003893	-0.000445	-0.000128	-0.000317
0.86	-0.00018	-0.000561	-0.000115	-0.000446
0.87	6.3e-05	-0.000332	-0.000123	-0.000209
0.88	0.000703	-0.000273	-0.000132	-0.000141
0.89	-0.004429	-0.000645	-0.000125	-0.00052
0.9	-0.002265	-0.000631	-0.000132	-0.000499
0.91	0.006163	-0.000278	-0.000141	-0.000137
0.92	0.002735	-0.000482	-0.000127	-0.000355
0.93	-0.006817	-0.000755	-0.00011	-0.000645
0.94	-0.008431	-0.0004	-0.00012	-0.00028
0.95	-0.005813	-0.000366	-0.000134	-0.000232
0.96	-0.002399	-0.000713	-0.000135	-0.000578
0.97	-0.002049	-0.000569	-0.000148	-0.000421
0.98	-0.005133	-0.000324	-0.000152	-0.000172
0.99	-0.006196	-0.000492	-0.000151	-0.000341
1	-0.006906	-0.000654	-0.000151	-0.000503
1.01	-0.008254	-0.000474	-0.000145	-0.000329
1.02	-0.010155	-0.0005	-0.00016	-0.00034
1.03	-0.014606	-0.000575	-0.000173	-0.000402
1.04	-0.01417	-0.00042	-0.000146	-0.000274
1.05	-0.007184	-0.00057	-0.000151	-0.000419
1.06	-0.004126	-0.000634	-0.00018	-0.000454
1.07	-0.004175	-0.000417	-0.000148	-0.000269
1.08	0.001027	-0.000403	-0.000123	-0.00028
1.09	0.004513	-0.000561	-0.000153	-0.000408
1.1	-0.0015	-0.000459	-0.000162	-0.000297
1.11	-0.009263	-0.000309	-0.000152	-0.000157
1.12	-0.005882	-0.000454	-0.000161	-0.000293
1.13	0.000218	-0.000393	-0.00017	-0.000223
1.14	-0.002664	-0.00036	-0.000179	-0.000181
1.15	-0.006126	-0.000583	-0.000193	-0.00039
1.16	-0.005563	-0.000519	-0.000195	-0.000324
1.17	-0.00162	-0.000468	-0.000178	-0.00029
1.18	-0.001776	-0.000509	-0.000164	-0.000345
1.19	-0.00629	-0.000428	-0.00018	-0.000248
1.2	-0.005007	-0.000308	-0.000195	-0.000113
1.21	-0.002615	-0.000448	-0.000178	-0.00027
1.22	-0.007833	-0.000767	-0.000169	-0.000598
1.23	-0.008773	-0.000708	-0.000187	-0.000521
1.24	-0.001418	-0.000497	-0.000192	-0.000305
1.25	0.001135	-0.000446	-0.000187	-0.000259
1.26	-0.002635	-0.000561	-0.000198	-0.000363
1.27	-0.00566	-0.000545	-0.000196	-0.000349
1.28	-0.007956	-0.000429	-0.000203	-0.000226
1.29	-0.006029	-0.000541	-0.000221	-0.00032
1.3	-0.002767	-0.000605	-0.000205	-0.0004
1.31	-0.00307	-0.000514	-0.000172	-0.000342
1.32	-0.002704	-0.000325	-0.000176	-0.000149
1.33	-0.001537	-0.000372	-0.000192	-0.00018
1.34	-0.003997	-0.000514	-0.000195	-0.000319
1.35	-0.008948	-0.000555	-0.000216	-0.000339
1.36	-0.011134	-0.000557	-0.000237	-0.00032
1.37	-0.007298	-0.000372	-0.000227	-0.000145
1.38	-0.002413	-0.000273	-0.000197	-7.6e-05
1.39	-0.000669	-0.000416	-0.000192	-0.000224
1.4	0.000125	-0.000594	-0.000211	-0.000383
1.41	0.000562	-0.000488	-0.000222	-0.000266
1.42	-0.001378	-0.000207	-0.000228	2.1e-05
1.43	-0.002992	-0.000289	-0.000221	-6.8e-05
1.44	-0.002658	-0.000604	-0.000212	-0.000392
1.45	-0.001758	-0.000631	-0.000234	-0.000397
1.46	-0.000747	-0.000337	-0.000238	-9.9e-05
1.47	-0.000642	-0.000356	-0.000218	-0.000138
1.48	-0.004392	-0.000506	-0.000223	-0.000283
1.49	-0.00542	-0.000355	-0.000235	-0.00012
1.5	0.000354	-0.000346	-0.000232	-0.000114
1.51	0.001753	-0.000499	-0.000223	-0.000276
1.52	9e-06	-0.000569	-0.000225	-0.000344
1.53	0.001113	-0.000506	-0.000223	-0.000283
1.54	-0.000488	-0.000261	-0.000219	-4.2e-05
1.55	-0.003969	-0.000369	-0.000238	-0.000131
1.56	-0.003782	-0.000658	-0.000256	-0.000402
1.57	-0.00457	-0.000757	-0.000243	-0.000514
1.58	-0.004237	-0.000762	-0.000242	-0.00052
1.59	0.001114	-0.000682	-0.000243	-0.000439
1.6	-1.5e-05	-0.000521	-0.000243	-0.000278
1.61	-0.003496	-0.00042	-0.000272	-0.000148
1.62	-0.00244	-0.000641	-0.000271	-0.00037
1.63	-0.003575	-0.000752	-0.000254	-0.000498
1.64	-0.006079	-0.000513	-0.000281	-0.000232
1.65	-0.001179	-0.000405	-0.000286	-0.000119
1.66	0.00524	-0.000606	-0.000265	-0.000341
1.67	0.0071	-0.000724	-0.000277	-0.000447
1.68	0.00797	-0.00048	-0.000287	-0.000193
1.69	0.008536	-0.00048	-0.00028	-0.0002
1.7	0.010667	-0.000719	-0.000283	-0.000436
1.71	0.00941	-0.000593	-0.000273	-0.00032
1.72	0.000862	-0.0006	-0.00027	-0.00033
1.73	-0.000586	-0.00077	-0.000286	-0.000484
1.74	0.002444	-0.000547	-0.000289	-0.000258
1.75	-0.000292	-0.000372	-0.000274	-9.8e-05
1.76	4.9e-05	-0.000777	-0.000269	-0.000508
1.77	0.002969	-0.000774	-0.000282	-0.000492
1.78	0.002159	-0.000342	-0.000294	-4.8e-05
1.79	0.001268	-0.000591	-0.000289	-0.000302
1.8	-0.000943	-0.000792	-0.00027	-0.000522
1.81	-0.006398	-0.000386	-0.000274	-0.000112
1.82	-0.008446	-0.000383	-0.000284	-9.9e-05
1.83	-0.00236	-0.000572	-0.000276	-0.000296
1.84	0.006484	-0.000449	-0.000274	-0.000175
1.85	0.007568	-0.000411	-0.000289	-0.000122
1.86	0.000478	-0.00036	-0.000296	-6.4e-05
1.87	-0.002953	-0.000297	-0.000276	-2.1e-05
1.88	0.001436	-0.000544	-0.000281	-0.000263
1.89	0.004957	-0.000558	-0.0003	-0.000258
1.9	0.004719	-0.000178	-0.000293	0.000115
1.91	0.005125	-0.000386	-0.000286	-0.0001
1.92	0.008486	-0.000741	-0.000297	-0.000444
1.93	0.007262	-0.000362	-0.000306	-5.6e-05
1.94	-0.002941	-0.000146	-0.000312	0.000166
1.95	-0.007503	-0.000713	-0.000319	-0.000394
1.96	-0.005172	-0.000744	-0.000316	-0.000428
1.97	-0.007776	-0.000227	-0.000288	6.1e-05
1.98	-0.008857	-0.000347	-0.000279	-6.8e-05
1.99	-0.003859	-0.00069	-0.000304	-0.000386
2	-0.006049	-0.000519	-0.000317	-0.000202
2.01	-0.01096	-0.000175	-0.000326	0.000151
2.02	-0.009167	-0.000427	-0.000329	-9.8e-05
2.03	-0.009865	-0.000668	-0.000323	-0.000345
2.04	-0.012408	-0.000396	-0.000318	-7.8e-05
2.05	-0.01015	-0.000367	-0.000309	-5.8e-05
2.06	-0.002272	-0.000504	-0.000317	-0.000187
2.07	0.002547	-0.000486	-0.00033	-0.000156
2.08	0.001741	-0.00044	-0.000335	-0.000105
2.09	0.0029	-0.00043	-0.000338	-9.2e-05
2.1	0.002921	-0.000578	-0.00034	-0.000238
2.11	-0.000433	-0.000503	-0.000346	-0.000157
2.12	-0.000232	-0.000478	-0.000341	-0.000137
2.13	-0.002784	-0.000554	-0.000322	-0.000232
2.14	-0.006608	-0.000552	-0.000327	-0.000225
2.15	-0.002215	-0.000589	-0.000345	-0.000244
2.16	-0.001214	-0.000343	-0.000334	-9e-06
2.17	-0.009432	-0.000353	-0.000322	-3.1e-05
2.18	-0.009269	-0.000626	-0.000335	-0.000291
2.19	-0.004368	-0.000458	-0.000351	-0.000107
2.2	-0.009455	-0.000248	-0.000351	0.000103
2.21	-0.014835	-0.000413	-0.000344	-6.9e-05
2.22	-0.012739	-0.000562	-0.000349	-0.000213
2.23	-0.008661	-0.000317	-0.000361	4.4e-05
2.24	-0.005031	-0.000342	-0.000365	2.3e-05
2.25	-0.002607	-0.000669	-0.000358	-0.000311
2.26	-7.3e-05	-0.000423	-0.000347	-7.6e-05
2.27	0.004058	-0.000195	-0.000347	0.000152
2.28	0.012182	-0.000425	-0.000367	-5.8e-05
2.29	0.012941	-0.000639	-0.000387	-0.000252
2.3	0.004314	-0.00051	-0.000382	-0.000128
2.31	0.003976	-0.000239	-0.000369	0.00013
2.32	0.003004	-0.000502	-0.000366	-0.000136
2.33	-0.003328	-0.000692	-0.000361	-0.000331
2.34	-0.002101	-0.000405	-0.000349	-5.6e-05
2.35	-0.002543	-0.000296	-0.00035	5.4e-05
2.36	-0.008126	-0.000351	-0.000374	2.3e-05
2.37	-0.004258	-0.000497	-0.00038	-0.000117
2.38	-0.001277	-0.000384	-0.00036	-2.4e-05
2.39	-0.006356	-0.000202	-0.000362	0.00016
2.4	-0.00184	-0.000284	-0.000378	9.4e-05
2.41	0.005291	-0.000336	-0.000378	4.2e-05
2.42	0.002644	-0.000337	-0.000363	2.6e-05
2.43	-0.000351	-0.000173	-0.00037	0.000197
2.44	0.000908	-0.00016	-0.000392	0.000232
2.45	0.002788	-0.000352	-0.000398	4.6e-05
2.46	0.003124	-0.000392	-0.0004	8e-06
2.47	0.004572	-0.000366	-0.000404	3.8e-05
2.48	0.0078	-0.00022	-0.000408	0.000188
2.49	0.005225	-0.000178	-0.0004	0.000222
2.5	-0.000251	-0.000349	-0.000392	4.3e-05
2.51	0.002141	-0.000383	-0.000393	1e-05
2.52	0.003273	-7.8e-05	-0.000387	0.000309
2.53	-0.001119	-3.5e-05	-0.000394	0.000359
2.54	-0.001496	-0.000349	-0.000418	6.9e-05
2.55	0.000376	-0.000322	-0.000411	8.9e-05
2.56	0.001373	-0.000168	-0.000389	0.000221
2.57	0.00295	-6.3e-05	-0.000397	0.000334
2.58	0.001075	-4.3e-05	-0.000413	0.00037
2.59	-0.001677	-0.000277	-0.000395	0.000118
2.6	0.003931	-0.000267	-0.00037	0.000103
2.61	0.006456	-7.7e-05	-0.000387	0.00031
2.62	-0.004472	-0.000125	-0.00039	0.000265
2.63	-0.008844	-0.000254	-0.000384	0.00013
2.64	-0.003418	-0.000316	-0.000397	8.1e-05
2.65	-0.003633	-0.000152	-0.000403	0.000251
2.66	-0.00456	-0.000113	-0.000398	0.000285
2.67	-0.000556	-0.000361	-0.000396	3.5e-05
2.68	0.002981	-0.000383	-0.000403	2e-05
2.69	0.002324	-0.00019	-0.000407	0.000217
2.7	-0.003001	-0.000191	-0.000408	0.000217
2.71	-0.004846	-0.000398	-0.000416	1.8e-05
2.72	-0.001244	-0.000425	-0.000419	-6e-06
2.73	-0.003434	-0.000548	-0.000409	-0.000139
2.74	-0.007045	-0.000624	-0.000419	-0.000205
2.75	-0.007728	-0.000444	-0.000443	-1e-06
2.76	-0.013345	-0.000396	-0.000446	5e-05
2.77	-0.018118	-0.000413	-0.00043	1.7e-05
2.78	-0.01216	-0.000442	-0.000426	-1.6e-05
2.79	-0.007912	-0.000455	-0.000436	-1.9e-05
2.8	-0.011872	-0.000389	-0.000442	5.3e-05
2.81	-0.014326	-0.000447	-0.000439	-8e-06
2.82	-0.014068	-0.000449	-0.000447	-2e-06
2.83	-0.012966	-0.000436	-0.00046	2.4e-05
2.84	-0.012035	-0.000553	-0.000438	-0.000115
2.85	-0.009302	-0.000817	-0.000412	-0.000405
2.86	-0.00627	-0.000791	-0.000421	-0.00037
2.87	-0.005608	-0.000478	-0.000444	-3.4e-05
2.88	-0.002785	-0.000462	-0.000444	-1.8e-05
2.89	0.001388	-0.000486	-0.000434	-5.2e-05
2.9	0.00369	-0.000614	-0.000439	-0.000175
2.91	0.000702	-0.000633	-0.000446	-0.000187
2.92	-0.001805	-0.000503	-0.000439	-6.4e-05
2.93	0.001595	-0.000681	-0.000439	-0.000242
2.94	-0.000177	-0.000631	-0.000451	-0.00018
2.95	-0.005343	-0.000372	-0.000461	8.9e-05
2.96	-0.001625	-0.000425	-0.000454	2.9e-05
2.97	0.001767	-0.000584	-0.000444	-0.00014
2.98	-0.003377	-0.00056	-0.000459	-0.000101
2.99	-0.007347	-0.000375	-0.000476	0.000101
3	-0.004346	-0.000338	-0.000479	0.000141
3.01	-0.000402	-0.000466	-0.000471	5e-06
3.02	-0.003355	-0.000553	-0.000455	-9.8e-05
3.03	-0.005239	-0.000405	-0.000456	5.1e-05
3.04	0.000511	-0.000228	-0.000458	0.00023
3.05	0.000254	-0.000511	-0.000467	-4.4e-05
3.06	-0.007261	-0.000643	-0.000482	-0.000161
3.07	-0.006904	-0.000309	-0.000476	0.000167
3.08	-0.002154	-0.000335	-0.000465	0.00013
3.09	-0.003484	-0.000504	-0.000462	-4.2e-05
3.1	-0.003546	-0.000445	-0.000462	1.7e-05
3.11	0.002824	-0.000411	-0.000479	6.8e-05
3.12	0.005254	-0.000407	-0.000485	7.8e-05
3.13	0.000689	-0.000361	-0.000471	0.00011
3.14	-0.001775	-0.000446	-0.00047	2.4e-05
3.15	0.001265	-0.000466	-0.00048	1.4e-05
3.16	0.00158	-0.000439	-0.000489	5e-05
3.17	-0.007806	-0.000576	-0.000488	-8.8e-05
3.18	-0.012352	-0.000535	-0.000486	-4.9e-05
3.19	-0.000898	-0.000356	-0.000502	0.000146
3.2	0.008319	-0.000299	-0.000503	0.000204
3.21	0.006638	-0.00057	-0.000472	-9.8e-05
3.22	0.005718	-0.000686	-0.000474	-0.000212
3.23	0.003203	-0.000278	-0.000506	0.000228
3.24	-0.001933	-0.000535	-0.0005	-3.5e-05
3.25	-0.004398	-0.000927	-0.000484	-0.000443
3.26	-0.00536	-0.000508	-0.000504	-4e-06
3.27	-0.002896	-0.000527	-0.000511	-1.6e-05
3.28	0.000381	-0.000775	-0.000492	-0.000283
3.29	0.002308	-0.000658	-0.000493	-0.000165
3.3	0.006094	-0.000503	-0.000501	-2e-06
3.31	0.007986	-0.000458	-0.000505	4.7e-05
3.32	0.007266	-0.000689	-0.000517	-0.000172
3.33	0.005377	-0.000604	-0.000515	-8.9e-05
3.34	0.008123	-0.000416	-0.000491	7.5e-05
3.35	0.012366	-0.00055	-0.000495	-5.5e-05
3.36	0.008374	-0.000511	-0.000522	1.1e-05
3.37	0.005492	-0.000444	-0.000506	6.2e-05
3.38	0.012349	-0.000476	-0.000489	1.3e-05
3.39	0.012323	-0.000453	-0.000516	6.3e-05
3.4	-0.000127	-0.000467	-0.000518	5.1e-05
3.41	-0.004158	-0.000572	-0.000498	-7.4e-05
3.42	0.001943	-0.000552	-0.000491	-6.1e-05
3.43	0.002855	-0.000289	-0.000494	0.000205
3.44	-0.000412	-0.000303	-0.000505	0.000202
3.45	-0.000159	-0.000546	-0.000516	-3e-05
3.46	-0.00279	-0.000573	-0.000519	-5.4e-05
3.47	-0.007826	-0.000441	-0.000519	7.8e-05
3.48	-0.007424	-0.000408	-0.000517	0.000109
3.49	-0.008771	-0.000498	-0.000515	1.7e-05
3.5	-0.01034	-0.000344	-0.000518	0.000174
3.51	-0.003036	-0.000352	-0.000527	0.000175
3.52	0.000331	-0.000479	-0.000523	4.4e-05
3.53	-0.006271	-0.000297	-0.000524	0.000227
3.54	-0.004633	-0.000207	-0.000532	0.000325
3.55	0.002057	-0.000283	-0.000529	0.000246
3.56	-0.003581	-0.000278	-0.000527	0.000249
3.57	-0.005718	-0.000179	-0.00055	0.000371
3.58	0.003664	-0.000164	-0.000563	0.000399
3.59	0.002416	-0.000258	-0.000541	0.000283
3.6	-0.005475	-0.000351	-0.000531	0.00018
3.61	-0.00113	-0.000323	-0.000536	0.000213
3.62	0.004931	-0.00028	-0.000537	0.000257
3.63	0.002338	-0.000353	-0.000555	0.000202
3.64	0.001024	-0.000285	-0.00056	0.000275
3.65	0.0002	-0.000295	-0.000543	0.000248
3.66	-0.005677	-0.000412	-0.000548	0.000136
3.67	-0.003482	-0.000483	-0.000567	8.4e-05
3.68	0.008049	-0.000475	-0.000551	7.6e-05
3.69	0.011874	-0.000386	-0.000541	0.000155
3.7	0.007226	-0.000416	-0.000566	0.00015
3.71	0.003113	-0.000415	-0.000565	0.00015
3.72	0.003468	-0.000355	-0.000538	0.000183
3.73	0.003777	-0.000302	-0.000546	0.000244
3.74	0.002166	-0.000313	-0.000562	0.000249
3.75	0.002701	-0.00048	-0.000559	7.9e-05
3.76	0.000542	-0.000473	-0.000571	9.8e-05
3.77	-0.00305	-0.000256	-0.000574	0.000318
3.78	-0.004778	-0.000342	-0.000559	0.000217
3.79	-0.006624	-0.000687	-0.000555	-0.000132
3.8	-0.007061	-0.000549	-0.000564	1.5e-05
3.81	-0.005473	-0.000197	-0.000569	0.000372
3.82	-0.004707	-0.000365	-0.000563	0.000198
3.83	-0.003154	-0.000513	-0.000565	5.2e-05
3.84	-0.001154	-0.000381	-0.000585	0.000204
3.85	-0.002299	-0.000293	-0.000588	0.000295
3.86	0.000301	-0.000513	-0.000581	6.8e-05
3.87	0.004107	-0.000587	-0.000583	-4e-06
3.88	-0.003812	-0.00016	-0.000579	0.000419
3.89	-0.01347	-0.000152	-0.00058	0.000428
3.9	-0.014582	-0.000707	-0.00059	-0.000117
3.91	-0.014166	-0.000523	-0.000584	6.1e-05
3.92	-0.009247	-2.1e-05	-0.000576	0.000555
3.93	-0.003959	-0.000463	-0.000588	0.000125
3.94	-0.008063	-0.000679	-0.000598	-8.1e-05
3.95	-0.014017	-0.00024	-0.000581	0.000341
3.96	-0.009787	-0.000475	-0.000563	8.8e-05
3.97	-0.003081	-0.000683	-0.000578	-0.000105
3.98	-0.005278	-0.000218	-0.000593	0.000375
3.99	-0.004001	-0.000204	-0.000578	0.000374
4	-0.002005	-0.000489	-0.000586	9.7e-05
4.01	-0.005828	-0.000541	-0.000612	7.1e-05
4.02	-0.002629	-0.000518	-0.000581	6.3e-05
4.03	0.004412	-0.00054	-0.000553	1.3e-05
4.04	-0.000579	-0.000689	-0.000582	-0.000107
4.05	-0.005511	-0.000697	-0.000589	-0.000108
4.06	0.00204	-0.000502	-0.000564	6.2e-05
4.07	0.00198	-0.000546	-0.000586	4e-05
4.08	-0.004486	-0.000462	-0.000617	0.000155
4.09	-0.001307	-0.00047	-0.000609	0.000139
4.1	-0.000935	-0.000716	-0.000595	-0.000121
4.11	-0.002003	-0.000489	-0.000596	0.000107
4.12	0.000565	-0.000214	-0.000604	0.00039
4.13	-0.004257	-0.000507	-0.000608	0.000101
4.14	-0.007527	-0.000582	-0.000613	3.1e-05
4.15	-0.003719	-0.000201	-0.000622	0.000421
4.16	0.000206	-0.000195	-0.000607	0.000412
4.17	0.004126	-0.000406	-0.000591	0.000185
4.18	0.000799	-0.000419	-0.000613	0.000194
4.19	-0.00903	-0.000347	-0.000623	0.000276
4.2	-0.010848	-0.000153	-0.000611	0.000458
4.21	0.000212	-0.000107	-0.000617	0.00051
4.22	0.006117	-0.000426	-0.000611	0.000185
4.23	-0.000895	-0.000435	-0.000589	0.000154
4.24	-0.005859	-1.7e-05	-0.0006	0.000583
4.25	-0.002606	-0.000165	-0.00063	0.000465
4.26	0.002297	-0.00048	-0.00062	0.00014
4.27	0.005079	-0.00018	-0.000603	0.000423
4.28	8.3e-05	-0.000245	-0.000612	0.000367
4.29	-0.007466	-0.000539	-0.000613	7.4e-05
4.3	-0.003267	-0.000235	-0.000607	0.000372
4.31	0.007391	-0.000106	-0.000607	0.000501
4.32	0.009963	-0.000359	-0.000624	0.000265
4.33	0.006339	-0.000413	-0.000636	0.000223
4.34	0.007223	-0.000284	-0.000637	0.000353
4.35	0.007279	-0.000289	-0.000651	0.000362
4.36	0.003549	-0.000459	-0.000648	0.000189
4.37	0.001895	-0.000381	-0.000631	0.00025
4.38	-0.003644	-0.000278	-0.000629	0.000351
4.39	-0.008418	-0.00039	-0.00064	0.00025
4.4	-0.001049	-0.000404	-0.000653	0.000249
4.41	0.005097	-0.000233	-0.000631	0.000398
4.42	-0.000182	-0.000349	-0.00062	0.000271
4.43	-0.003954	-0.000588	-0.000658	7e-05
4.44	-0.001501	-0.000316	-0.000653	0.000337
4.45	0.001168	-0.00019	-0.00062	0.00043
4.46	0.003672	-0.000473	-0.000633	0.00016
4.47	0.002869	-0.000416	-0.000654	0.000238
4.48	-0.001996	-0.000394	-0.000634	0.00024
4.49	-0.000806	-0.000615	-0.00062	5e-06
4.5	0.005129	-0.00058	-0.00064	6e-05
4.51	0.003462	-0.000422	-0.000648	0.000226
4.52	-0.002309	-0.000408	-0.00065	0.000242
4.53	-0.002093	-0.000463	-0.00065	0.000187
4.54	-0.001055	-0.000349	-0.000642	0.000293
4.55	-0.00371	-0.000294	-0.000651	0.000357
4.56	-0.006603	-0.000411	-0.00066	0.000249
4.57	-0.005738	-0.000456	-0.000663	0.000207
4.58	0.002111	-0.000339	-0.000655	0.000316
4.59	0.007537	-0.000148	-0.000646	0.000498
4.6	0.002745	-0.00027	-0.000647	0.000377
4.61	-0.002074	-0.00045	-0.000647	0.000197
4.62	-0.001905	-0.00021	-0.000657	0.000447
4.63	5.2e-05	-3.8e-05	-0.000661	0.000623
4.64	-0.001572	-0.000241	-0.000651	0.00041
4.65	-0.005604	-0.000374	-0.000652	0.000278
4.66	-0.002484	-0.000236	-0.000666	0.00043
4.67	0.00151	-9.2e-05	-0.00068	0.000588
4.68	-0.002043	-0.000155	-0.000692	0.000537
4.69	-0.005111	-0.000413	-0.000686	0.000273
4.7	-0.004088	-0.000534	-0.000668	0.000134
4.71	-0.010625	-0.000133	-0.000667	0.000534
4.72	-0.012018	-9.8e-05	-0.000677	0.000579
4.73	-0.003735	-0.00051	-0.000682	0.000172
4.74	-0.003358	-0.00043	-0.00069	0.00026
4.75	-0.005933	-0.000301	-0.000688	0.000387
4.76	-0.00209	-0.000528	-0.000676	0.000148
4.77	0.000871	-0.000584	-0.000679	9.5e-05
4.78	0.001771	-0.000326	-0.00067	0.000344
4.79	0.000291	-0.000382	-0.000673	0.000291
4.8	-0.005457	-0.000517	-0.0007	0.000183
4.81	-0.005914	-0.000397	-0.000696	0.000299
4.82	-0.001697	-0.000303	-0.000692	0.000389
4.83	-0.004837	-0.000146	-0.000698	0.000552
4.84	-0.006338	-0.000101	-0.000695	0.000594
4.85	0.000616	-0.000434	-0.000704	0.00027
4.86	0.003606	-0.000541	-0.000713	0.000172
4.87	-0.000378	-0.000439	-0.000703	0.000264
4.88	-0.000748	-0.000433	-0.000694	0.000261
4.89	0.004468	-0.000263	-0.000694	0.000431
4.9	0.00709	-0.000185	-0.000703	0.000518
4.91	0.00464	-0.000559	-0.0007	0.000141
4.92	0.002897	-0.000658	-0.00069	3.2e-05
4.93	0.004283	-0.000192	-0.000688	0.000496
4.94	0.006731	-0.000272	-0.000677	0.000405
4.95	0.00419	-0.000512	-0.000683	0.000171
4.96	0.00016	-0.000301	-0.000706	0.000405
4.97	0.004887	-0.000382	-0.000703	0.000321
4.98	0.009432	-0.0005	-0.000708	0.000208
4.99	0.003014	-0.000428	-0.000734	0.000306
5	-0.003149	-0.000505	-0.000719	0.000214
5.01	0.000907	-0.000575	-0.000701	0.000126
5.02	0.003414	-0.000281	-0.000716	0.000435
5.03	-0.001207	-0.000205	-0.00072	0.000515
5.04	0.000287	-0.000432	-0.00072	0.000288
5.05	0.001806	-0.000366	-0.000724	0.000358
5.06	-0.004279	-0.000316	-0.000735	0.000419
5.07	-0.002716	-0.000242	-0.000732	0.00049
5.08	0.002843	-0.000251	-0.000697	0.000446
5.09	0.003159	-0.000424	-0.000692	0.000268
5.1	0.005648	-0.000374	-0.000729	0.000355
5.11	0.007321	-0.000328	-0.000728	0.0004
5.12	0.000674	-0.000372	-0.000709	0.000337
5.13	-0.007577	-0.000441	-0.000726	0.000285
5.14	-0.009192	-0.000342	-0.000735	0.000393
5.15	-0.001278	-0.000153	-0.000726	0.000573
5.16	0.003287	-0.000261	-0.000726	0.000465
5.17	-0.003593	-0.000348	-0.000728	0.00038
5.18	-0.007852	-0.00037	-0.00072	0.00035
5.19	-0.00607	-0.000254	-0.000709	0.000455
5.2	-0.003708	-9.2e-05	-0.000723	0.000631
5.21	-0.00136	-0.000366	-0.000737	0.000371
5.22	0.000632	-0.000372	-0.000719	0.000347
5.23	0.00151	-5.3e-05	-0.000726	0.000673
5.24	-0.001458	-0.000237	-0.000757	0.00052
5.25	0.000127	-0.000481	-0.00076	0.000279
5.26	0.004937	-0.00028	-0.000747	0.000467
5.27	0.001984	-0.000259	-0.000733	0.000474
5.28	0.001188	-0.000429	-0.000727	0.000298
5.29	0.008087	-0.000455	-0.00073	0.000275
5.3	0.010055	-0.000356	-0.000737	0.000381
5.31	0.011315	-0.000313	-0.000751	0.000438
5.32	0.012444	-0.000635	-0.000754	0.000119
5.33	0.009683	-0.000581	-0.000739	0.000158
5.34	0.009419	-7.8e-05	-0.000729	0.000651
5.35	0.008946	-0.000374	-0.000729	0.000355
5.36	0.003464	-0.0007	-0.000742	4.2e-05
5.37	-0.000152	-0.000381	-0.000747	0.000366
5.38	0.002666	-0.00035	-0.000736	0.000386
5.39	0.005514	-0.000468	-0.000738	0.00027
5.4	0.003594	-0.000352	-0.000766	0.000414
5.41	-0.001324	-0.000406	-0.000802	0.000396
5.42	-0.006142	-0.000481	-0.000799	0.000318
5.43	-0.005168	-0.00031	-0.000767	0.000457
5.44	-0.004023	-0.000397	-0.000761	0.000364
5.45	-0.004896	-0.000447	-0.000781	0.000334
5.46	0.000128	-0.00029	-0.000774	0.000484
5.47	0.001491	-0.000354	-0.000755	0.000401
5.48	-0.003611	-0.000508	-0.000778	0.00027
5.49	-0.005081	-0.000382	-0.000775	0.000393
5.5	-0.004441	-0.000243	-0.000752	0.000509
5.51	-0.004095	-0.000493	-0.00078	0.000287
5.52	-0.002285	-0.000476	-0.000803	0.000327
5.53	-0.004958	-0.000277	-0.000784	0.000507
5.54	-0.009923	-0.000454	-0.000777	0.000323
5.55	-0.004069	-0.000413	-0.000785	0.000372
5.56	0.006029	-0.000345	-0.000788	0.000443
5.57	0.005173	-0.000532	-0.000782	0.00025
5.58	-0.001357	-0.000355	-0.000763	0.000408
5.59	-0.00671	-0.000245	-0.000758	0.000513
5.6	-0.007927	-0.000404	-0.000798	0.000394
5.61	-0.004252	-0.000429	-0.00082	0.000391
5.62	-0.000744	-0.00035	-0.000788	0.000438
5.63	0.002543	-0.000401	-0.000775	0.000374
5.64	0.000473	-0.000538	-0.000793	0.000255
5.65	-0.011451	-0.000532	-0.00079	0.000258
5.66	-0.016906	-0.00065	-0.000782	0.000132
5.67	-0.010412	-0.000726	-0.000796	7e-05
5.68	-0.005484	-0.000503	-0.000801	0.000298
5.69	-0.007917	-0.000365	-0.000791	0.000426
5.7	-0.012412	-0.000535	-0.000788	0.000253
5.71	-0.014811	-0.000656	-0.000787	0.000131
5.72	-0.013632	-0.000453	-0.000795	0.000342
5.73	-0.010699	-6.7e-05	-0.000802	0.000735
5.74	-0.010259	0.000739	-0.000797	0.001536
5.75	-0.009412	0.001888	-0.000811	0.002699
5.76	-0.010808	0.002917	-0.000816	0.003733
5.77	-0.013266	0.003942	-0.00079	0.004732
5.78	-0.011323	0.004976	-0.000788	0.005764
5.79	-0.004431	0.005974	-0.0008	0.006774
5.8	0.000312	0.006964	-0.000794	0.007758
5.81	-0.004341	0.007871	-0.000797	0.008668
5.82	-0.007954	0.008807	-0.000799	0.009606
5.83	-0.003233	0.009732	-0.000792	0.010524
5.84	-0.001074	0.010737	-0.000796	0.011533
5.85	-0.00032	0.011788	-0.000804	0.012592
5.86	0.006357	0.012485	-0.000806	0.013291
5.87	0.009915	0.013078	-0.000812	0.01389
5.88	0.009259	0.013902	-0.000824	0.014726
5.89	0.009798	0.014632	-0.000826	0.015458
5.9	0.006985	0.015252	-0.00082	0.016072
5.91	0.007795	0.016056	-0.000823	0.016879
5.92	0.017447	0.016806	-0.000818	0.017624
5.93	0.024826	0.017224	-0.000803	0.018027
5.94	0.030021	0.017545	-0.0008	0.018345
5.95	0.035831	0.018006	-0.000795	0.018801
5.96	0.037422	0.018575	-0.000804	0.019379
5.97	0.038469	0.019235	-0.000816	0.020051
5.98	0.041769	0.020122	-0.000804	0.020926
5.99	0.043885	0.021152	-0.0008	0.021952
6	0.049224	0.022169	-0.000812	0.022981
6.01	0.055529	0.023244	-0.000808	0.024052
6.02	0.063955	0.024297	-0.000791	0.025088
6.03	0.071969	0.025296	-0.000798	0.026094
6.04	0.074107	0.02646	-0.000796	0.027256
6.05	0.078691	0.027611	-0.000781	0.028392
6.06	0.086397	0.028525	-0.000803	0.029328
6.07	0.091471	0.029588	-0.000816	0.030404
6.08	0.093775	0.030851	-0.000801	0.031652
6.09	0.101284	0.031902	-0.000795	0.032697
6.1	0.110793	0.03281	-0.000793	0.033603
6.11	0.109666	0.033891	-0.000801	0.034692
6.12	0.108195	0.035043	-0.000811	0.035854
6.13	0.113718	0.035967	-0.000805	0.036772
6.14	0.116302	0.036855	-0.000796	0.037651
6.15	0.123168	0.038087	-0.000794	0.038881
6.16	0.134616	0.039255	-0.000799	0.040054
6.17	0.138112	0.040133	-0.000804	0.040937
6.18	0.138004	0.041127	-0.000813	0.04194
6.19	0.142985	0.042229	-0.000823	0.043052
6.2	0.149305	0.043186	-0.00082	0.044006
6.21	0.155596	0.044251	-0.000805	0.045056
6.22	0.165387	0.045349	-0.000794	0.046143
6.23	0.173992	0.046216	-0.000788	0.047004
6.24	0.176964	0.047183	-0.000783	0.047966
6.25	0.181987	0.04827	-0.000786	0.049056
6.26	0.19276	0.049251	-0.000799	0.05005
6.27	0.204203	0.050278	-0.00079	0.051068
6.28	0.206643	0.051298	-0.000794	0.052092
6.29	0.204585	0.052198	-0.000841	0.053039
6.3	0.210172	0.053288	-0.000848	0.054136
6.31	0.218259	0.054418	-0.000834	0.055252
6.32	0.22097	0.055309	-0.000842	0.056151
6.33	0.225877	0.056345	-0.000822	0.057167
6.34	0.231534	0.057425	-0.000789	0.058214
6.35	0.235617	0.05822	-0.000797	0.059017
6.36	0.244699	0.059231	-0.000814	0.060045
6.37	0.251485	0.060518	-0.000807	0.061325
6.38	0.251038	0.061484	-0.000803	0.062287
6.39	0.258343	0.062306	-0.000817	0.063123
6.4	0.263617	0.063417	-0.000824	0.064241
6.41	0.261761	0.064444	-0.000819	0.065263
6.42	0.265983	0.065419	-0.000814	0.066233
6.43	0.272857	0.066605	-0.000835	0.06744
6.44	0.282945	0.067504	-0.000835	0.068339
6.45	0.292039	0.068315	-0.000805	0.06912
6.46	0.291449	0.069518	-0.000826	0.070344
6.47	0.295745	0.070653	-0.000853	0.071506
6.48	0.301792	0.071541	-0.000835	0.072376
6.49	0.299048	0.07262	-0.000825	0.073445
6.5	0.306603	0.073663	-0.000823	0.074486
6.51	0.321987	0.074471	-0.000826	0.075297
6.52	0.324047	0.075507	-0.00083	0.076337
6.53	0.327338	0.076657	-0.000824	0.077481
6.54	0.338482	0.077547	-0.000831	0.078378
6.55	0.342368	0.078476	-0.000828	0.079304
6.56	0.343934	0.079607	-0.00082	0.080427
6.57	0.351546	0.080645	-0.000833	0.081478
6.58	0.357039	0.081621	-0.00083	0.082451
6.59	0.358192	0.082681	-0.000827	0.083508
6.6	0.364312	0.083686	-0.000839	0.084525
6.61	0.370682	0.084606	-0.000837	0.085443
6.62	0.376135	0.085591	-0.000838	0.086429
6.63	0.38299	0.08662	-0.00086	0.08748
6.64	0.386007	0.087661	-0.000848	0.088509
6.65	0.388904	0.088741	-0.000826	0.089567
6.66	0.396591	0.089665	-0.000839	0.090504
6.67	0.403916	0.090676	-0.000844	0.09152
6.68	0.407709	0.091899	-0.000845	0.092744
6.69	0.410512	0.092884	-0.000848	0.093732
6.7	0.413832	0.093794	-0.000851	0.094645
6.71	0.417722	0.09492	-0.000855	0.095775
6.72	0.42315	0.096025	-0.000859	0.096884
6.73	0.430377	0.097003	-0.000844	0.097847
6.74	0.438023	0.098016	-0.000835	0.098851
6.75	0.439101	0.099047	-0.000856	0.099903
6.76	0.432631	0.100029	-0.000858	0.100887
6.77	0.434749	0.101053	-0.000841	0.101894
6.78	0.445138	0.102085	-0.000848	0.102933
6.79	0.45115	0.102993	-0.000861	0.103854
6.8	0.453721	0.103988	-0.000847	0.104835
6.81	0.455184	0.105136	-0.000834	0.10597
6.82	0.457377	0.106156	-0.000839	0.106995
6.83	0.462962	0.107124	-0.000852	0.107976
6.84	0.474166	0.108222	-0.000872	0.109094
6.85	0.486336	0.109259	-0.00087	0.110129
6.86	0.490184	0.110192	-0.000848	0.11104
6.87	0.492792	0.111213	-0.000866	0.112079
6.88	0.501068	0.112205	-0.000899	0.113104
6.89	0.502853	0.113206	-0.000886	0.114092
6.9	0.501077	0.114268	-0.000871	0.115139
6.91	0.507553	0.115186	-0.000875	0.116061
6.92	0.515658	0.116097	-0.000869	0.116966
6.93	0.523343	0.117239	-0.00087	0.118109
6.94	0.531702	0.118345	-0.000886	0.119231
6.95	0.538148	0.119186	-0.000871	0.120057
6.96	0.546722	0.12019	-0.000856	0.121046
6.97	0.553434	0.121355	-0.000888	0.122243
6.98	0.551207	0.122241	-0.000899	0.12314
6.99	0.552749	0.123262	-0.000877	0.124139
7	0.562917	0.124431	-0.00088	0.125311
7.01	0.568559	0.125375	-0.000899	0.126274
7.02	0.570659	0.126326	-0.000902	0.127228
7.03	0.574929	0.127453	-0.00091	0.128363
7.04	0.582371	0.128556	-0.000912	0.129468
7.05	0.590754	0.129435	-0.000904	0.130339
7.06	0.594389	0.130346	-0.000913	0.131259
7.07	0.599408	0.131579	-0.000912	0.132491
7.08	0.606764	0.132694	-0.00089	0.133584
7.09	0.611425	0.133561	-0.000891	0.134452
7.1	0.614944	0.13468	-0.000911	0.135591
7.11	0.617796	0.135862	-0.000903	0.136765
7.12	0.623978	0.136701	-0.000885	0.137586
7.13	0.632847	0.137603	-0.000909	0.138512
7.14	0.636517	0.138754	-0.000925	0.139679
7.15	0.640047	0.139737	-0.000906	0.140643
7.16	0.645353	0.140674	-0.000904	0.141578
7.17	0.648097	0.141737	-0.000917	0.142654
7.18	0.654889	0.142744	-0.000915	0.143659
7.19	0.663989	0.143763	-0.000913	0.144676
7.2	0.673544	0.144848	-0.000924	0.145772
7.21	0.683338	0.145686	-0.000924	0.14661
7.22	0.685861	0.146511	-0.000911	0.147422
7.23	0.683356	0.147666	-0.000911	0.148577
7.24	0.691858	0.148691	-0.000922	0.149613
7.25	0.703137	0.149613	-0.000919	0.150532
7.26	0.702612	0.150764	-0.000917	0.151681
7.27	0.701998	0.151673	-0.000924	0.152597
7.28	0.705173	0.152426	-0.000918	0.153344
7.29	0.708845	0.153627	-0.000915	0.154542
7.3	0.717399	0.154808	-0.000923	0.155731
7.31	0.726587	0.155684	-0.000926	0.15661
7.32	0.732463	0.156666	-0.000924	0.15759
7.33	0.736375	0.157717	-0.000933	0.15865
7.34	0.737	0.15878	-0.000953	0.159733
7.35	0.739653	0.159775	-0.000939	0.160714
7.36	0.746954	0.160736	-0.00091	0.161646
7.37	0.753569	0.161888	-0.000926	0.162814
7.38	0.757672	0.162948	-0.000948	0.163896
7.39	0.759735	0.163809	-0.000942	0.164751
7.4	0.764404	0.164853	-0.000945	0.165798
7.41	0.773206	0.165981	-0.000963	0.166944
7.42	0.781481	0.166937	-0.000947	0.167884
7.43	0.790005	0.167992	-0.000918	0.16891
7.44	0.795629	0.169139	-0.000939	0.170078
7.45	0.795933	0.170112	-0.000962	0.171074
7.46	0.799652	0.171092	-0.000943	0.172035
7.47	0.807235	0.172146	-0.000947	0.173093
7.48	0.812712	0.173178	-0.000963	0.174141
7.49	0.817252	0.174356	-0.000946	0.175302
7.5	0.823478	0.175451	-0.000936	0.176387
7.51	0.828922	0.176277	-0.000946	0.177223
7.52	0.833095	0.177253	-0.000964	0.178217
7.53	0.839025	0.178425	-0.000959	0.179384
7.54	0.843675	0.179315	-0.000938	0.180253
7.55	0.847474	0.180174	-0.000939	0.181113
7.56	0.853898	0.181312	-0.000942	0.182254
7.57	0.858767	0.182277	-0.000956	0.183233
7.58	0.861455	0.183116	-0.000974	0.18409
7.59	0.869577	0.184203	-0.000971	0.185174
7.6	0.879696	0.185236	-0.000961	0.186197
7.61	0.885562	0.186109	-0.00095	0.187059
7.62	0.890442	0.187161	-0.00095	0.188111
7.63	0.894592	0.18829	-0.000983	0.189273
7.64	0.894683	0.189268	-0.000981	0.190249
7.65	0.897663	0.190246	-0.000953	0.191199
7.66	0.907948	0.191234	-0.000954	0.192188
7.67	0.913744	0.192247	-0.00096	0.193207
7.68	0.91203	0.193425	-0.000967	0.194392
7.69	0.918863	0.194408	-0.000988	0.195396
7.7	0.929066	0.195202	-0.000991	0.196193
7.71	0.932529	0.196228	-0.000985	0.197213
7.72	0.933828	0.197278	-0.000988	0.198266
7.73	0.942959	0.198268	-0.000988	0.199256
7.74	0.957031	0.199382	-0.000988	0.20037
7.75	0.959768	0.200435	-0.000982	0.201417
7.76	0.957012	0.201321	-0.000984	0.202305
7.77	0.963699	0.202313	-0.000982	0.203295
7.78	0.97308	0.203424	-0.000963	0.204387
7.79	0.977451	0.204419	-0.000958	0.205377
7.8	0.978289	0.205392	-0.000981	0.206373
7.81	0.984372	0.206457	-0.001007	0.207464
7.82	0.995204	0.20751	-0.001003	0.208513
7.83	0.99812	0.2086	-0.000989	0.209589
7.84	0.998156	0.209715	-0.000999	0.210714
7.85	1.00323	0.210644	-0.001007	0.211651
7.86	1.00776	0.211525	-0.000997	0.212522
7.87	1.01263	0.212647	-0.000988	0.213635
7.88	1.01574	0.213612	-0.000996	0.214608
7.89	1.01768	0.214428	-0.001003	0.215431
7.9	1.02363	0.215573	-0.000985	0.216558
7.91	1.02529	0.216598	-0.000979	0.217577
7.92	1.02532	0.217484	-0.000989	0.218473
7.93	1.03603	0.218554	-0.000983	0.219537
7.94	1.0454	0.219497	-0.000989	0.220486
7.95	1.04351	0.220474	-0.001007	0.221481
7.96	1.04744	0.221583	-0.001008	0.222591
7.97	1.06169	0.222519	-0.001009	0.223528
7.98	1.067	0.223435	-0.000997	0.224432
7.99	1.06353	0.224517	-0.000984	0.225501
8	1.06782	0.225587	-0.001001	0.226588
8.01	1.07753	0.226514	-0.001025	0.227539
8.02	1.08163	0.227496	-0.00102	0.228516
8.03	1.08347	0.228538	-0.001	0.229538
8.04	1.08696	0.229499	-0.000998	0.230497
8.05	1.09103	0.230641	-0.000998	0.231639
8.06	1.0987	0.231847	-0.000995	0.232842
8.07	1.10399	0.232691	-0.001004	0.233695
8.08	1.10744	0.233585	-0.001007	0.234592
8.09	1.11115	0.234769	-0.001	0.235769
8.1	1.1091	0.235722	-0.001015	0.236737
8.11	1.10842	0.236552	-0.001022	0.237574
8.12	1.11437	0.237702	-0.001014	0.238716
8.13	1.11265	0.238801	-0.001023	0.239824
8.14	1.10674	0.239626	-0.001014	0.24064
8.15	1.11376	0.240661	-0.001005	0.241666
8.16	1.11993	0.241797	-0.001037	0.242834
8.17	1.11789	0.242806	-0.001054	0.24386
8.18	1.12229	0.243825	-0.001021	0.244846
8.19	1.12522	0.244786	-0.001002	0.245788
8.2	1.12105	0.245782	-0.001012	0.246794
8.21	1.12471	0.246884	-0.001017	0.247901
8.22	1.12984	0.247885	-0.001026	0.248911
8.23	1.1272	0.248733	-0.001043	0.249776
8.24	1.12489	0.249794	-0.001047	0.250841
8.25	1.12651	0.250916	-0.001047	0.251963
8.26	1.12814	0.251715	-0.001053	0.252768
8.27	1.13139	0.252672	-0.001054	0.253726
8.28	1.137	0.253879	-0.001041	0.25492
8.29	1.13869	0.254757	-0.001039	0.255796
8.3	1.13658	0.255646	-0.00104	0.256686
8.31	1.14217	0.256891	-0.001043	0.257934
8.32	1.14893	0.257899	-0.001046	0.258945
8.33	1.14218	0.258805	-0.001042	0.259847
8.34	1.135	0.25993	-0.001045	0.260975
8.35	1.13517	0.260786	-0.001042	0.261828
8.36	1.1347	0.261611	-0.001041	0.262652
8.37	1.13511	0.262779	-0.001052	0.263831
8.38	1.13967	0.263859	-0.001064	0.264923
8.39	1.14015	0.264698	-0.001072	0.26577
8.4	1.1377	0.265722	-0.001068	0.26679
8.41	1.14193	0.266922	-0.001056	0.267978
8.42	1.14558	0.2679	-0.00105	0.26895
8.43	1.14	0.268915	-0.00106	0.269975
8.44	1.13714	0.269983	-0.001062	0.271045
8.45	1.13946	0.27093	-0.001049	0.271979
8.46	1.14022	0.272012	-0.001047	0.273059
8.47	1.14116	0.273046	-0.001062	0.274108
8.48	1.14264	0.273967	-0.001078	0.275045
8.49	1.14235	0.274993	-0.001086	0.276079
8.5	1.14162	0.275961	-0.001085	0.277046
8.51	1.14275	0.276883	-0.001082	0.277965
8.52	1.14426	0.277987	-0.001087	0.279074
8.53	1.1419	0.279075	-0.00109	0.280165
8.54	1.14083	0.279956	-0.0011	0.281056
8.55	1.14091	0.280972	-0.001106	0.282078
8.56	1.1372	0.28212	-0.001102	0.283222
8.57	1.1422	0.283059	-0.001105	0.284164
8.58	1.14993	0.283989	-0.001113	0.285102
8.59	1.14488	0.285042	-0.001125	0.286167
8.6	1.13798	0.286052	-0.00112	0.287172
8.61	1.13965	0.286994	-0.001106	0.2881
8.62	1.14232	0.287982	-0.001115	0.289097
8.63	1.14067	0.288946	-0.001136	0.290082
8.64	1.14245	0.289928	-0.001145	0.291073
8.65	1.14598	0.290964	-0.00114	0.292104
8.66	1.14285	0.291955	-0.001143	0.293098
8.67	1.13979	0.29306	-0.001156	0.294216
8.68	1.1399	0.294214	-0.001163	0.295377
8.69	1.14059	0.295122	-0.001158	0.29628
8.7	1.14527	0.296017	-0.00115	0.297167
8.71	1.14571	0.297176	-0.001161	0.298337
8.72	1.13635	0.29824	-0.001177	0.299417
8.73	1.13547	0.299095	-0.001167	0.300262
8.74	1.14238	0.300155	-0.001151	0.301306
8.75	1.14061	0.301257	-0.00116	0.302417
8.76	1.13699	0.302027	-0.001171	0.303198
8.77	1.13732	0.302957	-0.001179	0.304136
8.78	1.13627	0.304241	-0.001182	0.305423
8.79	1.13869	0.305268	-0.001174	0.306442
8.8	1.14283	0.306146	-0.001173	0.307319
8.81	1.14537	0.307268	-0.001176	0.308444
8.82	1.146	0.308326	-0.00118	0.309506
8.83	1.1424	0.309229	-0.001194	0.310423
8.84	1.14137	0.3103	-0.001206	0.311506
8.85	1.14476	0.311407	-0.001198	0.312605
8.86	1.14686	0.312323	-0.001191	0.313514
8.87	1.14507	0.313258	-0.001189	0.314447
8.88	1.14015	0.314273	-0.001193	0.315466
8.89	1.13737	0.31533	-0.001206	0.316536
8.9	1.14127	0.316381	-0.001202	0.317583
8.91	1.146	0.317247	-0.001192	0.318439
8.92	1.14324	0.318175	-0.001189	0.319364
8.93	1.13906	0.319328	-0.001198	0.320526
8.94	1.13952	0.320353	-0.001201	0.321554
8.95	1.14315	0.321231	-0.001172	0.322403
8.96	1.14509	0.322342	-0.001175	0.323517
8.97	1.14254	0.323419	-0.001217	0.324636
8.98	1.14128	0.324175	-0.001215	0.32539
8.99	1.14185	0.325157	-0.001195	0.326352
9	1.14146	0.326279	-0.001206	0.327485
9.01	1.14307	0.327177	-0.001211	0.328388
9.02	1.14728	0.328161	-0.001202	0.329363
9.03	1.15221	0.329252	-0.001212	0.330464
9.04	1.15115	0.330216	-0.001211	0.331427
9.05	1.14503	0.331188	-0.001197	0.332385
9.06	1.14564	0.332305	-0.001211	0.333516
9.07	1.14801	0.333356	-0.001228	0.334584
9.08	1.14667	0.334268	-0.001217	0.335485
9.09	1.14912	0.335263	-0.001213	0.336476
9.1	1.15317	0.336305	-0.001227	0.337532
9.11	1.15574	0.337327	-0.001216	0.338543
9.12	1.15386	0.338397	-0.001203	0.3396
9.13	1.14422	0.339388	-0.001208	0.340596
9.14	1.13961	0.340294	-0.001209	0.341503
9.15	1.14744	0.341395	-0.001209	0.342604
9.16	1.15622	0.342538	-0.001212	0.34375
9.17	1.15668	0.343451	-0.001205	0.344656
9.18	1.15259	0.344478	-0.001206	0.345684
9.19	1.15223	0.345541	-0.001222	0.346763
9.2	1.15351	0.34634	-0.001222	0.347562
9.21	1.15078	0.34732	-0.001223	0.348543
9.22	1.14665	0.348441	-0.00124	0.349681
9.23	1.14552	0.349363	-0.001226	0.350589
9.24	1.1506	0.350454	-0.001183	0.351637
9.25	1.15854	0.35162	-0.0012	0.35282
9.26	1.15915	0.352528	-0.001248	0.353776
9.27	1.14993	0.353451	-0.001228	0.354679
9.28	1.1453	0.354524	-0.001219	0.355743
9.29	1.15278	0.355547	-0.001253	0.3568
9.3	1.15421	0.356559	-0.001231	0.35779
9.31	1.14994	0.357645	-0.001208	0.358853
9.32	1.15308	0.358628	-0.001231	0.359859
9.33	1.1525	0.359556	-0.001235	0.360791
9.34	1.14524	0.360536	-0.001227	0.361763
9.35	1.14486	0.361453	-0.00123	0.362683
9.36	1.15122	0.362371	-0.001236	0.363607
9.37	1.15314	0.363451	-0.001231	0.364682
9.38	1.1515	0.364536	-0.001232	0.365768
9.39	1.15298	0.365521	-0.001235	0.366756
9.4	1.15314	0.366572	-0.001229	0.367801
9.41	1.1538	0.36751	-0.001224	0.368734
9.42	1.15399	0.36834	-0.001225	0.369565
9.43	1.1491	0.369526	-0.001229	0.370755
9.44	1.15015	0.370673	-0.001228	0.371901
9.45	1.15405	0.371503	-0.001234	0.372737
9.46	1.15219	0.372542	-0.001243	0.373785
9.47	1.15372	0.373575	-0.001237	0.374812
9.48	1.15847	0.374493	-0.001247	0.37574
9.49	1.15805	0.375605	-0.001253	0.376858
9.5	1.1528	0.376705	-0.001241	0.377946
9.51	1.15498	0.377657	-0.001239	0.378896
9.52	1.1619	0.378629	-0.001249	0.379878
9.53	1.15759	0.379607	-0.001253	0.38086
9.54	1.15912	0.38057	-0.001238	0.381808
9.55	1.16869	0.381645	-0.001223	0.382868
9.56	1.16801	0.38268	-0.001242	0.383922
9.57	1.16976	0.383571	-0.001283	0.384854
9.58	1.17113	0.384598	-0.001297	0.385895
9.59	1.16502	0.385717	-0.00128	0.386997
9.6	1.16874	0.38661	-0.001268	0.387878
9.61	1.17353	0.38746	-0.001264	0.388724
9.62	1.16993	0.388568	-0.001259	0.389827
9.63	1.17439	0.389644	-0.001254	0.390898
9.64	1.18398	0.390528	-0.001247	0.391775
9.65	1.18052	0.391539	-0.00124	0.392779
9.66	1.17177	0.392579	-0.001237	0.393816
9.67	1.16848	0.393498	-0.001231	0.394729
9.68	1.16404	0.394536	-0.001231	0.395767
9.69	1.15913	0.395615	-0.001233	0.396848
9.7	1.16006	0.396571	-0.001223	0.397794
9.71	1.16191	0.397628	-0.001216	0.398844
9.72	1.15964	0.39869	-0.00123	0.39992
9.73	1.15854	0.399576	-0.001238	0.400814
9.74	1.16325	0.400483	-0.001225	0.401708
9.75	1.16627	0.401551	-0.001237	0.402788
9.76	1.16536	0.402584	-0.001237	0.403821
9.77	1.16488	0.403627	-0.001211	0.404838
9.78	1.16214	0.404698	-0.001223	0.405921
9.79	1.1608	0.405697	-0.00124	0.406937
9.8	1.16358	0.406675	-0.001245	0.40792
9.81	1.16646	0.40757	-0.001243	0.408813
9.82	1.16866	0.408484	-0.001215	0.409699
9.83	1.16858	0.409573	-0.001217	0.41079
9.84	1.16686	0.41066	-0.001255	0.411915
9.85	1.16937	0.411654	-0.001257	0.412911
9.86	1.1718	0.412666	-0.001239	0.413905
9.87	1.16956	0.413742	-0.001248	0.41499
9.88	1.16734	0.414748	-0.001256	0.416004
9.89	1.16902	0.415768	-0.001251	0.417019
9.9	1.17252	0.416869	-0.001254	0.418123
9.91	1.17053	0.41786	-0.001253	0.419113
9.92	1.16464	0.418707	-0.001246	0.419953
9.93	1.16356	0.419727	-0.001256	0.420983
9.94	1.17002	0.420885	-0.001265	0.42215
9.95	1.17253	0.421785	-0.001254	0.423039
9.96	1.16853	0.422644	-0.001249	0.423893
9.97	1.1725	0.423728	-0.001266	0.424994
9.98	1.18013	0.424704	-0.001259	0.425963
9.99	1.17844	0.425642	-0.00124	0.426882
10	1.17225	0.426696	-0.001257	0.427953
10.01	1.16651	0.427626	-0.001275	0.428901
10.02	1.16458	0.428644	-0.001282	0.429926
10.03	1.16831	0.429761	-0.001281	0.431042
10.04	1.17537	0.430685	-0.001256	0.431941
10.05	1.18135	0.431648	-0.00126	0.432908
10.06	1.18111	0.432785	-0.001292	0.434077
10.07	1.17906	0.433735	-0.001286	0.435021
10.08	1.18029	0.434675	-0.001283	0.435958
10.09	1.17814	0.435788	-0.001309	0.437097
10.1	1.17617	0.436746	-0.00131	0.438056
10.11	1.17695	0.437729	-0.001298	0.439027
10.12	1.17777	0.438873	-0.001313	0.440186
10.13	1.17715	0.439807	-0.001317	0.441124
10.14	1.17321	0.440719	-0.001294	0.442013
10.15	1.17054	0.441888	-0.001293	0.443181
10.16	1.17236	0.442956	-0.001312	0.444268
10.17	1.17408	0.443861	-0.001321	0.445182
10.18	1.17674	0.444887	-0.001317	0.446204
10.19	1.17926	0.445848	-0.001323	0.447171
10.2	1.17396	0.446649	-0.001315	0.447964
10.21	1.17131	0.447715	-0.001288	0.449003
10.22	1.17855	0.448857	-0.001301	0.450158
10.23	1.18822	0.449761	-0.001322	0.451083
10.24	1.19607	0.45078	-0.001309	0.452089
10.25	1.19596	0.451881	-0.001319	0.4532
10.26	1.18992	0.45282	-0.001327	0.454147
10.27	1.1892	0.453784	-0.001302	0.455086
10.28	1.19174	0.454821	-0.001304	0.456125
10.29	1.18973	0.455829	-0.001327	0.457156
10.3	1.18573	0.456862	-0.00132	0.458182
10.31	1.18633	0.457859	-0.001293	0.459152
10.32	1.18866	0.458787	-0.001293	0.46008
10.33	1.18953	0.459805	-0.001314	0.461119
10.34	1.19402	0.460891	-0.001323	0.462214
10.35	1.19554	0.461886	-0.001323	0.463209
10.36	1.18853	0.462843	-0.001305	0.464148
10.37	1.18382	0.463934	-0.001288	0.465222
10.38	1.18479	0.464987	-0.001295	0.466282
10.39	1.18855	0.46582	-0.001303	0.467123
10.4	1.1933	0.466793	-0.001297	0.46809
10.41	1.19148	0.467912	-0.001304	0.469216
10.42	1.18501	0.468826	-0.001327	0.470153
10.43	1.18513	0.469877	-0.001331	0.471208
10.44	1.18808	0.470963	-0.001321	0.472284
10.45	1.18917	0.471797	-0.001311	0.473108
10.46	1.19171	0.472868	-0.00131	0.474178
10.47	1.19463	0.474061	-0.001306	0.475367
10.48	1.19527	0.474981	-0.001293	0.476274
10.49	1.19171	0.47596	-0.001303	0.477263
10.5	1.1878	0.47708	-0.001333	0.478413
10.51	1.18734	0.478062	-0.001336	0.479398
10.52	1.18834	0.478985	-0.001337	0.480322
10.53	1.19033	0.48	-0.001356	0.481356
10.54	1.19091	0.480963	-0.001339	0.482302
10.55	1.19121	0.481924	-0.001328	0.483252
10.56	1.19593	0.483021	-0.00136	0.484381
10.57	1.19963	0.484005	-0.001365	0.48537
10.58	1.19436	0.484982	-0.001348	0.48633
10.59	1.18776	0.486078	-0.001362	0.48744
10.6	1.18697	0.486966	-0.001369	0.488335
10.61	1.1906	0.487835	-0.001354	0.489189
10.62	1.19809	0.488947	-0.001353	0.4903
10.63	1.19975	0.490005	-0.001351	0.491356
10.64	1.1928	0.491004	-0.001342	0.492346
10.65	1.19079	0.492076	-0.001355	0.493431
10.66	1.19557	0.493039	-0.001368	0.494407
10.67	1.20029	0.494027	-0.001359	0.495386
10.68	1.20025	0.495126	-0.001362	0.496488
10.69	1.19773	0.495946	-0.001366	0.497312
10.7	1.19667	0.49676	-0.001345	0.498105
10.71	1.19876	0.49792	-0.001332	0.499252
10.72	1.20325	0.499046	-0.001341	0.500387
10.73	1.20166	0.499991	-0.001352	0.501343
10.74	1.19458	0.500944	-0.00136	0.502304
10.75	1.19136	0.501991	-0.001378	0.503369
10.76	1.19305	0.502919	-0.001369	0.504288
10.77	1.19565	0.503803	-0.001337	0.50514
10.78	1.19677	0.504867	-0.001357	0.506224
10.79	1.20064	0.505927	-0.001386	0.507313
10.8	1.20402	0.506992	-0.001368	0.50836
10.81	1.20143	0.508052	-0.001366	0.509418
10.82	1.19851	0.508922	-0.001376	0.510298
10.83	1.19681	0.509852	-0.00136	0.511212
10.84	1.196	0.511096	-0.001359	0.512455
10.85	1.1974	0.512103	-0.001373	0.513476
10.86	1.19543	0.512841	-0.001366	0.514207
10.87	1.18866	0.513923	-0.001378	0.515301
10.88	1.19052	0.515104	-0.001384	0.516488
10.89	1.19686	0.516167	-0.00136	0.517527
10.9	1.19216	0.517335	-0.001376	0.518711
10.91	1.1875	0.518282	-0.001378	0.51966
10.92	1.18938	0.519046	-0.001356	0.520402
10.93	1.18643	0.520052	-0.001379	0.521431
10.94	1.18133	0.521139	-0.001396	0.522535
10.95	1.18269	0.522125	-0.001373	0.523498
10.96	1.18447	0.523143	-0.001364	0.524507
10.97	1.18529	0.524143	-0.001369	0.525512
10.98	1.19305	0.525079	-0.001369	0.526448
10.99	1.20387	0.526121	-0.001369	0.52749
11	1.2088	0.527144	-0.001374	0.528518
11.01	1.2091	0.528009	-0.001377	0.529386
11.02	1.21043	0.529017	-0.001369	0.530386
11.03	1.20982	0.530151	-0.001364	0.531515
11.04	1.2054	0.531092	-0.001369	0.532461
11.05	1.20083	0.532	-0.001377	0.533377
11.06	1.20551	0.53313	-0.001393	0.534523
11.07	1.21819	0.534187	-0.00139	0.535577
11.08	1.21922	0.535035	-0.001364	0.536399
11.09	1.2093	0.536049	-0.001372	0.537421
11.1	1.20535	0.537177	-0.001388	0.538565
11.11	1.20724	0.53816	-0.001366	0.539526
11.12	1.20555	0.539208	-0.001352	0.54056
11.13	1.20371	0.540198	-0.001358	0.541556
11.14	1.20577	0.541009	-0.001372	0.542381
11.15	1.20621	0.542055	-0.001382	0.543437
11.16	1.20926	0.543162	-0.001372	0.544534
11.17	1.21459	0.544026	-0.001359	0.545385
11.18	1.2116	0.545096	-0.001366	0.546462
11.19	1.20831	0.546291	-0.001381	0.547672
11.2	1.21341	0.547179	-0.001371	0.54855
11.21	1.21165	0.548146	-0.00136	0.549506
11.22	1.20472	0.549198	-0.001359	0.550557
11.23	1.20888	0.550121	-0.001357	0.551478
11.24	1.2168	0.551199	-0.001367	0.552566
11.25	1.21207	0.552266	-0.001354	0.55362
11.26	1.20136	0.553192	-0.001338	0.55453
11.27	1.20217	0.554211	-0.001364	0.555575
11.28	1.20695	0.555201	-0.001373	0.556574
11.29	1.20716	0.55608	-0.001353	0.557433
11.3	1.20752	0.557206	-0.001376	0.558582
11.31	1.20665	0.558406	-0.001402	0.559808
11.32	1.20573	0.559199	-0.00138	0.560579
11.33	1.2096	0.560064	-0.001364	0.561428
11.34	1.21287	0.561232	-0.001369	0.562601
11.35	1.21143	0.562248	-0.001371	0.563619
11.36	1.20989	0.563151	-0.001373	0.564524
11.37	1.21047	0.564138	-0.001381	0.565519
11.38	1.21005	0.565084	-0.001391	0.566475
11.39	1.20765	0.566014	-0.001391	0.567405
11.4	1.20655	0.567071	-0.001394	0.568465
11.41	1.20651	0.568122	-0.001398	0.56952
11.42	1.20515	0.569038	-0.001382	0.57042
11.43	1.2065	0.570024	-0.00138	0.571404
11.44	1.20927	0.571017	-0.001388	0.572405
11.45	1.20122	0.571892	-0.00138	0.573272
11.46	1.19455	0.573001	-0.001391	0.574392
11.47	1.20104	0.574164	-0.001394	0.575558
11.48	1.20511	0.575097	-0.00137	0.576467
11.49	1.20551	0.57618	-0.001387	0.577567
11.5	1.20556	0.577221	-0.001422	0.578643
11.51	1.20174	0.578014	-0.001412	0.579426
11.52	1.20156	0.579017	-0.001401	0.580418
11.53	1.20427	0.580193	-0.001427	0.58162
11.54	1.20073	0.581083	-0.001432	0.582515
11.55	1.20148	0.582022	-0.001412	0.583434
11.56	1.208	0.583279	-0.001414	0.584693
11.57	1.20451	0.584342	-0.001407	0.585749
11.58	1.20054	0.585269	-0.001397	0.586666
11.59	1.20404	0.586373	-0.001414	0.587787
11.6	1.20371	0.587358	-0.001415	0.588773
11.61	1.20035	0.588218	-0.001407	0.589625
11.62	1.19736	0.58925	-0.001404	0.590654
11.63	1.19565	0.590319	-0.00139	0.591709
11.64	1.19876	0.591255	-0.001391	0.592646
11.65	1.20183	0.592324	-0.001418	0.593742
11.66	1.20242	0.593453	-0.001424	0.594877
11.67	1.20367	0.594326	-0.001397	0.595723
11.68	1.20482	0.595309	-0.001407	0.596716
11.69	1.20459	0.59636	-0.001445	0.597805
11.7	1.20399	0.597244	-0.001429	0.598673
11.71	1.20359	0.59828	-0.001391	0.599671
11.72	1.20333	0.599289	-0.001389	0.600678
11.73	1.20513	0.600184	-0.00141	0.601594
11.74	1.20792	0.601243	-0.001418	0.602661
11.75	1.20642	0.602327	-0.001425	0.603752
11.76	1.20308	0.603182	-0.001431	0.604613
11.77	1.20242	0.604091	-0.001432	0.605523
11.78	1.20236	0.605176	-0.001436	0.606612
11.79	1.20088	0.606144	-0.001432	0.607576
11.8	1.20088	0.607104	-0.001423	0.608527
11.81	1.20139	0.608208	-0.001429	0.609637
11.82	1.197	0.609224	-0.001431	0.610655
11.83	1.19543	0.610207	-0.001427	0.611634
11.84	1.2019	0.611254	-0.001436	0.61269
11.85	1.20545	0.612147	-0.001439	0.613586
11.86	1.20928	0.613109	-0.001421	0.61453
11.87	1.21806	0.614335	-0.001439	0.615774
11.88	1.21512	0.615303	-0.001465	0.616768
11.89	1.20324	0.61609	-0.001443	0.617533
11.9	1.20302	0.617238	-0.001438	0.618676
11.91	1.20697	0.61829	-0.001441	0.619731
11.92	1.20357	0.619088	-0.001423	0.620511
11.93	1.20293	0.620221	-0.001426	0.621647
11.94	1.21107	0.621433	-0.001436	0.622869
11.95	1.21805	0.622294	-0.001433	0.623727
11.96	1.218	0.623191	-0.001438	0.624629
11.97	1.2147	0.624287	-0.001459	0.625746
11.98	1.21321	0.625214	-0.001464	0.626678
11.99	1.21161	0.626109	-0.00145	0.627559
12	1.21299	0.627217	-0.001463	0.62868
12.01	1.21595	0.628313	-0.001468	0.629781
12.02	1.20922	0.629349	-0.001451	0.6308
12.03	1.2043	0.630378	-0.001465	0.631843
12.04	1.21231	0.631318	-0.001472	0.63279
12.05	1.21273	0.63225	-0.001461	0.633711
12.06	1.20173	0.633242	-0.001464	0.634706
12.07	1.2008	0.634272	-0.001468	0.63574
12.08	1.21354	0.635305	-0.001484	0.636789
12.09	1.22082	0.636342	-0.001497	0.637839
12.1	1.21495	0.637328	-0.001485	0.638813
12.11	1.20724	0.638269	-0.001471	0.63974
12.12	1.20624	0.639363	-0.001473	0.640836
12.13	1.20787	0.640333	-0.001468	0.641801
12.14	1.20751	0.6412	-0.001453	0.642653
12.15	1.20671	0.642361	-0.001475	0.643836
12.16	1.21083	0.643411	-0.001497	0.644908
12.17	1.21805	0.644259	-0.001472	0.645731
12.18	1.21871	0.645364	-0.001458	0.646822
12.19	1.21011	0.646426	-0.001463	0.647889
12.2	1.20638	0.647303	-0.001455	0.648758
12.21	1.21206	0.648283	-0.001459	0.649742
12.22	1.21493	0.649398	-0.001478	0.650876
12.23	1.21285	0.650349	-0.001483	0.651832
12.24	1.2117	0.651243	-0.001476	0.652719
12.25	1.21413	0.652355	-0.001468	0.653823
12.26	1.21434	0.653428	-0.001472	0.6549
12.27	1.2131	0.654473	-0.001484	0.655957
12.28	1.2148	0.655545	-0.001471	0.657016
12.29	1.21469	0.656431	-0.00145	0.657881
12.3	1.21111	0.657342	-0.001463	0.658805
12.31	1.20671	0.658402	-0.001496	0.659898
12.32	1.2075	0.659343	-0.001498	0.660841
12.33	1.21435	0.660246	-0.001482	0.661728
12.34	1.21321	0.661361	-0.001488	0.662849
12.35	1.20928	0.662332	-0.001498	0.66383
12.36	1.21377	0.663292	-0.001483	0.664775
12.37	1.2135	0.664484	-0.001466	0.66595
12.38	1.20983	0.665392	-0.001479	0.666871
12.39	1.21497	0.666183	-0.001496	0.667679
12.4	1.22104	0.667333	-0.001494	0.668827
12.41	1.22224	0.668391	-0.001485	0.669876
12.42	1.22122	0.669242	-0.001473	0.670715
12.43	1.22136	0.670321	-0.001472	0.671793
12.44	1.2166	0.671388	-0.001472	0.67286
12.45	1.21054	0.672306	-0.001462	0.673768
12.46	1.21312	0.673343	-0.00147	0.674813
12.47	1.21343	0.67435	-0.001494	0.675844
12.48	1.20603	0.675236	-0.001492	0.676728
12.49	1.20096	0.676299	-0.001475	0.677774
12.5	1.20423	0.677379	-0.001473	0.678852
12.51	1.21029	0.678313	-0.001485	0.679798
12.52	1.21107	0.679365	-0.001498	0.680863
12.53	1.21154	0.680468	-0.001492	0.68196
12.54	1.20968	0.681374	-0.001488	0.682862
12.55	1.20593	0.68229	-0.001495	0.683785
12.56	1.20958	0.683397	-0.0015	0.684897
12.57	1.21372	0.684364	-0.001504	0.685868
12.58	1.21384	0.685232	-0.00151	0.686742
12.59	1.2159	0.686345	-0.001498	0.687843
12.6	1.21891	0.687334	-0.001493	0.688827
12.61	1.21933	0.688234	-0.0015	0.689734
12.62	1.21375	0.689421	-0.001485	0.690906
12.63	1.20929	0.690456	-0.001488	0.691944
12.64	1.21292	0.691366	-0.001513	0.692879
12.65	1.2183	0.692493	-0.001511	0.694004
12.66	1.2182	0.69335	-0.00149	0.69484
12.67	1.21853	0.694121	-0.001484	0.695605
12.68	1.22168	0.695365	-0.001486	0.696851
12.69	1.22321	0.696487	-0.001476	0.697963
12.7	1.22655	0.697243	-0.00148	0.698723
12.71	1.23028	0.698253	-0.001507	0.69976
12.72	1.22806	0.699375	-0.001506	0.700881
12.73	1.22138	0.700264	-0.001484	0.701748
12.74	1.21793	0.701293	-0.001502	0.702795
12.75	1.22239	0.702438	-0.00152	0.703958
12.76	1.22648	0.703349	-0.00151	0.704859
12.77	1.22737	0.704282	-0.001503	0.705785
12.78	1.22993	0.705336	-0.001505	0.706841
12.79	1.22818	0.70628	-0.0015	0.70778
12.8	1.22265	0.707311	-0.0015	0.708811
12.81	1.22415	0.708502	-0.001509	0.710011
12.82	1.22829	0.709455	-0.001496	0.710951
12.83	1.2271	0.710357	-0.001491	0.711848
12.84	1.22634	0.711517	-0.00151	0.713027
12.85	1.2271	0.712578	-0.001509	0.714087
12.86	1.22906	0.713486	-0.001494	0.71498
12.87	1.23263	0.7146	-0.001501	0.716101
12.88	1.23063	0.715635	-0.001525	0.71716
12.89	1.22906	0.716458	-0.001546	0.718004
12.9	1.2324	0.717516	-0.001556	0.719072
12.91	1.23239	0.718585	-0.001547	0.720132
12.92	1.23064	0.719493	-0.001526	0.721019
12.93	1.22919	0.720609	-0.001518	0.722127
12.94	1.22815	0.72168	-0.001514	0.723194
12.95	1.23255	0.722435	-0.001503	0.723938
12.96	1.2334	0.723405	-0.001505	0.72491
12.97	1.22841	0.72457	-0.001528	0.726098
12.98	1.23197	0.725477	-0.001532	0.727009
12.99	1.24204	0.726428	-0.001518	0.727946
13	1.24598	0.727403	-0.001522	0.728925
13.01	1.2415	0.728261	-0.001505	0.729766
13.02	1.23688	0.729318	-0.001492	0.73081
13.03	1.23623	0.730448	-0.00153	0.731978
13.04	1.24043	0.731313	-0.001539	0.732852
13.05	1.2498	0.73219	-0.001523	0.733713
13.06	1.24967	0.733326	-0.001539	0.734865
13.07	1.24171	0.734324	-0.001538	0.735862
13.08	1.24559	0.735276	-0.001523	0.736799
13.09	1.25364	0.736411	-0.001544	0.737955
13.1	1.25379	0.737317	-0.001551	0.738868
13.11	1.25094	0.738199	-0.001529	0.739728
13.12	1.24849	0.739387	-0.001528	0.740915
13.13	1.25284	0.740325	-0.001544	0.741869
13.14	1.25764	0.741171	-0.001539	0.74271
13.15	1.25634	0.742285	-0.001508	0.743793
13.16	1.25596	0.743229	-0.001506	0.744735
13.17	1.26125	0.744121	-0.001534	0.745655
13.18	1.26694	0.745379	-0.001543	0.746922
13.19	1.26557	0.746494	-0.001541	0.748035
13.2	1.26369	0.74736	-0.001546	0.748906
13.21	1.26873	0.748478	-0.001535	0.750013
13.22	1.27017	0.749552	-0.001516	0.751068
13.23	1.27058	0.750352	-0.001515	0.751867
13.24	1.27892	0.751375	-0.001522	0.752897
13.25	1.2811	0.752471	-0.001534	0.754005
13.26	1.27508	0.753361	-0.001545	0.754906
13.27	1.27553	0.754455	-0.001537	0.755992
13.28	1.28174	0.755598	-0.00153	0.757128
13.29	1.28538	0.756484	-0.001544	0.758028
13.3	1.28548	0.757486	-0.001547	0.759033
13.31	1.2885	0.758604	-0.00153	0.760134
13.32	1.29033	0.759474	-0.001522	0.760996
13.33	1.28938	0.760461	-0.001528	0.761989
13.34	1.29241	0.761694	-0.001536	0.76323
13.35	1.29756	0.762638	-0.001532	0.76417
13.36	1.29867	0.763446	-0.00151	0.764956
13.37	1.29926	0.764477	-0.001505	0.765982
13.38	1.3018	0.765382	-0.001522	0.766904
13.39	1.3001	0.766202	-0.001524	0.767726
13.4	1.29638	0.767288	-0.001506	0.768794
13.41	1.29823	0.768313	-0.001494	0.769807
13.42	1.30126	0.769239	-0.001492	0.770731
13.43	1.30084	0.770389	-0.001506	0.771895
13.44	1.30106	0.771416	-0.001535	0.772951
13.45	1.30331	0.772164	-0.001542	0.773706
13.46	1.30682	0.773219	-0.001522	0.774741
13.47	1.3091	0.774445	-0.001511	0.775956
13.48	1.30802	0.775431	-0.001518	0.776949
13.49	1.30921	0.77652	-0.001525	0.778045
13.5	1.31055	0.777566	-0.001521	0.779087
13.51	1.31378	0.778307	-0.001532	0.779839
13.52	1.32273	0.779221	-0.001557	0.780778
13.53	1.32704	0.780339	-0.001547	0.781886
13.54	1.32693	0.781293	-0.001522	0.782815
13.55	1.3306	0.782319	-0.001527	0.783846
13.56	1.33227	0.783485	-0.001545	0.78503
13.57	1.33431	0.784484	-0.001547	0.786031
13.58	1.34353	0.785431	-0.001543	0.786974
13.59	1.34761	0.786453	-0.001535	0.787988
13.6	1.3448	0.787461	-0.001528	0.788989
13.61	1.34412	0.78852	-0.00153	0.79005
13.62	1.34595	0.789575	-0.001542	0.791117
13.63	1.34451	0.790473	-0.001548	0.792021
13.64	1.34221	0.791447	-0.001545	0.792992
13.65	1.34791	0.792672	-0.001551	0.794223
13.66	1.35486	0.793669	-0.001562	0.795231
13.67	1.3595	0.794427	-0.001566	0.795993
13.68	1.36214	0.795485	-0.001551	0.797036
13.69	1.36364	0.796612	-0.001538	0.79815
13.7	1.36936	0.797472	-0.001541	0.799013
13.71	1.37123	0.798463	-0.001536	0.799999
13.72	1.36774	0.799517	-0.001551	0.801068
13.73	1.37104	0.80041	-0.001565	0.801975
13.74	1.37762	0.801332	-0.001544	0.802876
13.75	1.37739	0.802399	-0.001539	0.803938
13.76	1.3799	0.803453	-0.001548	0.805001
13.77	1.38909	0.804476	-0.001554	0.80603
13.78	1.39361	0.80546	-0.001571	0.807031
13.79	1.39427	0.806369	-0.001564	0.807933
13.8	1.39759	0.807406	-0.001553	0.808959
13.81	1.39993	0.808502	-0.001566	0.810068
13.82	1.40403	0.809396	-0.001552	0.810948
13.83	1.41247	0.810331	-0.001543	0.811874
13.84	1.4155	0.811465	-0.00157	0.813035
13.85	1.41486	0.812452	-0.001578	0.81403
13.86	1.42175	0.81335	-0.001572	0.814922
13.87	1.43013	0.814445	-0.001581	0.816026
13.88	1.43025	0.815453	-0.00157	0.817023
13.89	1.42963	0.816336	-0.001546	0.817882
13.9	1.4343	0.817482	-0.001545	0.819027
13.91	1.43679	0.818552	-0.001554	0.820106
13.92	1.43618	0.819367	-0.00153	0.820897
13.93	1.44288	0.82047	-0.001516	0.821986
13.94	1.45627	0.821645	-0.001554	0.823199
13.95	1.46497	0.8225	-0.001565	0.824065
13.96	1.46655	0.823452	-0.001542	0.824994
13.97	1.47085	0.824645	-0.001542	0.826187
13.98	1.48245	0.825541	-0.001555	0.827096
13.99	1.49166	0.826321	-0.001558	0.827879
14	1.49689	0.827474	-0.001554	0.829028
14.01	1.49839	0.828627	-0.001553	0.83018
14.02	1.49602	0.829549	-0.001568	0.831117
14.03	1.4975	0.830502	-0.00158	0.832082
14.04	1.50194	0.831466	-0.001559	0.833025
14.05	1.50699	0.832484	-0.001548	0.834032
14.06	1.517	0.833571	-0.001564	0.835135
14.07	1.52465	0.834512	-0.001564	0.836076
14.08	1.5265	0.835424	-0.001555	0.836979
14.09	1.53507	0.836544	-0.001556	0.8381
14.1	1.5503	0.837581	-0.001569	0.83915
14.11	1.55271	0.838381	-0.001579	0.83996
14.12	1.54824	0.839436	-0.001588	0.841024
14.13	1.55795	0.840574	-0.001588	0.842162
14.14	1.57172	0.841536	-0.001563	0.843099
14.15	1.57481	0.842582	-0.001568	0.84415
14.16	1.57787	0.843526	-0.00159	0.845116
14.17	1.58895	0.844388	-0.001589	0.845977
14.18	1.59726	0.845432	-0.001604	0.847036
14.19	1.60032	0.846503	-0.001622	0.848125
14.2	1.60659	0.847438	-0.001596	0.849034
14.21	1.61539	0.848397	-0.001573	0.84997
14.22	1.62273	0.849503	-0.001576	0.851079
14.23	1.62858	0.850547	-0.001588	0.852135
14.24	1.63074	0.851587	-0.001604	0.853191
14.25	1.63095	0.852635	-0.001606	0.854241
14.26	1.63409	0.853521	-0.001593	0.855114
14.27	1.64069	0.854415	-0.001605	0.85602
14.28	1.65187	0.855464	-0.001627	0.857091
14.29	1.65906	0.856494	-0.001635	0.858129
14.3	1.66052	0.857545	-0.00164	0.859185
14.31	1.66972	0.858591	-0.001632	0.860223
14.32	1.67856	0.859432	-0.001633	0.861065
14.33	1.67576	0.86031	-0.001656	0.861966
14.34	1.67738	0.861418	-0.001675	0.863093
14.35	1.69501	0.8624	-0.001677	0.864077
14.36	1.71155	0.863323	-0.001684	0.865007
14.37	1.71315	0.864442	-0.001709	0.866151
14.38	1.71445	0.865435	-0.001705	0.86714
14.39	1.71957	0.86634	-0.001679	0.868019
14.4	1.72461	0.867394	-0.001703	0.869097
14.41	1.73027	0.868395	-0.001727	0.870122
14.42	1.7337	0.869258	-0.001697	0.870955
14.43	1.73679	0.870254	-0.001684	0.871938
14.44	1.74197	0.871378	-0.001713	0.873091
14.45	1.75438	0.872347	-0.001722	0.874069
14.46	1.77189	0.873382	-0.001728	0.87511
14.47	1.77705	0.874515	-0.001738	0.876253
14.48	1.77478	0.875422	-0.001716	0.877138
14.49	1.78102	0.876366	-0.001721	0.878087
14.5	1.79053	0.877457	-0.001744	0.879201
14.51	1.80143	0.878457	-0.001725	0.880182
14.52	1.8141	0.879547	-0.001733	0.88128
14.53	1.81917	0.880696	-0.001771	0.882467
14.54	1.81856	0.88162	-0.001752	0.883372
14.55	1.82268	0.882588	-0.001721	0.884309
14.56	1.83409	0.883648	-0.001731	0.885379
14.57	1.84247	0.884473	-0.001751	0.886224
14.58	1.84672	0.885373	-0.00176	0.887133
14.59	1.85794	0.886554	-0.001761	0.888315
14.6	1.87146	0.887561	-0.001757	0.889318
14.61	1.88106	0.88846	-0.001756	0.890216
14.62	1.88523	0.889489	-0.001772	0.891261
14.63	1.88436	0.890406	-0.001778	0.892184
14.64	1.88932	0.891395	-0.001781	0.893176
14.65	1.90052	0.89266	-0.001775	0.894435
14.66	1.90731	0.893742	-0.00176	0.895502
14.67	1.91133	0.894576	-0.001775	0.896351
14.68	1.91894	0.895551	-0.001795	0.897346
14.69	1.92597	0.896612	-0.0018	0.898412
14.7	1.93137	0.897514	-0.001792	0.899306
14.71	1.941	0.898452	-0.001785	0.900237
14.72	1.94675	0.899493	-0.001796	0.901289
14.73	1.95145	0.900401	-0.001812	0.902213
14.74	1.96147	0.9014	-0.001795	0.903195
14.75	1.96873	0.902477	-0.00177	0.904247
14.76	1.97205	0.903372	-0.001778	0.90515
14.77	1.97825	0.904344	-0.001806	0.90615
14.78	1.98582	0.905467	-0.001826	0.907293
14.79	1.99045	0.90646	-0.001826	0.908286
14.8	1.99466	0.907426	-0.001828	0.909254
14.81	1.99843	0.908453	-0.00183	0.910283
14.82	2.00409	0.909303	-0.00181	0.911113
14.83	2.01382	0.910305	-0.001795	0.9121
14.84	2.01573	0.911522	-0.001828	0.91335
14.85	2.01828	0.912433	-0.001847	0.91428
14.86	2.03734	0.913303	-0.001815	0.915118
14.87	2.05218	0.914396	-0.001807	0.916203
14.88	2.05167	0.915363	-0.001833	0.917196
14.89	2.05669	0.916352	-0.001832	0.918184
14.9	2.07002	0.917524	-0.001826	0.91935
14.91	2.07782	0.918544	-0.001858	0.920402
14.92	2.08455	0.919438	-0.001881	0.921319
14.93	2.09951	0.920452	-0.001851	0.922303
14.94	2.11222	0.921441	-0.001827	0.923268
14.95	2.11634	0.922368	-0.001838	0.924206
14.96	2.12086	0.923412	-0.001845	0.925257
14.97	2.12872	0.924459	-0.001851	0.92631
14.98	2.1376	0.925376	-0.001863	0.927239
14.99	2.14753	0.926361	-0.001858	0.928219
15	2.15524	0.927411	-0.001857	0.929268
15.01	2.16234	0.928424	-0.001868	0.930292
15.02	2.16756	0.929435	-0.001874	0.931309
15.03	2.16889	0.930416	-0.001883	0.932299
15.04	2.17475	0.931294	-0.001876	0.93317
15.05	2.1847	0.932253	-0.001861	0.934114
15.06	2.19512	0.933376	-0.001869	0.935245
15.07	2.20095	0.934357	-0.001873	0.93623
15.08	2.2033	0.935232	-0.001866	0.937098
15.09	2.21019	0.936291	-0.001877	0.938168
15.1	2.21722	0.937312	-0.001892	0.939204
15.11	2.22664	0.938185	-0.001891	0.940076
15.12	2.24073	0.93929	-0.001883	0.941173
15.13	2.24445	0.940384	-0.001873	0.942257
15.14	2.24335	0.941215	-0.001868	0.943083
15.15	2.25142	0.942234	-0.001882	0.944116
15.16	2.26318	0.943244	-0.00189	0.945134
15.17	2.273	0.944141	-0.001895	0.946036
15.18	2.28329	0.94534	-0.001895	0.947235
15.19	2.29054	0.946519	-0.001886	0.948405
15.2	2.29123	0.947418	-0.001894	0.949312
15.21	2.29692	0.948404	-0.001901	0.950305
15.22	2.30847	0.949527	-0.0019	0.951427
15.23	2.31088	0.950487	-0.001899	0.952386
15.24	2.31296	0.951519	-0.001887	0.953406
15.25	2.32946	0.952664	-0.001898	0.954562
15.26	2.34539	0.95363	-0.001915	0.955545
15.27	2.34804	0.954613	-0.001898	0.956511
15.28	2.34823	0.955636	-0.001899	0.957535
15.29	2.35438	0.956514	-0.001904	0.958418
15.3	2.36097	0.957437	-0.001888	0.959325
15.31	2.36799	0.958511	-0.001896	0.960407
15.32	2.37732	0.95954	-0.001931	0.961471
15.33	2.38312	0.960511	-0.001936	0.962447
15.34	2.38927	0.961518	-0.001907	0.963425
15.35	2.39996	0.962435	-0.001895	0.96433
15.36	2.40657	0.96342	-0.001917	0.965337
15.37	2.4103	0.964512	-0.001934	0.966446
15.38	2.41861	0.965363	-0.00192	0.967283
15.39	2.42636	0.96624	-0.001902	0.968142
15.4	2.43523	0.96734	-0.001914	0.969254
15.41	2.44697	0.968285	-0.001933	0.970218
15.42	2.4581	0.969201	-0.00193	0.971131
15.43	2.46972	0.970355	-0.001918	0.972273
15.44	2.47415	0.971352	-0.001919	0.973271
15.45	2.47955	0.972154	-0.001914	0.974068
15.46	2.49652	0.973246	-0.00191	0.975156
15.47	2.50653	0.974357	-0.001927	0.976284
15.48	2.50576	0.975208	-0.001929	0.977137
15.49	2.51311	0.976203	-0.001908	0.978111
15.5	2.52536	0.977251	-0.00192	0.979171
15.51	2.53318	0.978127	-0.001934	0.980061
15.52	2.54015	0.979205	-0.001928	0.981133
15.53	2.5461	0.980312	-0.001939	0.982251
15.54	2.55191	0.981171	-0.00193	0.983101
15.55	2.56018	0.982166	-0.001908	0.984074
15.56	2.57042	0.983296	-0.001937	0.985233
15.57	2.57951	0.984198	-0.001963	0.986161
15.58	2.58769	0.985226	-0.001935	0.987161
15.59	2.59719	0.986509	-0.001899	0.988408
15.6	2.60273	0.987523	-0.001902	0.989425
15.61	2.6085	0.98839	-0.001934	0.990324
15.62	2.62196	0.989455	-0.001957	0.991412
15.63	2.63523	0.990461	-0.001945	0.992406
15.64	2.63562	0.991371	-0.00193	0.993301
15.65	2.63127	0.992442	-0.001933	0.994375
15.66	2.6386	0.993531	-0.001932	0.995463
15.67	2.6497	0.994409	-0.001939	0.996348
15.68	2.65378	0.995402	-0.001958	0.99736
15.69	2.65948	0.996559	-0.001954	0.998513
15.7	2.66984	0.997514	-0.001931	0.999445
15.71	2.68135	0.998533	-0.001929	1.00046
15.72	2.68917	0.99963	-0.001928	1.00156
15.73	2.69004	1.00054	-0.001903	1.00244
15.74	2.69901	1.00156	-0.001902	1.00347
15.75	2.71677	1.00259	-0.001917	1.0045
15.76	2.72461	1.00341	-0.001912	1.00532
15.77	2.72835	1.00441	-0.001917	1.00633
15.78	2.7364	1.00556	-0.001932	1.00749
15.79	2.74516	1.00645	-0.001931	1.00838
15.8	2.75414	1.00737	-0.001933	1.0093
15.81	2.7613	1.0085	-0.001942	1.01044
15.82	2.76907	1.00934	-0.001935	1.01128
15.83	2.77832	1.0102	-0.00193	1.01213
15.84	2.78726	1.01148	-0.001949	1.01343
15.85	2.79928	1.01251	-0.001956	1.01447
15.86	2.80916	1.01334	-0.00194	1.01528
15.87	2.81174	1.01449	-0.001935	1.01643
15.88	2.81843	1.01553	-0.001935	1.01747
15.89	2.8294	1.0164	-0.001931	1.01833
15.9	2.83378	1.01746	-0.001942	1.0194
15.91	2.83853	1.01844	-0.001967	1.02041
15.92	2.84649	1.01931	-0.001961	1.02127
15.93	2.85508	1.02038	-0.00193	1.02231
15.94	2.86739	1.02145	-0.001933	1.02339
15.95	2.8758	1.02233	-0.001952	1.02428
15.96	2.88074	1.02335	-0.001967	1.02532
15.97	2.88919	1.02443	-0.001969	1.0264
15.98	2.89728	1.02534	-0.00195	1.02729
15.99	2.90243	1.02649	-0.001945	1.02843
16	2.90798	1.02777	-0.001969	1.02974
16.01	2.9162	1.02864	-0.001971	1.03061
16.02	2.92599	1.02953	-0.001958	1.03149
16.03	2.93374	1.03066	-0.00195	1.03261
16.04	2.93703	1.03148	-0.001943	1.03343
16.05	2.94244	1.03237	-0.001963	1.03434
16.06	2.95316	1.03355	-0.001979	1.03553
16.07	2.96362	1.0345	-0.00196	1.03646
16.08	2.9733	1.0354	-0.001945	1.03735
16.09	2.98085	1.03652	-0.001961	1.03848
16.1	2.98609	1.03752	-0.001975	1.0395
16.11	2.98889	1.0384	-0.001966	1.04037
16.12	2.9901	1.03944	-0.001961	1.0414
16.13	3.00084	1.04044	-0.001955	1.04239
16.14	3.0142	1.0414	-0.001946	1.04334
16.15	3.01834	1.04247	-0.001947	1.04442
16.16	3.02414	1.04343	-0.001959	1.04539
16.17	3.03021	1.04434	-0.001976	1.04631
16.18	3.03595	1.04543	-0.001984	1.04742
16.19	3.04876	1.0465	-0.001987	1.04848
16.2	3.05793	1.04736	-0.001978	1.04933
16.21	3.06401	1.04834	-0.001967	1.05031
16.22	3.0752	1.04943	-0.001975	1.0514
16.23	3.08835	1.0504	-0.00199	1.05239
16.24	3.10238	1.05143	-0.001986	1.05342
16.25	3.11493	1.05257	-0.001984	1.05455
16.26	3.12453	1.05351	-0.001978	1.05549
16.27	3.12828	1.0544	-0.001975	1.05638
16.28	3.13032	1.05549	-0.001996	1.05748
16.29	3.13938	1.05644	-0.001997	1.05844
16.3	3.1498	1.05733	-0.001978	1.05931
16.31	3.15971	1.05851	-0.00198	1.06049
16.32	3.16888	1.05955	-0.001997	1.06155
16.33	3.16974	1.06043	-0.002003	1.06244
16.34	3.17299	1.06158	-0.001987	1.06357
16.35	3.18499	1.06257	-0.001981	1.06455
16.36	3.18844	1.0633	-0.001993	1.06529
16.37	3.19139	1.06437	-0.001999	1.06637
16.38	3.20977	1.06553	-0.001989	1.06752
16.39	3.22716	1.06641	-0.00198	1.06839
16.4	3.23155	1.06746	-0.00199	1.06945
16.41	3.23245	1.06861	-0.001981	1.07059
16.42	3.23594	1.06955	-0.001965	1.07151
16.43	3.24149	1.07049	-0.001984	1.07248
16.44	3.2495	1.07153	-0.002002	1.07353
16.45	3.26039	1.07246	-0.002001	1.07446
16.46	3.27365	1.07344	-0.002004	1.07544
16.47	3.28064	1.07448	-0.001994	1.07647
16.48	3.28195	1.07543	-0.001989	1.07742
16.49	3.29232	1.0765	-0.001984	1.07848
16.5	3.30597	1.07754	-0.001985	1.07953
16.51	3.30954	1.07836	-0.002017	1.08038
16.52	3.31327	1.07937	-0.002004	1.08137
16.53	3.32577	1.0805	-0.001973	1.08248
16.54	3.33355	1.08145	-0.001992	1.08344
16.55	3.33422	1.08245	-0.002004	1.08446
16.56	3.34293	1.0835	-0.001995	1.0855
16.57	3.35599	1.08438	-0.001999	1.08638
16.58	3.36304	1.08542	-0.001993	1.08741
16.59	3.3704	1.08652	-0.001988	1.08851
16.6	3.37674	1.08736	-0.002007	1.08937
16.61	3.38262	1.0883	-0.002007	1.0903
16.62	3.39221	1.08942	-0.001994	1.09142
16.63	3.39586	1.09044	-0.002004	1.09244
16.64	3.39924	1.09144	-0.001996	1.09344
16.65	3.4117	1.09254	-0.001988	1.09453
16.66	3.42719	1.09343	-0.002014	1.09544
16.67	3.435	1.09424	-0.002024	1.09627
16.68	3.43596	1.09545	-0.002006	1.09746
16.69	3.44257	1.09659	-0.002014	1.09861
16.7	3.45791	1.09737	-0.00202	1.09939
16.71	3.47093	1.0984	-0.002001	1.1004
16.72	3.47593	1.09945	-0.002008	1.10146
16.73	3.48066	1.10024	-0.002016	1.10226
16.74	3.48522	1.10121	-0.002004	1.10321
16.75	3.49066	1.10223	-0.002017	1.10425
16.76	3.50391	1.10323	-0.002032	1.10527
16.77	3.51857	1.10433	-0.002029	1.10636
16.78	3.52872	1.10541	-0.002025	1.10743
16.79	3.5353	1.10637	-0.002022	1.10839
16.8	3.54312	1.10733	-0.002017	1.10935
16.81	3.55125	1.10837	-0.002031	1.1104
16.82	3.55428	1.10935	-0.002024	1.11137
16.83	3.55657	1.11034	-0.00201	1.11235
16.84	3.56567	1.11138	-0.002024	1.11341
16.85	3.57573	1.11234	-0.002037	1.11438
16.86	3.58198	1.11336	-0.002028	1.11539
16.87	3.59222	1.11451	-0.002015	1.11652
16.88	3.60011	1.11551	-0.002028	1.11754
16.89	3.6064	1.11643	-0.002024	1.11845
16.9	3.6156	1.11752	-0.002009	1.11953
16.91	3.62122	1.11857	-0.002038	1.1206
16.92	3.63027	1.11946	-0.00205	1.12151
16.93	3.64254	1.12057	-0.002023	1.1226
16.94	3.64984	1.1217	-0.002026	1.12373
16.95	3.65631	1.12261	-0.002038	1.12464
16.96	3.66313	1.12357	-0.002044	1.12561
16.97	3.67314	1.12456	-0.002067	1.12663
16.98	3.68623	1.12547	-0.002066	1.12754
16.99	3.69522	1.12653	-0.002045	1.12857
17	3.69644	1.12764	-0.002051	1.12969
17.01	3.70156	1.12855	-0.002049	1.1306
17.02	3.71725	1.12948	-0.002033	1.13151
17.03	3.7287	1.13062	-0.002035	1.13266
17.04	3.73846	1.1316	-0.002034	1.13364
17.05	3.75385	1.13251	-0.002022	1.13453
17.06	3.75862	1.13363	-0.002039	1.13567
17.07	3.75748	1.13462	-0.002059	1.13668
17.08	3.76518	1.13544	-0.002041	1.13748
17.09	3.7735	1.13644	-0.002046	1.13848
17.1	3.77919	1.13751	-0.002066	1.13958
17.11	3.78589	1.13846	-0.002053	1.14052
17.12	3.7943	1.13938	-0.002042	1.14142
17.13	3.80692	1.14041	-0.002049	1.14246
17.14	3.81526	1.14145	-0.002061	1.14351
17.15	3.81661	1.14244	-0.002069	1.14451
17.16	3.81806	1.14339	-0.002062	1.14545
17.17	3.81954	1.14428	-0.002058	1.14634
17.18	3.83054	1.14534	-0.002063	1.1474
17.19	3.84803	1.14645	-0.00206	1.14851
17.2	3.8575	1.14744	-0.002066	1.1495
17.21	3.86378	1.14848	-0.002067	1.15055
17.22	3.87213	1.14948	-0.002047	1.15153
17.23	3.87876	1.15042	-0.002044	1.15247
17.24	3.88789	1.15152	-0.002074	1.1536
17.25	3.89932	1.15261	-0.002079	1.15468
17.26	3.90619	1.15349	-0.002058	1.15554
17.27	3.91002	1.1545	-0.002068	1.15657
17.28	3.91818	1.15561	-0.002083	1.15769
17.29	3.93056	1.15651	-0.002075	1.15858
17.3	3.93939	1.1575	-0.002073	1.15957
17.31	3.94185	1.15863	-0.002072	1.1607
17.32	3.94683	1.15958	-0.002069	1.16165
17.33	3.95722	1.16057	-0.002079	1.16265
17.34	3.96664	1.16177	-0.002099	1.16387
17.35	3.97776	1.16281	-0.002107	1.16492
17.36	3.98987	1.16364	-0.002084	1.16573
17.37	3.99896	1.16466	-0.002063	1.16672
17.38	4.00666	1.16566	-0.002063	1.16772
17.39	4.01323	1.16654	-0.002084	1.16863
17.4	4.0182	1.16758	-0.002108	1.16969
17.41	4.02475	1.16848	-0.002098	1.17058
17.42	4.03394	1.16941	-0.002088	1.1715
17.43	4.04088	1.1706	-0.002106	1.17271
17.44	4.04806	1.17158	-0.002116	1.1737
17.45	4.05445	1.17236	-0.002102	1.17446
17.46	4.06206	1.17336	-0.002084	1.17545
17.47	4.07412	1.17445	-0.002087	1.17653
17.48	4.08233	1.17545	-0.002105	1.17755
17.49	4.08902	1.17648	-0.002101	1.17858
17.5	4.0999	1.17751	-0.002077	1.17958
17.51	4.10816	1.1784	-0.002079	1.18048
17.52	4.11647	1.17939	-0.0021	1.18149
17.53	4.1264	1.18044	-0.002092	1.18254
17.54	4.13091	1.18132	-0.002088	1.18341
17.55	4.13464	1.18239	-0.002108	1.1845
17.56	4.14227	1.1836	-0.002112	1.18571
17.57	4.15122	1.18446	-0.002099	1.18656
17.58	4.15852	1.1854	-0.002084	1.18749
17.59	4.163	1.18663	-0.002082	1.18872
17.6	4.17292	1.18759	-0.002091	1.18968
17.61	4.18769	1.18849	-0.002094	1.19058
17.62	4.19638	1.18974	-0.002103	1.19184
17.63	4.20003	1.19079	-0.002109	1.1929
17.64	4.21068	1.19162	-0.002099	1.19372
17.65	4.21975	1.19273	-0.002097	1.19483
17.66	4.21581	1.19377	-0.002106	1.19588
17.67	4.21776	1.19455	-0.002108	1.19666
17.68	4.23096	1.19564	-0.0021	1.19774
17.69	4.23676	1.1968	-0.002092	1.19889
17.7	4.24237	1.19767	-0.002095	1.19977
17.71	4.25258	1.19869	-0.002102	1.20079
17.72	4.25792	1.1998	-0.002102	1.2019
17.73	4.26516	1.20071	-0.002099	1.20281
17.74	4.27507	1.20169	-0.002112	1.2038
17.75	4.28228	1.20269	-0.002129	1.20482
17.76	4.2917	1.20357	-0.002123	1.2057
17.77	4.30104	1.20458	-0.002121	1.2067
17.78	4.30644	1.20561	-0.002126	1.20774
17.79	4.31495	1.20651	-0.002118	1.20863
17.8	4.32353	1.20752	-0.002119	1.20964
17.81	4.32758	1.20855	-0.00212	1.21067
17.82	4.33853	1.20941	-0.002107	1.21152
17.83	4.35277	1.21034	-0.002101	1.21244
17.84	4.36305	1.21145	-0.002094	1.21354
17.85	4.37474	1.21247	-0.002094	1.21457
17.86	4.37876	1.21338	-0.002123	1.21551
17.87	4.37611	1.21442	-0.002128	1.21654
17.88	4.38382	1.2154	-0.002113	1.21751
17.89	4.39833	1.21633	-0.002132	1.21846
17.9	4.40665	1.21739	-0.002146	1.21953
17.91	4.41118	1.21836	-0.002126	1.22048
17.92	4.42073	1.21926	-0.002112	1.22138
17.93	4.42964	1.22029	-0.002123	1.22242
17.94	4.43492	1.22132	-0.002131	1.22345
17.95	4.44241	1.22234	-0.002132	1.22447
17.96	4.45027	1.22344	-0.002134	1.22557
17.97	4.45549	1.22457	-0.00212	1.22669
17.98	4.46016	1.22556	-0.002117	1.22768
17.99	4.46853	1.22648	-0.002127	1.22861
18	4.47742	1.22748	-0.002137	1.22962
18.01	4.48102	1.22843	-0.002147	1.23058
18.02	4.48902	1.22949	-0.002143	1.23163
18.03	4.5035	1.23061	-0.002138	1.23275
18.04	4.51367	1.23148	-0.002137	1.23362
18.05	4.51978	1.23251	-0.002124	1.23463
18.06	4.52574	1.23371	-0.002117	1.23583
18.07	4.53047	1.23458	-0.002132	1.23672
18.08	4.53676	1.23544	-0.002149	1.23759
18.09	4.54445	1.2366	-0.002156	1.23876
18.1	4.55102	1.23763	-0.002167	1.23979
18.11	4.55828	1.2385	-0.002173	1.24067
18.12	4.56563	1.23969	-0.002162	1.24186
18.13	4.56863	1.24082	-0.002161	1.24298
18.14	4.57739	1.24162	-0.002155	1.24377
18.15	4.58999	1.24259	-0.002144	1.24473
18.16	4.59366	1.24359	-0.00216	1.24575
18.17	4.59865	1.24446	-0.002174	1.24663
18.18	4.61061	1.24552	-0.002155	1.24768
18.19	4.6184	1.24658	-0.002145	1.24872
18.2	4.62304	1.24744	-0.002158	1.2496
18.21	4.63452	1.24846	-0.002161	1.25062
18.22	4.644	1.24955	-0.002158	1.25171
18.23	4.64982	1.25049	-0.002163	1.25266
18.24	4.66099	1.25155	-0.002165	1.25371
18.25	4.66878	1.25266	-0.002163	1.25483
18.26	4.67118	1.2535	-0.002167	1.25567
18.27	4.67948	1.25446	-0.002179	1.25664
18.28	4.68855	1.25559	-0.002174	1.25776
18.29	4.69702	1.25649	-0.002154	1.25864
18.3	4.70763	1.2575	-0.002152	1.25965
18.31	4.71389	1.25867	-0.002165	1.26083
18.32	4.71808	1.25962	-0.002174	1.26179
18.33	4.72776	1.2606	-0.00217	1.26277
18.34	4.73602	1.26166	-0.002154	1.26381
18.35	4.73642	1.26255	-0.002156	1.2647
18.36	4.73598	1.26347	-0.00216	1.26563
18.37	4.74359	1.26462	-0.002156	1.26678
18.38	4.75133	1.26558	-0.002171	1.26776
18.39	4.7552	1.26645	-0.002185	1.26863
18.4	4.76072	1.26761	-0.002187	1.2698
18.41	4.76398	1.26869	-0.002188	1.27088
18.42	4.76856	1.26946	-0.002181	1.27164
18.43	4.77784	1.27037	-0.002185	1.27256
18.44	4.7862	1.27143	-0.002196	1.27363
18.45	4.79552	1.27234	-0.002186	1.27453
18.46	4.80625	1.27336	-0.002174	1.27554
18.47	4.81268	1.27441	-0.002183	1.27659
18.48	4.81942	1.27527	-0.00219	1.27746
18.49	4.83691	1.27627	-0.002193	1.27846
18.5	4.85143	1.2774	-0.002202	1.2796
18.51	4.84946	1.27838	-0.002205	1.28058
18.52	4.85174	1.27937	-0.002192	1.28156
18.53	4.86297	1.28048	-0.002186	1.28267
18.54	4.86372	1.28141	-0.002194	1.2836
18.55	4.86838	1.28231	-0.002195	1.28451
18.56	4.88514	1.28336	-0.002179	1.28554
18.57	4.89446	1.28432	-0.00217	1.28649
18.58	4.90162	1.28532	-0.002174	1.28749
18.59	4.91373	1.28635	-0.002172	1.28852
18.6	4.9182	1.28736	-0.002176	1.28954
18.61	4.91656	1.28838	-0.002204	1.29058
18.62	4.92089	1.28941	-0.002214	1.29163
18.63	4.93436	1.2905	-0.002191	1.29269
18.64	4.94183	1.29154	-0.002189	1.29373
18.65	4.94101	1.29253	-0.002197	1.29473
18.66	4.94961	1.29361	-0.002191	1.2958
18.67	4.96618	1.29462	-0.002188	1.2968
18.68	4.97641	1.29551	-0.002195	1.29771
18.69	4.98086	1.29652	-0.002204	1.29872
18.7	4.9881	1.2976	-0.002214	1.29981
18.71	4.99462	1.29853	-0.002207	1.30073
18.72	4.99975	1.29944	-0.002199	1.30164
18.73	5.00566	1.30054	-0.002207	1.30275
18.74	5.01447	1.30158	-0.002214	1.30379
18.75	5.02543	1.3025	-0.002228	1.30473
18.76	5.0246	1.30357	-0.002233	1.30581
18.77	5.02211	1.30451	-0.002213	1.30673
18.78	5.03734	1.30537	-0.002197	1.30757
18.79	5.05011	1.30653	-0.002207	1.30874
18.8	5.05092	1.30758	-0.002226	1.30981
18.81	5.05747	1.30838	-0.002228	1.31061
18.82	5.06456	1.30943	-0.002213	1.31164
18.83	5.06544	1.31057	-0.002213	1.31279
18.84	5.073	1.3115	-0.002221	1.31372
18.85	5.08342	1.31246	-0.002209	1.31467
18.86	5.08299	1.31349	-0.002212	1.3157
18.87	5.08573	1.31437	-0.002237	1.31661
18.88	5.09986	1.31539	-0.002233	1.31762
18.89	5.10446	1.31651	-0.002224	1.31873
18.9	5.10274	1.31738	-0.002231	1.31961
18.91	5.11427	1.3184	-0.002215	1.32062
18.92	5.1266	1.31959	-0.002211	1.3218
18.93	5.12541	1.3205	-0.002236	1.32274
18.94	5.12827	1.32149	-0.002236	1.32373
18.95	5.14132	1.32271	-0.002205	1.32491
18.96	5.14832	1.32365	-0.002204	1.32585
18.97	5.1519	1.32449	-0.00222	1.32671
18.98	5.15877	1.32568	-0.002214	1.32789
18.99	5.16479	1.32668	-0.002229	1.32891
19	5.16823	1.32746	-0.002257	1.32972
19.01	5.16985	1.32858	-0.002239	1.33082
19.02	5.17905	1.32967	-0.002215	1.33188
19.03	5.19113	1.33045	-0.002215	1.33267
19.04	5.19366	1.33148	-0.00222	1.3337
19.05	5.19869	1.33262	-0.002235	1.33486
19.06	5.20742	1.33357	-0.002247	1.33581
19.07	5.21015	1.33461	-0.002247	1.33686
19.08	5.21067	1.33569	-0.002244	1.33794
19.09	5.21291	1.33656	-0.002235	1.33879
19.1	5.22013	1.33744	-0.00223	1.33967
19.11	5.23083	1.33844	-0.002243	1.34068
19.12	5.23691	1.33932	-0.002244	1.34157
19.13	5.24263	1.34027	-0.002223	1.34249
19.14	5.25038	1.34139	-0.002235	1.34362
19.15	5.25195	1.34239	-0.002264	1.34465
19.16	5.26083	1.34345	-0.002264	1.34571
19.17	5.27415	1.34455	-0.002258	1.34681
19.18	5.27007	1.34537	-0.002251	1.34763
19.19	5.27205	1.34634	-0.002236	1.34858
19.2	5.29047	1.3475	-0.00224	1.34974
19.21	5.29613	1.34842	-0.002244	1.35067
19.22	5.29573	1.34934	-0.002249	1.35159
19.23	5.30481	1.35046	-0.002275	1.35273
19.24	5.31185	1.3515	-0.002278	1.35377
19.25	5.31526	1.35245	-0.002256	1.35471
19.26	5.32062	1.35349	-0.002257	1.35574
19.27	5.32509	1.3545	-0.002269	1.35677
19.28	5.32756	1.3555	-0.00226	1.35776
19.29	5.33311	1.35665	-0.002263	1.35892
19.3	5.34169	1.35778	-0.002284	1.36006
19.31	5.34775	1.3587	-0.00229	1.36099
19.32	5.34736	1.35968	-0.002282	1.36196
19.33	5.34792	1.36078	-0.002282	1.36306
19.34	5.35441	1.36176	-0.002293	1.36406
19.35	5.35911	1.36266	-0.002291	1.36495
19.36	5.36123	1.36365	-0.002279	1.36593
19.37	5.36532	1.36467	-0.002273	1.36694
19.38	5.36982	1.36574	-0.002287	1.36802
19.39	5.37453	1.36674	-0.002303	1.36904
19.4	5.38031	1.36765	-0.002286	1.36994
19.41	5.3837	1.36872	-0.002283	1.371
19.42	5.38754	1.36979	-0.002304	1.37209
19.43	5.39259	1.37067	-0.002293	1.37296
19.44	5.39452	1.37165	-0.002281	1.37393
19.45	5.396	1.37276	-0.002299	1.37506
19.46	5.39859	1.37369	-0.002306	1.376
19.47	5.40177	1.3745	-0.002304	1.37681
19.48	5.4085	1.37547	-0.002312	1.37779
19.49	5.41816	1.37653	-0.00231	1.37884
19.5	5.42168	1.37754	-0.002306	1.37985
19.51	5.4223	1.37854	-0.002311	1.38085
19.52	5.42674	1.37949	-0.002305	1.3818
19.53	5.43153	1.3804	-0.002288	1.38269
19.54	5.43745	1.38146	-0.002297	1.38376
19.55	5.44164	1.38246	-0.002334	1.38479
19.56	5.44333	1.38327	-0.002324	1.38559
19.57	5.44697	1.38433	-0.002281	1.38661
19.58	5.44974	1.38544	-0.0023	1.38774
19.59	5.45364	1.38635	-0.002324	1.38867
19.6	5.45986	1.38741	-0.002291	1.38971
19.61	5.46364	1.38853	-0.002298	1.39083
19.62	5.46392	1.38948	-0.002341	1.39182
19.63	5.46476	1.39057	-0.002321	1.3929
19.64	5.47396	1.39165	-0.002304	1.39395
19.65	5.4823	1.39252	-0.002331	1.39486
19.66	5.47967	1.39358	-0.002335	1.39592
19.67	5.47727	1.39464	-0.002332	1.39697
19.68	5.4854	1.39545	-0.002326	1.39777
19.69	5.49592	1.39644	-0.002311	1.39875
19.7	5.49971	1.39761	-0.002325	1.39993
19.71	5.50076	1.39856	-0.002334	1.4009
19.72	5.50408	1.39947	-0.00233	1.4018
19.73	5.508	1.40054	-0.002328	1.40287
19.74	5.5121	1.40154	-0.002325	1.40387
19.75	5.51892	1.40262	-0.002333	1.40495
19.76	5.5255	1.4038	-0.002332	1.40613
19.77	5.52808	1.40466	-0.002334	1.40699
19.78	5.52859	1.40542	-0.002344	1.40777
19.79	5.53156	1.40647	-0.002346	1.40882
19.8	5.5364	1.40752	-0.002351	1.40987
19.81	5.54035	1.40845	-0.002336	1.41078
19.82	5.54268	1.40942	-0.002318	1.41174
19.83	5.54598	1.41049	-0.002338	1.41282
19.84	5.55069	1.41149	-0.002353	1.41384
19.85	5.54863	1.41241	-0.002347	1.41476
19.86	5.54482	1.41344	-0.002354	1.41579
19.87	5.55168	1.41445	-0.002364	1.41681
19.88	5.56481	1.41544	-0.002364	1.4178
19.89	5.57125	1.41651	-0.00237	1.41888
19.9	5.57367	1.41746	-0.002378	1.41984
19.91	5.57986	1.41841	-0.002357	1.42077
19.92	5.58415	1.41943	-0.002342	1.42177
19.93	5.58543	1.42038	-0.002365	1.42274
19.94	5.58878	1.42145	-0.002375	1.42383
19.95	5.5931	1.42245	-0.002351	1.4248
19.96	5.59584	1.42328	-0.002351	1.42563
19.97	5.59905	1.42431	-0.002351	1.42666
19.98	5.60579	1.42553	-0.002338	1.42787
[truncated: 14,341 more rows]

## Sheet: M-60-11.0-87
Time [s]	Load [kN]	LVDT 1 [mm]	LVDT 2 [mm]	Displacement [mm]
0	0	0	0	0
0.01	0	0	0	0
0.02	3e-05	4e-06	0	4e-06
0.03	0.001033	8.6e-05	-5e-06	9.1e-05
0.04	0.005112	0.000298	-1.9e-05	0.000317
0.05	0.005219	0.000383	-3.6e-05	0.000419
0.06	-0.000216	0.00032	-3.4e-05	0.000354
0.07	0.002023	0.000351	-2.1e-05	0.000372
0.08	0.004984	0.000288	-3.4e-05	0.000322
0.09	0.003809	0.000224	-4.7e-05	0.000271
0.1	0.001732	0.00035	-2e-05	0.00037
0.11	-0.005491	0.000484	-1.9e-05	0.000503
0.12	-0.008496	0.000655	-4.8e-05	0.000703
0.13	-0.001423	0.000763	-4.5e-05	0.000808
0.14	0.005007	0.000618	-3e-05	0.000648
0.15	0.006481	0.000467	-2.7e-05	0.000494
0.16	0.000493	0.000413	-3e-05	0.000443
0.17	-0.010043	0.000501	-4.3e-05	0.000544
0.18	-0.012478	0.000588	-5e-05	0.000638
0.19	-0.005467	0.00057	-2.6e-05	0.000596
0.2	-0.003721	0.000598	0	0.000598
0.21	-0.011492	0.000716	-1.1e-05	0.000727
0.22	-0.019257	0.000731	-4.5e-05	0.000776
0.23	-0.018496	0.000742	-5.1e-05	0.000793
0.24	-0.008964	0.000882	-2.9e-05	0.000911
0.25	-0.005277	0.0009	-2.3e-05	0.000923
0.26	-0.009211	0.000809	-3.8e-05	0.000847
0.27	-9.8e-05	0.000831	-3.7e-05	0.000868
0.28	0.005335	0.000764	-4.6e-05	0.00081
0.29	-0.006325	0.000652	-6.2e-05	0.000714
0.3	-0.003242	0.00067	-4.1e-05	0.000711
0.31	0.008074	0.000725	-3.4e-05	0.000759
0.32	0.000522	0.000558	-5.5e-05	0.000613
0.33	-0.00672	0.000492	-6e-05	0.000552
0.34	-0.001262	0.000647	-3.9e-05	0.000686
0.35	-0.002028	0.000685	-1e-05	0.000695
0.36	-0.00364	0.000626	-4e-06	0.00063
0.37	0.002329	0.000546	-2.8e-05	0.000574
0.38	0.00527	0.000484	-4.9e-05	0.000533
0.39	0.003379	0.000466	-4.8e-05	0.000514
0.4	-0.000243	0.000491	-4.3e-05	0.000534
0.41	-0.002628	0.000523	-4.2e-05	0.000565
0.42	-0.000193	0.000523	-3.4e-05	0.000557
0.43	-0.002477	0.000505	-3.6e-05	0.000541
0.44	-0.009138	0.000609	-4.3e-05	0.000652
0.45	-0.004573	0.0008	-2.3e-05	0.000823
0.46	0.004138	0.000778	-9e-06	0.000787
0.47	0.004013	0.000563	-2.6e-05	0.000589
0.48	0.002915	0.000475	-3.7e-05	0.000512
0.49	0.002382	0.000492	-3.8e-05	0.00053
0.5	0.00104	0.000553	-4e-05	0.000593
0.51	0.001416	0.000535	-5.1e-05	0.000586
0.52	0.005055	0.000444	-6e-05	0.000504
0.53	0.010369	0.000422	-4.9e-05	0.000471
0.54	0.008856	0.000398	-2.7e-05	0.000425
0.55	0.003419	0.000387	-2.9e-05	0.000416
0.56	0.004451	0.00042	-3e-05	0.00045
0.57	0.008727	0.000434	-3.5e-05	0.000469
0.58	0.011613	0.000358	-6.6e-05	0.000424
0.59	0.01092	0.000284	-5.7e-05	0.000341
0.6	0.003963	0.000272	-1.4e-05	0.000286
0.61	0.002752	0.000132	-1.6e-05	0.000148
0.62	0.010332	4e-05	-6.2e-05	0.000102
0.63	0.008846	0.00017	-7.7e-05	0.000247
0.64	0.004413	0.000208	-6.4e-05	0.000272
0.65	0.004898	0.000124	-5.6e-05	0.00018
0.66	0.000158	9.5e-05	-5e-05	0.000145
0.67	-0.002148	0.000247	-4.6e-05	0.000293
0.68	-0.001572	0.000304	-6.2e-05	0.000366
0.69	-0.00221	8e-05	-6.7e-05	0.000147
0.7	0.006561	2.1e-05	-4.9e-05	7e-05
0.71	0.015757	8.1e-05	-5.4e-05	0.000135
0.72	0.010833	0.000144	-6.6e-05	0.00021
0.73	0.00853	0.000129	-6.5e-05	0.000194
0.74	0.015131	2e-05	-6.2e-05	8.2e-05
0.75	0.018533	0.000174	-4.4e-05	0.000218
0.76	0.018268	0.000357	-2.8e-05	0.000385
0.77	0.01514	0.00016	-4.6e-05	0.000206
0.78	0.010457	-6e-05	-5.7e-05	-3e-06
0.79	0.007923	4.4e-05	-4.8e-05	9.2e-05
0.8	0.010191	0.00022	-5.4e-05	0.000274
0.81	0.013522	0.000228	-7.4e-05	0.000302
0.82	0.015825	0.000136	-7.6e-05	0.000212
0.83	0.016274	6.9e-05	-5.4e-05	0.000123
0.84	0.013654	9.2e-05	-3.8e-05	0.00013
0.85	0.01621	9.6e-05	-3.3e-05	0.000129
0.86	0.017336	0.000157	-5.9e-05	0.000216
0.87	0.009941	0.000189	-8.7e-05	0.000276
0.88	0.011965	0.000145	-7.3e-05	0.000218
0.89	0.014482	0.000127	-5.1e-05	0.000178
0.9	0.010899	4.9e-05	-4.6e-05	9.5e-05
0.91	0.014401	3.9e-05	-6e-05	9.9e-05
0.92	0.013885	0.0001	-7e-05	0.00017
0.93	0.008429	0.000179	-5.8e-05	0.000237
0.94	0.010515	8.2e-05	-6.4e-05	0.000146
0.95	0.012224	-2.7e-05	-8.8e-05	6.1e-05
0.96	0.010345	9e-05	-8.3e-05	0.000173
0.97	0.013551	0.000102	-6e-05	0.000162
0.98	0.016651	-1.9e-05	-5.2e-05	3.3e-05
0.99	0.012678	0.000145	-5.6e-05	0.000201
1	0.010454	0.000241	-6.2e-05	0.000303
1.01	0.014001	8e-05	-7.4e-05	0.000154
1.02	0.013993	0.000131	-7.3e-05	0.000204
1.03	0.010833	0.000195	-5.8e-05	0.000253
1.04	0.00721	4.9e-05	-5.1e-05	0.0001
1.05	0.005072	-4e-06	-6.9e-05	6.5e-05
1.06	0.009474	2.9e-05	-7.4e-05	0.000103
1.07	0.013401	0.000108	-6.6e-05	0.000174
1.08	0.006407	0.000226	-7.7e-05	0.000303
1.09	0.004639	0.000182	-6.8e-05	0.00025
1.1	0.012978	0.000164	-4.4e-05	0.000208
1.11	0.010252	0.000105	-5.7e-05	0.000162
1.12	0.004518	6.7e-05	-8.3e-05	0.00015
1.13	0.008508	0.000247	-9.5e-05	0.000342
1.14	0.011371	0.000305	-8.5e-05	0.00039
1.15	0.011016	0.00011	-6.3e-05	0.000173
1.16	0.012713	-2.5e-05	-8e-05	5.5e-05
1.17	0.012369	0.00025	-8.5e-05	0.000335
1.18	0.009989	0.000397	-5.9e-05	0.000456
1.19	0.010262	0.000143	-6.7e-05	0.00021
1.2	0.012361	6e-05	-7.6e-05	0.000136
1.21	0.011614	0.000183	-6.5e-05	0.000248
1.22	0.007922	0.00022	-8.3e-05	0.000303
1.23	0.00636	0.00015	-9.8e-05	0.000248
1.24	0.007345	0.000127	-7.8e-05	0.000205
1.25	0.006682	0.000109	-7.2e-05	0.000181
1.26	0.005359	0.0001	-8.2e-05	0.000182
1.27	0.007279	0.000171	-5.7e-05	0.000228
1.28	0.008858	0.000276	-3.4e-05	0.00031
1.29	0.008776	0.000296	-5.9e-05	0.000355
1.3	0.00722	2e-06	-8.7e-05	8.9e-05
1.31	0.001536	-5.1e-05	-8.1e-05	3e-05
1.32	0.002587	0.000317	-8.1e-05	0.000398
1.33	0.007186	0.00032	-8.8e-05	0.000408
1.34	0.004274	6.1e-05	-8.1e-05	0.000142
1.35	0.00427	7.7e-05	-7.6e-05	0.000153
1.36	0.007125	0.000107	-8.4e-05	0.000191
1.37	0.002622	6.5e-05	-8.7e-05	0.000152
1.38	-0.002491	0.000163	-9e-05	0.000253
1.39	0.00137	0.000185	-8.6e-05	0.000271
1.4	0.005626	0.000163	-7.2e-05	0.000235
1.41	0.009482	0.000199	-7.5e-05	0.000274
1.42	0.013304	9e-05	-9.3e-05	0.000183
1.43	0.006347	4.5e-05	-8.9e-05	0.000134
1.44	0.001613	0.000167	-7.4e-05	0.000241
1.45	0.003882	0.000197	-6.9e-05	0.000266
1.46	-0.000599	0.000135	-7.6e-05	0.000211
1.47	-0.002713	0.000205	-9.3e-05	0.000298
1.48	0.005531	0.00024	-8.8e-05	0.000328
1.49	0.009094	-2e-06	-8.3e-05	8.1e-05
1.5	0.002612	1.8e-05	-9.8e-05	0.000116
1.51	-0.003946	0.000209	-8.4e-05	0.000293
1.52	-0.001702	0.000193	-5.7e-05	0.00025
1.53	0.004431	0.000223	-5.8e-05	0.000281
1.54	0.007637	0.000152	-8.2e-05	0.000234
1.55	0.009465	2.3e-05	-9.2e-05	0.000115
1.56	0.012842	0.000146	-8.5e-05	0.000231
1.57	0.015921	0.000165	-7.7e-05	0.000242
1.58	0.01921	0.000136	-8.9e-05	0.000225
1.59	0.017325	0.000147	-8.3e-05	0.00023
1.6	0.013424	0.000114	-4e-05	0.000154
1.61	0.015525	0.000143	-5.8e-05	0.000201
1.62	0.013716	0.000145	-0.000104	0.000249
1.63	0.0091	0.000116	-9.9e-05	0.000215
1.64	0.010253	0.000149	-8.3e-05	0.000232
1.65	0.012881	0.000244	-8.5e-05	0.000329
1.66	0.014814	0.000215	-9.7e-05	0.000312
1.67	0.015751	0.000141	-8.7e-05	0.000228
1.68	0.014927	0.000187	-7.3e-05	0.00026
1.69	0.013265	5.2e-05	-9.1e-05	0.000143
1.7	0.014016	-5.5e-05	-9.8e-05	4.3e-05
1.71	0.018343	0.000166	-9.7e-05	0.000263
1.72	0.021168	0.000173	-0.000113	0.000286
1.73	0.016186	2.9e-05	-0.000116	0.000145
1.74	0.01193	0.000206	-0.000112	0.000318
1.75	0.018473	0.000229	-0.000116	0.000345
1.76	0.020706	-3.9e-05	-0.000111	7.2e-05
1.77	0.014405	1.6e-05	-0.000104	0.00012
1.78	0.013436	9e-05	-9.2e-05	0.000182
1.79	0.017841	2.3e-05	-7.9e-05	0.000102
1.8	0.016987	0.000185	-9.3e-05	0.000278
1.81	0.008804	0.000144	-9e-05	0.000234
1.82	0.00583	-4.2e-05	-8e-05	3.8e-05
1.83	0.011367	6.8e-05	-9.8e-05	0.000166
1.84	0.012788	0.000204	-8.7e-05	0.000291
1.85	0.008246	0.000273	-7.1e-05	0.000344
1.86	0.005306	0.000237	-9.2e-05	0.000329
1.87	0.005787	3.1e-05	-0.000104	0.000135
1.88	0.010966	-7.3e-05	-8.6e-05	1.3e-05
1.89	0.020587	8.9e-05	-8.9e-05	0.000178
1.9	0.024847	0.000178	-9.3e-05	0.000271
1.91	0.018802	5.9e-05	-8.4e-05	0.000143
1.92	0.014073	-2.1e-05	-0.000108	8.7e-05
1.93	0.015942	-2.4e-05	-0.000121	9.7e-05
1.94	0.018228	6.5e-05	-9.7e-05	0.000162
1.95	0.017023	0.000113	-8.9e-05	0.000202
1.96	0.011333	0.000114	-9.7e-05	0.000211
1.97	0.007547	7.3e-05	-8.4e-05	0.000157
1.98	0.00992	-0.000103	-7.1e-05	-3.2e-05
1.99	0.008444	3.8e-05	-9.8e-05	0.000136
2	0.005418	0.000174	-0.000126	0.0003
2.01	0.014381	-1.2e-05	-0.00013	0.000118
2.02	0.025267	-2e-05	-0.000109	8.9e-05
2.03	0.023222	0.000169	-8.2e-05	0.000251
2.04	0.016464	0.000242	-9.7e-05	0.000339
2.05	0.016496	0.000171	-0.000114	0.000285
2.06	0.021993	0.000127	-0.000101	0.000228
2.07	0.018361	-1e-06	-9.5e-05	9.4e-05
2.08	0.014212	-5.3e-05	-9.9e-05	4.6e-05
2.09	0.017384	5.4e-05	-0.000104	0.000158
2.1	0.015666	9.2e-05	-0.000114	0.000206
2.11	0.015339	0.000123	-0.000136	0.000259
2.12	0.015346	0.000167	-0.000135	0.000302
2.13	0.009398	0.000123	-0.000109	0.000232
2.14	0.013973	0.000114	-0.000108	0.000222
2.15	0.025893	0.00027	-0.000105	0.000375
2.16	0.028502	0.000127	-0.000112	0.000239
2.17	0.02519	2.5e-05	-0.000131	0.000156
2.18	0.01531	0.000267	-0.00011	0.000377
2.19	0.004618	0.000226	-9.4e-05	0.00032
2.2	0.009251	4.6e-05	-0.000117	0.000163
2.21	0.017165	5.8e-05	-0.000128	0.000186
2.22	0.012794	6.7e-05	-0.000105	0.000172
2.23	0.005412	0.000175	-9.7e-05	0.000272
2.24	0.003383	0.000164	-0.000112	0.000276
2.25	0.004433	5.8e-05	-0.000113	0.000171
2.26	0.008251	0.000236	-0.000103	0.000339
2.27	0.010802	0.000166	-9.6e-05	0.000262
2.28	0.009577	-6.2e-05	-9.4e-05	3.2e-05
2.29	0.012266	4.4e-05	-0.000113	0.000157
2.3	0.013412	0.0001	-0.000124	0.000224
2.31	0.004098	0.000129	-0.00011	0.000239
2.32	0.001915	7.7e-05	-0.000115	0.000192
2.33	0.01274	-7e-06	-0.000127	0.00012
2.34	0.014726	0.000131	-0.000115	0.000246
2.35	0.005664	0.000156	-0.000106	0.000262
2.36	0.002126	3.6e-05	-0.000123	0.000159
2.37	0.004375	4e-05	-0.000128	0.000168
2.38	0.003655	0.000171	-0.000112	0.000283
2.39	-0.000604	8.3e-05	-0.000104	0.000187
2.4	-0.004468	8.6e-05	-0.000112	0.000198
2.41	-0.004489	0.000182	-0.000114	0.000296
2.42	-0.001497	8.1e-05	-0.000101	0.000182
2.43	0.005788	9.7e-05	-9.8e-05	0.000195
2.44	0.008357	0.00012	-0.0001	0.00022
2.45	0.001416	0.000109	-0.0001	0.000209
2.46	0.000933	0.000156	-0.000121	0.000277
2.47	0.00552	0.000137	-0.000148	0.000285
2.48	0.004255	7.8e-05	-0.000142	0.00022
2.49	0.008561	5.8e-05	-0.000114	0.000172
2.5	0.018869	9.4e-05	-0.000115	0.000209
2.51	0.01523	0.000153	-0.000129	0.000282
2.52	0.004609	0.000135	-0.000114	0.000249
2.53	0.00431	2.2e-05	-0.000105	0.000127
2.54	0.009834	6.4e-05	-0.000138	0.000202
2.55	0.011823	0.000214	-0.000141	0.000355
2.56	0.009483	0.000175	-0.000109	0.000284
2.57	0.006439	0.00015	-0.000122	0.000272
2.58	0.002284	0.00015	-0.000127	0.000277
2.59	0.00108	8.9e-05	-0.000108	0.000197
2.6	0.005228	5.6e-05	-0.000111	0.000167
2.61	0.00913	0.000134	-0.000119	0.000253
2.62	0.008574	0.000252	-0.000122	0.000374
2.63	0.004882	0.00022	-0.00013	0.00035
2.64	0.001521	0.000162	-0.000126	0.000288
2.65	0.001397	0.00014	-0.000112	0.000252
2.66	0.000111	0.000101	-0.000132	0.000233
2.67	-0.003073	0.000102	-0.000136	0.000238
2.68	-0.000377	7.7e-05	-0.000101	0.000178
2.69	0.003552	0.000136	-0.000114	0.00025
2.7	0.002279	0.000191	-0.000159	0.00035
2.71	-0.001982	1.7e-05	-0.000167	0.000184
2.72	-0.003196	-1.5e-05	-0.000158	0.000143
2.73	-3.4e-05	0.000172	-0.000135	0.000307
2.74	-0.002495	0.000229	-0.000122	0.000351
2.75	-0.008653	0.000107	-0.000144	0.000251
2.76	-0.004314	-4.2e-05	-0.000151	0.000109
2.77	0.004019	0.00016	-0.000134	0.000294
2.78	0.004402	0.000291	-0.000126	0.000417
2.79	0.002817	2.8e-05	-0.000129	0.000157
2.8	0.001366	7.5e-05	-0.000135	0.00021
2.81	-0.001158	0.00031	-0.00013	0.00044
2.82	-0.001023	6.6e-05	-0.000133	0.000199
2.83	-0.004705	-7.9e-05	-0.000144	6.5e-05
2.84	-0.010781	0.000234	-0.000138	0.000372
2.85	-0.010563	0.000217	-0.000117	0.000334
2.86	-0.006942	6.4e-05	-0.000111	0.000175
2.87	-0.006135	0.000224	-0.000128	0.000352
2.88	-0.007606	0.000178	-0.000133	0.000311
2.89	-0.003394	3.9e-05	-0.000141	0.00018
2.9	0.002626	7.8e-05	-0.000151	0.000229
2.91	0.000827	0.000107	-0.000135	0.000242
2.92	-0.001679	0.000121	-0.00013	0.000251
2.93	-0.000747	0.00022	-0.000141	0.000361
2.94	0.002468	0.000197	-0.00013	0.000327
2.95	0.004684	0.00014	-0.000133	0.000273
2.96	0.002497	0.000276	-0.00015	0.000426
2.97	0.000619	0.000245	-0.000142	0.000387
2.98	0.003183	6.9e-05	-0.000124	0.000193
2.99	0.003921	0.00017	-0.000135	0.000305
3	0.004739	0.00018	-0.000156	0.000336
3.01	0.007495	-8.7e-05	-0.000148	6.1e-05
3.02	0.007848	0.000115	-0.000128	0.000243
3.03	0.007778	0.000359	-0.000126	0.000485
3.04	0.005481	0.000105	-0.000128	0.000233
3.05	0.000192	6.7e-05	-0.000135	0.000202
3.06	0.006639	0.000282	-0.000154	0.000436
3.07	0.016642	0.000138	-0.000147	0.000285
3.08	0.013697	-3.2e-05	-0.000139	0.000107
3.09	0.011121	0.00019	-0.000144	0.000334
3.1	0.011135	0.00023	-0.000133	0.000363
3.11	0.010786	7.7e-05	-0.000137	0.000214
3.12	0.010896	0.000107	-0.00015	0.000257
3.13	0.012296	0.000112	-0.00014	0.000252
3.14	0.014333	0.000106	-0.000132	0.000238
3.15	0.012609	0.000127	-0.000131	0.000258
3.16	0.013512	0.000195	-0.000145	0.00034
3.17	0.011055	0.000185	-0.000157	0.000342
3.18	0.001248	0.000107	-0.000136	0.000243
3.19	0.001873	0.000101	-0.000127	0.000228
3.2	0.007273	6.3e-05	-0.000137	0.0002
3.21	0.005751	0.000161	-0.000132	0.000293
3.22	0.004267	0.00013	-0.000131	0.000261
3.23	0.004577	4.1e-05	-0.000146	0.000187
3.24	0.006926	5.2e-05	-0.00016	0.000212
3.25	0.012268	9.7e-05	-0.000137	0.000234
3.26	0.011428	0.000307	-0.000117	0.000424
3.27	0.002605	0.000148	-0.000136	0.000284
3.28	0.00065	-0.000108	-0.00015	4.2e-05
3.29	0.003372	0.000157	-0.000146	0.000303
3.3	0.003195	0.000289	-0.000157	0.000446
3.31	0.003556	9.3e-05	-0.000169	0.000262
3.32	0.005671	0	-0.000163	0.000163
3.33	0.008658	0.000192	-0.000155	0.000347
3.34	0.009404	0.000306	-0.000143	0.000449
3.35	0.007368	0.000155	-0.000134	0.000289
3.36	0.006647	5.8e-05	-0.00015	0.000208
3.37	0.008084	0.00012	-0.000165	0.000285
3.38	0.008768	0.000147	-0.000163	0.00031
3.39	0.008839	0.000133	-0.000159	0.000292
3.4	0.011497	0.000179	-0.00015	0.000329
3.41	0.014505	3.3e-05	-0.000148	0.000181
3.42	0.012965	-3.6e-05	-0.000155	0.000119
3.43	0.008861	0.000245	-0.000157	0.000402
3.44	0.011032	0.000278	-0.000158	0.000436
3.45	0.01056	0.000106	-0.000154	0.00026
3.46	0.004332	8e-05	-0.000144	0.000224
3.47	0.007867	0.000102	-0.000139	0.000241
3.48	0.010659	0.000182	-0.000146	0.000328
3.49	0.00271	0.000137	-0.000135	0.000272
3.5	-0.000216	4.1e-05	-0.000121	0.000162
3.51	0.003222	0.00024	-0.000142	0.000382
3.52	0.004665	0.000223	-0.000165	0.000388
3.53	0.003361	3.8e-05	-0.000167	0.000205
3.54	0.003727	0.000188	-0.000165	0.000353
3.55	0.007672	0.000211	-0.000163	0.000374
3.56	0.006984	7.2e-05	-0.000145	0.000217
3.57	0.002727	-4.2e-05	-0.000149	0.000107
3.58	0.001632	7.2e-05	-0.000177	0.000249
3.59	0.003855	0.000219	-0.000168	0.000387
3.6	0.005752	0.000215	-0.00015	0.000365
3.61	0.003839	0.00027	-0.00017	0.00044
3.62	0.009146	0.000183	-0.000171	0.000354
3.63	0.017903	0.000111	-0.00015	0.000261
3.64	0.014285	0.000207	-0.000141	0.000348
3.65	0.007975	0.000121	-0.000157	0.000278
3.66	0.011101	0.00011	-0.000183	0.000293
3.67	0.013346	0.000306	-0.000167	0.000473
3.68	0.008928	0.000305	-0.000143	0.000448
3.69	0.009842	8.2e-05	-0.000147	0.000229
3.7	0.013028	-5e-06	-0.000159	0.000154
3.71	0.006163	0.000143	-0.00018	0.000323
3.72	0.001485	0.000176	-0.000178	0.000354
3.73	0.00698	8.5e-05	-0.000163	0.000248
3.74	0.009647	0.000104	-0.000171	0.000275
3.75	0.006594	0.000157	-0.000168	0.000325
3.76	0.007342	9.8e-05	-0.000171	0.000269
3.77	0.008759	9.7e-05	-0.000185	0.000282
3.78	0.010474	0.000214	-0.000179	0.000393
3.79	0.00969	0.000163	-0.000181	0.000344
3.8	-0.001466	1e-06	-0.000196	0.000197
3.81	-0.005181	7.4e-05	-0.000187	0.000261
3.82	0.005028	0.000272	-0.000159	0.000431
3.83	0.010089	0.00024	-0.000155	0.000395
3.84	0.008048	5.3e-05	-0.000169	0.000222
3.85	0.009015	0.000182	-0.00017	0.000352
3.86	0.009799	0.000291	-0.000166	0.000457
3.87	0.006194	7.7e-05	-0.000158	0.000235
3.88	0.006245	8.6e-05	-0.000156	0.000242
3.89	0.009607	0.000282	-0.000173	0.000455
3.9	0.006869	0.000272	-0.000178	0.00045
3.91	0.000498	0.000112	-0.00017	0.000282
3.92	-0.000696	8.4e-05	-0.000159	0.000243
3.93	0.004227	0.00021	-0.000151	0.000361
3.94	0.012663	0.000231	-0.000161	0.000392
3.95	0.014363	9.8e-05	-0.000175	0.000273
3.96	0.008292	7.7e-05	-0.000189	0.000266
3.97	0.006961	0.000168	-0.000192	0.00036
3.98	0.007464	0.000127	-0.000166	0.000293
3.99	0.003468	0.000129	-0.000158	0.000287
4	0.000375	0.000115	-0.000186	0.000301
4.01	-0.001837	0.000112	-0.000194	0.000306
4.02	-0.004148	0.000128	-0.000185	0.000313
4.03	-0.000478	0.000158	-0.00018	0.000338
4.04	0.001584	0.000199	-0.000178	0.000377
4.05	-0.004514	0.000126	-0.000188	0.000314
4.06	-0.005279	0.000113	-0.000195	0.000308
4.07	0.000601	0.000154	-0.000183	0.000337
4.08	0.001731	0.000177	-0.000181	0.000358
4.09	-7.3e-05	0.000213	-0.000176	0.000389
4.1	0.004113	0.000138	-0.000163	0.000301
4.11	0.007916	5.9e-05	-0.000177	0.000236
4.12	0.004233	0.000167	-0.000169	0.000336
4.13	0.001622	0.000194	-0.000152	0.000346
4.14	-0.000123	6.6e-05	-0.000173	0.000239
4.15	-0.00026	0.000101	-0.000184	0.000285
4.16	0.006761	0.000231	-0.00018	0.000411
4.17	0.007034	0.000182	-0.000194	0.000376
4.18	-0.001875	2e-05	-0.000194	0.000214
4.19	-0.003021	4.9e-05	-0.000172	0.000221
4.2	5.7e-05	0.00022	-0.000176	0.000396
4.21	-0.000602	0.000212	-0.000174	0.000386
4.22	-0.005125	0.000133	-0.000167	0.0003
4.23	-0.008527	0.000136	-0.000187	0.000323
4.24	-0.006232	0.000184	-0.000198	0.000382
4.25	-0.005477	0.000164	-0.000191	0.000355
4.26	-0.005072	8e-05	-0.000183	0.000263
4.27	0.000759	0.00012	-0.00018	0.0003
4.28	0.000651	0.000193	-0.000199	0.000392
4.29	-0.008695	0.000138	-0.000216	0.000354
4.3	-0.010692	5.4e-05	-0.000185	0.000239
4.31	-0.006684	0.000125	-0.000159	0.000284
4.32	-0.006915	0.000187	-0.000182	0.000369
4.33	-0.005449	0.000127	-0.000198	0.000325
4.34	0.002834	0.000142	-0.000195	0.000337
4.35	0.008304	0.000239	-0.000189	0.000428
4.36	0.00321	0.000129	-0.000183	0.000312
4.37	-0.001671	5.9e-05	-0.00019	0.000249
4.38	0.002353	0.000247	-0.000199	0.000446
4.39	0.003414	0.000282	-0.000206	0.000488
4.4	0.000875	1.3e-05	-0.000207	0.00022
4.41	0.004723	-5.7e-05	-0.000201	0.000144
4.42	0.006931	0.000214	-0.000197	0.000411
4.43	0.001439	0.000381	-0.0002	0.000581
4.44	-0.000852	0.000101	-0.000195	0.000296
4.45	0.005009	-5.5e-05	-0.000186	0.000131
4.46	0.00785	0.000247	-0.000187	0.000434
4.47	0.00273	0.00023	-0.000183	0.000413
4.48	-0.000453	2.3e-05	-0.000175	0.000198
4.49	-0.000342	0.000145	-0.000198	0.000343
4.5	-0.003543	0.000181	-0.000211	0.000392
4.51	-0.004018	0.000123	-0.000196	0.000319
4.52	0.000584	0.000195	-0.000196	0.000391
4.53	-0.002065	0.000219	-0.000197	0.000416
4.54	-0.006135	0.000128	-0.000187	0.000315
4.55	-0.001763	0.000191	-0.000181	0.000372
4.56	0.002994	0.000214	-0.000193	0.000407
4.57	0.000938	0.000161	-0.000204	0.000365
4.58	-0.004058	0.000132	-0.000202	0.000334
4.59	-0.006459	0.000157	-0.000198	0.000355
4.6	-0.004824	0.000197	-0.000193	0.00039
4.61	-0.003292	8.7e-05	-0.000186	0.000273
4.62	-0.006087	0.000174	-0.000189	0.000363
4.63	-0.003484	0.000253	-0.000199	0.000452
4.64	0.005465	7.9e-05	-0.000195	0.000274
4.65	0.003696	0.000171	-0.000183	0.000354
4.66	-0.006239	0.000312	-0.000168	0.00048
4.67	-0.008938	0.000151	-0.000179	0.00033
4.68	-0.005491	-5.2e-05	-0.000209	0.000157
4.69	0.000583	0.000129	-0.0002	0.000329
4.7	0.009622	0.000404	-0.000186	0.00059
4.71	0.010882	0.000279	-0.000205	0.000484
4.72	-0.001756	6.9e-05	-0.000201	0.00027
4.73	-0.003894	0.000121	-0.000202	0.000323
4.74	0.006591	0.000265	-0.000199	0.000464
4.75	0.009902	0.000193	-0.000169	0.000362
4.76	0.006932	0.000134	-0.000201	0.000335
4.77	0.001171	0.000121	-0.000241	0.000362
4.78	-0.002189	2.8e-05	-0.000197	0.000225
4.79	0.000869	0.000149	-0.000179	0.000328
4.8	0.002789	0.000216	-0.000209	0.000425
4.81	0.005914	0.00012	-0.0002	0.00032
4.82	0.01066	0.000114	-0.000183	0.000297
4.83	0.004721	0.000182	-0.000199	0.000381
4.84	0.00029	0.000274	-0.000211	0.000485
4.85	0.00264	0.000157	-0.000209	0.000366
4.86	-0.002319	-3e-06	-0.000192	0.000189
4.87	-0.004289	0.000158	-0.000187	0.000345
4.88	0.004089	0.000338	-0.000207	0.000545
4.89	0.003271	0.000291	-0.000203	0.000494
4.9	-0.004669	9.9e-05	-0.000188	0.000287
4.91	-0.002091	8.5e-05	-0.000202	0.000287
4.92	0.002518	0.000214	-0.000202	0.000416
4.93	0.000872	0.000236	-0.000187	0.000423
4.94	0.000271	0.000147	-0.000215	0.000362
4.95	-0.002533	0.000151	-0.000246	0.000397
4.96	-0.007984	0.000264	-0.00021	0.000474
4.97	-0.005997	0.000177	-0.000183	0.00036
4.98	0.000145	4.6e-05	-0.000221	0.000267
4.99	0.000834	7.8e-05	-0.000215	0.000293
5	-0.004356	0.000253	-0.000176	0.000429
5.01	-0.008495	0.000302	-0.000183	0.000485
5.02	-0.008835	0.00013	-0.000197	0.000327
5.03	-0.003808	0.000128	-0.000206	0.000334
5.04	-0.000244	0.000208	-0.000212	0.00042
5.05	-0.006251	0.000149	-0.000216	0.000365
5.06	-0.009761	0.000135	-0.000222	0.000357
5.07	-0.003652	0.000179	-0.000206	0.000385
5.08	0.001615	0.00017	-0.000193	0.000363
5.09	-0.001719	0.00015	-0.000213	0.000363
5.1	-0.009804	9.4e-05	-0.000224	0.000318
5.11	-0.009447	0.000169	-0.000211	0.00038
5.12	0.00041	0.000275	-0.000201	0.000476
5.13	0.005009	0.000224	-0.000194	0.000418
5.14	0.004721	0.000187	-0.000216	0.000403
5.15	0.005118	9.5e-05	-0.000219	0.000314
5.16	-0.001535	9.1e-05	-0.000188	0.000279
5.17	-0.00674	0.00019	-0.000204	0.000394
5.18	-0.003013	7.9e-05	-0.000229	0.000308
5.19	-0.000746	0.000102	-0.000212	0.000314
5.2	-0.001165	0.000312	-0.000198	0.00051
5.21	-0.00385	0.000258	-0.000194	0.000452
5.22	-0.006069	0.000135	-0.00019	0.000325
5.23	-0.00267	0.000168	-0.000208	0.000376
5.24	0.000307	8.8e-05	-0.000204	0.000292
5.25	-0.002068	7.7e-05	-0.000189	0.000266
5.26	-0.005998	0.000301	-0.0002	0.000501
5.27	-0.005676	0.000263	-0.000199	0.000462
5.28	-0.001697	5.7e-05	-0.000195	0.000252
5.29	0.000905	0.000116	-0.00021	0.000326
5.3	0.002793	0.000221	-0.00021	0.000431
5.31	0.005655	0.000214	-0.000206	0.00042
5.32	0.007417	0.000102	-0.000202	0.000304
5.33	0.003538	0.000208	-0.000202	0.00041
5.34	-0.001779	0.000311	-0.000222	0.000533
5.35	0.003449	0.000128	-0.000216	0.000344
5.36	0.007708	7.6e-05	-0.000202	0.000278
5.37	0.002979	0.000101	-0.000216	0.000317
5.38	-0.001663	0.000166	-0.000228	0.000394
5.39	-0.004341	0.000222	-0.000223	0.000445
5.4	-0.002965	0.000174	-0.000206	0.00038
5.41	0.002739	4e-06	-0.000193	0.000197
5.42	0.003659	6e-06	-0.000209	0.000215
5.43	0.001496	0.000289	-0.000226	0.000515
5.44	0.000221	0.000278	-0.00022	0.000498
5.45	-0.002071	8.2e-05	-0.000223	0.000305
5.46	-0.002277	0.000175	-0.000246	0.000421
5.47	-0.001771	0.000212	-0.000244	0.000456
5.48	-0.004536	9e-05	-0.000217	0.000307
5.49	-0.002537	0.000137	-0.000215	0.000352
5.5	-0.001027	0.000255	-0.000243	0.000498
5.51	-0.010717	0.000108	-0.00025	0.000358
5.52	-0.016622	1.7e-05	-0.000226	0.000243
5.53	-0.010745	0.000221	-0.000211	0.000432
5.54	-0.00715	0.000229	-0.000223	0.000452
5.55	-0.009137	0.000209	-0.000233	0.000442
5.56	-0.002754	0.000143	-0.000215	0.000358
5.57	0.006347	4.7e-05	-0.000201	0.000248
5.58	0.002253	0.000157	-0.000225	0.000382
5.59	-0.007411	0.000128	-0.000235	0.000363
5.6	-0.006492	0.000113	-0.000226	0.000339
5.61	0.00013	0.000235	-0.000231	0.000466
5.62	0.005399	0.000217	-0.000232	0.000449
5.63	0.008901	9.8e-05	-0.000229	0.000327
5.64	0.007267	0.000148	-0.000221	0.000369
5.65	0.001616	0.000256	-0.000234	0.00049
5.66	0.000795	0.000114	-0.000258	0.000372
5.67	0.002371	7.2e-05	-0.000232	0.000304
5.68	-2.7e-05	0.000216	-0.000193	0.000409
5.69	-8.1e-05	0.000209	-0.000214	0.000423
5.7	0.003486	0.000164	-0.000238	0.000402
5.71	0.006265	0.000102	-0.000226	0.000328
5.72	0.004856	0.000153	-0.000225	0.000378
5.73	0.005419	0.000196	-0.000216	0.000412
5.74	0.011984	0.000161	-0.000212	0.000373
5.75	0.011957	0.000238	-0.000237	0.000475
5.76	0.009856	0.000168	-0.000241	0.000409
5.77	0.01789	0.00012	-0.000223	0.000343
5.78	0.02342	0.000208	-0.000223	0.000431
5.79	0.017979	0.000147	-0.000234	0.000381
5.8	0.016516	9.8e-05	-0.000226	0.000324
5.81	0.014615	0.000265	-0.000227	0.000492
5.82	0.008126	0.000328	-0.000237	0.000565
5.83	0.009473	0.000134	-0.000238	0.000372
5.84	0.013359	5.4e-05	-0.000236	0.00029
5.85	0.009211	0.000157	-0.00024	0.000397
5.86	0.002993	0.000139	-0.000237	0.000376
5.87	0.001381	0.000133	-0.00023	0.000363
5.88	0.004467	0.000195	-0.000229	0.000424
5.89	0.00976	0.000168	-0.000236	0.000404
5.9	0.01018	0.000123	-0.000243	0.000366
5.91	0.008553	0.000151	-0.000228	0.000379
5.92	0.007597	0.000216	-0.000219	0.000435
5.93	0.00318	0.000143	-0.000234	0.000377
5.94	-0.001199	0.000162	-0.000239	0.000401
5.95	-0.001408	0.000293	-0.000245	0.000538
5.96	0.005552	0.000143	-0.000251	0.000394
5.97	0.009713	8.2e-05	-0.000246	0.000328
5.98	0.005024	0.000223	-0.000245	0.000468
5.99	0.003674	0.000127	-0.00024	0.000367
6	0.005934	0.000121	-0.000226	0.000347
6.01	0.005278	0.000216	-0.000235	0.000451
6.02	0.000417	9e-05	-0.000251	0.000341
6.03	-0.004522	0.000114	-0.000243	0.000357
6.04	-0.004895	0.000177	-0.000233	0.00041
6.05	0.001354	5.7e-05	-0.000229	0.000286
6.06	0.0083	0.000222	-0.000236	0.000458
6.07	0.008944	0.000313	-0.000231	0.000544
6.08	0.005769	0.000167	-0.00022	0.000387
6.09	0.003951	0.000166	-0.000239	0.000405
6.1	0.008769	0.000161	-0.000264	0.000425
6.11	0.014029	0.000159	-0.000255	0.000414
6.12	0.011954	0.000178	-0.000243	0.000421
6.13	0.008152	0.000209	-0.000249	0.000458
6.14	0.0107	0.000236	-0.000239	0.000475
6.15	0.015767	6.4e-05	-0.000224	0.000288
6.16	0.015331	4.8e-05	-0.000243	0.000291
6.17	0.011725	0.000193	-0.000262	0.000455
6.18	0.012633	0.000242	-0.000244	0.000486
6.19	0.011971	0.00021	-0.000238	0.000448
6.2	0.008971	0.000204	-0.000245	0.000449
6.21	0.0109	0.000215	-0.000226	0.000441
6.22	0.010566	0.000103	-0.000227	0.00033
6.23	0.005786	9.7e-05	-0.000259	0.000356
6.24	0.001587	0.000209	-0.000262	0.000471
6.25	0.000727	0.000296	-0.000243	0.000539
6.26	0.003199	0.000225	-0.00024	0.000465
6.27	0.005979	0.000108	-0.000244	0.000352
6.28	0.009529	0.000188	-0.000248	0.000436
6.29	0.016119	0.000151	-0.00025	0.000401
6.3	0.019445	0.000121	-0.000258	0.000379
6.31	0.009418	0.000292	-0.000264	0.000556
6.32	-8.6e-05	0.000296	-0.000252	0.000548
6.33	0.004102	2.3e-05	-0.000234	0.000257
6.34	0.006988	-1e-06	-0.000239	0.000238
6.35	-7.5e-05	0.000274	-0.000254	0.000528
6.36	-0.006845	0.00023	-0.000249	0.000479
6.37	-0.007986	1e-05	-0.000241	0.000251
6.38	-0.003985	0.000159	-0.000251	0.00041
6.39	-0.000287	0.000351	-0.000258	0.000609
6.4	-0.004028	0.000139	-0.00024	0.000379
6.41	-0.000729	8.2e-05	-0.000224	0.000306
6.42	0.008481	0.000205	-0.000228	0.000433
6.43	0.009957	5.5e-05	-0.000249	0.000304
6.44	0.01111	0.000169	-0.00025	0.000419
6.45	0.00693	0.000335	-0.000227	0.000562
6.46	-0.001502	6.3e-05	-0.000241	0.000304
6.47	0.001404	0.00013	-0.000258	0.000388
6.48	0.009147	0.000359	-0.000234	0.000593
6.49	0.008987	0.00015	-0.000228	0.000378
6.5	0.006941	7.6e-05	-0.000252	0.000328
6.51	0.007886	0.00021	-0.000248	0.000458
6.52	0.00596	0.000224	-0.000245	0.000469
6.53	0.007573	0.000187	-0.000271	0.000458
6.54	0.013791	0.000102	-0.000275	0.000377
6.55	0.011086	4.7e-05	-0.000267	0.000314
6.56	0.006198	6.3e-05	-0.000276	0.000339
6.57	0.00538	0.00015	-0.000268	0.000418
6.58	0.003891	0.000236	-0.000249	0.000485
6.59	0.00561	0.000311	-0.000235	0.000546
6.6	0.007624	0.00064	-0.000221	0.000861
6.61	0.002214	0.001725	-0.000236	0.001961
6.62	-0.002275	0.003086	-0.000256	0.003342
6.63	0.004893	0.003825	-0.000244	0.004069
6.64	0.013095	0.004617	-0.000234	0.004851
6.65	0.013973	0.005753	-0.000243	0.005996
6.66	0.007718	0.006585	-0.000247	0.006832
6.67	0.003455	0.007298	-0.00025	0.007548
6.68	0.009222	0.008211	-0.000249	0.00846
6.69	0.015068	0.008915	-0.000247	0.009162
6.7	0.0179	0.009436	-0.00026	0.009696
6.71	0.020467	0.010116	-0.000262	0.010378
6.72	0.020681	0.010727	-0.000244	0.010971
6.73	0.02362	0.011281	-0.000243	0.011524
6.74	0.030054	0.012098	-0.000248	0.012346
6.75	0.032346	0.012832	-0.000241	0.013073
6.76	0.030082	0.013359	-0.000253	0.013612
6.77	0.0287	0.014194	-0.000275	0.014469
6.78	0.030881	0.015096	-0.00026	0.015356
6.79	0.038864	0.015725	-0.000237	0.015962
6.8	0.048658	0.01656	-0.000258	0.016818
6.81	0.057715	0.01773	-0.000257	0.017987
6.82	0.06864	0.018759	-0.000235	0.018994
6.83	0.078087	0.019682	-0.00025	0.019932
6.84	0.084371	0.020687	-0.000275	0.020962
6.85	0.085273	0.021634	-0.000262	0.021896
6.86	0.083044	0.022636	-0.000248	0.022884
6.87	0.084519	0.023736	-0.000263	0.023999
6.88	0.089099	0.024698	-0.000265	0.024963
6.89	0.088211	0.025576	-0.000248	0.025824
6.9	0.088032	0.026577	-0.000256	0.026833
6.91	0.095452	0.027618	-0.000272	0.02789
6.92	0.103887	0.028652	-0.000279	0.028931
6.93	0.108305	0.029783	-0.000281	0.030064
6.94	0.10759	0.030882	-0.000269	0.031151
6.95	0.1108	0.031941	-0.000247	0.032188
6.96	0.119539	0.032985	-0.000263	0.033248
6.97	0.118487	0.033926	-0.000299	0.034225
6.98	0.113014	0.034911	-0.000283	0.035194
6.99	0.120467	0.036029	-0.000257	0.036286
7	0.13096	0.036988	-0.000277	0.037265
7.01	0.128464	0.037847	-0.000286	0.038133
7.02	0.128163	0.038989	-0.000264	0.039253
7.03	0.135864	0.040108	-0.000275	0.040383
7.04	0.139916	0.040983	-0.00029	0.041273
7.05	0.145407	0.042035	-0.000262	0.042297
7.06	0.152576	0.043184	-0.000254	0.043438
7.07	0.152316	0.04403	-0.000273	0.044303
7.08	0.154825	0.044959	-0.00027	0.045229
7.09	0.164339	0.046201	-0.000276	0.046477
7.1	0.165859	0.047251	-0.000291	0.047542
7.11	0.164342	0.048178	-0.000287	0.048465
7.12	0.170647	0.04924	-0.000283	0.049523
7.13	0.174853	0.050248	-0.000285	0.050533
7.14	0.175851	0.051248	-0.000283	0.051531
7.15	0.179237	0.052376	-0.000301	0.052677
7.16	0.182721	0.053398	-0.000304	0.053702
7.17	0.184769	0.054361	-0.000294	0.054655
7.18	0.191313	0.055443	-0.000317	0.05576
7.19	0.200982	0.05647	-0.000316	0.056786
7.2	0.203069	0.057452	-0.000285	0.057737
7.21	0.200952	0.058525	-0.000303	0.058828
7.22	0.200414	0.059544	-0.000326	0.05987
7.23	0.201352	0.06056	-0.000312	0.060872
7.24	0.207666	0.061677	-0.000314	0.061991
7.25	0.219532	0.062704	-0.000341	0.063045
7.26	0.225086	0.063642	-0.000339	0.063981
7.27	0.227511	0.064699	-0.000319	0.065018
7.28	0.238724	0.065754	-0.00032	0.066074
7.29	0.244625	0.066731	-0.000332	0.067063
7.3	0.244125	0.06776	-0.000345	0.068105
7.31	0.252172	0.068784	-0.000362	0.069146
7.32	0.261121	0.069707	-0.000352	0.070059
7.33	0.259969	0.070728	-0.000339	0.071067
7.34	0.259597	0.071846	-0.000365	0.072211
7.35	0.264023	0.072735	-0.000376	0.073111
7.36	0.268934	0.073593	-0.000359	0.073952
7.37	0.274283	0.074748	-0.000364	0.075112
7.38	0.277019	0.075839	-0.000375	0.076214
7.39	0.277314	0.076862	-0.000372	0.077234
7.4	0.278873	0.077944	-0.000379	0.078323
7.41	0.286947	0.078789	-0.000395	0.079184
7.42	0.298174	0.079688	-0.000393	0.080081
7.43	0.301826	0.080857	-0.000392	0.081249
7.44	0.303015	0.081865	-0.000399	0.082264
7.45	0.309569	0.082792	-0.00041	0.083202
7.46	0.312871	0.083875	-0.000425	0.0843
7.47	0.315707	0.084852	-0.000442	0.085294
7.48	0.322369	0.085735	-0.000451	0.086186
7.49	0.322646	0.086813	-0.000452	0.087265
7.5	0.327102	0.087884	-0.000463	0.088347
7.51	0.336003	0.088731	-0.000479	0.08921
7.52	0.334517	0.08977	-0.000491	0.090261
7.53	0.338503	0.090992	-0.000514	0.091506
7.54	0.346277	0.09196	-0.000545	0.092505
7.55	0.34609	0.092929	-0.000572	0.093501
7.56	0.349463	0.094052	-0.000608	0.09466
7.57	0.357833	0.095009	-0.00066	0.095669
7.58	0.363469	0.095903	-0.000721	0.096624
7.59	0.368631	0.09697	-0.000821	0.097791
7.6	0.376342	0.098005	-0.001017	0.099022
7.61	0.382482	0.098986	-0.001381	0.100367
7.62	0.385465	0.100062	-0.002067	0.102129
7.63	0.39016	0.101088	-0.00302	0.104108
7.64	0.395307	0.101954	-0.003835	0.105789
7.65	0.397233	0.102928	-0.004382	0.10731
7.66	0.400948	0.104088	-0.004883	0.108971
7.67	0.408996	0.105063	-0.005367	0.11043
7.68	0.414541	0.106034	-0.00582	0.111854
7.69	0.418362	0.107298	-0.006292	0.11359
7.7	0.426047	0.108382	-0.006749	0.115131
7.71	0.428966	0.109224	-0.007207	0.116431
7.72	0.429266	0.110329	-0.007727	0.118056
7.73	0.434691	0.111431	-0.008277	0.119708
7.74	0.436383	0.112283	-0.008745	0.121028
7.75	0.435059	0.11323	-0.009078	0.122308
7.76	0.441956	0.114414	-0.009358	0.123772
7.77	0.451134	0.115363	-0.009607	0.12497
7.78	0.453308	0.116231	-0.009841	0.126072
7.79	0.455314	0.117458	-0.010182	0.12764
7.8	0.462185	0.118548	-0.010614	0.129162
7.81	0.467237	0.119406	-0.011053	0.130459
7.82	0.46758	0.120538	-0.011464	0.132002
7.83	0.466719	0.121696	-0.011824	0.13352
7.84	0.474581	0.122623	-0.012222	0.134845
7.85	0.489436	0.123651	-0.0127	0.136351
7.86	0.495405	0.124683	-0.013161	0.137844
7.87	0.495701	0.125511	-0.013591	0.139102
7.88	0.492956	0.126531	-0.014019	0.14055
7.89	0.486698	0.127708	-0.014441	0.142149
7.9	0.489873	0.128637	-0.014859	0.143496
7.91	0.499508	0.129631	-0.015252	0.144883
7.92	0.504	0.130833	-0.015697	0.14653
7.93	0.507866	0.131813	-0.016291	0.148104
7.94	0.511677	0.132778	-0.016948	0.149726
7.95	0.510854	0.133909	-0.017565	0.151474
7.96	0.518302	0.134843	-0.018159	0.153002
7.97	0.530268	0.135772	-0.018722	0.154494
7.98	0.528345	0.136873	-0.01925	0.156123
7.99	0.524177	0.137873	-0.019799	0.157672
8	0.52796	0.138789	-0.020371	0.15916
8.01	0.531438	0.13987	-0.02092	0.16079
8.02	0.536584	0.141041	-0.021473	0.162514
8.03	0.543745	0.141955	-0.02204	0.163995
8.04	0.545475	0.142809	-0.022593	0.165402
8.05	0.547408	0.143848	-0.023072	0.16692
8.06	0.552725	0.144884	-0.023494	0.168378
8.07	0.554656	0.145848	-0.024	0.169848
8.08	0.554847	0.146834	-0.024664	0.171498
8.09	0.558778	0.147892	-0.025388	0.17328
8.1	0.562634	0.148924	-0.026012	0.174936
8.11	0.56217	0.149819	-0.026532	0.176351
8.12	0.563809	0.150699	-0.027116	0.177815
8.13	0.570841	0.15173	-0.027786	0.179516
8.14	0.57873	0.152804	-0.028411	0.181215
8.15	0.582165	0.153795	-0.029005	0.1828
8.16	0.578461	0.154805	-0.029561	0.184366
8.17	0.575151	0.155997	-0.029991	0.185988
8.18	0.584391	0.157013	-0.030331	0.187344
8.19	0.5964	0.157809	-0.030673	0.188482
8.2	0.598828	0.158887	-0.031094	0.189981
8.21	0.59896	0.159953	-0.031568	0.191521
8.22	0.602992	0.160852	-0.032008	0.19286
8.23	0.606839	0.161938	-0.032486	0.194424
8.24	0.607602	0.162988	-0.03306	0.196048
8.25	0.613109	0.163969	-0.033567	0.197536
8.26	0.620972	0.165183	-0.033931	0.199114
8.27	0.623741	0.166244	-0.034315	0.200559
8.28	0.629986	0.167002	-0.034742	0.201744
8.29	0.63787	0.168051	-0.035125	0.203176
8.3	0.638556	0.169271	-0.035515	0.204786
8.31	0.6429	0.170195	-0.035915	0.20611
8.32	0.650257	0.17106	-0.036279	0.207339
8.33	0.651279	0.17199	-0.036642	0.208632
8.34	0.653611	0.173036	-0.037034	0.21007
8.35	0.660045	0.174264	-0.037382	0.211646
8.36	0.665724	0.175308	-0.037681	0.212989
8.37	0.670345	0.176237	-0.038063	0.2143
8.38	0.675067	0.177373	-0.038504	0.215877
8.39	0.677096	0.178423	-0.038901	0.217324
8.4	0.679006	0.179265	-0.039272	0.218537
8.41	0.686322	0.180355	-0.03965	0.220005
8.42	0.690534	0.181455	-0.040038	0.221493
8.43	0.689294	0.182225	-0.040453	0.222678
8.44	0.692909	0.18323	-0.040907	0.224137
8.45	0.693999	0.184437	-0.041371	0.225808
8.46	0.692569	0.185375	-0.04188	0.227255
8.47	0.701123	0.186326	-0.042474	0.2288
8.48	0.70835	0.187437	-0.043096	0.230533
8.49	0.709744	0.188367	-0.043656	0.232023
8.5	0.714445	0.1892	-0.044075	0.233275
8.51	0.715446	0.190212	-0.044422	0.234634
8.52	0.7116	0.191246	-0.04477	0.236016
8.53	0.716982	0.192252	-0.045065	0.237317
8.54	0.730113	0.193336	-0.045362	0.238698
8.55	0.735938	0.194284	-0.045697	0.239981
8.56	0.735301	0.19519	-0.046036	0.241226
8.57	0.737221	0.196311	-0.046477	0.242788
8.58	0.741249	0.19726	-0.047009	0.244269
8.59	0.743717	0.198122	-0.0475	0.245622
8.6	0.744103	0.199354	-0.047916	0.24727
8.61	0.747073	0.2005	-0.048318	0.248818
8.62	0.754871	0.2013	-0.048722	0.250022
8.63	0.758554	0.202374	-0.049165	0.251539
8.64	0.75435	0.203604	-0.04963	0.253234
8.65	0.752611	0.204454	-0.05003	0.254484
8.66	0.759451	0.205422	-0.050373	0.255795
8.67	0.766156	0.206667	-0.050749	0.257416
8.68	0.766493	0.2077	-0.05116	0.25886
8.69	0.765383	0.208582	-0.051567	0.260149
8.7	0.764033	0.20958	-0.051996	0.261576
8.71	0.762144	0.210674	-0.052455	0.263129
8.72	0.767231	0.211633	-0.052978	0.264611
8.73	0.777999	0.212578	-0.053531	0.266109
8.74	0.777753	0.213674	-0.054085	0.267759
8.75	0.770097	0.214676	-0.05472	0.269396
8.76	0.776082	0.215638	-0.055381	0.271019
8.77	0.781703	0.216676	-0.055939	0.272615
8.78	0.774534	0.217615	-0.056435	0.27405
8.79	0.776807	0.218532	-0.056929	0.275461
8.8	0.78468	0.219575	-0.057405	0.27698
8.81	0.78357	0.22066	-0.057895	0.278555
8.82	0.784957	0.221641	-0.058448	0.280089
8.83	0.788349	0.222669	-0.059002	0.281671
8.84	0.78884	0.223716	-0.059524	0.28324
8.85	0.794091	0.22458	-0.06007	0.28465
8.86	0.801141	0.22553	-0.060577	0.286107
8.87	0.804371	0.226591	-0.060941	0.287532
8.88	0.80894	0.227612	-0.061235	0.288847
8.89	0.810792	0.22858	-0.061523	0.290103
8.9	0.810555	0.229579	-0.061785	0.291364
8.91	0.814788	0.230541	-0.062032	0.292573
8.92	0.816617	0.231444	-0.062279	0.293723
8.93	0.82056	0.23251	-0.062551	0.295061
8.94	0.828102	0.233564	-0.062839	0.296403
8.95	0.827026	0.234553	-0.063108	0.297661
8.96	0.822989	0.235582	-0.063373	0.298955
8.97	0.827015	0.236581	-0.063646	0.300227
8.98	0.830818	0.237613	-0.063921	0.301534
8.99	0.830515	0.238692	-0.06423	0.302922
9	0.833416	0.239663	-0.064553	0.304216
9.01	0.838293	0.240669	-0.064913	0.305582
9.02	0.839163	0.241834	-0.065359	0.307193
9.03	0.839753	0.242896	-0.065867	0.308763
9.04	0.84813	0.243765	-0.06643	0.310195
9.05	0.856118	0.244767	-0.066934	0.311701
9.06	0.852289	0.245899	-0.067264	0.313163
9.07	0.847844	0.246852	-0.067491	0.314343
9.08	0.853614	0.247926	-0.067708	0.315634
9.09	0.86037	0.249104	-0.06793	0.317034
9.1	0.858846	0.249998	-0.068206	0.318204
9.11	0.858017	0.25089	-0.068586	0.319476
9.12	0.867261	0.252101	-0.068997	0.321098
9.13	0.875635	0.25318	-0.069366	0.322546
9.14	0.875753	0.254007	-0.069734	0.323741
9.15	0.877089	0.254992	-0.070131	0.325123
9.16	0.878046	0.255988	-0.070538	0.326526
9.17	0.876858	0.256924	-0.070927	0.327851
9.18	0.881085	0.258069	-0.071322	0.329391
9.19	0.883652	0.259151	-0.071721	0.330872
9.2	0.881677	0.260001	-0.072074	0.332075
9.21	0.886398	0.261043	-0.072433	0.333476
9.22	0.899251	0.262101	-0.072792	0.334893
9.23	0.903498	0.262964	-0.073094	0.336058
9.24	0.896433	0.264043	-0.073391	0.337434
9.25	0.899169	0.265162	-0.073722	0.338884
9.26	0.906811	0.265997	-0.074082	0.340079
9.27	0.907017	0.266965	-0.074449	0.341414
9.28	0.908723	0.268055	-0.074797	0.342852
9.29	0.911758	0.268958	-0.075168	0.344126
9.3	0.91412	0.269997	-0.075562	0.345559
9.31	0.923928	0.271115	-0.075924	0.347039
9.32	0.927952	0.271964	-0.076237	0.348201
9.33	0.921562	0.272951	-0.076515	0.349466
9.34	0.928349	0.274154	-0.076825	0.350979
9.35	0.941084	0.275114	-0.077127	0.352241
9.36	0.941604	0.27604	-0.077372	0.353412
9.37	0.940465	0.277141	-0.077664	0.354805
9.38	0.949709	0.278142	-0.078001	0.356143
9.39	0.952381	0.279037	-0.078315	0.357352
9.4	0.948637	0.280058	-0.078661	0.358719
9.41	0.957017	0.281244	-0.079037	0.360281
9.42	0.965607	0.282286	-0.079377	0.361663
9.43	0.96685	0.283087	-0.079756	0.362843
9.44	0.973957	0.284065	-0.080215	0.36428
9.45	0.981164	0.285258	-0.080701	0.365959
9.46	0.979983	0.286258	-0.081236	0.367494
9.47	0.98403	0.287189	-0.081786	0.368975
9.48	0.99259	0.288278	-0.082227	0.370505
9.49	0.994814	0.289268	-0.082577	0.371845
9.5	0.993891	0.29023	-0.082904	0.373134
9.51	0.99303	0.291321	-0.083198	0.374519
9.52	0.995577	0.292253	-0.083435	0.375688
9.53	1.00066	0.293199	-0.083661	0.37686
9.54	1.00011	0.29439	-0.083964	0.378354
9.55	1.00107	0.295397	-0.084324	0.379721
9.56	1.00767	0.296261	-0.084662	0.380923
9.57	1.00699	0.297274	-0.085019	0.382293
9.58	1.00195	0.298229	-0.085429	0.383658
9.59	1.00566	0.299085	-0.085804	0.384889
9.6	1.01505	0.300207	-0.086128	0.386335
9.61	1.02086	0.301321	-0.086489	0.38781
9.62	1.02244	0.302109	-0.086887	0.388996
9.63	1.02595	0.303126	-0.087237	0.390363
9.64	1.03022	0.304357	-0.087524	0.391881
9.65	1.03485	0.305248	-0.087784	0.393032
9.66	1.03899	0.30616	-0.088051	0.394211
9.67	1.03913	0.307345	-0.088328	0.395673
9.68	1.04351	0.308246	-0.088618	0.396864
9.69	1.05088	0.309096	-0.088924	0.39802
9.7	1.05499	0.310317	-0.089269	0.399586
9.71	1.06	0.311415	-0.089619	0.401034
9.72	1.06404	0.312315	-0.089909	0.402224
9.73	1.06267	0.313367	-0.090179	0.403546
9.74	1.06104	0.314351	-0.090466	0.404817
9.75	1.06485	0.315262	-0.090768	0.40603
9.76	1.0674	0.316436	-0.091109	0.407545
9.77	1.06947	0.317546	-0.091444	0.40899
9.78	1.07396	0.318376	-0.091733	0.410109
9.79	1.07394	0.319332	-0.092009	0.411341
9.8	1.07355	0.320383	-0.092268	0.412651
9.81	1.07928	0.321301	-0.092505	0.413806
9.82	1.0812	0.32241	-0.092748	0.415158
9.83	1.0784	0.32355	-0.093007	0.416557
9.84	1.0821	0.324463	-0.093269	0.417732
9.85	1.08856	0.325469	-0.093516	0.418985
9.86	1.09177	0.326517	-0.093811	0.420328
9.87	1.09752	0.327481	-0.094201	0.421682
9.88	1.10589	0.328505	-0.094601	0.423106
9.89	1.10538	0.329496	-0.094928	0.424424
9.9	1.10325	0.33043	-0.095242	0.425672
9.91	1.11051	0.331491	-0.09558	0.427071
9.92	1.11082	0.332585	-0.095889	0.428474
9.93	1.10488	0.333538	-0.09619	0.429728
9.94	1.10791	0.334454	-0.096509	0.430963
9.95	1.11123	0.335578	-0.096821	0.432399
9.96	1.11295	0.336599	-0.097119	0.433718
9.97	1.11702	0.337516	-0.09744	0.434956
9.98	1.11907	0.338613	-0.097742	0.436355
9.99	1.12136	0.339599	-0.097987	0.437586
10	1.12388	0.340516	-0.098223	0.438739
10.01	1.12823	0.341596	-0.098483	0.440079
10.02	1.12945	0.342627	-0.098735	0.441362
10.03	1.12551	0.343553	-0.098972	0.442525
10.04	1.13246	0.344557	-0.099195	0.443752
10.05	1.14229	0.345597	-0.099362	0.444959
10.06	1.14212	0.346594	-0.099503	0.446097
10.07	1.14202	0.347626	-0.099681	0.447307
10.08	1.14608	0.34865	-0.099846	0.448496
10.09	1.14998	0.349546	-0.099941	0.449487
10.1	1.15481	0.350474	-0.100032	0.450506
10.11	1.15698	0.351492	-0.100177	0.451669
10.12	1.15368	0.352535	-0.100333	0.452868
10.13	1.1521	0.353631	-0.100492	0.454123
10.14	1.15566	0.354747	-0.100649	0.455396
10.15	1.15723	0.35571	-0.100764	0.456474
10.16	1.15337	0.356536	-0.10089	0.457426
10.17	1.15707	0.357586	-0.101049	0.458635
10.18	1.16281	0.358696	-0.101159	0.459855
10.19	1.15925	0.359642	-0.101248	0.46089
10.2	1.15927	0.360695	-0.10139	0.462085
10.21	1.1604	0.361635	-0.101549	0.463184
10.22	1.15368	0.362526	-0.101689	0.464215
10.23	1.15493	0.363623	-0.101851	0.465474
10.24	1.16251	0.364684	-0.102048	0.466732
10.25	1.15943	0.365653	-0.102247	0.4679
10.26	1.15648	0.36663	-0.102463	0.469093
10.27	1.16105	0.367677	-0.102733	0.47041
10.28	1.16188	0.368635	-0.103056	0.471691
10.29	1.16241	0.369556	-0.103437	0.472993
10.3	1.16631	0.370609	-0.103818	0.474427
10.31	1.16455	0.371662	-0.104103	0.475765
10.32	1.16058	0.372588	-0.104305	0.476893
10.33	1.15825	0.373636	-0.104516	0.478152
10.34	1.15777	0.374788	-0.104738	0.479526
10.35	1.16119	0.375642	-0.104918	0.48056
10.36	1.16769	0.376466	-0.105058	0.481524
10.37	1.16995	0.377622	-0.105223	0.482845
10.38	1.16699	0.378609	-0.105417	0.484026
10.39	1.16512	0.379478	-0.105564	0.485042
10.4	1.16727	0.380641	-0.10569	0.486331
10.41	1.17128	0.38175	-0.105845	0.487595
10.42	1.17137	0.382706	-0.105987	0.488693
10.43	1.17088	0.383766	-0.106097	0.489863
10.44	1.17373	0.384856	-0.106214	0.49107
10.45	1.17342	0.385709	-0.106317	0.492026
10.46	1.17345	0.38666	-0.106395	0.493055
10.47	1.17928	0.387905	-0.106487	0.494392
10.48	1.17827	0.38885	-0.106593	0.495443
10.49	1.1744	0.38971	-0.106696	0.496406
10.5	1.17939	0.39075	-0.106799	0.497549
10.51	1.18159	0.391778	-0.106906	0.498684
10.52	1.17975	0.392858	-0.107009	0.499867
10.53	1.18329	0.393914	-0.107102	0.501016
10.54	1.18245	0.394874	-0.107195	0.502069
10.55	1.17736	0.395964	-0.107313	0.503277
10.56	1.17961	0.397084	-0.107437	0.504521
10.57	1.18651	0.397959	-0.107535	0.505494
10.58	1.18947	0.398885	-0.107622	0.506507
10.59	1.18664	0.399995	-0.107699	0.507694
10.6	1.18526	0.400873	-0.107775	0.508648
10.61	1.18721	0.401798	-0.107863	0.509661
10.62	1.18519	0.403089	-0.107938	0.511027
10.63	1.18353	0.404007	-0.108024	0.512031
10.64	1.1872	0.404686	-0.108144	0.51283
10.65	1.19249	0.405826	-0.108234	0.51406
10.66	1.19955	0.406917	-0.108308	0.515225
10.67	1.20509	0.407711	-0.108415	0.516126
10.68	1.20279	0.408759	-0.10854	0.517299
10.69	1.1974	0.409936	-0.108649	0.518585
10.7	1.19538	0.410875	-0.108743	0.519618
10.71	1.19728	0.411854	-0.108865	0.520719
10.72	1.19908	0.412881	-0.109001	0.521882
10.73	1.19467	0.413785	-0.109093	0.522878
10.74	1.18902	0.414754	-0.109204	0.523958
10.75	1.19022	0.415761	-0.109354	0.525115
10.76	1.19589	0.416701	-0.109455	0.526156
10.77	1.20035	0.417715	-0.109558	0.527273
10.78	1.19908	0.418782	-0.109705	0.528487
10.79	1.19825	0.419682	-0.109822	0.529504
10.8	1.20326	0.420715	-0.109933	0.530648
10.81	1.20545	0.421948	-0.110106	0.532054
10.82	1.1986	0.422801	-0.110281	0.533082
10.83	1.19455	0.423657	-0.110422	0.534079
10.84	1.19912	0.42492	-0.110541	0.535461
10.85	1.20071	0.425922	-0.110633	0.536555
10.86	1.20072	0.426792	-0.110771	0.537563
10.87	1.20721	0.427898	-0.110941	0.538839
10.88	1.20747	0.42887	-0.111058	0.539928
10.89	1.20256	0.429817	-0.111155	0.540972
10.9	1.20902	0.430996	-0.11127	0.542266
10.91	1.21345	0.431958	-0.111369	0.543327
10.92	1.21048	0.432834	-0.111445	0.544279
10.93	1.21212	0.434012	-0.111522	0.545534
10.94	1.21301	0.434996	-0.111584	0.54658
10.95	1.20911	0.435889	-0.111634	0.547523
10.96	1.21031	0.437058	-0.111709	0.548767
10.97	1.21336	0.438	-0.111797	0.549797
10.98	1.21096	0.438806	-0.111841	0.550647
10.99	1.21426	0.439952	-0.111862	0.551814
11	1.21575	0.441053	-0.111922	0.552975
11.01	1.20939	0.441906	-0.111961	0.553867
11.02	1.2155	0.442961	-0.111984	0.554945
11.03	1.225	0.444085	-0.112047	0.556132
11.04	1.22214	0.444929	-0.11209	0.557019
11.05	1.2191	0.445914	-0.112117	0.558031
11.06	1.22107	0.447096	-0.112159	0.559255
11.07	1.2189	0.448014	-0.11219	0.560204
11.08	1.2147	0.448934	-0.112221	0.561155
11.09	1.21689	0.449969	-0.112271	0.56224
11.1	1.2227	0.450849	-0.112304	0.563153
11.11	1.22655	0.451794	-0.112323	0.564117
11.12	1.22192	0.452928	-0.112372	0.5653
11.13	1.21426	0.453912	-0.112427	0.566339
11.14	1.21787	0.454804	-0.112468	0.567272
11.15	1.22473	0.455877	-0.112487	0.568364
11.16	1.22017	0.456927	-0.112518	0.569445
11.17	1.21402	0.457829	-0.112591	0.57042
11.18	1.21365	0.458929	-0.112639	0.571568
11.19	1.21685	0.460002	-0.112663	0.572665
11.2	1.22215	0.460859	-0.112718	0.573577
11.21	1.225	0.461936	-0.112771	0.574707
11.22	1.22467	0.463031	-0.112809	0.57584
11.23	1.22703	0.463946	-0.112861	0.576807
11.24	1.23248	0.465088	-0.112931	0.578019
11.25	1.23778	0.466196	-0.112989	0.579185
11.26	1.23974	0.467039	-0.113052	0.580091
11.27	1.23697	0.46811	-0.113148	0.581258
11.28	1.24098	0.469349	-0.113263	0.582612
11.29	1.24709	0.470253	-0.113387	0.58364
11.3	1.24048	0.47111	-0.113518	0.584628
11.31	1.23566	0.472183	-0.113683	0.585866
11.32	1.2474	0.473113	-0.113882	0.586995
11.33	1.25945	0.474064	-0.114066	0.58813
11.34	1.25505	0.475183	-0.114252	0.589435
11.35	1.24682	0.476151	-0.114462	0.590613
11.36	1.25109	0.477107	-0.114678	0.591785
11.37	1.25671	0.478138	-0.114858	0.592996
11.38	1.2515	0.479013	-0.114995	0.594008
11.39	1.24574	0.480005	-0.115112	0.595117
11.4	1.24664	0.481133	-0.115219	0.596352
11.41	1.24831	0.482093	-0.115336	0.597429
11.42	1.24992	0.483142	-0.115452	0.598594
11.43	1.25158	0.4842	-0.115539	0.599739
11.44	1.25227	0.484993	-0.115598	0.600591
11.45	1.25184	0.485891	-0.115651	0.601542
11.46	1.24956	0.487079	-0.115713	0.602792
11.47	1.24854	0.488141	-0.115762	0.603903
11.48	1.24755	0.489017	-0.11579	0.604807
11.49	1.24056	0.490061	-0.115821	0.605882
11.5	1.24199	0.49111	-0.115859	0.606969
11.51	1.25459	0.491947	-0.115896	0.607843
11.52	1.25869	0.492874	-0.115921	0.608795
11.53	1.25286	0.493959	-0.115935	0.609894
11.54	1.24972	0.494869	-0.115934	0.610803
11.55	1.25258	0.495844	-0.115948	0.611792
11.56	1.2531	0.49704	-0.115991	0.613031
11.57	1.25099	0.498047	-0.116012	0.614059
11.58	1.25549	0.499081	-0.116014	0.615095
11.59	1.25927	0.500188	-0.11604	0.616228
11.6	1.25407	0.500991	-0.116054	0.617045
11.61	1.25442	0.501937	-0.116044	0.617981
11.62	1.26492	0.503167	-0.116052	0.619219
11.63	1.26979	0.504167	-0.11607	0.620237
11.64	1.26578	0.50506	-0.116088	0.621148
11.65	1.26288	0.506254	-0.116112	0.622366
11.66	1.26248	0.507364	-0.11612	0.623484
11.67	1.26056	0.508221	-0.116123	0.624344
11.68	1.25727	0.509255	-0.116145	0.6254
11.69	1.25338	0.51032	-0.116156	0.626476
11.7	1.25277	0.511258	-0.116168	0.627426
11.71	1.25532	0.512303	-0.116196	0.628499
11.72	1.25476	0.513369	-0.116188	0.629557
11.73	1.25416	0.514302	-0.116202	0.630504
11.74	1.25513	0.51529	-0.116286	0.631576
11.75	1.25828	0.516403	-0.116308	0.632711
11.76	1.26565	0.517307	-0.116263	0.63357
11.77	1.26423	0.518214	-0.116277	0.634491
11.78	1.25494	0.519266	-0.116323	0.635589
11.79	1.25656	0.520191	-0.116351	0.636542
11.8	1.26422	0.521255	-0.116365	0.63762
11.81	1.26078	0.522389	-0.116363	0.638752
11.82	1.25773	0.523229	-0.116371	0.6396
11.83	1.26309	0.524174	-0.116385	0.640559
11.84	1.2661	0.525302	-0.116401	0.641703
11.85	1.26492	0.52618	-0.116412	0.642592
11.86	1.26448	0.52705	-0.116405	0.643455
11.87	1.2673	0.528159	-0.116414	0.644573
11.88	1.26682	0.529143	-0.116421	0.645564
11.89	1.26343	0.530092	-0.116425	0.646517
11.9	1.26244	0.531207	-0.116457	0.647664
11.91	1.25832	0.532232	-0.116467	0.648699
11.92	1.26363	0.533205	-0.116452	0.649657
11.93	1.27949	0.534242	-0.116474	0.650716
11.94	1.27603	0.535112	-0.116502	0.651614
11.95	1.26361	0.535998	-0.116492	0.65249
11.96	1.26358	0.537091	-0.116483	0.653574
11.97	1.26362	0.538228	-0.116499	0.654727
11.98	1.26334	0.539268	-0.116497	0.655765
11.99	1.27004	0.540291	-0.116502	0.656793
12	1.27009	0.541391	-0.116536	0.657927
12.01	1.26413	0.542305	-0.116537	0.658842
12.02	1.26384	0.543208	-0.116525	0.659733
12.03	1.26667	0.544233	-0.116536	0.660769
12.04	1.27256	0.545069	-0.116544	0.661613
12.05	1.27463	0.546169	-0.116553	0.662722
12.06	1.26946	0.547452	-0.116589	0.664041
12.07	1.26645	0.548329	-0.11662	0.664949
12.08	1.26852	0.549225	-0.11662	0.665845
12.09	1.27348	0.550436	-0.116638	0.667074
12.1	1.27428	0.551389	-0.116665	0.668054
12.11	1.27153	0.552145	-0.116671	0.668816
12.12	1.28139	0.553297	-0.116691	0.669988
12.13	1.28695	0.554489	-0.116733	0.671222
12.14	1.2809	0.555384	-0.116777	0.672161
12.15	1.28242	0.556361	-0.116811	0.673172
12.16	1.2828	0.557349	-0.116837	0.674186
12.17	1.27711	0.558231	-0.116886	0.675117
12.18	1.27902	0.559308	-0.116961	0.676269
12.19	1.27998	0.560293	-0.117041	0.677334
12.2	1.2748	0.561012	-0.11712	0.678132
12.21	1.27622	0.562011	-0.117214	0.679225
12.22	1.28308	0.563148	-0.117322	0.68047
12.23	1.2827	0.564097	-0.117424	0.681521
12.24	1.27472	0.565218	-0.117543	0.682761
12.25	1.27645	0.566298	-0.117668	0.683966
12.26	1.28197	0.567134	-0.117771	0.684905
12.27	1.2763	0.568198	-0.117892	0.68609
12.28	1.27237	0.569252	-0.118027	0.687279
12.29	1.27538	0.570117	-0.118127	0.688244
12.3	1.27696	0.571245	-0.118218	0.689463
12.31	1.27601	0.572363	-0.118346	0.690709
12.32	1.2736	0.573125	-0.118461	0.691586
12.33	1.27355	0.574083	-0.118514	0.692597
12.34	1.27409	0.575322	-0.118577	0.693899
12.35	1.27455	0.576249	-0.118678	0.694927
12.36	1.27749	0.577152	-0.11874	0.695892
12.37	1.27544	0.578396	-0.118793	0.697189
12.38	1.27579	0.57934	-0.118869	0.698209
12.39	1.27896	0.580145	-0.118921	0.699066
12.4	1.27433	0.581297	-0.118971	0.700268
12.41	1.27433	0.582345	-0.119048	0.701393
12.42	1.27932	0.583308	-0.11908	0.702388
12.43	1.27629	0.584494	-0.119096	0.70359
12.44	1.27515	0.585467	-0.119149	0.704616
12.45	1.27604	0.586285	-0.119174	0.705459
12.46	1.27136	0.587396	-0.119183	0.706579
12.47	1.27216	0.588435	-0.119209	0.707644
12.48	1.2762	0.589312	-0.119222	0.708534
12.49	1.27285	0.590427	-0.119217	0.709644
12.5	1.27119	0.591495	-0.119238	0.710733
12.51	1.27442	0.592367	-0.119262	0.711629
12.52	1.2735	0.593415	-0.119261	0.712676
12.53	1.27264	0.594459	-0.119265	0.713724
12.54	1.27616	0.595274	-0.11928	0.714554
12.55	1.27845	0.596228	-0.119287	0.715515
12.56	1.27465	0.597453	-0.119296	0.716749
12.57	1.26866	0.59846	-0.119309	0.717769
12.58	1.26909	0.599345	-0.119338	0.718683
12.59	1.27175	0.600426	-0.119349	0.719775
12.6	1.26969	0.601392	-0.119319	0.720711
12.61	1.27029	0.602367	-0.119322	0.721689
12.62	1.27282	0.603475	-0.119369	0.722844
12.63	1.27521	0.604293	-0.119379	0.723672
12.64	1.27755	0.605191	-0.119357	0.724548
12.65	1.27883	0.606402	-0.119359	0.725761
12.66	1.27895	0.607356	-0.119381	0.726737
12.67	1.2769	0.608203	-0.119401	0.727604
12.68	1.27823	0.60935	-0.119405	0.728755
12.69	1.28095	0.610346	-0.119394	0.72974
12.7	1.27596	0.611181	-0.119404	0.730585
12.71	1.27414	0.612341	-0.119436	0.731777
12.72	1.27861	0.613509	-0.119445	0.732954
12.73	1.27954	0.614452	-0.119416	0.733868
12.74	1.28219	0.615437	-0.119397	0.734834
12.75	1.28229	0.616515	-0.119413	0.735928
12.76	1.27427	0.617527	-0.119441	0.736968
12.77	1.27138	0.618374	-0.119439	0.737813
12.78	1.27478	0.619361	-0.11942	0.738781
12.79	1.27631	0.620545	-0.119434	0.739979
12.8	1.27769	0.621547	-0.119458	0.741005
12.81	1.27814	0.62245	-0.119466	0.741916
12.82	1.28037	0.623465	-0.119471	0.742936
12.83	1.28111	0.624368	-0.119483	0.743851
12.84	1.27462	0.625293	-0.119479	0.744772
12.85	1.2708	0.626454	-0.119467	0.745921
12.86	1.27627	0.627509	-0.119472	0.746981
12.87	1.28046	0.628376	-0.119479	0.747855
12.88	1.27705	0.629402	-0.119485	0.748887
12.89	1.27768	0.630527	-0.119502	0.750029
12.9	1.28288	0.631458	-0.119501	0.750959
12.91	1.27409	0.632436	-0.119502	0.751938
12.92	1.26426	0.633502	-0.119526	0.753028
12.93	1.27196	0.634336	-0.119524	0.75386
12.94	1.27709	0.635287	-0.119503	0.75479
12.95	1.27495	0.636345	-0.119511	0.755856
12.96	1.2832	0.637201	-0.119531	0.756732
12.97	1.28925	0.63826	-0.11953	0.75779
12.98	1.28458	0.639474	-0.119531	0.759005
12.99	1.28022	0.640403	-0.119545	0.759948
13	1.28003	0.641312	-0.119544	0.760856
13.01	1.28215	0.642387	-0.119546	0.761933
13.02	1.2817	0.64332	-0.119546	0.762866
13.03	1.28119	0.644198	-0.119524	0.763722
13.04	1.28463	0.645295	-0.119532	0.764827
13.05	1.28317	0.6463	-0.119543	0.765843
13.06	1.28005	0.647198	-0.119532	0.76673
13.07	1.282	0.648399	-0.119557	0.767956
13.08	1.28163	0.649601	-0.119567	0.769168
13.09	1.27939	0.650353	-0.119542	0.769895
13.1	1.27999	0.651285	-0.119549	0.770834
13.11	1.28053	0.652569	-0.11957	0.772139
13.12	1.28181	0.653548	-0.119564	0.773112
13.13	1.27997	0.65445	-0.119562	0.774012
13.14	1.27528	0.655527	-0.11957	0.775097
13.15	1.27374	0.656595	-0.119574	0.776169
13.16	1.27658	0.657605	-0.119576	0.777181
13.17	1.28399	0.65853	-0.119574	0.778104
13.18	1.2877	0.659486	-0.119569	0.779055
13.19	1.28134	0.660412	-0.119566	0.779978
13.2	1.28026	0.661397	-0.119578	0.780975
13.21	1.28488	0.662475	-0.119592	0.782067
13.22	1.28025	0.663524	-0.119584	0.783108
13.23	1.2788	0.664631	-0.119573	0.784204
13.24	1.28636	0.665622	-0.119582	0.785204
13.25	1.28469	0.666493	-0.11959	0.786083
13.26	1.28041	0.667513	-0.119592	0.787105
13.27	1.28313	0.668517	-0.119591	0.788108
13.28	1.2865	0.669453	-0.119592	0.789045
13.29	1.28798	0.670483	-0.119611	0.790094
13.3	1.28471	0.671425	-0.119614	0.791039
13.31	1.28241	0.672309	-0.119596	0.791905
13.32	1.28257	0.67347	-0.119602	0.793072
13.33	1.27839	0.674552	-0.11961	0.794162
13.34	1.2778	0.675321	-0.119596	0.794917
13.35	1.28453	0.676391	-0.1196	0.795991
13.36	1.28727	0.677544	-0.11961	0.797154
13.37	1.28386	0.678411	-0.119594	0.798005
13.38	1.27988	0.679431	-0.119584	0.799015
13.39	1.27626	0.68057	-0.119608	0.800178
13.4	1.26973	0.681521	-0.119625	0.801146
13.41	1.26916	0.682408	-0.119622	0.80203
13.42	1.27671	0.683424	-0.11963	0.803054
13.43	1.27969	0.684423	-0.119631	0.804054
13.44	1.28291	0.685416	-0.119621	0.805037
13.45	1.28474	0.686518	-0.119617	0.806135
13.46	1.28201	0.68754	-0.119621	0.807161
13.47	1.28449	0.6885	-0.119626	0.808126
13.48	1.28811	0.689478	-0.119634	0.809112
13.49	1.28315	0.690499	-0.119635	0.810134
13.5	1.28423	0.691523	-0.119622	0.811145
13.51	1.29355	0.692543	-0.119633	0.812176
13.52	1.29335	0.693547	-0.119654	0.813201
13.53	1.28767	0.694541	-0.119653	0.814194
13.54	1.28739	0.69563	-0.119657	0.815287
13.55	1.29197	0.696563	-0.119667	0.81623
13.56	1.29622	0.69733	-0.119665	0.816995
13.57	1.29313	0.698396	-0.119653	0.818049
13.58	1.28777	0.699501	-0.119625	0.819126
13.59	1.28696	0.700426	-0.119618	0.820044
13.6	1.28696	0.701535	-0.119648	0.821183
13.61	1.2871	0.702563	-0.119673	0.822236
13.62	1.28707	0.70336	-0.119665	0.823025
13.63	1.28487	0.704362	-0.119658	0.82402
13.64	1.28356	0.705463	-0.119667	0.82513
13.65	1.28405	0.706352	-0.119659	0.826011
13.66	1.28723	0.707305	-0.119655	0.82696
13.67	1.28798	0.70836	-0.119677	0.828037
13.68	1.2827	0.709336	-0.119695	0.829031
13.69	1.28336	0.710364	-0.119673	0.830037
13.7	1.28823	0.711356	-0.119657	0.831013
13.71	1.28483	0.71228	-0.119681	0.831961
13.72	1.28058	0.713352	-0.119686	0.833038
13.73	1.28224	0.714484	-0.119661	0.834145
13.74	1.28427	0.715461	-0.119664	0.835125
13.75	1.28272	0.716391	-0.119689	0.83608
13.76	1.27945	0.717404	-0.119695	0.837099
13.77	1.27837	0.718397	-0.119682	0.838079
13.78	1.283	0.719387	-0.119694	0.839081
13.79	1.28957	0.720469	-0.119718	0.840187
13.8	1.2881	0.721505	-0.11971	0.841215
13.81	1.28225	0.722508	-0.11971	0.842218
13.82	1.27849	0.723675	-0.119714	0.843389
13.83	1.27957	0.724696	-0.119691	0.844387
13.84	1.28879	0.725506	-0.119692	0.845198
13.85	1.29387	0.726589	-0.119717	0.846306
13.86	1.28848	0.727719	-0.119721	0.84744
13.87	1.28713	0.728565	-0.119709	0.848274
13.88	1.29062	0.729474	-0.119704	0.849178
13.89	1.28738	0.730547	-0.119712	0.850259
13.9	1.28681	0.731569	-0.119723	0.851292
13.91	1.2909	0.732617	-0.119732	0.852349
13.92	1.28994	0.733597	-0.119733	0.85333
13.93	1.28755	0.734521	-0.119722	0.854243
13.94	1.28783	0.735664	-0.119731	0.855395
13.95	1.2955	0.736715	-0.119745	0.85646
13.96	1.30119	0.737608	-0.119739	0.857347
13.97	1.29439	0.738706	-0.119732	0.858438
13.98	1.29509	0.739694	-0.119735	0.859429
13.99	1.30343	0.740589	-0.119739	0.860328
14	1.30124	0.741589	-0.119736	0.861325
14.01	1.30086	0.742453	-0.119721	0.862174
14.02	1.30629	0.743411	-0.119717	0.863128
14.03	1.30624	0.744502	-0.119732	0.864234
14.04	1.30775	0.745413	-0.119733	0.865146
14.05	1.31151	0.746436	-0.119726	0.866162
14.06	1.31656	0.747517	-0.119739	0.867256
14.07	1.32374	0.74829	-0.119751	0.868041
14.08	1.32153	0.749204	-0.119745	0.868949
14.09	1.31754	0.750358	-0.119751	0.870109
14.1	1.32367	0.751246	-0.119759	0.871005
14.11	1.32654	0.7522	-0.119759	0.871959
14.12	1.32637	0.753426	-0.119764	0.87319
14.13	1.32802	0.754438	-0.119761	0.874199
14.14	1.32589	0.755396	-0.119751	0.875147
14.15	1.32785	0.756491	-0.119773	0.876264
14.16	1.33244	0.757469	-0.119802	0.877271
14.17	1.33622	0.758498	-0.119795	0.878293
14.18	1.34211	0.759589	-0.119777	0.879366
14.19	1.34029	0.760507	-0.119784	0.880291
14.2	1.33051	0.761496	-0.119803	0.881299
14.21	1.32322	0.762597	-0.119814	0.882411
14.22	1.32742	0.763546	-0.119819	0.883365
14.23	1.33618	0.764512	-0.119808	0.88432
14.24	1.33685	0.765629	-0.119798	0.885427
14.25	1.33347	0.766613	-0.11982	0.886433
14.26	1.3346	0.767439	-0.119839	0.887278
14.27	1.33794	0.768532	-0.119822	0.888354
14.28	1.33918	0.769737	-0.119815	0.889552
14.29	1.33942	0.770633	-0.11985	0.890483
14.3	1.3396	0.771624	-0.119866	0.89149
14.31	1.342	0.772756	-0.119873	0.892629
14.32	1.34465	0.773635	-0.119892	0.893527
14.33	1.34638	0.774566	-0.11988	0.894446
14.34	1.34973	0.775677	-0.119878	0.895555
14.35	1.35243	0.776607	-0.119914	0.896521
14.36	1.35195	0.777526	-0.119927	0.897453
14.37	1.35058	0.778612	-0.11991	0.898522
14.38	1.3538	0.779581	-0.119912	0.899493
14.39	1.36248	0.780534	-0.119921	0.900455
14.4	1.3634	0.781613	-0.119935	0.901548
14.41	1.35877	0.782559	-0.119963	0.902522
14.42	1.36317	0.783504	-0.119974	0.903478
14.43	1.36634	0.784605	-0.119976	0.904581
14.44	1.36634	0.78554	-0.119969	0.905509
14.45	1.37087	0.786371	-0.119958	0.906329
14.46	1.37215	0.787444	-0.119983	0.907427
14.47	1.37229	0.788544	-0.120019	0.908563
14.48	1.37831	0.789456	-0.120029	0.909485
14.49	1.38217	0.790402	-0.12004	0.910442
14.5	1.38157	0.79144	-0.120043	0.911483
14.51	1.38622	0.792408	-0.120036	0.912444
14.52	1.39276	0.793398	-0.120056	0.913454
14.53	1.39155	0.794474	-0.120097	0.914571
14.54	1.39245	0.795486	-0.120113	0.915599
14.55	1.39659	0.796544	-0.120097	0.916641
14.56	1.39531	0.797669	-0.120101	0.91777
14.57	1.3976	0.798696	-0.120134	0.91883
14.58	1.40862	0.799698	-0.120149	0.919847
14.59	1.41168	0.800777	-0.120154	0.920931
14.6	1.40757	0.801726	-0.120165	0.921891
14.61	1.41382	0.802675	-0.120167	0.922842
14.62	1.42049	0.80381	-0.120161	0.923971
14.63	1.41726	0.804748	-0.120183	0.924931
14.64	1.41529	0.805554	-0.120207	0.925761
14.65	1.41799	0.806689	-0.120207	0.926896
14.66	1.4198	0.807818	-0.120213	0.928031
14.67	1.42457	0.808671	-0.120232	0.928903
14.68	1.42966	0.809717	-0.12026	0.929977
14.69	1.43088	0.810774	-0.120282	0.931056
14.7	1.43569	0.811537	-0.120288	0.931825
14.71	1.4431	0.812529	-0.120301	0.93283
14.72	1.4441	0.813709	-0.120316	0.934025
14.73	1.4431	0.814583	-0.120322	0.934905
14.74	1.44686	0.815444	-0.120328	0.935772
14.75	1.45023	0.816526	-0.120342	0.936868
14.76	1.44923	0.817503	-0.120361	0.937864
14.77	1.44608	0.818474	-0.120381	0.938855
14.78	1.44709	0.819488	-0.120398	0.939886
14.79	1.4521	0.820412	-0.120414	0.940826
14.8	1.45488	0.82144	-0.120433	0.941873
14.81	1.45717	0.822542	-0.120469	0.943011
14.82	1.46102	0.823415	-0.120528	0.943943
14.83	1.46316	0.82435	-0.120597	0.944947
14.84	1.46323	0.825498	-0.120662	0.94616
14.85	1.46554	0.826394	-0.12078	0.947174
14.86	1.47106	0.827252	-0.120972	0.948224
14.87	1.47755	0.828419	-0.121191	0.94961
14.88	1.48073	0.829488	-0.121451	0.950939
14.89	1.47793	0.830411	-0.12182	0.952231
14.9	1.47885	0.831486	-0.122304	0.95379
14.91	1.48482	0.832487	-0.122792	0.955279
14.92	1.48933	0.833402	-0.123178	0.95658
14.93	1.49517	0.834526	-0.123516	0.958042
14.94	1.49934	0.835608	-0.123829	0.959437
14.95	1.49899	0.8365	-0.124052	0.960552
14.96	1.50279	0.837475	-0.124208	0.961683
14.97	1.50866	0.838579	-0.124347	0.962926
14.98	1.50764	0.839641	-0.124463	0.964104
14.99	1.50723	0.840655	-0.124572	0.965227
15	1.51179	0.841676	-0.124694	0.96637
15.01	1.51331	0.842651	-0.124801	0.967452
15.02	1.51655	0.843662	-0.124911	0.968573
15.03	1.52288	0.844766	-0.125052	0.969818
15.04	1.52787	0.845801	-0.125167	0.970968
15.05	1.53445	0.846804	-0.125289	0.972093
15.06	1.54298	0.847851	-0.12547	0.973321
15.07	1.54458	0.848713	-0.125672	0.974385
15.08	1.5428	0.849603	-0.12588	0.975483
15.09	1.54605	0.850719	-0.126069	0.976788
15.1	1.55093	0.851712	-0.126237	0.977949
15.11	1.55203	0.852595	-0.126419	0.979014
15.12	1.55698	0.853652	-0.126617	0.980269
15.13	1.56876	0.854634	-0.126823	0.981457
15.14	1.57547	0.855468	-0.127022	0.98249
15.15	1.57643	0.856498	-0.127232	0.98373
15.16	1.57904	0.857573	-0.127427	0.985
15.17	1.58393	0.858546	-0.127567	0.986113
15.18	1.58817	0.85958	-0.127697	0.987277
15.19	1.5894	0.860507	-0.127839	0.988346
15.2	1.59305	0.8614	-0.127971	0.989371
15.21	1.60115	0.862561	-0.128138	0.990699
15.22	1.60284	0.863659	-0.128361	0.99202
15.23	1.60384	0.864522	-0.128571	0.993093
15.24	1.61251	0.865562	-0.128805	0.994367
15.25	1.61937	0.866611	-0.129137	0.995748
15.26	1.62297	0.867508	-0.129471	0.996979
15.27	1.63193	0.868552	-0.129781	0.998333
15.28	1.6392	0.869539	-0.130174	0.999713
15.29	1.6421	0.870386	-0.130608	1.00099
15.3	1.64981	0.871502	-0.130995	1.0025
15.31	1.65982	0.872608	-0.131398	1.00401
15.32	1.66407	0.87342	-0.131839	1.00526
15.33	1.66384	0.87442	-0.13226	1.00668
15.34	1.66102	0.875549	-0.132651	1.0082
15.35	1.66521	0.876507	-0.133027	1.00953
15.36	1.67904	0.877542	-0.133391	1.01093
15.37	1.68575	0.878738	-0.133751	1.01249
15.38	1.68609	0.879722	-0.134105	1.01383
15.39	1.69196	0.880579	-0.134459	1.01504
15.4	1.70057	0.881595	-0.134794	1.01639
15.41	1.70669	0.882575	-0.135071	1.01765
15.42	1.71048	0.883528	-0.135318	1.01885
15.43	1.71877	0.884562	-0.135575	1.02014
15.44	1.72766	0.885604	-0.135875	1.02148
15.45	1.72894	0.886557	-0.13619	1.02275
15.46	1.73024	0.887462	-0.13649	1.02395
15.47	1.73255	0.888526	-0.136791	1.02532
15.48	1.73573	0.889628	-0.137095	1.02672
15.49	1.74517	0.890543	-0.137442	1.02798
15.5	1.75293	0.891498	-0.137817	1.02932
15.51	1.75559	0.892596	-0.138134	1.03073
15.52	1.76029	0.893459	-0.138425	1.03188
15.53	1.76531	0.89431	-0.138769	1.03308
15.54	1.77169	0.895484	-0.139124	1.03461
15.55	1.78183	0.896438	-0.139419	1.03586
15.56	1.7888	0.897283	-0.139689	1.03697
15.57	1.79483	0.8985	-0.140019	1.03852
15.58	1.79939	0.89955	-0.140397	1.03995
15.59	1.80076	0.90034	-0.140738	1.04108
15.6	1.81045	0.901368	-0.14104	1.04241
15.61	1.82231	0.9025	-0.141318	1.04382
15.62	1.82431	0.903512	-0.141576	1.04509
15.63	1.82648	0.90449	-0.141846	1.04634
15.64	1.83276	0.905507	-0.142138	1.04765
15.65	1.83922	0.906424	-0.142486	1.04891
15.66	1.84926	0.907437	-0.14295	1.05039
15.67	1.85613	0.908618	-0.143527	1.05215
15.68	1.85785	0.909561	-0.144156	1.05372
15.69	1.86088	0.910475	-0.144786	1.05526
15.7	1.8685	0.911602	-0.145315	1.05692
15.71	1.88012	0.912627	-0.145669	1.0583
15.72	1.8882	0.913622	-0.145977	1.0596
15.73	1.89282	0.914648	-0.146375	1.06102
15.74	1.89874	0.915537	-0.146752	1.06229
15.75	1.90359	0.916527	-0.147054	1.06358
15.76	1.90785	0.91769	-0.147436	1.06513
15.77	1.91707	0.918652	-0.14793	1.06658
15.78	1.92668	0.91952	-0.148455	1.06798
15.79	1.93171	0.920563	-0.148982	1.06954
15.8	1.94079	0.92151	-0.149468	1.07098
15.81	1.95334	0.922483	-0.149849	1.07233
15.82	1.95418	0.923593	-0.150146	1.07374
15.83	1.94956	0.924526	-0.150449	1.07498
15.84	1.95547	0.925439	-0.150801	1.07624
15.85	1.9643	0.926455	-0.151126	1.07758
15.86	1.97372	0.927454	-0.151447	1.0789
15.87	1.98785	0.928448	-0.151855	1.0803
15.88	1.99513	0.929503	-0.152308	1.08181
15.89	1.99956	0.930541	-0.15279	1.08333
15.9	2.01245	0.93135	-0.153231	1.08458
15.91	2.02233	0.93229	-0.15357	1.08586
15.92	2.02693	0.933508	-0.153962	1.08747
15.93	2.0331	0.93452	-0.154518	1.08904
15.94	2.04041	0.935444	-0.155243	1.09069
15.95	2.04437	0.936577	-0.156018	1.0926
15.96	2.04816	0.937553	-0.156589	1.09414
15.97	2.05841	0.938482	-0.156982	1.09546
15.98	2.06526	0.939578	-0.157369	1.09695
15.99	2.06659	0.940404	-0.157788	1.09819
16	2.07046	0.941225	-0.158259	1.09948
16.01	2.07626	0.942429	-0.158719	1.10115
16.02	2.08346	0.943512	-0.159096	1.10261
16.03	2.09197	0.944467	-0.159389	1.10386
16.04	2.09754	0.945551	-0.159671	1.10522
16.05	2.1012	0.946486	-0.159985	1.10647
16.06	2.11185	0.947389	-0.160257	1.10765
16.07	2.12763	0.948555	-0.160502	1.10906
16.08	2.13572	0.949617	-0.160819	1.11044
16.09	2.13982	0.950479	-0.161216	1.1117
16.1	2.14804	0.951535	-0.161688	1.11322
16.11	2.15185	0.952645	-0.162241	1.11489
16.12	2.15343	0.953535	-0.162762	1.1163
16.13	2.16088	0.954623	-0.16316	1.11778
16.14	2.16793	0.955688	-0.163524	1.11921
16.15	2.17273	0.956436	-0.163897	1.12033
16.16	2.18368	0.957487	-0.164257	1.12174
16.17	2.19726	0.958688	-0.164638	1.12333
16.18	2.20899	0.959516	-0.164994	1.12451
16.19	2.2173	0.960364	-0.165321	1.12569
16.2	2.22401	0.961511	-0.165664	1.12718
16.21	2.23076	0.962546	-0.165995	1.12854
16.22	2.23252	0.963519	-0.166346	1.12987
16.23	2.23428	0.964499	-0.166739	1.13124
16.24	2.24457	0.965334	-0.167297	1.13263
16.25	2.25357	0.966365	-0.168171	1.13454
16.26	2.25633	0.967634	-0.169098	1.13673
16.27	2.26297	0.968586	-0.169801	1.13839
16.28	2.27383	0.969368	-0.170438	1.13981
16.29	2.28399	0.970508	-0.171079	1.14159
16.3	2.29113	0.97167	-0.171639	1.14331
16.31	2.29779	0.972468	-0.172191	1.14466
16.32	2.30637	0.973451	-0.172756	1.14621
16.33	2.31456	0.974687	-0.173317	1.148
16.34	2.31893	0.975567	-0.173916	1.14948
16.35	2.32249	0.97651	-0.174461	1.15097
16.36	2.33401	0.977683	-0.174871	1.15255
16.37	2.34534	0.978611	-0.175221	1.15383
16.38	2.34741	0.979607	-0.175579	1.15519
16.39	2.35341	0.980691	-0.175972	1.15666
16.4	2.36462	0.98159	-0.176439	1.15803
16.41	2.37246	0.982673	-0.176978	1.15965
16.42	2.37463	0.983764	-0.177563	1.16133
16.43	2.37804	0.98455	-0.178155	1.16271
16.44	2.38615	0.985533	-0.178648	1.16418
16.45	2.39238	0.986713	-0.179042	1.16576
16.46	2.3976	0.987669	-0.179459	1.16713
16.47	2.40156	0.988653	-0.179941	1.16859
16.48	2.4072	0.989747	-0.180472	1.17022
16.49	2.41979	0.990621	-0.180998	1.17162
16.5	2.43091	0.991534	-0.181445	1.17298
16.51	2.43891	0.99263	-0.181812	1.17444
16.52	2.44924	0.993578	-0.182173	1.17575
16.53	2.45549	0.994442	-0.182558	1.177
16.54	2.46082	0.995461	-0.182976	1.17844
16.55	2.47038	0.996483	-0.183416	1.1799
16.56	2.47912	0.997446	-0.18384	1.18129
16.57	2.48793	0.998503	-0.184289	1.18279
16.58	2.49895	0.999517	-0.184826	1.18434
16.59	2.50629	1.00038	-0.18542	1.18581
16.6	2.51184	1.0015	-0.186051	1.18756
16.61	2.51875	1.00266	-0.186692	1.18935
16.62	2.52812	1.00344	-0.187247	1.19069
16.63	2.53984	1.00438	-0.187713	1.1921
16.64	2.55022	1.00548	-0.188177	1.19366
16.65	2.55651	1.00629	-0.188645	1.19493
16.66	2.56151	1.00724	-0.189061	1.1963
16.67	2.56817	1.00849	-0.189502	1.198
16.68	2.57699	1.00944	-0.189994	1.19943
16.69	2.5896	1.01033	-0.190469	1.2008
16.7	2.59762	1.01148	-0.190913	1.20239
16.71	2.59932	1.01242	-0.191325	1.20374
16.72	2.60807	1.01339	-0.191782	1.20517
16.73	2.62045	1.0145	-0.192269	1.20677
16.74	2.62906	1.01539	-0.192705	1.20809
16.75	2.64041	1.01641	-0.193112	1.20952
16.76	2.65054	1.0176	-0.193536	1.21114
16.77	2.65276	1.01855	-0.193929	1.21248
16.78	2.65288	1.01948	-0.19429	1.21377
16.79	2.65447	1.02063	-0.194648	1.21528
16.8	2.66045	1.02165	-0.194999	1.21665
16.81	2.67069	1.02252	-0.195391	1.21791
16.82	2.6798	1.02358	-0.195837	1.21942
16.83	2.68842	1.02473	-0.196366	1.2211
16.84	2.69653	1.02573	-0.197075	1.2228
16.85	2.69826	1.02669	-0.197919	1.22461
16.86	2.69783	1.02765	-0.198664	1.22632
16.87	2.70629	1.02856	-0.199147	1.22771
16.88	2.72037	1.02958	-0.19945	1.22903
16.89	2.72839	1.03062	-0.19978	1.2304
16.9	2.7326	1.03153	-0.200181	1.23171
16.91	2.74236	1.03253	-0.200607	1.23314
16.92	2.75333	1.03354	-0.201069	1.23461
16.93	2.75968	1.03444	-0.201521	1.23596
16.94	2.76926	1.03548	-0.20195	1.23743
16.95	2.78011	1.03652	-0.202396	1.23892
16.96	2.78852	1.03739	-0.202894	1.24028
16.97	2.79756	1.03839	-0.20343	1.24182
16.98	2.80731	1.03949	-0.203982	1.24348
16.99	2.81747	1.04043	-0.204524	1.24495
17	2.82253	1.0414	-0.205055	1.24646
17.01	2.82707	1.04241	-0.205609	1.24802
17.02	2.84052	1.04326	-0.206135	1.24939
17.03	2.85597	1.04421	-0.206653	1.25086
17.04	2.86611	1.04545	-0.207261	1.25271
17.05	2.8744	1.04653	-0.207972	1.25451
17.06	2.88213	1.04737	-0.208722	1.25609
17.07	2.88693	1.04849	-0.209374	1.25786
17.08	2.88967	1.04961	-0.209827	1.25944
17.09	2.89723	1.05042	-0.210205	1.26062
17.1	2.90956	1.0515	-0.2106	1.2621
17.11	2.91684	1.05263	-0.210908	1.26353
17.12	2.9188	1.05346	-0.21117	1.26463
17.13	2.9254	1.05449	-0.211501	1.26599
17.14	2.93279	1.05558	-0.211873	1.26745
17.15	2.93586	1.05646	-0.212286	1.26875
17.16	2.94429	1.05745	-0.212761	1.27021
17.17	2.95361	1.05857	-0.213231	1.2718
17.18	2.95933	1.05965	-0.213683	1.27333
17.19	2.96779	1.06069	-0.214166	1.27486
17.2	2.97685	1.06172	-0.214659	1.27638
17.21	2.98577	1.0627	-0.215123	1.27783
17.22	2.99362	1.06379	-0.215606	1.2794
17.23	3.00139	1.06484	-0.216192	1.28103
17.24	3.01357	1.06566	-0.216803	1.28247
17.25	3.0266	1.0666	-0.217368	1.28397
17.26	3.03322	1.06772	-0.217949	1.28567
17.27	3.03364	1.06868	-0.218533	1.28721
17.28	3.04043	1.06947	-0.219069	1.28854
17.29	3.0552	1.07047	-0.219603	1.29007
17.3	3.06361	1.07159	-0.220207	1.29179
17.31	3.07268	1.0725	-0.220784	1.29329
17.32	3.08382	1.07355	-0.221256	1.29481
17.33	3.09091	1.07463	-0.221653	1.29628
17.34	3.10283	1.07552	-0.22202	1.29754
17.35	3.11357	1.07654	-0.222473	1.29902
17.36	3.11725	1.07751	-0.22302	1.30053
17.37	3.12514	1.0784	-0.223507	1.30191
17.38	3.14046	1.07947	-0.223911	1.30338
17.39	3.15053	1.08043	-0.22438	1.30481
17.4	3.15104	1.08127	-0.22488	1.30615
17.41	3.15855	1.08226	-0.225259	1.30752
17.42	3.17628	1.08341	-0.22563	1.30904
17.43	3.18592	1.08436	-0.226102	1.31047
17.44	3.19158	1.08533	-0.226567	1.3119
17.45	3.20647	1.08647	-0.226953	1.31343
17.46	3.21488	1.08739	-0.227316	1.31471
17.47	3.21538	1.08835	-0.227723	1.31608
17.48	3.22419	1.0895	-0.228217	1.31772
17.49	3.23459	1.09044	-0.228815	1.31926
17.5	3.24047	1.09135	-0.229476	1.32083
17.51	3.24534	1.09257	-0.230167	1.32274
17.52	3.25516	1.09362	-0.230856	1.32448
17.53	3.26646	1.09437	-0.231428	1.3258
17.54	3.27163	1.09552	-0.231851	1.32737
17.55	3.27613	1.09673	-0.232231	1.32897
17.56	3.28349	1.09759	-0.232611	1.3302
17.57	3.29483	1.09868	-0.232999	1.33168
17.58	3.30463	1.0998	-0.23339	1.33319
17.59	3.31028	1.10069	-0.233778	1.33447
17.6	3.31481	1.10183	-0.234185	1.33601
17.61	3.31995	1.10287	-0.234635	1.33751
17.62	3.32517	1.10365	-0.235139	1.33879
17.63	3.33004	1.10472	-0.235635	1.34036
17.64	3.34006	1.10578	-0.236105	1.34189
17.65	3.35473	1.1066	-0.236626	1.34322
17.66	3.3632	1.10766	-0.237164	1.34483
17.67	3.3696	1.10881	-0.237659	1.34647
17.68	3.3861	1.10969	-0.238088	1.34778
17.69	3.39662	1.11069	-0.238441	1.34914
17.7	3.3923	1.11177	-0.238744	1.35052
17.71	3.39858	1.11259	-0.23909	1.35168
17.72	3.41477	1.11353	-0.239634	1.35316
17.73	3.42405	1.11459	-0.240375	1.35496
17.74	3.43231	1.1155	-0.241128	1.35663
17.75	3.43871	1.11645	-0.241809	1.35825
17.76	3.44106	1.11749	-0.242407	1.3599
17.77	3.44996	1.11852	-0.242855	1.36138
17.78	3.46399	1.11947	-0.243188	1.36266
17.79	3.47356	1.12044	-0.243514	1.36395
17.8	3.47683	1.12144	-0.24384	1.36528
17.81	3.48197	1.12246	-0.244185	1.36664
17.82	3.49183	1.12348	-0.244567	1.36805
17.83	3.4968	1.12453	-0.24498	1.36951
17.84	3.50204	1.12564	-0.245461	1.3711
17.85	3.51523	1.12657	-0.246032	1.3726
17.86	3.52357	1.1275	-0.246687	1.37419
17.87	3.52915	1.12859	-0.247307	1.3759
17.88	3.53937	1.1295	-0.247784	1.37729
17.89	3.54375	1.13041	-0.248255	1.37867
17.9	3.54985	1.1316	-0.248796	1.38039
17.91	3.56148	1.13265	-0.249307	1.38196
17.92	3.56771	1.1335	-0.249757	1.38326
17.93	3.57429	1.13454	-0.250174	1.38471
17.94	3.58538	1.13565	-0.250648	1.3863
17.95	3.59401	1.13656	-0.251173	1.38773
17.96	3.60214	1.13758	-0.251651	1.38923
17.97	3.61039	1.13868	-0.252074	1.39075
17.98	3.61791	1.13964	-0.252511	1.39215
17.99	3.62453	1.14063	-0.253006	1.39363
18	3.62873	1.14164	-0.253512	1.39515
18.01	3.63706	1.14257	-0.253923	1.39649
18.02	3.65202	1.14357	-0.254217	1.39778
18.03	3.66334	1.1447	-0.254513	1.39921
18.04	3.67081	1.14571	-0.254853	1.40056
18.05	3.67991	1.14673	-0.255218	1.40195
18.06	3.68711	1.14785	-0.255667	1.40351
18.07	3.69262	1.14864	-0.256227	1.40486
18.08	3.69984	1.14952	-0.25684	1.40636
18.09	3.70738	1.15066	-0.257496	1.40816
18.1	3.71626	1.15155	-0.258097	1.40964
18.11	3.73098	1.15245	-0.258564	1.41102
18.12	3.74191	1.15357	-0.259003	1.41258
18.13	3.74316	1.15451	-0.259433	1.41394
18.14	3.75169	1.1555	-0.259789	1.41529
18.15	3.76611	1.1567	-0.260151	1.41685
18.16	3.77374	1.15756	-0.260603	1.41816
18.17	3.78313	1.15845	-0.261136	1.41958
18.18	3.79348	1.15968	-0.261724	1.42141
18.19	3.80289	1.16066	-0.262337	1.423
18.2	3.81048	1.16154	-0.262933	1.42448
18.21	3.81803	1.16271	-0.263482	1.42619
18.22	3.82566	1.16371	-0.26399	1.4277
18.23	3.82942	1.16449	-0.264431	1.42892
18.24	3.83517	1.16552	-0.264788	1.43031
18.25	3.84333	1.16665	-0.265113	1.43176
18.26	3.85005	1.16758	-0.265452	1.43304
18.27	3.85941	1.16867	-0.265844	1.43451
18.28	3.86607	1.16982	-0.266365	1.43618
18.29	3.86876	1.17071	-0.266948	1.43766
18.3	3.8777	1.17162	-0.267491	1.43911
18.31	3.88768	1.17267	-0.267989	1.44066
18.32	3.89587	1.17362	-0.268446	1.44206
18.33	3.90713	1.17467	-0.268847	1.44352
18.34	3.9158	1.17589	-0.269221	1.44511
18.35	3.92584	1.17679	-0.269595	1.44638
18.36	3.93774	1.17762	-0.269987	1.44761
18.37	3.94219	1.17875	-0.270464	1.44921
18.38	3.94757	1.1798	-0.271024	1.45083
18.39	3.95445	1.1806	-0.271642	1.45225
18.4	3.95668	1.1816	-0.272252	1.45386
18.41	3.96108	1.18266	-0.272716	1.45538
18.42	3.97432	1.18353	-0.273031	1.45657
18.43	3.98883	1.18469	-0.273336	1.45803
18.44	3.994	1.1857	-0.273678	1.45938
18.45	3.99861	1.18647	-0.273983	1.46045
18.46	4.01248	1.18764	-0.274277	1.46192
18.47	4.03004	1.18877	-0.274639	1.46341
18.48	4.04086	1.18956	-0.27507	1.46463
18.49	4.04206	1.19058	-0.275597	1.46618
18.5	4.04593	1.19168	-0.276284	1.46797
18.51	4.05611	1.19251	-0.277207	1.46972
18.52	4.06842	1.1935	-0.278282	1.47178
18.53	4.08383	1.19463	-0.279255	1.47388
18.54	4.09379	1.19554	-0.279949	1.47549
18.55	4.09884	1.19652	-0.280405	1.47693
18.56	4.10718	1.19757	-0.280795	1.47837
18.57	4.11681	1.1985	-0.281161	1.47966
18.58	4.12513	1.19951	-0.281478	1.48099
18.59	4.13127	1.2006	-0.281828	1.48243
18.6	4.13809	1.20155	-0.282235	1.48379
18.61	4.14152	1.20253	-0.282665	1.4852
18.62	4.14376	1.20359	-0.283098	1.48669
18.63	4.15957	1.2045	-0.283558	1.48806
18.64	4.17482	1.20547	-0.28407	1.48954
18.65	4.17364	1.20667	-0.284579	1.49125
18.66	4.17575	1.20771	-0.285065	1.49277
18.67	4.18669	1.2086	-0.285547	1.49414
18.68	4.1923	1.20969	-0.28607	1.49577
18.69	4.19222	1.2107	-0.286708	1.49741
18.7	4.19564	1.21155	-0.28736	1.49891
18.71	4.20654	1.21267	-0.287878	1.50055
18.72	4.21643	1.21374	-0.288321	1.50206
18.73	4.22303	1.21455	-0.288775	1.50333
18.74	4.23659	1.2156	-0.289222	1.50482
18.75	4.24898	1.21665	-0.289641	1.50629
18.76	4.25205	1.2175	-0.29007	1.50757
18.77	4.25868	1.2186	-0.290585	1.50918
18.78	4.26957	1.21969	-0.291155	1.51084
18.79	4.27534	1.22058	-0.291656	1.51224
18.8	4.28139	1.22161	-0.292046	1.51366
18.81	4.2925	1.22272	-0.292362	1.51508
18.82	4.30081	1.22367	-0.292699	1.51637
18.83	4.30588	1.22459	-0.293062	1.51766
18.84	4.31781	1.22562	-0.293427	1.51904
18.85	4.32704	1.22656	-0.29385	1.52041
18.86	4.33139	1.22752	-0.294364	1.52188
18.87	4.34221	1.22866	-0.295009	1.52367
18.88	4.35038	1.22969	-0.29568	1.52537
18.89	4.35351	1.23057	-0.296158	1.52673
18.9	4.36655	1.23166	-0.29657	1.52823
18.91	4.38437	1.23275	-0.297133	1.52989
18.92	4.39085	1.23375	-0.297721	1.53147
18.93	4.39461	1.23489	-0.298207	1.5331
18.94	4.40737	1.23581	-0.298655	1.53446
18.95	4.41913	1.23656	-0.299107	1.53567
18.96	4.42267	1.2377	-0.299516	1.53721
18.97	4.4225	1.23883	-0.29988	1.53871
18.98	4.42757	1.23966	-0.300225	1.53988
18.99	4.44137	1.24067	-0.300547	1.54122
19	4.45421	1.24176	-0.300922	1.54268
19.01	4.46182	1.24259	-0.301454	1.54405
19.02	4.46669	1.24365	-0.302057	1.54571
19.03	4.46761	1.24492	-0.30256	1.54748
19.04	4.46893	1.24582	-0.302948	1.54877
19.05	4.47852	1.24671	-0.303291	1.55
19.06	4.49224	1.24777	-0.303613	1.55138
19.07	4.50401	1.24868	-0.303939	1.55261
19.08	4.51027	1.24963	-0.304355	1.55399
19.09	4.51579	1.25078	-0.304893	1.55567
19.1	4.52654	1.25178	-0.305491	1.55727
19.11	4.53564	1.25252	-0.306065	1.55859
19.12	4.53659	1.25345	-0.306532	1.55998
19.13	4.53994	1.25456	-0.30693	1.56149
19.14	4.55389	1.25554	-0.307358	1.5629
19.15	4.56533	1.25654	-0.307744	1.56428
19.16	4.56968	1.2575	-0.308009	1.5655
19.17	4.57584	1.25849	-0.308283	1.56677
19.18	4.58291	1.25956	-0.308605	1.56817
19.19	4.58897	1.26043	-0.308903	1.56934
19.2	4.59054	1.26135	-0.309254	1.5706
19.21	4.59499	1.26255	-0.309747	1.5723
19.22	4.60719	1.26363	-0.310343	1.57397
19.23	4.6174	1.26447	-0.310945	1.57542
19.24	4.62666	1.26547	-0.311494	1.57696
19.25	4.63607	1.26654	-0.312037	1.57858
19.26	4.64414	1.26744	-0.312577	1.58001
19.27	4.65542	1.26852	-0.313014	1.58154
19.28	4.66405	1.26977	-0.313327	1.58309
19.29	4.66626	1.27064	-0.313645	1.58428
19.3	4.67389	1.27158	-0.314008	1.58559
19.31	4.68419	1.27276	-0.314351	1.58711
19.32	4.68872	1.27368	-0.314697	1.58837
19.33	4.69607	1.27467	-0.315061	1.58973
19.34	4.70797	1.27588	-0.315404	1.59128
19.35	4.71319	1.27676	-0.315816	1.59257
19.36	4.71554	1.27759	-0.316327	1.59392
19.37	4.72205	1.27878	-0.316802	1.59559
19.38	4.73183	1.2798	-0.317199	1.597
19.39	4.74167	1.2807	-0.317561	1.59826
19.4	4.74946	1.28187	-0.317936	1.59981
19.41	4.75624	1.2828	-0.318382	1.60119
19.42	4.76156	1.28358	-0.318858	1.60244
19.43	4.76564	1.28474	-0.319247	1.60399
19.44	4.7722	1.28585	-0.319532	1.60538
19.45	4.77813	1.28676	-0.319784	1.60655
19.46	4.78431	1.28791	-0.320047	1.60796
19.47	4.79466	1.28884	-0.32031	1.60915
19.48	4.79868	1.28951	-0.320563	1.61008
19.49	4.79939	1.29055	-0.320845	1.6114
19.5	4.81035	1.29171	-0.321196	1.61291
19.51	4.82184	1.29262	-0.321618	1.61424
19.52	4.82763	1.2937	-0.322131	1.61583
19.53	4.83722	1.29474	-0.322697	1.61744
19.54	4.84644	1.29556	-0.323244	1.6188
19.55	4.84922	1.29663	-0.32371	1.62034
19.56	4.85058	1.29777	-0.324084	1.62186
19.57	4.8563	1.29858	-0.324421	1.623
19.58	4.86822	1.29949	-0.324733	1.62422
19.59	4.87531	1.30066	-0.325033	1.62569
19.6	4.87464	1.30163	-0.325329	1.62696
19.61	4.87946	1.30259	-0.325609	1.6282
19.62	4.89029	1.30368	-0.325926	1.62961
19.63	4.89663	1.30459	-0.326242	1.63083
19.64	4.90257	1.3056	-0.326512	1.63211
19.65	4.91292	1.30682	-0.326813	1.63363
19.66	4.91773	1.30774	-0.327128	1.63487
19.67	4.91692	1.30858	-0.32742	1.636
19.68	4.92363	1.30968	-0.327753	1.63743
19.69	4.93392	1.31069	-0.328131	1.63882
19.7	4.93852	1.31155	-0.328517	1.64007
19.71	4.93835	1.31265	-0.328886	1.64154
19.72	4.94234	1.31374	-0.329223	1.64297
19.73	4.95932	1.31458	-0.329556	1.64414
19.74	4.97269	1.31571	-0.32991	1.64562
19.75	4.97063	1.3169	-0.330286	1.64718
19.76	4.969	1.31769	-0.330675	1.64837
19.77	4.97852	1.31867	-0.331022	1.64969
19.78	4.9936	1.31981	-0.331335	1.65114
19.79	5.00169	1.32068	-0.331638	1.65232
19.8	5.00125	1.32162	-0.331905	1.65353
19.81	5.00559	1.32269	-0.332221	1.65491
19.82	5.01126	1.32359	-0.332605	1.6562
19.83	5.01322	1.32456	-0.332955	1.65752
19.84	5.02126	1.3257	-0.333276	1.65897
19.85	5.03519	1.32658	-0.333587	1.66017
19.86	5.04534	1.32749	-0.333842	1.66133
19.87	5.04615	1.32869	-0.334055	1.66274
19.88	5.04432	1.3296	-0.334287	1.66389
19.89	5.05124	1.33045	-0.33453	1.66498
19.9	5.06366	1.33162	-0.334794	1.66642
19.91	5.06834	1.33261	-0.335093	1.66771
19.92	5.06675	1.3335	-0.335371	1.66887
19.93	5.07127	1.3347	-0.335609	1.67031
19.94	5.07656	1.33568	-0.335853	1.67154
19.95	5.07443	1.3364	-0.336113	1.67252
19.96	5.07412	1.3375	-0.336331	1.67384
19.97	5.081	1.33871	-0.336489	1.6752
19.98	5.08722	1.33962	-0.336652	1.67627
[truncated: 11,202 more rows]

## Sheet: M-60-11.0-88
Time [s]	Load [kN]	LVDT 1 [mm]	LVDT 2 [mm]	Displacement [mm]
0	0	0	0	0
0.01	1e-06	0	0	0
0.02	-5.7e-05	2e-06	0	2e-06
0.03	-0.001516	7e-05	-3e-06	7.3e-05
0.04	-0.007195	0.000264	-1.8e-05	0.000282
0.05	-0.013151	0.000344	-2.6e-05	0.00037
0.06	-0.013608	0.000279	-1.4e-05	0.000293
0.07	-0.010307	0.000312	-1.3e-05	0.000325
0.08	-0.008182	0.000425	-1.4e-05	0.000439
0.09	-0.010378	0.000325	-9e-06	0.000334
0.1	-0.012073	0.000187	-2.9e-05	0.000216
0.11	-0.006129	0.000284	-5.9e-05	0.000343
0.12	-0.002757	0.000399	-5.4e-05	0.000453
0.13	-0.011514	0.000228	-3.9e-05	0.000267
0.14	-0.019248	0.0001	-3.5e-05	0.000135
0.15	-0.016183	0.00018	-3.9e-05	0.000219
0.16	-0.01195	0.000196	-3.1e-05	0.000227
0.17	-0.012429	3.4e-05	-1.2e-05	4.6e-05
0.18	-0.009931	-0.00022	-6e-06	-0.000214
0.19	-0.006444	-0.000212	-2.5e-05	-0.000187
0.2	-0.007791	-4e-06	-4.2e-05	3.8e-05
0.21	-0.008667	-0.000103	-3.4e-05	-6.9e-05
0.22	-0.009595	-0.000224	-3.6e-05	-0.000188
0.23	-0.007132	1.2e-05	-3.7e-05	4.9e-05
0.24	0.001245	2.9e-05	-1.5e-05	4.4e-05
0.25	0.003463	-0.000188	-1.5e-05	-0.000173
0.26	-0.003746	-0.000168	-3e-05	-0.000138
0.27	-0.009322	-0.000137	-2.5e-05	-0.000112
0.28	-0.005421	-0.000135	-3.4e-05	-0.000101
0.29	-0.002185	-4.2e-05	-3e-05	-1.2e-05
0.3	-0.008837	-0.00011	4e-06	-0.000114
0.31	-0.012888	-0.000139	1.1e-05	-0.00015
0.32	-0.009869	-3.3e-05	-1.7e-05	-1.6e-05
0.33	-0.008887	-0.000117	-2.3e-05	-9.4e-05
0.34	-0.008092	-0.000166	-1.2e-05	-0.000154
0.35	-0.001952	-4.9e-05	-7e-06	-4.2e-05
0.36	0.000529	-0.000114	-4e-06	-0.00011
0.37	-0.006017	-0.000167	-2.2e-05	-0.000145
0.38	-0.006733	-1.8e-05	-2.8e-05	1e-05
0.39	0.002864	-9.1e-05	-9e-06	-8.2e-05
0.4	0.001146	-0.000251	-1.2e-05	-0.000239
0.41	-0.007543	-0.000127	-2.9e-05	-9.8e-05
0.42	-0.004399	8.3e-05	-1.8e-05	0.000101
0.43	-0.001339	-9.4e-05	-2e-06	-9.2e-05
0.44	-0.006163	-0.000179	-5e-06	-0.000174
0.45	-0.009404	3.5e-05	-2e-06	3.7e-05
0.46	-0.006403	-1e-05	1e-06	-1.1e-05
0.47	-0.002334	-9e-05	-1.3e-05	-7.7e-05
0.48	0.000711	-6e-06	-2.1e-05	1.5e-05
0.49	0.004658	-0.000143	-3e-05	-0.000113
0.5	-0.001186	-0.000286	-4.2e-05	-0.000244
0.51	-0.013264	-9.1e-05	-1.7e-05	-7.4e-05
0.52	-0.015853	-1.6e-05	5e-06	-2.1e-05
0.53	-0.015405	-9.1e-05	-1e-05	-8.1e-05
0.54	-0.016691	-9.4e-05	-9e-06	-8.5e-05
0.55	-0.010685	-0.000112	9e-06	-0.000121
0.56	-0.00351	-0.000155	-5e-06	-0.00015
0.57	-0.002855	-0.000193	-2.3e-05	-0.00017
0.58	0.001815	-5.4e-05	-6e-06	-4.8e-05
0.59	0.003702	-3.7e-05	-1.1e-05	-2.6e-05
0.6	-0.007247	-0.000198	-2.8e-05	-0.00017
0.61	-0.011648	-0.000109	-3e-06	-0.000106
0.62	-0.009012	2.5e-05	9e-06	1.6e-05
0.63	-0.01174	-3.8e-05	-1.4e-05	-2.4e-05
0.64	-0.013004	-0.000169	-1e-05	-0.000159
0.65	-0.010132	-0.000208	9e-06	-0.000217
0.66	-0.008613	-0.000132	2e-06	-0.000134
0.67	-0.00914	-0.000101	-6e-06	-9.5e-05
0.68	-0.010868	-6e-06	1.3e-05	-1.9e-05
0.69	-0.016065	-7.1e-05	2.1e-05	-9.2e-05
0.7	-0.015565	-0.000199	-1e-06	-0.000198
0.71	-0.007155	-8.9e-05	-1.2e-05	-7.7e-05
0.72	-0.006291	-0.000228	-1e-06	-0.000227
0.73	-0.010161	-0.000302	2e-06	-0.000304
0.74	-0.00945	-3e-06	3e-06	-6e-06
0.75	-0.008105	-5.2e-05	1e-06	-5.3e-05
0.76	-0.010641	-0.000252	-1e-05	-0.000242
0.77	-0.015494	-0.000226	-1.4e-05	-0.000212
0.78	-0.015687	-0.000136	-6e-06	-0.00013
0.79	-0.013767	-1.6e-05	-3e-06	-1.3e-05
0.8	-0.015587	1.8e-05	-3e-06	2.1e-05
0.81	-0.014049	-5e-05	6e-06	-5.6e-05
0.82	-0.009962	-7.3e-05	-4e-06	-6.9e-05
0.83	-0.009351	-3.4e-05	-5e-06	-2.9e-05
0.84	-0.010403	-0.000102	1.3e-05	-0.000115
0.85	-0.01055	-0.000167	3e-06	-0.00017
0.86	-0.008823	-3e-06	-1.9e-05	1.6e-05
0.87	-0.005027	-1.9e-05	-1.5e-05	-4e-06
0.88	-0.002015	-0.000122	6e-06	-0.000128
0.89	-0.002265	6e-06	7e-06	-1e-06
0.9	-0.005155	-5.1e-05	-7e-06	-4.4e-05
0.91	-0.006496	-9.9e-05	-1.5e-05	-8.4e-05
0.92	-0.003692	-5.1e-05	-2.4e-05	-2.7e-05
0.93	-0.00424	-9.8e-05	-1.5e-05	-8.3e-05
0.94	-0.008952	-0.000154	1.4e-05	-0.000168
0.95	-0.010294	-0.000161	-1e-06	-0.00016
0.96	-0.010159	-6e-05	-2.3e-05	-3.7e-05
0.97	-0.013966	-6e-05	-2e-06	-5.8e-05
0.98	-0.013761	-0.00029	9e-06	-0.000299
0.99	-0.006263	-0.000259	-1e-06	-0.000258
1	-0.002244	3.9e-05	6e-06	3.3e-05
1.01	-0.005277	2.2e-05	1.7e-05	5e-06
1.02	-0.006637	-0.00014	1.2e-05	-0.000152
1.03	-0.008074	-0.000142	-6e-06	-0.000136
1.04	-0.012559	-8.9e-05	-1.8e-05	-7.1e-05
1.05	-0.012727	4e-06	3e-06	1e-06
1.06	-0.009398	-4.4e-05	1.5e-05	-5.9e-05
1.07	-0.009099	-0.000182	3e-06	-0.000185
1.08	-0.009636	-2.6e-05	1.5e-05	-4.1e-05
1.09	-0.006426	-3.7e-05	3e-05	-6.7e-05
1.1	-0.003763	-0.000202	1.8e-05	-0.00022
1.11	-0.007104	-0.000111	-2e-06	-0.000109
1.12	-0.011165	-9e-06	6e-06	-1.5e-05
1.13	-0.007244	-4.4e-05	2.2e-05	-6.6e-05
1.14	-0.002739	-0.000116	2.2e-05	-0.000138
1.15	-0.00425	2.5e-05	2.2e-05	3e-06
1.16	-0.005032	-1.6e-05	1.2e-05	-2.8e-05
1.17	-0.002997	-0.00017	-9e-06	-0.000161
1.18	-0.002892	3.2e-05	-1e-06	3.3e-05
1.19	-0.003808	-4.8e-05	2.6e-05	-7.4e-05
1.2	-0.006813	-0.000244	1.7e-05	-0.000261
1.21	-0.010746	-4.9e-05	2e-06	-5.1e-05
1.22	-0.011782	3.1e-05	1.3e-05	1.8e-05
1.23	-0.014969	-0.000209	1.6e-05	-0.000225
1.24	-0.017695	-0.000279	6e-06	-0.000285
1.25	-0.017469	5.5e-05	0	5.5e-05
1.26	-0.021388	4.2e-05	2e-06	4e-05
1.27	-0.019473	-0.000182	1.3e-05	-0.000195
1.28	-0.0055	5e-06	1.7e-05	-1.2e-05
1.29	0.001654	-3.4e-05	8e-06	-4.2e-05
1.3	-0.004749	-0.000198	9e-06	-0.000207
1.31	-0.007132	-9.1e-05	1.6e-05	-0.000107
1.32	-0.005113	-7.2e-05	4e-06	-7.6e-05
1.33	-0.011238	-9.3e-05	1e-05	-0.000103
1.34	-0.017751	2e-06	2.6e-05	-2.4e-05
1.35	-0.016254	3.5e-05	1e-05	2.5e-05
1.36	-0.014447	-0.000172	6e-06	-0.000178
1.37	-0.012562	-0.000203	3.3e-05	-0.000236
1.38	-0.008744	-8e-06	4e-05	-4.8e-05
1.39	-0.013124	4.7e-05	2.7e-05	2e-05
1.4	-0.01887	-9.1e-05	2.4e-05	-0.000115
1.41	-0.017977	-0.000208	3.1e-05	-0.000239
1.42	-0.020825	-6.2e-05	4.4e-05	-0.000106
1.43	-0.021664	-3.7e-05	5.4e-05	-9.1e-05
1.44	-0.011618	-0.000125	4.3e-05	-0.000168
1.45	-0.003837	-9.8e-05	2.1e-05	-0.000119
1.46	-0.006461	-0.000103	1.6e-05	-0.000119
1.47	-0.011721	-5.3e-05	2.2e-05	-7.5e-05
1.48	-0.013335	-9.6e-05	2.6e-05	-0.000122
1.49	-0.009825	-0.000167	3.5e-05	-0.000202
1.5	-0.007261	-1e-05	2.2e-05	-3.2e-05
1.51	-0.015937	-8e-06	3e-06	-1.1e-05
1.52	-0.023765	-8.7e-05	1.3e-05	-0.0001
1.53	-0.017359	-8.3e-05	3.6e-05	-0.000119
1.54	-0.012261	-9.2e-05	5e-05	-0.000142
1.55	-0.017917	-6.1e-05	3.7e-05	-9.8e-05
1.56	-0.021807	5.2e-05	1.3e-05	3.9e-05
1.57	-0.020998	-6.4e-05	2.1e-05	-8.5e-05
1.58	-0.02284	-0.000308	3.3e-05	-0.000341
1.59	-0.020493	-5.8e-05	2.3e-05	-8.1e-05
1.6	-0.014475	0.000116	2.9e-05	8.7e-05
1.61	-0.014254	-0.000144	5e-05	-0.000194
1.62	-0.014579	-5.3e-05	4.8e-05	-0.000101
1.63	-0.015826	-1.1e-05	2.5e-05	-3.6e-05
1.64	-0.0205	-0.000192	2.4e-05	-0.000216
1.65	-0.020323	-0.000108	3e-05	-0.000138
1.66	-0.017833	1e-06	2.1e-05	-2e-05
1.67	-0.018253	9.3e-05	2.7e-05	6.6e-05
1.68	-0.017877	2.3e-05	4.9e-05	-2.6e-05
1.69	-0.017565	-0.000198	4.9e-05	-0.000247
1.7	-0.018419	-0.000171	4.9e-05	-0.00022
1.71	-0.01644	-1.4e-05	5.1e-05	-6.5e-05
1.72	-0.015082	-0.00012	3.2e-05	-0.000152
1.73	-0.018294	-5.5e-05	2.1e-05	-7.6e-05
1.74	-0.01977	5.1e-05	3.8e-05	1.3e-05
1.75	-0.019597	-0.000274	5.8e-05	-0.000332
1.76	-0.016216	-0.000176	6e-05	-0.000236
1.77	-0.013021	0.000153	5e-05	0.000103
1.78	-0.015766	-0.000156	3.2e-05	-0.000188
1.79	-0.016637	-0.00031	9e-06	-0.000319
1.8	-0.014767	2.7e-05	1.1e-05	1.6e-05
1.81	-0.013421	8.1e-05	2.6e-05	5.5e-05
1.82	-0.013034	-0.000159	1.9e-05	-0.000178
1.83	-0.015937	-0.000114	2.7e-05	-0.000141
1.84	-0.015364	0.000104	5.1e-05	5.3e-05
1.85	-0.012136	-1.8e-05	4.7e-05	-6.5e-05
1.86	-0.016136	-0.000262	3.4e-05	-0.000296
1.87	-0.019748	-0.000127	3.5e-05	-0.000162
1.88	-0.020786	-1.6e-05	3.7e-05	-5.3e-05
1.89	-0.026037	-0.000138	2.8e-05	-0.000166
1.9	-0.03088	-9.6e-05	2.5e-05	-0.000121
1.91	-0.028664	2.9e-05	4.2e-05	-1.3e-05
1.92	-0.023153	-0.000144	4.2e-05	-0.000186
1.93	-0.021393	-0.000187	1.5e-05	-0.000202
1.94	-0.023673	0.000142	1.6e-05	0.000126
1.95	-0.020344	5.8e-05	5.5e-05	3e-06
1.96	-0.014225	-0.000248	5.9e-05	-0.000307
1.97	-0.015205	-0.000112	3.4e-05	-0.000146
1.98	-0.017245	2.4e-05	4e-05	-1.6e-05
1.99	-0.016257	-0.000119	4.5e-05	-0.000164
2	-0.015453	-0.000221	2.2e-05	-0.000243
2.01	-0.01338	-0.000143	2.6e-05	-0.000169
2.02	-0.008964	-5.3e-05	6e-05	-0.000113
2.03	-0.007262	-1.7e-05	6.2e-05	-7.9e-05
2.04	-0.009938	-0.000155	4.2e-05	-0.000197
2.05	-0.010747	-0.000231	4.4e-05	-0.000275
2.06	-0.00839	-1.7e-05	5.6e-05	-7.3e-05
2.07	-0.010443	1.1e-05	4.4e-05	-3.3e-05
2.08	-0.014747	-0.000108	2.8e-05	-0.000136
2.09	-0.018107	-0.000138	2.6e-05	-0.000164
2.1	-0.020078	-9.2e-05	3.5e-05	-0.000127
2.11	-0.017034	-1.8e-05	4.6e-05	-6.4e-05
2.12	-0.014209	-4.6e-05	5.5e-05	-0.000101
2.13	-0.016473	-2.9e-05	5.9e-05	-8.8e-05
2.14	-0.01549	-6.7e-05	6.4e-05	-0.000131
2.15	-0.015297	-1.5e-05	5.5e-05	-7e-05
2.16	-0.024888	3.4e-05	4.1e-05	-7e-06
2.17	-0.031506	-0.000163	5.1e-05	-0.000214
2.18	-0.029376	-0.00015	6.9e-05	-0.000219
2.19	-0.029686	-2.4e-05	5.8e-05	-8.2e-05
2.2	-0.02987	-1.1e-05	4e-05	-5.1e-05
2.21	-0.023724	-3.4e-05	6.5e-05	-9.9e-05
2.22	-0.023645	-0.000141	9.2e-05	-0.000233
2.23	-0.030394	-0.000146	7e-05	-0.000216
2.24	-0.027394	-0.000145	6.7e-05	-0.000212
2.25	-0.02087	-0.000114	8.7e-05	-0.000201
2.26	-0.023601	-9.6e-05	7e-05	-0.000166
2.27	-0.027852	-0.000107	3.5e-05	-0.000142
2.28	-0.028001	2.8e-05	4.7e-05	-1.9e-05
2.29	-0.020651	-3.7e-05	6.5e-05	-0.000102
2.3	-0.017361	-0.000178	4.8e-05	-0.000226
2.31	-0.028386	-0.000178	5.1e-05	-0.000229
2.32	-0.032988	-0.000141	6.7e-05	-0.000208
2.33	-0.026414	-1e-05	6e-05	-7e-05
2.34	-0.02833	0.000104	4.6e-05	5.8e-05
2.35	-0.03125	1.6e-05	4.7e-05	-3.1e-05
2.36	-0.02773	-0.000207	6.4e-05	-0.000271
2.37	-0.029967	-0.000164	8.4e-05	-0.000248
2.38	-0.029911	-5.7e-05	7.9e-05	-0.000136
2.39	-0.024297	-3.5e-05	5.9e-05	-9.4e-05
2.4	-0.026876	-7e-05	7.4e-05	-0.000144
2.41	-0.030594	-0.000217	7.6e-05	-0.000293
2.42	-0.022878	-5.9e-05	4.3e-05	-0.000102
2.43	-0.01923	9.4e-05	5.4e-05	4e-05
2.44	-0.025459	-3.4e-05	7.7e-05	-0.000111
2.45	-0.026282	-0.000167	6e-05	-0.000227
2.46	-0.024011	-0.000129	6.1e-05	-0.00019
2.47	-0.027124	-8.3e-05	8.1e-05	-0.000164
2.48	-0.02985	-0.000255	8.5e-05	-0.00034
2.49	-0.029751	-0.000199	6.6e-05	-0.000265
2.5	-0.029189	0.000133	5.5e-05	7.8e-05
2.51	-0.0326	-2.4e-05	7.2e-05	-9.6e-05
2.52	-0.034868	-0.000237	6.4e-05	-0.000301
2.53	-0.028584	-0.00014	5.2e-05	-0.000192
2.54	-0.022573	-1.1e-05	8.8e-05	-9.9e-05
2.55	-0.023088	-7.2e-05	9.5e-05	-0.000167
2.56	-0.023108	-0.000213	6.5e-05	-0.000278
2.57	-0.019962	-2.1e-05	6.5e-05	-8.6e-05
2.58	-0.017809	0.000109	7.6e-05	3.3e-05
2.59	-0.019617	-9.9e-05	7.4e-05	-0.000173
2.6	-0.022298	-0.000198	5.8e-05	-0.000256
2.61	-0.019524	1.1e-05	5.7e-05	-4.6e-05
2.62	-0.015272	-1e-05	7e-05	-8e-05
2.63	-0.012023	-0.000122	6.8e-05	-0.00019
2.64	-0.013003	-1.3e-05	7.2e-05	-8.5e-05
2.65	-0.017394	-1.8e-05	7.8e-05	-9.6e-05
2.66	-0.015108	-9.4e-05	6.8e-05	-0.000162
2.67	-0.012524	-0.000205	5.3e-05	-0.000258
2.68	-0.020745	-0.000163	6.3e-05	-0.000226
2.69	-0.028235	-1.1e-05	8.8e-05	-9.9e-05
2.7	-0.024227	-1e-06	8.5e-05	-8.6e-05
2.71	-0.021178	-0.000115	7.5e-05	-0.00019
2.72	-0.024446	-0.000165	8.8e-05	-0.000253
2.73	-0.025442	1.9e-05	9.4e-05	-7.5e-05
2.74	-0.024638	-6.2e-05	8.6e-05	-0.000148
2.75	-0.026098	-0.000217	7.3e-05	-0.00029
2.76	-0.029513	-0.000131	7.2e-05	-0.000203
2.77	-0.030513	-0.000162	0.000106	-0.000268
2.78	-0.028464	9e-06	0.000109	-0.0001
2.79	-0.026611	4.2e-05	8.6e-05	-4.4e-05
2.8	-0.023334	-0.00027	9.3e-05	-0.000363
2.81	-0.019019	-0.000135	0.000108	-0.000243
2.82	-0.020959	0.000137	9.9e-05	3.8e-05
2.83	-0.023977	-3.3e-05	9.8e-05	-0.000131
2.84	-0.020752	-0.000121	0.000109	-0.00023
2.85	-0.019094	-0.000114	9.3e-05	-0.000207
2.86	-0.020934	-0.000199	7.8e-05	-0.000277
2.87	-0.022763	4.7e-05	9.6e-05	-4.9e-05
2.88	-0.02365	5.5e-05	0.000105	-5e-05
2.89	-0.02368	-0.000299	0.000109	-0.000408
2.9	-0.02565	-0.000134	0.000108	-0.000242
2.91	-0.02686	2.8e-05	9.1e-05	-6.3e-05
2.92	-0.027833	-0.000147	9e-05	-0.000237
2.93	-0.026436	-5.5e-05	9.6e-05	-0.000151
2.94	-0.018213	8.7e-05	9.5e-05	-8e-06
2.95	-0.014197	4.4e-05	9.7e-05	-5.3e-05
2.96	-0.022831	-0.000204	8.8e-05	-0.000292
2.97	-0.028292	-0.000408	8.6e-05	-0.000494
2.98	-0.020324	-7.7e-05	9.4e-05	-0.000171
2.99	-0.017843	1.9e-05	9.7e-05	-7.8e-05
3	-0.025867	-0.00028	9.4e-05	-0.000374
3.01	-0.025105	-0.000146	0.000103	-0.000249
3.02	-0.018411	8.6e-05	0.000118	-3.2e-05
3.03	-0.019112	-2e-06	0.000109	-0.000111
3.04	-0.021892	-0.000103	9.1e-05	-0.000194
3.05	-0.017311	-3e-06	9.5e-05	-9.8e-05
3.06	-0.009371	-2.2e-05	0.000102	-0.000124
3.07	-0.009304	-0.000146	0.0001	-0.000246
3.08	-0.017188	-0.0001	0.000108	-0.000208
3.09	-0.02178	-3.6e-05	0.000108	-0.000144
3.1	-0.023371	-5.6e-05	0.000103	-0.000159
3.11	-0.024995	-9.3e-05	0.000116	-0.000209
3.12	-0.020425	-3e-05	0.000113	-0.000143
3.13	-0.016866	2.1e-05	0.000102	-8.1e-05
3.14	-0.021224	-3e-06	0.000114	-0.000117
3.15	-0.024187	-8.9e-05	0.000123	-0.000212
3.16	-0.024647	-0.000126	0.000125	-0.000251
3.17	-0.024896	-3.8e-05	0.000116	-0.000154
3.18	-0.020464	-2.8e-05	0.000101	-0.000129
3.19	-0.014637	-4.1e-05	0.000112	-0.000153
3.2	-0.016117	-0.000155	0.000118	-0.000273
3.21	-0.022395	-0.000149	0.000107	-0.000256
3.22	-0.024322	5.3e-05	0.000112	-5.9e-05
3.23	-0.026295	6.4e-05	0.00012	-5.6e-05
3.24	-0.028209	-1.8e-05	0.000109	-0.000127
3.25	-0.026498	-0.000151	0.0001	-0.000251
3.26	-0.026306	-5.9e-05	0.000118	-0.000177
3.27	-0.027376	0.000179	0.000123	5.6e-05
3.28	-0.024193	1.5e-05	0.000108	-9.3e-05
3.29	-0.019902	-0.000197	9.6e-05	-0.000293
3.3	-0.014808	-0.00012	0.000107	-0.000227
3.31	-0.011641	-1.4e-05	0.000129	-0.000143
3.32	-0.017186	-7e-05	0.000116	-0.000186
3.33	-0.020814	-2.4e-05	0.000107	-0.000131
3.34	-0.022366	-7.6e-05	0.000134	-0.00021
3.35	-0.027077	-0.000163	0.000142	-0.000305
3.36	-0.027007	-3.2e-05	0.000117	-0.000149
3.37	-0.027952	-0.000108	0.000117	-0.000225
3.38	-0.030174	-0.000174	0.000135	-0.000309
3.39	-0.02634	8.7e-05	0.000117	-3e-05
3.4	-0.028533	-3.7e-05	0.000105	-0.000142
3.41	-0.032123	-0.000275	0.000108	-0.000383
3.42	-0.025706	-0.00011	0.0001	-0.00021
3.43	-0.022526	7e-06	0.000102	-9.5e-05
3.44	-0.027599	-9e-06	0.000123	-0.000132
3.45	-0.028554	-2.8e-05	0.000127	-0.000155
3.46	-0.021762	-6.8e-05	0.000115	-0.000183
3.47	-0.020075	-1e-06	0.00011	-0.000111
3.48	-0.029773	-3e-05	0.000122	-0.000152
3.49	-0.034598	-8.8e-05	0.000131	-0.000219
3.5	-0.029174	4e-06	0.000126	-0.000122
3.51	-0.028096	-0.000128	0.000118	-0.000246
3.52	-0.027714	-0.000182	0.000122	-0.000304
3.53	-0.024495	6.1e-05	0.000122	-6.1e-05
3.54	-0.027748	-4e-06	0.000117	-0.000121
3.55	-0.027722	-0.000152	0.000127	-0.000279
3.56	-0.021199	-1.3e-05	0.000138	-0.000151
3.57	-0.023944	0.000109	0.000142	-3.3e-05
3.58	-0.028883	-1.7e-05	0.000143	-0.00016
3.59	-0.024488	-0.000118	0.000144	-0.000262
3.6	-0.022575	-0.0001	0.000134	-0.000234
3.61	-0.02458	-9.3e-05	0.000113	-0.000206
3.62	-0.026494	-2.4e-05	0.0001	-0.000124
3.63	-0.028798	-5.9e-05	0.000118	-0.000177
3.64	-0.026415	-0.000153	0.000136	-0.000289
3.65	-0.024262	-0.000139	0.000106	-0.000245
3.66	-0.029118	-4.8e-05	0.000101	-0.000149
3.67	-0.033127	2.2e-05	0.000141	-0.000119
3.68	-0.029343	-6.3e-05	0.000147	-0.00021
3.69	-0.018456	-0.000122	0.000132	-0.000254
3.7	-0.013729	-9.5e-05	0.000134	-0.000229
3.71	-0.021594	-6.6e-05	0.000138	-0.000204
3.72	-0.027038	-7.7e-05	0.000138	-0.000215
3.73	-0.026779	-0.000167	0.00014	-0.000307
3.74	-0.025323	-9.8e-05	0.000134	-0.000232
3.75	-0.019769	-0.000104	0.000129	-0.000233
3.76	-0.021153	-0.000169	0.000143	-0.000312
3.77	-0.030643	-0.000125	0.000147	-0.000272
3.78	-0.027489	2.7e-05	0.000133	-0.000106
3.79	-0.016153	8.1e-05	0.000146	-6.5e-05
3.8	-0.016024	-0.000212	0.000158	-0.00037
3.81	-0.021122	-0.000202	0.000142	-0.000344
3.82	-0.018886	8e-06	0.000144	-0.000136
3.83	-0.019114	-2.1e-05	0.000163	-0.000184
3.84	-0.026113	-3.1e-05	0.000158	-0.000189
3.85	-0.028334	-5.1e-05	0.000148	-0.000199
3.86	-0.023976	-5e-05	0.000148	-0.000198
3.87	-0.019263	-9.5e-05	0.000147	-0.000242
3.88	-0.016065	-0.000133	0.000157	-0.00029
3.89	-0.017372	-5.8e-05	0.000153	-0.000211
3.9	-0.017625	-0.000112	0.000147	-0.000259
3.91	-0.013165	-0.000128	0.00015	-0.000278
3.92	-0.011241	-6.2e-05	0.000143	-0.000205
3.93	-0.01416	-4.6e-05	0.000141	-0.000187
3.94	-0.0182	-7.6e-05	0.000147	-0.000223
3.95	-0.019126	-0.000131	0.000141	-0.000272
3.96	-0.0195	-0.000129	0.00014	-0.000269
3.97	-0.019969	-0.000124	0.000159	-0.000283
3.98	-0.021072	-2.7e-05	0.000166	-0.000193
3.99	-0.021042	-3.3e-05	0.000147	-0.00018
4	-0.014653	-2.5e-05	0.000149	-0.000174
4.01	-0.011295	3e-05	0.000159	-0.000129
4.02	-0.016394	-0.000127	0.000146	-0.000273
4.03	-0.0176	-5.5e-05	0.000144	-0.000199
4.04	-0.016762	-2.5e-05	0.000151	-0.000176
4.05	-0.019558	-0.000242	0.000158	-0.0004
4.06	-0.018542	-0.000109	0.000164	-0.000273
4.07	-0.021202	7.5e-05	0.00016	-8.5e-05
4.08	-0.027447	-8.6e-05	0.000152	-0.000238
4.09	-0.024222	-0.000183	0.000154	-0.000337
4.1	-0.017456	-4e-05	0.000161	-0.000201
4.11	-0.016516	1e-06	0.000146	-0.000145
4.12	-0.017456	-4e-06	0.000141	-0.000145
4.13	-0.019616	-2.4e-05	0.000159	-0.000183
4.14	-0.02358	-0.000161	0.00016	-0.000321
4.15	-0.021735	-5e-06	0.00014	-0.000145
4.16	-0.015925	7.6e-05	0.00014	-6.4e-05
4.17	-0.016118	-0.000152	0.000155	-0.000307
4.18	-0.020567	-0.00018	0.00016	-0.00034
4.19	-0.021163	-0.000136	0.000154	-0.00029
4.2	-0.023363	-8.7e-05	0.000161	-0.000248
4.21	-0.027525	-3e-05	0.000176	-0.000206
4.22	-0.02817	-3.2e-05	0.000176	-0.000208
4.23	-0.029665	-2e-05	0.000174	-0.000194
4.24	-0.030059	-6.3e-05	0.000173	-0.000236
4.25	-0.022779	-5e-06	0.000161	-0.000166
4.26	-0.014872	3.6e-05	0.000152	-0.000116
4.27	-0.012971	-0.000109	0.000179	-0.000288
4.28	-0.014091	-0.000103	0.000176	-0.000279
4.29	-0.017309	-0.000101	0.000143	-0.000244
4.3	-0.019603	-8.9e-05	0.000161	-0.00025
4.31	-0.018203	-9.2e-05	0.000176	-0.000268
4.32	-0.018032	-7e-05	0.000153	-0.000223
4.33	-0.016732	1.3e-05	0.000153	-0.00014
4.34	-0.013815	-5.6e-05	0.000171	-0.000227
4.35	-0.014423	-3.4e-05	0.000168	-0.000202
4.36	-0.015103	-5.1e-05	0.000161	-0.000212
4.37	-0.013953	-0.000178	0.00018	-0.000358
4.38	-0.014401	-0.000149	0.000192	-0.000341
4.39	-0.014285	3.8e-05	0.000182	-0.000144
4.4	-0.007945	5e-05	0.000176	-0.000126
4.41	-0.002645	-0.000182	0.000181	-0.000363
4.42	-0.006873	-0.000106	0.000183	-0.000289
4.43	-0.012	7.9e-05	0.000182	-0.000103
4.44	-0.012573	-3.5e-05	0.000188	-0.000223
4.45	-0.015584	-8.4e-05	0.000187	-0.000271
4.46	-0.015395	-4.8e-05	0.000195	-0.000243
4.47	-0.011155	-4.3e-05	0.000196	-0.000239
4.48	-0.013362	-5.3e-05	0.000168	-0.000221
4.49	-0.016946	-6e-06	0.000165	-0.000171
4.5	-0.014796	2.9e-05	0.000177	-0.000148
4.51	-0.013065	-0.000104	0.000178	-0.000282
4.52	-0.013119	-8.9e-05	0.000193	-0.000282
4.53	-0.012077	-4.5e-05	0.000211	-0.000256
4.54	-0.01637	-0.000134	0.000211	-0.000345
4.55	-0.020713	-0.000177	0.000182	-0.000359
4.56	-0.014772	-0.000101	0.000156	-0.000257
4.57	-0.014325	-4e-06	0.000178	-0.000182
4.58	-0.023574	-0.000103	0.000208	-0.000311
4.59	-0.025881	-0.000121	0.000195	-0.000316
4.6	-0.023716	-4.1e-05	0.000194	-0.000235
4.61	-0.0216	-9e-05	0.000209	-0.000299
4.62	-0.015086	-0.000148	0.000196	-0.000344
4.63	-0.012839	-0.00018	0.000178	-0.000358
4.64	-0.01449	-0.000133	0.000186	-0.000319
4.65	-0.013083	-4.7e-05	0.000197	-0.000244
4.66	-0.014125	-6.3e-05	0.000202	-0.000265
4.67	-0.019711	-9.7e-05	0.000207	-0.000304
4.68	-0.019703	-9e-06	0.000198	-0.000207
4.69	-0.018565	-5e-06	0.000187	-0.000192
4.7	-0.023883	-4.6e-05	0.0002	-0.000246
4.71	-0.023249	1.4e-05	0.000219	-0.000205
4.72	-0.017915	-0.000135	0.000206	-0.000341
4.73	-0.019219	-0.000114	0.000193	-0.000307
4.74	-0.020179	2.5e-05	0.000204	-0.000179
4.75	-0.012895	-8.2e-05	0.000201	-0.000283
4.76	-0.009054	-0.000119	0.000194	-0.000313
4.77	-0.017356	-9.7e-05	0.00022	-0.000317
4.78	-0.020131	-0.000222	0.000228	-0.00045
4.79	-0.013546	-0.000161	0.000195	-0.000356
4.8	-0.012872	-1.4e-05	0.000194	-0.000208
4.81	-0.011477	-0.000103	0.000222	-0.000325
4.82	-0.008912	3.2e-05	0.000219	-0.000187
4.83	-0.011119	5.5e-05	0.000202	-0.000147
4.84	-0.012318	-0.000269	0.000212	-0.000481
4.85	-0.011518	-0.00015	0.000219	-0.000369
4.86	-0.012563	3.9e-05	0.000213	-0.000174
4.87	-0.013177	-0.000168	0.00022	-0.000388
4.88	-0.009959	-0.000166	0.000208	-0.000374
4.89	-0.004993	-1.1e-05	0.000196	-0.000207
4.9	-0.004539	-3.1e-05	0.000203	-0.000234
4.91	-0.009915	-0.000123	0.000207	-0.00033
4.92	-0.014871	-8.8e-05	0.000212	-0.0003
4.93	-0.014119	5.9e-05	0.000223	-0.000164
4.94	-0.011257	-4.1e-05	0.000238	-0.000279
4.95	-0.013735	-0.000215	0.00024	-0.000455
4.96	-0.017972	-0.000105	0.000227	-0.000332
4.97	-0.01611	-3.6e-05	0.000209	-0.000245
4.98	-0.016257	-0.000173	0.000205	-0.000378
4.99	-0.020184	-9.8e-05	0.000222	-0.00032
5	-0.021662	5e-05	0.000232	-0.000182
5.01	-0.019686	-4.1e-05	0.000225	-0.000266
5.02	-0.015882	-0.000175	0.000216	-0.000391
5.03	-0.011209	-3.7e-05	0.000221	-0.000258
5.04	-0.010873	-3.6e-05	0.000227	-0.000263
5.05	-0.015446	-0.000299	0.000212	-0.000511
5.06	-0.01437	-0.000174	0.00021	-0.000384
5.07	-0.009779	2.3e-05	0.000218	-0.000195
5.08	-0.008864	-0.000192	0.000215	-0.000407
5.09	-0.008767	-0.000172	0.000226	-0.000398
5.1	-0.007228	4.6e-05	0.00024	-0.000194
5.11	-0.007223	-4e-06	0.000249	-0.000253
5.12	-0.011778	-0.000208	0.000262	-0.00047
5.13	-0.016816	-0.000218	0.000249	-0.000467
5.14	-0.013012	-4.8e-05	0.00021	-0.000258
5.15	-0.007015	-0.000104	0.000215	-0.000319
5.16	-0.010115	-0.000165	0.000258	-0.000423
5.17	-0.012038	-0.000143	0.000264	-0.000407
5.18	-0.011827	-0.000147	0.000241	-0.000388
5.19	-0.017222	-7.6e-05	0.000237	-0.000313
5.2	-0.016188	-5.9e-05	0.000247	-0.000306
5.21	-0.00814	-5.4e-05	0.000251	-0.000305
5.22	-0.006847	-0.000101	0.000248	-0.000349
5.23	-0.009154	-0.00023	0.000242	-0.000472
5.24	-0.005157	-0.000135	0.000238	-0.000373
5.25	-0.004417	-5.6e-05	0.000245	-0.000301
5.26	-0.011183	-0.000167	0.000244	-0.000411
5.27	-0.015227	-0.000107	0.000242	-0.000349
5.28	-0.014251	3e-06	0.000252	-0.000249
5.29	-0.014215	-0.000185	0.000252	-0.000437
5.3	-0.022573	-0.000246	0.00026	-0.000506
5.31	-0.026308	3.6e-05	0.000273	-0.000237
5.32	-0.017097	1.1e-05	0.000266	-0.000255
5.33	-0.011877	-0.00025	0.000262	-0.000512
5.34	-0.012633	-0.000251	0.000254	-0.000505
5.35	-0.012527	-1e-05	0.000236	-0.000246
5.36	-0.013707	7.1e-05	0.000243	-0.000172
5.37	-0.016631	-0.000176	0.000254	-0.00043
5.38	-0.019944	-0.000248	0.00024	-0.000488
5.39	-0.019241	-0.000104	0.000245	-0.000349
5.4	-0.014212	-4.5e-05	0.000263	-0.000308
5.41	-0.015205	-0.000119	0.000245	-0.000364
5.42	-0.022168	-0.000145	0.000233	-0.000378
5.43	-0.02745	-9.4e-05	0.000258	-0.000352
5.44	-0.026544	-0.000163	0.000267	-0.00043
5.45	-0.021533	-4.9e-05	0.000259	-0.000308
5.46	-0.01742	-3e-05	0.000261	-0.000291
5.47	-0.017967	-0.000309	0.000259	-0.000568
5.48	-0.016591	-0.000139	0.000254	-0.000393
5.49	-0.012508	0.000223	0.000274	-5.1e-05
5.5	-0.018303	9.7e-05	0.000283	-0.000186
5.51	-0.025499	-0.000266	0.000257	-0.000523
5.52	-0.018731	-0.000286	0.000244	-0.00053
5.53	-0.014493	-6.7e-05	0.000257	-0.000324
5.54	-0.022166	-4e-05	0.000275	-0.000315
5.55	-0.025117	-6.3e-05	0.000278	-0.000341
5.56	-0.021209	-0.000136	0.000268	-0.000404
5.57	-0.017093	-0.000145	0.000269	-0.000414
5.58	-0.014721	-1e-06	0.00027	-0.000271
5.59	-0.014922	-6.8e-05	0.000277	-0.000345
5.6	-0.015186	-0.000119	0.000294	-0.000413
5.61	-0.015931	2.1e-05	0.000288	-0.000267
5.62	-0.014371	-6.1e-05	0.000264	-0.000325
5.63	-0.006208	-0.000239	0.000264	-0.000503
5.64	-0.001185	-1e-05	0.000279	-0.000289
5.65	-0.006575	2e-05	0.000272	-0.000252
5.66	-0.013371	-0.000273	0.000279	-0.000552
5.67	-0.015232	-6.9e-05	0.000293	-0.000362
5.68	-0.013976	8.4e-05	0.000282	-0.000198
5.69	-0.011753	-9.2e-05	0.000288	-0.00038
5.7	-0.010602	-3.6e-05	0.000294	-0.00033
5.71	-0.01247	-2.1e-05	0.000277	-0.000298
5.72	-0.015282	-0.000102	0.000276	-0.000378
5.73	-0.014047	-0.000101	0.000291	-0.000392
5.74	-0.011448	-0.000106	0.000296	-0.000402
5.75	-0.014388	-6.4e-05	0.000283	-0.000347
5.76	-0.017846	-3.9e-05	0.000275	-0.000314
5.77	-0.014886	-0.000132	0.00028	-0.000412
5.78	-0.011846	-0.000161	0.000295	-0.000456
5.79	-0.013527	-0.00015	0.000304	-0.000454
5.8	-0.017596	-9.2e-05	0.000291	-0.000383
5.81	-0.019606	9.3e-05	0.000282	-0.000189
5.82	-0.015094	5.5e-05	0.000299	-0.000244
5.83	-0.009982	-0.000265	0.000313	-0.000578
5.84	-0.01257	-0.000154	0.000303	-0.000457
5.85	-0.01606	2e-05	0.000299	-0.000279
5.86	-0.016501	-0.000186	0.0003	-0.000486
5.87	-0.017804	-0.000177	0.000284	-0.000461
5.88	-0.017315	-0.000161	0.000281	-0.000442
5.89	-0.016369	-0.000135	0.000305	-0.00044
5.9	-0.014169	-3.1e-05	0.000306	-0.000337
5.91	-0.008292	-0.000107	0.000291	-0.000398
5.92	-0.00935	-0.00011	0.000298	-0.000408
5.93	-0.014222	-6.7e-05	0.000309	-0.000376
5.94	-0.013003	-0.000115	0.000307	-0.000422
5.95	-0.012147	-5.9e-05	0.000318	-0.000377
5.96	-0.012088	8e-06	0.000333	-0.000325
5.97	-0.012455	-4.3e-05	0.000319	-0.000362
5.98	-0.015731	-6.8e-05	0.00031	-0.000378
5.99	-0.016939	0.00015	0.000324	-0.000174
6	-0.015889	0.000776	0.000338	0.000438
6.01	-0.013236	0.001833	0.000335	0.001498
6.02	-0.007992	0.002729	0.000315	0.002414
6.03	-0.008767	0.003244	0.00032	0.002924
6.04	-0.012654	0.003779	0.000318	0.003461
6.05	-0.010394	0.004218	0.000301	0.003917
6.06	-0.004515	0.004503	0.000324	0.004179
6.07	-0.000597	0.004893	0.000338	0.004555
6.08	-0.003611	0.005348	0.00032	0.005028
6.09	-0.008135	0.00591	0.000324	0.005586
6.1	-0.001544	0.006688	0.000333	0.006355
6.11	0.008952	0.007521	0.000301	0.00722
6.12	0.007988	0.008468	0.000278	0.00819
6.13	0.00306	0.009544	0.000295	0.009249
6.14	0.005207	0.010396	0.000307	0.010089
6.15	0.011489	0.011398	0.000309	0.011089
6.16	0.020393	0.012745	0.00032	0.012425
6.17	0.026927	0.013657	0.000327	0.01333
6.18	0.025566	0.014522	0.000318	0.014204
6.19	0.025341	0.015827	0.0003	0.015527
6.2	0.032396	0.016827	0.000292	0.016535
6.21	0.035447	0.017683	0.000306	0.017377
6.22	0.035528	0.018904	0.000332	0.018572
6.23	0.040615	0.019938	0.000344	0.019594
6.24	0.044347	0.02079	0.00033	0.02046
6.25	0.045713	0.021991	0.00032	0.021671
6.26	0.046275	0.023074	0.000327	0.022747
6.27	0.046769	0.023831	0.000334	0.023497
6.28	0.047727	0.024875	0.000337	0.024538
6.29	0.044885	0.025996	0.000333	0.025663
6.3	0.04239	0.026933	0.00034	0.026593
6.31	0.049612	0.028012	0.00034	0.027672
6.32	0.058502	0.029006	0.000328	0.028678
6.33	0.062058	0.029925	0.000342	0.029583
6.34	0.065066	0.030986	0.000352	0.030634
6.35	0.066312	0.031988	0.000343	0.031645
6.36	0.066408	0.032985	0.000338	0.032647
6.37	0.07254	0.034026	0.000329	0.033697
6.38	0.077863	0.03501	0.000332	0.034678
6.39	0.076469	0.036055	0.000344	0.035711
6.4	0.077493	0.037219	0.000335	0.036884
6.41	0.077164	0.038323	0.000327	0.037996
6.42	0.076413	0.039372	0.000341	0.039031
6.43	0.083987	0.040396	0.00035	0.040046
6.44	0.092246	0.041386	0.000356	0.04103
6.45	0.097575	0.042443	0.000359	0.042084
6.46	0.103397	0.043572	0.000355	0.043217
6.47	0.103894	0.044565	0.000367	0.044198
6.48	0.102941	0.045583	0.000371	0.045212
6.49	0.109979	0.046701	0.00037	0.046331
6.5	0.117358	0.047706	0.00038	0.047326
6.51	0.118578	0.048695	0.000373	0.048322
6.52	0.122903	0.049761	0.000359	0.049402
6.53	0.128475	0.050785	0.00035	0.050435
6.54	0.125161	0.051828	0.00036	0.051468
6.55	0.121533	0.052852	0.000372	0.05248
6.56	0.127333	0.053712	0.000373	0.053339
6.57	0.134478	0.05466	0.000375	0.054285
6.58	0.137555	0.055752	0.000368	0.055384
6.59	0.145308	0.056767	0.000362	0.056405
6.6	0.149626	0.057812	0.000368	0.057444
6.61	0.146637	0.058914	0.00037	0.058544
6.62	0.154813	0.059899	0.000368	0.059531
6.63	0.165414	0.060898	0.000371	0.060527
6.64	0.160524	0.061938	0.000376	0.061562
6.65	0.160798	0.062837	0.00038	0.062457
6.66	0.175787	0.063825	0.000389	0.063436
6.67	0.186172	0.065021	0.000391	0.06463
6.68	0.185008	0.066085	0.000367	0.065718
6.69	0.18025	0.066937	0.000336	0.066601
6.7	0.180901	0.067916	0.000326	0.06759
6.71	0.186958	0.068953	0.000329	0.068624
6.72	0.193232	0.069898	0.000333	0.069565
6.73	0.198277	0.070926	0.000333	0.070593
6.74	0.202587	0.07198	0.00032	0.07166
6.75	0.203436	0.072898	0.000323	0.072575
6.76	0.200786	0.073915	0.000337	0.073578
6.77	0.203101	0.075029	0.000326	0.074703
6.78	0.211154	0.075986	0.000298	0.075688
6.79	0.213775	0.076993	0.000297	0.076696
6.8	0.21499	0.078092	0.000311	0.077781
6.81	0.222873	0.079041	0.000297	0.078744
6.82	0.227248	0.080035	0.000274	0.079761
6.83	0.22733	0.081154	0.000271	0.080883
6.84	0.233406	0.082173	0.000273	0.0819
6.85	0.239381	0.083171	0.00028	0.082891
6.86	0.242238	0.084183	0.000283	0.0839
6.87	0.251574	0.085134	0.000276	0.084858
6.88	0.261118	0.086177	0.000261	0.085916
6.89	0.266206	0.087325	0.000243	0.087082
6.9	0.270505	0.08834	0.000237	0.088103
6.91	0.270611	0.089273	0.000242	0.089031
6.92	0.272389	0.090386	0.000231	0.090155
6.93	0.275427	0.091418	0.000219	0.091199
6.94	0.271204	0.092178	0.000227	0.091951
6.95	0.268316	0.093213	0.000215	0.092998
6.96	0.274652	0.094335	0.000183	0.094152
6.97	0.278889	0.095252	0.000179	0.095073
6.98	0.27948	0.096361	0.000171	0.09619
6.99	0.284744	0.097405	0.000145	0.09726
7	0.2897	0.098185	0.000143	0.098042
7.01	0.293824	0.0992	0.000139	0.099061
7.02	0.297894	0.100416	0.000109	0.100307
7.03	0.297532	0.101396	9.4e-05	0.101302
7.04	0.298794	0.10239	9e-05	0.1023
7.05	0.309948	0.103525	6.5e-05	0.10346
7.06	0.31796	0.104507	4.9e-05	0.104458
7.07	0.318181	0.105448	4.7e-05	0.105401
7.08	0.320563	0.106531	8e-06	0.106523
7.09	0.321508	0.107533	-4e-05	0.107573
7.1	0.323061	0.108496	-4.6e-05	0.108542
7.11	0.326517	0.109576	-5.5e-05	0.109631
7.12	0.326608	0.110501	-8.4e-05	0.110585
7.13	0.326464	0.111466	-0.000113	0.111579
7.14	0.330214	0.112602	-0.000152	0.112754
7.15	0.337593	0.113558	-0.000192	0.11375
7.16	0.342775	0.114503	-0.000215	0.114718
7.17	0.341972	0.115662	-0.00025	0.115912
7.18	0.34313	0.116744	-0.00031	0.117054
7.19	0.350011	0.117617	-0.00037	0.117987
7.2	0.354412	0.118601	-0.000422	0.119023
7.21	0.356279	0.119631	-0.000483	0.120114
7.22	0.361909	0.120564	-0.000547	0.121111
7.23	0.363261	0.121613	-0.00059	0.122203
7.24	0.361697	0.122679	-0.000649	0.123328
7.25	0.367049	0.123695	-0.000754	0.124449
7.26	0.373672	0.124811	-0.000862	0.125673
7.27	0.374596	0.125866	-0.000969	0.126835
7.28	0.376299	0.126667	-0.001081	0.127748
7.29	0.378183	0.127649	-0.001178	0.128827
7.3	0.377054	0.12895	-0.001281	0.130231
7.31	0.380915	0.129984	-0.001411	0.131395
7.32	0.387562	0.130862	-0.001559	0.132421
7.33	0.385475	0.131963	-0.001723	0.133686
7.34	0.384609	0.133025	-0.0019	0.134925
7.35	0.396958	0.13397	-0.00209	0.13606
7.36	0.403848	0.134924	-0.0023	0.137224
7.37	0.401634	0.135818	-0.00255	0.138368
7.38	0.409599	0.136824	-0.002881	0.139705
7.39	0.418085	0.137934	-0.003272	0.141206
7.4	0.414688	0.138918	-0.003672	0.14259
7.41	0.413396	0.139962	-0.004113	0.144075
7.42	0.420742	0.141037	-0.004583	0.14562
7.43	0.42263	0.141945	-0.005028	0.146973
7.44	0.42246	0.142905	-0.005436	0.148341
7.45	0.429664	0.143941	-0.005861	0.149802
7.46	0.432319	0.144897	-0.006417	0.151314
7.47	0.431038	0.145866	-0.007076	0.152942
7.48	0.433224	0.146946	-0.007705	0.154651
7.49	0.438327	0.148037	-0.008314	0.156351
7.5	0.447361	0.148934	-0.008899	0.157833
7.51	0.454042	0.149869	-0.009466	0.159335
7.52	0.455016	0.150937	-0.010165	0.161102
7.53	0.460949	0.151922	-0.010998	0.16292
7.54	0.468199	0.153013	-0.011686	0.164699
7.55	0.469616	0.154121	-0.012094	0.166215
7.56	0.473024	0.154987	-0.012444	0.167431
7.57	0.476196	0.155996	-0.012871	0.168867
7.58	0.476098	0.15713	-0.013326	0.170456
7.59	0.480392	0.158034	-0.013879	0.171913
7.6	0.486833	0.158982	-0.014512	0.173494
7.61	0.487094	0.160083	-0.015037	0.17512
7.62	0.484946	0.161059	-0.015419	0.176478
7.63	0.48929	0.162077	-0.015815	0.177892
7.64	0.496638	0.163214	-0.016304	0.179518
7.65	0.504367	0.164121	-0.016908	0.181029
7.66	0.508112	0.16495	-0.017591	0.182541
7.67	0.505537	0.166096	-0.018252	0.184348
7.68	0.508495	0.16715	-0.018861	0.186011
7.69	0.513856	0.168087	-0.019415	0.187502
7.7	0.516477	0.169254	-0.019902	0.189156
7.71	0.524691	0.170309	-0.020325	0.190634
7.72	0.531022	0.171218	-0.020728	0.191946
7.73	0.531434	0.172245	-0.021223	0.193468
7.74	0.536038	0.173362	-0.021859	0.195221
7.75	0.535693	0.174414	-0.022549	0.196963
7.76	0.53274	0.175418	-0.023151	0.198569
7.77	0.540013	0.176431	-0.023593	0.200024
7.78	0.544301	0.177442	-0.024001	0.201443
7.79	0.547297	0.178532	-0.024439	0.202971
7.8	0.557036	0.17955	-0.024855	0.204405
7.81	0.563111	0.180498	-0.025312	0.20581
7.82	0.567227	0.181556	-0.025866	0.207422
7.83	0.569108	0.182613	-0.026457	0.20907
7.84	0.564855	0.183491	-0.027053	0.210544
7.85	0.566328	0.184398	-0.027638	0.212036
7.86	0.573326	0.185567	-0.028188	0.213755
7.87	0.582215	0.186647	-0.028686	0.215333
7.88	0.589632	0.187551	-0.029154	0.216705
7.89	0.592154	0.188587	-0.029621	0.218208
7.9	0.59516	0.18963	-0.030045	0.219675
7.91	0.599177	0.190548	-0.030421	0.220969
7.92	0.600893	0.191657	-0.030811	0.222468
7.93	0.600442	0.192654	-0.031261	0.223915
7.94	0.603571	0.193474	-0.031815	0.225289
7.95	0.611009	0.194563	-0.032452	0.227015
7.96	0.615866	0.195582	-0.033086	0.228668
7.97	0.621471	0.196411	-0.033659	0.23007
7.98	0.627514	0.19751	-0.034201	0.231711
7.99	0.628493	0.19875	-0.034852	0.233602
8	0.626753	0.199681	-0.035615	0.235296
8.01	0.629945	0.200575	-0.036294	0.236869
8.02	0.638039	0.201572	-0.036786	0.238358
8.03	0.642985	0.202433	-0.037183	0.239616
8.04	0.644001	0.20338	-0.037583	0.240963
8.05	0.64595	0.20444	-0.038022	0.242462
8.06	0.649746	0.205407	-0.038543	0.24395
8.07	0.650314	0.206351	-0.039242	0.245593
8.08	0.651883	0.207419	-0.040092	0.247511
8.09	0.66133	0.20845	-0.040806	0.249256
8.1	0.665651	0.209407	-0.041343	0.25075
8.11	0.661842	0.21054	-0.041962	0.252502
8.12	0.661353	0.211623	-0.042699	0.254322
8.13	0.6635	0.212554	-0.043402	0.255956
8.14	0.666163	0.213663	-0.043936	0.257599
8.15	0.671286	0.214831	-0.04433	0.259161
8.16	0.676685	0.215823	-0.044735	0.260558
8.17	0.679695	0.216826	-0.045171	0.261997
8.18	0.681499	0.217786	-0.045627	0.263413
8.19	0.684546	0.218724	-0.046201	0.264925
8.2	0.689278	0.219812	-0.046912	0.266724
8.21	0.693156	0.220808	-0.047656	0.268464
8.22	0.69798	0.221687	-0.048329	0.270016
8.23	0.705136	0.222806	-0.048935	0.271741
8.24	0.713143	0.223935	-0.049637	0.273572
8.25	0.720754	0.224792	-0.050482	0.275274
8.26	0.724509	0.225819	-0.051359	0.277178
8.27	0.726961	0.226909	-0.052083	0.278992
8.28	0.732636	0.227719	-0.052533	0.280252
8.29	0.737153	0.228763	-0.052973	0.281736
8.3	0.737519	0.22999	-0.053696	0.283686
8.31	0.740869	0.230913	-0.054609	0.285522
8.32	0.747528	0.231857	-0.055449	0.287306
8.33	0.754951	0.233038	-0.056109	0.289147
8.34	0.765367	0.233932	-0.056654	0.290586
8.35	0.774034	0.234742	-0.057173	0.291915
8.36	0.773884	0.235935	-0.057739	0.293674
8.37	0.774663	0.236999	-0.058399	0.295398
8.38	0.781301	0.237946	-0.059134	0.29708
8.39	0.78487	0.239042	-0.059834	0.298876
8.4	0.787257	0.23997	-0.060442	0.300412
8.41	0.793077	0.240873	-0.061047	0.30192
8.42	0.796537	0.242047	-0.06175	0.303797
8.43	0.802757	0.243121	-0.062532	0.305653
8.44	0.814673	0.243981	-0.06322	0.307201
8.45	0.8232	0.245002	-0.063736	0.308738
8.46	0.826557	0.246073	-0.064213	0.310286
8.47	0.829384	0.246927	-0.064726	0.311653
8.48	0.839247	0.247864	-0.065282	0.313146
8.49	0.847159	0.248921	-0.065903	0.314824
8.5	0.844824	0.249996	-0.066541	0.316537
8.51	0.848667	0.251084	-0.067102	0.318186
8.52	0.85573	0.252097	-0.067681	0.319778
8.53	0.85276	0.25304	-0.068486	0.321526
8.54	0.853957	0.254025	-0.069345	0.32337
8.55	0.863792	0.255217	-0.070036	0.325253
8.56	0.871304	0.256226	-0.070636	0.326862
8.57	0.874821	0.257061	-0.071144	0.328205
8.58	0.877384	0.258125	-0.071541	0.329666
8.59	0.881639	0.259162	-0.071942	0.331104
8.6	0.885674	0.260173	-0.072413	0.332586
8.61	0.892455	0.261236	-0.072926	0.334162
8.62	0.899102	0.262077	-0.073461	0.335538
8.63	0.901454	0.262972	-0.07404	0.337012
8.64	0.905322	0.264172	-0.074654	0.338826
8.65	0.909735	0.265173	-0.075302	0.340475
8.66	0.913936	0.266069	-0.076033	0.342102
8.67	0.918495	0.267173	-0.076792	0.343965
8.68	0.921426	0.26811	-0.077412	0.345522
8.69	0.925638	0.26903	-0.077912	0.346942
8.7	0.933874	0.270193	-0.078444	0.348637
8.71	0.940496	0.271218	-0.07905	0.350268
8.72	0.945325	0.272002	-0.07973	0.351732
8.73	0.951983	0.272976	-0.08047	0.353446
8.74	0.956163	0.274174	-0.081147	0.355321
8.75	0.957181	0.275195	-0.081696	0.356891
8.76	0.962643	0.276137	-0.082205	0.358342
8.77	0.968791	0.277192	-0.082718	0.35991
8.78	0.966948	0.278104	-0.083139	0.361243
8.79	0.968075	0.279045	-0.083537	0.362582
8.8	0.977725	0.280192	-0.084072	0.364264
8.81	0.984013	0.281214	-0.084665	0.365879
8.82	0.983444	0.282114	-0.08516	0.367274
8.83	0.984132	0.283154	-0.085566	0.36872
8.84	0.989471	0.284128	-0.085972	0.3701
8.85	0.992367	0.285016	-0.086353	0.371369
8.86	0.9918	0.286126	-0.086654	0.37278
8.87	0.992901	0.287234	-0.086983	0.374217
8.88	1.00043	0.288134	-0.08741	0.375544
8.89	1.00744	0.289175	-0.087863	0.377038
8.9	1.01034	0.290265	-0.088401	0.378666
8.91	1.0132	0.291283	-0.089058	0.380341
8.92	1.01583	0.292416	-0.089682	0.382098
8.93	1.02536	0.293399	-0.090163	0.383562
8.94	1.03329	0.294271	-0.090509	0.38478
8.95	1.02795	0.295227	-0.090798	0.386025
8.96	1.0273	0.296331	-0.091082	0.387413
8.97	1.03722	0.297444	-0.091395	0.388839
8.98	1.04314	0.298343	-0.091714	0.390057
8.99	1.04519	0.299241	-0.09197	0.391211
9	1.05375	0.300382	-0.092212	0.392594
9.01	1.06479	0.301467	-0.092484	0.393951
9.02	1.06611	0.302366	-0.092753	0.395119
9.03	1.06446	0.303407	-0.092977	0.396384
9.04	1.06821	0.304472	-0.093143	0.397615
9.05	1.07166	0.305359	-0.093297	0.398656
9.06	1.07233	0.306461	-0.093453	0.399914
9.07	1.06939	0.307614	-0.093572	0.401186
9.08	1.07023	0.308539	-0.093686	0.402225
9.09	1.07384	0.30962	-0.093821	0.403441
9.1	1.07294	0.310674	-0.093938	0.404612
9.11	1.07557	0.311446	-0.094042	0.405488
9.12	1.07844	0.312487	-0.094132	0.406619
9.13	1.07734	0.313629	-0.094219	0.407848
9.14	1.08103	0.31435	-0.094327	0.408677
9.15	1.08747	0.315351	-0.094452	0.409803
9.16	1.08871	0.316593	-0.094611	0.411204
9.17	1.08459	0.317497	-0.094794	0.412291
9.18	1.08388	0.318476	-0.09496	0.413436
9.19	1.08529	0.319482	-0.095101	0.414583
9.2	1.08663	0.320338	-0.095204	0.415542
9.21	1.09115	0.321393	-0.095276	0.416669
9.22	1.08735	0.322513	-0.095344	0.417857
9.23	1.07797	0.323407	-0.095403	0.41881
9.24	1.08078	0.32438	-0.095451	0.419831
9.25	1.08588	0.325511	-0.095511	0.421022
9.26	1.08575	0.326581	-0.095581	0.422162
9.27	1.08852	0.327586	-0.095623	0.423209
9.28	1.08767	0.328558	-0.095659	0.424217
9.29	1.08752	0.329452	-0.095713	0.425165
9.3	1.09204	0.330385	-0.095758	0.426143
9.31	1.09121	0.331491	-0.095807	0.427298
9.32	1.08805	0.332571	-0.095871	0.428442
9.33	1.08463	0.333579	-0.095937	0.429516
9.34	1.0831	0.334674	-0.096001	0.430675
9.35	1.08585	0.335651	-0.096053	0.431704
9.36	1.08637	0.336458	-0.0961	0.432558
9.37	1.08382	0.337531	-0.096157	0.433688
9.38	1.081	0.338688	-0.096216	0.434904
9.39	1.0772	0.339569	-0.096272	0.435841
9.4	1.08257	0.340514	-0.096311	0.436825
9.41	1.09174	0.341607	-0.096347	0.437954
9.42	1.08852	0.342562	-0.096395	0.438957
9.43	1.08689	0.343488	-0.096432	0.43992
9.44	1.09479	0.344642	-0.09646	0.441102
9.45	1.09765	0.345698	-0.096501	0.442199
9.46	1.09635	0.346609	-0.096543	0.443152
9.47	1.09859	0.347733	-0.096601	0.444334
9.48	1.10349	0.348687	-0.096652	0.445339
9.49	1.10389	0.349522	-0.096674	0.446196
9.5	1.09938	0.350755	-0.096739	0.447494
9.51	1.0953	0.351845	-0.096816	0.448661
9.52	1.09075	0.352653	-0.096835	0.449488
9.53	1.08775	0.353731	-0.096872	0.450603
9.54	1.09298	0.354772	-0.096948	0.45172
9.55	1.09958	0.35563	-0.096984	0.452614
9.56	1.10067	0.356733	-0.097013	0.453746
9.57	1.10014	0.357791	-0.097071	0.454862
9.58	1.10062	0.358605	-0.097127	0.455732
9.59	1.10074	0.359729	-0.097171	0.4569
9.6	1.10024	0.360976	-0.097188	0.458164
9.61	1.10485	0.361804	-0.097195	0.458999
9.62	1.10797	0.362704	-0.097244	0.459948
9.63	1.09568	0.36381	-0.097301	0.461111
9.64	1.08737	0.364766	-0.097333	0.462099
9.65	1.10014	0.365779	-0.097365	0.463144
9.66	1.10665	0.366881	-0.097388	0.464269
9.67	1.0958	0.367892	-0.097414	0.465306
9.68	1.0943	0.368866	-0.09746	0.466326
9.69	1.10089	0.369906	-0.097486	0.467392
9.7	1.09877	0.370919	-0.097511	0.46843
9.71	1.0935	0.371866	-0.097546	0.469412
9.72	1.09145	0.372886	-0.09756	0.470446
9.73	1.09426	0.373847	-0.097572	0.471419
9.74	1.0988	0.374859	-0.097617	0.472476
9.75	1.09733	0.375996	-0.097666	0.473662
9.76	1.09611	0.376908	-0.097683	0.474591
9.77	1.10205	0.377849	-0.097701	0.47555
9.78	1.10567	0.378957	-0.097726	0.476683
9.79	1.10583	0.379776	-0.097741	0.477517
9.8	1.10384	0.380655	-0.09779	0.478445
9.81	1.09806	0.381953	-0.097842	0.479795
9.82	1.10073	0.382979	-0.097842	0.480821
9.83	1.10649	0.383721	-0.097848	0.481569
9.84	1.10165	0.384757	-0.097905	0.482662
9.85	1.102	0.385856	-0.097939	0.483795
9.86	1.10861	0.386859	-0.097944	0.484803
9.87	1.10753	0.38803	-0.097968	0.485998
9.88	1.10443	0.389071	-0.097999	0.48707
9.89	1.1018	0.38984	-0.098022	0.487862
9.9	1.09695	0.390825	-0.098043	0.488868
9.91	1.09624	0.391897	-0.098092	0.489989
9.92	1.10083	0.392831	-0.098141	0.490972
9.93	1.10382	0.393878	-0.09813	0.492008
9.94	1.1025	0.395069	-0.098134	0.493203
9.95	1.10067	0.39604	-0.098177	0.494217
9.96	1.10349	0.396819	-0.098195	0.495014
9.97	1.10843	0.397888	-0.098215	0.496103
9.98	1.10794	0.39896	-0.098248	0.497208
9.99	1.10216	0.399885	-0.098273	0.498158
10	1.09755	0.400968	-0.0983	0.499268
10.01	1.10155	0.402041	-0.098309	0.50035
10.02	1.1095	0.402987	-0.098324	0.501311
10.03	1.10856	0.403993	-0.098358	0.502351
10.04	1.10014	0.404989	-0.098379	0.503368
10.05	1.09674	0.405867	-0.098403	0.50427
10.06	1.10295	0.406862	-0.098436	0.505298
10.07	1.10929	0.407879	-0.098452	0.506331
10.08	1.10824	0.408839	-0.098459	0.507298
10.09	1.10585	0.409954	-0.098488	0.508442
10.1	1.10562	0.410979	-0.098517	0.509496
10.11	1.10574	0.411859	-0.098527	0.510386
10.12	1.10866	0.412854	-0.098545	0.511399
10.13	1.10971	0.413911	-0.098582	0.512493
10.14	1.10527	0.414908	-0.098609	0.513517
10.15	1.10111	0.415892	-0.098607	0.514499
10.16	1.1059	0.416951	-0.098605	0.515556
10.17	1.11306	0.41792	-0.098639	0.516559
10.18	1.11121	0.418869	-0.098684	0.517553
10.19	1.10784	0.419867	-0.098691	0.518558
10.2	1.10613	0.420898	-0.098676	0.519574
10.21	1.1014	0.422054	-0.098691	0.520745
10.22	1.10125	0.423108	-0.098726	0.521834
10.23	1.1091	0.423936	-0.098746	0.522682
10.24	1.11222	0.424907	-0.09877	0.523677
10.25	1.10644	0.42609	-0.098793	0.524883
10.26	1.10535	0.427084	-0.09878	0.525864
10.27	1.11204	0.428019	-0.098781	0.5268
10.28	1.10994	0.429163	-0.098822	0.527985
10.29	1.09807	0.430169	-0.098833	0.529002
10.3	1.09398	0.430994	-0.098826	0.52982
10.31	1.09841	0.43213	-0.098863	0.530993
10.32	1.10403	0.433196	-0.098879	0.532075
10.33	1.1058	0.434063	-0.09886	0.532923
10.34	1.10234	0.435212	-0.098892	0.534104
10.35	1.10176	0.436249	-0.098944	0.535193
10.36	1.10583	0.437048	-0.09894	0.535988
10.37	1.10477	0.43812	-0.09893	0.53705
10.38	1.10095	0.439202	-0.098951	0.538153
10.39	1.10145	0.440015	-0.09895	0.538965
10.4	1.10524	0.44107	-0.098953	0.540023
10.41	1.10602	0.442207	-0.09899	0.541197
10.42	1.10352	0.443054	-0.099005	0.542059
10.43	1.10709	0.44402	-0.099016	0.543036
10.44	1.11336	0.445142	-0.099044	0.544186
10.45	1.11	0.446047	-0.099044	0.545091
10.46	1.10326	0.446968	-0.099042	0.54601
10.47	1.10311	0.448065	-0.099074	0.547139
10.48	1.10754	0.448984	-0.099083	0.548067
10.49	1.11298	0.44992	-0.099072	0.548992
10.5	1.11428	0.451099	-0.099095	0.550194
10.51	1.10688	0.452038	-0.099122	0.55116
10.52	1.09961	0.452877	-0.099119	0.551996
10.53	1.10093	0.45404	-0.099126	0.553166
10.54	1.10388	0.455006	-0.099148	0.554154
10.55	1.10535	0.455842	-0.09916	0.555002
10.56	1.10848	0.457055	-0.099173	0.556228
10.57	1.11195	0.458163	-0.099195	0.557358
10.58	1.11094	0.45904	-0.099222	0.558262
10.59	1.10599	0.460079	-0.099243	0.559322
10.6	1.10498	0.461176	-0.099245	0.560421
10.61	1.10851	0.462109	-0.099245	0.561354
10.62	1.10897	0.463106	-0.099263	0.562369
10.63	1.10719	0.46415	-0.099269	0.563419
10.64	1.10712	0.46515	-0.099264	0.564414
10.65	1.10498	0.466222	-0.09929	0.565512
10.66	1.10254	0.467143	-0.099309	0.566452
10.67	1.10406	0.467999	-0.099312	0.567311
10.68	1.10753	0.469204	-0.099344	0.568548
10.69	1.11047	0.470389	-0.099385	0.569774
10.7	1.10691	0.471288	-0.099393	0.570681
10.71	1.10486	0.472282	-0.099371	0.571653
10.72	1.1148	0.473334	-0.09936	0.572694
10.73	1.12247	0.474155	-0.099382	0.573537
10.74	1.11752	0.475067	-0.099409	0.574476
10.75	1.11546	0.476203	-0.099435	0.575638
10.76	1.12273	0.477118	-0.09946	0.576578
10.77	1.12373	0.478058	-0.099459	0.577517
10.78	1.1165	0.479254	-0.099471	0.578725
10.79	1.1121	0.480204	-0.099494	0.579698
10.8	1.1136	0.481104	-0.099497	0.580601
10.81	1.12084	0.482172	-0.099523	0.581695
10.82	1.12679	0.483105	-0.099552	0.582657
10.83	1.1205	0.48411	-0.099544	0.583654
10.84	1.11696	0.485265	-0.099563	0.584828
10.85	1.12786	0.486178	-0.099615	0.585793
10.86	1.13063	0.48702	-0.099645	0.586665
10.87	1.12245	0.488137	-0.099665	0.587802
10.88	1.1252	0.48918	-0.099692	0.588872
10.89	1.1315	0.490128	-0.099718	0.589846
10.9	1.12669	0.491276	-0.099736	0.591012
10.91	1.12311	0.492331	-0.09977	0.592101
10.92	1.1283	0.493161	-0.099795	0.592956
10.93	1.13139	0.494135	-0.099815	0.59395
10.94	1.13072	0.495191	-0.099882	0.595073
10.95	1.12786	0.496087	-0.099925	0.596012
10.96	1.12431	0.497164	-0.099925	0.597089
10.97	1.12555	0.498384	-0.099982	0.598366
10.98	1.12955	0.499261	-0.100043	0.599304
10.99	1.12831	0.500161	-0.100063	0.600224
11	1.12402	0.501288	-0.100126	0.601414
11.01	1.12391	0.502169	-0.100193	0.602362
11.02	1.11987	0.503093	-0.100217	0.60331
11.03	1.1197	0.504347	-0.10026	0.604607
11.04	1.13226	0.50538	-0.100338	0.605718
11.05	1.13848	0.506239	-0.1004	0.606639
11.06	1.13593	0.507344	-0.100436	0.60778
11.07	1.13958	0.508466	-0.100471	0.608937
11.08	1.13966	0.509349	-0.100529	0.609878
11.09	1.12929	0.51031	-0.100583	0.610893
11.1	1.12465	0.511371	-0.100617	0.611988
11.11	1.12662	0.512329	-0.100653	0.612982
11.12	1.12745	0.513314	-0.100694	0.614008
11.13	1.13037	0.514329	-0.100737	0.615066
11.14	1.13583	0.515269	-0.10078	0.616049
11.15	1.13986	0.516235	-0.100826	0.617061
11.16	1.13598	0.517357	-0.100879	0.618236
11.17	1.12949	0.518378	-0.100915	0.619293
11.18	1.13431	0.519341	-0.100956	0.620297
11.19	1.14281	0.520405	-0.10101	0.621415
11.2	1.14328	0.521323	-0.101055	0.622378
11.21	1.13798	0.52227	-0.101101	0.623371
11.22	1.13636	0.523362	-0.101138	0.6245
11.23	1.13902	0.524275	-0.101165	0.62544
11.24	1.13773	0.525159	-0.101218	0.626377
11.25	1.13464	0.526315	-0.101264	0.627579
11.26	1.1323	0.527378	-0.101287	0.628665
11.27	1.1328	0.528192	-0.101332	0.629524
11.28	1.1378	0.529314	-0.101382	0.630696
11.29	1.14094	0.530474	-0.10142	0.631894
11.3	1.13983	0.531292	-0.101461	0.632753
11.31	1.13811	0.53238	-0.101495	0.633875
11.32	1.13781	0.533479	-0.101532	0.635011
11.33	1.13775	0.534236	-0.101564	0.6358
11.34	1.13883	0.535304	-0.10159	0.636894
11.35	1.13844	0.536509	-0.101619	0.638128
11.36	1.13489	0.537401	-0.101656	0.639057
11.37	1.13475	0.538433	-0.10169	0.640123
11.38	1.13902	0.539556	-0.101696	0.641252
11.39	1.14105	0.54039	-0.101712	0.642102
11.4	1.13622	0.541308	-0.101756	0.643064
11.41	1.1357	0.542417	-0.101784	0.644201
11.42	1.14197	0.543383	-0.1018	0.645183
11.43	1.14134	0.544336	-0.101829	0.646165
11.44	1.1385	0.545327	-0.101864	0.647191
11.45	1.13682	0.546292	-0.101893	0.648185
11.46	1.13531	0.547453	-0.101898	0.649351
11.47	1.13669	0.548543	-0.101905	0.650448
11.48	1.1365	0.549339	-0.101946	0.651285
11.49	1.13458	0.550419	-0.101976	0.652395
11.5	1.13136	0.551603	-0.101978	0.653581
11.51	1.1261	0.552436	-0.10201	0.654446
11.52	1.12739	0.553333	-0.102042	0.655375
11.53	1.13411	0.554486	-0.10205	0.656536
11.54	1.13465	0.555396	-0.102073	0.657469
11.55	1.13388	0.55621	-0.102088	0.658298
11.56	1.13528	0.557404	-0.102096	0.6595
11.57	1.13387	0.558501	-0.102127	0.660628
11.58	1.13479	0.559263	-0.102163	0.661426
11.59	1.13602	0.560169	-0.102194	0.662363
11.6	1.13564	0.561249	-0.102213	0.663462
11.61	1.13979	0.56227	-0.102244	0.664514
11.62	1.1399	0.563331	-0.102267	0.665598
11.63	1.13795	0.56435	-0.102262	0.666612
11.64	1.1423	0.565281	-0.102296	0.667577
11.65	1.14038	0.56628	-0.102339	0.668619
11.66	1.1318	0.567342	-0.102343	0.669685
11.67	1.13192	0.568356	-0.102355	0.670711
11.68	1.13926	0.569375	-0.102386	0.671761
11.69	1.14294	0.570436	-0.102415	0.672851
11.7	1.13869	0.571377	-0.102441	0.673818
11.71	1.13352	0.572387	-0.10246	0.674847
11.72	1.13265	0.57355	-0.102484	0.676034
11.73	1.12826	0.574469	-0.102514	0.676983
11.74	1.11981	0.57542	-0.102525	0.677945
11.75	1.12113	0.576616	-0.10254	0.679156
11.76	1.12549	0.577532	-0.102557	0.680089
11.77	1.12331	0.57838	-0.102555	0.680935
11.78	1.12197	0.579554	-0.102582	0.682136
11.79	1.12652	0.580551	-0.102633	0.683184
11.8	1.13273	0.581356	-0.102662	0.684018
11.81	1.1382	0.58244	-0.102673	0.685113
11.82	1.14243	0.583557	-0.10269	0.686247
11.83	1.13664	0.584442	-0.102726	0.687168
11.84	1.12479	0.585438	-0.102765	0.688203
11.85	1.12552	0.586565	-0.1028	0.689365
11.86	1.13341	0.587532	-0.102828	0.69036
11.87	1.13458	0.588585	-0.102865	0.69145
11.88	1.13451	0.589679	-0.102926	0.692605
11.89	1.13479	0.59057	-0.102986	0.693556
11.9	1.1299	0.591617	-0.103038	0.694655
11.91	1.12822	0.59272	-0.103093	0.695813
11.92	1.13171	0.593528	-0.103154	0.696682
11.93	1.13164	0.594486	-0.10323	0.697716
11.94	1.13429	0.595616	-0.103317	0.698933
11.95	1.14005	0.596398	-0.103396	0.699794
11.96	1.13609	0.59727	-0.103472	0.700742
11.97	1.13037	0.598558	-0.10355	0.702108
11.98	1.13543	0.599548	-0.103624	0.703172
11.99	1.14169	0.600361	-0.103707	0.704068
12	1.14082	0.601474	-0.103799	0.705273
12.01	1.14198	0.602477	-0.103878	0.706355
12.02	1.14622	0.603413	-0.103965	0.707378
12.03	1.1447	0.604566	-0.104056	0.708622
12.04	1.13785	0.605578	-0.104111	0.709689
12.05	1.1412	0.606511	-0.104162	0.710673
12.06	1.1489	0.607621	-0.104255	0.711876
12.07	1.14076	0.608597	-0.10434	0.712937
12.08	1.13514	0.609465	-0.104396	0.713861
12.09	1.14137	0.610536	-0.104438	0.714974
12.1	1.13926	0.611559	-0.104474	0.716033
12.11	1.13696	0.61245	-0.104514	0.716964
12.12	1.13989	0.613515	-0.104578	0.718093
12.13	1.13614	0.614549	-0.104658	0.719207
12.14	1.13627	0.615505	-0.104697	0.720202
12.15	1.14274	0.616504	-0.104718	0.721222
12.16	1.14263	0.617466	-0.10477	0.722236
12.17	1.1389	0.618453	-0.104813	0.723266
12.18	1.1393	0.619413	-0.104831	0.724244
12.19	1.14306	0.620431	-0.104879	0.72531
12.2	1.14935	0.621541	-0.104972	0.726513
12.21	1.15851	0.622507	-0.105077	0.727584
12.22	1.16132	0.623317	-0.105159	0.728476
12.23	1.15261	0.624334	-0.105239	0.729573
12.24	1.15065	0.625537	-0.105348	0.730885
12.25	1.16312	0.62641	-0.105478	0.731888
12.26	1.16795	0.627263	-0.105567	0.73283
12.27	1.16011	0.6284	-0.105628	0.734028
12.28	1.15379	0.629303	-0.105699	0.735002
12.29	1.15143	0.630192	-0.105774	0.735966
12.3	1.14961	0.631362	-0.105861	0.737223
12.31	1.15341	0.632461	-0.105944	0.738405
12.32	1.16294	0.63349	-0.106008	0.739498
12.33	1.16107	0.634508	-0.106056	0.740564
12.34	1.15582	0.635429	-0.10609	0.741519
12.35	1.16056	0.636406	-0.106117	0.742523
12.36	1.16467	0.637523	-0.106157	0.74368
12.37	1.17094	0.638546	-0.106194	0.74474
12.38	1.17577	0.639511	-0.106196	0.745707
12.39	1.16732	0.640593	-0.106203	0.746796
12.4	1.15823	0.641511	-0.106237	0.747748
12.41	1.16018	0.642394	-0.106254	0.748648
12.42	1.16437	0.643609	-0.106256	0.749865
12.43	1.15674	0.644733	-0.106274	0.751007
12.44	1.15447	0.645591	-0.106293	0.751884
12.45	1.16495	0.646677	-0.106301	0.752978
12.46	1.16157	0.647831	-0.106322	0.754153
12.47	1.15162	0.648659	-0.106336	0.754995
12.48	1.15364	0.649553	-0.106338	0.755891
12.49	1.1579	0.65061	-0.106353	0.756963
12.5	1.15871	0.651482	-0.106364	0.757846
12.51	1.16214	0.652431	-0.106372	0.758803
12.52	1.16425	0.653515	-0.106383	0.759898
12.53	1.16345	0.654516	-0.106392	0.760908
12.54	1.16688	0.655545	-0.106402	0.761947
12.55	1.16816	0.656566	-0.106422	0.762988
12.56	1.16011	0.657543	-0.106432	0.763975
12.57	1.15601	0.658564	-0.106415	0.764979
12.58	1.15744	0.659465	-0.106425	0.76589
12.59	1.15648	0.660364	-0.10646	0.766824
12.6	1.15792	0.661539	-0.106481	0.76802
12.61	1.16038	0.662719	-0.106483	0.769202
12.62	1.16614	0.663589	-0.106485	0.770074
12.63	1.17679	0.664455	-0.106503	0.770958
12.64	1.17546	0.665558	-0.106502	0.77206
12.65	1.16501	0.666493	-0.106489	0.772982
12.66	1.16456	0.667294	-0.10649	0.773784
12.67	1.16702	0.668412	-0.106495	0.774907
12.68	1.16434	0.669539	-0.106504	0.776043
12.69	1.16694	0.670427	-0.106516	0.776943
12.7	1.17135	0.671459	-0.106543	0.778002
12.71	1.17087	0.672501	-0.106551	0.779052
12.72	1.16918	0.673376	-0.106539	0.779915
12.73	1.1656	0.674444	-0.106566	0.78101
12.74	1.16594	0.675591	-0.106596	0.782187
12.75	1.17123	0.676518	-0.10659	0.783108
12.76	1.17319	0.677508	-0.106588	0.784096
12.77	1.17049	0.678622	-0.10661	0.785232
12.78	1.16836	0.679585	-0.106631	0.786216
12.79	1.16854	0.680657	-0.106634	0.787291
12.8	1.16921	0.681807	-0.106645	0.788452
12.81	1.17437	0.682618	-0.106672	0.78929
12.82	1.17835	0.683513	-0.106694	0.790207
12.83	1.1718	0.684705	-0.106709	0.791414
12.84	1.16867	0.685718	-0.106714	0.792432
12.85	1.17234	0.686626	-0.106721	0.793347
12.86	1.17156	0.68766	-0.106746	0.794406
12.87	1.16846	0.68859	-0.106761	0.795351
12.88	1.17328	0.689536	-0.106766	0.796302
12.89	1.18144	0.690707	-0.10679	0.797497
12.9	1.1789	0.691713	-0.106809	0.798522
12.91	1.17395	0.692601	-0.106805	0.799406
12.92	1.17867	0.693743	-0.106798	0.800541
12.93	1.18397	0.69475	-0.106815	0.801565
12.94	1.17995	0.695555	-0.106847	0.802402
12.95	1.17646	0.696556	-0.106843	0.803399
12.96	1.18039	0.697516	-0.106836	0.804352
12.97	1.17966	0.69837	-0.10686	0.80523
12.98	1.17975	0.699494	-0.106876	0.80637
12.99	1.18233	0.70067	-0.106882	0.807552
13	1.17739	0.701554	-0.106891	0.808445
13.01	1.17439	0.702572	-0.106913	0.809485
13.02	1.17751	0.703687	-0.106938	0.810625
13.03	1.17983	0.704476	-0.106945	0.811421
13.04	1.18474	0.705408	-0.106951	0.812359
13.05	1.18733	0.706679	-0.106958	0.813637
13.06	1.18386	0.707718	-0.106968	0.814686
13.07	1.18735	0.708646	-0.106988	0.815634
13.08	1.19279	0.709679	-0.107019	0.816698
13.09	1.19083	0.710588	-0.107032	0.81762
13.1	1.19095	0.711543	-0.107016	0.818559
13.11	1.1939	0.712662	-0.107021	0.819683
13.12	1.19646	0.71369	-0.10706	0.82075
13.13	1.19781	0.714661	-0.107076	0.821737
13.14	1.19644	0.71581	-0.107074	0.822884
13.15	1.19759	0.716848	-0.107083	0.823931
13.16	1.19844	0.717726	-0.10709	0.824816
13.17	1.19734	0.718759	-0.107088	0.825847
13.18	1.19946	0.719802	-0.1071	0.826902
13.19	1.1989	0.720753	-0.107129	0.827882
13.2	1.2029	0.721771	-0.107153	0.828924
13.21	1.20583	0.7229	-0.107154	0.830054
13.22	1.19684	0.723874	-0.107148	0.831022
13.23	1.19433	0.724781	-0.107156	0.831937
13.24	1.19992	0.72585	-0.107151	0.833001
13.25	1.20128	0.726836	-0.107139	0.833975
13.26	1.19933	0.727836	-0.107165	0.835001
13.27	1.20012	0.728898	-0.107177	0.836075
13.28	1.20492	0.729754	-0.107164	0.836918
13.29	1.21005	0.730691	-0.107196	0.837887
13.3	1.20863	0.731765	-0.107221	0.838986
13.31	1.20636	0.732652	-0.107205	0.839857
13.32	1.20865	0.733594	-0.107217	0.840811
13.33	1.20952	0.734745	-0.107244	0.841989
13.34	1.20828	0.735678	-0.107252	0.84293
13.35	1.20717	0.736551	-0.107248	0.843799
13.36	1.21163	0.737759	-0.107253	0.845012
13.37	1.213	0.738774	-0.107262	0.846036
13.38	1.20508	0.739555	-0.107267	0.846822
13.39	1.2044	0.740543	-0.107279	0.847822
13.4	1.21073	0.741589	-0.107285	0.848874
13.41	1.21269	0.742499	-0.107293	0.849792
13.42	1.21444	0.743526	-0.107298	0.850824
13.43	1.21337	0.744664	-0.107291	0.851955
13.44	1.20789	0.745641	-0.107302	0.852943
13.45	1.20886	0.746573	-0.107324	0.853897
13.46	1.21437	0.747544	-0.107329	0.854873
13.47	1.21271	0.74853	-0.107339	0.855869
13.48	1.20845	0.749567	-0.107363	0.85693
13.49	1.21009	0.750635	-0.107358	0.857993
13.5	1.21063	0.751705	-0.10735	0.859055
13.51	1.21339	0.752695	-0.107385	0.86008
13.52	1.22022	0.753675	-0.107401	0.861076
13.53	1.21921	0.754691	-0.107385	0.862076
13.54	1.21628	0.755618	-0.107383	0.863001
13.55	1.21888	0.756563	-0.107403	0.863966
13.56	1.21781	0.757591	-0.107414	0.865005
13.57	1.21551	0.758597	-0.107421	0.866018
13.58	1.216	0.759618	-0.107443	0.867061
13.59	1.21547	0.760622	-0.107447	0.868069
13.6	1.21638	0.76163	-0.107441	0.869071
13.61	1.22011	0.762657	-0.107447	0.870104
13.62	1.2207	0.763571	-0.10746	0.871031
13.63	1.21574	0.764438	-0.107492	0.87193
13.64	1.21506	0.765552	-0.107509	0.873061
13.65	1.21682	0.766719	-0.107513	0.874232
13.66	1.21581	0.767629	-0.107539	0.875168
13.67	1.2155	0.768535	-0.107555	0.87609
13.68	1.2139	0.769525	-0.107556	0.877081
13.69	1.21161	0.770516	-0.107571	0.878087
13.7	1.21303	0.771616	-0.107584	0.8792
13.71	1.21586	0.772791	-0.107597	0.880388
13.72	1.21847	0.773891	-0.107635	0.881526
13.73	1.22311	0.774854	-0.107671	0.882525
13.74	1.22741	0.775812	-0.107673	0.883485
13.75	1.22706	0.776755	-0.107678	0.884433
13.76	1.22728	0.777684	-0.107705	0.885389
13.77	1.22892	0.778665	-0.107731	0.886396
13.78	1.23273	0.779645	-0.107764	0.887409
13.79	1.23914	0.780611	-0.107795	0.888406
13.8	1.23524	0.781735	-0.107798	0.889533
13.81	1.22628	0.782746	-0.107793	0.890539
13.82	1.22584	0.783562	-0.107807	0.891369
13.83	1.22823	0.784587	-0.107844	0.892431
13.84	1.22945	0.785797	-0.107869	0.893666
13.85	1.22816	0.786878	-0.107875	0.894753
13.86	1.22873	0.787713	-0.107889	0.895602
13.87	1.23343	0.788663	-0.107907	0.89657
13.88	1.23065	0.789895	-0.107926	0.897821
13.89	1.22633	0.790881	-0.107964	0.898845
13.9	1.23111	0.791754	-0.107987	0.899741
13.91	1.23142	0.79284	-0.107977	0.900817
13.92	1.22578	0.793937	-0.107999	0.901936
13.93	1.22936	0.794878	-0.108025	0.902903
13.94	1.23288	0.795747	-0.108021	0.903768
13.95	1.22971	0.796655	-0.108036	0.904691
13.96	1.22841	0.797684	-0.108059	0.905743
13.97	1.23296	0.798747	-0.108075	0.906822
13.98	1.23834	0.799581	-0.108113	0.907694
13.99	1.23435	0.800387	-0.10813	0.908517
14	1.22854	0.80153	-0.108142	0.909672
14.01	1.23005	0.802588	-0.108183	0.910771
14.02	1.23032	0.803392	-0.10821	0.911602
14.03	1.22791	0.804446	-0.108242	0.912688
14.04	1.23081	0.805484	-0.108289	0.913773
14.05	1.23555	0.806333	-0.108315	0.914648
14.06	1.23462	0.807495	-0.108346	0.915841
14.07	1.23255	0.808659	-0.108403	0.917062
14.08	1.23475	0.809523	-0.108438	0.917961
14.09	1.2348	0.810555	-0.108472	0.919027
14.1	1.23105	0.811613	-0.108538	0.920151
14.11	1.23545	0.812471	-0.108591	0.921062
14.12	1.24026	0.813518	-0.108654	0.922172
14.13	1.23971	0.814712	-0.108753	0.923465
14.14	1.24308	0.815642	-0.108836	0.924478
14.15	1.24731	0.816609	-0.108909	0.925518
14.16	1.24857	0.817807	-0.109012	0.926819
14.17	1.24865	0.818773	-0.109134	0.927907
14.18	1.24843	0.819699	-0.109239	0.928938
14.19	1.24696	0.820838	-0.109366	0.930204
14.2	1.25011	0.821723	-0.109564	0.931287
14.21	1.25548	0.822545	-0.109799	0.932344
14.22	1.25606	0.823687	-0.110046	0.933733
14.23	1.25325	0.824748	-0.110311	0.935059
14.24	1.25242	0.825687	-0.110548	0.936235
14.25	1.25883	0.826785	-0.110719	0.937504
14.26	1.26911	0.827776	-0.110853	0.938629
14.27	1.27367	0.828684	-0.110985	0.939669
14.28	1.27358	0.829795	-0.111104	0.940899
14.29	1.27891	0.830864	-0.111214	0.942078
14.3	1.28347	0.831803	-0.111321	0.943124
14.31	1.2851	0.832821	-0.111432	0.944253
14.32	1.29092	0.83377	-0.11157	0.94534
14.33	1.29529	0.834668	-0.111692	0.94636
14.34	1.29452	0.835794	-0.1118	0.947594
14.35	1.29535	0.836897	-0.111945	0.948842
14.36	1.29876	0.837691	-0.112106	0.949797
14.37	1.30112	0.838582	-0.112268	0.95085
14.38	1.30387	0.839656	-0.112464	0.95212
14.39	1.3083	0.840592	-0.112698	0.95329
14.4	1.31627	0.841557	-0.112944	0.954501
14.41	1.32278	0.842624	-0.11317	0.955794
14.42	1.31941	0.843495	-0.11337	0.956865
14.43	1.31744	0.844476	-0.113614	0.95809
14.44	1.32561	0.845686	-0.113896	0.959582
14.45	1.33047	0.846652	-0.11417	0.960822
14.46	1.33006	0.84755	-0.114491	0.962041
14.47	1.32861	0.848675	-0.114873	0.963548
14.48	1.3276	0.849737	-0.115244	0.964981
14.49	1.33169	0.850732	-0.11555	0.966282
14.5	1.33702	0.851821	-0.115798	0.967619
14.51	1.34088	0.852832	-0.116025	0.968857
14.52	1.34819	0.85373	-0.116255	0.969985
14.53	1.35325	0.85478	-0.116499	0.971279
14.54	1.35006	0.85572	-0.116775	0.972495
14.55	1.35131	0.856654	-0.117104	0.973758
14.56	1.36316	0.857958	-0.11745	0.975408
14.57	1.36972	0.858987	-0.117719	0.976706
14.58	1.37377	0.859617	-0.117938	0.977555
14.59	1.37967	0.860635	-0.118205	0.97884
14.6	1.37404	0.861827	-0.11851	0.980337
14.61	1.37074	0.862632	-0.118807	0.981439
14.62	1.38105	0.863583	-0.119087	0.98267
14.63	1.38526	0.864707	-0.119385	0.984092
14.64	1.38648	0.86559	-0.11972	0.98531
14.65	1.39899	0.866711	-0.120063	0.986774
14.66	1.40823	0.867842	-0.120408	0.98825
14.67	1.41245	0.868628	-0.12078	0.989408
14.68	1.42416	0.869658	-0.121176	0.990834
14.69	1.42887	0.870788	-0.121565	0.992353
14.7	1.42607	0.871667	-0.121959	0.993626
14.71	1.4334	0.872577	-0.122382	0.994959
14.72	1.44284	0.873589	-0.122871	0.99646
14.73	1.44664	0.874488	-0.123408	0.997896
14.74	1.45119	0.875503	-0.123831	0.999334
14.75	1.46331	0.876619	-0.124133	1.00075
14.76	1.47236	0.877447	-0.124467	1.00191
14.77	1.46632	0.878406	-0.124869	1.00327
14.78	1.46924	0.879737	-0.125285	1.00502
14.79	1.48823	0.880708	-0.125689	1.0064
14.8	1.49436	0.881447	-0.126097	1.00754
14.81	1.49131	0.882579	-0.126544	1.00912
14.82	1.50133	0.88361	-0.127036	1.01065
14.83	1.51337	0.884381	-0.127524	1.0119
14.84	1.512	0.885439	-0.12798	1.01342
14.85	1.51444	0.886636	-0.128452	1.01509
14.86	1.52854	0.887582	-0.128985	1.01657
14.87	1.53249	0.888593	-0.129592	1.01818
14.88	1.52831	0.889687	-0.130209	1.0199
14.89	1.53581	0.890656	-0.130782	1.02144
14.9	1.54633	0.891737	-0.131343	1.02308
14.91	1.5456	0.892849	-0.131841	1.02469
14.92	1.54694	0.893715	-0.13221	1.02592
14.93	1.55766	0.894651	-0.132569	1.02722
14.94	1.56602	0.89582	-0.133045	1.02886
14.95	1.56692	0.896808	-0.133587	1.03039
14.96	1.56802	0.897755	-0.134133	1.03189
14.97	1.57375	0.898833	-0.134684	1.03352
14.98	1.58151	0.899705	-0.13521	1.03491
14.99	1.58829	0.900659	-0.135702	1.03636
15	1.59327	0.901893	-0.136215	1.03811
15.01	1.6014	0.902823	-0.136788	1.03961
15.02	1.61092	0.903678	-0.137348	1.04103
15.03	1.61639	0.904854	-0.137856	1.04271
15.04	1.62012	0.905891	-0.138381	1.04427
15.05	1.62396	0.906744	-0.138943	1.04569
15.06	1.6306	0.907845	-0.139499	1.04734
15.07	1.63783	0.908854	-0.140031	1.04888
15.08	1.64207	0.909569	-0.140552	1.05012
15.09	1.64722	0.910643	-0.14104	1.05168
15.1	1.65508	0.911786	-0.141473	1.05326
15.11	1.66931	0.912589	-0.141884	1.05447
15.12	1.67982	0.913586	-0.142342	1.05593
15.13	1.67394	0.914699	-0.14289	1.05759
15.14	1.67353	0.915637	-0.143519	1.05916
15.15	1.68966	0.916664	-0.144158	1.06082
15.16	1.70199	0.917744	-0.14474	1.06248
15.17	1.70559	0.918551	-0.145324	1.06387
15.18	1.70968	0.919487	-0.146017	1.0655
15.19	1.71206	0.920687	-0.146765	1.06745
15.2	1.7174	0.921699	-0.147404	1.0691
15.21	1.72719	0.922651	-0.147872	1.07052
15.22	1.73351	0.92375	-0.14828	1.07203
15.23	1.73981	0.924646	-0.148734	1.07338
15.24	1.74927	0.925579	-0.149226	1.0748
15.25	1.75782	0.926688	-0.149705	1.07639
15.26	1.76401	0.92767	-0.150152	1.07782
15.27	1.77316	0.928699	-0.150588	1.07929
15.28	1.7833	0.929799	-0.151036	1.08083
15.29	1.78893	0.930751	-0.151505	1.08226
15.3	1.79703	0.931696	-0.152009	1.0837
15.31	1.80829	0.932792	-0.152564	1.08536
15.32	1.81197	0.933757	-0.153203	1.08696
15.33	1.81084	0.93459	-0.153853	1.08844
15.34	1.8145	0.935759	-0.15439	1.09015
15.35	1.82192	0.936821	-0.154864	1.09168
15.36	1.82701	0.937623	-0.155383	1.09301
15.37	1.83491	0.938757	-0.155892	1.09465
15.38	1.84782	0.939856	-0.156365	1.09622
15.39	1.85411	0.940708	-0.156901	1.09761
15.4	1.85568	0.941722	-0.157501	1.09922
15.41	1.86144	0.94272	-0.15808	1.1008
15.42	1.86915	0.943454	-0.158632	1.10209
15.43	1.87486	0.944414	-0.15918	1.10359
15.44	1.88062	0.94564	-0.159727	1.10537
15.45	1.88762	0.946586	-0.160313	1.1069
15.46	1.89646	0.947604	-0.160916	1.10852
15.47	1.90455	0.948783	-0.16146	1.11024
15.48	1.90934	0.949612	-0.161978	1.11159
15.49	1.91498	0.950534	-0.162504	1.11304
15.5	1.92364	0.951738	-0.16301	1.11475
15.51	1.92919	0.952674	-0.163511	1.11618
15.52	1.93368	0.953593	-0.164065	1.11766
15.53	1.93879	0.954757	-0.164668	1.11942
15.54	1.94116	0.955657	-0.16525	1.12091
15.55	1.94916	0.956449	-0.165822	1.12227
15.56	1.96222	0.957548	-0.166465	1.12401
15.57	1.97006	0.958632	-0.167141	1.12577
15.58	1.97185	0.959603	-0.167754	1.12736
15.59	1.97516	0.960653	-0.168259	1.12891
15.6	1.98264	0.961699	-0.168659	1.13036
15.61	1.98849	0.962663	-0.169065	1.13173
15.62	1.99548	0.963679	-0.169517	1.1332
15.63	2.00339	0.964718	-0.169953	1.13467
15.64	2.00795	0.965688	-0.170378	1.13607
15.65	2.01636	0.966689	-0.170836	1.13752
15.66	2.02393	0.967767	-0.171356	1.13912
15.67	2.02847	0.968658	-0.17186	1.14052
15.68	2.03708	0.969548	-0.172307	1.14185
15.69	2.04247	0.970653	-0.172812	1.14346
15.7	2.04772	0.971607	-0.173385	1.14499
15.71	2.06079	0.972602	-0.1739	1.1465
15.72	2.07083	0.973807	-0.174378	1.14818
15.73	2.07566	0.974779	-0.174966	1.14974
15.74	2.08349	0.975739	-0.17563	1.15137
15.75	2.09131	0.976845	-0.176214	1.15306
15.76	2.10017	0.977712	-0.1767	1.15441
15.77	2.10591	0.978607	-0.17713	1.15574
15.78	2.10395	0.979717	-0.177569	1.15729
15.79	2.11263	0.980674	-0.178048	1.15872
15.8	2.12289	0.981556	-0.178515	1.16007
15.81	2.12005	0.982608	-0.178969	1.16158
15.82	2.12629	0.983603	-0.179429	1.16303
15.83	2.14492	0.984613	-0.179911	1.16452
15.84	2.1525	0.985717	-0.180443	1.16616
15.85	2.15539	0.986637	-0.180981	1.16762
15.86	2.16662	0.987565	-0.1815	1.16906
15.87	2.17127	0.988802	-0.182092	1.17089
15.88	2.17008	0.989791	-0.182719	1.17251
15.89	2.17851	0.990497	-0.18327	1.17377
15.9	2.18634	0.991676	-0.18381	1.17549
15.91	2.18554	0.992986	-0.18435	1.17734
15.92	2.18711	0.993777	-0.184817	1.17859
15.93	2.19329	0.994613	-0.185282	1.1799
15.94	2.20164	0.995754	-0.185808	1.18156
15.95	2.21149	0.996706	-0.18636	1.18307
15.96	2.22421	0.997629	-0.186889	1.18452
15.97	2.23602	0.998734	-0.187376	1.18611
15.98	2.23692	0.999702	-0.18791	1.18761
15.99	2.23592	1.00067	-0.188503	1.18918
16	2.24759	1.00178	-0.189027	1.19081
16.01	2.25943	1.00267	-0.189534	1.19221
16.02	2.26182	1.00356	-0.190148	1.19371
16.03	2.2655	1.00471	-0.190772	1.19548
16.04	2.27211	1.00576	-0.19134	1.1971
16.05	2.27938	1.00662	-0.19195	1.19857
16.06	2.29228	1.00765	-0.192587	1.20024
16.07	2.30592	1.00874	-0.193167	1.20191
16.08	2.30859	1.00967	-0.193705	1.20337
16.09	2.3112	1.01062	-0.194234	1.20486
16.1	2.3224	1.01161	-0.194778	1.20639
16.11	2.32787	1.0125	-0.195324	1.20782
16.12	2.33339	1.01359	-0.195821	1.20941
16.13	2.34617	1.01465	-0.19628	1.21093
16.14	2.35261	1.01547	-0.196715	1.21218
16.15	2.35612	1.01649	-0.197114	1.21361
16.16	2.36452	1.01766	-0.197548	1.21521
16.17	2.37217	1.01866	-0.198054	1.21671
16.18	2.38044	1.0197	-0.198554	1.21826
16.19	2.39094	1.0208	-0.199048	1.21985
16.2	2.39716	1.02169	-0.199573	1.22126
16.21	2.40394	1.02273	-0.200084	1.22281
16.22	2.41953	1.02387	-0.200597	1.22446
16.23	2.43	1.02473	-0.201143	1.22587
16.24	2.43091	1.02573	-0.201627	1.22735
16.25	2.43505	1.02687	-0.20208	1.22895
16.26	2.44389	1.02776	-0.202609	1.23037
16.27	2.45151	1.02867	-0.203115	1.23178
16.28	2.45396	1.0298	-0.203552	1.23336
16.29	2.46067	1.03077	-0.204009	1.23477
16.3	2.47325	1.03163	-0.204493	1.23612
16.31	2.47821	1.03289	-0.205028	1.23791
16.32	2.48072	1.034	-0.205613	1.23961
16.33	2.489	1.03476	-0.206123	1.24088
16.34	2.4979	1.03587	-0.206539	1.24241
16.35	2.50431	1.03697	-0.207015	1.24398
16.36	2.50828	1.0378	-0.207542	1.24534
16.37	2.51384	1.03885	-0.208085	1.24693
[truncated: 13,901 more rows]
