# Supplementary material for: Experimental data on the development of “Post-installed Screw Pullout test” for in-situ investigation of concrete strength
Source: Data Brief. 2020 Aug 22;32:106190. doi: 10.1016/j.dib.2020.106190 (PMC7475196; doi:10.1016/j.dib.2020.106190)
Supplement: Supplementary file 1 — Fig. 1: Load-displacement curves for test set up 1. Fig. 2: Load-displacement curves for test set up 2. Fig. 3: Load-displacement curves for test set up 3. Fig. 4: Load-displacement curves for test set up 4. Fig. 5: Load-displacement curves for test set up 5. Fig. 6: Load-displacement curves for test set up 6. Fig. 7: Load-displacement curves for test set up 7. Fig. 8: Load-displacement curves for test set up 8. Fig. 9: Load-displacement curves for test set up 9. Fig. 10: Load-displacement curves for test set up 10. Fig. 11: Load-displacement curves for test set up 11. Fig. 12: Load-displacement curves for test set up 12. Fig. 13: Load-displacement curves for test set up 13. Fig. 14: Load-displacement curves for test set up 14. Fig. 15: Load-displacement curves for test set up 15. Fig. 16: Load-displacement curves for test set up 16. Fig. 17: Load-displacement curves for test set up 17. Fig. 18: Load-displacement curves for Mix 1 at 7 days. Fig. 19: Load-displacement curves for Mix 1 at 14 days. Fig. 20: Load-displacement curves for Mix 1 at 28 days. Fig. 21: Load-displacement curves for Mix 1 at 100 days. Fig. 22: Load-displacement curves for Mix 2 at 7 days. Fig. 23: Load-displacement curves for Mix 2 at 14 days. Fig. 24: Load-displacement curves for Mix 2 at 28 days. Fig. 25: Load-displacement curves for Mix 2 at 100 days. [file mmc1.zip › Figure 14 - Test set up 14.xlsx]

## Sheet: M-70-11.0-78
Time [s]	Load [kN]	LVDT 1 [mm]	LVDT 2 [mm]	Displacement [mm]
0	0	0	0	0
0.01	0	0	0	0
0.02	1e-06	-2e-06	-3e-06	1e-06
0.03	0.000311	-0.000144	-4.4e-05	-0.0001
0.04	0.00307	-0.000572	-0.000107	-0.000465
0.05	0.008355	-0.000855	-5e-05	-0.000805
0.06	0.010272	-0.000891	-3.5e-05	-0.000856
0.07	0.005698	-0.001089	-6.7e-05	-0.001022
0.08	-0.00028	-0.001291	-6.4e-05	-0.001227
0.09	-0.004843	-0.001318	-5.5e-05	-0.001263
0.1	-0.002038	-0.001505	-7.6e-05	-0.001429
0.11	0.006491	-0.001766	-6.9e-05	-0.001697
0.12	0.007341	-0.001871	-6e-05	-0.001811
0.13	-0.000464	-0.001956	-6.6e-05	-0.00189
0.14	-0.003153	-0.002124	-7.2e-05	-0.002052
0.15	0.001899	-0.002313	-5.4e-05	-0.002259
0.16	0.0037	-0.002495	-5.6e-05	-0.002439
0.17	0.001673	-0.002618	-5.6e-05	-0.002562
0.18	0.002312	-0.002668	-7.3e-05	-0.002595
0.19	0.003081	-0.002834	-7.5e-05	-0.002759
0.2	0.005575	-0.00307	-6.4e-05	-0.003006
0.21	0.005046	-0.003086	-6.3e-05	-0.003023
0.22	-0.005129	-0.003137	-7.4e-05	-0.003063
0.23	-0.012391	-0.003446	-6.1e-05	-0.003385
0.24	-0.006759	-0.003581	-6.6e-05	-0.003515
0.25	0.000435	-0.003566	-7.4e-05	-0.003492
0.26	0.002636	-0.003695	-8.7e-05	-0.003608
0.27	0.002627	-0.003823	-7.8e-05	-0.003745
0.28	-0.005587	-0.003926	-6.6e-05	-0.00386
0.29	-0.012099	-0.004121	-5.8e-05	-0.004063
0.3	-0.006199	-0.004366	-6.7e-05	-0.004299
0.31	-0.001777	-0.004439	-5.7e-05	-0.004382
0.32	-0.003219	-0.004394	-6.3e-05	-0.004331
0.33	-0.002988	-0.004449	-8.2e-05	-0.004367
0.34	-0.005443	-0.004581	-8.9e-05	-0.004492
0.35	-0.007165	-0.004686	-5.6e-05	-0.00463
0.36	-0.002717	-0.004804	-5.4e-05	-0.00475
0.37	-0.005294	-0.004816	-6.3e-05	-0.004753
0.38	-0.010801	-0.004947	-6.1e-05	-0.004886
0.39	-0.008264	-0.00517	-4.8e-05	-0.005122
0.4	-0.006888	-0.005216	-5.1e-05	-0.005165
0.41	-0.010028	-0.005256	-4.7e-05	-0.005209
0.42	-0.008113	-0.005385	-7e-05	-0.005315
0.43	-0.002492	-0.005585	-6.6e-05	-0.005519
0.44	-0.002291	-0.005667	-4.4e-05	-0.005623
0.45	-0.005101	-0.005644	-4.5e-05	-0.005599
0.46	-0.003643	-0.00573	-7.7e-05	-0.005653
0.47	-0.001933	-0.005786	-7.4e-05	-0.005712
0.48	-0.000121	-0.005881	-7.8e-05	-0.005803
0.49	-0.000455	-0.005969	-7.4e-05	-0.005895
0.5	-0.006364	-0.005891	-5.3e-05	-0.005838
0.51	-0.00846	-0.005956	-4.7e-05	-0.005909
0.52	-0.005731	-0.006253	-6e-05	-0.006193
0.53	-0.007482	-0.006356	-5.3e-05	-0.006303
0.54	-0.009775	-0.006185	-7.8e-05	-0.006107
0.55	-0.012676	-0.006128	-7.2e-05	-0.006056
0.56	-0.015769	-0.006253	-5.4e-05	-0.006199
0.57	-0.014351	-0.006285	-6.5e-05	-0.00622
0.58	-0.014411	-0.006523	-8e-05	-0.006443
0.59	-0.01456	-0.006837	-4.7e-05	-0.00679
0.6	-0.00743	-0.006816	-3.4e-05	-0.006782
0.61	-0.003079	-0.007001	-5.3e-05	-0.006948
0.62	-0.001802	-0.007472	-7.2e-05	-0.0074
0.63	0.001343	-0.007829	-5.6e-05	-0.007773
0.64	-0.003728	-0.00841	-5.6e-05	-0.008354
0.65	-0.008943	-0.009846	-6.2e-05	-0.009784
0.66	-0.005675	-0.012205	-5.8e-05	-0.012147
0.67	0.0045	-0.014533	-4.4e-05	-0.014489
0.68	0.014761	-0.014533	-6.8e-05	-0.014465
0.69	0.018868	-0.01242	-6.4e-05	-0.012356
0.7	0.023384	-0.011134	-4e-05	-0.011094
0.71	0.025726	-0.010614	-3.6e-05	-0.010578
0.72	0.026967	-0.00974	-6.6e-05	-0.009674
0.73	0.028066	-0.009038	-6.6e-05	-0.008972
0.74	0.020191	-0.008662	-5.8e-05	-0.008604
0.75	0.017914	-0.008331	-5.2e-05	-0.008279
0.76	0.027078	-0.007982	-5.5e-05	-0.007927
0.77	0.03042	-0.007686	-5.6e-05	-0.00763
0.78	0.024823	-0.007399	-7.4e-05	-0.007325
0.79	0.026076	-0.007164	-6.3e-05	-0.007101
0.8	0.033661	-0.007068	-5.5e-05	-0.007013
0.81	0.032891	-0.006969	-4.7e-05	-0.006922
0.82	0.030619	-0.006724	-5.9e-05	-0.006665
0.83	0.034219	-0.006452	-6.8e-05	-0.006384
0.84	0.031395	-0.006395	-6.8e-05	-0.006327
0.85	0.022864	-0.006351	-4.4e-05	-0.006307
0.86	0.026014	-0.00612	-4.4e-05	-0.006076
0.87	0.03289	-0.005891	-5.9e-05	-0.005832
0.88	0.031841	-0.005539	-6.5e-05	-0.005474
0.89	0.030791	-0.004804	-5.1e-05	-0.004753
0.9	0.033388	-0.003423	-6.1e-05	-0.003362
0.91	0.033415	-0.001065	-5.2e-05	-0.001013
0.92	0.030594	0.001427	-4.5e-05	0.001472
0.93	0.024447	0.001313	-4e-05	0.001353
0.94	0.017367	-0.001041	-6e-05	-0.000981
0.95	0.014142	-0.002497	-6.9e-05	-0.002428
0.96	0.012488	-0.003142	-6.4e-05	-0.003078
0.97	0.015647	-0.003906	-6.1e-05	-0.003845
0.98	0.014912	-0.004583	-7.3e-05	-0.00451
0.99	0.004735	-0.005116	-5.1e-05	-0.005065
1	0.001925	-0.005488	-5.5e-05	-0.005433
1.01	0.009212	-0.005825	-6.9e-05	-0.005756
1.02	0.010758	-0.006008	-7.4e-05	-0.005934
1.03	0.006427	-0.006105	-5.9e-05	-0.006046
1.04	0.005003	-0.006342	-5.4e-05	-0.006288
1.05	0.006553	-0.00668	-6e-05	-0.00662
1.06	-8.8e-05	-0.006891	-7.9e-05	-0.006812
1.07	-0.006175	-0.007095	-6.2e-05	-0.007033
1.08	-0.003449	-0.007506	-5.4e-05	-0.007452
1.09	-0.004007	-0.008034	-5.3e-05	-0.007981
1.1	-0.002826	-0.008933	-6.5e-05	-0.008868
1.11	0.001256	-0.010751	-6e-05	-0.010691
1.12	0.003121	-0.013258	-5.4e-05	-0.013204
1.13	0.011347	-0.014416	-5.4e-05	-0.014362
1.14	0.019468	-0.012976	-7e-05	-0.012906
1.15	0.016022	-0.01132	-6.5e-05	-0.011255
1.16	0.014553	-0.010663	-7.4e-05	-0.010589
1.17	0.018936	-0.009821	-7.5e-05	-0.009746
1.18	0.020776	-0.009015	-7.2e-05	-0.008943
1.19	0.027769	-0.008783	-5.3e-05	-0.00873
1.2	0.034711	-0.008436	-5.2e-05	-0.008384
1.21	0.031797	-0.007956	-5.9e-05	-0.007897
1.22	0.030235	-0.007791	-7.3e-05	-0.007718
1.23	0.035862	-0.007523	-5.4e-05	-0.007469
1.24	0.038035	-0.007167	-5.1e-05	-0.007116
1.25	0.031795	-0.007102	-6.6e-05	-0.007036
1.26	0.028289	-0.006951	-7.5e-05	-0.006876
1.27	0.031123	-0.006735	-5.6e-05	-0.006679
1.28	0.031239	-0.006706	-5.1e-05	-0.006655
1.29	0.03262	-0.006566	-4.8e-05	-0.006518
1.3	0.03465	-0.006316	-7.3e-05	-0.006243
1.31	0.035172	-0.006126	-7.1e-05	-0.006055
1.32	0.036791	-0.005803	-5.2e-05	-0.005751
1.33	0.037937	-0.005251	-4.9e-05	-0.005202
1.34	0.040965	-0.004222	-7.3e-05	-0.004149
1.35	0.04421	-0.002251	-6.9e-05	-0.002182
1.36	0.040357	0.000435	-6.7e-05	0.000502
1.37	0.034829	0.001623	-6.7e-05	0.00169
1.38	0.026184	-9.1e-05	-8.2e-05	-9e-06
1.39	0.015774	-0.002085	-6.9e-05	-0.002016
1.4	0.014193	-0.002796	-6.2e-05	-0.002734
1.41	0.009758	-0.003566	-6.8e-05	-0.003498
1.42	-0.002201	-0.004313	-8.7e-05	-0.004226
1.43	-0.004293	-0.0047	-6.4e-05	-0.004636
1.44	0.001574	-0.005304	-5.5e-05	-0.005249
1.45	0.002715	-0.005705	-6.7e-05	-0.005638
1.46	0.002092	-0.005852	-6.8e-05	-0.005784
1.47	7.2e-05	-0.006228	-5.1e-05	-0.006177
1.48	-0.001787	-0.006456	-6.4e-05	-0.006392
1.49	-0.000938	-0.006416	-6e-05	-0.006356
1.5	-0.002078	-0.006493	-6.2e-05	-0.006431
1.51	-0.004371	-0.006733	-6.1e-05	-0.006672
1.52	-0.005821	-0.006961	-6.5e-05	-0.006896
1.53	-0.008922	-0.007127	-6.3e-05	-0.007064
1.54	-0.00907	-0.007467	-6.5e-05	-0.007402
1.55	-0.006155	-0.008106	-5.2e-05	-0.008054
1.56	-0.00719	-0.009274	-6.5e-05	-0.009209
1.57	-0.006389	-0.011342	-6.9e-05	-0.011273
1.58	-0.001265	-0.013659	-5.6e-05	-0.013603
1.59	-0.000643	-0.01413	-5e-05	-0.01408
1.6	-0.001292	-0.012487	-7.1e-05	-0.012416
1.61	0.008626	-0.011148	-6.2e-05	-0.011086
1.62	0.018982	-0.010527	-6e-05	-0.010467
1.63	0.015155	-0.009649	-6.5e-05	-0.009584
1.64	0.007269	-0.008967	-8.3e-05	-0.008884
1.65	0.011834	-0.008695	-7.3e-05	-0.008622
1.66	0.022298	-0.008342	-7.1e-05	-0.008271
1.67	0.023948	-0.007882	-6.4e-05	-0.007818
1.68	0.019812	-0.007589	-6.4e-05	-0.007525
1.69	0.017984	-0.007435	-6.5e-05	-0.00737
1.7	0.019303	-0.007308	-7.6e-05	-0.007232
1.71	0.018902	-0.007173	-6.4e-05	-0.007109
1.72	0.020115	-0.006996	-6.8e-05	-0.006928
1.73	0.020431	-0.006873	-6.3e-05	-0.00681
1.74	0.016199	-0.006749	-6e-05	-0.006689
1.75	0.015673	-0.006582	-6.1e-05	-0.006521
1.76	0.016388	-0.006478	-7.2e-05	-0.006406
1.77	0.013143	-0.00626	-5.1e-05	-0.006209
1.78	0.01164	-0.005963	-5.6e-05	-0.005907
1.79	0.011822	-0.005562	-6.7e-05	-0.005495
1.8	0.013895	-0.004809	-7.1e-05	-0.004738
1.81	0.018486	-0.003409	-7.3e-05	-0.003336
1.82	0.015519	-0.000945	-7.7e-05	-0.000868
1.83	0.007461	0.001429	-5.4e-05	0.001483
1.84	0.005202	0.001208	-6.1e-05	0.001269
1.85	0.004046	-0.000965	-5.5e-05	-0.00091
1.86	0.000284	-0.002418	-4.9e-05	-0.002369
1.87	-0.004731	-0.003109	-6.7e-05	-0.003042
1.88	-0.004664	-0.003945	-7.6e-05	-0.003869
1.89	0.000499	-0.004534	-4.8e-05	-0.004486
1.9	-0.002752	-0.005008	-5.3e-05	-0.004955
1.91	-0.007153	-0.005499	-5.2e-05	-0.005447
1.92	-0.002987	-0.005644	-6.4e-05	-0.00558
1.93	-0.004002	-0.005731	-6.7e-05	-0.005664
1.94	-0.007804	-0.006111	-5.8e-05	-0.006053
1.95	-0.003642	-0.006439	-5.6e-05	-0.006383
1.96	0.001248	-0.006502	-8.6e-05	-0.006416
1.97	0.000232	-0.006665	-6.7e-05	-0.006598
1.98	-0.003618	-0.006811	-5.7e-05	-0.006754
1.99	-0.005031	-0.006849	-6.7e-05	-0.006782
2	-0.002586	-0.007049	-5.8e-05	-0.006991
2.01	-0.001435	-0.007478	-4.4e-05	-0.007434
2.02	-0.005383	-0.00813	-7.7e-05	-0.008053
2.03	-0.010151	-0.009254	-8.2e-05	-0.009172
2.04	-0.013018	-0.011297	-6.6e-05	-0.011231
2.05	-0.010453	-0.013658	-4e-05	-0.013618
2.06	-0.002526	-0.014094	-6e-05	-0.014034
2.07	0.004266	-0.012374	-8.1e-05	-0.012293
2.08	0.010845	-0.01107	-7.9e-05	-0.010991
2.09	0.015613	-0.010574	-5.3e-05	-0.010521
2.1	0.016369	-0.009694	-5.7e-05	-0.009637
2.11	0.019299	-0.009003	-6.2e-05	-0.008941
2.12	0.019282	-0.008643	-6.9e-05	-0.008574
2.13	0.019225	-0.008117	-6.1e-05	-0.008056
2.14	0.026216	-0.007774	-4.8e-05	-0.007726
2.15	0.028922	-0.007599	-3.1e-05	-0.007568
2.16	0.021279	-0.00739	-5.8e-05	-0.007332
2.17	0.017289	-0.007194	-7e-05	-0.007124
2.18	0.023255	-0.007062	-6.4e-05	-0.006998
2.19	0.026225	-0.00689	-5.2e-05	-0.006838
2.2	0.028373	-0.006704	-7.2e-05	-0.006632
2.21	0.0342	-0.006653	-8.1e-05	-0.006572
2.22	0.03114	-0.006472	-8.7e-05	-0.006385
2.23	0.025545	-0.006326	-6.7e-05	-0.006259
2.24	0.023244	-0.006258	-5.6e-05	-0.006202
2.25	0.023875	-0.006057	-5.7e-05	-0.006
2.26	0.029588	-0.005782	-7.6e-05	-0.005706
2.27	0.030919	-0.005187	-5.6e-05	-0.005131
2.28	0.029726	-0.004139	-5.2e-05	-0.004087
2.29	0.029865	-0.002132	-5.9e-05	-0.002073
2.3	0.025637	0.000771	-7e-05	0.000841
2.31	0.021176	0.001685	-6.8e-05	0.001753
2.32	0.020524	-0.00037	-7.1e-05	-0.000299
2.33	0.020868	-0.002124	-4.7e-05	-0.002077
2.34	0.023553	-0.002627	-5.7e-05	-0.00257
2.35	0.016957	-0.00356	-7.2e-05	-0.003488
2.36	0.000955	-0.004506	-7.7e-05	-0.004429
2.37	-0.002737	-0.004855	-5.5e-05	-0.0048
2.38	0.000843	-0.005394	-5.2e-05	-0.005342
2.39	-0.000987	-0.005814	-6e-05	-0.005754
2.4	-0.004881	-0.005889	-7.7e-05	-0.005812
2.41	-0.010677	-0.006063	-6.3e-05	-0.006
2.42	-0.010092	-0.006266	-5.9e-05	-0.006207
2.43	-0.003203	-0.006336	-4.4e-05	-0.006292
2.44	-0.000544	-0.00639	-5.4e-05	-0.006336
2.45	-0.003499	-0.006547	-5.5e-05	-0.006492
2.46	-0.008683	-0.006602	-4.6e-05	-0.006556
2.47	-0.010024	-0.006701	-3.8e-05	-0.006663
2.48	-0.006021	-0.00688	-6.5e-05	-0.006815
2.49	-0.007549	-0.006983	-5.6e-05	-0.006927
2.5	-0.013839	-0.007394	-4e-05	-0.007354
2.51	-0.012546	-0.008143	-5.4e-05	-0.008089
2.52	-0.008678	-0.009257	-7.6e-05	-0.009181
2.53	-0.006563	-0.011384	-5.7e-05	-0.011327
2.54	-0.00105	-0.013867	-7e-05	-0.013797
2.55	0.006988	-0.014184	-6.6e-05	-0.014118
2.56	0.011791	-0.012321	-3.9e-05	-0.012282
2.57	0.010469	-0.011079	-3.7e-05	-0.011042
2.58	0.012375	-0.010476	-8.2e-05	-0.010394
2.59	0.014542	-0.009523	-9e-05	-0.009433
2.6	0.011891	-0.008817	-7e-05	-0.008747
2.61	0.020545	-0.008545	-4.4e-05	-0.008501
2.62	0.03342	-0.008124	-6.1e-05	-0.008063
2.63	0.028543	-0.007616	-6.5e-05	-0.007551
2.64	0.020205	-0.007462	-6.9e-05	-0.007393
2.65	0.021189	-0.007465	-7.4e-05	-0.007391
2.66	0.019125	-0.007237	-7e-05	-0.007167
2.67	0.018348	-0.006965	-5.4e-05	-0.006911
2.68	0.026089	-0.006934	-7.2e-05	-0.006862
2.69	0.028589	-0.006854	-6.3e-05	-0.006791
2.7	0.025588	-0.006601	-5.5e-05	-0.006546
2.71	0.026807	-0.006414	-6e-05	-0.006354
2.72	0.030072	-0.006338	-7.9e-05	-0.006259
2.73	0.026179	-0.006271	-7.3e-05	-0.006198
2.74	0.022445	-0.006199	-7.9e-05	-0.00612
2.75	0.026208	-0.006109	-5.5e-05	-0.006054
2.76	0.025772	-0.005861	-4.2e-05	-0.005819
2.77	0.025457	-0.005319	-5.6e-05	-0.005263
2.78	0.029929	-0.004335	-7e-05	-0.004265
2.79	0.028607	-0.002429	-5e-05	-0.002379
2.8	0.022841	0.000327	-4.9e-05	0.000376
2.81	0.018801	0.001606	-5.5e-05	0.001661
2.82	0.013788	-7.6e-05	-6.8e-05	-8e-06
2.83	0.005326	-0.002	-5.6e-05	-0.001944
2.84	-0.001994	-0.002567	-4.6e-05	-0.002521
2.85	-0.002863	-0.003376	-4.3e-05	-0.003333
2.86	0.000819	-0.004408	-6.2e-05	-0.004346
2.87	-0.000285	-0.004785	-6.7e-05	-0.004718
2.88	-0.004924	-0.005177	-7.7e-05	-0.0051
2.89	-0.003223	-0.00565	-6.7e-05	-0.005583
2.9	-0.002719	-0.005814	-6e-05	-0.005754
2.91	-0.011307	-0.005929	-4.8e-05	-0.005881
2.92	-0.013595	-0.00611	-6.4e-05	-0.006046
2.93	-0.005087	-0.006205	-6.3e-05	-0.006142
2.94	-0.001534	-0.006381	-5.8e-05	-0.006323
2.95	-0.005873	-0.006809	-6e-05	-0.006749
2.96	-0.005472	-0.007036	-8.2e-05	-0.006954
2.97	0.00129	-0.00706	-5.7e-05	-0.007003
2.98	0.003464	-0.007431	-4.4e-05	-0.007387
2.99	0.004278	-0.008167	-5.9e-05	-0.008108
3	0.001531	-0.00943	-7e-05	-0.00936
3.01	-0.010952	-0.011542	-4.9e-05	-0.011493
3.02	-0.012539	-0.013809	-7e-05	-0.013739
3.03	0.001545	-0.014078	-8.3e-05	-0.013995
3.04	0.009412	-0.012269	-7.7e-05	-0.012192
3.05	0.010837	-0.010966	-6.9e-05	-0.010897
3.06	0.012196	-0.010412	-7.8e-05	-0.010334
3.07	0.014291	-0.009617	-6e-05	-0.009557
3.08	0.021344	-0.00893	-6.2e-05	-0.008868
3.09	0.023728	-0.008572	-6.6e-05	-0.008506
3.1	0.019095	-0.008132	-7.1e-05	-0.008061
3.11	0.020709	-0.007662	-7.1e-05	-0.007591
3.12	0.022386	-0.007566	-7.5e-05	-0.007491
3.13	0.019154	-0.007494	-5.9e-05	-0.007435
3.14	0.020308	-0.007226	-6.8e-05	-0.007158
3.15	0.022392	-0.006969	-6.6e-05	-0.006903
3.16	0.018724	-0.006811	-6.4e-05	-0.006747
3.17	0.014267	-0.006867	-5.1e-05	-0.006816
3.18	0.017268	-0.006946	-5.2e-05	-0.006894
3.19	0.024475	-0.006809	-5.9e-05	-0.00675
3.2	0.027635	-0.0066	-7.5e-05	-0.006525
3.21	0.025803	-0.006577	-6.7e-05	-0.00651
3.22	0.027603	-0.006429	-7.4e-05	-0.006355
3.23	0.030005	-0.006063	-6e-05	-0.006003
3.24	0.026939	-0.005695	-6.5e-05	-0.00563
3.25	0.024506	-0.004941	-6.3e-05	-0.004878
3.26	0.025174	-0.003446	-5.9e-05	-0.003387
3.27	0.022782	-0.000881	-6.1e-05	-0.00082
3.28	0.018016	0.001575	-6.9e-05	0.001644
3.29	0.016714	0.001225	-3.6e-05	0.001261
3.3	0.015817	-0.001055	-4.7e-05	-0.001008
3.31	0.013526	-0.00236	-6.1e-05	-0.002299
3.32	0.009027	-0.002944	-5.4e-05	-0.00289
3.33	0.008925	-0.003931	-4.9e-05	-0.003882
3.34	0.013516	-0.004601	-6.1e-05	-0.00454
3.35	0.009697	-0.004952	-6.2e-05	-0.00489
3.36	0.00214	-0.005502	-8.8e-05	-0.005414
3.37	0.002993	-0.005808	-7.4e-05	-0.005734
3.38	0.001169	-0.005866	-5.4e-05	-0.005812
3.39	-0.008801	-0.00595	-4.3e-05	-0.005907
3.4	-0.007702	-0.006197	-6e-05	-0.006137
3.41	-0.000356	-0.006502	-7.1e-05	-0.006431
3.42	0.003601	-0.006589	-7.8e-05	-0.006511
3.43	0.007243	-0.006733	-6.5e-05	-0.006668
3.44	0.003771	-0.007068	-7e-05	-0.006998
3.45	-0.001315	-0.007429	-5.2e-05	-0.007377
3.46	3e-06	-0.007894	-4.9e-05	-0.007845
3.47	0.002298	-0.008771	-6.3e-05	-0.008708
3.48	0.000528	-0.010503	-7e-05	-0.010433
3.49	0.000275	-0.012899	-4.4e-05	-0.012855
3.5	0.010623	-0.014308	-5.6e-05	-0.014252
3.51	0.019498	-0.01315	-6.1e-05	-0.013089
3.52	0.015742	-0.011344	-6.1e-05	-0.011283
3.53	0.013156	-0.010746	-5.4e-05	-0.010692
3.54	0.021404	-0.010007	-6.7e-05	-0.00994
3.55	0.030411	-0.00897	-6.5e-05	-0.008905
3.56	0.032861	-0.00866	-7.2e-05	-0.008588
3.57	0.030117	-0.008397	-5.7e-05	-0.00834
3.58	0.026307	-0.007903	-5.3e-05	-0.00785
3.59	0.025118	-0.007711	-5.5e-05	-0.007656
3.6	0.029173	-0.007477	-7.2e-05	-0.007405
3.61	0.036428	-0.007089	-7.6e-05	-0.007013
3.62	0.036997	-0.007038	-7.2e-05	-0.006966
3.63	0.030833	-0.006993	-4.6e-05	-0.006947
3.64	0.032534	-0.006657	-5.2e-05	-0.006605
3.65	0.034417	-0.006518	-5.5e-05	-0.006463
3.66	0.028375	-0.006546	-6.6e-05	-0.00648
3.67	0.028239	-0.006439	-6.2e-05	-0.006377
3.68	0.033745	-0.006268	-6.5e-05	-0.006203
3.69	0.035235	-0.006105	-5.6e-05	-0.006049
3.7	0.037002	-0.005985	-6.3e-05	-0.005922
3.71	0.039897	-0.005645	-6e-05	-0.005585
3.72	0.037707	-0.004948	-7.4e-05	-0.004874
3.73	0.035327	-0.003632	-8e-05	-0.003552
3.74	0.036371	-0.001239	-6.7e-05	-0.001172
3.75	0.032584	0.001298	-4.6e-05	0.001344
3.76	0.027222	0.001302	-7.3e-05	0.001375
3.77	0.026272	-0.000895	-7e-05	-0.000825
3.78	0.020243	-0.002332	-5.7e-05	-0.002275
3.79	0.013564	-0.003051	-5.3e-05	-0.002998
3.8	0.019422	-0.003878	-7.2e-05	-0.003806
3.81	0.024372	-0.004331	-6.8e-05	-0.004263
3.82	0.017766	-0.004842	-6.2e-05	-0.00478
3.83	0.013598	-0.005493	-5.2e-05	-0.005441
3.84	0.013508	-0.005734	-6e-05	-0.005674
3.85	0.013206	-0.005823	-5.4e-05	-0.005769
3.86	0.012702	-0.006014	-5.7e-05	-0.005957
3.87	0.008105	-0.006272	-5.5e-05	-0.006217
3.88	0.002035	-0.006539	-7.7e-05	-0.006462
3.89	-0.000504	-0.006729	-7.4e-05	-0.006655
3.9	-0.001802	-0.006811	-6.8e-05	-0.006743
3.91	-0.005991	-0.006858	-5.8e-05	-0.0068
3.92	-0.006713	-0.007073	-5.7e-05	-0.007016
3.93	-0.001334	-0.007314	-5.3e-05	-0.007261
3.94	0.001866	-0.00776	-7.4e-05	-0.007686
3.95	0.004498	-0.008684	-6.6e-05	-0.008618
3.96	0.008581	-0.010317	-6.3e-05	-0.010254
3.97	0.010317	-0.012843	-5.9e-05	-0.012784
3.98	0.012565	-0.014332	-7.3e-05	-0.014259
3.99	0.013041	-0.013097	-7.3e-05	-0.013024
4	0.008658	-0.011419	-6.5e-05	-0.011354
4.01	0.011466	-0.010781	-5.6e-05	-0.010725
4.02	0.023026	-0.010008	-6.6e-05	-0.009942
4.03	0.027773	-0.009074	-4.1e-05	-0.009033
4.04	0.024237	-0.00863	-3.5e-05	-0.008595
4.05	0.02331	-0.008196	-4.5e-05	-0.008151
4.06	0.025268	-0.0077	-7.8e-05	-0.007622
4.07	0.024492	-0.007547	-7.5e-05	-0.007472
4.08	0.026945	-0.007583	-6.7e-05	-0.007516
4.09	0.037006	-0.007517	-5.5e-05	-0.007462
4.1	0.03802	-0.007254	-5.8e-05	-0.007196
4.11	0.032194	-0.007004	-5.8e-05	-0.006946
4.12	0.035887	-0.006821	-6.2e-05	-0.006759
4.13	0.035684	-0.006607	-5.9e-05	-0.006548
4.14	0.028276	-0.006476	-6.9e-05	-0.006407
4.15	0.026848	-0.00624	-5.8e-05	-0.006182
4.16	0.028497	-0.005967	-6.3e-05	-0.005904
4.17	0.028036	-0.005568	-7.3e-05	-0.005495
4.18	0.029742	-0.004859	-8.7e-05	-0.004772
4.19	0.029055	-0.003557	-5.9e-05	-0.003498
4.2	0.026324	-0.001015	-5.6e-05	-0.000959
4.21	0.020146	0.001443	-6.4e-05	0.001507
4.22	0.00884	0.001105	-7.3e-05	0.001178
4.23	0.002075	-0.001115	-5.6e-05	-0.001059
4.24	0.001139	-0.002389	-4.6e-05	-0.002343
4.25	0.00047	-0.00305	-4.6e-05	-0.003004
4.26	0.000727	-0.003834	-7.4e-05	-0.00376
4.27	0.001375	-0.004332	-6.8e-05	-0.004264
4.28	0.001125	-0.00487	-5.8e-05	-0.004812
4.29	0.001577	-0.00532	-4.9e-05	-0.005271
4.3	0.000685	-0.005533	-6.2e-05	-0.005471
4.31	-0.005713	-0.005881	-6.8e-05	-0.005813
4.32	-0.008504	-0.006179	-7e-05	-0.006109
4.33	-0.005218	-0.006285	-4.8e-05	-0.006237
4.34	-0.006445	-0.006381	-6e-05	-0.006321
4.35	-0.008064	-0.00652	-5.7e-05	-0.006463
4.36	-0.002675	-0.006504	-6.1e-05	-0.006443
4.37	0.000965	-0.006551	-6.6e-05	-0.006485
4.38	-0.001215	-0.006798	-7e-05	-0.006728
4.39	-0.000713	-0.006828	-4.8e-05	-0.00678
4.4	0.000889	-0.006957	-6e-05	-0.006897
4.41	-0.001212	-0.007381	-7.4e-05	-0.007307
4.42	-0.001176	-0.007894	-8.1e-05	-0.007813
4.43	0.003646	-0.008932	-6.4e-05	-0.008868
4.44	0.004146	-0.010856	-7e-05	-0.010786
4.45	-0.000513	-0.013346	-6.7e-05	-0.013279
4.46	0.000637	-0.014412	-6.8e-05	-0.014344
4.47	0.010195	-0.012926	-5.7e-05	-0.012869
4.48	0.014747	-0.011118	-6.4e-05	-0.011054
4.49	0.012147	-0.010386	-6.3e-05	-0.010323
4.5	0.019774	-0.009759	-5.8e-05	-0.009701
4.51	0.028413	-0.009057	-4.8e-05	-0.009009
4.52	0.023347	-0.008748	-6.3e-05	-0.008685
4.53	0.020052	-0.008295	-3.8e-05	-0.008257
4.54	0.028424	-0.007746	-3.5e-05	-0.007711
4.55	0.030908	-0.007603	-5.8e-05	-0.007545
4.56	0.023244	-0.00755	-6.7e-05	-0.007483
4.57	0.022152	-0.007254	-5.2e-05	-0.007202
4.58	0.024217	-0.006955	-7.4e-05	-0.006881
4.59	0.023754	-0.006865	-5.5e-05	-0.00681
4.6	0.028922	-0.006723	-4.8e-05	-0.006675
4.61	0.036595	-0.006455	-6.6e-05	-0.006389
4.62	0.032563	-0.006349	-6.4e-05	-0.006285
4.63	0.023972	-0.006309	-3.1e-05	-0.006278
4.64	0.026392	-0.005995	-4.9e-05	-0.005946
4.65	0.028845	-0.005438	-7e-05	-0.005368
4.66	0.025395	-0.004653	-7.8e-05	-0.004575
4.67	0.027862	-0.003094	-5.8e-05	-0.003036
4.68	0.030796	-0.000436	-5.6e-05	-0.00038
4.69	0.024263	0.00157	-5.3e-05	0.001623
4.7	0.015231	0.000643	-6.9e-05	0.000712
4.71	0.012581	-0.001678	-6.3e-05	-0.001615
4.72	0.010947	-0.002833	-5.5e-05	-0.002778
4.73	0.007513	-0.003345	-4.7e-05	-0.003298
4.74	0.002972	-0.004085	-6.2e-05	-0.004023
4.75	0.000986	-0.004701	-5.3e-05	-0.004648
4.76	0.004669	-0.005067	-6.2e-05	-0.005005
4.77	-0.001625	-0.005474	-5.7e-05	-0.005417
4.78	-0.010585	-0.005935	-5.1e-05	-0.005884
4.79	-0.004712	-0.006053	-5.3e-05	-0.006
4.8	-0.002139	-0.005946	-7.4e-05	-0.005872
4.81	-0.00785	-0.006137	-5.7e-05	-0.00608
4.82	-0.003264	-0.006407	-5.7e-05	-0.00635
4.83	0.007625	-0.006484	-6.8e-05	-0.006416
4.84	0.008129	-0.006558	-8e-05	-0.006478
4.85	0.003334	-0.006733	-6.4e-05	-0.006669
4.86	0.001634	-0.006944	-7.1e-05	-0.006873
4.87	-0.001859	-0.007163	-7.5e-05	-0.007088
4.88	-0.004818	-0.007551	-8.2e-05	-0.007469
4.89	-0.006391	-0.008386	-6.1e-05	-0.008325
4.9	-0.005824	-0.009903	-6.5e-05	-0.009838
4.91	-0.003092	-0.01225	-7.4e-05	-0.012176
4.92	0.000173	-0.014287	-6.9e-05	-0.014218
4.93	0.008244	-0.01373	-3.6e-05	-0.013694
4.94	0.016004	-0.011649	-4.8e-05	-0.011601
4.95	0.017408	-0.010692	-5.7e-05	-0.010635
4.96	0.017724	-0.010246	-6.2e-05	-0.010184
4.97	0.018351	-0.00943	-6.9e-05	-0.009361
4.98	0.020179	-0.008823	-9.1e-05	-0.008732
4.99	0.024461	-0.0085	-6.6e-05	-0.008434
5	0.028617	-0.008106	-5.5e-05	-0.008051
5.01	0.031114	-0.007753	-5.1e-05	-0.007702
5.02	0.031159	-0.007561	-6.2e-05	-0.007499
5.03	0.030594	-0.007332	-6.5e-05	-0.007267
5.04	0.029523	-0.007155	-7.8e-05	-0.007077
5.05	0.030583	-0.007057	-5.1e-05	-0.007006
5.06	0.034768	-0.006814	-5.2e-05	-0.006762
5.07	0.029486	-0.006643	-7e-05	-0.006573
5.08	0.019011	-0.006559	-7.4e-05	-0.006485
5.09	0.017985	-0.006418	-4.9e-05	-0.006369
5.1	0.02298	-0.0063	-5.6e-05	-0.006244
5.11	0.02356	-0.006056	-6.4e-05	-0.005992
5.12	0.0181	-0.005714	-7.2e-05	-0.005642
5.13	0.014159	-0.005152	-5.6e-05	-0.005096
5.14	0.017483	-0.004072	-6.2e-05	-0.00401
5.15	0.022417	-0.001996	-5.6e-05	-0.00194
5.16	0.019825	0.000796	-6.7e-05	0.000863
5.17	0.014601	0.001677	-6.3e-05	0.00174
5.18	0.007681	-0.000207	-5.4e-05	-0.000153
5.19	-0.000217	-0.002086	-4.8e-05	-0.002038
5.2	0.001053	-0.002868	-7.5e-05	-0.002793
5.21	0.010001	-0.003581	-7e-05	-0.003511
5.22	0.012315	-0.004332	-7e-05	-0.004262
5.23	0.004418	-0.004903	-6.7e-05	-0.004836
5.24	0.000717	-0.005317	-6.3e-05	-0.005254
5.25	-0.000676	-0.005451	-4.2e-05	-0.005409
5.26	-0.005998	-0.005735	-6.3e-05	-0.005672
5.27	-0.010041	-0.006164	-6.7e-05	-0.006097
5.28	-0.009172	-0.006217	-6.2e-05	-0.006155
5.29	-0.006397	-0.006256	-6e-05	-0.006196
5.3	-0.001648	-0.006514	-6.7e-05	-0.006447
5.31	0.005135	-0.006647	-5e-05	-0.006597
5.32	0.001837	-0.00664	-6.3e-05	-0.006577
5.33	-0.009648	-0.00682	-7.9e-05	-0.006741
5.34	-0.01118	-0.00718	-6.9e-05	-0.007111
5.35	-0.005539	-0.00741	-4.2e-05	-0.007368
5.36	-0.005779	-0.007841	-7.2e-05	-0.007769
5.37	-0.008937	-0.009027	-6.8e-05	-0.008959
5.38	-0.008318	-0.011027	-6.4e-05	-0.010963
5.39	-0.002759	-0.013443	-7.1e-05	-0.013372
5.4	0.002479	-0.014307	-7.5e-05	-0.014232
5.41	0.004142	-0.012724	-3.9e-05	-0.012685
5.42	0.006445	-0.011078	-4e-05	-0.011038
5.43	0.012216	-0.010584	-5.7e-05	-0.010527
5.44	0.017902	-0.009962	-7.3e-05	-0.009889
5.45	0.022145	-0.009012	-6.1e-05	-0.008951
5.46	0.028472	-0.008546	-6e-05	-0.008486
5.47	0.027763	-0.008268	-5.8e-05	-0.00821
5.48	0.019379	-0.007894	-8.2e-05	-0.007812
5.49	0.02065	-0.007728	-6.5e-05	-0.007663
5.5	0.02258	-0.007549	-3.6e-05	-0.007513
5.51	0.022262	-0.00721	-3.7e-05	-0.007173
5.52	0.031874	-0.00687	-7.8e-05	-0.006792
5.53	0.032516	-0.006796	-7.6e-05	-0.00672
5.54	0.025758	-0.006723	-8.1e-05	-0.006642
5.55	0.030314	-0.006449	-6.6e-05	-0.006383
5.56	0.02915	-0.006363	-5.2e-05	-0.006311
5.57	0.026186	-0.006305	-5.5e-05	-0.00625
5.58	0.030304	-0.006128	-7.2e-05	-0.006056
5.59	0.026164	-0.005831	-5.1e-05	-0.00578
5.6	0.020178	-0.005296	-6.4e-05	-0.005232
5.61	0.020557	-0.004294	-7.4e-05	-0.00422
5.62	0.02123	-0.002336	-6.5e-05	-0.002271
5.63	0.01607	0.000384	-5.1e-05	0.000435
5.64	0.001415	0.001583	-6.6e-05	0.001649
5.65	-0.00907	-0.00016	-4.8e-05	-0.000112
5.66	-0.002622	-0.002113	-4.6e-05	-0.002067
5.67	0.003867	-0.002749	-6.4e-05	-0.002685
5.68	-0.003385	-0.003505	-7.1e-05	-0.003434
5.69	-0.00803	-0.004362	-5.2e-05	-0.00431
5.7	0.000599	-0.004768	-6.8e-05	-0.0047
5.71	0.005267	-0.00512	-6.9e-05	-0.005051
5.72	-0.000435	-0.005455	-7.1e-05	-0.005384
5.73	-0.001191	-0.005693	-6.1e-05	-0.005632
5.74	0.003116	-0.005885	-6.3e-05	-0.005822
5.75	-6.4e-05	-0.006192	-5.1e-05	-0.006141
5.76	-0.004156	-0.006439	-5.8e-05	-0.006381
5.77	-0.00117	-0.006405	-5.3e-05	-0.006352
5.78	-0.001534	-0.0065	-6.8e-05	-0.006432
5.79	-0.004945	-0.006704	-6.9e-05	-0.006635
5.8	0.001567	-0.006759	-6.8e-05	-0.006691
5.81	0.006629	-0.006864	-6.6e-05	-0.006798
5.82	0.00193	-0.007037	-7.6e-05	-0.006961
5.83	0.000379	-0.007301	-5.1e-05	-0.00725
5.84	0.003596	-0.007839	-5.4e-05	-0.007785
5.85	0.003778	-0.00891	-5.9e-05	-0.008851
5.86	-0.000132	-0.010947	-6.5e-05	-0.010882
5.87	-0.001449	-0.013489	-6.2e-05	-0.013427
5.88	0.000262	-0.014274	-7.1e-05	-0.014203
5.89	0.001356	-0.012621	-6.4e-05	-0.012557
5.9	0.002235	-0.011175	-6.9e-05	-0.011106
5.91	0.005662	-0.010649	-5e-05	-0.010599
5.92	0.005727	-0.009781	-6.2e-05	-0.009719
5.93	0.004798	-0.008976	-7.8e-05	-0.008898
5.94	0.010644	-0.008627	-7.3e-05	-0.008554
5.95	0.013369	-0.008303	-5.9e-05	-0.008244
5.96	0.010066	-0.007882	-8e-05	-0.007802
5.97	0.012238	-0.007467	-6.9e-05	-0.007398
5.98	0.021322	-0.007244	-6.2e-05	-0.007182
5.99	0.024953	-0.007176	-5.2e-05	-0.007124
6	0.022321	-0.006982	-5.7e-05	-0.006925
6.01	0.025034	-0.006868	-5e-05	-0.006818
6.02	0.027355	-0.006853	-5.4e-05	-0.006799
6.03	0.023334	-0.006686	-5.2e-05	-0.006634
6.04	0.025569	-0.006549	-8.3e-05	-0.006466
6.05	0.027611	-0.006597	-9.1e-05	-0.006506
6.06	0.020067	-0.006449	-8.5e-05	-0.006364
6.07	0.019654	-0.006172	-5.3e-05	-0.006119
6.08	0.029108	-0.006066	-5.3e-05	-0.006013
6.09	0.02895	-0.005807	-7.9e-05	-0.005728
6.1	0.022158	-0.005126	-9.7e-05	-0.005029
6.11	0.020026	-0.00393	-5.9e-05	-0.003871
6.12	0.018217	-0.001904	-5.2e-05	-0.001852
6.13	0.017178	0.000771	-6.7e-05	0.000838
6.14	0.017387	0.001671	-8.8e-05	0.001759
6.15	0.017297	-0.000263	-7e-05	-0.000193
6.16	0.014898	-0.002087	-5e-05	-0.002037
6.17	0.007781	-0.002805	-3.1e-05	-0.002774
6.18	0.005215	-0.003677	-4.6e-05	-0.003631
6.19	0.008276	-0.004357	-5.9e-05	-0.004298
6.2	0.004095	-0.004709	-6.1e-05	-0.004648
6.21	-0.001989	-0.00528	-3.3e-05	-0.005247
6.22	0.002243	-0.005639	-5.7e-05	-0.005582
6.23	0.007959	-0.005743	-6.1e-05	-0.005682
6.24	0.002764	-0.00608	-6e-05	-0.00602
6.25	-0.00222	-0.006356	-7.8e-05	-0.006278
6.26	0.003074	-0.006474	-8.5e-05	-0.006389
6.27	0.001107	-0.006609	-4.8e-05	-0.006561
6.28	-0.012225	-0.006619	-6.5e-05	-0.006554
6.29	-0.016652	-0.006729	-6.9e-05	-0.00666
6.3	-0.012574	-0.007016	-6.2e-05	-0.006954
6.31	-0.012455	-0.007237	-6.2e-05	-0.007175
6.32	-0.014829	-0.007536	-7.1e-05	-0.007465
6.33	-0.017019	-0.008147	-5.7e-05	-0.00809
6.34	-0.015173	-0.009456	-7e-05	-0.009386
6.35	-0.007959	-0.011796	-6.3e-05	-0.011733
6.36	-0.005766	-0.014096	-5.4e-05	-0.014042
6.37	-0.003553	-0.013928	-4.3e-05	-0.013885
6.38	0.006942	-0.011904	-5.6e-05	-0.011848
6.39	0.011587	-0.010772	-5.8e-05	-0.010714
6.4	0.01214	-0.010319	-6.5e-05	-0.010254
6.41	0.014697	-0.009517	-5.5e-05	-0.009462
6.42	0.009365	-0.008769	-7.1e-05	-0.008698
6.43	0.005828	-0.008443	-7.4e-05	-0.008369
6.44	0.014254	-0.008113	-7e-05	-0.008043
6.45	0.022887	-0.007635	-4.4e-05	-0.007591
6.46	0.022843	-0.00751	-4.7e-05	-0.007463
6.47	0.022096	-0.007505	-5.8e-05	-0.007447
6.48	0.022069	-0.007287	-9.3e-05	-0.007194
6.49	0.018693	-0.007147	-8.8e-05	-0.007059
6.5	0.017766	-0.006895	-6.6e-05	-0.006829
6.51	0.023852	-0.006221	-4.3e-05	-0.006178
6.52	0.025958	-0.005312	-6e-05	-0.005252
6.53	0.024495	-0.004422	-5.1e-05	-0.004371
6.54	0.028533	-0.003493	-4.6e-05	-0.003447
6.55	0.02852	-0.002529	-4.8e-05	-0.002481
6.56	0.027994	-0.00163	-6.4e-05	-0.001566
6.57	0.033155	-0.00067	-6.7e-05	-0.000603
6.58	0.036137	0.000294	-7.8e-05	0.000372
6.59	0.039689	0.001067	-4.5e-05	0.001112
6.6	0.048773	0.001977	-3.3e-05	0.00201
6.61	0.055606	0.003138	-4.8e-05	0.003186
6.62	0.054646	0.004082	-7.2e-05	0.004154
6.63	0.05676	0.004907	-6.1e-05	0.004968
6.64	0.060711	0.006002	-6.9e-05	0.006071
6.65	0.05926	0.007018	-6.8e-05	0.007086
6.66	0.059251	0.007913	-6.9e-05	0.007982
6.67	0.060711	0.00906	-5.9e-05	0.009119
6.68	0.06284	0.010003	-6.6e-05	0.010069
6.69	0.064357	0.010787	-5.6e-05	0.010843
6.7	0.065495	0.011922	-6.3e-05	0.011985
6.71	0.071874	0.013097	-5.5e-05	0.013152
6.72	0.07626	0.014036	-6e-05	0.014096
6.73	0.071177	0.014905	-6.2e-05	0.014967
6.74	0.070502	0.015945	-7.5e-05	0.01602
6.75	0.075679	0.016974	-6.1e-05	0.017035
6.76	0.071997	0.01794	-6.9e-05	0.018009
6.77	0.068966	0.018986	-6.7e-05	0.019053
6.78	0.077783	0.019837	-5.9e-05	0.019896
6.79	0.08496	0.020797	-5.7e-05	0.020854
6.8	0.07988	0.021869	-8.3e-05	0.021952
6.81	0.075165	0.022725	-6.3e-05	0.022788
6.82	0.081089	0.023732	-5.9e-05	0.023791
6.83	0.084996	0.024914	-7.6e-05	0.02499
6.84	0.087709	0.026013	-8.1e-05	0.026094
6.85	0.09355	0.026952	-6.9e-05	0.027021
6.86	0.092949	0.027888	-8.6e-05	0.027974
6.87	0.09063	0.02888	-6.2e-05	0.028942
6.88	0.097231	0.029875	-6.5e-05	0.02994
6.89	0.103479	0.030866	-7e-05	0.030936
6.9	0.101217	0.031923	-6.1e-05	0.031984
6.91	0.098381	0.032991	-5.1e-05	0.033042
6.92	0.098407	0.033864	-7.9e-05	0.033943
6.93	0.103904	0.034934	-6.8e-05	0.035002
6.94	0.11305	0.036176	-6e-05	0.036236
6.95	0.116202	0.037101	-5.3e-05	0.037154
6.96	0.11865	0.038031	-6.3e-05	0.038094
6.97	0.123293	0.03919	-5.2e-05	0.039242
6.98	0.124073	0.040305	-7.4e-05	0.040379
6.99	0.126584	0.041214	-7.9e-05	0.041293
7	0.132878	0.042038	-7e-05	0.042108
7.01	0.135315	0.043147	-5.1e-05	0.043198
7.02	0.133271	0.044339	-5.7e-05	0.044396
7.03	0.131387	0.045267	-6.1e-05	0.045328
7.04	0.132254	0.046206	-7.4e-05	0.04628
7.05	0.137917	0.047268	-6.4e-05	0.047332
7.06	0.145183	0.04819	-6.3e-05	0.048253
7.07	0.145487	0.049127	-4.6e-05	0.049173
7.08	0.14455	0.050291	-4.4e-05	0.050335
7.09	0.14848	0.051268	-4e-05	0.051308
7.1	0.148507	0.052093	-6.2e-05	0.052155
7.11	0.147791	0.053162	-6.7e-05	0.053229
7.12	0.154451	0.054246	-6.4e-05	0.05431
7.13	0.1612	0.055244	-5.7e-05	0.055301
7.14	0.167134	0.056296	-8.5e-05	0.056381
7.15	0.168564	0.05723	-6.5e-05	0.057295
7.16	0.162926	0.058247	-4.8e-05	0.058295
7.17	0.168959	0.05949	-6e-05	0.05955
7.18	0.18215	0.060471	-6.9e-05	0.06054
7.19	0.179267	0.061239	-4.5e-05	0.061284
7.2	0.17235	0.062413	-6.2e-05	0.062475
7.21	0.176395	0.063643	-6.7e-05	0.06371
7.22	0.182317	0.064441	-5.8e-05	0.064499
7.23	0.184825	0.065443	-3.9e-05	0.065482
7.24	0.186676	0.066631	-5.3e-05	0.066684
7.25	0.187188	0.067555	-5.3e-05	0.067608
7.26	0.188559	0.068669	-6.6e-05	0.068735
7.27	0.192929	0.069904	-7.3e-05	0.069977
7.28	0.195126	0.070678	-7.8e-05	0.070756
7.29	0.196918	0.071555	-7.1e-05	0.071626
7.3	0.199784	0.072925	-7.7e-05	0.073002
7.31	0.200846	0.073945	-4.7e-05	0.073992
7.32	0.203867	0.074731	-5.7e-05	0.074788
7.33	0.213452	0.075766	-7.6e-05	0.075842
7.34	0.221086	0.076743	-7.4e-05	0.076817
7.35	0.218767	0.077732	-4.9e-05	0.077781
7.36	0.214841	0.07888	-6.4e-05	0.078944
7.37	0.214123	0.07995	-6.4e-05	0.080014
7.38	0.217993	0.080934	-6.1e-05	0.080995
7.39	0.224217	0.081953	-4.2e-05	0.081995
7.4	0.227674	0.082915	-5.5e-05	0.08297
7.41	0.228008	0.083863	-6.3e-05	0.083926
7.42	0.22875	0.085014	-7.4e-05	0.085088
7.43	0.231603	0.086045	-6.1e-05	0.086106
7.44	0.234408	0.086863	-6.4e-05	0.086927
7.45	0.236483	0.087803	-6e-05	0.087863
7.46	0.240046	0.088781	-5.3e-05	0.088834
7.47	0.244601	0.089741	-3.8e-05	0.089779
7.48	0.247337	0.090741	-4.8e-05	0.090789
7.49	0.247767	0.091724	-5.3e-05	0.091777
7.5	0.247547	0.092837	-7.5e-05	0.092912
7.51	0.249501	0.093825	-6.5e-05	0.09389
7.52	0.255313	0.094687	-6.3e-05	0.09475
7.53	0.261993	0.095801	-6.6e-05	0.095867
7.54	0.267626	0.096851	-8e-05	0.096931
7.55	0.271354	0.097788	-6.4e-05	0.097852
7.56	0.272604	0.098912	-6.6e-05	0.098978
7.57	0.274623	0.099953	-7.2e-05	0.100025
7.58	0.279057	0.100867	-7.1e-05	0.100938
7.59	0.284278	0.102001	-4.8e-05	0.102049
7.6	0.28751	0.103055	-5.9e-05	0.103114
7.61	0.286313	0.10391	-6.3e-05	0.103973
7.62	0.291983	0.105024	-8.2e-05	0.105106
7.63	0.299804	0.10614	-7e-05	0.10621
7.64	0.296488	0.107062	-5.1e-05	0.107113
7.65	0.29761	0.108062	-4.2e-05	0.108104
7.66	0.307314	0.109175	-7.2e-05	0.109247
7.67	0.310902	0.110291	-7.4e-05	0.110365
7.68	0.308455	0.111248	-7.1e-05	0.111319
7.69	0.310519	0.112167	-5e-05	0.112217
7.7	0.319165	0.113153	-4.8e-05	0.113201
7.71	0.325227	0.114232	-4.7e-05	0.114279
7.72	0.328288	0.115316	-6.5e-05	0.115381
7.73	0.333719	0.116226	-5.5e-05	0.116281
7.74	0.336829	0.117176	-6e-05	0.117236
7.75	0.338902	0.118412	-5.7e-05	0.118469
7.76	0.34469	0.119469	-6.6e-05	0.119535
7.77	0.349053	0.120213	-6.5e-05	0.120278
7.78	0.354464	0.121289	-7.1e-05	0.12136
7.79	0.358588	0.122439	-4.6e-05	0.122485
7.8	0.360394	0.123331	-5.1e-05	0.123382
7.81	0.365374	0.124426	-6.4e-05	0.12449
7.82	0.37196	0.125461	-7.2e-05	0.125533
7.83	0.374539	0.126284	-5e-05	0.126334
7.84	0.375811	0.127424	-6.5e-05	0.127489
7.85	0.382276	0.128533	-7.5e-05	0.128608
7.86	0.388534	0.129371	-7.8e-05	0.129449
7.87	0.392071	0.130406	-5.5e-05	0.130461
7.88	0.395532	0.131479	-6e-05	0.131539
7.89	0.399714	0.132355	-6.5e-05	0.13242
7.9	0.405526	0.133384	-7.2e-05	0.133456
7.91	0.409012	0.13459	-4.9e-05	0.134639
7.92	0.416001	0.135485	-6.1e-05	0.135546
7.93	0.426486	0.136436	-7.8e-05	0.136514
7.94	0.426796	0.137618	-7.7e-05	0.137695
7.95	0.420356	0.138607	-5.9e-05	0.138666
7.96	0.419781	0.139593	-7.4e-05	0.139667
7.97	0.425956	0.140639	-6.4e-05	0.140703
7.98	0.431089	0.141591	-6.4e-05	0.141655
7.99	0.433069	0.142589	-6.6e-05	0.142655
8	0.43716	0.143636	-6.7e-05	0.143703
8.01	0.445299	0.144566	-4.9e-05	0.144615
8.02	0.454988	0.145609	-6.4e-05	0.145673
8.03	0.459357	0.146757	-6.7e-05	0.146824
8.04	0.459248	0.147726	-7.3e-05	0.147799
8.05	0.459308	0.1487	-6.3e-05	0.148763
8.06	0.460577	0.149836	-6.2e-05	0.149898
8.07	0.465227	0.15085	-5.1e-05	0.150901
8.08	0.472438	0.151679	-7.1e-05	0.15175
8.09	0.479506	0.152681	-6.5e-05	0.152746
8.1	0.480452	0.153782	-5.6e-05	0.153838
8.11	0.479885	0.154726	-5.3e-05	0.154779
8.12	0.486072	0.155745	-8.1e-05	0.155826
8.13	0.492084	0.156739	-8e-05	0.156819
8.14	0.497528	0.157538	-8.5e-05	0.157623
8.15	0.504411	0.158603	-8.5e-05	0.158688
8.16	0.50791	0.159817	-8e-05	0.159897
8.17	0.512282	0.160722	-5.2e-05	0.160774
8.18	0.517948	0.161629	-6e-05	0.161689
8.19	0.522451	0.162693	-7e-05	0.162763
8.2	0.527431	0.163704	-8.9e-05	0.163793
8.21	0.530979	0.164719	-6.8e-05	0.164787
8.22	0.538525	0.16583	-5.9e-05	0.165889
8.23	0.546687	0.166847	-5.5e-05	0.166902
8.24	0.547458	0.167759	-5.4e-05	0.167813
8.25	0.551466	0.168802	-4.5e-05	0.168847
8.26	0.558842	0.169856	-6.6e-05	0.169922
8.27	0.56062	0.170874	-6.8e-05	0.170942
8.28	0.560836	0.171827	-7.4e-05	0.171901
8.29	0.563915	0.172765	-6.7e-05	0.172832
8.3	0.570005	0.173912	-7.4e-05	0.173986
8.31	0.578495	0.17501	-8.2e-05	0.175092
8.32	0.584839	0.175939	-0.000104	0.176043
8.33	0.588838	0.176876	-7.3e-05	0.176949
8.34	0.593819	0.1779	-5.1e-05	0.177951
8.35	0.600684	0.178931	-4.9e-05	0.17898
8.36	0.604545	0.179866	-6.4e-05	0.17993
8.37	0.601519	0.180937	-5.8e-05	0.180995
8.38	0.607346	0.182043	-6.4e-05	0.182107
8.39	0.62058	0.182863	-5.3e-05	0.182916
8.4	0.624567	0.183849	-5.6e-05	0.183905
8.41	0.62529	0.184968	-5.1e-05	0.185019
8.42	0.627763	0.185816	-6.7e-05	0.185883
8.43	0.634634	0.186821	-6e-05	0.186881
8.44	0.645975	0.188016	-5.8e-05	0.188074
8.45	0.652545	0.188879	-5.7e-05	0.188936
8.46	0.657017	0.18975	-6.3e-05	0.189813
8.47	0.665348	0.190897	-4.6e-05	0.190943
8.48	0.669732	0.191942	-6.1e-05	0.192003
8.49	0.671	0.192924	-6.8e-05	0.192992
8.5	0.676088	0.194047	-7.3e-05	0.19412
8.51	0.682541	0.19502	-6.1e-05	0.195081
8.52	0.688521	0.19582	-7.3e-05	0.195893
8.53	0.691745	0.196867	-6.7e-05	0.196934
8.54	0.692985	0.198041	-5.5e-05	0.198096
8.55	0.701219	0.198972	-5.4e-05	0.199026
8.56	0.710729	0.199923	-8.7e-05	0.20001
8.57	0.712519	0.200916	-6e-05	0.200976
8.58	0.716746	0.201884	-2.6e-05	0.20191
8.59	0.721026	0.202964	-3.5e-05	0.202999
8.6	0.721236	0.203995	-5.4e-05	0.204049
8.61	0.733456	0.205035	-2.8e-05	0.205063
8.62	0.748789	0.206027	-4.8e-05	0.206075
8.63	0.752845	0.206969	-6.4e-05	0.207033
8.64	0.757175	0.208021	-6.7e-05	0.208088
8.65	0.762664	0.209149	-6.2e-05	0.209211
8.66	0.764655	0.210258	-7.3e-05	0.210331
8.67	0.76662	0.211123	-6e-05	0.211183
8.68	0.772303	0.211883	-7.3e-05	0.211956
8.69	0.780398	0.213007	-7.2e-05	0.213079
8.7	0.787557	0.214263	-7.2e-05	0.214335
8.71	0.795334	0.215185	-6.2e-05	0.215247
8.72	0.802476	0.216103	-6.6e-05	0.216169
8.73	0.807696	0.217123	-4.1e-05	0.217164
8.74	0.813314	0.218145	-4.7e-05	0.218192
8.75	0.817207	0.219252	-6.2e-05	0.219314
8.76	0.819093	0.22018	-7.4e-05	0.220254
8.77	0.822114	0.22103	-5.6e-05	0.221086
8.78	0.823601	0.222175	-6.8e-05	0.222243
8.79	0.823072	0.223312	-7.6e-05	0.223388
8.8	0.825364	0.224108	-7.9e-05	0.224187
8.81	0.834059	0.225055	-5.4e-05	0.225109
8.82	0.843679	0.226235	-6.3e-05	0.226298
8.83	0.845745	0.227166	-7.8e-05	0.227244
8.84	0.847386	0.227977	-8.1e-05	0.228058
8.85	0.855769	0.229036	-6.1e-05	0.229097
8.86	0.863462	0.230133	-7.1e-05	0.230204
8.87	0.868098	0.231131	-6.8e-05	0.231199
8.88	0.872847	0.232083	-7.2e-05	0.232155
8.89	0.878791	0.233051	-6.1e-05	0.233112
8.9	0.888483	0.23406	-5.5e-05	0.234115
8.91	0.898917	0.23509	-5e-05	0.23514
8.92	0.900367	0.236162	-6.2e-05	0.236224
8.93	0.900685	0.237088	-5.7e-05	0.237145
8.94	0.908189	0.237856	-7.3e-05	0.237929
8.95	0.916735	0.238901	-5.9e-05	0.23896
8.96	0.92014	0.240238	-6e-05	0.240298
8.97	0.921489	0.241352	-6.3e-05	0.241415
8.98	0.927241	0.242161	-6.3e-05	0.242224
8.99	0.936271	0.243058	-4.4e-05	0.243102
9	0.9462	0.244141	-5.5e-05	0.244196
9.01	0.953725	0.245384	-5.1e-05	0.245435
9.02	0.958046	0.246509	-6.2e-05	0.246571
9.03	0.959575	0.247335	-7e-05	0.247405
9.04	0.961887	0.248397	-7.1e-05	0.248468
9.05	0.967764	0.249585	-4.4e-05	0.249629
9.06	0.972891	0.250474	-5.3e-05	0.250527
9.07	0.980738	0.251454	-7e-05	0.251524
9.08	0.994859	0.252556	-8.2e-05	0.252638
9.09	1.00489	0.253502	-5.7e-05	0.253559
9.1	1.00373	0.254503	-7.4e-05	0.254577
9.11	0.999088	0.255524	-8.3e-05	0.255607
9.12	1.00288	0.256537	-6e-05	0.256597
9.13	1.01151	0.257552	-3.8e-05	0.25759
9.14	1.01543	0.258444	-5.4e-05	0.258498
9.15	1.01754	0.25951	-4.5e-05	0.259555
9.16	1.01925	0.260628	-5e-05	0.260678
9.17	1.02105	0.261467	-5.3e-05	0.26152
9.18	1.02787	0.262377	-7.2e-05	0.262449
9.19	1.02858	0.263398	-6.3e-05	0.263461
9.2	1.02128	0.264426	-5.6e-05	0.264482
9.21	1.02413	0.265458	-4.9e-05	0.265507
9.22	1.03173	0.266451	-7e-05	0.266521
9.23	1.03361	0.267475	-6.1e-05	0.267536
9.24	1.03531	0.268425	-5.1e-05	0.268476
9.25	1.04262	0.2693	-4.2e-05	0.269342
9.26	1.0459	0.270374	-6.6e-05	0.27044
9.27	1.04085	0.271483	-7.3e-05	0.271556
9.28	1.04163	0.27235	-7.1e-05	0.272421
9.29	1.04924	0.273383	-6.1e-05	0.273444
9.3	1.04882	0.274577	-7.1e-05	0.274648
9.31	1.04372	0.275511	-5.2e-05	0.275563
9.32	1.04873	0.276524	-5.7e-05	0.276581
9.33	1.05382	0.27768	-5.6e-05	0.277736
9.34	1.04653	0.278768	-6.1e-05	0.278829
9.35	1.04382	0.279808	-5.1e-05	0.279859
9.36	1.05472	0.280763	-6.1e-05	0.280824
9.37	1.05662	0.281704	-6.6e-05	0.28177
9.38	1.05	0.282813	-6.6e-05	0.282879
9.39	1.057	0.283935	-5.9e-05	0.283994
9.4	1.06564	0.284833	-7.7e-05	0.28491
9.41	1.06666	0.285758	-6e-05	0.285818
9.42	1.07078	0.286858	-6.1e-05	0.286919
9.43	1.07375	0.287993	-6.7e-05	0.28806
9.44	1.0688	0.289009	-7.2e-05	0.289081
9.45	1.0658	0.289935	-5.1e-05	0.289986
9.46	1.06932	0.290905	-5.8e-05	0.290963
9.47	1.06868	0.291884	-5.7e-05	0.291941
9.48	1.06699	0.292805	-6.2e-05	0.292867
9.49	1.07283	0.293812	-6.4e-05	0.293876
9.5	1.07838	0.29491	-7.8e-05	0.294988
9.51	1.07587	0.295796	-6.5e-05	0.295861
9.52	1.07426	0.296734	-6.1e-05	0.296795
9.53	1.0806	0.297794	-4.9e-05	0.297843
9.54	1.08571	0.298789	-5.5e-05	0.298844
9.55	1.08308	0.2998	-5.1e-05	0.299851
9.56	1.07734	0.300822	-5.5e-05	0.300877
9.57	1.07786	0.301864	-4.3e-05	0.301907
9.58	1.08463	0.302811	-5.7e-05	0.302868
9.59	1.08719	0.30377	-5.7e-05	0.303827
9.6	1.0877	0.304764	-7.2e-05	0.304836
9.61	1.09185	0.305758	-7.1e-05	0.305829
9.62	1.09338	0.306786	-6.2e-05	0.306848
9.63	1.09284	0.307819	-5.6e-05	0.307875
9.64	1.09496	0.308865	-7.8e-05	0.308943
9.65	1.09594	0.309841	-4.8e-05	0.309889
9.66	1.09366	0.310782	-4.4e-05	0.310826
9.67	1.09217	0.31179	-6.2e-05	0.311852
9.68	1.0927	0.312886	-7.8e-05	0.312964
9.69	1.09712	0.314009	-6.3e-05	0.314072
9.7	1.10204	0.315032	-6.8e-05	0.3151
9.71	1.1006	0.31608	-6.7e-05	0.316147
9.72	1.09813	0.317108	-7.7e-05	0.317185
9.73	1.09681	0.318127	-6.3e-05	0.31819
9.74	1.09025	0.319158	-5.8e-05	0.319216
9.75	1.08443	0.320051	-5.4e-05	0.320105
9.76	1.09266	0.320999	-7.5e-05	0.321074
9.77	1.10402	0.32209	-7.7e-05	0.322167
9.78	1.10499	0.323146	-6.7e-05	0.323213
9.79	1.10693	0.324154	-6e-05	0.324214
9.8	1.1112	0.325157	-8.5e-05	0.325242
9.81	1.10737	0.326309	-6.6e-05	0.326375
9.82	1.10705	0.327337	-6.2e-05	0.327399
9.83	1.11179	0.328156	-7e-05	0.328226
9.84	1.1109	0.32912	-6.9e-05	0.329189
9.85	1.11205	0.33018	-6.1e-05	0.330241
9.86	1.11391	0.331228	-8.2e-05	0.33131
9.87	1.11244	0.332215	-6e-05	0.332275
9.88	1.11303	0.333119	-5.8e-05	0.333177
9.89	1.11651	0.333988	-7.5e-05	0.334063
9.9	1.1198	0.335023	-7.3e-05	0.335096
9.91	1.12079	0.336152	-4.5e-05	0.336197
9.92	1.1227	0.337092	-5.5e-05	0.337147
9.93	1.12179	0.338118	-4.5e-05	0.338163
9.94	1.12091	0.33925	-4.5e-05	0.339295
9.95	1.12427	0.340228	-4.6e-05	0.340274
9.96	1.12514	0.341064	-6.4e-05	0.341128
9.97	1.12827	0.341972	-7.1e-05	0.342043
9.98	1.1307	0.343102	-7.3e-05	0.343175
9.99	1.12424	0.344085	-5.4e-05	0.344139
10	1.12016	0.345006	-5.8e-05	0.345064
10.01	1.11978	0.346143	-5.3e-05	0.346196
10.02	1.11827	0.347108	-6.3e-05	0.347171
10.03	1.12118	0.348054	-6e-05	0.348114
10.04	1.12556	0.349135	-6e-05	0.349195
10.05	1.12753	0.350081	-5.7e-05	0.350138
10.06	1.13124	0.351092	-6.4e-05	0.351156
10.07	1.13488	0.352236	-5e-05	0.352286
10.08	1.13547	0.353322	-5.8e-05	0.35338
10.09	1.13721	0.354344	-7.3e-05	0.354417
10.1	1.13792	0.355279	-8.6e-05	0.355365
10.11	1.13511	0.356193	-6.4e-05	0.356257
10.12	1.1348	0.357327	-6.7e-05	0.357394
10.13	1.13731	0.358437	-6.4e-05	0.358501
10.14	1.13753	0.359404	-6.3e-05	0.359467
10.15	1.13512	0.360487	-5.5e-05	0.360542
10.16	1.13834	0.361459	-6.5e-05	0.361524
10.17	1.14562	0.362334	-6.4e-05	0.362398
10.18	1.14593	0.363309	-8e-05	0.363389
10.19	1.14437	0.364279	-8.2e-05	0.364361
10.2	1.14523	0.365349	-7.2e-05	0.365421
10.21	1.14213	0.366426	-4.5e-05	0.366471
10.22	1.13789	0.367353	-7.5e-05	0.367428
10.23	1.14088	0.368396	-9.4e-05	0.36849
10.24	1.14588	0.369438	-8e-05	0.369518
10.25	1.14912	0.370352	-4.8e-05	0.3704
10.26	1.15596	0.371374	-6e-05	0.371434
10.27	1.16132	0.372339	-6e-05	0.372399
10.28	1.16269	0.373254	-5.7e-05	0.373311
10.29	1.16548	0.374355	-5.6e-05	0.374411
10.3	1.16247	0.375438	-6.9e-05	0.375507
10.31	1.15703	0.376287	-6.1e-05	0.376348
10.32	1.15834	0.37715	-6.2e-05	0.377212
10.33	1.15593	0.378203	-5.5e-05	0.378258
10.34	1.15486	0.379298	-6.3e-05	0.379361
10.35	1.16297	0.380253	-5.3e-05	0.380306
10.36	1.16452	0.381363	-6.8e-05	0.381431
10.37	1.15837	0.382544	-6.6e-05	0.38261
10.38	1.15754	0.383399	-5.9e-05	0.383458
10.39	1.16208	0.38436	-4.4e-05	0.384404
10.4	1.16359	0.3855	-5.4e-05	0.385554
10.41	1.16091	0.386477	-6.5e-05	0.386542
10.42	1.16428	0.387527	-7.9e-05	0.387606
10.43	1.16745	0.388577	-6.7e-05	0.388644
10.44	1.16445	0.38946	-6.9e-05	0.389529
10.45	1.16477	0.390433	-5.5e-05	0.390488
10.46	1.1687	0.391551	-5.9e-05	0.39161
10.47	1.17244	0.3927	-6.2e-05	0.392762
10.48	1.17768	0.393774	-7e-05	0.393844
10.49	1.17756	0.394705	-4.3e-05	0.394748
10.5	1.17175	0.395586	-3.3e-05	0.395619
10.51	1.17305	0.396494	-4.1e-05	0.396535
10.52	1.18	0.3975	-6.2e-05	0.397562
10.53	1.18014	0.398487	-5.9e-05	0.398546
10.54	1.17504	0.399567	-7.8e-05	0.399645
10.55	1.17318	0.400629	-7.8e-05	0.400707
10.56	1.17184	0.401473	-6.4e-05	0.401537
10.57	1.16863	0.402485	-5.3e-05	0.402538
10.58	1.16779	0.403615	-7.1e-05	0.403686
10.59	1.17118	0.404486	-5.7e-05	0.404543
10.6	1.17554	0.405381	-5.5e-05	0.405436
10.61	1.17891	0.406635	-6.1e-05	0.406696
10.62	1.17728	0.407676	-7.7e-05	0.407753
10.63	1.17437	0.40849	-7.4e-05	0.408564
10.64	1.17457	0.409536	-7.8e-05	0.409614
10.65	1.1783	0.410532	-6e-05	0.410592
10.66	1.18491	0.411458	-6.1e-05	0.411519
10.67	1.18613	0.412441	-6.4e-05	0.412505
10.68	1.18766	0.413473	-6.1e-05	0.413534
10.69	1.18929	0.414596	-4.8e-05	0.414644
10.7	1.18132	0.415561	-7e-05	0.415631
10.71	1.18022	0.41649	-6.8e-05	0.416558
10.72	1.18596	0.417586	-7e-05	0.417656
10.73	1.189	0.418509	-4.9e-05	0.418558
10.74	1.1949	0.419442	-5.3e-05	0.419495
10.75	1.19578	0.420704	-6.6e-05	0.42077
10.76	1.19311	0.421713	-6.9e-05	0.421782
10.77	1.19764	0.42246	-5.5e-05	0.422515
10.78	1.20215	0.42349	-7.6e-05	0.423566
10.79	1.20332	0.424587	-6e-05	0.424647
10.8	1.20032	0.425553	-4.4e-05	0.425597
10.81	1.19934	0.426611	-6.2e-05	0.426673
10.82	1.20652	0.427636	-9e-05	0.427726
10.83	1.20896	0.428542	-6.1e-05	0.428603
10.84	1.20375	0.429576	-6.2e-05	0.429638
10.85	1.19856	0.430616	-7.4e-05	0.43069
10.86	1.1958	0.431526	-7.5e-05	0.431601
10.87	1.19918	0.432598	-6.6e-05	0.432664
10.88	1.20455	0.433708	-7.5e-05	0.433783
10.89	1.20456	0.434574	-5.3e-05	0.434627
10.9	1.20413	0.43544	-6.4e-05	0.435504
10.91	1.19875	0.436424	-6.7e-05	0.436491
10.92	1.19495	0.437607	-6.3e-05	0.43767
10.93	1.20024	0.438721	-6.3e-05	0.438784
10.94	1.20437	0.439564	-8.1e-05	0.439645
10.95	1.20579	0.440574	-7.1e-05	0.440645
10.96	1.21045	0.441703	-6.6e-05	0.441769
10.97	1.21201	0.442729	-5.4e-05	0.442783
10.98	1.20862	0.44374	-6.5e-05	0.443805
10.99	1.21106	0.444572	-5.8e-05	0.44463
11	1.21458	0.445402	-6.1e-05	0.445463
11.01	1.21625	0.446547	-6e-05	0.446607
11.02	1.21985	0.447743	-7.1e-05	0.447814
11.03	1.22278	0.448637	-5.6e-05	0.448693
11.04	1.22507	0.44949	-5.6e-05	0.449546
11.05	1.22535	0.450568	-5.5e-05	0.450623
11.06	1.22444	0.451712	-6.4e-05	0.451776
11.07	1.22761	0.452788	-4.6e-05	0.452834
11.08	1.22918	0.453795	-4.7e-05	0.453842
11.09	1.22479	0.454749	-6.1e-05	0.45481
11.1	1.22699	0.455767	-7.5e-05	0.455842
11.11	1.23699	0.456839	-6.8e-05	0.456907
11.12	1.24392	0.457814	-7.4e-05	0.457888
11.13	1.24413	0.458751	-6.1e-05	0.458812
11.14	1.2422	0.459848	-6.5e-05	0.459913
11.15	1.24152	0.460751	-4.4e-05	0.460795
11.16	1.23824	0.461541	-3.2e-05	0.461573
11.17	1.23187	0.462755	-5.1e-05	0.462806
11.18	1.23525	0.463893	-7.8e-05	0.463971
11.19	1.24659	0.464758	-5e-05	0.464808
11.2	1.24907	0.465795	-5.5e-05	0.46585
11.21	1.24532	0.466854	-6.9e-05	0.466923
11.22	1.24082	0.467812	-7.8e-05	0.46789
11.23	1.23805	0.468709	-6.2e-05	0.468771
11.24	1.24114	0.469642	-5.4e-05	0.469696
11.25	1.24283	0.470653	-4.5e-05	0.470698
11.26	1.24304	0.471724	-5.3e-05	0.471777
11.27	1.24373	0.472689	-3.3e-05	0.472722
11.28	1.23742	0.473661	-4.9e-05	0.47371
11.29	1.23647	0.474776	-7.9e-05	0.474855
11.3	1.24521	0.475841	-7.2e-05	0.475913
11.31	1.24382	0.476811	-5e-05	0.476861
11.32	1.23645	0.477738	-7.5e-05	0.477813
11.33	1.24175	0.478604	-6.1e-05	0.478665
11.34	1.25083	0.47959	-4.5e-05	0.479635
11.35	1.25081	0.480717	-5.6e-05	0.480773
11.36	1.25012	0.48177	-8.5e-05	0.481855
11.37	1.2525	0.482686	-7.1e-05	0.482757
11.38	1.25023	0.483619	-6e-05	0.483679
11.39	1.24686	0.484582	-5.5e-05	0.484637
11.4	1.24778	0.485676	-6.8e-05	0.485744
11.41	1.25065	0.48679	-5.9e-05	0.486849
11.42	1.25255	0.487811	-5.7e-05	0.487868
11.43	1.25368	0.488863	-4.9e-05	0.488912
11.44	1.25595	0.489928	-6.5e-05	0.489993
11.45	1.26057	0.490941	-8e-05	0.491021
11.46	1.26537	0.491883	-7.8e-05	0.491961
11.47	1.26344	0.492865	-5.4e-05	0.492919
11.48	1.25746	0.493847	-7.8e-05	0.493925
11.49	1.25883	0.494798	-8e-05	0.494878
11.5	1.26295	0.495892	-5.9e-05	0.495951
11.51	1.26548	0.49692	-5.6e-05	0.496976
11.52	1.26939	0.497837	-7.8e-05	0.497915
11.53	1.27444	0.498901	-6.8e-05	0.498969
11.54	1.27746	0.500048	-6.1e-05	0.500109
11.55	1.28109	0.500959	-5.2e-05	0.501011
11.56	1.28759	0.501778	-5.8e-05	0.501836
11.57	1.28876	0.50275	-4.3e-05	0.502793
11.58	1.28621	0.50384	-5.8e-05	0.503898
11.59	1.28539	0.504876	-7.4e-05	0.50495
11.6	1.28322	0.505841	-7.2e-05	0.505913
11.61	1.28004	0.506811	-5e-05	0.506861
11.62	1.2774	0.507829	-5.1e-05	0.50788
11.63	1.2776	0.508761	-4.9e-05	0.50881
11.64	1.2818	0.509709	-6.3e-05	0.509772
11.65	1.28361	0.510772	-5.3e-05	0.510825
11.66	1.27909	0.511872	-5.2e-05	0.511924
11.67	1.27651	0.512859	-4.9e-05	0.512908
11.68	1.27961	0.513834	-6.1e-05	0.513895
11.69	1.27932	0.51489	-6.2e-05	0.514952
11.7	1.27378	0.515818	-5.9e-05	0.515877
11.71	1.26952	0.516819	-4.8e-05	0.516867
11.72	1.2719	0.517906	-6.3e-05	0.517969
11.73	1.27889	0.518958	-4.9e-05	0.519007
11.74	1.28077	0.519955	-4.5e-05	0.52
11.75	1.27762	0.520925	-5.4e-05	0.520979
11.76	1.27597	0.521959	-7.9e-05	0.522038
11.77	1.27601	0.522973	-7e-05	0.523043
11.78	1.27656	0.524046	-6.7e-05	0.524113
11.79	1.28324	0.525095	-6.2e-05	0.525157
11.8	1.28778	0.526041	-6.9e-05	0.52611
11.81	1.28036	0.527046	-7.2e-05	0.527118
11.82	1.2773	0.528167	-6.7e-05	0.528234
11.83	1.28056	0.52923	-5.2e-05	0.529282
11.84	1.28079	0.530122	-6.8e-05	0.53019
11.85	1.2857	0.531029	-6e-05	0.531089
11.86	1.2905	0.532021	-5e-05	0.532071
11.87	1.28626	0.533091	-5.3e-05	0.533144
11.88	1.28416	0.534118	-7.8e-05	0.534196
11.89	1.28736	0.534968	-7.1e-05	0.535039
11.9	1.28954	0.535952	-6.5e-05	0.536017
11.91	1.28997	0.537028	-6e-05	0.537088
11.92	1.28972	0.537916	-5.6e-05	0.537972
11.93	1.29118	0.538844	-3.8e-05	0.538882
11.94	1.2934	0.539849	-5.8e-05	0.539907
11.95	1.29009	0.54083	-5.9e-05	0.540889
11.96	1.28542	0.541892	-5.3e-05	0.541945
11.97	1.2897	0.543044	-6.2e-05	0.543106
11.98	1.29562	0.544043	-7.9e-05	0.544122
11.99	1.294	0.544902	-6.4e-05	0.544966
12	1.28834	0.545885	-7.8e-05	0.545963
12.01	1.28801	0.546906	-8e-05	0.546986
12.02	1.29553	0.547869	-6.8e-05	0.547937
12.03	1.29915	0.548901	-5.3e-05	0.548954
12.04	1.29611	0.54986	-6e-05	0.54992
12.05	1.29674	0.550786	-5.9e-05	0.550845
12.06	1.30262	0.551824	-6.9e-05	0.551893
12.07	1.30513	0.552846	-7e-05	0.552916
12.08	1.30546	0.553851	-7.9e-05	0.55393
12.09	1.30207	0.554936	-7.3e-05	0.555009
12.1	1.2956	0.555995	-6.8e-05	0.556063
12.11	1.29864	0.556998	-5.1e-05	0.557049
12.12	1.29978	0.558077	-6e-05	0.558137
12.13	1.29056	0.559135	-6.1e-05	0.559196
12.14	1.2897	0.560062	-5.3e-05	0.560115
12.15	1.29425	0.561044	-4.1e-05	0.561085
12.16	1.29177	0.562118	-7.2e-05	0.56219
12.17	1.29046	0.563141	-8e-05	0.563221
12.18	1.2904	0.564096	-6.8e-05	0.564164
12.19	1.29235	0.565157	-5.2e-05	0.565209
12.2	1.29616	0.56633	-5.9e-05	0.566389
12.21	1.29136	0.567303	-5.8e-05	0.567361
12.22	1.28667	0.568235	-6.7e-05	0.568302
12.23	1.29036	0.569286	-6e-05	0.569346
12.24	1.29213	0.570226	-5.9e-05	0.570285
12.25	1.28756	0.571177	-6.4e-05	0.571241
12.26	1.28415	0.572206	-8.2e-05	0.572288
12.27	1.28776	0.573172	-6.6e-05	0.573238
12.28	1.2923	0.574016	-6e-05	0.574076
12.29	1.29155	0.575082	-6.2e-05	0.575144
12.3	1.29102	0.576297	-6.4e-05	0.576361
12.31	1.29361	0.577151	-4.1e-05	0.577192
12.32	1.29982	0.578055	-4.4e-05	0.578099
12.33	1.30155	0.579265	-5.8e-05	0.579323
12.34	1.29621	0.580235	-7.2e-05	0.580307
12.35	1.29186	0.581178	-6.7e-05	0.581245
12.36	1.29004	0.582295	-7.7e-05	0.582372
12.37	1.28888	0.583256	-6.5e-05	0.583321
12.38	1.29112	0.584201	-5.7e-05	0.584258
12.39	1.29508	0.585248	-5e-05	0.585298
12.4	1.29356	0.586145	-6.2e-05	0.586207
12.41	1.28946	0.587049	-5e-05	0.587099
12.42	1.29058	0.588162	-6.5e-05	0.588227
12.43	1.29502	0.589133	-7.7e-05	0.58921
12.44	1.30044	0.590084	-6.7e-05	0.590151
12.45	1.30595	0.591181	-5e-05	0.591231
12.46	1.30725	0.592148	-7e-05	0.592218
12.47	1.30681	0.593187	-7.4e-05	0.593261
12.48	1.30424	0.594248	-6.7e-05	0.594315
12.49	1.29567	0.595171	-6.4e-05	0.595235
12.5	1.2915	0.596255	-8.4e-05	0.596339
12.51	1.29919	0.597291	-7.5e-05	0.597366
12.52	1.3013	0.598187	-7.1e-05	0.598258
12.53	1.29016	0.599273	-6.5e-05	0.599338
12.54	1.28778	0.600395	-6.6e-05	0.600461
12.55	1.29606	0.601304	-6.8e-05	0.601372
12.56	1.29773	0.602326	-8.3e-05	0.602409
12.57	1.292	0.603431	-7e-05	0.603501
12.58	1.29415	0.604406	-6.3e-05	0.604469
12.59	1.2996	0.605393	-5.2e-05	0.605445
12.6	1.30216	0.606287	-6.6e-05	0.606353
12.61	1.30501	0.607202	-7.4e-05	0.607276
12.62	1.29879	0.608332	-8e-05	0.608412
12.63	1.29168	0.609266	-6.4e-05	0.60933
12.64	1.29369	0.610087	-5e-05	0.610137
12.65	1.29242	0.611119	-4.7e-05	0.611166
12.66	1.29163	0.612159	-7.4e-05	0.612233
12.67	1.30058	0.61306	-8e-05	0.61314
12.68	1.30569	0.61401	-7.5e-05	0.614085
12.69	1.29616	0.615069	-6e-05	0.615129
12.7	1.28681	0.616095	-7e-05	0.616165
12.71	1.29561	0.617075	-6.2e-05	0.617137
12.72	1.30546	0.618012	-5.4e-05	0.618066
12.73	1.30268	0.619	-5.5e-05	0.619055
12.74	1.30415	0.619951	-6.1e-05	0.620012
12.75	1.30476	0.620773	-4.6e-05	0.620819
12.76	1.30164	0.621924	-7.2e-05	0.621996
12.77	1.3054	0.623133	-9.5e-05	0.623228
12.78	1.30801	0.623991	-8.3e-05	0.624074
12.79	1.30454	0.625052	-6.2e-05	0.625114
12.8	1.30541	0.626182	-7.5e-05	0.626257
12.81	1.3087	0.627098	-7.3e-05	0.627171
12.82	1.30997	0.628136	-6.7e-05	0.628203
12.83	1.30622	0.629179	-6.4e-05	0.629243
12.84	1.29835	0.630228	-8e-05	0.630308
12.85	1.29882	0.63127	-6.6e-05	0.631336
12.86	1.30716	0.632152	-4.9e-05	0.632201
12.87	1.30873	0.633156	-4.1e-05	0.633197
12.88	1.30657	0.63429	-5e-05	0.63434
12.89	1.30503	0.635287	-5.2e-05	0.635339
12.9	1.30105	0.636246	-7.4e-05	0.63632
12.91	1.30184	0.637387	-7.4e-05	0.637461
12.92	1.30589	0.638401	-7.3e-05	0.638474
12.93	1.30207	0.639346	-7.5e-05	0.639421
12.94	1.29468	0.640509	-6.6e-05	0.640575
12.95	1.29495	0.641497	-3.9e-05	0.641536
12.96	1.29982	0.642372	-6.2e-05	0.642434
12.97	1.29905	0.643381	-6.6e-05	0.643447
12.98	1.29944	0.644329	-5.3e-05	0.644382
12.99	1.30531	0.645199	-7e-05	0.645269
13	1.30711	0.646205	-9.2e-05	0.646297
13.01	1.30537	0.647284	-6.9e-05	0.647353
13.02	1.30347	0.648316	-6.6e-05	0.648382
13.03	1.30047	0.649337	-7.2e-05	0.649409
13.04	1.30247	0.650301	-7.6e-05	0.650377
13.05	1.30625	0.651223	-5.9e-05	0.651282
13.06	1.30396	0.652307	-6.6e-05	0.652373
13.07	1.30094	0.653293	-6.6e-05	0.653359
13.08	1.30362	0.654123	-6.5e-05	0.654188
13.09	1.30656	0.655163	-6e-05	0.655223
13.1	1.30388	0.6562	-6.5e-05	0.656265
13.11	1.29894	0.657156	-6.2e-05	0.657218
13.12	1.30191	0.658264	-7.3e-05	0.658337
13.13	1.31149	0.659338	-6.4e-05	0.659402
13.14	1.31153	0.660244	-5.7e-05	0.660301
13.15	1.3075	0.661301	-6.1e-05	0.661362
13.16	1.31158	0.662312	-7.3e-05	0.662385
13.17	1.31383	0.663098	-5.1e-05	0.663149
13.18	1.31134	0.664166	-5e-05	0.664216
13.19	1.30733	0.665305	-4.9e-05	0.665354
13.2	1.30354	0.666228	-6.2e-05	0.66629
13.21	1.3057	0.667203	-8e-05	0.667283
13.22	1.31272	0.668156	-7.6e-05	0.668232
13.23	1.31505	0.669091	-5.8e-05	0.669149
13.24	1.31085	0.670101	-7.7e-05	0.670178
13.25	1.30976	0.671141	-6.7e-05	0.671208
13.26	1.31019	0.672268	-6.2e-05	0.67233
13.27	1.30693	0.6733	-8e-05	0.67338
13.28	1.30427	0.674173	-7.8e-05	0.674251
13.29	1.30433	0.675264	-4.8e-05	0.675312
13.3	1.30716	0.676387	-5.6e-05	0.676443
13.31	1.31012	0.677227	-6.6e-05	0.677293
13.32	1.30892	0.678203	-8.1e-05	0.678284
13.33	1.3108	0.67928	-6.6e-05	0.679346
13.34	1.31593	0.680102	-6.7e-05	0.680169
13.35	1.31315	0.681117	-7.2e-05	0.681189
13.36	1.30797	0.682287	-6.6e-05	0.682353
13.37	1.31066	0.683168	-5.5e-05	0.683223
13.38	1.31235	0.684114	-5.9e-05	0.684173
13.39	1.30823	0.685266	-5.9e-05	0.685325
13.4	1.30718	0.686284	-7.3e-05	0.686357
13.41	1.31365	0.687178	-5.7e-05	0.687235
13.42	1.31657	0.688121	-4.9e-05	0.68817
13.43	1.31139	0.689131	-4.5e-05	0.689176
13.44	1.30886	0.69021	-4.3e-05	0.690253
13.45	1.31272	0.691182	-4.2e-05	0.691224
13.46	1.31641	0.692141	-6.6e-05	0.692207
13.47	1.31879	0.693208	-7.7e-05	0.693285
13.48	1.3226	0.694251	-7.3e-05	0.694324
13.49	1.32349	0.69524	-5.2e-05	0.695292
13.5	1.32159	0.696238	-6.1e-05	0.696299
13.51	1.3174	0.697233	-6.3e-05	0.697296
13.52	1.30884	0.698297	-6.1e-05	0.698358
13.53	1.30437	0.699383	-5.8e-05	0.699441
13.54	1.30998	0.70035	-6e-05	0.70041
13.55	1.3212	0.701314	-4e-05	0.701354
13.56	1.32831	0.702365	-4.9e-05	0.702414
13.57	1.32137	0.703336	-6.9e-05	0.703405
13.58	1.30953	0.704341	-5.8e-05	0.704399
13.59	1.30968	0.705506	-4.6e-05	0.705552
13.6	1.31935	0.706455	-7.7e-05	0.706532
13.61	1.31911	0.707228	-6.2e-05	0.70729
13.62	1.31171	0.708349	-5.7e-05	0.708406
13.63	1.31495	0.70949	-6.8e-05	0.709558
13.64	1.31604	0.710375	-5.8e-05	0.710433
13.65	1.3138	0.711387	-5.8e-05	0.711445
13.66	1.31766	0.712498	-8.5e-05	0.712583
13.67	1.32083	0.713252	-6.7e-05	0.713319
13.68	1.32305	0.71419	-6.4e-05	0.714254
13.69	1.32318	0.715557	-6.6e-05	0.715623
13.7	1.31891	0.716493	-5.8e-05	0.716551
13.71	1.31652	0.717192	-5.7e-05	0.717249
13.72	1.3182	0.718253	-7.4e-05	0.718327
13.73	1.31974	0.719435	-7.6e-05	0.719511
13.74	1.32064	0.720405	-8.3e-05	0.720488
13.75	1.32558	0.721296	-7.2e-05	0.721368
13.76	1.33052	0.722269	-6.8e-05	0.722337
13.77	1.33049	0.723392	-4.7e-05	0.723439
13.78	1.33382	0.724515	-5e-05	0.724565
13.79	1.3475	0.7253	-7.5e-05	0.725375
13.8	1.35761	0.726096	-8.4e-05	0.72618
13.81	1.35265	0.727189	-6.5e-05	0.727254
13.82	1.34774	0.728294	-6.4e-05	0.728358
13.83	1.34879	0.729322	-6.6e-05	0.729388
13.84	1.34477	0.730337	-7.8e-05	0.730415
13.85	1.34384	0.731409	-6.5e-05	0.731474
13.86	1.34821	0.732422	-6.1e-05	0.732483
13.87	1.34548	0.733367	-6.7e-05	0.733434
13.88	1.34675	0.734358	-7e-05	0.734428
13.89	1.3536	0.735285	-5.9e-05	0.735344
13.9	1.35328	0.736252	-6.8e-05	0.73632
13.91	1.35604	0.73728	-6.5e-05	0.737345
13.92	1.36437	0.738252	-5.6e-05	0.738308
13.93	1.36592	0.739326	-4.9e-05	0.739375
13.94	1.36936	0.740439	-7e-05	0.740509
13.95	1.3748	0.741296	-6.8e-05	0.741364
13.96	1.37116	0.742217	-5.8e-05	0.742275
13.97	1.36717	0.74336	-5e-05	0.74341
13.98	1.36779	0.744324	-6.1e-05	0.744385
13.99	1.3659	0.745259	-7.3e-05	0.745332
14	1.36804	0.74638	-8.6e-05	0.746466
14.01	1.376	0.747332	-6.8e-05	0.7474
14.02	1.37568	0.748172	-5.5e-05	0.748227
14.03	1.37095	0.749281	-5e-05	0.749331
14.04	1.37569	0.750393	-4.7e-05	0.75044
14.05	1.38263	0.751255	-3.7e-05	0.751292
14.06	1.38577	0.752167	-5e-05	0.752217
14.07	1.38966	0.753263	-6.3e-05	0.753326
14.08	1.39286	0.754357	-7e-05	0.754427
14.09	1.39157	0.7553	-5.5e-05	0.755355
14.1	1.39203	0.756233	-5e-05	0.756283
14.11	1.39744	0.757326	-4.5e-05	0.757371
14.12	1.39994	0.758368	-5.1e-05	0.758419
14.13	1.40364	0.759376	-7.1e-05	0.759447
14.14	1.41327	0.760402	-9e-05	0.760492
14.15	1.41809	0.761309	-6.4e-05	0.761373
14.16	1.4165	0.762384	-5.3e-05	0.762437
14.17	1.41821	0.7636	-5.6e-05	0.763656
14.18	1.42438	0.764504	-6.7e-05	0.764571
14.19	1.42791	0.765428	-7.1e-05	0.765499
14.2	1.42704	0.76653	-6.1e-05	0.766591
14.21	1.42737	0.767522	-4.3e-05	0.767565
14.22	1.43109	0.768598	-6.2e-05	0.76866
14.23	1.43601	0.769707	-5.9e-05	0.769766
14.24	1.44475	0.770693	-4.9e-05	0.770742
14.25	1.45633	0.771649	-6.3e-05	0.771712
14.26	1.45908	0.772509	-8.1e-05	0.77259
14.27	1.45614	0.773473	-6.3e-05	0.773536
14.28	1.45962	0.774669	-5.8e-05	0.774727
14.29	1.46618	0.77564	-5.3e-05	0.775693
14.3	1.47036	0.776418	-4.3e-05	0.776461
14.31	1.47497	0.777606	-4.3e-05	0.777649
14.32	1.47908	0.778799	-5.3e-05	0.778852
14.33	1.48067	0.779516	-4.5e-05	0.779561
14.34	1.48442	0.780497	-5.9e-05	0.780556
14.35	1.49273	0.781756	-6.1e-05	0.781817
14.36	1.50097	0.782547	-6.6e-05	0.782613
14.37	1.50872	0.783356	-6.8e-05	0.783424
14.38	1.51543	0.784445	-6.8e-05	0.784513
14.39	1.52176	0.785414	-6.9e-05	0.785483
14.4	1.52979	0.78643	-6.1e-05	0.786491
14.41	1.53851	0.787359	-3.6e-05	0.787395
14.42	1.54033	0.788192	-5.1e-05	0.788243
14.43	1.53833	0.789298	-7.7e-05	0.789375
14.44	1.54717	0.790437	-8.3e-05	0.79052
14.45	1.5581	0.791286	-6.1e-05	0.791347
14.46	1.55933	0.792257	-6e-05	0.792317
14.47	1.56496	0.793456	-6.4e-05	0.79352
14.48	1.57764	0.794399	-6.1e-05	0.79446
14.49	1.58398	0.795332	-5.3e-05	0.795385
14.5	1.58707	0.796448	-6.7e-05	0.796515
14.51	1.5915	0.797357	-6.5e-05	0.797422
14.52	1.59591	0.798339	-5.3e-05	0.798392
14.53	1.60632	0.799576	-5.6e-05	0.799632
14.54	1.61396	0.800549	-7.2e-05	0.800621
14.55	1.61231	0.80133	-5.9e-05	0.801389
14.56	1.62003	0.802394	-5.7e-05	0.802451
14.57	1.63849	0.80346	-6.3e-05	0.803523
14.58	1.6446	0.804386	-7.7e-05	0.804463
14.59	1.64036	0.805483	-7e-05	0.805553
14.6	1.64321	0.806575	-7.2e-05	0.806647
14.61	1.64823	0.807498	-6.9e-05	0.807567
14.62	1.6536	0.808436	-5.8e-05	0.808494
14.63	1.66076	0.809394	-3.3e-05	0.809427
14.64	1.66502	0.810402	-4.6e-05	0.810448
14.65	1.67038	0.811411	-7.3e-05	0.811484
14.66	1.67916	0.81246	-6.5e-05	0.812525
14.67	1.6849	0.813597	-3.9e-05	0.813636
14.68	1.68896	0.81463	-5.3e-05	0.814683
14.69	1.69804	0.815543	-5.7e-05	0.8156
14.7	1.70733	0.816436	-5.3e-05	0.816489
14.71	1.70898	0.81749	-5.3e-05	0.817543
14.72	1.71217	0.818655	-6.1e-05	0.818716
14.73	1.72203	0.819533	-5.7e-05	0.81959
14.74	1.72822	0.820364	-6.5e-05	0.820429
14.75	1.73274	0.821487	-6.2e-05	0.821549
14.76	1.74054	0.822417	-6.5e-05	0.822482
14.77	1.7447	0.82317	-6.9e-05	0.823239
14.78	1.74665	0.824312	-8.1e-05	0.824393
14.79	1.75746	0.825413	-7.1e-05	0.825484
14.8	1.76824	0.82614	-5e-05	0.82619
14.81	1.77214	0.827097	-5e-05	0.827147
14.82	1.77684	0.828271	-6.5e-05	0.828336
14.83	1.78285	0.829283	-5e-05	0.829333
14.84	1.78939	0.830266	-5.3e-05	0.830319
14.85	1.80096	0.831368	-7e-05	0.831438
14.86	1.81185	0.832467	-8.2e-05	0.832549
14.87	1.81757	0.833364	-6.6e-05	0.83343
14.88	1.82209	0.834341	-5.5e-05	0.834396
14.89	1.828	0.835515	-5.9e-05	0.835574
14.9	1.83199	0.836434	-6.4e-05	0.836498
14.91	1.8356	0.837379	-5.1e-05	0.83743
14.92	1.84681	0.838517	-5.5e-05	0.838572
14.93	1.85933	0.839451	-5.6e-05	0.839507
14.94	1.86451	0.840386	-6.3e-05	0.840449
14.95	1.87372	0.841335	-6.2e-05	0.841397
14.96	1.88363	0.842413	-6.1e-05	0.842474
14.97	1.88664	0.843572	-6.9e-05	0.843641
14.98	1.89451	0.844571	-7.8e-05	0.844649
14.99	1.90356	0.845617	-6.1e-05	0.845678
15	1.90263	0.846647	-5.5e-05	0.846702
15.01	1.90564	0.847573	-6.6e-05	0.847639
15.02	1.92092	0.848747	-7.6e-05	0.848823
15.03	1.93294	0.849851	-5.7e-05	0.849908
15.04	1.93575	0.850551	-6.7e-05	0.850618
15.05	1.9415	0.851435	-7.3e-05	0.851508
15.06	1.94937	0.852483	-6.3e-05	0.852546
15.07	1.95401	0.853456	-5.9e-05	0.853515
15.08	1.96175	0.8545	-7.2e-05	0.854572
15.09	1.97564	0.855469	-7.2e-05	0.855541
15.1	1.98524	0.856388	-6.7e-05	0.856455
15.11	1.98687	0.857354	-6.2e-05	0.857416
15.12	1.99026	0.858382	-6.4e-05	0.858446
15.13	1.99901	0.859437	-5.6e-05	0.859493
15.14	2.01105	0.860409	-6.9e-05	0.860478
15.15	2.02042	0.861303	-7.9e-05	0.861382
15.16	2.01967	0.862125	-6.3e-05	0.862188
15.17	2.02234	0.863169	-4.6e-05	0.863215
15.18	2.03607	0.864278	-5.7e-05	0.864335
15.19	2.0429	0.865178	-5.5e-05	0.865233
15.2	2.04295	0.86619	-4.9e-05	0.866239
15.21	2.05526	0.867255	-5.6e-05	0.867311
15.22	2.07001	0.868204	-7.6e-05	0.86828
15.23	2.07334	0.869127	-7.2e-05	0.869199
15.24	2.07748	0.87011	-7.4e-05	0.870184
15.25	2.08545	0.871153	-7.2e-05	0.871225
15.26	2.0875	0.872261	-7.3e-05	0.872334
15.27	2.09257	0.8733	-7.4e-05	0.873374
15.28	2.10428	0.874346	-6.7e-05	0.874413
15.29	2.11137	0.875488	-4.3e-05	0.875531
15.3	2.11648	0.876435	-4.5e-05	0.87648
15.31	2.12487	0.877237	-5.8e-05	0.877295
15.32	2.13321	0.878365	-6.9e-05	0.878434
15.33	2.14259	0.879518	-7e-05	0.879588
15.34	2.15019	0.880413	-6.6e-05	0.880479
15.35	2.15323	0.881373	-6.3e-05	0.881436
15.36	2.16432	0.88247	-8e-05	0.88255
15.37	2.1799	0.88347	-7.6e-05	0.883546
15.38	2.18715	0.88447	-6.5e-05	0.884535
15.39	2.19397	0.885442	-5.7e-05	0.885499
15.4	2.20189	0.88641	-7.2e-05	0.886482
15.41	2.20359	0.887512	-8e-05	0.887592
15.42	2.20505	0.888539	-6.8e-05	0.888607
15.43	2.21514	0.889549	-4.5e-05	0.889594
15.44	2.22689	0.890611	-5.1e-05	0.890662
15.45	2.23385	0.891544	-6.8e-05	0.891612
15.46	2.24165	0.892533	-6.7e-05	0.8926
15.47	2.25246	0.893578	-5.6e-05	0.893634
15.48	2.2572	0.894537	-6e-05	0.894597
15.49	2.25905	0.895489	-4.6e-05	0.895535
15.5	2.27328	0.896446	-4.1e-05	0.896487
15.51	2.28816	0.897405	-6.6e-05	0.897471
15.52	2.29126	0.898375	-7.3e-05	0.898448
15.53	2.29534	0.899431	-5.1e-05	0.899482
15.54	2.30541	0.900507	-6.2e-05	0.900569
15.55	2.31407	0.901444	-6.5e-05	0.901509
15.56	2.318	0.902369	-5.3e-05	0.902422
15.57	2.32383	0.903424	-5.3e-05	0.903477
15.58	2.3332	0.904494	-6.6e-05	0.90456
15.59	2.34004	0.905409	-6.8e-05	0.905477
15.6	2.34806	0.906371	-7.5e-05	0.906446
15.61	2.36091	0.907377	-6.5e-05	0.907442
15.62	2.37052	0.908365	-5.8e-05	0.908423
15.63	2.37392	0.909323	-7.5e-05	0.909398
15.64	2.3796	0.910331	-9.2e-05	0.910423
15.65	2.39259	0.911399	-7.4e-05	0.911473
15.66	2.40631	0.912407	-7.1e-05	0.912478
15.67	2.41081	0.913514	-7.8e-05	0.913592
15.68	2.41361	0.914615	-6.1e-05	0.914676
15.69	2.42344	0.915661	-3.4e-05	0.915695
15.7	2.42928	0.916649	-5.6e-05	0.916705
15.71	2.43543	0.91752	-7.4e-05	0.917594
15.72	2.45241	0.918564	-6.5e-05	0.918629
15.73	2.46272	0.919595	-5.5e-05	0.91965
15.74	2.46295	0.920487	-7e-05	0.920557
15.75	2.47163	0.921442	-6.4e-05	0.921506
15.76	2.48262	0.922465	-5.4e-05	0.922519
15.77	2.48755	0.923471	-6.9e-05	0.92354
15.78	2.49443	0.9244	-7.5e-05	0.924475
15.79	2.50227	0.92536	-5.8e-05	0.925418
15.8	2.51347	0.926385	-6.1e-05	0.926446
15.81	2.52693	0.927493	-7.4e-05	0.927567
15.82	2.53712	0.928485	-7.4e-05	0.928559
15.83	2.5457	0.929316	-5.5e-05	0.929371
15.84	2.54967	0.930396	-6.1e-05	0.930457
15.85	2.55602	0.931525	-7.2e-05	0.931597
15.86	2.56831	0.932401	-7.8e-05	0.932479
15.87	2.57775	0.933374	-7.4e-05	0.933448
15.88	2.58641	0.934481	-6.7e-05	0.934548
15.89	2.59321	0.935525	-5.7e-05	0.935582
15.9	2.59531	0.936442	-7e-05	0.936512
15.91	2.60375	0.937382	-7.1e-05	0.937453
15.92	2.61816	0.938343	-5.4e-05	0.938397
15.93	2.62425	0.939292	-5.7e-05	0.939349
15.94	2.6269	0.940335	-7.3e-05	0.940408
15.95	2.63775	0.941403	-5.9e-05	0.941462
15.96	2.6473	0.942504	-4.8e-05	0.942552
15.97	2.65345	0.943551	-5.2e-05	0.943603
15.98	2.66131	0.944324	-7.1e-05	0.944395
15.99	2.66424	0.945238	-7.7e-05	0.945315
16	2.66892	0.946502	-7.1e-05	0.946573
16.01	2.68385	0.947502	-7.2e-05	0.947574
16.02	2.69302	0.948363	-7e-05	0.948433
16.03	2.69584	0.949523	-5.2e-05	0.949575
16.04	2.70785	0.950546	-4.9e-05	0.950595
16.05	2.72289	0.951374	-5.7e-05	0.951431
16.06	2.72911	0.952347	-7e-05	0.952417
16.07	2.73308	0.953383	-7.6e-05	0.953459
16.08	2.74086	0.954352	-8e-05	0.954432
16.09	2.75204	0.955312	-8e-05	0.955392
16.1	2.76008	0.956391	-7.2e-05	0.956463
16.11	2.76343	0.957522	-5e-05	0.957572
16.12	2.77318	0.958502	-5.4e-05	0.958556
16.13	2.79072	0.95945	-5.9e-05	0.959509
16.14	2.80526	0.960509	-5.8e-05	0.960567
16.15	2.81079	0.961507	-6.2e-05	0.961569
16.16	2.81389	0.962464	-6.2e-05	0.962526
16.17	2.81938	0.96347	-5.1e-05	0.963521
16.18	2.82635	0.96446	-4.9e-05	0.964509
16.19	2.83315	0.965489	-4.8e-05	0.965537
16.2	2.8393	0.966391	-6.1e-05	0.966452
16.21	2.85186	0.967311	-6.7e-05	0.967378
16.22	2.86569	0.968524	-5.6e-05	0.96858
16.23	2.87097	0.969643	-3.9e-05	0.969682
16.24	2.87968	0.970583	-4.3e-05	0.970626
16.25	2.89213	0.971569	-5.2e-05	0.971621
16.26	2.89747	0.972606	-5.6e-05	0.972662
16.27	2.90541	0.973599	-5.5e-05	0.973654
16.28	2.91683	0.974523	-6.4e-05	0.974587
16.29	2.92173	0.975476	-7.4e-05	0.97555
16.3	2.92575	0.976505	-7.2e-05	0.976577
16.31	2.93365	0.977551	-5.4e-05	0.977605
16.32	2.93984	0.978531	-5.9e-05	0.97859
16.33	2.94573	0.979443	-5.6e-05	0.979499
16.34	2.95734	0.980428	-4.4e-05	0.980472
16.35	2.96713	0.981499	-4.7e-05	0.981546
16.36	2.97647	0.982537	-6.1e-05	0.982598
16.37	2.98792	0.983485	-6.4e-05	0.983549
16.38	2.99666	0.984523	-7.2e-05	0.984595
16.39	3.00233	0.985668	-7.5e-05	0.985743
16.4	3.00689	0.986565	-7.3e-05	0.986638
16.41	3.01438	0.987372	-7.1e-05	0.987443
16.42	3.02378	0.98834	-7.7e-05	0.988417
16.43	3.03245	0.989279	-7.4e-05	0.989353
16.44	3.03998	0.990214	-6.3e-05	0.990277
16.45	3.04783	0.991227	-5.9e-05	0.991286
16.46	3.06058	0.992227	-6.8e-05	0.992295
16.47	3.0706	0.993228	-5.6e-05	0.993284
16.48	3.07705	0.994201	-5e-05	0.994251
16.49	3.08994	0.995127	-6.8e-05	0.995195
16.5	3.09602	0.996151	-7.4e-05	0.996225
16.51	3.09841	0.997155	-5.4e-05	0.997209
16.52	3.11227	0.998175	-5.5e-05	0.99823
16.53	3.12585	0.999358	-5.4e-05	0.999412
16.54	3.13244	1.00035	-5.4e-05	1.00041
16.55	3.1378	1.00116	-5.9e-05	1.00121
16.56	3.14511	1.00223	-6.7e-05	1.0023
16.57	3.15466	1.00338	-6.9e-05	1.00345
16.58	3.16845	1.00431	-6.6e-05	1.00438
16.59	3.18065	1.00527	-5.4e-05	1.00532
16.6	3.18868	1.00637	-6.4e-05	1.00643
16.61	3.1991	1.00735	-6.7e-05	1.00742
16.62	3.20569	1.00831	-4.8e-05	1.00836
16.63	3.20845	1.00943	-5.4e-05	1.00948
16.64	3.21724	1.01057	-8e-05	1.01065
16.65	3.22756	1.01151	-7.4e-05	1.01158
16.66	3.23101	1.01247	-6.3e-05	1.01253
16.67	3.23493	1.01361	-6.4e-05	1.01368
16.68	3.24616	1.01451	-5.7e-05	1.01457
16.69	3.25367	1.01539	-4.4e-05	1.01544
16.7	3.26065	1.01666	-6.1e-05	1.01672
16.71	3.275	1.01767	-8.2e-05	1.01775
16.72	3.28507	1.01835	-6.9e-05	1.01842
16.73	3.28881	1.01941	-4.5e-05	1.01946
16.74	3.29437	1.02062	-5.6e-05	1.02068
16.75	3.30358	1.02149	-5.9e-05	1.02154
16.76	3.31139	1.02239	-4.3e-05	1.02243
16.77	3.31899	1.02354	-4.9e-05	1.02359
16.78	3.33162	1.02452	-6.7e-05	1.02459
16.79	3.34517	1.02546	-7.1e-05	1.02553
16.8	3.35321	1.02651	-6.9e-05	1.02658
16.81	3.35872	1.02735	-6.1e-05	1.02741
16.82	3.36809	1.02822	-7e-05	1.02829
16.83	3.37838	1.02931	-7.6e-05	1.02938
16.84	3.38755	1.03022	-7.7e-05	1.03029
16.85	3.39793	1.03117	-8.1e-05	1.03126
16.86	3.40845	1.03234	-7.1e-05	1.03241
16.87	3.41708	1.03326	-5.3e-05	1.03331
16.88	3.42378	1.03413	-6.7e-05	1.0342
16.89	3.43219	1.03524	-7.9e-05	1.03532
16.9	3.44538	1.03622	-5.7e-05	1.03628
16.91	3.45909	1.03712	-4.5e-05	1.03716
16.92	3.46836	1.03833	-6.6e-05	1.0384
16.93	3.47376	1.03948	-7.1e-05	1.03955
16.94	3.48157	1.04028	-5.2e-05	1.04033
16.95	3.4965	1.04126	-4e-05	1.0413
16.96	3.50713	1.04242	-5.7e-05	1.04247
16.97	3.50962	1.04342	-6.2e-05	1.04348
16.98	3.51889	1.04448	-4.8e-05	1.04453
16.99	3.53378	1.04552	-5.1e-05	1.04557
17	3.54373	1.04638	-6.9e-05	1.04645
17.01	3.54968	1.04742	-7.1e-05	1.04749
17.02	3.55599	1.04854	-5.9e-05	1.0486
17.03	3.56516	1.04956	-4.5e-05	1.0496
17.04	3.57442	1.05056	-4.9e-05	1.05061
17.05	3.58111	1.05149	-6.1e-05	1.05155
17.06	3.58999	1.05255	-6.5e-05	1.05262
17.07	3.60355	1.05363	-6.2e-05	1.05369
17.08	3.61186	1.05459	-6.6e-05	1.05466
17.09	3.61376	1.05554	-6.4e-05	1.0556
17.1	3.62218	1.05649	-6.2e-05	1.05655
17.11	3.63051	1.05747	-6.1e-05	1.05753
17.12	3.63546	1.05849	-5.7e-05	1.05855
17.13	3.6477	1.05956	-5.7e-05	1.05961
17.14	3.65815	1.06051	-5.4e-05	1.06056
17.15	3.66193	1.06153	-3.8e-05	1.06156
17.16	3.66874	1.06262	-5.4e-05	1.06268
17.17	3.68009	1.06349	-7.4e-05	1.06356
17.18	3.68903	1.06437	-6.2e-05	1.06443
17.19	3.6992	1.06537	-5.4e-05	1.06543
17.2	3.71881	1.06641	-6.6e-05	1.06647
17.21	3.73623	1.06739	-7.8e-05	1.06747
17.22	3.74232	1.0683	-7e-05	1.06837
17.23	3.74603	1.06933	-5.2e-05	1.06938
17.24	3.75358	1.07038	-6.4e-05	1.07045
17.25	3.75799	1.0712	-8.3e-05	1.07128
17.26	3.76199	1.07225	-8e-05	1.07233
17.27	3.77773	1.07349	-6.6e-05	1.07356
17.28	3.79662	1.07431	-5.4e-05	1.07437
17.29	3.80264	1.07524	-4.6e-05	1.07528
17.3	3.803	1.07646	-6.4e-05	1.07652
17.31	3.81336	1.07744	-7.3e-05	1.07751
17.32	3.82166	1.07839	-4.7e-05	1.07844
17.33	3.82497	1.07942	-4.9e-05	1.07947
17.34	3.8364	1.08032	-8.3e-05	1.0804
17.35	3.84788	1.0813	-7.5e-05	1.08138
17.36	3.85761	1.08251	-6.3e-05	1.08257
17.37	3.86878	1.08355	-6.3e-05	1.08361
17.38	3.87742	1.08448	-4.7e-05	1.08452
17.39	3.88929	1.08567	-5e-05	1.08572
17.4	3.89987	1.08669	-7.6e-05	1.08676
17.41	3.89983	1.08751	-7.2e-05	1.08758
17.42	3.89937	1.0887	-6.4e-05	1.08876
17.43	3.9085	1.08986	-6.1e-05	1.08992
17.44	3.92262	1.09067	-6e-05	1.09073
17.45	3.93146	1.09176	-6e-05	1.09182
17.46	3.93482	1.0929	-5e-05	1.09295
17.47	3.93852	1.09373	-4.9e-05	1.09378
17.48	3.94782	1.09478	-5.7e-05	1.09484
17.49	3.96434	1.09584	-6.3e-05	1.09591
17.5	3.97616	1.09664	-7.8e-05	1.09672
17.51	3.98246	1.09758	-7.4e-05	1.09765
17.52	3.99165	1.09863	-6.2e-05	1.09869
17.53	3.9993	1.0995	-7.7e-05	1.09958
17.54	4.00675	1.10065	-8.2e-05	1.10073
17.55	4.01823	1.10182	-6.3e-05	1.10189
17.56	4.02492	1.10258	-6.3e-05	1.10264
17.57	4.0328	1.1035	-6.5e-05	1.10356
17.58	4.04563	1.10458	-6.9e-05	1.10464
17.59	4.05491	1.1055	-8e-05	1.10558
17.6	4.06055	1.10659	-6.9e-05	1.10666
17.61	4.07441	1.10776	-6.6e-05	1.10782
17.62	4.08878	1.1085	-7.1e-05	1.10857
17.63	4.09227	1.10937	-4.5e-05	1.10941
17.64	4.09823	1.11058	-4.6e-05	1.11063
17.65	4.11074	1.11149	-6e-05	1.11155
17.66	4.1188	1.11232	-4.9e-05	1.11237
17.67	4.12673	1.11342	-4.6e-05	1.11346
17.68	4.13906	1.11441	-5.8e-05	1.11447
17.69	4.14895	1.11532	-6.9e-05	1.11539
17.7	4.15915	1.11639	-7.1e-05	1.11646
17.71	4.17385	1.11742	-5.7e-05	1.11748
17.72	4.17958	1.11835	-6.2e-05	1.11842
17.73	4.17933	1.11943	-5.9e-05	1.11949
17.74	4.1854	1.12055	-4.3e-05	1.12059
17.75	4.19233	1.12147	-6.8e-05	1.12153
17.76	4.19925	1.12248	-8.3e-05	1.12256
17.77	4.20834	1.12365	-5.6e-05	1.1237
17.78	4.21322	1.1245	-5.5e-05	1.12456
17.79	4.22047	1.12534	-6.7e-05	1.12541
17.8	4.23301	1.1265	-6.3e-05	1.12656
17.81	4.24439	1.12757	-6.4e-05	1.12763
17.82	4.25306	1.1286	-6.3e-05	1.12866
17.83	4.2623	1.12973	-5.8e-05	1.12979
17.84	4.27742	1.13077	-6.9e-05	1.13084
17.85	4.28373	1.13172	-7.6e-05	1.1318
17.86	4.27869	1.13271	-5.8e-05	1.13277
17.87	4.28489	1.13368	-3.8e-05	1.13372
17.88	4.29912	1.13466	-5.4e-05	1.13472
17.89	4.30687	1.13574	-7.9e-05	1.13582
17.9	4.31265	1.13676	-6.4e-05	1.13683
17.91	4.32688	1.13763	-4.3e-05	1.13767
17.92	4.34215	1.13863	-4.5e-05	1.13867
17.93	4.34949	1.13957	-4.8e-05	1.13961
17.94	4.35801	1.14038	-6e-05	1.14044
17.95	4.37194	1.14153	-8.6e-05	1.14161
17.96	4.38213	1.14267	-8e-05	1.14275
17.97	4.38657	1.14348	-5.8e-05	1.14354
17.98	4.39062	1.14455	-6.6e-05	1.14461
17.99	4.40131	1.14574	-7.4e-05	1.14581
18	4.41614	1.14668	-7.1e-05	1.14675
18.01	4.42361	1.1476	-7.3e-05	1.14767
18.02	4.42995	1.14851	-6.2e-05	1.14857
18.03	4.44298	1.14948	-6e-05	1.14954
18.04	4.45223	1.15062	-7.8e-05	1.1507
18.05	4.45812	1.1516	-7e-05	1.15167
18.06	4.46761	1.15255	-5.3e-05	1.15261
18.07	4.47741	1.15356	-5.5e-05	1.15362
18.08	4.48189	1.15448	-5.9e-05	1.15454
18.09	4.48742	1.15551	-6.3e-05	1.15557
18.1	4.49977	1.1566	-6e-05	1.15666
18.11	4.51194	1.15758	-5.6e-05	1.15763
18.12	4.52101	1.15856	-6e-05	1.15862
18.13	4.52827	1.15958	-5.5e-05	1.15964
18.14	4.53255	1.16052	-4.9e-05	1.16057
18.15	4.53681	1.16152	-5.7e-05	1.16158
18.16	4.54552	1.16264	-6.7e-05	1.16271
18.17	4.55597	1.16361	-6e-05	1.16367
18.18	4.56663	1.1646	-5.7e-05	1.16466
18.19	4.57499	1.1657	-6.4e-05	1.16577
18.2	4.57674	1.16669	-6.8e-05	1.16676
18.21	4.58427	1.16769	-7e-05	1.16776
18.22	4.60049	1.16872	-5.3e-05	1.16878
18.23	4.61026	1.16965	-3.8e-05	1.16969
18.24	4.61631	1.17053	-5.6e-05	1.17059
18.25	4.62914	1.17159	-7e-05	1.17166
18.26	4.6385	1.17273	-6.5e-05	1.1728
18.27	4.64074	1.17378	-6.7e-05	1.17385
18.28	4.64939	1.17469	-6.4e-05	1.17475
18.29	4.66406	1.17563	-5.6e-05	1.17569
18.3	4.67551	1.1766	-6.1e-05	1.17666
18.31	4.68501	1.17757	-6.4e-05	1.17763
18.32	4.69807	1.17865	-6.9e-05	1.17872
18.33	4.71127	1.17961	-8.1e-05	1.17969
18.34	4.71389	1.18044	-7.2e-05	1.18051
18.35	4.71403	1.18147	-5.3e-05	1.18152
18.36	4.72363	1.18261	-5.8e-05	1.18267
18.37	4.73849	1.18351	-6.6e-05	1.18357
18.38	4.74944	1.18436	-5.9e-05	1.18442
18.39	4.75554	1.18545	-5.9e-05	1.18551
18.4	4.76387	1.18655	-7e-05	1.18662
18.41	4.77301	1.18753	-7.1e-05	1.1876
18.42	4.77962	1.18853	-6.4e-05	1.18859
18.43	4.78618	1.1895	-6.4e-05	1.18956
18.44	4.79457	1.19036	-6.5e-05	1.19042
18.45	4.80661	1.19133	-6.2e-05	1.19139
18.46	4.82062	1.19247	-5.6e-05	1.19253
18.47	4.82746	1.19348	-6.4e-05	1.19354
18.48	4.82771	1.19437	-7e-05	1.19444
18.49	4.83499	1.19543	-5.8e-05	1.19549
18.5	4.84791	1.19657	-5.3e-05	1.19662
18.51	4.85456	1.19748	-6.2e-05	1.19754
18.52	4.85672	1.19836	-6.7e-05	1.19842
18.53	4.86569	1.19944	-6.4e-05	1.1995
18.54	4.87746	1.20057	-5.4e-05	1.20062
18.55	4.88228	1.20158	-6e-05	1.20164
18.56	4.88983	1.20257	-6.8e-05	1.20264
18.57	4.90208	1.20362	-5.5e-05	1.20368
18.58	4.90963	1.20452	-4e-05	1.20456
18.59	4.9178	1.20552	-5.2e-05	1.20557
18.6	4.92615	1.20657	-6.2e-05	1.20663
18.61	4.93416	1.20749	-5.9e-05	1.20755
18.62	4.94379	1.20853	-5.6e-05	1.20859
18.63	4.95259	1.20967	-5.1e-05	1.20972
18.64	4.96425	1.21069	-4.9e-05	1.21074
18.65	4.98126	1.21159	-5.2e-05	1.21164
18.66	4.99425	1.21251	-5.2e-05	1.21256
18.67	5.00049	1.21369	-5.5e-05	1.21374
18.68	5.00517	1.21471	-6.5e-05	1.21478
18.69	5.00855	1.21555	-7.2e-05	1.21562
18.7	5.0165	1.21672	-7.4e-05	1.21679
18.71	5.02792	1.21778	-7.2e-05	1.21786
18.72	5.0383	1.21866	-5.9e-05	1.21871
18.73	5.05029	1.21965	-5.2e-05	1.2197
18.74	5.05746	1.22056	-6.8e-05	1.22062
18.75	5.06031	1.22155	-7.2e-05	1.22162
18.76	5.07162	1.22257	-5.4e-05	1.22262
18.77	5.08534	1.22351	-6.4e-05	1.22358
18.78	5.09252	1.22454	-7.9e-05	1.22462
18.79	5.10337	1.22563	-8.4e-05	1.22571
18.8	5.11658	1.22669	-8.2e-05	1.22677
18.81	5.11903	1.22766	-7.5e-05	1.22774
18.82	5.12109	1.2286	-7.8e-05	1.22867
18.83	5.13528	1.22961	-8e-05	1.22969
18.84	5.14988	1.23059	-4.1e-05	1.23063
18.85	5.15537	1.2315	-3.6e-05	1.23153
18.86	5.15759	1.2325	-7.3e-05	1.23257
18.87	5.16248	1.23353	-5.8e-05	1.23359
18.88	5.17107	1.23446	-4.3e-05	1.23451
18.89	5.18228	1.23544	-6.8e-05	1.23551
18.9	5.18964	1.23644	-7.4e-05	1.23652
18.91	5.19582	1.23743	-6.6e-05	1.23749
18.92	5.20722	1.23848	-5.4e-05	1.23853
18.93	5.21432	1.23945	-4.2e-05	1.23949
18.94	5.22352	1.24029	-5.1e-05	1.24035
18.95	5.23626	1.24123	-7.7e-05	1.2413
18.96	5.23843	1.24235	-5.9e-05	1.24241
18.97	5.24174	1.24355	-3.7e-05	1.24359
18.98	5.25169	1.24449	-5.9e-05	1.24455
18.99	5.25956	1.24545	-7.4e-05	1.24553
19	5.26662	1.24663	-5.5e-05	1.24668
19.01	5.27795	1.24757	-5.3e-05	1.24763
19.02	5.29121	1.24847	-6.6e-05	1.24854
19.03	5.3035	1.24955	-6.9e-05	1.24962
19.04	5.31423	1.25047	-6.4e-05	1.25054
19.05	5.3242	1.25143	-7e-05	1.2515
19.06	5.33144	1.2526	-7.2e-05	1.25267
19.07	5.33678	1.25363	-5.3e-05	1.25368
19.08	5.34889	1.25458	-3.8e-05	1.25462
19.09	5.36109	1.25566	-6e-05	1.25572
19.1	5.36225	1.25668	-7.3e-05	1.25675
19.11	5.36724	1.25764	-5.2e-05	1.25769
19.12	5.38292	1.25862	-4.7e-05	1.25867
19.13	5.3918	1.25959	-7.3e-05	1.25966
19.14	5.39388	1.26059	-7.4e-05	1.26066
19.15	5.40364	1.26165	-6.4e-05	1.26172
19.16	5.4181	1.26265	-6.3e-05	1.26272
19.17	5.42481	1.26351	-5.6e-05	1.26357
19.18	5.42763	1.26455	-5.7e-05	1.26461
19.19	5.43787	1.26572	-7e-05	1.26579
19.2	5.44807	1.26655	-6.6e-05	1.26662
19.21	5.4503	1.26749	-6.4e-05	1.26755
19.22	5.45384	1.26865	-6.1e-05	1.26871
19.23	5.46643	1.26954	-5.6e-05	1.26959
19.24	5.47617	1.27044	-6.5e-05	1.2705
19.25	5.47856	1.27161	-7.1e-05	1.27168
19.26	5.48136	1.2727	-6.1e-05	1.27276
19.27	5.48866	1.27351	-6.4e-05	1.27358
19.28	5.50249	1.27448	-8e-05	1.27456
19.29	5.51471	1.27554	-8.5e-05	1.27563
19.3	5.52052	1.27648	-6.7e-05	1.27655
19.31	5.52973	1.27752	-5.3e-05	1.27757
19.32	5.53999	1.27853	-5.9e-05	1.27859
19.33	5.54428	1.27943	-5.9e-05	1.27949
19.34	5.55001	1.28046	-5.7e-05	1.28051
19.35	5.55847	1.28146	-7.9e-05	1.28153
19.36	5.566	1.28238	-6.9e-05	1.28245
19.37	5.57526	1.28352	-4.6e-05	1.28357
19.38	5.58756	1.28465	-4.9e-05	1.2847
19.39	5.59745	1.28548	-4.9e-05	1.28553
19.4	5.60272	1.28652	-4.5e-05	1.28657
19.41	5.61417	1.28773	-6.2e-05	1.28779
19.42	5.62648	1.28855	-6.3e-05	1.28861
19.43	5.62383	1.28949	-6.6e-05	1.28956
19.44	5.6247	1.29061	-8.3e-05	1.29069
19.45	5.64036	1.29151	-6.8e-05	1.29158
19.46	5.65153	1.2925	-4.6e-05	1.29255
19.47	5.65668	1.29366	-6.2e-05	1.29372
19.48	5.66883	1.2947	-7e-05	1.29477
19.49	5.68491	1.29557	-6e-05	1.29563
19.5	5.69493	1.29658	-4.9e-05	1.29663
19.51	5.69613	1.29765	-5.5e-05	1.2977
19.52	5.69876	1.29859	-6.7e-05	1.29865
19.53	5.70719	1.29957	-7.3e-05	1.29965
19.54	5.71375	1.30057	-6.7e-05	1.30064
19.55	5.71708	1.30166	-6.6e-05	1.30173
19.56	5.72425	1.30269	-6.4e-05	1.30275
19.57	5.73444	1.30353	-5.2e-05	1.30358
19.58	5.74132	1.30449	-4.1e-05	1.30453
19.59	5.74722	1.30549	-5.5e-05	1.30554
19.6	5.75404	1.30648	-6.3e-05	1.30654
19.61	5.76152	1.3076	-5.6e-05	1.30765
19.62	5.76986	1.30857	-6.1e-05	1.30863
19.63	5.77525	1.3094	-6.1e-05	1.30946
19.64	5.77872	1.31052	-5.6e-05	1.31057
19.65	5.78819	1.31156	-6.3e-05	1.31162
19.66	5.79859	1.31235	-6.3e-05	1.31241
19.67	5.80306	1.31341	-7.9e-05	1.31349
19.68	5.80834	1.31442	-8.8e-05	1.31451
19.69	5.81697	1.3152	-7.3e-05	1.31527
19.7	5.82485	1.31628	-7.2e-05	1.31635
19.71	5.83138	1.31741	-6.8e-05	1.31748
19.72	5.83416	1.31831	-4.4e-05	1.31835
19.73	5.83971	1.31924	-5e-05	1.31929
19.74	5.85156	1.32028	-6.1e-05	1.32034
19.75	5.85731	1.32133	-6.8e-05	1.3214
19.76	5.86228	1.32232	-7.6e-05	1.3224
19.77	5.87342	1.32336	-7.9e-05	1.32344
19.78	5.87678	1.32436	-7.2e-05	1.32443
19.79	5.87888	1.3254	-6.4e-05	1.32547
19.8	5.88972	1.32651	-5.8e-05	1.32656
19.81	5.89579	1.32744	-6.8e-05	1.32751
19.82	5.897	1.3285	-7.7e-05	1.32857
19.83	5.91292	1.32965	-7.4e-05	1.32973
19.84	5.93291	1.33043	-5.8e-05	1.33049
19.85	5.9337	1.33139	-5.2e-05	1.33144
19.86	5.92764	1.33275	-6.1e-05	1.33281
19.87	5.9361	1.33375	-7.8e-05	1.33383
19.88	5.95192	1.33465	-7.2e-05	1.33473
19.89	5.96055	1.33588	-6.2e-05	1.33594
19.9	5.9643	1.33682	-6.2e-05	1.33689
19.91	5.96926	1.33764	-6e-05	1.3377
19.92	5.97261	1.33879	-5.4e-05	1.33885
19.93	5.97936	1.33972	-6.2e-05	1.33978
19.94	5.99033	1.34059	-5.2e-05	1.34064
19.95	5.99343	1.34178	-3.8e-05	1.34182
19.96	5.99345	1.34279	-5.4e-05	1.34284
19.97	5.99969	1.34367	-7.7e-05	1.34375
19.98	6.00852	1.34467	-7.6e-05	1.34475
[truncated: 14,395 more rows]

## Sheet: M-70-11.0-82
Time [s]	Load [kN]	LVDT 1 [mm]	LVDT 2 [mm]	Displacement [mm]
0	0	0	0	0
0.01	0	0	0	0
0.02	2.1e-05	-7e-06	0	-7e-06
0.03	0.000409	-0.000175	7e-06	-0.000182
0.04	0.002458	-0.000662	3.2e-05	-0.000694
0.05	0.005458	-0.000843	5.7e-05	-0.0009
0.06	0.006257	-0.00066	4.5e-05	-0.000705
0.07	0.008532	-0.000714	1.8e-05	-0.000732
0.08	0.011388	-0.000665	3.7e-05	-0.000702
0.09	0.011582	-0.000531	6.8e-05	-0.000599
0.1	0.009647	-0.000607	4.4e-05	-0.000651
0.11	0.00579	-0.000642	3.6e-05	-0.000678
0.12	0.001787	-0.000637	5.7e-05	-0.000694
0.13	-0.003852	-0.000652	5.2e-05	-0.000704
0.14	-0.006744	-0.000597	5.5e-05	-0.000652
0.15	-0.002055	-0.000619	7.1e-05	-0.00069
0.16	0.003791	-0.000578	6.1e-05	-0.000639
0.17	0.005827	-0.000365	5.2e-05	-0.000417
0.18	0.006574	-0.000415	6.7e-05	-0.000482
0.19	0.008534	-0.000674	7.6e-05	-0.00075
0.2	0.012998	-0.000779	8e-05	-0.000859
0.21	0.014497	-0.00091	9.1e-05	-0.001001
0.22	0.009291	-0.001204	9.9e-05	-0.001303
0.23	0.006178	-0.001487	0.000114	-0.001601
0.24	0.008063	-0.001912	0.000142	-0.002054
0.25	0.00434	-0.002827	0.000165	-0.002992
0.26	0.001692	-0.004486	0.000177	-0.004663
0.27	0.004508	-0.006969	0.000182	-0.007151
0.28	0.003827	-0.008867	0.000192	-0.009059
0.29	0.009613	-0.007868	0.000208	-0.008076
0.3	0.024959	-0.005586	0.000221	-0.005807
0.31	0.02713	-0.00477	0.00024	-0.00501
0.32	0.021782	-0.004284	0.000258	-0.004542
0.33	0.032769	-0.003342	0.000256	-0.003598
0.34	0.045819	-0.002849	0.000253	-0.003102
0.35	0.044098	-0.002563	0.000267	-0.00283
0.36	0.04114	-0.002124	0.000294	-0.002418
0.37	0.04191	-0.001798	0.000313	-0.002111
0.38	0.044342	-0.001578	0.000322	-0.0019
0.39	0.05058	-0.001289	0.000338	-0.001627
0.4	0.054718	-0.001037	0.000349	-0.001386
0.41	0.048596	-0.000973	0.000357	-0.00133
0.42	0.043365	-0.00108	0.000368	-0.001448
0.43	0.049091	-0.0011	0.00038	-0.00148
0.44	0.051106	-0.000872	0.000404	-0.001276
0.45	0.048842	-0.00071	0.000424	-0.001134
0.46	0.054121	-0.000683	0.000431	-0.001114
0.47	0.05801	-0.000584	0.000434	-0.001018
0.48	0.056791	-0.000459	0.000446	-0.000905
0.49	0.056481	-0.000333	0.000461	-0.000794
0.5	0.054649	-0.000101	0.000466	-0.000567
0.51	0.050457	0.00024	0.000488	-0.000248
0.52	0.049047	0.000777	0.000518	0.000259
0.53	0.050618	0.001725	0.000531	0.001194
0.54	0.049844	0.003372	0.000545	0.002827
0.55	0.046325	0.005687	0.000562	0.005125
0.56	0.038871	0.006886	0.000567	0.006319
0.57	0.030847	0.005545	0.000582	0.004963
0.58	0.027802	0.003823	0.000618	0.003205
0.59	0.026311	0.003133	0.000638	0.002495
0.6	0.023211	0.002305	0.000643	0.001662
0.61	0.017594	0.001504	0.000663	0.000841
0.62	0.016059	0.001159	0.000678	0.000481
0.63	0.018823	0.000773	0.000685	8.8e-05
0.64	0.015709	0.000458	0.000727	-0.000269
0.65	0.009845	0.00025	0.000772	-0.000522
0.66	0.004776	-2.8e-05	0.000783	-0.000811
0.67	0.00231	-0.000131	0.00081	-0.000941
0.68	-0.000237	-0.000169	0.000841	-0.00101
0.69	-0.002287	-0.000367	0.000844	-0.001211
0.7	0.00115	-0.000478	0.000842	-0.00132
0.71	0.006361	-0.000579	0.000866	-0.001445
0.72	0.007382	-0.000886	0.000915	-0.001801
0.73	0.008772	-0.001096	0.000941	-0.002037
0.74	0.010719	-0.001254	0.000959	-0.002213
0.75	0.007687	-0.001747	0.000996	-0.002743
0.76	0.003609	-0.002554	0.001	-0.003554
0.77	0.006301	-0.003915	0.000988	-0.004903
0.78	0.008951	-0.006165	0.001015	-0.00718
0.79	0.005385	-0.007928	0.001054	-0.008982
0.8	0.009086	-0.0072	0.001071	-0.008271
0.81	0.015476	-0.00541	0.001089	-0.006499
0.82	0.014149	-0.004662	0.001097	-0.005759
0.83	0.014951	-0.004081	0.001083	-0.005164
0.84	0.021709	-0.003281	0.001105	-0.004386
0.85	0.027675	-0.002811	0.001142	-0.003953
0.86	0.034557	-0.00239	0.001128	-0.003518
0.87	0.038314	-0.002071	0.001119	-0.00319
0.88	0.036925	-0.001962	0.001152	-0.003114
0.89	0.037657	-0.00165	0.00117	-0.00282
0.9	0.041133	-0.001297	0.001174	-0.002471
0.91	0.04404	-0.001255	0.001191	-0.002446
0.92	0.045956	-0.001104	0.001205	-0.002309
0.93	0.049502	-0.00087	0.001211	-0.002081
0.94	0.053801	-0.000886	0.001219	-0.002105
0.95	0.053108	-0.000776	0.001232	-0.002008
0.96	0.052774	-0.000527	0.001237	-0.001764
0.97	0.055212	-0.000457	0.001239	-0.001696
0.98	0.054477	-0.00044	0.001242	-0.001682
0.99	0.050428	-0.000294	0.001263	-0.001557
1	0.048146	-0.000229	0.001297	-0.001526
1.01	0.048161	-0.000161	0.001294	-0.001455
1.02	0.049095	0.000198	0.001275	-0.001077
1.03	0.050384	0.00075	0.001284	-0.000534
1.04	0.048458	0.001563	0.001305	0.000258
1.05	0.046618	0.003234	0.001311	0.001923
1.06	0.045985	0.005677	0.001315	0.004362
1.07	0.043487	0.006874	0.001334	0.00554
1.08	0.037806	0.005454	0.001344	0.00411
1.09	0.032261	0.003643	0.001345	0.002298
1.1	0.028661	0.003049	0.00135	0.001699
1.11	0.019906	0.002451	0.001358	0.001093
1.12	0.01034	0.001607	0.001364	0.000243
1.13	0.012451	0.001201	0.001375	-0.000174
1.14	0.014351	0.000955	0.001394	-0.000439
1.15	0.010182	0.000701	0.001402	-0.000701
1.16	0.007436	0.000413	0.001401	-0.000988
1.17	0.007204	0.000183	0.001415	-0.001232
1.18	0.009654	4.6e-05	0.001444	-0.001398
1.19	0.011041	-0.000305	0.001448	-0.001753
1.2	0.011638	-0.000539	0.001442	-0.001981
1.21	0.011784	-0.000521	0.001456	-0.001977
1.22	0.010203	-0.000706	0.001474	-0.00218
1.23	0.007344	-0.000939	0.001491	-0.00243
1.24	0.008064	-0.000918	0.001501	-0.002419
1.25	0.010363	-0.001097	0.001501	-0.002598
1.26	0.007766	-0.001594	0.001501	-0.003095
1.27	0.007081	-0.002094	0.001514	-0.003608
1.28	0.010458	-0.00311	0.001523	-0.004633
1.29	0.010123	-0.005116	0.001526	-0.006642
1.3	0.007802	-0.007336	0.001528	-0.008864
1.31	0.012193	-0.007755	0.001521	-0.009276
1.32	0.018463	-0.006139	0.00153	-0.007669
1.33	0.022972	-0.004833	0.001559	-0.006392
1.34	0.026413	-0.004494	0.001559	-0.006053
1.35	0.027656	-0.003869	0.001547	-0.005416
1.36	0.031264	-0.002986	0.001552	-0.004538
1.37	0.03522	-0.002564	0.001565	-0.004129
1.38	0.038321	-0.002262	0.001566	-0.003828
1.39	0.040726	-0.001782	0.001553	-0.003335
1.4	0.039128	-0.001531	0.001566	-0.003097
1.41	0.036063	-0.001481	0.001574	-0.003055
1.42	0.038238	-0.00126	0.001571	-0.002831
1.43	0.044588	-0.001106	0.001581	-0.002687
1.44	0.043773	-0.001189	0.001567	-0.002756
1.45	0.038418	-0.001106	0.001561	-0.002667
1.46	0.042807	-0.000953	0.001588	-0.002541
1.47	0.052271	-0.000862	0.001614	-0.002476
1.48	0.051496	-0.000679	0.001617	-0.002296
1.49	0.045675	-0.000553	0.001627	-0.00218
1.5	0.044547	-0.000499	0.001639	-0.002138
1.51	0.043663	-0.000356	0.001639	-0.001995
1.52	0.045558	-0.000246	0.001655	-0.001901
1.53	0.047694	-3e-05	0.001674	-0.001704
1.54	0.044511	0.000499	0.001664	-0.001165
1.55	0.044514	0.001345	0.001657	-0.000312
1.56	0.050519	0.00284	0.001684	0.001156
1.57	0.051567	0.005226	0.001706	0.00352
1.58	0.046777	0.006818	0.001692	0.005126
1.59	0.037416	0.00577	0.001694	0.004076
1.6	0.023375	0.003934	0.001725	0.002209
1.61	0.014715	0.003105	0.001737	0.001368
1.62	0.014852	0.002436	0.00173	0.000706
1.63	0.016847	0.001751	0.001742	9e-06
1.64	0.017283	0.001407	0.001774	-0.000367
1.65	0.017533	0.001034	0.00177	-0.000736
1.66	0.018576	0.000632	0.001743	-0.001111
1.67	0.016558	0.00035	0.001745	-0.001395
1.68	0.01168	4.8e-05	0.001761	-0.001713
1.69	0.010065	-0.0002	0.001785	-0.001985
1.7	0.00773	-0.000362	0.001797	-0.002159
1.71	0.004927	-0.000514	0.001783	-0.002297
1.72	0.002996	-0.000513	0.001791	-0.002304
1.73	-0.00044	-0.000506	0.001818	-0.002324
1.74	0.003617	-0.000704	0.001817	-0.002521
1.75	0.009673	-0.000973	0.001818	-0.002791
1.76	0.00451	-0.001062	0.001831	-0.002893
1.77	0.001669	-0.001155	0.001832	-0.002987
1.78	0.004876	-0.001563	0.00184	-0.003403
1.79	0.005554	-0.002213	0.001852	-0.004065
1.8	0.008877	-0.003399	0.001845	-0.005244
1.81	0.014152	-0.005586	0.001855	-0.007441
1.82	0.016985	-0.007675	0.001871	-0.009546
1.83	0.018018	-0.007473	0.001873	-0.009346
1.84	0.021199	-0.00578	0.001882	-0.007662
1.85	0.032491	-0.004813	0.001891	-0.006704
1.86	0.040728	-0.004197	0.001874	-0.006071
1.87	0.038735	-0.00347	0.001866	-0.005336
1.88	0.040899	-0.002987	0.001882	-0.004869
1.89	0.045205	-0.002524	0.001868	-0.004392
1.9	0.044427	-0.002163	0.001861	-0.004024
1.91	0.043707	-0.002027	0.001896	-0.003923
1.92	0.04146	-0.001801	0.001906	-0.003707
1.93	0.040314	-0.001507	0.001882	-0.003389
1.94	0.04454	-0.001355	0.001873	-0.003228
1.95	0.047169	-0.00125	0.001867	-0.003117
1.96	0.047614	-0.001119	0.001866	-0.002985
1.97	0.049662	-0.001035	0.001889	-0.002924
1.98	0.053525	-0.000916	0.001897	-0.002813
1.99	0.056125	-0.000759	0.001887	-0.002646
2	0.057576	-0.000667	0.001901	-0.002568
2.01	0.056333	-0.000557	0.001907	-0.002464
2.02	0.049168	-0.00035	0.001888	-0.002238
2.03	0.048476	-4.5e-05	0.001888	-0.001933
2.04	0.056161	0.000337	0.001899	-0.001562
2.05	0.054774	0.000981	0.001896	-0.000915
2.06	0.046786	0.002314	0.001893	0.000421
2.07	0.041657	0.004591	0.001906	0.002685
2.08	0.038057	0.006648	0.001911	0.004737
2.09	0.033778	0.006227	0.001914	0.004313
2.1	0.030111	0.004343	0.001932	0.002411
2.11	0.032226	0.003368	0.001935	0.001433
2.12	0.030947	0.002759	0.001928	0.000831
2.13	0.021131	0.001948	0.001925	2.3e-05
2.14	0.014299	0.001414	0.001938	-0.000524
2.15	0.012859	0.001112	0.001951	-0.000839
2.16	0.011406	0.0007	0.001957	-0.001257
2.17	0.00935	0.000453	0.001957	-0.001504
2.18	0.007107	0.00032	0.001952	-0.001632
2.19	0.005615	-0.000142	0.00196	-0.002102
2.2	0.007712	-0.000336	0.001967	-0.002303
2.21	0.011497	-0.000201	0.001964	-0.002165
2.22	0.010381	-0.000354	0.001968	-0.002322
2.23	0.010242	-0.00049	0.001976	-0.002466
2.24	0.01345	-0.000375	0.001979	-0.002354
2.25	0.012412	-0.000481	0.001976	-0.002457
2.26	0.013379	-0.000725	0.001988	-0.002713
2.27	0.014343	-0.000708	0.002052	-0.00276
2.28	0.008461	-0.000764	0.002125	-0.002889
2.29	0.002881	-0.001007	0.002125	-0.003132
2.3	0.004468	-0.001188	0.002132	-0.00332
2.31	0.008932	-0.00152	0.00219	-0.00371
2.32	0.009182	-0.002132	0.002182	-0.004314
2.33	0.00708	-0.003124	0.002173	-0.005297
2.34	0.008715	-0.004941	0.002211	-0.007152
2.35	0.011882	-0.007254	0.002198	-0.009452
2.36	0.014785	-0.008055	0.002187	-0.010242
2.37	0.02152	-0.006544	0.002214	-0.008758
2.38	0.028548	-0.005028	0.00222	-0.007248
2.39	0.030572	-0.004512	0.00222	-0.006732
2.4	0.033876	-0.003882	0.002227	-0.006109
2.41	0.038707	-0.003186	0.002227	-0.005413
2.42	0.03893	-0.002849	0.002234	-0.005083
2.43	0.040369	-0.002474	0.002237	-0.004711
2.44	0.043729	-0.00199	0.002236	-0.004226
2.45	0.044974	-0.001798	0.002231	-0.004029
2.46	0.048601	-0.001735	0.002219	-0.003954
2.47	0.047438	-0.00143	0.002228	-0.003658
2.48	0.03995	-0.001278	0.002246	-0.003524
2.49	0.040547	-0.001317	0.002248	-0.003565
2.5	0.043997	-0.001093	0.002244	-0.003337
2.51	0.045237	-0.000853	0.002244	-0.003097
2.52	0.050921	-0.000873	0.002238	-0.003111
2.53	0.056098	-0.000872	0.002231	-0.003103
2.54	0.054937	-0.000639	0.002236	-0.002875
2.55	0.050796	-0.000486	0.002242	-0.002728
2.56	0.047899	-0.000547	0.002241	-0.002788
2.57	0.048772	-0.000451	0.002242	-0.002693
2.58	0.051787	-0.00021	0.00224	-0.00245
2.59	0.054333	1.9e-05	0.002242	-0.002223
2.6	0.056226	0.000476	0.002253	-0.001777
2.61	0.054186	0.001327	0.002254	-0.000927
2.62	0.05086	0.002764	0.00225	0.000514
2.63	0.051045	0.005021	0.002252	0.002769
2.64	0.049265	0.006718	0.00226	0.004458
2.65	0.037049	0.00583	0.002261	0.003569
2.66	0.027127	0.003973	0.002255	0.001718
2.67	0.02599	0.003191	0.002261	0.00093
2.68	0.020321	0.002645	0.002277	0.000368
2.69	0.019158	0.001915	0.002282	-0.000367
2.7	0.02701	0.001339	0.002288	-0.000949
2.71	0.023635	0.000848	0.0023	-0.001452
2.72	0.013266	0.000484	0.002297	-0.001813
2.73	0.008461	0.000334	0.00229	-0.001956
2.74	0.007905	0.000275	0.002293	-0.002018
2.75	0.010782	1e-06	0.002299	-0.002298
2.76	0.013022	-0.000385	0.002301	-0.002686
2.77	0.013728	-0.000442	0.002306	-0.002748
2.78	0.011173	-0.000324	0.002311	-0.002635
2.79	0.010552	-0.00049	0.002303	-0.002793
2.8	0.017012	-0.000751	0.002298	-0.003049
2.81	0.016232	-0.000806	0.002306	-0.003112
2.82	0.004792	-0.000888	0.002321	-0.003209
2.83	0.003164	-0.000982	0.002327	-0.003309
2.84	0.009759	-0.001079	0.002309	-0.003388
2.85	0.00444	-0.001473	0.002308	-0.003781
2.86	0.000607	-0.002093	0.002331	-0.004424
2.87	0.007718	-0.003107	0.002332	-0.005439
2.88	0.009528	-0.005046	0.002332	-0.007378
2.89	0.009224	-0.007297	0.002352	-0.009649
2.9	0.015585	-0.007871	0.002344	-0.010215
2.91	0.017381	-0.00642	0.002321	-0.008741
2.92	0.017629	-0.00498	0.002333	-0.007313
2.93	0.028975	-0.00436	0.002346	-0.006706
2.94	0.03606	-0.00386	0.00233	-0.00619
2.95	0.032705	-0.003283	0.002322	-0.005605
2.96	0.036511	-0.002803	0.00232	-0.005123
2.97	0.043123	-0.00234	0.002307	-0.004647
2.98	0.038144	-0.00195	0.002318	-0.004268
2.99	0.034751	-0.001795	0.002342	-0.004137
3	0.045445	-0.001513	0.002327	-0.00384
3.01	0.050173	-0.001222	0.002311	-0.003533
3.02	0.04149	-0.001245	0.002318	-0.003563
3.03	0.041502	-0.001097	0.002317	-0.003414
3.04	0.046469	-0.000864	0.002312	-0.003176
3.05	0.043113	-0.000963	0.00233	-0.003293
3.06	0.044651	-0.000914	0.002337	-0.003251
3.07	0.049322	-0.000665	0.002324	-0.002989
3.08	0.044842	-0.000746	0.002333	-0.003079
3.09	0.043681	-0.000739	0.002346	-0.003085
3.1	0.0447	-0.000496	0.002331	-0.002827
3.11	0.043927	-0.000547	0.002327	-0.002874
3.12	0.048395	-0.000521	0.002334	-0.002855
3.13	0.046864	-0.000166	0.002327	-0.002493
3.14	0.041636	0.000214	0.002336	-0.002122
3.15	0.044288	0.000702	0.002345	-0.001643
3.16	0.043773	0.001664	0.002326	-0.000662
3.17	0.041269	0.003516	0.002315	0.001201
3.18	0.044712	0.005885	0.002335	0.00355
3.19	0.041342	0.006646	0.002355	0.004291
3.2	0.027647	0.005101	0.002351	0.00275
3.21	0.019571	0.003644	0.002335	0.001309
3.22	0.01731	0.003002	0.002335	0.000667
3.23	0.014241	0.002267	0.00235	-8.3e-05
3.24	0.017828	0.001702	0.002349	-0.000647
3.25	0.02117	0.001174	0.002341	-0.001167
3.26	0.015503	0.000647	0.002355	-0.001708
3.27	0.012182	0.000489	0.002365	-0.001876
3.28	0.01481	0.00039	0.002356	-0.001966
3.29	0.018788	0.00014	0.002373	-0.002233
3.3	0.019544	-9.6e-05	0.002375	-0.002471
3.31	0.013108	-0.000314	0.002351	-0.002665
3.32	0.008398	-0.000513	0.00237	-0.002883
3.33	0.012645	-0.000526	0.0024	-0.002926
3.34	0.016287	-0.00047	0.002385	-0.002855
3.35	0.010634	-0.000661	0.002372	-0.003033
3.36	0.007207	-0.000725	0.002379	-0.003104
3.37	0.009804	-0.000618	0.002381	-0.002999
3.38	0.006114	-0.000779	0.002398	-0.003177
3.39	-0.000956	-0.000879	0.002381	-0.00326
3.4	0.000604	-0.000804	0.002351	-0.003155
3.41	0.004176	-0.001015	0.002366	-0.003381
3.42	0.000476	-0.001352	0.002369	-0.003721
3.43	-0.000671	-0.001645	0.002356	-0.004001
3.44	0.006008	-0.002246	0.002374	-0.00462
3.45	0.010462	-0.003419	0.002382	-0.005801
3.46	0.013615	-0.005365	0.002368	-0.007733
3.47	0.01581	-0.007656	0.002373	-0.010029
3.48	0.018019	-0.007948	0.00238	-0.010328
3.49	0.029583	-0.006027	0.002373	-0.0084
3.5	0.037455	-0.004905	0.002373	-0.007278
3.51	0.033469	-0.004509	0.002373	-0.006882
3.52	0.033095	-0.003631	0.002374	-0.006005
3.53	0.039356	-0.003071	0.002373	-0.005444
3.54	0.044027	-0.002823	0.002367	-0.00519
3.55	0.044655	-0.002427	0.002371	-0.004798
3.56	0.045329	-0.002017	0.002372	-0.004389
3.57	0.045119	-0.00174	0.002377	-0.004117
3.58	0.045317	-0.001654	0.002384	-0.004038
3.59	0.049539	-0.001477	0.002388	-0.003865
3.6	0.052136	-0.00119	0.002391	-0.003581
3.61	0.051946	-0.001021	0.002387	-0.003408
3.62	0.054305	-0.000969	0.002378	-0.003347
3.63	0.054856	-0.001033	0.002373	-0.003406
3.64	0.051334	-0.001027	0.002375	-0.003402
3.65	0.05387	-0.000832	0.002372	-0.003204
3.66	0.05764	-0.000729	0.002366	-0.003095
3.67	0.052972	-0.000786	0.002369	-0.003155
3.68	0.050096	-0.000708	0.002368	-0.003076
3.69	0.055826	-0.000607	0.002361	-0.002968
3.7	0.06105	-0.000633	0.002368	-0.003001
3.71	0.05627	-0.000535	0.002391	-0.002926
3.72	0.051585	-0.000383	0.002395	-0.002778
3.73	0.057407	-0.000346	0.002376	-0.002722
3.74	0.059924	-0.000172	0.002369	-0.002541
3.75	0.051545	0.000229	0.002373	-0.002144
3.76	0.047898	0.000729	0.00238	-0.001651
3.77	0.050843	0.001749	0.002369	-0.00062
3.78	0.049978	0.003689	0.00235	0.001339
3.79	0.051886	0.005998	0.002373	0.003625
3.8	0.051807	0.00663	0.0024	0.00423
3.81	0.037221	0.00498	0.002384	0.002596
3.82	0.024775	0.003532	0.002369	0.001163
3.83	0.023498	0.003139	0.002381	0.000758
3.84	0.019176	0.002368	0.002392	-2.4e-05
3.85	0.012074	0.001417	0.002395	-0.000978
3.86	0.011486	0.001075	0.002405	-0.00133
3.87	0.014298	0.000848	0.002406	-0.001558
3.88	0.014266	0.000449	0.002393	-0.001944
3.89	0.01541	0.000352	0.002392	-0.00204
3.9	0.019266	0.000311	0.002403	-0.002092
3.91	0.019016	-0.000125	0.00241	-0.002535
3.92	0.011132	-0.000363	0.002424	-0.002787
3.93	0.009873	-0.000323	0.002423	-0.002746
3.94	0.018391	-0.000557	0.002396	-0.002953
3.95	0.017995	-0.000854	0.00241	-0.003264
3.96	0.01169	-0.000995	0.002444	-0.003439
3.97	0.011738	-0.001075	0.002422	-0.003497
3.98	0.011104	-0.001325	0.002397	-0.003722
3.99	0.005692	-0.001817	0.002413	-0.00423
4	0.006998	-0.002675	0.002419	-0.005094
4.01	0.01192	-0.004245	0.002417	-0.006662
4.02	0.012097	-0.006414	0.002424	-0.008838
4.03	0.017284	-0.007945	0.002422	-0.010367
4.04	0.026949	-0.007222	0.002407	-0.009629
4.05	0.032986	-0.005518	0.002406	-0.007924
4.06	0.035059	-0.004664	0.002422	-0.007086
4.07	0.036331	-0.004142	0.002412	-0.006554
4.08	0.044565	-0.00353	0.002392	-0.005922
4.09	0.052584	-0.002958	0.002396	-0.005354
4.1	0.051695	-0.002374	0.002411	-0.004785
4.11	0.051647	-0.002027	0.002415	-0.004442
4.12	0.055825	-0.001866	0.002408	-0.004274
4.13	0.057544	-0.001655	0.002411	-0.004066
4.14	0.056005	-0.001563	0.002418	-0.003981
4.15	0.054606	-0.001418	0.002414	-0.003832
4.16	0.055981	-0.001081	0.002411	-0.003492
4.17	0.057656	-0.000998	0.002418	-0.003416
4.18	0.058052	-0.001026	0.00242	-0.003446
4.19	0.057577	-0.000773	0.002421	-0.003194
4.2	0.057589	-0.000688	0.00242	-0.003108
4.21	0.061871	-0.000782	0.002418	-0.0032
4.22	0.064523	-0.000612	0.00243	-0.003042
4.23	0.064619	-0.000505	0.002425	-0.00293
4.24	0.066426	-0.00064	0.002414	-0.003054
4.25	0.062883	-0.000532	0.002428	-0.00296
4.26	0.061342	-0.000299	0.002423	-0.002722
4.27	0.068012	-0.000316	0.0024	-0.002716
4.28	0.065102	-0.000182	0.002405	-0.002587
4.29	0.059064	0.000387	0.002428	-0.002041
4.3	0.060721	0.001197	0.002434	-0.001237
4.31	0.056509	0.002548	0.002425	0.000123
4.32	0.050336	0.004778	0.002419	0.002359
4.33	0.050867	0.006639	0.002423	0.004216
4.34	0.049361	0.005968	0.002437	0.003531
4.35	0.041331	0.004028	0.002434	0.001594
4.36	0.038561	0.003271	0.002417	0.000854
4.37	0.040233	0.002749	0.002429	0.00032
4.38	0.028662	0.001867	0.00245	-0.000583
4.39	0.00959	0.001365	0.002445	-0.00108
4.4	0.00598	0.000961	0.002444	-0.001483
4.41	0.012412	0.000578	0.002456	-0.001878
4.42	0.012394	0.000328	0.002459	-0.002131
4.43	0.011966	8.8e-05	0.002464	-0.002376
4.44	0.0142	-0.00013	0.002477	-0.002607
4.45	0.017403	-0.000279	0.002465	-0.002744
4.46	0.019405	-0.000327	0.002444	-0.002771
4.47	0.017256	-0.000405	0.002458	-0.002863
4.48	0.016712	-0.000545	0.002464	-0.003009
4.49	0.015685	-0.000553	0.002442	-0.002995
4.5	0.009367	-0.000523	0.002443	-0.002966
4.51	0.006742	-0.000706	0.002456	-0.003162
4.52	0.010154	-0.000903	0.002444	-0.003347
4.53	0.012755	-0.000916	0.002443	-0.003359
4.54	0.016345	-0.001061	0.002454	-0.003515
4.55	0.020586	-0.001525	0.002452	-0.003977
4.56	0.019001	-0.002067	0.002452	-0.004519
4.57	0.014743	-0.002959	0.00246	-0.005419
4.58	0.012714	-0.004803	0.002452	-0.007255
4.59	0.010621	-0.007151	0.002441	-0.009592
4.6	0.014699	-0.008004	0.00246	-0.010464
4.61	0.024905	-0.006766	0.002478	-0.009244
4.62	0.031437	-0.005415	0.00247	-0.007885
4.63	0.037915	-0.004709	0.00246	-0.007169
4.64	0.046923	-0.004051	0.002547	-0.006598
4.65	0.048393	-0.003361	0.003687	-0.007048
4.66	0.043571	-0.002755	0.007962	-0.010717
4.67	0.043844	-0.002365	0.01462	-0.016985
4.68	0.045231	-0.002089	0.018654	-0.020743
4.69	0.043099	-0.001804	0.018404	-0.020208
4.7	0.046807	-0.001645	0.017806	-0.019451
4.71	0.050536	-0.001546	0.018229	-0.019775
4.72	0.045415	-0.00127	0.018224	-0.019494
4.73	0.044285	-0.001131	0.018124	-0.019255
4.74	0.049428	-0.001104	0.018287	-0.019391
4.75	0.046941	-0.000871	0.018256	-0.019127
4.76	0.038716	-0.000725	0.018224	-0.018949
4.77	0.041243	-0.00069	0.018307	-0.018997
4.78	0.047978	-0.000679	0.018273	-0.018952
4.79	0.044409	-0.000756	0.018258	-0.019014
4.8	0.041323	-0.000698	0.018333	-0.019031
4.81	0.049834	-0.000536	0.018326	-0.018862
4.82	0.056107	-0.000437	0.018306	-0.018743
4.83	0.053414	-0.000358	0.01834	-0.018698
4.84	0.053727	-0.000207	0.018314	-0.018521
4.85	0.05707	6e-05	0.018251	-0.018191
4.86	0.05635	0.0005	0.018239	-0.017739
4.87	0.0581	0.001313	0.018246	-0.016933
4.88	0.062192	0.002767	0.018239	-0.015472
4.89	0.050624	0.005167	0.018224	-0.013057
4.9	0.036763	0.006883	0.018217	-0.011334
4.91	0.040662	0.00575	0.018212	-0.012462
4.92	0.038704	0.003855	0.018204	-0.014349
4.93	0.022761	0.003242	0.018198	-0.014956
4.94	0.016519	0.002627	0.018199	-0.015572
4.95	0.017238	0.001784	0.018192	-0.016408
4.96	0.012806	0.001348	0.018189	-0.016841
4.97	0.013381	0.001023	0.018172	-0.017149
4.98	0.015842	0.000556	0.018173	-0.017617
4.99	0.014959	0.000223	0.018234	-0.018011
5	0.019179	0.00014	0.018265	-0.018125
5.01	0.018074	-1e-06	0.018265	-0.018266
5.02	0.011121	-0.000184	0.018275	-0.018459
5.03	0.014164	-0.000384	0.018273	-0.018657
5.04	0.014559	-0.000521	0.018284	-0.018805
5.05	0.006628	-0.000443	0.018321	-0.018764
5.06	0.007638	-0.00044	0.018359	-0.018799
5.07	0.011921	-0.000573	0.018367	-0.01894
5.08	0.011223	-0.000708	0.018332	-0.01904
5.09	0.011239	-0.000883	0.018326	-0.019209
5.1	0.013078	-0.001078	0.018374	-0.019452
5.11	0.017598	-0.001239	0.018398	-0.019637
5.12	0.019287	-0.001507	0.018393	-0.0199
5.13	0.012142	-0.002065	0.018403	-0.020468
5.14	0.005066	-0.002968	0.018394	-0.021362
5.15	0.00626	-0.004638	0.018383	-0.023021
5.16	0.010829	-0.007075	0.018397	-0.025472
5.17	0.014663	-0.008273	0.01838	-0.026653
5.18	0.021772	-0.00695	0.018357	-0.025307
5.19	0.031813	-0.005195	0.018392	-0.023587
5.2	0.03434	-0.004555	0.018419	-0.022974
5.21	0.033406	-0.004076	0.018386	-0.022462
5.22	0.036522	-0.00332	0.018374	-0.021694
5.23	0.037664	-0.00285	0.018406	-0.021256
5.24	0.038869	-0.002494	0.018413	-0.020907
5.25	0.045517	-0.002178	0.01841	-0.020588
5.26	0.046903	-0.001952	0.018396	-0.020348
5.27	0.040067	-0.001557	0.018375	-0.019932
5.28	0.0432	-0.001291	0.018382	-0.019673
5.29	0.053786	-0.001338	0.018399	-0.019737
5.3	0.052859	-0.001299	0.018405	-0.019704
5.31	0.048414	-0.001123	0.018406	-0.019529
5.32	0.052397	-0.000983	0.01839	-0.019373
5.33	0.052351	-0.000875	0.018381	-0.019256
5.34	0.048367	-0.00078	0.018393	-0.019173
5.35	0.05426	-0.000747	0.018398	-0.019145
5.36	0.060332	-0.00064	0.018386	-0.019026
5.37	0.057366	-0.00042	0.018371	-0.018791
5.38	0.052308	-0.000276	0.018362	-0.018638
5.39	0.04585	-9.6e-05	0.018378	-0.018474
5.4	0.040252	0.000256	0.018404	-0.018148
5.41	0.043568	0.000892	0.018397	-0.017505
5.42	0.045573	0.002258	0.01837	-0.016112
5.43	0.039491	0.004543	0.018376	-0.013833
5.44	0.036375	0.006536	0.018407	-0.011871
5.45	0.033147	0.006163	0.018419	-0.012256
5.46	0.024516	0.004328	0.018411	-0.014083
5.47	0.021253	0.003275	0.018409	-0.015134
5.48	0.023987	0.002693	0.018414	-0.015721
5.49	0.022607	0.001905	0.018397	-0.016492
5.5	0.016544	0.001291	0.018389	-0.017098
5.51	0.010627	0.001004	0.018406	-0.017402
5.52	0.00775	0.000615	0.01842	-0.017805
5.53	0.007108	0.000271	0.01842	-0.018149
5.54	0.008444	0.000127	0.018413	-0.018286
5.55	0.009601	-2.7e-05	0.018418	-0.018445
5.56	0.007893	-0.00014	0.018428	-0.018568
5.57	0.007426	-0.000286	0.018422	-0.018708
5.58	0.009719	-0.000478	0.018403	-0.018881
5.59	0.009271	-0.000575	0.018388	-0.018963
5.6	0.007204	-0.000634	0.018389	-0.019023
5.61	0.011699	-0.000724	0.018404	-0.019128
5.62	0.016583	-0.00079	0.018411	-0.019201
5.63	0.016997	-0.000887	0.018392	-0.019279
5.64	0.019184	-0.001038	0.01837	-0.019408
5.65	0.020268	-0.001202	0.018383	-0.019585
5.66	0.015675	-0.001429	0.018392	-0.019821
5.67	0.013575	-0.002108	0.018394	-0.020502
5.68	0.014674	-0.003648	0.018414	-0.022062
5.69	0.013386	-0.006071	0.018385	-0.024456
5.7	0.016253	-0.00788	0.018346	-0.026226
5.71	0.028621	-0.006804	0.018359	-0.025163
5.72	0.039713	-0.004227	0.018377	-0.022604
5.73	0.041442	-0.002726	0.018395	-0.021121
5.74	0.043657	-0.001778	0.018399	-0.020177
5.75	0.047511	-0.000346	0.018362	-0.018708
5.76	0.050808	0.001284	0.018346	-0.017062
5.77	0.062292	0.002669	0.018359	-0.01569
5.78	0.071905	0.00403	0.018347	-0.014317
5.79	0.074987	0.005375	0.018341	-0.012966
5.8	0.080921	0.006471	0.018358	-0.011887
5.81	0.087435	0.007747	0.018355	-0.010608
5.82	0.093558	0.009055	0.018361	-0.009306
5.83	0.099354	0.009988	0.018384	-0.008396
5.84	0.102128	0.010965	0.018369	-0.007404
5.85	0.104046	0.012136	0.018355	-0.006219
5.86	0.106089	0.013181	0.018366	-0.005185
5.87	0.111289	0.014243	0.018364	-0.004121
5.88	0.117925	0.015437	0.018365	-0.002928
5.89	0.120371	0.01634	0.018378	-0.002038
5.9	0.12163	0.017208	0.018374	-0.001166
5.91	0.123482	0.01841	0.018373	3.7e-05
5.92	0.125819	0.019395	0.018384	0.001011
5.93	0.134965	0.020227	0.01836	0.001867
5.94	0.141048	0.021419	0.018348	0.003071
5.95	0.137927	0.022542	0.018369	0.004173
5.96	0.145119	0.023349	0.018354	0.004995
5.97	0.15792	0.024314	0.018344	0.00597
5.98	0.159252	0.025454	0.018367	0.007087
5.99	0.158422	0.026446	0.018362	0.008084
6	0.16385	0.027407	0.018336	0.009071
6.01	0.168032	0.028415	0.01834	0.010075
6.02	0.169556	0.029469	0.01836	0.011109
6.03	0.170392	0.030526	0.01836	0.012166
6.04	0.172608	0.031566	0.018356	0.01321
6.05	0.181174	0.03256	0.018348	0.014212
6.06	0.189672	0.033549	0.018345	0.015204
6.07	0.192889	0.034601	0.018352	0.016249
6.08	0.1939	0.03573	0.018342	0.017388
6.09	0.19776	0.036865	0.01833	0.018535
6.1	0.20482	0.037887	0.01834	0.019547
6.11	0.20155	0.03881	0.018345	0.020465
6.12	0.197316	0.039815	0.018345	0.02147
6.13	0.207045	0.040816	0.018352	0.022464
6.14	0.216627	0.041773	0.018348	0.023425
6.15	0.220135	0.042851	0.018348	0.024503
6.16	0.225829	0.043963	0.018352	0.025611
6.17	0.229906	0.045038	0.018335	0.026703
6.18	0.231163	0.046085	0.018338	0.027747
6.19	0.235779	0.047101	0.01836	0.028741
6.2	0.239069	0.048056	0.018356	0.0297
6.21	0.242148	0.049115	0.018347	0.030768
6.22	0.251246	0.050246	0.018347	0.031899
6.23	0.251416	0.051248	0.018334	0.032914
6.24	0.247546	0.052148	0.018343	0.033805
6.25	0.255177	0.053148	0.01834	0.034808
6.26	0.262419	0.054144	0.018319	0.035825
6.27	0.26631	0.05502	0.01833	0.03669
6.28	0.270904	0.055948	0.018339	0.037609
6.29	0.271081	0.057093	0.018321	0.038772
6.3	0.276877	0.058181	0.018297	0.039884
6.31	0.287659	0.059107	0.01829	0.040817
6.32	0.290638	0.060143	0.018295	0.041848
6.33	0.293147	0.06129	0.018296	0.042994
6.34	0.298939	0.062362	0.0183	0.044062
6.35	0.300836	0.063266	0.018295	0.044971
6.36	0.30127	0.064283	0.018289	0.045994
6.37	0.305269	0.065441	0.018286	0.047155
6.38	0.314368	0.066307	0.018292	0.048015
6.39	0.321757	0.067209	0.018306	0.048903
6.4	0.323106	0.068377	0.0183	0.050077
6.41	0.326952	0.069407	0.018288	0.051119
6.42	0.333465	0.07035	0.018284	0.052066
6.43	0.338087	0.071455	0.018263	0.053192
6.44	0.343425	0.072524	0.018242	0.054282
6.45	0.346633	0.073428	0.018226	0.055202
6.46	0.347831	0.074512	0.018217	0.056295
6.47	0.354143	0.075547	0.018233	0.057314
6.48	0.362407	0.076401	0.018237	0.058164
6.49	0.367038	0.07751	0.018209	0.059301
6.5	0.373087	0.078508	0.018204	0.060304
6.51	0.37909	0.079383	0.018206	0.061177
6.52	0.380318	0.080564	0.018187	0.062377
6.53	0.384676	0.081648	0.01819	0.063458
6.54	0.39074	0.082363	0.018188	0.064175
6.55	0.393547	0.083333	0.018151	0.065182
6.56	0.39612	0.084623	0.018143	0.06648
6.57	0.398096	0.085682	0.018151	0.067531
6.58	0.397577	0.086546	0.018125	0.068421
6.59	0.398959	0.087535	0.018099	0.069436
6.6	0.40552	0.088641	0.018096	0.070545
6.61	0.412367	0.0897	0.018093	0.071607
6.62	0.417583	0.090677	0.01809	0.072587
6.63	0.422845	0.091658	0.018085	0.073573
6.64	0.424369	0.092696	0.018061	0.074635
6.65	0.426148	0.093743	0.018053	0.07569
6.66	0.431361	0.094745	0.018056	0.076689
6.67	0.439856	0.095713	0.018027	0.077686
6.68	0.453632	0.096724	0.018002	0.078722
6.69	0.465016	0.097844	0.017993	0.079851
6.7	0.466194	0.098938	0.017966	0.080972
6.71	0.46392	0.099843	0.017953	0.08189
6.72	0.468657	0.100842	0.017953	0.082889
6.73	0.476534	0.102011	0.017936	0.084075
6.74	0.475963	0.103004	0.017924	0.08508
6.75	0.477021	0.103968	0.017906	0.086062
6.76	0.485848	0.105007	0.017886	0.087121
6.77	0.485978	0.106073	0.017876	0.088197
6.78	0.483432	0.107105	0.017851	0.089254
6.79	0.491507	0.107984	0.017822	0.090162
6.8	0.49971	0.109047	0.017773	0.091274
6.81	0.502242	0.110217	0.017671	0.092546
6.82	0.508505	0.111064	0.017517	0.093547
6.83	0.514997	0.112074	0.017344	0.09473
6.84	0.519134	0.113311	0.0172	0.096111
6.85	0.526539	0.114222	0.017097	0.097125
6.86	0.527911	0.115138	0.017011	0.098127
6.87	0.523958	0.116203	0.016944	0.099259
6.88	0.527821	0.117248	0.016911	0.100337
6.89	0.533632	0.118187	0.016905	0.101282
6.9	0.537469	0.11907	0.016904	0.102166
6.91	0.546669	0.119999	0.016909	0.10309
6.92	0.557182	0.120978	0.016916	0.104062
6.93	0.562511	0.122039	0.016911	0.105128
6.94	0.565445	0.122996	0.016906	0.10609
6.95	0.568162	0.124007	0.016902	0.107105
6.96	0.574617	0.125204	0.016883	0.108321
6.97	0.582419	0.126193	0.016873	0.10932
6.98	0.585027	0.126995	0.016882	0.110113
6.99	0.58552	0.128176	0.016869	0.111307
7	0.588781	0.129426	0.016829	0.112597
7.01	0.595132	0.130229	0.016794	0.113435
7.02	0.602025	0.131078	0.016757	0.114321
7.03	0.608021	0.132258	0.016666	0.115592
7.04	0.610685	0.133302	0.016525	0.116777
7.05	0.615803	0.13424	0.016388	0.117852
7.06	0.627624	0.135347	0.016265	0.119082
7.07	0.632798	0.136316	0.0161	0.120216
7.08	0.631071	0.137167	0.015197	0.12197
7.09	0.637267	0.138325	0.009705	0.12862
7.1	0.647671	0.139387	-0.001366	0.140753
7.11	0.656427	0.140307	-0.009962	0.150269
7.12	0.662374	0.141455	-0.012598	0.154053
7.13	0.665422	0.142484	-0.012437	0.154921
7.14	0.672418	0.143428	-0.012053	0.155481
7.15	0.677962	0.14463	-0.012109	0.156739
7.16	0.675204	0.145562	-0.012158	0.15772
7.17	0.67915	0.146341	-0.01202	0.158361
7.18	0.691083	0.147501	-0.012007	0.159508
7.19	0.696859	0.14852	-0.012044	0.160564
7.2	0.699063	0.149331	-0.012011	0.161342
7.21	0.701375	0.150486	-0.012017	0.162503
7.22	0.703006	0.151599	-0.01206	0.163659
7.23	0.705125	0.152443	-0.012053	0.164496
7.24	0.706446	0.153502	-0.012051	0.165553
7.25	0.710939	0.15456	-0.012074	0.166634
7.26	0.715508	0.155353	-0.012089	0.167442
7.27	0.717816	0.15634	-0.012079	0.168419
7.28	0.722743	0.157492	-0.012074	0.169566
7.29	0.725389	0.158506	-0.012083	0.170589
7.3	0.729774	0.159441	-0.012099	0.17154
7.31	0.739729	0.160315	-0.012114	0.172429
7.32	0.747743	0.161293	-0.012116	0.173409
7.33	0.753346	0.162515	-0.012112	0.174627
7.34	0.757303	0.163642	-0.012133	0.175775
7.35	0.757094	0.164453	-0.012159	0.176612
7.36	0.758662	0.165443	-0.012145	0.177588
7.37	0.769275	0.166591	-0.012134	0.178725
7.38	0.781464	0.167547	-0.01215	0.179697
7.39	0.78198	0.168583	-0.012167	0.18075
7.4	0.779487	0.16972	-0.012192	0.181912
7.41	0.786414	0.170751	-0.012198	0.182949
7.42	0.793556	0.171673	-0.012198	0.183871
7.43	0.799399	0.172696	-0.012211	0.184907
7.44	0.807845	0.173888	-0.012216	0.186104
7.45	0.809143	0.175004	-0.012227	0.187231
7.46	0.80552	0.1759	-0.012239	0.188139
7.47	0.807353	0.176864	-0.012238	0.189102
7.48	0.816675	0.178066	-0.012248	0.190314
7.49	0.825997	0.179215	-0.012256	0.191471
7.5	0.830277	0.180005	-0.012244	0.192249
7.51	0.837198	0.180841	-0.012258	0.193099
7.52	0.845848	0.181931	-0.012287	0.194218
7.53	0.850462	0.182942	-0.012284	0.195226
7.54	0.851801	0.18388	-0.012277	0.196157
7.55	0.849083	0.185024	-0.01229	0.197314
7.56	0.845914	0.186136	-0.012298	0.198434
7.57	0.848786	0.186971	-0.012306	0.199277
7.58	0.859748	0.187984	-0.012306	0.20029
7.59	0.872732	0.189052	-0.012317	0.201369
7.6	0.877916	0.189819	-0.012329	0.202148
7.61	0.877298	0.19081	-0.012311	0.203121
7.62	0.883313	0.191978	-0.012318	0.204296
7.63	0.897651	0.192868	-0.012353	0.205221
7.64	0.903909	0.193797	-0.012361	0.206158
7.65	0.900904	0.194919	-0.012359	0.207278
7.66	0.904433	0.19584	-0.012378	0.208218
7.67	0.911459	0.196711	-0.012401	0.209112
7.68	0.917845	0.197866	-0.012411	0.210277
7.69	0.923832	0.198928	-0.012414	0.211342
7.7	0.927953	0.199815	-0.01242	0.212235
7.71	0.932813	0.200984	-0.012452	0.213436
7.72	0.935973	0.20203	-0.012502	0.214532
7.73	0.941253	0.202823	-0.012542	0.215365
7.74	0.955351	0.20392	-0.012608	0.216528
7.75	0.961742	0.205038	-0.01297	0.218008
7.76	0.959566	0.205845	-0.014799	0.220644
7.77	0.967105	0.206855	-0.018856	0.225711
7.78	0.974884	0.208064	-0.022285	0.230349
7.79	0.975222	0.208956	-0.022983	0.231939
7.8	0.977522	0.209964	-0.023345	0.233309
7.81	0.984219	0.211203	-0.025177	0.23638
7.82	0.987929	0.212184	-0.027292	0.239476
7.83	0.986877	0.213197	-0.028233	0.24143
7.84	0.993062	0.214276	-0.028683	0.242959
7.85	1.00299	0.215175	-0.030012	0.245187
7.86	1.00443	0.216192	-0.031282	0.247474
7.87	1.00689	0.217276	-0.031995	0.249271
7.88	1.01659	0.218225	-0.033331	0.251556
7.89	1.02323	0.219235	-0.034489	0.253724
7.9	1.02698	0.220343	-0.034655	0.254998
7.91	1.02973	0.221259	-0.035013	0.256272
7.92	1.0312	0.222154	-0.036116	0.25827
7.93	1.03399	0.22333	-0.03747	0.2608
7.94	1.03984	0.22432	-0.038508	0.262828
7.95	1.04351	0.225159	-0.038823	0.263982
7.96	1.04524	0.226325	-0.038789	0.265114
7.97	1.05283	0.227363	-0.038841	0.266204
7.98	1.05886	0.228167	-0.038883	0.26705
7.99	1.06146	0.229209	-0.038884	0.268093
8	1.06577	0.230338	-0.038929	0.269267
8.01	1.06882	0.231221	-0.03897	0.270191
8.02	1.07169	0.232209	-0.038982	0.271191
8.03	1.07548	0.233397	-0.039028	0.272425
8.04	1.07584	0.234359	-0.039114	0.273473
8.05	1.07325	0.235333	-0.039183	0.274516
8.06	1.07712	0.236392	-0.039254	0.275646
8.07	1.08548	0.23731	-0.03934	0.27665
8.08	1.08803	0.238456	-0.039401	0.277857
8.09	1.09192	0.239578	-0.039405	0.278983
8.1	1.09846	0.240394	-0.039165	0.279559
8.11	1.09577	0.241411	-0.038651	0.280062
8.12	1.08621	0.242542	-0.038646	0.281188
8.13	1.08497	0.243554	-0.039149	0.282703
8.14	1.09387	0.244556	-0.039363	0.283919
8.15	1.09994	0.245635	-0.039482	0.285117
8.16	1.09874	0.246627	-0.039752	0.286379
8.17	1.09869	0.247499	-0.039812	0.287311
8.18	1.10437	0.248555	-0.039811	0.288366
8.19	1.10418	0.249568	-0.039929	0.289497
8.2	1.09951	0.250474	-0.039947	0.290421
8.21	1.11039	0.251517	-0.039896	0.291413
8.22	1.12187	0.252558	-0.039898	0.292456
8.23	1.11448	0.253571	-0.039899	0.29347
8.24	1.11767	0.254712	-0.039918	0.29463
8.25	1.12868	0.255772	-0.039968	0.29574
8.26	1.12391	0.256664	-0.039952	0.296616
8.27	1.12172	0.257717	-0.039902	0.297619
8.28	1.12471	0.258765	-0.039904	0.298669
8.29	1.11982	0.259563	-0.039945	0.299508
8.3	1.1195	0.260538	-0.039978	0.300516
8.31	1.12784	0.261608	-0.039981	0.301589
8.32	1.13034	0.262507	-0.039986	0.302493
8.33	1.13379	0.263534	-0.040009	0.303543
8.34	1.14228	0.26457	-0.040039	0.304609
8.35	1.14247	0.265489	-0.040078	0.305567
8.36	1.13531	0.266531	-0.040139	0.30667
8.37	1.13322	0.267578	-0.040211	0.307789
8.38	1.13595	0.268512	-0.040301	0.308813
8.39	1.136	0.269577	-0.040427	0.310004
8.4	1.13613	0.270712	-0.040554	0.311266
8.41	1.13803	0.271596	-0.040697	0.312293
8.42	1.13817	0.272567	-0.040959	0.313526
8.43	1.14153	0.273619	-0.04127	0.314889
8.44	1.14746	0.274475	-0.041485	0.31596
8.45	1.14506	0.275467	-0.041714	0.317181
8.46	1.1441	0.276647	-0.042094	0.318741
8.47	1.15117	0.277687	-0.042577	0.320264
8.48	1.15487	0.278613	-0.043003	0.321616
8.49	1.15465	0.27976	-0.043233	0.322993
8.5	1.15346	0.280816	-0.043453	0.324269
8.51	1.15703	0.281564	-0.043933	0.325497
8.52	1.15981	0.28267	-0.044716	0.327386
8.53	1.1595	0.283903	-0.045486	0.329389
8.54	1.16493	0.284714	-0.045738	0.330452
8.55	1.16864	0.285639	-0.045643	0.331282
8.56	1.1678	0.28672	-0.045686	0.332406
8.57	1.17144	0.287661	-0.045791	0.333452
8.58	1.17818	0.288756	-0.045826	0.334582
8.59	1.18029	0.289869	-0.045905	0.335774
8.6	1.17656	0.290756	-0.045992	0.336748
8.61	1.17551	0.291771	-0.046031	0.337802
8.62	1.18333	0.292906	-0.046079	0.338985
8.63	1.1872	0.293756	-0.046127	0.339883
8.64	1.18396	0.294644	-0.04616	0.340804
8.65	1.18031	0.295754	-0.046203	0.341957
8.66	1.17526	0.296772	-0.046262	0.343034
8.67	1.17541	0.297771	-0.046293	0.344064
8.68	1.18067	0.298834	-0.046313	0.345147
8.69	1.18537	0.299819	-0.046361	0.34618
8.7	1.19011	0.300775	-0.046403	0.347178
8.71	1.18661	0.301892	-0.046455	0.348347
8.72	1.18094	0.302942	-0.046534	0.349476
8.73	1.1871	0.303752	-0.046578	0.35033
8.74	1.1902	0.30487	-0.046586	0.351456
8.75	1.18258	0.306072	-0.0466	0.352672
8.76	1.17962	0.307001	-0.046596	0.353597
8.77	1.18697	0.307874	-0.046583	0.354457
8.78	1.19195	0.308785	-0.046597	0.355382
8.79	1.1887	0.309869	-0.046609	0.356478
8.8	1.18545	0.310966	-0.046612	0.357578
8.81	1.18773	0.311935	-0.046631	0.358566
8.82	1.18873	0.31287	-0.046654	0.359524
8.83	1.1867	0.313967	-0.04669	0.360657
8.84	1.18587	0.315058	-0.046756	0.361814
8.85	1.18541	0.315943	-0.046838	0.362781
8.86	1.18583	0.31696	-0.046923	0.363883
8.87	1.18505	0.318106	-0.047008	0.365114
8.88	1.18404	0.319041	-0.047102	0.366143
8.89	1.18662	0.31997	-0.047213	0.367183
8.9	1.18727	0.321055	-0.047305	0.36836
8.91	1.18514	0.32193	-0.047367	0.369297
8.92	1.18613	0.322842	-0.047435	0.370277
8.93	1.18973	0.323992	-0.047516	0.371508
8.94	1.19342	0.324893	-0.047599	0.372492
8.95	1.19074	0.325801	-0.047657	0.373458
8.96	1.18542	0.327032	-0.047714	0.374746
8.97	1.187	0.328	-0.047806	0.375806
8.98	1.18698	0.328825	-0.04789	0.376715
8.99	1.1823	0.329869	-0.047958	0.377827
9	1.18172	0.330881	-0.048039	0.37892
9.01	1.18358	0.331847	-0.048104	0.379951
9.02	1.18189	0.332955	-0.048153	0.381108
9.03	1.18045	0.333975	-0.048211	0.382186
9.04	1.18209	0.334844	-0.048259	0.383103
9.05	1.18509	0.335917	-0.048328	0.384245
9.06	1.18633	0.337054	-0.048462	0.385516
9.07	1.18661	0.337971	-0.048569	0.38654
9.08	1.18419	0.338887	-0.048578	0.387465
9.09	1.18146	0.339952	-0.048568	0.38852
9.1	1.18524	0.340953	-0.048562	0.389515
9.11	1.19161	0.341939	-0.048547	0.390486
9.12	1.1869	0.343106	-0.048567	0.391673
9.13	1.17748	0.344145	-0.048582	0.392727
9.14	1.17896	0.345114	-0.04857	0.393684
9.15	1.18193	0.346249	-0.048563	0.394812
9.16	1.17799	0.347165	-0.048566	0.395731
9.17	1.17414	0.348055	-0.048576	0.396631
9.18	1.17483	0.349204	-0.048584	0.397788
9.19	1.17779	0.350265	-0.048591	0.398856
9.2	1.17856	0.351224	-0.048592	0.399816
9.21	1.17818	0.352173	-0.048588	0.400761
9.22	1.17818	0.353054	-0.048602	0.401656
9.23	1.18094	0.35406	-0.048605	0.402665
9.24	1.18987	0.355222	-0.048581	0.403803
9.25	1.19131	0.356187	-0.048586	0.404773
9.26	1.18066	0.357015	-0.048611	0.405626
9.27	1.17826	0.358136	-0.048607	0.406743
9.28	1.18272	0.35932	-0.04861	0.40793
9.29	1.18106	0.360165	-0.048626	0.408791
9.3	1.18248	0.361152	-0.04862	0.409772
9.31	1.18784	0.362264	-0.048613	0.410877
9.32	1.18499	0.363111	-0.048628	0.411739
9.33	1.18063	0.364122	-0.048652	0.412774
9.34	1.18483	0.365216	-0.048653	0.413869
9.35	1.19174	0.365998	-0.048641	0.414639
9.36	1.19174	0.366985	-0.048646	0.415631
9.37	1.18555	0.368265	-0.048654	0.416919
9.38	1.17974	0.369231	-0.048655	0.417886
9.39	1.1798	0.370115	-0.048646	0.418761
9.4	1.18452	0.371158	-0.048639	0.419797
9.41	1.18701	0.37202	-0.048652	0.420672
9.42	1.18892	0.373099	-0.048665	0.421764
9.43	1.19439	0.374409	-0.048666	0.423075
9.44	1.19666	0.375257	-0.048668	0.423925
9.45	1.19315	0.376144	-0.048677	0.424821
9.46	1.19543	0.377429	-0.04868	0.426109
9.47	1.20315	0.378364	-0.048675	0.427039
9.48	1.20466	0.379147	-0.04868	0.427827
9.49	1.20395	0.380357	-0.048674	0.429031
9.5	1.19975	0.381443	-0.048654	0.430097
9.51	1.18851	0.382157	-0.048664	0.430821
9.52	1.18346	0.383291	-0.048679	0.43197
9.53	1.18585	0.384522	-0.048671	0.433193
9.54	1.18708	0.385288	-0.048675	0.433963
9.55	1.18891	0.386276	-0.048694	0.43497
9.56	1.19288	0.387494	-0.048693	0.436187
9.57	1.19384	0.38843	-0.048692	0.437122
9.58	1.18582	0.389385	-0.0487	0.438085
9.59	1.18082	0.390459	-0.048691	0.43915
9.6	1.18504	0.391424	-0.048676	0.4401
9.61	1.18267	0.392428	-0.048688	0.441116
9.62	1.18208	0.393428	-0.048698	0.442126
9.63	1.19117	0.394296	-0.048683	0.442979
9.64	1.19385	0.395188	-0.048678	0.443866
9.65	1.19105	0.396219	-0.048686	0.444905
9.66	1.1946	0.397212	-0.048679	0.445891
9.67	1.20307	0.398193	-0.048672	0.446865
9.68	1.20539	0.3993	-0.048681	0.447981
9.69	1.19995	0.400323	-0.048692	0.449015
9.7	1.20125	0.401256	-0.048703	0.449959
9.71	1.20729	0.402235	-0.048711	0.450946
9.72	1.20868	0.403156	-0.048701	0.451857
9.73	1.21079	0.404026	-0.048696	0.452722
9.74	1.21249	0.405143	-0.048708	0.453851
9.75	1.20926	0.406288	-0.048709	0.454997
9.76	1.20875	0.407122	-0.0487	0.455822
9.77	1.21649	0.408105	-0.048704	0.456809
9.78	1.22213	0.409228	-0.048726	0.457954
9.79	1.22098	0.41014	-0.048744	0.458884
9.8	1.22423	0.411189	-0.048741	0.45993
9.81	1.22791	0.412385	-0.04874	0.461125
9.82	1.2229	0.413285	-0.048739	0.462024
9.83	1.21813	0.414274	-0.048736	0.46301
9.84	1.22074	0.415535	-0.048736	0.464271
9.85	1.22276	0.416514	-0.048744	0.465258
9.86	1.21411	0.417395	-0.048757	0.466152
9.87	1.2053	0.418565	-0.048755	0.46732
9.88	1.20742	0.419568	-0.048739	0.468307
9.89	1.20832	0.420401	-0.048734	0.469135
9.9	1.20609	0.42157	-0.048746	0.470316
9.91	1.20782	0.422613	-0.048759	0.471372
9.92	1.20951	0.423376	-0.048755	0.472131
9.93	1.21404	0.424531	-0.048751	0.473282
9.94	1.21817	0.425692	-0.048762	0.474454
9.95	1.21421	0.426478	-0.048764	0.475242
9.96	1.21505	0.427507	-0.04876	0.476267
9.97	1.22177	0.42872	-0.048765	0.477485
9.98	1.21624	0.429632	-0.048762	0.478394
9.99	1.20509	0.430503	-0.048758	0.479261
10	1.20848	0.431484	-0.048765	0.480249
10.01	1.21721	0.432439	-0.048772	0.481211
10.02	1.21716	0.433425	-0.048779	0.482204
10.03	1.21438	0.434435	-0.048792	0.483227
10.04	1.21124	0.435475	-0.0488	0.484275
10.05	1.20949	0.43655	-0.048781	0.485331
10.06	1.21332	0.437299	-0.048776	0.486075
10.07	1.21603	0.438074	-0.048791	0.486865
10.08	1.21667	0.439382	-0.048785	0.488167
10.09	1.21949	0.440572	-0.048798	0.48937
10.1	1.21904	0.441354	-0.048826	0.49018
10.11	1.2175	0.442336	-0.048817	0.491153
10.12	1.21276	0.443484	-0.048805	0.492289
10.13	1.20494	0.44431	-0.048809	0.493119
10.14	1.20934	0.445191	-0.048802	0.493993
10.15	1.21625	0.446353	-0.048801	0.495154
10.16	1.20954	0.447383	-0.048809	0.496192
10.17	1.20746	0.448376	-0.048817	0.497193
10.18	1.21279	0.449481	-0.048814	0.498295
10.19	1.2095	0.450443	-0.048807	0.49925
10.2	1.20634	0.451365	-0.048824	0.500189
10.21	1.20589	0.452464	-0.048827	0.501291
10.22	1.19865	0.453563	-0.048816	0.502379
10.23	1.19514	0.454478	-0.048837	0.503315
10.24	1.20485	0.455528	-0.048845	0.504373
10.25	1.21571	0.456657	-0.048825	0.505482
10.26	1.22025	0.457582	-0.048833	0.506415
10.27	1.22039	0.458569	-0.04885	0.507419
10.28	1.22036	0.459589	-0.048844	0.508433
10.29	1.22249	0.460423	-0.048835	0.509258
10.3	1.22213	0.461449	-0.048834	0.510283
10.31	1.21894	0.46263	-0.048848	0.511478
10.32	1.2194	0.463529	-0.048851	0.51238
10.33	1.21969	0.464471	-0.04884	0.513311
10.34	1.21437	0.465716	-0.048848	0.514564
10.35	1.20845	0.466678	-0.048856	0.515534
10.36	1.2089	0.467411	-0.048849	0.51626
10.37	1.21961	0.468495	-0.048852	0.517347
10.38	1.2231	0.469516	-0.04887	0.518386
10.39	1.21582	0.470408	-0.048866	0.519274
10.4	1.22013	0.471552	-0.048862	0.520414
10.41	1.22834	0.472592	-0.048879	0.521471
10.42	1.22611	0.473465	-0.04888	0.522345
10.43	1.21859	0.47453	-0.04888	0.52341
10.44	1.20847	0.475642	-0.048911	0.524553
10.45	1.21275	0.476575	-0.048927	0.525502
10.46	1.23055	0.477637	-0.048917	0.526554
10.47	1.22889	0.478699	-0.048918	0.527617
10.48	1.21465	0.47943	-0.048918	0.528348
10.49	1.21393	0.480351	-0.048912	0.529263
10.5	1.21488	0.481518	-0.048914	0.530432
10.51	1.21024	0.482544	-0.048929	0.531473
10.52	1.20892	0.483607	-0.048936	0.532543
10.53	1.21166	0.484677	-0.048923	0.5336
10.54	1.21555	0.485571	-0.048925	0.534496
10.55	1.21379	0.486606	-0.048938	0.535544
10.56	1.20915	0.487844	-0.048941	0.536785
10.57	1.20901	0.488787	-0.048929	0.537716
10.58	1.21005	0.489644	-0.048928	0.538572
10.59	1.21129	0.49087	-0.048946	0.539816
10.6	1.2157	0.491852	-0.048942	0.540794
10.61	1.21755	0.492673	-0.048934	0.541607
10.62	1.21694	0.493768	-0.048951	0.542719
10.63	1.21668	0.494688	-0.048974	0.543662
10.64	1.21297	0.495661	-0.048987	0.544648
10.65	1.20886	0.496926	-0.048988	0.545914
10.66	1.21229	0.497929	-0.04898	0.546909
10.67	1.21557	0.498838	-0.048976	0.547814
10.68	1.21378	0.499955	-0.048977	0.548932
10.69	1.21508	0.500783	-0.048986	0.549769
10.7	1.21625	0.501551	-0.04899	0.550541
10.71	1.21547	0.502706	-0.048984	0.55169
10.72	1.21706	0.503784	-0.048996	0.55278
10.73	1.2174	0.50469	-0.049011	0.553701
10.74	1.21619	0.505844	-0.049003	0.554847
10.75	1.21405	0.506903	-0.048996	0.555899
10.76	1.21121	0.507728	-0.049015	0.556743
10.77	1.20843	0.508693	-0.049028	0.557721
10.78	1.20974	0.509712	-0.049029	0.558741
10.79	1.21525	0.510806	-0.049033	0.559839
10.8	1.21038	0.511794	-0.049022	0.560816
10.81	1.20207	0.512617	-0.049015	0.561632
10.82	1.20951	0.513723	-0.049035	0.562758
10.83	1.21324	0.514848	-0.049047	0.563895
10.84	1.20425	0.51568	-0.049061	0.564741
10.85	1.20665	0.516651	-0.049077	0.565728
10.86	1.21391	0.517757	-0.049066	0.566823
10.87	1.211	0.518669	-0.049061	0.56773
10.88	1.20851	0.519734	-0.049076	0.56881
10.89	1.21252	0.520836	-0.049077	0.569913
10.9	1.21684	0.521713	-0.049074	0.570787
10.91	1.21786	0.52275	-0.049088	0.571838
10.92	1.21481	0.523788	-0.049116	0.572904
10.93	1.2097	0.524693	-0.04912	0.573813
10.94	1.21019	0.525744	-0.049104	0.574848
10.95	1.21327	0.52676	-0.049106	0.575866
10.96	1.21235	0.527581	-0.049113	0.576694
10.97	1.21567	0.528617	-0.049108	0.577725
10.98	1.22246	0.529792	-0.049108	0.5789
10.99	1.22239	0.530699	-0.049112	0.579811
11	1.21848	0.531673	-0.049117	0.58079
11.01	1.22008	0.532842	-0.049135	0.581977
11.02	1.21899	0.533742	-0.049132	0.582874
11.03	1.21005	0.534703	-0.049125	0.583828
11.04	1.20968	0.535903	-0.049142	0.585045
11.05	1.21752	0.536883	-0.049154	0.586037
11.06	1.22041	0.537813	-0.049158	0.586971
11.07	1.22121	0.538828	-0.049164	0.587992
11.08	1.22515	0.539847	-0.049165	0.589012
11.09	1.22939	0.540771	-0.049177	0.589948
11.1	1.23317	0.541728	-0.049189	0.590917
11.11	1.2381	0.542782	-0.049186	0.591968
11.12	1.23524	0.54384	-0.049201	0.593041
11.13	1.22613	0.544889	-0.049226	0.594115
11.14	1.2292	0.545839	-0.04923	0.595069
11.15	1.23463	0.546868	-0.049241	0.596109
11.16	1.22736	0.54789	-0.049276	0.597166
11.17	1.22962	0.548897	-0.049298	0.598195
11.18	1.23836	0.550062	-0.049318	0.59938
11.19	1.23046	0.551042	-0.049365	0.600407
11.2	1.22129	0.551972	-0.049405	0.601377
11.21	1.22616	0.55304	-0.049425	0.602465
11.22	1.23389	0.554008	-0.049452	0.60346
11.23	1.23291	0.554967	-0.049493	0.60446
11.24	1.2328	0.555932	-0.049534	0.605466
11.25	1.23866	0.556914	-0.049576	0.60649
11.26	1.23767	0.558027	-0.049638	0.607665
11.27	1.23514	0.559052	-0.049719	0.608771
11.28	1.23784	0.559932	-0.049831	0.609763
11.29	1.23877	0.560985	-0.049963	0.610948
11.3	1.2353	0.562077	-0.050073	0.61215
11.31	1.22965	0.562966	-0.050154	0.61312
11.32	1.2287	0.56393	-0.050221	0.614151
11.33	1.23383	0.564844	-0.050269	0.615113
11.34	1.23966	0.565769	-0.050303	0.616072
11.35	1.24301	0.566916	-0.050341	0.617257
11.36	1.24402	0.567984	-0.050383	0.618367
11.37	1.24045	0.568886	-0.050401	0.619287
11.38	1.23393	0.569793	-0.050417	0.62021
11.39	1.23103	0.570816	-0.050466	0.621282
11.4	1.23025	0.571987	-0.050493	0.62248
11.41	1.22814	0.57297	-0.050523	0.623493
11.42	1.22824	0.573724	-0.050571	0.624295
11.43	1.2303	0.5747	-0.050575	0.625275
11.44	1.23094	0.575791	-0.050569	0.62636
11.45	1.23414	0.576772	-0.050587	0.627359
11.46	1.23486	0.57783	-0.05061	0.62844
11.47	1.22767	0.578899	-0.05062	0.629519
11.48	1.22691	0.579823	-0.050618	0.630441
11.49	1.23463	0.580821	-0.050628	0.631449
11.5	1.23424	0.5819	-0.05065	0.63255
11.51	1.233	0.582814	-0.050662	0.633476
11.52	1.23768	0.583829	-0.050662	0.634491
11.53	1.23588	0.584897	-0.050686	0.635583
11.54	1.23302	0.585908	-0.050715	0.636623
11.55	1.23611	0.586967	-0.050714	0.637681
11.56	1.23004	0.587963	-0.050724	0.638687
11.57	1.21888	0.589021	-0.050744	0.639765
11.58	1.2218	0.590006	-0.050761	0.640767
11.59	1.23008	0.590921	-0.050776	0.641697
11.6	1.22717	0.591935	-0.050771	0.642706
11.61	1.22311	0.59298	-0.050771	0.643751
11.62	1.22778	0.594064	-0.050781	0.644845
11.63	1.2287	0.595032	-0.050788	0.64582
11.64	1.22438	0.596005	-0.050806	0.646811
11.65	1.23019	0.597114	-0.050836	0.64795
11.66	1.23607	0.598114	-0.050854	0.648968
11.67	1.23399	0.598991	-0.050849	0.64984
11.68	1.23717	0.599883	-0.050857	0.65074
11.69	1.24019	0.600919	-0.050886	0.651805
11.7	1.23758	0.601944	-0.050909	0.652853
11.71	1.23375	0.602836	-0.050915	0.653751
11.72	1.22743	0.603929	-0.050917	0.654846
11.73	1.22494	0.605053	-0.050937	0.65599
11.74	1.22585	0.605783	-0.050953	0.656736
11.75	1.22901	0.606597	-0.050948	0.657545
11.76	1.2385	0.607875	-0.050956	0.658831
11.77	1.24126	0.60895	-0.050983	0.659933
11.78	1.23354	0.609814	-0.050985	0.660799
11.79	1.23659	0.610903	-0.050982	0.661885
11.8	1.24174	0.611878	-0.050993	0.662871
11.81	1.23367	0.612785	-0.051004	0.663789
11.82	1.22877	0.613856	-0.051005	0.664861
11.83	1.22987	0.614924	-0.051003	0.665927
11.84	1.22713	0.615852	-0.051011	0.666863
11.85	1.2275	0.616804	-0.05102	0.667824
11.86	1.23097	0.617839	-0.051023	0.668862
11.87	1.23128	0.618771	-0.051035	0.669806
11.88	1.23169	0.619852	-0.05105	0.670902
11.89	1.23083	0.621074	-0.051053	0.672127
11.9	1.22756	0.62214	-0.051039	0.673179
11.91	1.2305	0.623099	-0.051024	0.674123
11.92	1.23498	0.624065	-0.051047	0.675112
11.93	1.23524	0.625053	-0.051069	0.676122
11.94	1.23642	0.625974	-0.051067	0.677041
11.95	1.23778	0.626971	-0.051086	0.678057
11.96	1.23635	0.628108	-0.051111	0.679219
11.97	1.23228	0.62907	-0.051114	0.680184
11.98	1.22817	0.629958	-0.051121	0.681079
11.99	1.22593	0.631026	-0.051129	0.682155
12	1.22873	0.632051	-0.051121	0.683172
12.01	1.23059	0.632949	-0.051123	0.684072
12.02	1.22592	0.633957	-0.051141	0.685098
12.03	1.22275	0.635044	-0.051166	0.68621
12.04	1.22513	0.63605	-0.051191	0.687241
12.05	1.22668	0.637056	-0.051213	0.688269
12.06	1.22295	0.638061	-0.051226	0.689287
12.07	1.2195	0.639002	-0.051261	0.690263
12.08	1.22163	0.639925	-0.051316	0.691241
12.09	1.22479	0.640876	-0.051328	0.692204
12.1	1.22887	0.641861	-0.051324	0.693185
12.11	1.23037	0.642799	-0.051342	0.694141
12.12	1.22829	0.64374	-0.051347	0.695087
12.13	1.23332	0.644757	-0.05135	0.696107
12.14	1.24132	0.645739	-0.051375	0.697114
12.15	1.24205	0.64669	-0.051408	0.698098
12.16	1.23959	0.647723	-0.051432	0.699155
12.17	1.23242	0.648678	-0.051425	0.700103
12.18	1.22396	0.649688	-0.051425	0.701113
12.19	1.22484	0.650863	-0.051464	0.702327
12.2	1.22605	0.651841	-0.051492	0.703333
12.21	1.22246	0.652665	-0.051503	0.704168
12.22	1.22503	0.653679	-0.051518	0.705197
12.23	1.23272	0.654879	-0.051514	0.706393
12.24	1.23226	0.655982	-0.051488	0.70747
12.25	1.22628	0.656954	-0.051491	0.708445
12.26	1.22585	0.65793	-0.051524	0.709454
12.27	1.22616	0.658982	-0.051543	0.710525
12.28	1.22487	0.66003	-0.051539	0.711569
12.29	1.22868	0.660958	-0.051537	0.712495
12.3	1.22905	0.661862	-0.051555	0.713417
12.31	1.22273	0.662944	-0.051577	0.714521
12.32	1.22221	0.664078	-0.051588	0.715666
12.33	1.22742	0.665131	-0.051588	0.716719
12.34	1.22541	0.666171	-0.05159	0.717761
12.35	1.21773	0.667033	-0.051595	0.718628
12.36	1.22202	0.667925	-0.051594	0.719519
12.37	1.22979	0.669034	-0.051595	0.720629
12.38	1.22366	0.670018	-0.051606	0.721624
12.39	1.21895	0.671009	-0.051611	0.72262
12.4	1.22572	0.672155	-0.051606	0.723761
12.41	1.22673	0.67304	-0.051621	0.724661
12.42	1.21829	0.673951	-0.051637	0.725588
12.43	1.2186	0.675126	-0.051621	0.726747
12.44	1.22438	0.675997	-0.051619	0.727616
12.45	1.22599	0.676825	-0.051646	0.728471
12.46	1.22791	0.677867	-0.051652	0.729519
12.47	1.22673	0.678901	-0.051645	0.730546
12.48	1.22423	0.679988	-0.051644	0.731632
12.49	1.22722	0.680979	-0.051646	0.732625
12.5	1.22828	0.681815	-0.051663	0.733478
12.51	1.22702	0.682859	-0.051682	0.734541
12.52	1.2312	0.684065	-0.051678	0.735743
12.53	1.23238	0.684991	-0.051657	0.736648
12.54	1.2268	0.685791	-0.051653	0.737444
12.55	1.2255	0.686868	-0.051663	0.738531
12.56	1.2259	0.687978	-0.051657	0.739635
12.57	1.22537	0.688964	-0.051659	0.740623
12.58	1.22975	0.689939	-0.051669	0.741608
12.59	1.23531	0.690985	-0.051668	0.742653
12.6	1.23662	0.692097	-0.051664	0.743761
12.61	1.23413	0.692996	-0.051664	0.74466
12.62	1.22931	0.693909	-0.051681	0.74559
12.63	1.22658	0.694954	-0.051694	0.746648
12.64	1.23029	0.695949	-0.051693	0.747642
12.65	1.23393	0.696993	-0.051677	0.74867
12.66	1.23175	0.697977	-0.05166	0.749637
12.67	1.23134	0.698971	-0.051689	0.75066
12.68	1.23607	0.70006	-0.0517	0.75176
12.69	1.23845	0.701187	-0.051668	0.752855
12.7	1.23684	0.702232	-0.051668	0.7539
12.71	1.23572	0.7031	-0.05169	0.75479
12.72	1.2372	0.704053	-0.051691	0.755744
12.73	1.24073	0.705061	-0.051684	0.756745
12.74	1.24717	0.706053	-0.051693	0.757746
12.75	1.25046	0.707055	-0.051708	0.758763
12.76	1.24579	0.708006	-0.051706	0.759712
12.77	1.2497	0.708962	-0.051688	0.76065
12.78	1.25876	0.709981	-0.051698	0.761679
12.79	1.26005	0.711005	-0.051724	0.762729
12.8	1.2623	0.711833	-0.051716	0.763549
12.81	1.26398	0.712824	-0.051702	0.764526
12.82	1.26199	0.714091	-0.051723	0.765814
12.83	1.2646	0.715067	-0.051732	0.766799
12.84	1.27426	0.715834	-0.051726	0.76756
12.85	1.28172	0.716796	-0.05174	0.768536
12.86	1.27844	0.717935	-0.051739	0.769674
12.87	1.27245	0.718959	-0.051737	0.770696
12.88	1.2762	0.719974	-0.051767	0.771741
12.89	1.28605	0.720999	-0.05179	0.772789
12.9	1.2909	0.721886	-0.051813	0.773699
12.91	1.29339	0.722955	-0.051865	0.77482
12.92	1.29868	0.724076	-0.051959	0.776035
12.93	1.2998	0.72497	-0.052114	0.777084
12.94	1.29495	0.725935	-0.052344	0.778279
12.95	1.29098	0.727002	-0.052707	0.779709
12.96	1.29354	0.727992	-0.05325	0.781242
12.97	1.29768	0.728864	-0.05378	0.782644
12.98	1.29714	0.729861	-0.054162	0.784023
12.99	1.29962	0.731057	-0.05452	0.785577
13	1.30585	0.732219	-0.054865	0.787084
13.01	1.30896	0.733177	-0.055157	0.788334
13.02	1.3127	0.734106	-0.055468	0.789574
13.03	1.31703	0.735238	-0.05585	0.791088
13.04	1.31811	0.736246	-0.056267	0.792513
13.05	1.31733	0.737184	-0.056666	0.79385
13.06	1.31624	0.73824	-0.057067	0.795307
13.07	1.32252	0.739088	-0.057481	0.796569
13.08	1.3323	0.740019	-0.057849	0.797868
13.09	1.33446	0.741132	-0.058169	0.799301
13.1	1.33329	0.742107	-0.058484	0.800591
13.11	1.3393	0.743134	-0.058785	0.801919
13.12	1.34857	0.744214	-0.059082	0.803296
13.13	1.34737	0.745088	-0.059397	0.804485
13.14	1.34411	0.746046	-0.059752	0.805798
13.15	1.35226	0.747256	-0.060121	0.807377
13.16	1.36102	0.748251	-0.060523	0.808774
13.17	1.36827	0.749158	-0.060979	0.810137
13.18	1.37294	0.750282	-0.061414	0.811696
13.19	1.36881	0.751215	-0.061779	0.812994
13.2	1.369	0.752125	-0.062095	0.81422
13.21	1.37634	0.753271	-0.062382	0.815653
13.22	1.37666	0.754212	-0.062663	0.816875
13.23	1.37703	0.755071	-0.062954	0.818025
13.24	1.38416	0.756172	-0.063267	0.819439
13.25	1.39041	0.757247	-0.063618	0.820865
13.26	1.3977	0.758123	-0.064062	0.822185
13.27	1.40424	0.759087	-0.064611	0.823698
13.28	1.40727	0.760133	-0.065171	0.825304
13.29	1.41558	0.761128	-0.06571	0.826838
13.3	1.42383	0.762198	-0.066235	0.828433
13.31	1.42078	0.763171	-0.066711	0.829882
13.32	1.4206	0.764103	-0.067182	0.831285
13.33	1.43243	0.765122	-0.067691	0.832813
13.34	1.43985	0.766078	-0.068154	0.834232
13.35	1.43956	0.767122	-0.068552	0.835674
13.36	1.44286	0.768173	-0.068966	0.837139
13.37	1.44905	0.769105	-0.069393	0.838498
13.38	1.45347	0.770072	-0.0698	0.839872
13.39	1.45594	0.771068	-0.0702	0.841268
13.4	1.4591	0.771995	-0.070595	0.84259
13.41	1.46402	0.772933	-0.070982	0.843915
13.42	1.47149	0.773987	-0.071377	0.845364
13.43	1.4788	0.774965	-0.071802	0.846767
13.44	1.48539	0.77601	-0.072303	0.848313
13.45	1.49161	0.777124	-0.072839	0.849963
13.46	1.49533	0.778143	-0.07336	0.851503
13.47	1.50138	0.779148	-0.073909	0.853057
13.48	1.50786	0.780019	-0.074495	0.854514
13.49	1.51089	0.781	-0.075105	0.856105
13.5	1.5162	0.782128	-0.075729	0.857857
13.51	1.52245	0.783066	-0.076323	0.859389
13.52	1.52545	0.783958	-0.076873	0.860831
13.53	1.52989	0.784939	-0.077401	0.86234
13.54	1.54153	0.786018	-0.0779	0.863918
13.55	1.55218	0.787094	-0.078327	0.865421
13.56	1.5564	0.788049	-0.078698	0.866747
13.57	1.55913	0.789152	-0.079066	0.868218
13.58	1.56126	0.790294	-0.079497	0.869791
13.59	1.56526	0.791242	-0.080095	0.871337
13.6	1.57402	0.79216	-0.080727	0.872887
13.61	1.57994	0.793212	-0.081116	0.874328
13.62	1.58108	0.794288	-0.081366	0.875654
13.63	1.58586	0.79516	-0.08169	0.87685
13.64	1.59252	0.796139	-0.082095	0.878234
13.65	1.60163	0.797342	-0.082609	0.879951
13.66	1.61497	0.798291	-0.08315	0.881441
13.67	1.62198	0.799119	-0.083572	0.882691
13.68	1.62121	0.80014	-0.084048	0.884188
13.69	1.62203	0.801135	-0.084763	0.885898
13.7	1.63206	0.802057	-0.08549	0.887547
13.71	1.64196	0.803209	-0.085949	0.889158
13.72	1.64459	0.804306	-0.086278	0.890584
13.73	1.64626	0.805213	-0.086693	0.891906
13.74	1.65275	0.806267	-0.08715	0.893417
13.75	1.65796	0.807244	-0.08761	0.894854
13.76	1.65955	0.808052	-0.088055	0.896107
13.77	1.66554	0.808983	-0.08844	0.897423
13.78	1.67434	0.810038	-0.088853	0.898891
13.79	1.68358	0.811168	-0.089422	0.90059
13.8	1.68843	0.812198	-0.090083	0.902281
13.81	1.68859	0.813166	-0.090656	0.903822
13.82	1.69337	0.814206	-0.091111	0.905317
13.83	1.70199	0.815181	-0.091577	0.906758
13.84	1.70737	0.816096	-0.09208	0.908176
13.85	1.70991	0.817188	-0.092562	0.90975
13.86	1.7155	0.818239	-0.093053	0.911292
13.87	1.72545	0.819034	-0.093578	0.912612
13.88	1.73183	0.819993	-0.094164	0.914157
13.89	1.73296	0.821138	-0.094791	0.915929
13.9	1.74104	0.822055	-0.095358	0.917413
13.91	1.7518	0.823009	-0.095859	0.918868
13.92	1.7513	0.82421	-0.09633	0.92054
13.93	1.75121	0.82524	-0.096822	0.922062
13.94	1.76026	0.826134	-0.097369	0.923503
13.95	1.76641	0.827079	-0.097859	0.924938
13.96	1.77165	0.828122	-0.098302	0.926424
13.97	1.78029	0.829279	-0.09884	0.928119
13.98	1.79051	0.830308	-0.099413	0.929721
13.99	1.79733	0.831195	-0.099933	0.931128
14	1.80404	0.832144	-0.100463	0.932607
14.01	1.81495	0.833221	-0.100979	0.9342
14.02	1.8207	0.834202	-0.101444	0.935646
14.03	1.82595	0.835131	-0.101921	0.937052
14.04	1.8337	0.836249	-0.102415	0.938664
14.05	1.8373	0.837232	-0.102878	0.94011
14.06	1.8412	0.838132	-0.103356	0.941488
14.07	1.84456	0.839233	-0.103907	0.94314
14.08	1.84813	0.840193	-0.104477	0.94467
14.09	1.86514	0.841043	-0.105014	0.946057
14.1	1.87982	0.842162	-0.105511	0.947673
14.11	1.87753	0.84325	-0.105956	0.949206
14.12	1.88267	0.844086	-0.106376	0.950462
14.13	1.89832	0.845004	-0.106801	0.951805
14.14	1.90371	0.846021	-0.107235	0.953256
14.15	1.9071	0.847055	-0.10765	0.954705
14.16	1.91437	0.848042	-0.108022	0.956064
14.17	1.91483	0.848977	-0.108418	0.957395
14.18	1.9198	0.849985	-0.108874	0.958859
14.19	1.93053	0.850962	-0.109384	0.960346
14.2	1.93531	0.852018	-0.110006	0.962024
14.21	1.93991	0.853077	-0.110698	0.963775
14.22	1.94903	0.854052	-0.111336	0.965388
14.23	1.95941	0.855117	-0.111973	0.96709
14.24	1.96228	0.856046	-0.112615	0.968661
14.25	1.96061	0.85699	-0.113202	0.970192
14.26	1.96657	0.858144	-0.113794	0.971938
14.27	1.97591	0.859082	-0.114327	0.973409
14.28	1.98217	0.859971	-0.114754	0.974725
14.29	1.98433	0.861144	-0.115191	0.976335
14.3	1.99019	0.862289	-0.115648	0.977937
14.31	2.00416	0.863215	-0.116113	0.979328
14.32	2.01363	0.86418	-0.116603	0.980783
14.33	2.01617	0.865206	-0.117048	0.982254
14.34	2.02403	0.866239	-0.117511	0.98375
14.35	2.02936	0.867401	-0.118163	0.985564
14.36	2.02851	0.868316	-0.118869	0.987185
14.37	2.03818	0.869213	-0.119402	0.988615
14.38	2.05011	0.870468	-0.119852	0.99032
14.39	2.05159	0.871593	-0.120295	0.991888
14.4	2.05598	0.872435	-0.120702	0.993137
14.41	2.06131	0.873292	-0.121152	0.994444
14.42	2.06248	0.874394	-0.121617	0.996011
14.43	2.07374	0.875391	-0.122037	0.997428
14.44	2.09137	0.87625	-0.122507	0.998757
14.45	2.09486	0.877344	-0.123051	1.0004
14.46	2.09197	0.878335	-0.123639	1.00197
14.47	2.09741	0.879236	-0.124234	1.00347
14.48	2.10563	0.880288	-0.12479	1.00508
14.49	2.10877	0.881204	-0.125316	1.00652
14.5	2.11375	0.882173	-0.125857	1.00803
14.51	2.12593	0.883357	-0.126433	1.00979
14.52	2.13737	0.884264	-0.12695	1.01121
14.53	2.14442	0.885054	-0.12737	1.01242
14.54	2.14766	0.886122	-0.127815	1.01394
14.55	2.14929	0.887124	-0.128306	1.01543
14.56	2.15498	0.888007	-0.128843	1.01685
14.57	2.16276	0.889055	-0.129439	1.01849
14.58	2.16943	0.890067	-0.13	1.02007
14.59	2.17824	0.891027	-0.130485	1.02151
14.6	2.18722	0.891998	-0.130948	1.02295
14.61	2.18966	0.892919	-0.13145	1.02437
14.62	2.19366	0.893954	-0.132016	1.02597
14.63	2.20845	0.895064	-0.132574	1.02764
14.64	2.22116	0.896116	-0.133079	1.02919
14.65	2.22225	0.897128	-0.133589	1.03072
14.66	2.22353	0.898098	-0.134159	1.03226
14.67	2.22957	0.899138	-0.134753	1.03389
14.68	2.23616	0.900087	-0.135274	1.03536
14.69	2.24261	0.900992	-0.135708	1.0367
14.7	2.24975	0.902071	-0.136114	1.03818
14.71	2.25506	0.903108	-0.136522	1.03963
14.72	2.26165	0.90408	-0.136999	1.04108
14.73	2.27531	0.905207	-0.137597	1.0428
14.74	2.28454	0.906289	-0.138209	1.0445
14.75	2.2843	0.907189	-0.138759	1.04595
14.76	2.29049	0.908192	-0.139276	1.04747
14.77	2.30178	0.909177	-0.139734	1.04891
14.78	2.30905	0.910162	-0.140171	1.05033
14.79	2.31228	0.911226	-0.140697	1.05192
14.8	2.31549	0.912106	-0.141248	1.05335
14.81	2.32287	0.913018	-0.141734	1.05475
14.82	2.3267	0.914093	-0.142146	1.05624
14.83	2.32867	0.91513	-0.142516	1.05765
14.84	2.33966	0.916122	-0.142937	1.05906
14.85	2.35318	0.917076	-0.143478	1.06055
14.86	2.36268	0.918043	-0.14418	1.06222
14.87	2.37119	0.919038	-0.144967	1.06401
14.88	2.37608	0.920183	-0.145626	1.06581
14.89	2.37679	0.92126	-0.146122	1.06738
14.9	2.38076	0.922148	-0.146597	1.06875
14.91	2.38977	0.92305	-0.147036	1.07009
14.92	2.39722	0.923981	-0.147447	1.07143
14.93	2.40463	0.92503	-0.148	1.07303
14.94	2.41483	0.926102	-0.148619	1.07472
14.95	2.41846	0.927061	-0.149111	1.07617
14.96	2.42083	0.928086	-0.149563	1.07765
14.97	2.43659	0.92905	-0.150051	1.0791
14.98	2.44897	0.929987	-0.150521	1.08051
14.99	2.44881	0.931186	-0.151005	1.08219
15	2.45772	0.93228	-0.151528	1.08381
15.01	2.46579	0.933123	-0.152028	1.08515
15.02	2.4663	0.934182	-0.152498	1.08668
15.03	2.47804	0.935272	-0.152946	1.08822
15.04	2.48975	0.936112	-0.153381	1.08949
15.05	2.49296	0.93705	-0.153834	1.09088
15.06	2.50219	0.938136	-0.154335	1.09247
15.07	2.51613	0.93917	-0.154923	1.09409
15.08	2.52471	0.940217	-0.155508	1.09573
15.09	2.52747	0.941267	-0.155996	1.09726
15.1	2.53338	0.942187	-0.15646	1.09865
15.11	2.54197	0.943174	-0.156949	1.10012
15.12	2.54872	0.94422	-0.157487	1.10171
15.13	2.55316	0.945143	-0.158084	1.10323
15.14	2.55654	0.946165	-0.158613	1.10478
15.15	2.56482	0.947368	-0.1591	1.10647
15.16	2.57728	0.948278	-0.159651	1.10793
15.17	2.5842	0.94911	-0.160174	1.10928
15.18	2.58615	0.950242	-0.160649	1.11089
15.19	2.59452	0.951167	-0.161188	1.11235
15.2	2.60512	0.952005	-0.161773	1.11378
15.21	2.60933	0.953131	-0.162388	1.11552
15.22	2.61206	0.954254	-0.163088	1.11734
15.23	2.61965	0.955216	-0.16378	1.119
15.24	2.6295	0.956095	-0.164326	1.12042
15.25	2.634	0.957076	-0.164735	1.12181
15.26	2.63511	0.958096	-0.165101	1.1232
15.27	2.64853	0.958952	-0.165497	1.12445
15.28	2.66351	0.959886	-0.165982	1.12587
15.29	2.66301	0.961036	-0.16658	1.12762
15.3	2.66767	0.961976	-0.167208	1.12918
15.31	2.68096	0.962884	-0.167766	1.13065
15.32	2.68225	0.964024	-0.168201	1.13223
15.33	2.68058	0.964957	-0.168571	1.13353
15.34	2.69138	0.965779	-0.169004	1.13478
15.35	2.7047	0.966899	-0.169516	1.13642
15.36	2.71104	0.968	-0.170065	1.13806
15.37	2.71748	0.968994	-0.170638	1.13963
15.38	2.73024	0.970066	-0.171187	1.14125
15.39	2.74461	0.971097	-0.171673	1.14277
15.4	2.75284	0.972025	-0.17216	1.14419
15.41	2.75575	0.972855	-0.172714	1.14557
15.42	2.76322	0.973852	-0.17334	1.14719
15.43	2.77616	0.975027	-0.174004	1.14903
15.44	2.78459	0.975941	-0.174605	1.15055
15.45	2.78753	0.976905	-0.175115	1.15202
15.46	2.79515	0.978089	-0.175593	1.15368
15.47	2.80234	0.979019	-0.175993	1.15501
15.48	2.81019	0.979858	-0.176362	1.15622
15.49	2.82428	0.981088	-0.176815	1.1579
15.5	2.82852	0.982214	-0.177335	1.15955
15.51	2.8299	0.982911	-0.177913	1.16082
15.52	2.84418	0.983933	-0.178559	1.16249
15.53	2.85383	0.985207	-0.179178	1.16438
15.54	2.85637	0.986061	-0.179731	1.16579
15.55	2.86736	0.986996	-0.180298	1.16729
15.56	2.87603	0.9882	-0.18091	1.16911
15.57	2.87813	0.989217	-0.181489	1.17071
15.58	2.88189	0.990261	-0.181979	1.17224
15.59	2.8874	0.991264	-0.182439	1.1737
15.6	2.89889	0.991998	-0.18298	1.17498
15.61	2.91439	0.992888	-0.183627	1.17652
15.62	2.92137	0.994102	-0.184355	1.17846
15.63	2.92051	0.995149	-0.185144	1.18029
15.64	2.9233	0.995934	-0.185853	1.18179
15.65	2.93084	0.996963	-0.186294	1.18326
15.66	2.9361	0.998126	-0.186561	1.18469
15.67	2.94262	0.999174	-0.186876	1.18605
15.68	2.95819	1.00027	-0.187251	1.18752
15.69	2.97366	1.0012	-0.187632	1.18883
15.7	2.98063	1.00203	-0.188066	1.19009
15.71	2.98286	1.00313	-0.188534	1.19167
15.72	2.98236	1.00426	-0.188968	1.19323
15.73	2.98593	1.00511	-0.189439	1.19455
15.74	2.99737	1.00612	-0.189982	1.1961
15.75	3.00656	1.0072	-0.190589	1.19779
15.76	3.01151	1.00792	-0.191301	1.19922
15.77	3.01786	1.00894	-0.192056	1.20099
15.78	3.02155	1.01023	-0.19268	1.20291
15.79	3.02582	1.01121	-0.193104	1.20431
15.8	3.03551	1.01219	-0.19343	1.20562
15.81	3.04555	1.0132	-0.193782	1.20699
15.82	3.05394	1.01407	-0.194223	1.2083
15.83	3.06552	1.01514	-0.194701	1.20984
15.84	3.07446	1.01625	-0.195128	1.21137
15.85	3.08395	1.0171	-0.195519	1.21261
15.86	3.09815	1.01809	-0.195937	1.21402
15.87	3.10446	1.01915	-0.196356	1.21551
15.88	3.10386	1.01996	-0.196802	1.21677
15.89	3.11145	1.02092	-0.197384	1.2183
15.9	3.12565	1.02206	-0.198034	1.22009
15.91	3.13821	1.02293	-0.198651	1.22159
15.92	3.14497	1.02385	-0.199255	1.22311
15.93	3.14834	1.02502	-0.199816	1.22484
15.94	3.15093	1.02595	-0.200357	1.22631
15.95	3.15702	1.02674	-0.200912	1.22765
15.96	3.17105	1.02787	-0.201334	1.2292
15.97	3.18261	1.02902	-0.20166	1.23068
15.98	3.18871	1.0299	-0.202042	1.23194
15.99	3.19214	1.03092	-0.202466	1.23338
16	3.19711	1.0319	-0.202907	1.23481
16.01	3.21016	1.03269	-0.203413	1.2361
16.02	3.22205	1.03375	-0.204001	1.23775
16.03	3.22747	1.03501	-0.204669	1.23968
16.04	3.23386	1.03604	-0.205449	1.24149
16.05	3.23872	1.037	-0.206324	1.24333
16.06	3.23888	1.03809	-0.207142	1.24523
16.07	3.24188	1.03901	-0.207739	1.24675
16.08	3.24951	1.03996	-0.208146	1.24811
16.09	3.25671	1.04108	-0.208513	1.2496
16.1	3.26489	1.04203	-0.20893	1.25096
16.11	3.27499	1.04296	-0.209373	1.25233
16.12	3.28695	1.0441	-0.209797	1.2539
16.13	3.29675	1.04512	-0.210251	1.25537
16.14	3.30393	1.04604	-0.210689	1.25673
16.15	3.31447	1.04715	-0.211113	1.25826
16.16	3.32392	1.04813	-0.21165	1.25978
16.17	3.32716	1.04898	-0.212198	1.26117
16.18	3.33267	1.05007	-0.212596	1.26267
16.19	3.34324	1.0511	-0.212945	1.26405
16.2	3.35344	1.05197	-0.213398	1.26537
16.21	3.36388	1.05308	-0.213982	1.26706
16.22	3.36986	1.0542	-0.214665	1.26886
16.23	3.37305	1.05514	-0.215318	1.27046
16.24	3.38393	1.05616	-0.215837	1.272
16.25	3.39741	1.05721	-0.216326	1.27353
16.26	3.40792	1.05819	-0.21687	1.27506
16.27	3.41737	1.05914	-0.217409	1.27655
16.28	3.42368	1.0601	-0.21798	1.27808
16.29	3.42729	1.06106	-0.218582	1.27965
16.3	3.43698	1.06212	-0.219156	1.28127
16.31	3.45416	1.06307	-0.219741	1.28281
16.32	3.46549	1.06388	-0.220331	1.28421
16.33	3.46832	1.06513	-0.22083	1.28596
16.34	3.47542	1.0663	-0.221272	1.28758
16.35	3.48378	1.06698	-0.221804	1.28879
16.36	3.48689	1.06804	-0.222462	1.2905
16.37	3.49303	1.06936	-0.223117	1.29248
16.38	3.50055	1.07032	-0.223647	1.29397
16.39	3.50606	1.07129	-0.2241	1.29539
16.4	3.51395	1.07237	-0.22456	1.29693
16.41	3.51639	1.0733	-0.225077	1.29838
16.42	3.51288	1.0742	-0.22566	1.29986
16.43	3.52029	1.07525	-0.226225	1.30147
16.44	3.53555	1.0762	-0.226689	1.30289
16.45	3.54416	1.07714	-0.227075	1.30422
16.46	3.55332	1.07827	-0.227456	1.30572
16.47	3.56579	1.0792	-0.227853	1.30705
16.48	3.57286	1.08006	-0.228326	1.30839
16.49	3.57598	1.08121	-0.228936	1.31015
16.5	3.58153	1.08223	-0.229585	1.31182
16.51	3.58951	1.08312	-0.230165	1.31329
16.52	3.59681	1.08415	-0.230676	1.31483
16.53	3.60267	1.08509	-0.23119	1.31628
16.54	3.61066	1.08595	-0.23178	1.31773
16.55	3.62422	1.08698	-0.232414	1.31939
16.56	3.63617	1.08802	-0.233005	1.32102
16.57	3.63987	1.0889	-0.233539	1.32244
16.58	3.64355	1.08994	-0.234071	1.32401
16.59	3.65824	1.0911	-0.234612	1.32571
16.6	3.67303	1.09199	-0.235141	1.32713
16.61	3.67467	1.09294	-0.235642	1.32859
16.62	3.67967	1.09412	-0.236071	1.33019
16.63	3.69759	1.09501	-0.23645	1.33146
16.64	3.71131	1.09588	-0.23688	1.33276
16.65	3.71647	1.09708	-0.23739	1.33447
16.66	3.71943	1.09813	-0.237967	1.3361
16.67	3.72286	1.09903	-0.238596	1.33763
16.68	3.73484	1.10006	-0.239181	1.33924
16.69	3.75061	1.10099	-0.239682	1.34067
16.7	3.75697	1.10193	-0.240158	1.34209
16.71	3.75542	1.1031	-0.24059	1.34369
16.72	3.75902	1.10402	-0.24096	1.34498
16.73	3.77048	1.10482	-0.241368	1.34619
16.74	3.78379	1.10603	-0.241875	1.3479
16.75	3.79429	1.10725	-0.242486	1.34974
16.76	3.80066	1.10806	-0.243163	1.35123
16.77	3.80668	1.109	-0.243759	1.35276
16.78	3.80819	1.1102	-0.244248	1.35445
16.79	3.81388	1.1112	-0.244736	1.35593
16.8	3.8316	1.11226	-0.245215	1.35747
16.81	3.83714	1.11337	-0.245644	1.35901
16.82	3.83167	1.11424	-0.246047	1.36029
16.83	3.83833	1.11525	-0.246439	1.36169
16.84	3.84774	1.11637	-0.246789	1.36315
16.85	3.85455	1.11723	-0.247138	1.36437
16.86	3.86531	1.11822	-0.247574	1.36579
16.87	3.87417	1.1194	-0.248076	1.36748
16.88	3.87921	1.12028	-0.248618	1.3689
16.89	3.88771	1.12114	-0.249213	1.37036
16.9	3.89831	1.12233	-0.249763	1.37209
16.91	3.90213	1.12325	-0.25021	1.37346
16.92	3.9073	1.12411	-0.250646	1.37475
16.93	3.91735	1.12529	-0.251072	1.37636
16.94	3.92479	1.12623	-0.251466	1.37769
16.95	3.93257	1.12705	-0.251894	1.37894
16.96	3.94232	1.12827	-0.252334	1.38061
16.97	3.95226	1.12924	-0.252842	1.38209
16.98	3.96317	1.12996	-0.253562	1.38353
16.99	3.97321	1.13107	-0.254369	1.38544
17	3.97853	1.13221	-0.255036	1.38724
17.01	3.98059	1.13311	-0.255603	1.38872
17.02	3.98842	1.1341	-0.256166	1.39026
17.03	4.00252	1.13515	-0.256722	1.39187
17.04	4.00851	1.13605	-0.257303	1.39335
17.05	4.00985	1.13703	-0.257936	1.39497
17.06	4.02054	1.13818	-0.25855	1.39673
17.07	4.0339	1.13921	-0.259059	1.39827
17.08	4.04074	1.14014	-0.259481	1.39962
17.09	4.04567	1.1411	-0.259919	1.40102
17.1	4.05032	1.14214	-0.2604	1.40254
17.11	4.05515	1.14318	-0.260881	1.40406
17.12	4.06577	1.14413	-0.261335	1.40547
17.13	4.07498	1.14505	-0.261723	1.40677
17.14	4.0781	1.1461	-0.262052	1.40816
17.15	4.08538	1.14715	-0.262369	1.40952
17.16	4.09507	1.14806	-0.262689	1.41075
17.17	4.10499	1.14915	-0.26303	1.41219
17.18	4.11564	1.15034	-0.263406	1.41374
17.19	4.12391	1.15122	-0.263802	1.41502
17.2	4.12747	1.15208	-0.264232	1.41631
17.21	4.13041	1.15321	-0.264735	1.41795
17.22	4.14166	1.15415	-0.26527	1.41942
17.23	4.15777	1.15502	-0.265769	1.42079
17.24	4.16326	1.1562	-0.266248	1.42245
17.25	4.16054	1.15718	-0.266754	1.42393
17.26	4.16757	1.15791	-0.267308	1.42522
17.27	4.18213	1.15898	-0.26792	1.4269
17.28	4.18945	1.16019	-0.268499	1.42869
17.29	4.19836	1.16114	-0.269044	1.43019
17.3	4.21154	1.16218	-0.269606	1.43178
17.31	4.2172	1.16328	-0.270127	1.4334
17.32	4.22184	1.16412	-0.270585	1.4347
17.33	4.23447	1.16506	-0.271023	1.43609
17.34	4.24605	1.16621	-0.271487	1.4377
17.35	4.24863	1.16715	-0.271998	1.43915
17.36	4.25531	1.16802	-0.272445	1.44046
17.37	4.2652	1.16915	-0.272806	1.44196
17.38	4.26544	1.17022	-0.273212	1.44343
17.39	4.27101	1.17113	-0.273678	1.44481
17.4	4.2866	1.17226	-0.274151	1.44641
17.41	4.29378	1.17326	-0.274652	1.44792
17.42	4.29867	1.17413	-0.275163	1.44929
17.43	4.31283	1.17519	-0.275585	1.45077
17.44	4.32561	1.17634	-0.275937	1.45227
17.45	4.33244	1.1773	-0.276297	1.4536
17.46	4.33398	1.17809	-0.276651	1.45475
17.47	4.33521	1.17918	-0.277019	1.45619
17.48	4.3437	1.18038	-0.277471	1.45785
17.49	4.35349	1.18126	-0.277966	1.45922
17.5	4.3599	1.18219	-0.278436	1.46063
17.51	4.36829	1.18335	-0.278919	1.46227
17.52	4.37447	1.18424	-0.279404	1.46365
17.53	4.37783	1.18509	-0.279869	1.46496
17.54	4.3902	1.18629	-0.280347	1.46663
17.55	4.39634	1.18731	-0.280831	1.46815
17.56	4.39162	1.18813	-0.281282	1.46941
17.57	4.39686	1.18916	-0.281693	1.47085
17.58	4.40876	1.19021	-0.282078	1.47229
17.59	4.4152	1.1912	-0.282414	1.47361
17.6	4.42227	1.1923	-0.282673	1.47498
17.61	4.43306	1.1933	-0.282934	1.47623
17.62	4.44162	1.19428	-0.283275	1.47755
17.63	4.44676	1.19549	-0.283656	1.47914
17.64	4.44987	1.19635	-0.284089	1.48044
17.65	4.45217	1.19705	-0.284665	1.48172
17.66	4.46116	1.19814	-0.285283	1.48342
17.67	4.47732	1.19917	-0.285765	1.48494
17.68	4.48698	1.20011	-0.286177	1.48629
17.69	4.48848	1.20129	-0.286657	1.48794
17.7	4.49095	1.2023	-0.287181	1.48948
17.71	4.49138	1.20308	-0.28773	1.49081
17.72	4.4924	1.20415	-0.288286	1.49243
17.73	4.50096	1.20528	-0.288815	1.49409
17.74	4.51038	1.2061	-0.28932	1.49542
17.75	4.51921	1.20701	-0.289808	1.49682
17.76	4.53389	1.20821	-0.29025	1.49846
17.77	4.54436	1.20933	-0.290637	1.49997
17.78	4.54821	1.21015	-0.29105	1.5012
17.79	4.55636	1.21103	-0.291544	1.50258
17.8	4.56064	1.21208	-0.292074	1.50415
17.81	4.56398	1.21309	-0.292583	1.50567
17.82	4.57234	1.21408	-0.293034	1.50712
17.83	4.57475	1.21503	-0.293389	1.50842
17.84	4.57838	1.216	-0.29372	1.50972
17.85	4.59103	1.21717	-0.294091	1.51126
17.86	4.60162	1.21829	-0.294485	1.51278
17.87	4.60638	1.21917	-0.294897	1.51406
17.88	4.6132	1.22013	-0.295312	1.51544
17.89	4.62778	1.22121	-0.295717	1.51693
17.9	4.6427	1.22203	-0.296118	1.51815
17.91	4.64825	1.22298	-0.296494	1.51948
17.92	4.65597	1.22417	-0.29688	1.52105
17.93	4.6648	1.22508	-0.297355	1.52243
17.94	4.66896	1.22604	-0.297882	1.52392
17.95	4.67752	1.22725	-0.298377	1.52563
17.96	4.68432	1.22822	-0.298819	1.52704
17.97	4.68665	1.22911	-0.299237	1.52835
17.98	4.69612	1.23011	-0.299662	1.52977
17.99	4.70966	1.23111	-0.300065	1.53117
18	4.71298	1.23229	-0.300433	1.53272
18.01	4.70881	1.2334	-0.300764	1.53417
18.02	4.71252	1.23425	-0.301075	1.53532
18.03	4.72484	1.23524	-0.301424	1.53666
18.04	4.73081	1.23634	-0.301812	1.53815
18.05	4.73383	1.23722	-0.302195	1.53941
18.06	4.73863	1.23809	-0.302627	1.54072
18.07	4.73934	1.23924	-0.303105	1.54234
18.08	4.74714	1.24031	-0.303538	1.54385
18.09	4.76341	1.24122	-0.303993	1.54521
18.1	4.77275	1.2423	-0.304546	1.54685
18.11	4.77148	1.24334	-0.305056	1.5484
18.12	4.77105	1.24435	-0.305445	1.54979
18.13	4.77999	1.24528	-0.305838	1.55112
18.14	4.78877	1.24617	-0.306254	1.55242
18.15	4.79358	1.24734	-0.306652	1.55399
18.16	4.8008	1.2484	-0.30708	1.55548
18.17	4.80391	1.24926	-0.307515	1.55678
18.18	4.80449	1.25027	-0.307881	1.55815
18.19	4.81403	1.25125	-0.308168	1.55942
18.2	4.82482	1.25211	-0.308436	1.56055
18.21	4.82785	1.25304	-0.308737	1.56178
18.22	4.83172	1.25419	-0.309085	1.56328
18.23	4.84645	1.25527	-0.30943	1.5647
18.24	4.86204	1.25608	-0.309749	1.56583
18.25	4.8653	1.25717	-0.310126	1.5673
18.26	4.86268	1.25835	-0.310583	1.56893
18.27	4.86549	1.25909	-0.31105	1.57014
18.28	4.87448	1.26001	-0.311539	1.57155
18.29	4.88071	1.26126	-0.312042	1.57331
18.3	4.88358	1.26218	-0.312486	1.57467
18.31	4.88702	1.26298	-0.312847	1.57583
18.32	4.89277	1.26412	-0.313166	1.57729
18.33	4.90611	1.26515	-0.313512	1.57867
18.34	4.91698	1.26601	-0.31387	1.57988
18.35	4.91371	1.26707	-0.314192	1.58126
18.36	4.91836	1.26811	-0.314522	1.58263
18.37	4.93402	1.26899	-0.314864	1.58386
18.38	4.94312	1.27006	-0.315149	1.58521
18.39	4.94971	1.2712	-0.315424	1.58663
18.4	4.95658	1.27208	-0.315775	1.58786
18.41	4.95763	1.27304	-0.316124	1.58916
18.42	4.96252	1.27419	-0.316469	1.59066
18.43	4.97429	1.2752	-0.316884	1.59209
18.44	4.98489	1.27617	-0.317245	1.59341
18.45	4.98837	1.27725	-0.317531	1.59478
18.46	4.98722	1.27814	-0.317859	1.596
18.47	4.99352	1.27906	-0.318174	1.59723
18.48	5.00615	1.28023	-0.318485	1.59871
18.49	5.00716	1.28125	-0.318889	1.60014
18.5	5.00591	1.28214	-0.319345	1.60149
18.51	5.01775	1.28316	-0.319825	1.60298
18.52	5.02743	1.28424	-0.320335	1.60458
18.53	5.0272	1.28524	-0.320796	1.60603
18.54	5.02936	1.28613	-0.321181	1.60732
18.55	5.04223	1.28721	-0.321565	1.60877
18.56	5.05896	1.28835	-0.321975	1.61032
18.57	5.06287	1.28933	-0.322368	1.61169
18.58	5.06078	1.29028	-0.322755	1.61303
18.59	5.06625	1.29124	-0.32319	1.61443
18.6	5.07295	1.29217	-0.323636	1.6158
18.61	5.08046	1.29317	-0.32403	1.6172
18.62	5.08684	1.29426	-0.324408	1.61867
18.63	5.09367	1.29518	-0.324782	1.61997
18.64	5.10291	1.29616	-0.32511	1.62127
18.65	5.1078	1.29731	-0.325396	1.6227
18.66	5.1138	1.29828	-0.325666	1.62394
18.67	5.1177	1.29921	-0.325976	1.62518
18.68	5.1164	1.30032	-0.32636	1.62668
18.69	5.12106	1.30132	-0.326762	1.62808
18.7	5.12637	1.30231	-0.327148	1.62946
18.71	5.12821	1.30343	-0.327523	1.63095
18.72	5.13727	1.3044	-0.3279	1.6323
18.73	5.14666	1.30521	-0.328295	1.6335
18.74	5.14975	1.30618	-0.328684	1.63487
18.75	5.15429	1.30722	-0.329031	1.63625
18.76	5.15773	1.30818	-0.329384	1.63756
18.77	5.1566	1.30934	-0.329775	1.63912
18.78	5.16358	1.3104	-0.330138	1.64054
18.79	5.17642	1.31133	-0.330452	1.64178
18.8	5.18177	1.31247	-0.330765	1.64324
18.81	5.18604	1.31352	-0.331077	1.6446
18.82	5.1926	1.3143	-0.331346	1.64564
18.83	5.19836	1.31522	-0.331592	1.64681
18.84	5.20395	1.31639	-0.331835	1.64822
18.85	5.21197	1.31745	-0.332059	1.64951
18.86	5.21768	1.31833	-0.332276	1.65061
18.87	5.22097	1.31929	-0.332533	1.65182
18.88	5.2301	1.32039	-0.332797	1.65319
18.89	5.2402	1.32143	-0.333051	1.65448
18.9	5.24483	1.32228	-0.333309	1.65559
18.91	5.24554	1.32321	-0.333552	1.65676
18.92	5.2481	1.32427	-0.333806	1.65807
18.93	5.25762	1.32521	-0.334121	1.65933
18.94	5.27016	1.32623	-0.334456	1.66068
18.95	5.27702	1.32726	-0.334785	1.66205
18.96	5.27893	1.32819	-0.335126	1.66332
18.97	5.28261	1.32927	-0.335452	1.66472
18.98	5.28188	1.33033	-0.335784	1.66611
18.99	5.28247	1.33123	-0.336161	1.66739
19	5.29622	1.33223	-0.336534	1.66876
19.01	5.30889	1.33332	-0.33688	1.67021
19.02	5.31241	1.33418	-0.337255	1.67143
19.03	5.32015	1.33509	-0.337624	1.67271
19.04	5.3295	1.33618	-0.337938	1.67412
19.05	5.32976	1.337	-0.338259	1.67526
19.06	5.33351	1.33792	-0.338601	1.67652
19.07	5.34257	1.33916	-0.338923	1.67808
19.08	5.34148	1.34017	-0.339261	1.67943
19.09	5.34099	1.34108	-0.339635	1.68071
19.1	5.3559	1.34213	-0.339964	1.6821
19.11	5.36811	1.34313	-0.340273	1.68341
19.12	5.37017	1.34413	-0.340643	1.68477
19.13	5.37397	1.34523	-0.341023	1.68626
19.14	5.38118	1.34619	-0.341375	1.68757
19.15	5.38456	1.34705	-0.341752	1.6888
19.16	5.38877	1.34818	-0.342119	1.6903
19.17	5.3983	1.34921	-0.342422	1.69164
19.18	5.40044	1.35007	-0.342745	1.69281
19.19	5.39903	1.35119	-0.343079	1.69427
19.2	5.4065	1.35228	-0.343386	1.69566
19.21	5.41287	1.35316	-0.343747	1.69691
19.22	5.4145	1.3542	-0.344106	1.6983
19.23	5.41962	1.35533	-0.344367	1.6997
19.24	5.42542	1.35644	-0.344645	1.70108
19.25	5.42842	1.35744	-0.34501	1.70246
19.26	5.43535	1.35841	-0.345366	1.70377
19.27	5.44585	1.35946	-0.345671	1.70513
19.28	5.44849	1.36042	-0.345956	1.70637
19.29	5.44753	1.36127	-0.346186	1.70746
19.3	5.45	1.3623	-0.346376	1.70868
19.31	5.45233	1.36331	-0.346606	1.70991
19.32	5.4568	1.36418	-0.346865	1.71105
19.33	5.46207	1.36526	-0.347085	1.71234
19.34	5.46419	1.36638	-0.347299	1.71368
19.35	5.46912	1.36728	-0.347567	1.71485
19.36	5.47337	1.36828	-0.347829	1.71611
19.37	5.47133	1.36948	-0.348083	1.71757
19.38	5.47615	1.37046	-0.348332	1.7188
19.39	5.49092	1.37128	-0.348512	1.71979
19.4	5.49711	1.37224	-0.348656	1.7209
19.41	5.49584	1.3734	-0.348798	1.7222
19.42	5.49768	1.37441	-0.348912	1.72333
19.43	5.49888	1.37523	-0.349017	1.72424
19.44	5.4988	1.37626	-0.349121	1.72538
19.45	5.50379	1.37727	-0.349197	1.72647
19.46	5.50459	1.37816	-0.349283	1.72745
19.47	5.49955	1.37928	-0.3494	1.72868
19.48	5.50544	1.38035	-0.349508	1.72986
19.49	5.51542	1.38131	-0.349631	1.73094
19.5	5.51729	1.38235	-0.349802	1.73215
19.51	5.52283	1.38336	-0.349965	1.73333
19.52	5.53379	1.38427	-0.350111	1.73438
19.53	5.53665	1.38524	-0.350245	1.73549
19.54	5.53447	1.38634	-0.350355	1.73669
19.55	5.5353	1.38723	-0.350474	1.73771
19.56	5.53706	1.38807	-0.350607	1.73868
19.57	5.54219	1.38917	-0.350729	1.7399
19.58	5.55133	1.3902	-0.35086	1.74106
19.59	5.55519	1.39118	-0.351005	1.74219
19.6	5.55397	1.39232	-0.351154	1.74348
19.61	5.55228	1.39335	-0.351325	1.74467
19.62	5.54703	1.39421	-0.351503	1.74571
19.63	5.54829	1.39531	-0.351648	1.74696
19.64	5.55877	1.39632	-0.351739	1.74806
19.65	5.56054	1.39715	-0.351816	1.74896
19.66	5.56052	1.39817	-0.351899	1.75007
19.67	5.56879	1.39925	-0.351986	1.75124
19.68	5.56523	1.40029	-0.35206	1.75235
19.69	5.55182	1.40118	-0.35211	1.75329
19.7	5.54925	1.40202	-0.352148	1.75417
19.71	5.5555	1.40307	-0.352184	1.75525
19.72	5.5601	1.40423	-0.352238	1.75647
19.73	5.56077	1.40519	-0.352291	1.75748
19.74	5.55759	1.40607	-0.352322	1.75839
19.75	5.55513	1.40709	-0.352366	1.75946
19.76	5.55845	1.40809	-0.352419	1.76051
19.77	5.56804	1.40915	-0.352448	1.76159
19.78	5.57367	1.41019	-0.352465	1.76265
19.79	5.56687	1.41111	-0.352499	1.76361
19.8	5.56572	1.41218	-0.352527	1.76471
19.81	5.57137	1.41329	-0.352536	1.76583
19.82	5.57088	1.41437	-0.352559	1.76693
19.83	5.56877	1.41534	-0.352589	1.76793
19.84	5.56492	1.41626	-0.352604	1.76886
19.85	5.56508	1.41721	-0.352623	1.76984
19.86	5.57491	1.41815	-0.352666	1.77082
19.87	5.58358	1.41911	-0.352704	1.77181
19.88	5.58479	1.42015	-0.352737	1.77289
19.89	5.58771	1.42128	-0.352784	1.77407
19.9	5.59319	1.42228	-0.352825	1.7751
19.91	5.59178	1.42327	-0.352867	1.77614
19.92	5.58879	1.42433	-0.352941	1.77728
19.93	5.5998	1.4253	-0.353035	1.77833
19.94	5.61422	1.42638	-0.353119	1.7795
19.95	5.61702	1.42743	-0.353209	1.78064
19.96	5.61582	1.42822	-0.353354	1.78158
19.97	5.61579	1.42924	-0.35353	1.78277
19.98	5.61835	1.43041	-0.353703	1.78411
[truncated: 15,234 more rows]

## Sheet: M-70-11.0-84
Time [s]	Load [kN]	LVDT 1 [mm]	LVDT 2 [mm]	Displacement [mm]
0	0	0	0	0
0.01	0	0	0	0
0.02	3.8e-05	-1.5e-05	0	-1.5e-05
0.03	0.000608	-0.000194	3e-06	-0.000197
0.04	0.000971	-0.000572	2e-05	-0.000592
0.05	-0.000831	-0.000729	4.6e-05	-0.000775
0.06	-0.000606	-0.000772	4.1e-05	-0.000813
0.07	0.001699	-0.000896	1.6e-05	-0.000912
0.08	-0.000524	-0.001073	2.1e-05	-0.001094
0.09	-0.003228	-0.001274	3.4e-05	-0.001308
0.1	-0.000339	-0.001518	3.9e-05	-0.001557
0.11	-0.000686	-0.001853	4e-05	-0.001893
0.12	-0.003875	-0.002193	3e-05	-0.002223
0.13	-0.000804	-0.002524	3.7e-05	-0.002561
0.14	0.000179	-0.002935	4.9e-05	-0.002984
0.15	-0.002023	-0.003432	3.6e-05	-0.003468
0.16	-0.000764	-0.003965	3.1e-05	-0.003996
0.17	-0.002362	-0.004587	3.8e-05	-0.004625
0.18	-0.005894	-0.005244	4.5e-05	-0.005289
0.19	-0.00119	-0.005786	4.9e-05	-0.005835
0.2	0.003616	-0.006435	4.8e-05	-0.006483
0.21	0.003407	-0.007169	3.5e-05	-0.007204
0.22	0.004451	-0.007635	2.3e-05	-0.007658
0.23	0.009955	-0.007839	3.9e-05	-0.007878
0.24	0.017279	-0.007804	4.7e-05	-0.007851
0.25	0.016167	-0.007492	3.4e-05	-0.007526
0.26	0.017101	-0.007219	3e-05	-0.007249
0.27	0.024968	-0.007226	2.1e-05	-0.007247
0.28	0.022033	-0.007118	3e-06	-0.007121
0.29	0.014367	-0.00682	3e-06	-0.006823
0.3	0.013919	-0.006661	2.5e-05	-0.006686
0.31	0.016158	-0.006565	4.9e-05	-0.006614
0.32	0.018323	-0.006309	4.3e-05	-0.006352
0.33	0.021668	-0.006108	2.1e-05	-0.006129
0.34	0.021533	-0.005941	2.3e-05	-0.005964
0.35	0.021025	-0.005721	2.7e-05	-0.005748
0.36	0.023294	-0.005608	2.1e-05	-0.005629
0.37	0.023754	-0.005424	3.2e-05	-0.005456
0.38	0.023327	-0.005177	4e-05	-0.005217
0.39	0.025407	-0.005087	3.1e-05	-0.005118
0.4	0.026836	-0.005	1.6e-05	-0.005016
0.41	0.025569	-0.004785	1.3e-05	-0.004798
0.42	0.028825	-0.004652	2.8e-05	-0.00468
0.43	0.033452	-0.004522	3.2e-05	-0.004554
0.44	0.028315	-0.004302	2.4e-05	-0.004326
0.45	0.022156	-0.004153	2e-05	-0.004173
0.46	0.026005	-0.004069	2.1e-05	-0.00409
0.47	0.032932	-0.003965	2.2e-05	-0.003987
0.48	0.035495	-0.003839	1.6e-05	-0.003855
0.49	0.031227	-0.00371	1.3e-05	-0.003723
0.5	0.024608	-0.003609	1.7e-05	-0.003626
0.51	0.028572	-0.003537	2e-05	-0.003557
0.52	0.032987	-0.003214	1.9e-05	-0.003233
0.53	0.028406	-0.002861	2.4e-05	-0.002885
0.54	0.024292	-0.002842	2.5e-05	-0.002867
0.55	0.027189	-0.002694	2.2e-05	-0.002716
0.56	0.032747	-0.002321	2.6e-05	-0.002347
0.57	0.032442	-0.001966	1.9e-05	-0.001985
0.58	0.029447	-0.001198	2e-05	-0.001218
0.59	0.02814	0.000408	2.5e-05	0.000383
0.6	0.025171	0.002709	2.4e-05	0.002685
0.61	0.018616	0.004792	3e-05	0.004762
0.62	0.016491	0.004425	2.4e-05	0.004401
0.63	0.012052	0.002143	2.2e-05	0.002121
0.64	-0.0016	0.000959	3.3e-05	0.000926
0.65	-0.00409	0.000625	2.2e-05	0.000603
0.66	0.001916	-0.000189	1e-05	-0.000199
0.67	0.001801	-0.000825	1.9e-05	-0.000844
0.68	0.000633	-0.001198	2.1e-05	-0.001219
0.69	0.002546	-0.001833	1.4e-05	-0.001847
0.7	0.00168	-0.002269	1.9e-05	-0.002288
0.71	-0.002595	-0.002455	3.1e-05	-0.002486
0.72	-0.004141	-0.002722	3.4e-05	-0.002756
0.73	-0.005454	-0.002956	2.8e-05	-0.002984
0.74	-0.003244	-0.003033	3e-05	-0.003063
0.75	0.00203	-0.003073	2.5e-05	-0.003098
0.76	-0.003845	-0.003217	1.7e-05	-0.003234
0.77	-0.008073	-0.003408	2.8e-05	-0.003436
0.78	0.008327	-0.003672	3.5e-05	-0.003707
0.79	0.016912	-0.004174	3.4e-05	-0.004208
0.8	0.007162	-0.005033	3.5e-05	-0.005068
0.81	0.011466	-0.006574	2.5e-05	-0.006599
0.82	0.02274	-0.009053	2.6e-05	-0.009079
0.83	0.016361	-0.010704	3.2e-05	-0.010736
0.84	0.011478	-0.00956	3e-05	-0.00959
0.85	0.020373	-0.007612	4.1e-05	-0.007653
0.86	0.022657	-0.006824	4e-05	-0.006864
0.87	0.023955	-0.006182	2.5e-05	-0.006207
0.88	0.032332	-0.005404	1.3e-05	-0.005417
0.89	0.029761	-0.004922	1.4e-05	-0.004936
0.9	0.024353	-0.004418	3.2e-05	-0.00445
0.91	0.027231	-0.004057	3.5e-05	-0.004092
0.92	0.029174	-0.00393	1.6e-05	-0.003946
0.93	0.030825	-0.003666	1.5e-05	-0.003681
0.94	0.033668	-0.003403	2.8e-05	-0.003431
0.95	0.035781	-0.003285	2.8e-05	-0.003313
0.96	0.04004	-0.003075	1.2e-05	-0.003087
0.97	0.040682	-0.002911	4e-06	-0.002915
0.98	0.035264	-0.002938	1.4e-05	-0.002952
0.99	0.034652	-0.002755	2.3e-05	-0.002778
1	0.037101	-0.002494	2.6e-05	-0.00252
1.01	0.037564	-0.002445	3.3e-05	-0.002478
1.02	0.035292	-0.002181	2.9e-05	-0.00221
1.03	0.029957	-0.001558	2.4e-05	-0.001582
1.04	0.027668	-0.000494	4e-05	-0.000534
1.05	0.030674	0.001375	2.5e-05	0.00135
1.06	0.032664	0.003715	-3e-06	0.003718
1.07	0.02379	0.004471	1.8e-05	0.004453
1.08	0.013496	0.002874	3.2e-05	0.002842
1.09	0.014006	0.001371	5e-06	0.001366
1.1	0.012364	0.000706	1.4e-05	0.000692
1.11	0.009554	2.4e-05	4.8e-05	-2.4e-05
1.12	0.010867	-0.00057	2.8e-05	-0.000598
1.13	0.008226	-0.001191	2e-06	-0.001193
1.14	0.010838	-0.001664	1.2e-05	-0.001676
1.15	0.017703	-0.001852	1.5e-05	-0.001867
1.16	0.009681	-0.002153	1.1e-05	-0.002164
1.17	0.001368	-0.002391	1.8e-05	-0.002409
1.18	0.007827	-0.002412	2.4e-05	-0.002436
1.19	0.007653	-0.002627	3.1e-05	-0.002658
1.2	-0.000155	-0.00298	3.4e-05	-0.003014
1.21	0.001494	-0.003115	2.6e-05	-0.003141
1.22	0.003659	-0.003311	1e-05	-0.003321
1.23	0.001559	-0.003668	1e-05	-0.003678
1.24	-0.002814	-0.004049	3.6e-05	-0.004085
1.25	-0.008314	-0.004947	3.9e-05	-0.004986
1.26	-0.007679	-0.00681	1.5e-05	-0.006825
1.27	0.001953	-0.009203	8e-06	-0.009211
1.28	0.010722	-0.010388	1.3e-05	-0.010401
1.29	0.011116	-0.009201	2e-05	-0.009221
1.3	0.013251	-0.007594	2.3e-05	-0.007617
1.31	0.022368	-0.006818	1.5e-05	-0.006833
1.32	0.0237	-0.006088	1.8e-05	-0.006106
1.33	0.022371	-0.005302	2.4e-05	-0.005326
1.34	0.030117	-0.004835	2.2e-05	-0.004857
1.35	0.033254	-0.00458	1.8e-05	-0.004598
1.36	0.032389	-0.004243	1.1e-05	-0.004254
1.37	0.035402	-0.003777	2.1e-05	-0.003798
1.38	0.037991	-0.003526	3.4e-05	-0.00356
1.39	0.035396	-0.003515	3e-05	-0.003545
1.4	0.031574	-0.003375	1.8e-05	-0.003393
1.41	0.034354	-0.00313	1.6e-05	-0.003146
1.42	0.038824	-0.003069	2.3e-05	-0.003092
1.43	0.038208	-0.003096	1.6e-05	-0.003112
1.44	0.039235	-0.003053	6e-06	-0.003059
1.45	0.037162	-0.003003	8e-06	-0.003011
1.46	0.028718	-0.002869	1.8e-05	-0.002887
1.47	0.027242	-0.002685	2.2e-05	-0.002707
1.48	0.031911	-0.002505	1e-05	-0.002515
1.49	0.031381	-0.002221	1.2e-05	-0.002233
1.5	0.032839	-0.001503	2.6e-05	-0.001529
1.51	0.034078	-0.000166	2.5e-05	-0.000191
1.52	0.022704	0.001879	1.6e-05	0.001863
1.53	0.014317	0.004093	1.8e-05	0.004075
1.54	0.013073	0.004149	3e-05	0.004119
1.55	0.00677	0.002172	2.1e-05	0.002151
1.56	0.00552	0.000986	9e-06	0.000977
1.57	0.011284	0.000484	1.9e-05	0.000465
1.58	0.005563	-0.000466	2.6e-05	-0.000492
1.59	-0.003958	-0.00104	1.2e-05	-0.001052
1.6	0.001043	-0.001188	7e-06	-0.001195
1.61	0.006259	-0.001769	2.8e-05	-0.001797
1.62	0.001075	-0.002293	3.4e-05	-0.002327
1.63	-0.000914	-0.002359	1.6e-05	-0.002375
1.64	-0.001562	-0.00256	1.4e-05	-0.002574
1.65	-0.003982	-0.00284	2.6e-05	-0.002866
1.66	-0.000105	-0.002888	2.6e-05	-0.002914
1.67	-0.000509	-0.002915	3.3e-05	-0.002948
1.68	-0.002965	-0.00302	3.6e-05	-0.003056
1.69	-1.8e-05	-0.002978	1.7e-05	-0.002995
1.7	4.5e-05	-0.002776	1.3e-05	-0.002789
1.71	0.001102	-0.002922	3.2e-05	-0.002954
1.72	0.001162	-0.00326	2.7e-05	-0.003287
1.73	-0.004147	-0.00334	1.5e-05	-0.003355
1.74	-0.00186	-0.003361	3.3e-05	-0.003394
1.75	0.001347	-0.003698	3.6e-05	-0.003734
1.76	-0.005398	-0.004213	1.8e-05	-0.004231
1.77	-0.007123	-0.004969	1.5e-05	-0.004984
1.78	0.002212	-0.006695	1.6e-05	-0.006711
1.79	0.006529	-0.009356	8e-06	-0.009364
1.8	0.006876	-0.010796	6e-06	-0.010802
1.81	0.01221	-0.009633	1.8e-05	-0.009651
1.82	0.015789	-0.007849	2.4e-05	-0.007873
1.83	0.020102	-0.007035	2.2e-05	-0.007057
1.84	0.024522	-0.006386	1.5e-05	-0.006401
1.85	0.023185	-0.005513	2.3e-05	-0.005536
1.86	0.02429	-0.004994	3.1e-05	-0.005025
1.87	0.022484	-0.004747	1.4e-05	-0.004761
1.88	0.017823	-0.004427	2e-05	-0.004447
1.89	0.024719	-0.004123	3.7e-05	-0.00416
1.9	0.034635	-0.003925	1.1e-05	-0.003936
1.91	0.034218	-0.003814	-3e-06	-0.003811
1.92	0.031101	-0.003561	1.7e-05	-0.003578
1.93	0.027999	-0.003261	2.1e-05	-0.003282
1.94	0.026607	-0.003241	1.1e-05	-0.003252
1.95	0.026248	-0.003174	2e-05	-0.003194
1.96	0.02555	-0.002939	2e-05	-0.002959
1.97	0.028582	-0.002865	8e-06	-0.002873
1.98	0.028675	-0.002622	1.9e-05	-0.002641
1.99	0.024665	-0.002085	2.7e-05	-0.002112
2	0.02577	-0.001388	1.4e-05	-0.001402
2.01	0.032401	4.3e-05	8e-06	3.5e-05
2.02	0.032595	0.002475	2.4e-05	0.002451
2.03	0.020049	0.00423	3.1e-05	0.004199
2.04	0.009188	0.003396	1.5e-05	0.003381
2.05	0.006086	0.001628	5e-06	0.001623
2.06	0.000464	0.000837	1.3e-05	0.000824
2.07	-0.000633	0.000193	2.1e-05	0.000172
2.08	0.004222	-0.000564	2e-05	-0.000584
2.09	0.005297	-0.001193	5e-06	-0.001198
2.1	0.005468	-0.00185	-4e-06	-0.001846
2.11	0.002179	-0.002184	-2e-06	-0.002182
2.12	-0.003224	-0.002279	7e-06	-0.002286
2.13	-0.002897	-0.002538	2.2e-05	-0.00256
2.14	0.001417	-0.002677	1.4e-05	-0.002691
2.15	0.000769	-0.002732	1.4e-05	-0.002746
2.16	-0.003388	-0.002927	3.7e-05	-0.002964
2.17	-0.005009	-0.002943	2.9e-05	-0.002972
2.18	-0.008531	-0.002926	8e-06	-0.002934
2.19	-0.005204	-0.003115	2.7e-05	-0.003142
2.2	0.00189	-0.003224	3.5e-05	-0.003259
2.21	0.003454	-0.003302	8e-06	-0.00331
2.22	0.000878	-0.003574	1.3e-05	-0.003587
2.23	-0.00562	-0.003728	3.8e-05	-0.003766
2.24	-0.00467	-0.003937	2.8e-05	-0.003965
2.25	0.004658	-0.004822	1.7e-05	-0.004839
2.26	0.001863	-0.006342	2.4e-05	-0.006366
2.27	-0.004749	-0.008548	2.2e-05	-0.00857
2.28	0.002775	-0.010691	1.9e-05	-0.01071
2.29	0.009086	-0.010421	2.1e-05	-0.010442
2.3	0.009946	-0.008353	1.8e-05	-0.008371
2.31	0.01911	-0.007297	1.2e-05	-0.007309
2.32	0.02482	-0.006836	7e-06	-0.006843
2.33	0.019961	-0.005892	1.5e-05	-0.005907
2.34	0.020458	-0.005293	2.1e-05	-0.005314
2.35	0.0226	-0.005017	2e-05	-0.005037
2.36	0.023392	-0.00447	2e-05	-0.00449
2.37	0.028592	-0.004103	1e-05	-0.004113
2.38	0.027648	-0.004085	1.3e-05	-0.004098
2.39	0.025834	-0.003793	1.9e-05	-0.003812
2.4	0.030773	-0.003528	2e-05	-0.003548
2.41	0.02973	-0.003665	2.6e-05	-0.003691
2.42	0.029214	-0.00356	3.3e-05	-0.003593
2.43	0.038064	-0.003305	2e-05	-0.003325
2.44	0.041887	-0.003305	1e-05	-0.003315
2.45	0.037761	-0.003175	3e-05	-0.003205
2.46	0.035806	-0.002947	3.1e-05	-0.002978
2.47	0.035949	-0.002826	1.2e-05	-0.002838
2.48	0.038822	-0.002494	8e-06	-0.002502
2.49	0.037649	-0.001891	4e-06	-0.001895
2.5	0.030708	-0.00088	9e-06	-0.000889
2.51	0.027397	0.000983	2.1e-05	0.000962
2.52	0.027895	0.003408	1.4e-05	0.003394
2.53	0.025756	0.004173	0	0.004173
2.54	0.021923	0.002484	1.3e-05	0.002471
2.55	0.016522	0.000994	1.7e-05	0.000977
2.56	0.009931	0.000379	-3e-06	0.000382
2.57	0.008905	-0.00035	7e-06	-0.000357
2.58	0.00702	-0.000946	2.5e-05	-0.000971
2.59	-0.000525	-0.001437	1e-05	-0.001447
2.6	-0.001045	-0.001977	2.1e-05	-0.001998
2.61	0.004582	-0.002213	4.1e-05	-0.002254
2.62	0.003001	-0.002375	5e-06	-0.00238
2.63	9.6e-05	-0.002682	-1e-06	-0.002681
2.64	0.002124	-0.002829	3.7e-05	-0.002866
2.65	0.001867	-0.00294	3.2e-05	-0.002972
2.66	-0.002127	-0.003103	1.2e-05	-0.003115
2.67	-0.004761	-0.003134	1.6e-05	-0.00315
2.68	-0.003107	-0.003229	1.9e-05	-0.003248
2.69	-0.000143	-0.003382	2.3e-05	-0.003405
2.7	0.001289	-0.003474	2.2e-05	-0.003496
2.71	0.000682	-0.003666	2.2e-05	-0.003688
2.72	-0.002336	-0.003903	4e-05	-0.003943
2.73	-0.000172	-0.004214	3.9e-05	-0.004253
2.74	0.005402	-0.005052	2.5e-05	-0.005077
2.75	0.005132	-0.006782	2.3e-05	-0.006805
2.76	0.005213	-0.009234	1.6e-05	-0.00925
2.77	0.011981	-0.010829	1.1e-05	-0.01084
2.78	0.014953	-0.009926	1.4e-05	-0.00994
2.79	0.017398	-0.008087	8e-06	-0.008095
2.8	0.028077	-0.007221	1.9e-05	-0.00724
2.81	0.030622	-0.006674	3.3e-05	-0.006707
2.82	0.022651	-0.005813	2.2e-05	-0.005835
2.83	0.025003	-0.005179	9e-06	-0.005188
2.84	0.033275	-0.00486	9e-06	-0.004869
2.85	0.032026	-0.004566	8e-06	-0.004574
2.86	0.030442	-0.004288	1e-06	-0.004289
2.87	0.026423	-0.004047	1.2e-05	-0.004059
2.88	0.021018	-0.003892	2.1e-05	-0.003913
2.89	0.027032	-0.003757	1.4e-05	-0.003771
2.9	0.031497	-0.00367	1.5e-05	-0.003685
2.91	0.031001	-0.003678	1.7e-05	-0.003695
2.92	0.03278	-0.003477	9e-06	-0.003486
2.93	0.028584	-0.003142	8e-06	-0.00315
2.94	0.029094	-0.002938	9e-06	-0.002947
2.95	0.038605	-0.002648	3e-06	-0.002651
2.96	0.039544	-0.002221	5e-06	-0.002226
2.97	0.0294	-0.00164	1.1e-05	-0.001651
2.98	0.021331	-0.000267	9e-06	-0.000276
2.99	0.026297	0.002138	1e-05	0.002128
3	0.030314	0.00407	2.2e-05	0.004048
3.01	0.018459	0.003498	1.3e-05	0.003485
3.02	0.005343	0.001573	-3e-06	0.001576
3.03	0.001673	0.000537	1e-06	0.000536
3.04	0.002135	7.6e-05	4e-06	7.2e-05
3.05	0.003285	-0.0006	5e-06	-0.000605
3.06	0.006733	-0.001283	9e-06	-0.001292
3.07	0.010622	-0.001691	7e-06	-0.001698
3.08	0.008754	-0.001978	3e-06	-0.001981
3.09	0.004082	-0.002375	1.5e-05	-0.00239
3.1	0.003883	-0.002669	3e-05	-0.002699
3.11	0.006338	-0.002686	2.9e-05	-0.002715
3.12	0.004753	-0.00284	2.2e-05	-0.002862
3.13	0.004416	-0.003186	2.1e-05	-0.003207
3.14	0.003747	-0.003258	1.7e-05	-0.003275
3.15	-0.000782	-0.0033	1.3e-05	-0.003313
3.16	-0.001196	-0.003495	1.7e-05	-0.003512
3.17	0.002587	-0.003599	2.2e-05	-0.003621
3.18	0.00314	-0.003805	3.1e-05	-0.003836
3.19	0.001518	-0.004264	3.3e-05	-0.004297
3.2	0.003903	-0.004932	2.3e-05	-0.004955
3.21	0.0046	-0.006218	2.5e-05	-0.006243
3.22	-0.00011	-0.008608	3.1e-05	-0.008639
3.23	0.003852	-0.010749	1.8e-05	-0.010767
3.24	0.015467	-0.010382	6e-06	-0.010388
3.25	0.014839	-0.008505	1.3e-05	-0.008518
3.26	0.01083	-0.007361	2.2e-05	-0.007383
3.27	0.017622	-0.006767	2.6e-05	-0.006793
3.28	0.023451	-0.006064	2.3e-05	-0.006087
3.29	0.019665	-0.005501	1.9e-05	-0.00552
3.3	0.017195	-0.00513	2e-05	-0.00515
3.31	0.023104	-0.004795	1.9e-05	-0.004814
3.32	0.025539	-0.00456	1e-05	-0.00457
3.33	0.023027	-0.004237	-1e-06	-0.004236
3.34	0.024122	-0.00383	5e-06	-0.003835
3.35	0.029815	-0.00376	1.7e-05	-0.003777
3.36	0.03013	-0.003844	1e-05	-0.003854
3.37	0.029524	-0.003688	1.3e-05	-0.003701
3.38	0.038609	-0.003578	1.6e-05	-0.003594
3.39	0.038921	-0.003567	-3e-06	-0.003564
3.4	0.025906	-0.00348	2e-06	-0.003482
3.41	0.025405	-0.003355	2.3e-05	-0.003378
3.42	0.030016	-0.003199	3e-05	-0.003229
3.43	0.024296	-0.003063	2.7e-05	-0.00309
3.44	0.023408	-0.002969	1.5e-05	-0.002984
3.45	0.025056	-0.002686	7e-06	-0.002693
3.46	0.021047	-0.002074	1.7e-05	-0.002091
3.47	0.027545	-0.001037	2.3e-05	-0.00106
3.48	0.035955	0.000823	1.6e-05	0.000807
3.49	0.030657	0.0033	9e-06	0.003291
3.5	0.022983	0.004147	2e-06	0.004145
3.51	0.016077	0.002562	1e-06	0.002561
3.52	0.00847	0.001055	1.3e-05	0.001042
3.53	0.004622	0.000424	1e-05	0.000414
3.54	0.003259	-0.000385	1e-06	-0.000386
3.55	0.008177	-0.001006	1.6e-05	-0.001022
3.56	0.011651	-0.001301	2.4e-05	-0.001325
3.57	0.007192	-0.001824	1.6e-05	-0.00184
3.58	0.004344	-0.00218	1.3e-05	-0.002193
3.59	-0.001436	-0.002359	1.5e-05	-0.002374
3.6	-0.009299	-0.002751	1.3e-05	-0.002764
3.61	-0.005208	-0.003038	1.4e-05	-0.003052
3.62	0.004757	-0.003198	1.8e-05	-0.003216
3.63	0.001789	-0.003393	2.4e-05	-0.003417
3.64	-0.002509	-0.003444	3.2e-05	-0.003476
3.65	0.001296	-0.003534	2.6e-05	-0.00356
3.66	0.005073	-0.003762	6e-06	-0.003768
3.67	0.007796	-0.003907	9e-06	-0.003916
3.68	0.005943	-0.004246	1.8e-05	-0.004264
3.69	0.000581	-0.005104	5e-06	-0.005109
3.7	-0.000297	-0.00657	1.3e-05	-0.006583
3.71	0.001666	-0.008872	2.9e-05	-0.008901
3.72	0.002291	-0.010863	2.3e-05	-0.010886
3.73	0.005245	-0.010217	2.8e-05	-0.010245
3.74	0.010322	-0.008253	2.4e-05	-0.008277
3.75	0.010375	-0.007348	1e-05	-0.007358
3.76	0.012018	-0.00676	9e-06	-0.006769
3.77	0.02432	-0.005935	0	-0.005935
3.78	0.032425	-0.005461	0	-0.005461
3.79	0.028776	-0.005136	1.4e-05	-0.00515
3.8	0.028347	-0.004628	3e-06	-0.004631
3.81	0.031338	-0.004326	-7e-06	-0.004319
3.82	0.032114	-0.00416	1.4e-05	-0.004174
3.83	0.032336	-0.003792	2.2e-05	-0.003814
3.84	0.03306	-0.003634	9e-06	-0.003643
3.85	0.035421	-0.003663	2.4e-05	-0.003687
3.86	0.03778	-0.003526	4.2e-05	-0.003568
3.87	0.03906	-0.003412	3e-05	-0.003442
3.88	0.037191	-0.003374	1.2e-05	-0.003386
3.89	0.027906	-0.003139	2e-06	-0.003141
3.9	0.023139	-0.002855	1.3e-05	-0.002868
3.91	0.031274	-0.002661	1.4e-05	-0.002675
3.92	0.037441	-0.001985	-8e-06	-0.001977
3.93	0.033059	-0.000691	-7e-06	-0.000684
3.94	0.033998	0.001314	1.2e-05	0.001302
3.95	0.03761	0.003742	7e-06	0.003735
3.96	0.031404	0.004008	-4e-06	0.004012
3.97	0.023194	0.001886	8e-06	0.001878
3.98	0.018998	0.000578	1e-05	0.000568
3.99	0.01523	0.000229	-1.2e-05	0.000241
4	0.012705	-0.000642	-3e-06	-0.000639
4.01	0.012437	-0.001366	2.5e-05	-0.001391
4.02	0.012487	-0.001596	2.2e-05	-0.001618
4.03	0.014097	-0.002087	1.3e-05	-0.0021
4.04	0.013194	-0.002491	2.1e-05	-0.002512
4.05	0.003737	-0.002432	2.9e-05	-0.002461
4.06	0.001151	-0.002653	2e-05	-0.002673
4.07	0.009316	-0.003024	1.1e-05	-0.003035
4.08	0.011689	-0.003	1.6e-05	-0.003016
4.09	0.008629	-0.003075	1.4e-05	-0.003089
4.1	0.009757	-0.00335	1.1e-05	-0.003361
4.11	0.011713	-0.003394	1.3e-05	-0.003407
4.12	0.007093	-0.003343	5e-06	-0.003348
4.13	0.004536	-0.003365	-4e-06	-0.003361
4.14	0.01073	-0.003335	9e-06	-0.003344
4.15	0.012046	-0.003451	3e-05	-0.003481
4.16	0.00699	-0.003706	1.9e-05	-0.003725
4.17	0.004242	-0.003865	-2e-06	-0.003863
4.18	0.003534	-0.00421	1.6e-05	-0.004226
4.19	0.006408	-0.004897	2.2e-05	-0.004919
4.2	0.009989	-0.006048	-8e-06	-0.00604
4.21	0.011752	-0.008155	3e-06	-0.008158
4.22	0.017575	-0.010616	2.6e-05	-0.010642
4.23	0.022933	-0.010953	-1e-06	-0.010952
4.24	0.023821	-0.008984	-1e-06	-0.008983
4.25	0.026744	-0.007612	3.2e-05	-0.007644
4.26	0.029249	-0.007119	2.4e-05	-0.007143
4.27	0.02615	-0.00636	3e-06	-0.006363
4.28	0.024114	-0.005837	1.2e-05	-0.005849
4.29	0.02627	-0.005458	2.5e-05	-0.005483
4.3	0.028477	-0.004865	2e-05	-0.004885
4.31	0.028648	-0.004487	1.6e-05	-0.004503
4.32	0.029344	-0.004301	2.3e-05	-0.004324
4.33	0.033898	-0.004088	2.3e-05	-0.004111
4.34	0.036639	-0.003967	1.4e-05	-0.003981
4.35	0.033559	-0.003953	5e-06	-0.003958
4.36	0.030249	-0.00384	-6e-06	-0.003834
4.37	0.03021	-0.003712	4e-06	-0.003716
4.38	0.034254	-0.003636	3.1e-05	-0.003667
4.39	0.044267	-0.003413	2.6e-05	-0.003439
4.4	0.050753	-0.003222	1.7e-05	-0.003239
4.41	0.045884	-0.003146	1.9e-05	-0.003165
4.42	0.0367	-0.002859	-2e-06	-0.002857
4.43	0.034145	-0.002352	-1.1e-05	-0.002341
4.44	0.039942	-0.001503	1.2e-05	-0.001515
4.45	0.043131	0.000152	1.6e-05	0.000136
4.46	0.038127	0.002644	0	0.002644
4.47	0.030819	0.004197	1e-05	0.004187
4.48	0.025195	0.002959	1e-05	0.002949
4.49	0.023394	0.00102	-1.2e-05	0.001032
4.5	0.022896	0.000422	-6e-06	0.000428
4.51	0.019405	-7.1e-05	6e-06	-7.7e-05
4.52	0.016612	-0.001046	9e-06	-0.001055
4.53	0.016485	-0.00164	7e-06	-0.001647
4.54	0.015133	-0.001946	9e-06	-0.001955
4.55	0.009431	-0.002308	9e-06	-0.002317
4.56	0.006569	-0.002514	3e-06	-0.002517
4.57	0.009598	-0.002724	6e-06	-0.00273
4.58	0.01105	-0.002984	1.9e-05	-0.003003
4.59	0.003198	-0.003134	3.1e-05	-0.003165
4.6	-0.003656	-0.00323	1.4e-05	-0.003244
4.61	0.002169	-0.003257	-1.2e-05	-0.003245
4.62	0.007124	-0.003355	-8e-06	-0.003347
4.63	-0.00138	-0.00352	1.3e-05	-0.003533
4.64	-0.006634	-0.003555	2.3e-05	-0.003578
4.65	0.003835	-0.003667	2.2e-05	-0.003689
4.66	0.011514	-0.003906	8e-06	-0.003914
4.67	0.007426	-0.004218	0	-0.004218
4.68	0.00615	-0.004947	6e-06	-0.004953
4.69	0.005577	-0.006323	1.5e-05	-0.006338
4.7	0.005389	-0.008456	2.7e-05	-0.008483
4.71	0.017342	-0.01071	2.1e-05	-0.010731
4.72	0.0268	-0.010802	8e-06	-0.01081
4.73	0.029011	-0.008733	1e-05	-0.008743
4.74	0.035482	-0.00736	-8e-06	-0.007352
4.75	0.038808	-0.006974	-2e-05	-0.006954
4.76	0.032741	-0.006263	2e-06	-0.006265
4.77	0.032877	-0.005617	9e-06	-0.005626
4.78	0.039082	-0.005394	-1e-06	-0.005393
4.79	0.037875	-0.005048	1e-06	-0.005049
4.8	0.040434	-0.004509	9e-06	-0.004518
4.81	0.040297	-0.004267	1.7e-05	-0.004284
4.82	0.029168	-0.004199	1.5e-05	-0.004214
4.83	0.030164	-0.003909	1.9e-05	-0.003928
4.84	0.036337	-0.003637	3.3e-05	-0.00367
4.85	0.034624	-0.00348	2.3e-05	-0.003503
4.86	0.032413	-0.003344	-2e-06	-0.003342
4.87	0.030673	-0.003336	-2e-06	-0.003334
4.88	0.032675	-0.003247	7e-06	-0.003254
4.89	0.036034	-0.002972	-2e-06	-0.00297
4.9	0.032335	-0.002654	-1.1e-05	-0.002643
4.91	0.032751	-0.002124	2e-06	-0.002126
4.92	0.033271	-0.000908	5e-06	-0.000913
4.93	0.028561	0.001161	-2e-06	0.001163
4.94	0.031767	0.003329	1e-05	0.003319
4.95	0.030932	0.003707	1.7e-05	0.00369
4.96	0.018092	0.002055	-9e-06	0.002064
4.97	0.009616	0.000597	-1.2e-05	0.000609
4.98	0.014572	6.9e-05	1.2e-05	5.7e-05
4.99	0.021071	-0.000536	1.4e-05	-0.00055
5	0.0213	-0.001322	5e-06	-0.001327
5.01	0.016133	-0.001822	1.8e-05	-0.00184
5.02	0.006229	-0.002211	2e-05	-0.002231
5.03	0.002819	-0.002478	-2e-06	-0.002476
5.04	0.0066	-0.002517	1.1e-05	-0.002528
5.05	0.004845	-0.002692	2.3e-05	-0.002715
5.06	0.001233	-0.003028	4e-06	-0.003032
5.07	0.002312	-0.003236	7e-06	-0.003243
5.08	-0.000247	-0.003249	2.2e-05	-0.003271
5.09	-0.003297	-0.00328	5e-06	-0.003285
5.1	0.002431	-0.003448	-1.3e-05	-0.003435
5.11	0.005196	-0.00347	8e-06	-0.003478
5.12	0.000116	-0.003467	2.4e-05	-0.003491
5.13	-0.002377	-0.003661	1.3e-05	-0.003674
5.14	-0.001493	-0.00378	1.5e-05	-0.003795
5.15	-0.003655	-0.003983	1.1e-05	-0.003994
5.16	-0.000892	-0.004513	-1.1e-05	-0.004502
5.17	0.009859	-0.005342	9e-06	-0.005351
5.18	0.011421	-0.006949	3.8e-05	-0.006987
5.19	0.00666	-0.009486	1.1e-05	-0.009497
5.2	0.00662	-0.011103	-4e-06	-0.011099
5.21	0.006188	-0.010077	1.9e-05	-0.010096
5.22	0.006578	-0.008303	8e-06	-0.008311
5.23	0.00838	-0.007452	-1.1e-05	-0.007441
5.24	0.012148	-0.006794	0	-0.006794
5.25	0.021011	-0.006098	2e-06	-0.0061
5.26	0.026813	-0.005504	4e-06	-0.005508
5.27	0.024472	-0.005147	2.1e-05	-0.005168
5.28	0.026424	-0.004952	2.3e-05	-0.004975
5.29	0.032409	-0.00449	9e-06	-0.004499
5.3	0.030516	-0.004065	1.6e-05	-0.004081
5.31	0.028695	-0.004075	2e-05	-0.004095
5.32	0.033224	-0.004072	1e-06	-0.004073
5.33	0.035665	-0.003723	-9e-06	-0.003714
5.34	0.037087	-0.003506	-6e-06	-0.0035
5.35	0.03792	-0.003486	5e-06	-0.003491
5.36	0.030472	-0.003292	1.7e-05	-0.003309
5.37	0.025272	-0.003121	1.6e-05	-0.003137
5.38	0.027837	-0.003026	1.4e-05	-0.00304
5.39	0.029819	-0.002602	1.6e-05	-0.002618
5.4	0.029087	-0.001772	8e-06	-0.00178
5.41	0.028264	-0.000439	-4e-06	-0.000435
5.42	0.025285	0.001677	-9e-06	0.001686
5.43	0.024298	0.003788	-8e-06	0.003796
5.44	0.023814	0.003522	6e-06	0.003516
5.45	0.010231	0.001453	1.8e-05	0.001435
5.46	-0.00166	0.000402	2e-06	0.0004
5.47	0.001255	-9.8e-05	-1.6e-05	-8.2e-05
5.48	0.001771	-0.000905	-2e-06	-0.000903
5.49	0.001063	-0.001339	1.8e-05	-0.001357
5.5	0.005257	-0.001784	1.4e-05	-0.001798
5.51	0.003469	-0.002309	1.1e-05	-0.00232
5.52	0.001122	-0.002595	1.7e-05	-0.002612
5.53	0.004996	-0.002949	1.2e-05	-0.002961
5.54	0.003291	-0.003073	2e-06	-0.003075
5.55	-0.003535	-0.002944	1e-06	-0.002945
5.56	-0.002288	-0.00314	-4e-06	-0.003136
5.57	-0.001337	-0.003389	0	-0.003389
5.58	-0.007615	-0.003293	1.9e-05	-0.003312
5.59	-0.003935	-0.003313	3.1e-05	-0.003344
5.6	0.004862	-0.003626	2.5e-05	-0.003651
5.61	0.002653	-0.003779	1.6e-05	-0.003795
5.62	-0.001145	-0.003891	3e-06	-0.003894
5.63	0.000788	-0.004345	5e-06	-0.00435
5.64	0.004512	-0.005025	1.8e-05	-0.005043
5.65	0.007622	-0.006359	1.5e-05	-0.006374
5.66	0.00709	-0.008817	-2e-06	-0.008815
5.67	0.009018	-0.010998	-8e-06	-0.01099
5.68	0.01181	-0.010539	7e-06	-0.010546
5.69	0.010413	-0.008513	1.3e-05	-0.008526
5.7	0.01106	-0.007461	-7e-06	-0.007454
5.71	0.012868	-0.006929	-1.1e-05	-0.006918
5.72	0.017065	-0.00616	5e-06	-0.006165
5.73	0.022063	-0.005677	5e-06	-0.005682
5.74	0.018782	-0.005305	-5e-06	-0.0053
5.75	0.015761	-0.004727	-1e-06	-0.004726
5.76	0.022244	-0.004431	2e-06	-0.004433
5.77	0.029106	-0.004395	-2e-06	-0.004393
5.78	0.027962	-0.004006	5e-06	-0.004011
5.79	0.026773	-0.003711	2e-06	-0.003713
5.8	0.032589	-0.003819	-1.3e-05	-0.003806
5.81	0.035643	-0.003768	-1e-06	-0.003767
5.82	0.030891	-0.003533	2.4e-05	-0.003557
5.83	0.027964	-0.003441	1.5e-05	-0.003456
5.84	0.029496	-0.003309	7e-06	-0.003316
5.85	0.026405	-0.003006	1.5e-05	-0.003021
5.86	0.024862	-0.002668	8e-06	-0.002676
5.87	0.030726	-0.002137	4e-06	-0.002141
5.88	0.030804	-0.001107	-4e-06	-0.001103
5.89	0.025507	0.000662	-1.6e-05	0.000678
5.9	0.024755	0.003033	-3e-06	0.003036
5.91	0.01911	0.004037	4e-06	0.004033
5.92	0.008236	0.002429	-1.1e-05	0.00244
5.93	0.007009	0.000678	-8e-06	0.000686
5.94	0.009953	0.000207	9e-06	0.000198
5.95	0.00994	-0.000419	2.1e-05	-0.00044
5.96	0.013804	-0.001276	2e-05	-0.001296
5.97	0.011406	-0.001737	9e-06	-0.001746
5.98	0.000331	-0.002143	9e-06	-0.002152
5.99	0.00306	-0.002515	1.2e-05	-0.002527
6	0.008535	-0.002768	2e-06	-0.00277
6.01	0.001021	-0.002919	2e-06	-0.002921
6.02	-0.001232	-0.003007	6e-06	-0.003013
6.03	0.000618	-0.003167	4e-06	-0.003171
6.04	-0.002727	-0.003245	6e-06	-0.003251
6.05	-0.001093	-0.003228	7e-06	-0.003235
6.06	0.002548	-0.003411	1.3e-05	-0.003424
6.07	-0.005532	-0.003664	1.4e-05	-0.003678
6.08	-0.014593	-0.003786	1.3e-05	-0.003799
6.09	-0.012064	-0.003945	1.4e-05	-0.003959
6.1	-0.005321	-0.004197	7e-06	-0.004204
6.11	0.003342	-0.004754	-2e-06	-0.004752
6.12	0.009692	-0.006016	5e-06	-0.006021
6.13	0.004309	-0.008164	1.9e-05	-0.008183
6.14	-0.000912	-0.010478	7e-06	-0.010485
6.15	0.004315	-0.01078	-1e-05	-0.01077
6.16	0.01279	-0.009008	0	-0.009008
6.17	0.019511	-0.007767	9e-06	-0.007776
6.18	0.02314	-0.007327	1e-06	-0.007328
6.19	0.021307	-0.006533	1e-05	-0.006543
6.2	0.02014	-0.005752	1.6e-05	-0.005768
6.21	0.027366	-0.005392	2e-06	-0.005394
6.22	0.031352	-0.005007	6e-06	-0.005013
6.23	0.026208	-0.00451	1.5e-05	-0.004525
6.24	0.024551	-0.004271	1.8e-05	-0.004289
6.25	0.027665	-0.004154	1.5e-05	-0.004169
6.26	0.029951	-0.00394	5e-06	-0.003945
6.27	0.031083	-0.003863	1.1e-05	-0.003874
6.28	0.033727	-0.00381	1.6e-05	-0.003826
6.29	0.035456	-0.003521	5e-06	-0.003526
6.3	0.032968	-0.003375	5e-06	-0.00338
6.31	0.034813	-0.003407	8e-06	-0.003415
6.32	0.038945	-0.00322	-1e-06	-0.003219
6.33	0.034255	-0.002907	3e-06	-0.00291
6.34	0.026903	-0.002629	1.8e-05	-0.002647
6.35	0.022897	-0.002023	1.8e-05	-0.002041
6.36	0.0214	-0.000698	4e-06	-0.000702
6.37	0.02155	0.001504	-1.2e-05	0.001516
6.38	0.021391	0.003747	-1.8e-05	0.003765
6.39	0.016077	0.003654	-6e-06	0.00366
6.4	0.008973	0.001626	-1e-06	0.001627
6.41	0.006849	0.000555	-1.8e-05	0.000573
6.42	0.006832	2.1e-05	-1.6e-05	3.7e-05
6.43	0.00727	-0.001029	6e-06	-0.001035
6.44	0.005325	-0.001565	1.3e-05	-0.001578
6.45	0.001311	-0.0025	3e-06	-0.002503
6.46	0.007009	-0.005474	-8e-06	-0.005466
6.47	0.019767	-0.008293	-1e-05	-0.008283
6.48	0.028043	-0.007316	-1e-06	-0.007315
6.49	0.032542	-0.004491	1.2e-05	-0.004503
6.5	0.037882	-0.00301	1.8e-05	-0.003028
6.51	0.042028	-0.001409	1.6e-05	-0.001425
6.52	0.046133	0.000754	1e-05	0.000744
6.53	0.057137	0.0021	7e-06	0.002093
6.54	0.063581	0.003296	1e-05	0.003286
6.55	0.061321	0.004959	3e-06	0.004956
6.56	0.065615	0.006423	-1.1e-05	0.006434
6.57	0.072442	0.007565	-2e-05	0.007585
6.58	0.071823	0.008752	-2.6e-05	0.008778
6.59	0.073612	0.009885	-2.2e-05	0.009907
6.6	0.082267	0.010845	-1.6e-05	0.010861
6.61	0.085034	0.011967	-2.8e-05	0.011995
6.62	0.082314	0.013092	-3.3e-05	0.013125
6.63	0.084499	0.013988	-2.3e-05	0.014011
6.64	0.086765	0.015025	-2.4e-05	0.015049
6.65	0.08671	0.016134	-2.9e-05	0.016163
6.66	0.093255	0.017153	-1.7e-05	0.01717
6.67	0.104962	0.018135	-1.5e-05	0.01815
6.68	0.10904	0.019128	-2.7e-05	0.019155
6.69	0.104334	0.020108	-3.5e-05	0.020143
6.7	0.098169	0.021131	-4.2e-05	0.021173
6.71	0.098736	0.022157	-4e-05	0.022197
6.72	0.107444	0.02307	-3.9e-05	0.023109
6.73	0.111977	0.024029	-5.3e-05	0.024082
6.74	0.110659	0.025066	-5.8e-05	0.025124
6.75	0.113716	0.026193	-4.8e-05	0.026241
6.76	0.120664	0.027246	-4.9e-05	0.027295
6.77	0.121677	0.028131	-5.9e-05	0.02819
6.78	0.120012	0.029201	-5.4e-05	0.029255
6.79	0.120043	0.030333	-4.2e-05	0.030375
6.8	0.119633	0.031426	-4.6e-05	0.031472
6.81	0.120145	0.032504	-7.2e-05	0.032576
6.82	0.1241	0.033448	-8.4e-05	0.033532
6.83	0.131797	0.034466	-7.7e-05	0.034543
6.84	0.138677	0.035565	-8.4e-05	0.035649
6.85	0.14104	0.036589	-8.7e-05	0.036676
6.86	0.140524	0.037625	-7.9e-05	0.037704
6.87	0.141771	0.038835	-8.5e-05	0.03892
6.88	0.141533	0.039907	-9.8e-05	0.040005
6.89	0.138844	0.040667	-9.9e-05	0.040766
6.9	0.141773	0.041778	-0.000101	0.041879
6.91	0.149332	0.04309	-0.000106	0.043196
6.92	0.152062	0.043946	-0.000116	0.044062
6.93	0.150244	0.044869	-0.000122	0.044991
6.94	0.151967	0.046003	-0.000112	0.046115
6.95	0.160004	0.046999	-0.000112	0.047111
6.96	0.166656	0.048031	-0.000124	0.048155
6.97	0.166741	0.049203	-0.000132	0.049335
6.98	0.165535	0.050183	-0.000122	0.050305
6.99	0.167763	0.051019	-0.000108	0.051127
7	0.173693	0.052052	-0.000116	0.052168
7.01	0.177809	0.052986	-0.000129	0.053115
7.02	0.175969	0.053861	-0.000145	0.054006
7.03	0.174477	0.054956	-0.00015	0.055106
7.04	0.178435	0.055928	-0.000147	0.056075
7.05	0.181759	0.056841	-0.000167	0.057008
7.06	0.182202	0.057987	-0.000179	0.058166
7.07	0.186212	0.059058	-0.000161	0.059219
7.08	0.192352	0.059958	-0.000159	0.060117
7.09	0.194258	0.061043	-0.000173	0.061216
7.1	0.188452	0.062152	-0.000179	0.062331
7.11	0.186379	0.063037	-0.000189	0.063226
7.12	0.19773	0.063974	-0.000194	0.064168
7.13	0.209138	0.064994	-0.00019	0.065184
7.14	0.211642	0.065971	-0.000195	0.066166
7.15	0.213812	0.067136	-0.000208	0.067344
7.16	0.216737	0.068239	-0.000218	0.068457
7.17	0.218837	0.069083	-0.000226	0.069309
7.18	0.221115	0.070092	-0.000232	0.070324
7.19	0.223005	0.071222	-0.000235	0.071457
7.2	0.226547	0.07216	-0.000242	0.072402
7.21	0.230436	0.073124	-0.000255	0.073379
7.22	0.232157	0.074345	-0.000259	0.074604
7.23	0.235502	0.075344	-0.000253	0.075597
7.24	0.241024	0.076205	-0.000262	0.076467
7.25	0.244173	0.077283	-0.000287	0.07757
7.26	0.24632	0.078333	-0.000296	0.078629
7.27	0.247597	0.079272	-0.00029	0.079562
7.28	0.247759	0.080313	-0.000301	0.080614
7.29	0.25332	0.081361	-0.000326	0.081687
7.3	0.259221	0.082274	-0.000333	0.082607
7.31	0.257237	0.083267	-0.000323	0.08359
7.32	0.254355	0.084339	-0.000343	0.084682
7.33	0.260828	0.085364	-0.000372	0.085736
7.34	0.271196	0.08638	-0.000382	0.086762
7.35	0.278682	0.087398	-0.000403	0.087801
7.36	0.284987	0.088403	-0.000423	0.088826
7.37	0.289262	0.08945	-0.000429	0.089879
7.38	0.289872	0.090441	-0.000447	0.090888
7.39	0.288424	0.091393	-0.00047	0.091863
7.4	0.292401	0.092448	-0.000488	0.092936
7.41	0.30216	0.093454	-0.000508	0.093962
7.42	0.307992	0.094369	-0.000526	0.094895
7.43	0.301028	0.095329	-0.00056	0.095889
7.44	0.29683	0.096403	-0.00061	0.097013
7.45	0.305433	0.097423	-0.000648	0.098071
7.46	0.310377	0.098299	-0.000676	0.098975
7.47	0.311055	0.099316	-0.000706	0.100022
7.48	0.31577	0.100525	-0.000744	0.101269
7.49	0.32174	0.101522	-0.000785	0.102307
7.5	0.331915	0.102362	-0.00083	0.103192
7.51	0.340009	0.103512	-0.000875	0.104387
7.52	0.339049	0.104676	-0.000932	0.105608
7.53	0.337461	0.105556	-0.001008	0.106564
7.54	0.340537	0.106506	-0.001089	0.107595
7.55	0.345664	0.107732	-0.001209	0.108941
7.56	0.350231	0.108733	-0.001379	0.110112
7.57	0.355677	0.109661	-0.001607	0.111268
7.58	0.360896	0.110853	-0.001936	0.112789
7.59	0.36473	0.111809	-0.002362	0.114171
7.6	0.369954	0.1127	-0.002928	0.115628
7.61	0.370106	0.113798	-0.003697	0.117495
7.62	0.368002	0.11477	-0.004608	0.119378
7.63	0.37454	0.115814	-0.005605	0.121419
7.64	0.384236	0.117043	-0.006696	0.123739
7.65	0.387271	0.118068	-0.007695	0.125763
7.66	0.389513	0.118892	-0.008398	0.12729
7.67	0.394493	0.119939	-0.008913	0.128852
7.68	0.395651	0.121012	-0.009369	0.130381
7.69	0.395535	0.121838	-0.009753	0.131591
7.7	0.399922	0.122819	-0.010147	0.132966
7.71	0.404758	0.123826	-0.010573	0.134399
7.72	0.40548	0.124728	-0.010967	0.135695
7.73	0.405394	0.125935	-0.01137	0.137305
7.74	0.406253	0.127065	-0.01181	0.138875
7.75	0.409208	0.127936	-0.0123	0.140236
7.76	0.414848	0.129045	-0.012869	0.141914
7.77	0.419908	0.130162	-0.013496	0.143658
7.78	0.427056	0.131023	-0.014114	0.145137
7.79	0.432955	0.132032	-0.014669	0.146701
7.8	0.433947	0.133144	-0.015175	0.148319
7.81	0.436061	0.134076	-0.015695	0.149771
7.82	0.439871	0.13494	-0.016233	0.151173
7.83	0.440057	0.135963	-0.016734	0.152697
7.84	0.436747	0.136974	-0.017182	0.154156
7.85	0.438828	0.138019	-0.017599	0.155618
7.86	0.443791	0.139103	-0.018055	0.157158
7.87	0.447265	0.139959	-0.018605	0.158564
7.88	0.452539	0.140832	-0.019218	0.16005
7.89	0.458712	0.142039	-0.019846	0.161885
7.9	0.461709	0.143225	-0.020453	0.163678
7.91	0.458268	0.144117	-0.020967	0.165084
7.92	0.459512	0.145052	-0.021387	0.166439
7.93	0.467721	0.146118	-0.021836	0.167954
7.94	0.474766	0.147032	-0.02231	0.169342
7.95	0.47799	0.147926	-0.022745	0.170671
7.96	0.478112	0.148878	-0.023213	0.172091
7.97	0.483758	0.149746	-0.023797	0.173543
7.98	0.489772	0.150776	-0.024378	0.175154
7.99	0.486943	0.152007	-0.02484	0.176847
8	0.48862	0.152984	-0.025303	0.178287
8.01	0.497328	0.153864	-0.025819	0.179683
8.02	0.49928	0.154983	-0.026332	0.181315
8.03	0.502156	0.156141	-0.02684	0.182981
8.04	0.511437	0.157146	-0.027358	0.184504
8.05	0.509597	0.158137	-0.027916	0.186053
8.06	0.50484	0.159137	-0.028497	0.187634
8.07	0.515799	0.160077	-0.029031	0.189108
8.08	0.525278	0.161016	-0.029483	0.190499
8.09	0.526926	0.162074	-0.02989	0.191964
8.1	0.53221	0.163225	-0.030331	0.193556
8.11	0.535697	0.164243	-0.030816	0.195059
8.12	0.538157	0.165299	-0.031324	0.196623
8.13	0.543523	0.166479	-0.03187	0.198349
8.14	0.545559	0.167449	-0.032433	0.199882
8.15	0.545766	0.16847	-0.032948	0.201418
8.16	0.548414	0.169677	-0.033439	0.203116
8.17	0.55037	0.170553	-0.033979	0.204532
8.18	0.551065	0.17144	-0.034547	0.205987
8.19	0.554569	0.172677	-0.035083	0.20776
8.2	0.559298	0.173647	-0.035577	0.209224
8.21	0.563274	0.17443	-0.036011	0.210441
8.22	0.570807	0.175495	-0.036418	0.211913
8.23	0.57969	0.176619	-0.036891	0.21351
8.24	0.580726	0.177729	-0.03743	0.215159
8.25	0.580959	0.178653	-0.037979	0.216632
8.26	0.589323	0.179548	-0.038543	0.218091
8.27	0.598108	0.180727	-0.039116	0.219843
8.28	0.601442	0.181842	-0.039655	0.221497
8.29	0.604681	0.182715	-0.040243	0.222958
8.3	0.608356	0.183634	-0.040947	0.224581
8.31	0.61644	0.184716	-0.041624	0.22634
8.32	0.625099	0.185693	-0.042199	0.227892
8.33	0.627797	0.186569	-0.042765	0.229334
8.34	0.630896	0.187646	-0.043371	0.231017
8.35	0.636149	0.188688	-0.043978	0.232666
8.36	0.638719	0.189437	-0.04456	0.233997
8.37	0.641682	0.190242	-0.045144	0.235386
8.38	0.647735	0.191372	-0.045736	0.237108
8.39	0.652357	0.192552	-0.046296	0.238848
8.4	0.656417	0.193454	-0.046838	0.240292
8.41	0.663982	0.194376	-0.047392	0.241768
8.42	0.669605	0.195468	-0.047914	0.243382
8.43	0.672701	0.196378	-0.04842	0.244798
8.44	0.680716	0.197369	-0.048939	0.246308
8.45	0.689148	0.198513	-0.049478	0.247991
8.46	0.692014	0.19946	-0.050046	0.249506
8.47	0.691481	0.200492	-0.050547	0.251039
8.48	0.693288	0.201656	-0.050938	0.252594
8.49	0.699959	0.202568	-0.051365	0.253933
8.5	0.702435	0.203476	-0.051872	0.255348
8.51	0.700439	0.204582	-0.052375	0.256957
8.52	0.705001	0.20562	-0.05288	0.2585
8.53	0.713685	0.206706	-0.053422	0.260128
8.54	0.721493	0.207684	-0.053986	0.26167
8.55	0.727466	0.208492	-0.054579	0.263071
8.56	0.728014	0.209652	-0.055108	0.26476
8.57	0.727982	0.210856	-0.055533	0.266389
8.58	0.737129	0.211656	-0.055962	0.267618
8.59	0.743914	0.212728	-0.056414	0.269142
8.6	0.74402	0.213946	-0.056859	0.270805
8.61	0.750981	0.214807	-0.057363	0.27217
8.62	0.757806	0.215837	-0.057953	0.27379
8.63	0.758377	0.21697	-0.058558	0.275528
8.64	0.764158	0.217751	-0.059124	0.276875
8.65	0.774315	0.218711	-0.059641	0.278352
8.66	0.77742	0.21985	-0.06011	0.27996
8.67	0.779863	0.220817	-0.060569	0.281386
8.68	0.786604	0.221876	-0.061095	0.282971
8.69	0.79054	0.222953	-0.06169	0.284643
8.7	0.795514	0.223863	-0.062324	0.286187
8.71	0.801006	0.224732	-0.06302	0.287752
8.72	0.802051	0.225684	-0.063715	0.289399
8.73	0.805865	0.226783	-0.064317	0.2911
8.74	0.814243	0.227899	-0.064837	0.292736
8.75	0.819682	0.228735	-0.065355	0.29409
8.76	0.823389	0.22961	-0.065893	0.295503
8.77	0.823682	0.230738	-0.066393	0.297131
8.78	0.823078	0.231658	-0.06683	0.298488
8.79	0.829328	0.232562	-0.067263	0.299825
8.8	0.834785	0.233851	-0.067714	0.301565
8.81	0.833841	0.234904	-0.068128	0.303032
8.82	0.837392	0.235766	-0.068466	0.304232
8.83	0.84583	0.236916	-0.06879	0.305706
8.84	0.851303	0.237884	-0.069127	0.307011
8.85	0.857332	0.238822	-0.069473	0.308295
8.86	0.865485	0.240049	-0.06992	0.309969
8.87	0.875281	0.241052	-0.07048	0.311532
8.88	0.886914	0.241992	-0.07106	0.313052
8.89	0.890127	0.243141	-0.071631	0.314772
8.9	0.885864	0.244087	-0.072161	0.316248
8.91	0.890555	0.245014	-0.072619	0.317633
8.92	0.901178	0.246206	-0.07309	0.319296
8.93	0.90522	0.247232	-0.073655	0.320887
8.94	0.907204	0.248119	-0.074236	0.322355
8.95	0.912385	0.249327	-0.074791	0.324118
8.96	0.92119	0.250461	-0.075384	0.325845
8.97	0.927817	0.251288	-0.075958	0.327246
8.98	0.92784	0.252374	-0.076458	0.328832
8.99	0.929412	0.253385	-0.076934	0.330319
9	0.93427	0.254103	-0.077448	0.331551
9.01	0.938085	0.255177	-0.078033	0.33321
9.02	0.938832	0.25651	-0.078597	0.335107
9.03	0.933976	0.257471	-0.079055	0.336526
9.04	0.937677	0.258114	-0.079479	0.337593
9.05	0.949902	0.259037	-0.079972	0.339009
9.06	0.953242	0.260197	-0.080544	0.340741
9.07	0.955902	0.261127	-0.081232	0.342359
9.08	0.965994	0.261991	-0.081979	0.34397
9.09	0.970361	0.263102	-0.082545	0.345647
9.1	0.971412	0.26415	-0.082916	0.347066
9.11	0.978214	0.264942	-0.08331	0.348252
9.12	0.98558	0.26587	-0.08379	0.34966
9.13	0.993404	0.267016	-0.08432	0.351336
9.14	1.00063	0.267964	-0.084908	0.352872
9.15	1.00079	0.268879	-0.085521	0.3544
9.16	1.00002	0.270021	-0.086106	0.356127
9.17	1.00456	0.270971	-0.086717	0.357688
9.18	1.00689	0.271844	-0.087335	0.359179
9.19	1.0085	0.272917	-0.087852	0.360769
9.2	1.01512	0.273877	-0.088282	0.362159
9.21	1.02245	0.274831	-0.088664	0.363495
9.22	1.02774	0.275915	-0.089024	0.364939
9.23	1.03073	0.27699	-0.089422	0.366412
9.24	1.03052	0.278053	-0.089871	0.367924
9.25	1.02922	0.279139	-0.090393	0.369532
9.26	1.03522	0.280186	-0.091006	0.371192
9.27	1.04386	0.281189	-0.091606	0.372795
9.28	1.04584	0.282278	-0.092115	0.374393
9.29	1.04741	0.283391	-0.092534	0.375925
9.3	1.05178	0.284281	-0.092859	0.37714
9.31	1.05463	0.285264	-0.093139	0.378403
9.32	1.05536	0.286442	-0.093445	0.379887
9.33	1.05693	0.287455	-0.093788	0.381243
9.34	1.05679	0.288297	-0.09412	0.382417
9.35	1.0561	0.289328	-0.094445	0.383773
9.36	1.06449	0.290519	-0.094816	0.385335
9.37	1.0732	0.29147	-0.095181	0.386651
9.38	1.07184	0.292429	-0.095488	0.387917
9.39	1.0717	0.293595	-0.095767	0.389362
9.4	1.07278	0.294609	-0.096044	0.390653
9.41	1.07068	0.295505	-0.096339	0.391844
9.42	1.07036	0.296427	-0.096631	0.393058
9.43	1.07168	0.297344	-0.096933	0.394277
9.44	1.07492	0.298397	-0.097294	0.395691
9.45	1.07957	0.299358	-0.097644	0.397002
9.46	1.07979	0.300192	-0.097928	0.39812
9.47	1.0781	0.30119	-0.098243	0.399433
9.48	1.08177	0.302342	-0.098548	0.40089
9.49	1.08586	0.303521	-0.098754	0.402275
9.5	1.08322	0.304477	-0.098953	0.40343
9.51	1.08044	0.305278	-0.099178	0.404456
9.52	1.08428	0.306333	-0.099375	0.405708
9.53	1.09123	0.307503	-0.099562	0.407065
9.54	1.09244	0.308458	-0.099769	0.408227
9.55	1.09225	0.309268	-0.100014	0.409282
9.56	1.09822	0.310317	-0.100278	0.410595
9.57	1.10188	0.31137	-0.100494	0.411864
9.58	1.10034	0.312139	-0.100667	0.412806
9.59	1.09348	0.313167	-0.100849	0.414016
9.6	1.08948	0.314432	-0.101008	0.41544
9.61	1.09511	0.315397	-0.101155	0.416552
9.62	1.09496	0.316343	-0.101337	0.41768
9.63	1.09084	0.317509	-0.101507	0.419016
9.64	1.09831	0.318556	-0.101669	0.420225
9.65	1.10483	0.319556	-0.101852	0.421408
9.66	1.10054	0.320605	-0.102	0.422605
9.67	1.09539	0.321452	-0.102124	0.423576
9.68	1.09676	0.322476	-0.102287	0.424763
9.69	1.10229	0.323694	-0.102445	0.426139
9.7	1.10522	0.324574	-0.10255	0.427124
9.71	1.10459	0.325478	-0.102655	0.428133
9.72	1.10262	0.326665	-0.102782	0.429447
9.73	1.10202	0.32769	-0.102887	0.430577
9.74	1.10724	0.328545	-0.102955	0.4315
9.75	1.11438	0.329398	-0.103027	0.432425
9.76	1.11285	0.330407	-0.103125	0.433532
9.77	1.10989	0.331635	-0.103234	0.434869
9.78	1.11708	0.332693	-0.103354	0.436047
9.79	1.11807	0.333535	-0.103464	0.436999
9.8	1.1138	0.334449	-0.103572	0.438021
9.81	1.1177	0.335534	-0.103713	0.439247
9.82	1.11763	0.33657	-0.103845	0.440415
9.83	1.1118	0.337504	-0.103947	0.441451
9.84	1.10922	0.338467	-0.104066	0.442533
9.85	1.11358	0.339483	-0.104208	0.443691
9.86	1.12015	0.340544	-0.104353	0.444897
9.87	1.12247	0.341493	-0.104522	0.446015
9.88	1.1246	0.34251	-0.104712	0.447222
9.89	1.12602	0.343641	-0.104872	0.448513
9.9	1.1214	0.344582	-0.104998	0.44958
9.91	1.12089	0.345514	-0.105112	0.450626
9.92	1.12696	0.346664	-0.105239	0.451903
9.93	1.13128	0.347732	-0.105372	0.453104
9.94	1.1341	0.348579	-0.10549	0.454069
9.95	1.1341	0.349644	-0.105622	0.455266
9.96	1.12941	0.350792	-0.10578	0.456572
9.97	1.12658	0.351715	-0.105934	0.457649
9.98	1.1293	0.352761	-0.106106	0.458867
9.99	1.13211	0.353805	-0.106333	0.460138
10	1.13047	0.354619	-0.106568	0.461187
10.01	1.12892	0.35555	-0.106755	0.462305
10.02	1.12737	0.356631	-0.106926	0.463557
10.03	1.12275	0.35761	-0.107121	0.464731
10.04	1.12582	0.35859	-0.10728	0.46587
10.05	1.13427	0.359738	-0.107401	0.467139
10.06	1.13309	0.360851	-0.107557	0.468408
10.07	1.12837	0.361824	-0.107725	0.469549
10.08	1.12991	0.362717	-0.107878	0.470595
10.09	1.13496	0.363699	-0.108031	0.47173
10.1	1.13783	0.364787	-0.108182	0.472969
10.11	1.13926	0.365839	-0.108326	0.474165
10.12	1.14123	0.366739	-0.108459	0.475198
10.13	1.1459	0.367617	-0.108604	0.476221
10.14	1.14784	0.368659	-0.108764	0.477423
10.15	1.14281	0.369768	-0.108924	0.478692
10.16	1.13857	0.370819	-0.109085	0.479904
10.17	1.13575	0.371845	-0.109228	0.481073
10.18	1.13097	0.372895	-0.109373	0.482268
10.19	1.13091	0.373812	-0.109569	0.483381
10.2	1.13617	0.374776	-0.109783	0.484559
10.21	1.1396	0.375916	-0.109973	0.485889
10.22	1.14221	0.376891	-0.110153	0.487044
10.23	1.143	0.377808	-0.110333	0.488141
10.24	1.14261	0.378833	-0.110493	0.489326
10.25	1.14708	0.379848	-0.110615	0.490463
10.26	1.14694	0.380777	-0.110756	0.491533
10.27	1.13921	0.381677	-0.110936	0.492613
10.28	1.14018	0.382789	-0.111098	0.493887
10.29	1.14941	0.383959	-0.111248	0.495207
10.3	1.15408	0.384918	-0.111423	0.496341
10.31	1.15539	0.385804	-0.111597	0.497401
10.32	1.15417	0.386877	-0.111774	0.498651
10.33	1.15166	0.387981	-0.111968	0.499949
10.34	1.15289	0.388884	-0.11215	0.501034
10.35	1.15944	0.389782	-0.112338	0.50212
10.36	1.16747	0.390859	-0.112527	0.503386
10.37	1.16573	0.391798	-0.112681	0.504479
10.38	1.15862	0.392646	-0.112823	0.505469
10.39	1.15945	0.393692	-0.112976	0.506668
10.4	1.16187	0.394622	-0.113122	0.507744
10.41	1.16053	0.395561	-0.113269	0.50883
10.42	1.16236	0.396747	-0.113436	0.510183
10.43	1.16259	0.397814	-0.113611	0.511425
10.44	1.16058	0.398652	-0.113792	0.512444
10.45	1.16066	0.399648	-0.113974	0.513622
10.46	1.16113	0.400747	-0.114137	0.514884
10.47	1.16349	0.401599	-0.114313	0.515912
10.48	1.16567	0.402612	-0.114511	0.517123
10.49	1.16588	0.403877	-0.114693	0.51857
10.5	1.16909	0.404838	-0.114857	0.519695
10.51	1.17192	0.405826	-0.115027	0.520853
10.52	1.16744	0.406968	-0.115191	0.522159
10.53	1.16987	0.407821	-0.115337	0.523158
10.54	1.17951	0.408761	-0.115484	0.524245
10.55	1.17816	0.40991	-0.115632	0.525542
10.56	1.16938	0.410879	-0.115774	0.526653
10.57	1.16233	0.411962	-0.115926	0.527888
10.58	1.16192	0.41314	-0.116078	0.529218
10.59	1.1723	0.414058	-0.116224	0.530282
10.6	1.18023	0.41498	-0.11638	0.53136
10.61	1.1792	0.416165	-0.116538	0.532703
10.62	1.17896	0.417247	-0.116683	0.53393
10.63	1.1813	0.4181	-0.116823	0.534923
10.64	1.17904	0.419079	-0.116971	0.53605
10.65	1.17978	0.420228	-0.117119	0.537347
10.66	1.18605	0.421168	-0.117256	0.538424
10.67	1.18688	0.422024	-0.117386	0.53941
10.68	1.18706	0.423041	-0.117521	0.540562
10.69	1.18721	0.424076	-0.117653	0.541729
10.7	1.18309	0.425128	-0.117784	0.542912
10.71	1.1822	0.426214	-0.117916	0.54413
10.72	1.18425	0.42717	-0.118045	0.545215
10.73	1.1815	0.428038	-0.118169	0.546207
10.74	1.18318	0.429016	-0.118279	0.547295
10.75	1.19009	0.430006	-0.118382	0.548388
10.76	1.18878	0.431055	-0.118498	0.549553
10.77	1.18254	0.432125	-0.118627	0.550752
10.78	1.18182	0.432975	-0.118738	0.551713
10.79	1.18981	0.433852	-0.118844	0.552696
10.8	1.19205	0.434926	-0.118984	0.55391
10.81	1.18687	0.435898	-0.119124	0.555022
10.82	1.18764	0.436796	-0.119233	0.556029
10.83	1.18918	0.43782	-0.119331	0.557151
10.84	1.19027	0.438694	-0.119429	0.558123
10.85	1.19531	0.439635	-0.119513	0.559148
10.86	1.19806	0.440882	-0.1196	0.560482
10.87	1.19905	0.44192	-0.119705	0.561625
10.88	1.19865	0.44285	-0.119794	0.562644
10.89	1.1923	0.443863	-0.119875	0.563738
10.9	1.18711	0.444843	-0.119962	0.564805
10.91	1.19134	0.445933	-0.12004	0.565973
10.92	1.1962	0.447003	-0.120121	0.567124
10.93	1.19528	0.448005	-0.120179	0.568184
10.94	1.19572	0.449042	-0.120213	0.569255
10.95	1.19853	0.450111	-0.12028	0.570391
10.96	1.19695	0.451023	-0.120352	0.571375
10.97	1.19749	0.451921	-0.120382	0.572303
10.98	1.19698	0.453097	-0.120405	0.573502
10.99	1.18952	0.454253	-0.120441	0.574694
11	1.19121	0.455142	-0.120474	0.575616
11.01	1.20053	0.456064	-0.120505	0.576569
11.02	1.20397	0.457142	-0.120538	0.57768
11.03	1.20772	0.458199	-0.120572	0.578771
11.04	1.20666	0.459198	-0.120612	0.57981
11.05	1.19771	0.460146	-0.120642	0.580788
11.06	1.1974	0.461054	-0.120672	0.581726
11.07	1.20264	0.462031	-0.120723	0.582754
11.08	1.19851	0.463108	-0.120773	0.583881
11.09	1.1946	0.464106	-0.120802	0.584908
11.1	1.2001	0.465075	-0.120826	0.585901
11.11	1.20688	0.466065	-0.120865	0.58693
11.12	1.20622	0.467078	-0.120904	0.587982
11.13	1.20249	0.468118	-0.120936	0.589054
11.14	1.20125	0.469016	-0.120971	0.589987
11.15	1.19674	0.469921	-0.121007	0.590928
11.16	1.19336	0.470981	-0.121063	0.592044
11.17	1.19826	0.472098	-0.121141	0.593239
11.18	1.20026	0.473059	-0.121191	0.59425
11.19	1.19938	0.473855	-0.121232	0.595087
11.2	1.20393	0.474825	-0.121291	0.596116
11.21	1.20911	0.475892	-0.121355	0.597247
11.22	1.2094	0.476842	-0.121424	0.598266
11.23	1.20711	0.477764	-0.121499	0.599263
11.24	1.21112	0.478839	-0.12159	0.600429
11.25	1.21242	0.480064	-0.1217	0.601764
11.26	1.20725	0.481081	-0.121813	0.602894
11.27	1.2073	0.48188	-0.121926	0.603806
11.28	1.20818	0.482976	-0.122035	0.605011
11.29	1.20915	0.484081	-0.122153	0.606234
11.3	1.21719	0.484995	-0.122286	0.607281
11.31	1.2185	0.486151	-0.122394	0.608545
11.32	1.21389	0.487283	-0.122467	0.60975
11.33	1.22283	0.488225	-0.122568	0.610793
11.34	1.23013	0.489322	-0.122705	0.612027
11.35	1.21947	0.490415	-0.122828	0.613243
11.36	1.21236	0.491307	-0.122946	0.614253
11.37	1.2151	0.49229	-0.12308	0.61537
11.38	1.21477	0.493369	-0.123198	0.616567
11.39	1.21122	0.49431	-0.123314	0.617624
11.4	1.20985	0.495267	-0.123447	0.618714
11.41	1.21613	0.496394	-0.123564	0.619958
11.42	1.22096	0.497492	-0.123672	0.621164
11.43	1.2209	0.498405	-0.123793	0.622198
11.44	1.22195	0.499247	-0.123919	0.623166
11.45	1.22473	0.500331	-0.124067	0.624398
11.46	1.2293	0.501368	-0.124239	0.625607
11.47	1.2278	0.502302	-0.124415	0.626717
11.48	1.22703	0.503286	-0.124579	0.627865
11.49	1.2351	0.504169	-0.124731	0.6289
11.5	1.23539	0.505072	-0.124909	0.629981
11.51	1.22744	0.506082	-0.125124	0.631206
11.52	1.22621	0.507106	-0.125324	0.63243
11.53	1.23064	0.508048	-0.125523	0.633571
11.54	1.23594	0.509031	-0.125743	0.634774
11.55	1.24092	0.510066	-0.125933	0.635999
11.56	1.23736	0.511136	-0.126109	0.637245
11.57	1.23191	0.512159	-0.126324	0.638483
11.58	1.23819	0.513012	-0.126589	0.639601
11.59	1.24177	0.513965	-0.126846	0.640811
11.6	1.23907	0.515126	-0.127056	0.642182
11.61	1.24506	0.516236	-0.127242	0.643478
11.62	1.25081	0.517074	-0.127405	0.644479
11.63	1.24667	0.517857	-0.127533	0.64539
11.64	1.24148	0.519006	-0.127639	0.646645
11.65	1.24127	0.520102	-0.127721	0.647823
11.66	1.2436	0.520991	-0.12778	0.648771
11.67	1.24394	0.52201	-0.127841	0.649851
11.68	1.24354	0.523094	-0.127896	0.65099
11.69	1.24181	0.524248	-0.127939	0.652187
11.7	1.23708	0.525339	-0.127997	0.653336
11.71	1.24082	0.526321	-0.128056	0.654377
11.72	1.25128	0.527313	-0.128084	0.655397
11.73	1.25204	0.528312	-0.128093	0.656405
11.74	1.24741	0.529391	-0.12812	0.657511
11.75	1.24733	0.530426	-0.128175	0.658601
11.76	1.24743	0.531344	-0.1282	0.659544
11.77	1.24575	0.532419	-0.128185	0.660604
11.78	1.24692	0.533478	-0.128194	0.661672
11.79	1.2544	0.534494	-0.128236	0.66273
11.8	1.26025	0.535563	-0.128256	0.663819
11.81	1.2563	0.536456	-0.128252	0.664708
11.82	1.25292	0.53741	-0.128268	0.665678
11.83	1.25676	0.538529	-0.128292	0.666821
11.84	1.25811	0.539426	-0.128292	0.667718
11.85	1.25688	0.540331	-0.128296	0.668627
11.86	1.2586	0.541459	-0.128319	0.669778
11.87	1.26008	0.54238	-0.128348	0.670728
11.88	1.26356	0.543307	-0.128377	0.671684
11.89	1.26669	0.544473	-0.128405	0.672878
11.9	1.26627	0.545394	-0.12845	0.673844
11.91	1.26632	0.546309	-0.128494	0.674803
11.92	1.26848	0.547492	-0.128523	0.676015
11.93	1.26904	0.54846	-0.128561	0.677021
11.94	1.26815	0.549241	-0.128608	0.677849
11.95	1.27085	0.550356	-0.128643	0.678999
11.96	1.27192	0.551565	-0.128676	0.680241
11.97	1.27366	0.552394	-0.128723	0.681117
11.98	1.27974	0.553325	-0.128761	0.682086
11.99	1.28215	0.554457	-0.128789	0.683246
12	1.27984	0.555376	-0.128828	0.684204
12.01	1.2802	0.556395	-0.128858	0.685253
12.02	1.28218	0.557459	-0.128864	0.686323
12.03	1.28136	0.558276	-0.128878	0.687154
12.04	1.2804	0.559264	-0.128908	0.688172
12.05	1.28369	0.560402	-0.128937	0.689339
12.06	1.28553	0.561352	-0.128951	0.690303
12.07	1.27903	0.562338	-0.128944	0.691282
12.08	1.2758	0.563376	-0.128948	0.692324
12.09	1.27716	0.564235	-0.12897	0.693205
12.1	1.27581	0.565194	-0.128988	0.694182
12.11	1.27779	0.566329	-0.129005	0.695334
12.12	1.28196	0.567372	-0.129006	0.696378
12.13	1.28168	0.568381	-0.129	0.697381
12.14	1.28205	0.569371	-0.129016	0.698387
12.15	1.28268	0.570305	-0.129041	0.699346
12.16	1.28463	0.57129	-0.129065	0.700355
12.17	1.28983	0.572378	-0.129078	0.701456
12.18	1.28802	0.573426	-0.129087	0.702513
12.19	1.27907	0.57435	-0.129103	0.703453
12.2	1.27864	0.575392	-0.129124	0.704516
12.21	1.28851	0.576479	-0.129135	0.705614
12.22	1.29272	0.577211	-0.129153	0.706364
12.23	1.28776	0.578073	-0.129184	0.707257
12.24	1.28474	0.579279	-0.129211	0.70849
12.25	1.28042	0.580353	-0.129235	0.709588
12.26	1.27658	0.581366	-0.129256	0.710622
12.27	1.28437	0.582344	-0.129274	0.711618
12.28	1.28834	0.583316	-0.129299	0.712615
12.29	1.28273	0.584389	-0.129336	0.713725
12.3	1.28404	0.585419	-0.129374	0.714793
12.31	1.28785	0.586313	-0.129429	0.715742
12.32	1.28498	0.587327	-0.129474	0.716801
12.33	1.28383	0.588402	-0.129507	0.717909
12.34	1.28744	0.589331	-0.129555	0.718886
12.35	1.28633	0.590309	-0.129597	0.719906
12.36	1.28016	0.591427	-0.129622	0.721049
12.37	1.27802	0.592431	-0.129659	0.72209
12.38	1.27707	0.593462	-0.129714	0.723176
12.39	1.27422	0.594595	-0.129766	0.724361
12.4	1.27526	0.595495	-0.129803	0.725298
12.41	1.27882	0.596353	-0.129825	0.726178
12.42	1.2763	0.597495	-0.129853	0.727348
12.43	1.28042	0.598495	-0.129898	0.728393
12.44	1.29079	0.599263	-0.129938	0.729201
12.45	1.28619	0.600355	-0.129958	0.730313
12.46	1.28147	0.60155	-0.129972	0.731522
12.47	1.283	0.602361	-0.129992	0.732353
12.48	1.28187	0.603222	-0.130013	0.733235
12.49	1.28036	0.604341	-0.130043	0.734384
12.5	1.27628	0.605333	-0.130064	0.735397
12.51	1.27679	0.60638	-0.130091	0.736471
12.52	1.28391	0.607532	-0.130125	0.737657
12.53	1.28991	0.608448	-0.130142	0.73859
12.54	1.29319	0.609423	-0.130151	0.739574
12.55	1.29243	0.610535	-0.130163	0.740698
12.56	1.2888	0.611467	-0.130183	0.74165
12.57	1.28452	0.612439	-0.130215	0.742654
12.58	1.28394	0.613525	-0.130228	0.743753
12.59	1.29018	0.61437	-0.130232	0.744602
12.6	1.29375	0.615221	-0.130242	0.745463
12.61	1.28835	0.616391	-0.130254	0.746645
12.62	1.28615	0.617463	-0.130284	0.747747
12.63	1.29034	0.618416	-0.130315	0.748731
12.64	1.29048	0.61965	-0.130324	0.749974
12.65	1.28508	0.620737	-0.130333	0.75107
12.66	1.28274	0.621504	-0.130355	0.751859
12.67	1.28487	0.622396	-0.130384	0.75278
12.68	1.28747	0.623472	-0.130396	0.753868
12.69	1.28838	0.624428	-0.130395	0.754823
12.7	1.28809	0.625358	-0.130413	0.755771
12.71	1.2888	0.626504	-0.130433	0.756937
12.72	1.2854	0.627602	-0.130465	0.758067
12.73	1.28087	0.628476	-0.130499	0.758975
12.74	1.28472	0.629446	-0.130501	0.759947
12.75	1.29142	0.630546	-0.130505	0.761051
12.76	1.29353	0.631502	-0.130527	0.762029
12.77	1.29325	0.632376	-0.13055	0.762926
12.78	1.29145	0.633478	-0.130569	0.764047
12.79	1.29054	0.634407	-0.130582	0.764989
12.8	1.29396	0.635175	-0.130591	0.765766
12.81	1.29704	0.636313	-0.130599	0.766912
12.82	1.29735	0.637344	-0.130611	0.767955
12.83	1.29704	0.63816	-0.130626	0.768786
12.84	1.29743	0.639224	-0.130643	0.769867
12.85	1.29167	0.640171	-0.130663	0.770834
12.86	1.2864	0.640958	-0.130676	0.771634
12.87	1.29029	0.642072	-0.130688	0.77276
12.88	1.28733	0.643215	-0.130713	0.773928
12.89	1.28253	0.644065	-0.130725	0.77479
12.9	1.28956	0.645092	-0.130728	0.77582
12.91	1.29122	0.646276	-0.130743	0.777019
12.92	1.2879	0.647189	-0.130748	0.777937
12.93	1.29364	0.648188	-0.130761	0.778949
12.94	1.29531	0.649343	-0.1308	0.780143
12.95	1.28853	0.650263	-0.130821	0.781084
12.96	1.28982	0.651354	-0.130815	0.782169
12.97	1.29367	0.652564	-0.130822	0.783386
12.98	1.292	0.653399	-0.130844	0.784243
12.99	1.29426	0.654266	-0.130855	0.785121
13	1.29282	0.655464	-0.13087	0.786334
13.01	1.2839	0.656527	-0.130884	0.787411
13.02	1.28844	0.657414	-0.13088	0.788294
13.03	1.29476	0.65859	-0.1309	0.78949
13.04	1.29012	0.659724	-0.130936	0.79066
13.05	1.29144	0.660545	-0.130941	0.791486
13.06	1.29712	0.661503	-0.13095	0.792453
13.07	1.29865	0.662605	-0.130974	0.793579
13.08	1.29962	0.663596	-0.130974	0.79457
13.09	1.29783	0.66476	-0.130974	0.795734
13.1	1.29295	0.665871	-0.130997	0.796868
13.11	1.29051	0.666641	-0.131018	0.797659
13.12	1.28917	0.667606	-0.131031	0.798637
13.13	1.28973	0.668762	-0.13105	0.799812
13.14	1.29207	0.669684	-0.131077	0.800761
13.15	1.29294	0.670549	-0.131098	0.801647
13.16	1.29964	0.671563	-0.131107	0.80267
13.17	1.30651	0.672512	-0.131119	0.803631
13.18	1.30032	0.673507	-0.131138	0.804645
13.19	1.29285	0.674617	-0.131152	0.805769
13.2	1.29201	0.675532	-0.131171	0.806703
13.21	1.28962	0.676396	-0.131188	0.807584
13.22	1.29042	0.677434	-0.131193	0.808627
13.23	1.29715	0.678518	-0.131209	0.809727
13.24	1.2988	0.679515	-0.131247	0.810762
13.25	1.29507	0.680523	-0.131271	0.811794
13.26	1.2937	0.681429	-0.131275	0.812704
13.27	1.28957	0.68228	-0.131291	0.813571
13.28	1.28457	0.683375	-0.13132	0.814695
13.29	1.28839	0.684404	-0.131348	0.815752
13.3	1.29308	0.685276	-0.131359	0.816635
13.31	1.29276	0.686436	-0.131382	0.817818
13.32	1.29307	0.687467	-0.13142	0.818887
13.33	1.29339	0.688195	-0.131444	0.819639
13.34	1.2965	0.689363	-0.131476	0.820839
13.35	1.30129	0.690613	-0.131495	0.822108
13.36	1.29994	0.69143	-0.131506	0.822936
13.37	1.29537	0.692389	-0.131544	0.823933
13.38	1.29408	0.693563	-0.13158	0.825143
13.39	1.29496	0.694603	-0.131608	0.826211
13.4	1.2972	0.695687	-0.131633	0.82732
13.41	1.3009	0.696747	-0.13165	0.828397
13.42	1.30332	0.697606	-0.131695	0.829301
13.43	1.30367	0.698596	-0.131747	0.830343
13.44	1.30195	0.699721	-0.131756	0.831477
13.45	1.30114	0.700604	-0.131775	0.832379
13.46	1.30046	0.7015	-0.131838	0.833338
13.47	1.29895	0.70266	-0.131876	0.834536
13.48	1.29799	0.703643	-0.131891	0.835534
13.49	1.29718	0.704578	-0.13192	0.836498
13.5	1.29522	0.705742	-0.131962	0.837704
13.51	1.29397	0.7067	-0.132004	0.838704
13.52	1.29872	0.707526	-0.132028	0.839554
13.53	1.30314	0.708605	-0.132047	0.840652
13.54	1.29977	0.709646	-0.132086	0.841732
13.55	1.29671	0.710423	-0.132124	0.842547
13.56	1.3013	0.711381	-0.132145	0.843526
13.57	1.30751	0.712502	-0.13217	0.844672
13.58	1.30767	0.713435	-0.132199	0.845634
13.59	1.3041	0.714495	-0.132228	0.846723
13.6	1.29965	0.715568	-0.132266	0.847834
13.61	1.29828	0.716368	-0.132307	0.848675
13.62	1.30028	0.717394	-0.132314	0.849708
13.63	1.30026	0.718561	-0.132329	0.85089
13.64	1.29987	0.719514	-0.132386	0.8519
13.65	1.30012	0.720585	-0.132415	0.853
13.66	1.30309	0.721624	-0.132422	0.854046
13.67	1.30479	0.722466	-0.132452	0.854918
13.68	1.29913	0.723448	-0.132475	0.855923
13.69	1.29536	0.724563	-0.132511	0.857074
13.7	1.29874	0.725517	-0.132561	0.858078
13.71	1.30488	0.72648	-0.132593	0.859073
13.72	1.31064	0.727667	-0.13263	0.860297
13.73	1.30771	0.728684	-0.132659	0.861343
13.74	1.30135	0.729558	-0.132677	0.862235
13.75	1.30633	0.7307	-0.132722	0.863422
13.76	1.31247	0.731755	-0.132767	0.864522
13.77	1.31312	0.732638	-0.132799	0.865437
13.78	1.31392	0.733749	-0.132833	0.866582
13.79	1.31395	0.734777	-0.13287	0.867647
13.8	1.31405	0.735718	-0.132914	0.868632
13.81	1.31313	0.736887	-0.132944	0.869831
13.82	1.31216	0.737887	-0.132977	0.870864
13.83	1.31795	0.738676	-0.133026	0.871702
13.84	1.32495	0.739617	-0.133065	0.872682
13.85	1.32434	0.740676	-0.133087	0.873763
13.86	1.32123	0.741791	-0.133106	0.874897
13.87	1.31921	0.742891	-0.133147	0.876038
13.88	1.31962	0.743846	-0.133188	0.877034
13.89	1.3239	0.744757	-0.133206	0.877963
13.9	1.32518	0.745725	-0.13324	0.878965
13.91	1.32063	0.746641	-0.133283	0.879924
13.92	1.3168	0.747549	-0.133305	0.880854
13.93	1.318	0.748565	-0.13333	0.881895
13.94	1.31911	0.749533	-0.133376	0.882909
13.95	1.31811	0.750486	-0.133419	0.883905
13.96	1.32023	0.751605	-0.133455	0.88506
13.97	1.32295	0.752669	-0.133484	0.886153
13.98	1.32311	0.753459	-0.133503	0.886962
13.99	1.32218	0.754304	-0.133549	0.887853
14	1.32099	0.75547	-0.133607	0.889077
14.01	1.32079	0.756521	-0.133635	0.890156
14.02	1.31734	0.757391	-0.13366	0.891051
14.03	1.3137	0.758499	-0.133701	0.8922
14.04	1.31599	0.759496	-0.133732	0.893228
14.05	1.31886	0.760263	-0.133754	0.894017
14.06	1.31766	0.761401	-0.13379	0.895191
14.07	1.3191	0.762577	-0.133824	0.896401
14.08	1.32133	0.76345	-0.133854	0.897304
14.09	1.31951	0.764537	-0.133892	0.898429
14.1	1.32089	0.765595	-0.133919	0.899514
14.11	1.32302	0.766407	-0.133934	0.900341
14.12	1.31958	0.76749	-0.133958	0.901448
14.13	1.31497	0.768649	-0.133976	0.902625
14.14	1.31367	0.769524	-0.134002	0.903526
14.15	1.31499	0.770457	-0.134037	0.904494
14.16	1.31726	0.77154	-0.13405	0.90559
14.17	1.31939	0.772589	-0.134055	0.906644
14.18	1.32475	0.773589	-0.134082	0.907671
14.19	1.32903	0.774616	-0.134125	0.908741
14.2	1.32589	0.77566	-0.134147	0.909807
14.21	1.32208	0.776682	-0.134144	0.910826
14.22	1.31876	0.777708	-0.134166	0.911874
14.23	1.31495	0.778645	-0.134206	0.912851
14.24	1.31357	0.779628	-0.134223	0.913851
14.25	1.31256	0.780771	-0.134238	0.915009
14.26	1.31003	0.781699	-0.134276	0.915975
14.27	1.31166	0.782488	-0.134303	0.916791
14.28	1.31975	0.783538	-0.134319	0.917857
14.29	1.32379	0.784705	-0.13435	0.919055
14.3	1.32016	0.785741	-0.134381	0.920122
14.31	1.31354	0.786671	-0.1344	0.921071
14.32	1.31215	0.78762	-0.134416	0.922036
14.33	1.31861	0.788681	-0.134454	0.923135
14.34	1.32482	0.789704	-0.134501	0.924205
14.35	1.32484	0.790616	-0.134524	0.92514
14.36	1.32306	0.791597	-0.13455	0.926147
14.37	1.3233	0.792693	-0.134599	0.927292
14.38	1.32485	0.793761	-0.134633	0.928394
14.39	1.32803	0.794704	-0.134662	0.929366
14.4	1.32723	0.795644	-0.134717	0.930361
14.41	1.32224	0.796619	-0.134761	0.93138
14.42	1.32577	0.797625	-0.134793	0.932418
14.43	1.33024	0.798608	-0.134848	0.933456
14.44	1.32556	0.799475	-0.134917	0.934392
14.45	1.31953	0.800516	-0.134985	0.935501
14.46	1.31771	0.801666	-0.135056	0.936722
14.47	1.31849	0.802691	-0.135127	0.937818
14.48	1.32121	0.803578	-0.135199	0.938777
14.49	1.32647	0.804538	-0.135309	0.939847
14.5	1.33021	0.805637	-0.135421	0.941058
14.51	1.3297	0.806656	-0.135515	0.942171
14.52	1.331	0.807602	-0.135636	0.943238
14.53	1.33818	0.808533	-0.135785	0.944318
14.54	1.34244	0.80954	-0.135937	0.945477
14.55	1.33987	0.810552	-0.136097	0.946649
14.56	1.33829	0.811499	-0.136289	0.947788
14.57	1.33942	0.812599	-0.136489	0.949088
14.58	1.342	0.813676	-0.136659	0.950335
14.59	1.34543	0.814515	-0.13681	0.951325
14.6	1.34741	0.815468	-0.136988	0.952456
14.61	1.34783	0.816693	-0.137193	0.953886
14.62	1.34797	0.817711	-0.137371	0.955082
14.63	1.35128	0.818487	-0.13752	0.956007
14.64	1.35797	0.819521	-0.137685	0.957206
14.65	1.35892	0.820542	-0.137859	0.958401
14.66	1.35446	0.821399	-0.13802	0.959419
14.67	1.35672	0.822521	-0.138201	0.960722
14.68	1.36042	0.82358	-0.138392	0.961972
14.69	1.35798	0.82451	-0.138562	0.963072
14.7	1.35851	0.825703	-0.138742	0.964445
14.71	1.36261	0.826684	-0.138944	0.965628
14.72	1.36802	0.827474	-0.139132	0.966606
14.73	1.37481	0.828573	-0.139331	0.967904
14.74	1.37721	0.829754	-0.139563	0.969317
14.75	1.37476	0.830672	-0.139771	0.970443
14.76	1.37643	0.831534	-0.139967	0.971501
14.77	1.38066	0.832592	-0.140175	0.972767
14.78	1.37863	0.833615	-0.140375	0.97399
14.79	1.37829	0.834587	-0.140601	0.975188
14.8	1.38429	0.835648	-0.140874	0.976522
14.81	1.3838	0.836705	-0.141146	0.977851
14.82	1.3799	0.837743	-0.141386	0.979129
14.83	1.38413	0.838744	-0.141623	0.980367
14.84	1.38834	0.839654	-0.141884	0.981538
14.85	1.39009	0.840534	-0.142141	0.982675
14.86	1.39515	0.84159	-0.142415	0.984005
14.87	1.39732	0.842777	-0.142755	0.985532
14.88	1.3974	0.843765	-0.143137	0.986902
14.89	1.39942	0.844499	-0.143519	0.988018
14.9	1.39955	0.845482	-0.143907	0.989389
14.91	1.39917	0.846685	-0.144328	0.991013
14.92	1.40015	0.847602	-0.144722	0.992324
14.93	1.40411	0.848458	-0.145045	0.993503
14.94	1.40784	0.849602	-0.145301	0.994903
14.95	1.40721	0.850632	-0.145528	0.99616
14.96	1.4094	0.851549	-0.14582	0.997369
14.97	1.41738	0.852625	-0.146156	0.998781
14.98	1.4188	0.853562	-0.146448	1.00001
14.99	1.41532	0.854434	-0.146745	1.00118
15	1.41733	0.855616	-0.147143	1.00276
15.01	1.42023	0.85671	-0.147589	1.0043
15.02	1.42086	0.857587	-0.147996	1.00558
15.03	1.42097	0.858664	-0.1484	1.00706
15.04	1.42289	0.859723	-0.148802	1.00852
15.05	1.4273	0.860693	-0.14918	1.00987
15.06	1.43466	0.861686	-0.149558	1.01124
15.07	1.44143	0.862667	-0.149913	1.01258
15.08	1.44172	0.863787	-0.150256	1.01404
15.09	1.44265	0.864873	-0.150627	1.0155
15.1	1.44743	0.865728	-0.150986	1.01671
15.11	1.44859	0.866701	-0.151373	1.01807
15.12	1.45108	0.867852	-0.151853	1.01971
15.13	1.45939	0.868903	-0.152358	1.02126
15.14	1.46459	0.869756	-0.152834	1.02259
15.15	1.46427	0.870695	-0.153245	1.02394
15.16	1.46984	0.871778	-0.153579	1.02536
15.17	1.47671	0.87285	-0.153866	1.02672
15.18	1.47376	0.873827	-0.154137	1.02796
15.19	1.47387	0.874618	-0.154474	1.02909
15.2	1.48273	0.875486	-0.154949	1.03044
15.21	1.48638	0.876615	-0.155488	1.0321
15.22	1.49043	0.877689	-0.156004	1.03369
15.23	1.50128	0.878626	-0.156509	1.03513
15.24	1.50691	0.879657	-0.157025	1.03668
15.25	1.50983	0.88058	-0.157536	1.03812
15.26	1.5164	0.881448	-0.158064	1.03951
15.27	1.51983	0.882555	-0.158689	1.04124
15.28	1.52025	0.883507	-0.159355	1.04286
15.29	1.52636	0.884319	-0.159964	1.04428
15.3	1.53419	0.885392	-0.160552	1.04594
15.31	1.53837	0.886447	-0.161094	1.04754
15.32	1.54298	0.887357	-0.161571	1.04893
15.33	1.55367	0.888331	-0.162093	1.05042
15.34	1.56395	0.889419	-0.162705	1.05212
15.35	1.56719	0.890424	-0.163416	1.05384
15.36	1.5691	0.89131	-0.164261	1.05557
15.37	1.56822	0.892432	-0.165168	1.0576
15.38	1.56601	0.893623	-0.166075	1.0597
15.39	1.56922	0.89453	-0.167007	1.06154
15.4	1.5718	0.895562	-0.167896	1.06346
15.41	1.57148	0.896753	-0.168627	1.06538
15.42	1.5748	0.897574	-0.169191	1.06676
15.43	1.58327	0.898446	-0.169698	1.06814
15.44	1.59075	0.899803	-0.170225	1.07003
15.45	1.59569	0.900843	-0.170723	1.07157
15.46	1.59898	0.901561	-0.171262	1.07282
15.47	1.60286	0.902764	-0.171945	1.07471
15.48	1.609	0.903889	-0.172663	1.07655
15.49	1.61742	0.904698	-0.173278	1.07798
15.5	1.62585	0.90581	-0.17377	1.07958
15.51	1.62949	0.906824	-0.174188	1.08101
15.52	1.63011	0.907719	-0.174601	1.08232
15.53	1.63732	0.908934	-0.174996	1.08393
15.54	1.64594	0.909912	-0.175379	1.08529
15.55	1.64558	0.91057	-0.175817	1.08639
15.56	1.64867	0.911677	-0.176324	1.088
15.57	1.65952	0.912956	-0.176953	1.08991
15.58	1.6697	0.913899	-0.177668	1.09157
15.59	1.67514	0.914746	-0.178256	1.093
15.6	1.67503	0.915652	-0.178705	1.09436
15.61	1.676	0.916699	-0.17916	1.09586
15.62	1.68372	0.917775	-0.179598	1.09737
15.63	1.69007	0.918692	-0.180011	1.0987
15.64	1.68685	0.919474	-0.18046	1.09993
15.65	1.68628	0.920413	-0.180942	1.10135
15.66	1.69948	0.921542	-0.18142	1.10296
15.67	1.71004	0.922482	-0.181886	1.10437
15.68	1.71037	0.923349	-0.182349	1.1057
15.69	1.71398	0.924522	-0.182819	1.10734
15.7	1.72154	0.925584	-0.183329	1.10891
15.71	1.72346	0.926335	-0.183884	1.11022
15.72	1.7282	0.927279	-0.184412	1.11169
15.73	1.73831	0.928489	-0.184898	1.11339
15.74	1.74029	0.929487	-0.185386	1.11487
15.75	1.74095	0.930296	-0.18588	1.11618
15.76	1.75274	0.93131	-0.186408	1.11772
15.77	1.76734	0.932414	-0.187011	1.11942
15.78	1.77238	0.933457	-0.187643	1.1211
15.79	1.77686	0.934506	-0.188276	1.12278
15.8	1.78548	0.935475	-0.188944	1.12442
15.81	1.78736	0.936515	-0.18963	1.12614
15.82	1.78872	0.937704	-0.190275	1.12798
15.83	1.79816	0.938791	-0.190893	1.12968
15.84	1.80653	0.939689	-0.191562	1.13125
15.85	1.81049	0.940646	-0.192207	1.13285
15.86	1.81884	0.941786	-0.192787	1.13457
15.87	1.83046	0.942761	-0.19337	1.13613
15.88	1.83386	0.943642	-0.193937	1.13758
15.89	1.83105	0.944753	-0.194522	1.13928
15.9	1.83678	0.945745	-0.195131	1.14088
15.91	1.84878	0.946676	-0.19567	1.14235
15.92	1.85293	0.94776	-0.196128	1.14389
15.93	1.85385	0.948784	-0.196532	1.14532
15.94	1.85925	0.949691	-0.196886	1.14658
15.95	1.85964	0.950725	-0.197242	1.14797
15.96	1.8597	0.951789	-0.197617	1.14941
15.97	1.87059	0.952663	-0.198043	1.15071
15.98	1.88194	0.953657	-0.198597	1.15225
15.99	1.88599	0.954696	-0.199253	1.15395
16	1.88846	0.955548	-0.200044	1.15559
16.01	1.89461	0.95656	-0.200999	1.15756
16.02	1.9075	0.957699	-0.201803	1.1595
16.03	1.919	0.958576	-0.202288	1.16086
16.04	1.91832	0.95946	-0.202758	1.16222
16.05	1.92086	0.960552	-0.203303	1.16385
16.06	1.92942	0.961489	-0.203793	1.16528
16.07	1.93021	0.96235	-0.204304	1.16665
16.08	1.9362	0.963379	-0.204879	1.16826
16.09	1.94822	0.96443	-0.205423	1.16985
16.1	1.94824	0.965424	-0.205956	1.17138
16.11	1.94975	0.966471	-0.206532	1.173
16.12	1.96158	0.967485	-0.207095	1.17458
16.13	1.9684	0.96841	-0.207584	1.17599
16.14	1.9726	0.96939	-0.208041	1.17743
16.15	1.98158	0.970405	-0.208577	1.17898
16.16	1.98471	0.97148	-0.209238	1.18072
16.17	1.98534	0.972646	-0.209968	1.18261
16.18	1.99113	0.97363	-0.210662	1.18429
16.19	1.99457	0.974513	-0.211243	1.18576
16.2	1.99661	0.975687	-0.211709	1.1874
16.21	2.00446	0.976789	-0.212148	1.18894
16.22	2.01207	0.977549	-0.212634	1.19018
16.23	2.01809	0.978608	-0.213172	1.19178
16.24	2.02592	0.979877	-0.213753	1.19363
16.25	2.03053	0.980743	-0.214396	1.19514
16.26	2.03266	0.981643	-0.215034	1.19668
16.27	2.03504	0.982775	-0.215626	1.1984
16.28	2.04124	0.983652	-0.216281	1.19993
16.29	2.05091	0.984515	-0.216964	1.20148
16.3	2.05749	0.985704	-0.217569	1.20327
16.31	2.06428	0.986759	-0.218133	1.20489
16.32	2.07356	0.987657	-0.218687	1.20634
16.33	2.07818	0.98863	-0.219203	1.20783
16.34	2.08411	0.989564	-0.219724	1.20929
16.35	2.09382	0.99056	-0.220308	1.21087
16.36	2.09646	0.991657	-0.220935	1.21259
16.37	2.09561	0.992614	-0.221603	1.21422
16.38	2.10293	0.99347	-0.222289	1.21576
16.39	2.11284	0.994528	-0.222883	1.21741
16.4	2.12087	0.995606	-0.223367	1.21897
16.41	2.13254	0.996467	-0.223814	1.22028
16.42	2.14024	0.99744	-0.224299	1.22174
16.43	2.13974	0.998577	-0.224857	1.22343
16.44	2.14131	0.999523	-0.22545	1.22497
16.45	2.14586	1.00043	-0.226052	1.22648
16.46	2.15054	1.00147	-0.226623	1.22809
16.47	2.15865	1.00248	-0.227119	1.2296
16.48	2.16524	1.00351	-0.227607	1.23112
16.49	2.16841	1.00454	-0.228138	1.23267
16.5	2.17788	1.00538	-0.228684	1.23406
16.51	2.18937	1.00638	-0.229274	1.23565
16.52	2.1893	1.00761	-0.229974	1.23758
16.53	2.19187	1.00859	-0.230758	1.23935
16.54	2.20568	1.00942	-0.231539	1.24096
16.55	2.21296	1.01045	-0.232182	1.24263
16.56	2.21602	1.01151	-0.232691	1.2442
16.57	2.21948	1.01251	-0.233241	1.24575
16.58	2.22164	1.01349	-0.23392	1.24741
16.59	2.23123	1.01444	-0.234654	1.24909
16.6	2.2422	1.01545	-0.235283	1.25073
16.61	2.24697	1.01638	-0.23574	1.25212
16.62	2.25119	1.01741	-0.236136	1.25355
16.63	2.26205	1.01862	-0.236601	1.25522
16.64	2.26965	1.01956	-0.237138	1.2567
16.65	2.27117	1.02053	-0.237713	1.25824
16.66	2.27893	1.0217	-0.238312	1.26001
16.67	2.28462	1.02267	-0.238928	1.2616
16.68	2.28623	1.02357	-0.239578	1.26314
16.69	2.29556	1.02462	-0.240274	1.26489
16.7	2.30334	1.02559	-0.240979	1.26657
16.71	2.30181	1.02658	-0.241618	1.2682
16.72	2.30553	1.02776	-0.24219	1.26995
16.73	2.31486	1.02875	-0.242739	1.27149
16.74	2.31939	1.0296	-0.243294	1.2729
16.75	2.32438	1.03067	-0.243819	1.27449
16.76	2.33215	1.03165	-0.244282	1.27593
16.77	2.33752	1.03262	-0.244762	1.27738
16.78	2.34544	1.03383	-0.245349	1.27918
16.79	2.35696	1.03482	-0.245991	1.28082
16.8	2.35898	1.03558	-0.246611	1.28219
16.81	2.35543	1.03665	-0.247227	1.28388
16.82	2.36571	1.03775	-0.247798	1.28555
16.83	2.37845	1.03866	-0.24832	1.28698
16.84	2.37878	1.03968	-0.248955	1.28864
16.85	2.38376	1.04068	-0.249707	1.29039
16.86	2.39671	1.04153	-0.250372	1.2919
16.87	2.39903	1.04257	-0.25087	1.29344
16.88	2.39879	1.04367	-0.251258	1.29493
16.89	2.41109	1.0446	-0.251653	1.29625
16.9	2.4208	1.04561	-0.252132	1.29774
16.91	2.41908	1.04662	-0.252662	1.29928
16.92	2.42272	1.04745	-0.2532	1.30065
16.93	2.43321	1.04842	-0.253775	1.3022
16.94	2.43891	1.04964	-0.254444	1.30408
16.95	2.44682	1.05062	-0.255161	1.30578
16.96	2.45856	1.05147	-0.255817	1.30729
16.97	2.46293	1.05247	-0.256365	1.30883
16.98	2.46812	1.05346	-0.256841	1.3103
16.99	2.48116	1.05448	-0.257316	1.3118
17	2.48997	1.0556	-0.257815	1.31341
17.01	2.49305	1.05654	-0.258333	1.31487
17.02	2.49807	1.05742	-0.258891	1.31631
17.03	2.5045	1.05861	-0.259572	1.31818
17.04	2.51304	1.05955	-0.260352	1.31991
17.05	2.52012	1.06026	-0.261078	1.32134
17.06	2.52468	1.06147	-0.261669	1.32314
17.07	2.53315	1.06269	-0.26222	1.32491
17.08	2.54249	1.06353	-0.262849	1.32638
17.09	2.54814	1.0645	-0.263535	1.32804
17.1	2.55468	1.06556	-0.264218	1.32978
17.11	2.56016	1.0665	-0.264825	1.33133
17.12	2.56523	1.06754	-0.265365	1.33291
17.13	2.57591	1.06861	-0.265927	1.33454
17.14	2.58455	1.06946	-0.266564	1.33603
17.15	2.58867	1.07049	-0.267282	1.33777
17.16	2.59418	1.07171	-0.267992	1.33971
17.17	2.59596	1.07264	-0.268602	1.34124
17.18	2.59816	1.0736	-0.269149	1.34274
17.19	2.60866	1.07479	-0.269642	1.34443
17.2	2.61723	1.07575	-0.270079	1.34583
17.21	2.61789	1.07655	-0.270551	1.3471
17.22	2.61911	1.07763	-0.271069	1.3487
17.23	2.62314	1.07875	-0.271642	1.35039
17.24	2.63154	1.07967	-0.272284	1.35195
17.25	2.64604	1.08061	-0.272838	1.35345
17.26	2.65477	1.08169	-0.273256	1.35495
17.27	2.65514	1.08268	-0.273711	1.35639
17.28	2.66033	1.08364	-0.274264	1.3579
17.29	2.66413	1.08466	-0.274871	1.35954
17.3	2.66303	1.08558	-0.275502	1.36108
17.31	2.67049	1.08656	-0.276129	1.36269
17.32	2.67992	1.08769	-0.276805	1.36449
17.33	2.68334	1.08869	-0.277522	1.36621
17.34	2.69152	1.08948	-0.278161	1.36764
17.35	2.7042	1.09043	-0.278754	1.36919
17.36	2.70826	1.0916	-0.279423	1.37103
17.37	2.70898	1.09266	-0.280132	1.37279
17.38	2.71831	1.0935	-0.280767	1.37426
17.39	2.72521	1.09438	-0.281325	1.37571
17.4	2.72484	1.09551	-0.281828	1.37733
17.41	2.72977	1.0966	-0.282305	1.3789
17.42	2.74074	1.09764	-0.282825	1.38047
17.43	2.74703	1.09865	-0.28334	1.38199
17.44	2.74985	1.09948	-0.283825	1.38331
17.45	2.76023	1.10039	-0.284374	1.38476
17.46	2.7733	1.10156	-0.284994	1.38656
17.47	2.77986	1.10278	-0.285649	1.38843
17.48	2.78364	1.10367	-0.286302	1.38998
17.49	2.78884	1.10448	-0.286939	1.39142
17.5	2.79646	1.10569	-0.287594	1.39328
17.51	2.80656	1.10683	-0.288209	1.39504
17.52	2.81624	1.10775	-0.288772	1.39652
17.53	2.81944	1.10875	-0.289311	1.39806
17.54	2.82018	1.10973	-0.289773	1.39951
17.55	2.82805	1.11076	-0.290212	1.40098
17.56	2.83536	1.11179	-0.29074	1.40253
17.57	2.83683	1.11271	-0.29132	1.40403
17.58	2.84316	1.11377	-0.291872	1.40565
17.59	2.85089	1.11493	-0.29239	1.40732
17.6	2.85553	1.1159	-0.292863	1.40876
17.61	2.86306	1.11671	-0.293337	1.41005
17.62	2.87003	1.11766	-0.293925	1.41159
17.63	2.87928	1.11878	-0.294633	1.41341
17.64	2.89151	1.11978	-0.295394	1.41518
17.65	2.8965	1.12066	-0.296133	1.41679
17.66	2.89758	1.12158	-0.296729	1.41831
17.67	2.90323	1.12258	-0.29725	1.41983
17.68	2.90695	1.12349	-0.297825	1.42131
17.69	2.91164	1.12436	-0.298424	1.42278
17.7	2.91974	1.12539	-0.299044	1.42444
17.71	2.92234	1.12643	-0.299669	1.4261
17.72	2.92926	1.12734	-0.300248	1.42758
17.73	2.94404	1.12838	-0.300794	1.42918
17.74	2.95197	1.12945	-0.301334	1.43078
17.75	2.95322	1.13039	-0.301921	1.43231
17.76	2.95961	1.1314	-0.302525	1.43392
17.77	2.97108	1.13232	-0.303095	1.43542
17.78	2.97614	1.13319	-0.303686	1.43687
17.79	2.97976	1.1343	-0.304312	1.43861
17.8	2.98706	1.13549	-0.304915	1.44041
17.81	2.99052	1.13647	-0.305477	1.44195
17.82	2.99475	1.13744	-0.306002	1.44344
17.83	3.00323	1.13846	-0.306534	1.44499
17.84	3.01058	1.13941	-0.3071	1.44651
17.85	3.01679	1.14044	-0.307632	1.44807
17.86	3.02645	1.14161	-0.308105	1.44971
17.87	3.03621	1.14258	-0.308606	1.45119
17.88	3.03726	1.14345	-0.30917	1.45262
17.89	3.03746	1.14469	-0.309754	1.45445
17.9	3.04742	1.14581	-0.310339	1.45615
17.91	3.05591	1.14668	-0.310939	1.45762
17.92	3.06166	1.14774	-0.311553	1.45929
17.93	3.0731	1.14873	-0.312133	1.46086
17.94	3.0805	1.14961	-0.312667	1.46228
17.95	3.07944	1.1507	-0.3132	1.4639
17.96	3.08695	1.1518	-0.313721	1.46552
17.97	3.09938	1.15278	-0.314177	1.46696
17.98	3.10426	1.15378	-0.314587	1.46837
17.99	3.1101	1.15476	-0.315023	1.46978
18	3.12223	1.15574	-0.315529	1.47127
18.01	3.12723	1.15679	-0.316152	1.47295
18.02	3.1245	1.15779	-0.316892	1.47468
18.03	3.12907	1.15871	-0.317693	1.4764
18.04	3.13832	1.15962	-0.318461	1.47808
18.05	3.14543	1.16061	-0.319145	1.47975
18.06	3.15432	1.1616	-0.319762	1.48137
18.07	3.16454	1.1626	-0.320303	1.48291
18.08	3.17125	1.16368	-0.320751	1.48443
18.09	3.17687	1.16458	-0.321163	1.48574
18.1	3.18509	1.16534	-0.321642	1.48699
18.11	3.19135	1.16642	-0.322236	1.48866
18.12	3.19813	1.16755	-0.322935	1.49048
18.13	3.20262	1.16849	-0.323659	1.49215
18.14	3.20121	1.16952	-0.324286	1.4938
18.15	3.20716	1.17061	-0.324815	1.49542
18.16	3.21813	1.17162	-0.32539	1.49701
18.17	3.21862	1.17248	-0.32604	1.49852
18.18	3.21683	1.17342	-0.326698	1.50012
18.19	3.22656	1.1746	-0.327306	1.50191
18.2	3.23694	1.17564	-0.327862	1.5035
18.21	3.24047	1.1765	-0.328422	1.50493
18.22	3.24669	1.17751	-0.32903	1.50654
18.23	3.25227	1.17863	-0.329635	1.50826
18.24	3.25493	1.17962	-0.330204	1.50982
18.25	3.26265	1.18047	-0.330796	1.51127
18.26	3.27336	1.18152	-0.331365	1.51288
18.27	3.2805	1.18276	-0.331896	1.51466
18.28	3.28452	1.1837	-0.332448	1.51615
18.29	3.2895	1.18456	-0.332953	1.51751
18.3	3.29983	1.18571	-0.333388	1.5191
18.31	3.31	1.18668	-0.333897	1.52058
18.32	3.31338	1.18758	-0.334491	1.52207
18.33	3.31817	1.18876	-0.335087	1.52384
18.34	3.32785	1.18972	-0.335665	1.52539
18.35	3.33893	1.19056	-0.33623	1.52679
18.36	3.34623	1.19168	-0.336815	1.52849
18.37	3.35163	1.19274	-0.337441	1.53018
18.38	3.36508	1.19362	-0.338071	1.53169
18.39	3.37306	1.19469	-0.338716	1.53341
18.4	3.36743	1.1958	-0.339401	1.5352
18.41	3.36654	1.1967	-0.34005	1.53675
18.42	3.37816	1.19766	-0.340594	1.53825
18.43	3.39218	1.19866	-0.341063	1.53972
18.44	3.40138	1.19961	-0.341494	1.54111
18.45	3.40503	1.20064	-0.341944	1.54258
18.46	3.40802	1.20163	-0.342445	1.54407
18.47	3.41483	1.20253	-0.342954	1.54548
18.48	3.42383	1.20361	-0.343487	1.5471
18.49	3.43648	1.20472	-0.344116	1.54884
18.5	3.44576	1.20558	-0.344856	1.55044
18.51	3.44761	1.20655	-0.345598	1.55215
18.52	3.45189	1.20769	-0.346145	1.55383
18.53	3.46102	1.20857	-0.346556	1.55513
18.54	3.46795	1.20957	-0.346996	1.55656
18.55	3.47018	1.2107	-0.347465	1.55817
18.56	3.47492	1.21153	-0.348041	1.55957
18.57	3.48453	1.21249	-0.34876	1.56125
18.58	3.49328	1.21383	-0.349459	1.56329
18.59	3.4981	1.21478	-0.350106	1.56489
18.6	3.50416	1.21552	-0.350741	1.56626
18.61	3.51192	1.21669	-0.351273	1.56796
18.62	3.51724	1.21796	-0.351715	1.56968
18.63	3.52157	1.21896	-0.352159	1.57111
18.64	3.52899	1.21975	-0.352628	1.57238
18.65	3.53483	1.22068	-0.353065	1.57375
18.66	3.54015	1.2218	-0.353457	1.57526
18.67	3.5475	1.2229	-0.353931	1.57683
18.68	3.55243	1.22387	-0.354492	1.57837
18.69	3.5579	1.22472	-0.355106	1.57982
18.7	3.56391	1.22566	-0.355809	1.58146
18.71	3.56728	1.22669	-0.356502	1.58319
18.72	3.5709	1.22772	-0.357091	1.58481
18.73	3.57554	1.22868	-0.357607	1.58629
18.74	3.58031	1.22974	-0.358071	1.58781
18.75	3.5881	1.23081	-0.358577	1.58939
18.76	3.59943	1.2317	-0.359159	1.59086
18.77	3.60889	1.23272	-0.35974	1.59246
18.78	3.61297	1.23368	-0.360345	1.59402
18.79	3.61724	1.23456	-0.360959	1.59552
18.8	3.62556	1.23574	-0.361507	1.59724
18.81	3.63302	1.23689	-0.362013	1.5989
18.82	3.64008	1.23775	-0.362536	1.60028
18.83	3.64688	1.2385	-0.363126	1.60163
18.84	3.65191	1.23959	-0.363812	1.6034
18.85	3.66011	1.24081	-0.364531	1.60534
18.86	3.66883	1.24166	-0.365201	1.60686
18.87	3.67349	1.24247	-0.36577	1.60824
18.88	3.67822	1.24347	-0.366279	1.60975
18.89	3.68519	1.24453	-0.366856	1.61139
18.9	3.6943	1.24554	-0.367535	1.61308
18.91	3.70073	1.24645	-0.368251	1.6147
18.92	3.70859	1.24754	-0.368879	1.61642
18.93	3.72263	1.2487	-0.369381	1.61808
18.94	3.72724	1.24965	-0.369913	1.61956
18.95	3.72793	1.25063	-0.370493	1.62112
18.96	3.73935	1.25167	-0.370979	1.62265
18.97	3.74687	1.25264	-0.371458	1.62409
18.98	3.75122	1.25359	-0.372064	1.62565
18.99	3.76263	1.25462	-0.372695	1.62731
19	3.77016	1.25555	-0.373249	1.6288
19.01	3.77407	1.25653	-0.37378	1.63031
19.02	3.78538	1.25768	-0.374368	1.63205
19.03	3.78811	1.25861	-0.374958	1.63357
19.04	3.78305	1.25951	-0.375468	1.63498
19.05	3.79199	1.26062	-0.375939	1.63656
19.06	3.80355	1.26163	-0.376443	1.63807
19.07	3.8052	1.26266	-0.376956	1.63962
19.08	3.81169	1.26371	-0.377491	1.6412
19.09	3.82558	1.26458	-0.378081	1.64266
19.1	3.83243	1.26553	-0.378661	1.64419
19.11	3.83667	1.26663	-0.379223	1.64585
19.12	3.84166	1.26765	-0.379772	1.64742
19.13	3.84125	1.26857	-0.38024	1.64881
19.14	3.84346	1.26958	-0.380658	1.65023
19.15	3.85511	1.2706	-0.381154	1.65175
19.16	3.86484	1.27153	-0.381739	1.65326
19.17	3.86727	1.27268	-0.382333	1.65501
19.18	3.87084	1.27376	-0.382962	1.65672
19.19	3.88008	1.27455	-0.383644	1.65819
19.2	3.89155	1.27563	-0.384298	1.65993
19.21	3.89956	1.27682	-0.384921	1.66174
19.22	3.90827	1.27782	-0.38552	1.66334
19.23	3.9162	1.27888	-0.386084	1.66496
19.24	3.91889	1.27983	-0.38664	1.66647
19.25	3.92334	1.28073	-0.387202	1.66793
19.26	3.93135	1.28183	-0.387793	1.66962
19.27	3.93699	1.28289	-0.388384	1.67127
19.28	3.94204	1.28378	-0.388914	1.6727
19.29	3.94997	1.28469	-0.389381	1.67407
19.3	3.95664	1.28578	-0.389814	1.67559
19.31	3.96018	1.28679	-0.390233	1.67702
19.32	3.96324	1.28772	-0.390654	1.67838
19.33	3.96794	1.28877	-0.391108	1.67988
19.34	3.97297	1.28965	-0.391607	1.68126
19.35	3.981	1.29047	-0.39219	1.68266
19.36	3.98898	1.29159	-0.392838	1.68443
19.37	3.99128	1.29272	-0.393472	1.68619
19.38	3.99832	1.29349	-0.394068	1.68756
19.39	4.00844	1.29438	-0.394634	1.68902
19.4	4.01137	1.29561	-0.395133	1.69074
19.41	4.01662	1.29674	-0.395612	1.69235
19.42	4.02719	1.29758	-0.396204	1.69378
19.43	4.03605	1.29842	-0.396856	1.69528
19.44	4.04039	1.2995	-0.397426	1.69693
19.45	4.04555	1.30054	-0.397953	1.69849
19.46	4.05817	1.3015	-0.398518	1.70001
19.47	4.06842	1.30245	-0.399113	1.70156
19.48	4.07172	1.30342	-0.399723	1.70315
19.49	4.0763	1.30446	-0.400325	1.70478
19.5	4.08822	1.30544	-0.400888	1.70633
19.51	4.09665	1.30645	-0.401418	1.70787
19.52	4.10188	1.30762	-0.401997	1.70962
19.53	4.11224	1.30867	-0.402719	1.71138
19.54	4.11712	1.30961	-0.403515	1.71312
19.55	4.11717	1.31061	-0.40419	1.7148
19.56	4.12461	1.31154	-0.40469	1.71623
19.57	4.13427	1.31262	-0.405128	1.71775
19.58	4.14204	1.31376	-0.405504	1.71926
19.59	4.14669	1.31466	-0.405828	1.72049
19.6	4.147	1.31562	-0.406228	1.72185
19.61	4.15325	1.3167	-0.406723	1.72342
19.62	4.16878	1.31774	-0.407271	1.72501
19.63	4.17968	1.31881	-0.407876	1.72668
19.64	4.17871	1.31986	-0.408545	1.72841
19.65	4.17772	1.32074	-0.4092	1.72994
19.66	4.18413	1.32171	-0.40976	1.73147
19.67	4.1879	1.32292	-0.410289	1.7332
19.68	4.19332	1.32388	-0.410861	1.73474
19.69	4.20129	1.32478	-0.41139	1.73617
19.7	4.20233	1.3258	-0.411822	1.73762
19.71	4.20811	1.32664	-0.412226	1.73886
19.72	4.22472	1.32752	-0.412665	1.74019
19.73	4.23708	1.32866	-0.413128	1.74179
19.74	4.23941	1.32972	-0.413613	1.74334
19.75	4.24062	1.33065	-0.414153	1.7448
19.76	4.2446	1.33163	-0.414766	1.74639
19.77	4.25134	1.33266	-0.415425	1.74809
19.78	4.25761	1.33357	-0.416129	1.7497
19.79	4.27009	1.33448	-0.416909	1.75138
19.8	4.28312	1.33546	-0.417659	1.75311
19.81	4.27843	1.33636	-0.418282	1.75464
19.82	4.2769	1.33739	-0.418789	1.75617
19.83	4.28838	1.3385	-0.419204	1.75771
19.84	4.29743	1.3395	-0.419594	1.7591
19.85	4.30497	1.34046	-0.42002	1.76048
19.86	4.31467	1.3415	-0.420517	1.76202
19.87	4.32336	1.34255	-0.421091	1.76365
19.88	4.32689	1.34356	-0.421668	1.76523
19.89	4.33339	1.34448	-0.422184	1.76666
19.9	4.34582	1.3455	-0.42264	1.76814
19.91	4.35295	1.34669	-0.423065	1.76975
19.92	4.35471	1.34769	-0.423496	1.77119
19.93	4.3602	1.34863	-0.423949	1.77257
19.94	4.36631	1.34974	-0.424437	1.77418
19.95	4.37217	1.35067	-0.424992	1.77566
19.96	4.37938	1.35154	-0.425559	1.7771
19.97	4.38493	1.35274	-0.426126	1.77886
19.98	4.39293	1.35376	-0.426724	1.78048
[truncated: 12,399 more rows]
