# Supplementary material for: Experimental data on the development of “Post-installed Screw Pullout test” for in-situ investigation of concrete strength
Source: Data Brief. 2020 Aug 22;32:106190. doi: 10.1016/j.dib.2020.106190 (PMC7475196; doi:10.1016/j.dib.2020.106190)
Supplement: Supplementary file 1 — Fig. 1: Load-displacement curves for test set up 1. Fig. 2: Load-displacement curves for test set up 2. Fig. 3: Load-displacement curves for test set up 3. Fig. 4: Load-displacement curves for test set up 4. Fig. 5: Load-displacement curves for test set up 5. Fig. 6: Load-displacement curves for test set up 6. Fig. 7: Load-displacement curves for test set up 7. Fig. 8: Load-displacement curves for test set up 8. Fig. 9: Load-displacement curves for test set up 9. Fig. 10: Load-displacement curves for test set up 10. Fig. 11: Load-displacement curves for test set up 11. Fig. 12: Load-displacement curves for test set up 12. Fig. 13: Load-displacement curves for test set up 13. Fig. 14: Load-displacement curves for test set up 14. Fig. 15: Load-displacement curves for test set up 15. Fig. 16: Load-displacement curves for test set up 16. Fig. 17: Load-displacement curves for test set up 17. Fig. 18: Load-displacement curves for Mix 1 at 7 days. Fig. 19: Load-displacement curves for Mix 1 at 14 days. Fig. 20: Load-displacement curves for Mix 1 at 28 days. Fig. 21: Load-displacement curves for Mix 1 at 100 days. Fig. 22: Load-displacement curves for Mix 2 at 7 days. Fig. 23: Load-displacement curves for Mix 2 at 14 days. Fig. 24: Load-displacement curves for Mix 2 at 28 days. Fig. 25: Load-displacement curves for Mix 2 at 100 days. [file mmc1.zip › Figure 15 - Test set up 15.xlsx]

## Sheet: M-70-11.0-89
Time [s]	Load [kN]	LVDT 1 [mm]	LVDT 2 [mm]	Displacement [mm]
0	0	0	0	0
0.01	0	0	0	0
0.02	3.5e-05	3e-06	-1e-06	4e-06
0.03	0.000517	2.4e-05	-5e-06	2.9e-05
0.04	-0.000436	0.000117	-1e-05	0.000127
0.05	-0.006687	0.000254	-7e-06	0.000261
0.06	-0.009144	0.000258	-3e-06	0.000261
0.07	-0.008255	0.000152	-6e-06	0.000158
0.08	-0.011632	0.000203	-1e-06	0.000204
0.09	-0.009999	0.000302	7e-06	0.000295
0.1	-0.004945	0.000318	-4e-06	0.000322
0.11	-0.007253	0.000365	-9e-06	0.000374
0.12	-0.010598	0.000464	7e-06	0.000457
0.13	-0.011469	0.000518	8e-06	0.00051
0.14	-0.011914	0.000554	-1e-05	0.000564
0.15	-0.010031	0.000675	-2e-05	0.000695
0.16	-0.00965	0.000521	-3e-06	0.000524
0.17	-0.006507	0.000386	1.3e-05	0.000373
0.18	-0.00176	0.000523	-1.1e-05	0.000534
0.19	-0.009586	0.00064	-3e-05	0.00067
0.2	-0.018342	0.000552	-1.7e-05	0.000569
0.21	-0.016328	0.000495	-2.4e-05	0.000519
0.22	-0.014724	0.000532	-2.8e-05	0.00056
0.23	-0.014335	0.000528	-1.1e-05	0.000539
0.24	-0.009486	0.000527	-4e-06	0.000531
0.25	-0.005235	0.000566	-1.1e-05	0.000577
0.26	-0.005958	0.00058	-1.3e-05	0.000593
0.27	-0.007472	0.000507	-1.5e-05	0.000522
0.28	-0.005802	0.000486	-1.4e-05	0.0005
0.29	-0.0048	0.00051	-6e-06	0.000516
0.3	-0.009226	0.000517	-9e-06	0.000526
0.31	-0.010346	0.000586	-2.2e-05	0.000608
0.32	-0.007808	0.00063	-2.3e-05	0.000653
0.33	-0.014626	0.000541	-8e-06	0.000549
0.34	-0.020124	0.000461	-3e-06	0.000464
0.35	-0.011981	0.0006	-1.8e-05	0.000618
0.36	-0.007385	0.000607	-2.4e-05	0.000631
0.37	-0.015625	0.000432	-1.1e-05	0.000443
0.38	-0.01957	0.000569	-6e-06	0.000575
0.39	-0.014935	0.000636	-2.4e-05	0.00066
0.4	-0.007736	0.000415	-3.2e-05	0.000447
0.41	-0.001845	0.000448	-2e-05	0.000468
0.42	-0.004716	0.000605	-1.6e-05	0.000621
0.43	-0.008106	0.000507	-2.1e-05	0.000528
0.44	-0.007047	0.000602	-3.1e-05	0.000633
0.45	-0.012103	0.000583	-3.4e-05	0.000617
0.46	-0.017866	0.000514	-2.3e-05	0.000537
0.47	-0.014625	0.000576	-1.6e-05	0.000592
0.48	-0.011812	0.000527	-8e-06	0.000535
0.49	-0.012805	0.000542	-5e-06	0.000547
0.5	-0.010179	0.000533	-2.1e-05	0.000554
0.51	-0.008108	0.000471	-2.5e-05	0.000496
0.52	-0.011142	0.000522	-1.5e-05	0.000537
0.53	-0.014207	0.000584	-2e-06	0.000586
0.54	-0.017143	0.000556	1.8e-05	0.000538
0.55	-0.020991	0.000546	1.2e-05	0.000534
0.56	-0.01618	0.000542	-2e-05	0.000562
0.57	-0.006369	0.000509	-2.4e-05	0.000533
0.58	-0.007718	0.000592	-4e-06	0.000596
0.59	-0.015181	0.00057	3e-06	0.000567
0.6	-0.017777	0.0005	-3e-06	0.000503
0.61	-0.012516	0.000551	0	0.000551
0.62	-0.005063	0.000585	-5e-06	0.00059
0.63	-0.006734	0.00048	-2.1e-05	0.000501
0.64	-0.017136	0.000502	-2.6e-05	0.000528
0.65	-0.021234	0.000634	-2.4e-05	0.000658
0.66	-0.01709	0.000549	-1.6e-05	0.000565
0.67	-0.017788	0.000427	-1.3e-05	0.00044
0.68	-0.021514	0.000499	-1.8e-05	0.000517
0.69	-0.01814	0.000505	-4e-06	0.000509
0.7	-0.011536	0.000498	4e-06	0.000494
0.71	-0.011482	0.000594	-8e-06	0.000602
0.72	-0.012503	0.000553	-1.6e-05	0.000569
0.73	-0.009676	0.000457	-2.7e-05	0.000484
0.74	-0.00755	0.000596	-2.3e-05	0.000619
0.75	-0.008433	0.000589	-2e-06	0.000591
0.76	-0.012034	0.000374	0	0.000374
0.77	-0.016781	0.000478	-4e-06	0.000482
0.78	-0.017097	0.000496	-3e-06	0.000499
0.79	-0.012009	0.000433	-1.4e-05	0.000447
0.8	-0.006387	0.000498	-1.1e-05	0.000509
0.81	-0.006759	0.000441	-9e-06	0.00045
0.82	-0.013506	0.000429	-1.9e-05	0.000448
0.83	-0.015048	0.000566	1e-06	0.000565
0.84	-0.009724	0.000535	-1e-06	0.000536
0.85	-0.008083	0.000585	-2.2e-05	0.000607
0.86	-0.007188	0.000569	4e-06	0.000565
0.87	-0.005024	0.00047	1.1e-05	0.000459
0.88	-0.007396	0.000501	-2.8e-05	0.000529
0.89	-0.010853	0.000609	-2.9e-05	0.000638
0.9	-0.009313	0.000566	-1e-05	0.000576
0.91	-0.004476	0.00035	-1.5e-05	0.000365
0.92	-0.002764	0.000567	-1e-06	0.000568
0.93	-0.005315	0.000626	9e-06	0.000617
0.94	-0.007991	0.000377	-1.8e-05	0.000395
0.95	-0.008417	0.00049	-3.1e-05	0.000521
0.96	-0.007666	0.000643	-1.3e-05	0.000656
0.97	-0.005942	0.000512	-1.1e-05	0.000523
0.98	-0.005819	0.000376	-3e-05	0.000406
0.99	-0.008833	0.000565	-2e-05	0.000585
1	-0.008469	0.00065	3e-06	0.000647
1.01	-0.00555	0.00042	-1e-05	0.00043
1.02	-0.005776	0.000519	-2.2e-05	0.000541
1.03	-0.006665	0.000625	1e-06	0.000624
1.04	-0.001721	0.000532	4e-06	0.000528
1.05	-0.001749	0.000551	-1e-05	0.000561
1.06	-0.014149	0.000494	-1e-05	0.000504
1.07	-0.017429	0.000548	-1.2e-05	0.00056
1.08	-0.010739	0.000572	-4e-06	0.000576
1.09	-0.007908	0.000507	5e-06	0.000502
1.1	-0.006659	0.00055	-1.1e-05	0.000561
1.11	-0.005942	0.000422	-1.2e-05	0.000434
1.12	-0.006223	0.000498	3e-06	0.000495
1.13	-0.005312	0.00059	6e-06	0.000584
1.14	-0.005605	0.000495	-5e-06	0.0005
1.15	-0.005897	0.000639	-2.9e-05	0.000668
1.16	-0.005384	0.000522	-2.7e-05	0.000549
1.17	-0.004979	0.000428	6e-06	0.000422
1.18	-0.005343	0.000578	-3e-06	0.000581
1.19	-0.009309	0.00052	-3e-05	0.00055
1.2	-0.012439	0.000393	-1.7e-05	0.00041
1.21	-0.011784	0.000573	-1.6e-05	0.000589
1.22	-0.010655	0.000702	-3.2e-05	0.000734
1.23	-0.008318	0.000462	-3.2e-05	0.000494
1.24	-0.010818	0.000435	-2.4e-05	0.000459
1.25	-0.016209	0.000552	-1.1e-05	0.000563
1.26	-0.013523	0.00051	-2e-06	0.000512
1.27	-0.012149	0.00055	1e-06	0.000549
1.28	-0.015461	0.00062	-1e-06	0.000621
1.29	-0.014707	0.000552	2e-06	0.00055
1.3	-0.013727	0.000389	1.4e-05	0.000375
1.31	-0.017208	0.000551	6e-06	0.000545
1.32	-0.020506	0.000607	-1.3e-05	0.00062
1.33	-0.023001	0.000435	-6e-06	0.000441
1.34	-0.02218	0.000676	4e-06	0.000672
1.35	-0.015495	0.000644	-3e-06	0.000647
1.36	-0.013192	0.000357	-7e-06	0.000364
1.37	-0.016002	0.000584	4e-06	0.00058
1.38	-0.01489	0.000671	1e-05	0.000661
1.39	-0.012617	0.000507	-5e-06	0.000512
1.4	-0.012113	0.000516	-2.9e-05	0.000545
1.41	-0.010138	0.00061	-1.6e-05	0.000626
1.42	-0.004802	0.00052	7e-06	0.000513
1.43	-0.002578	0.000476	-1.3e-05	0.000489
1.44	-0.006097	0.000656	-2.8e-05	0.000684
1.45	-0.003566	0.000541	-1.7e-05	0.000558
1.46	0.000235	0.000484	-7e-06	0.000491
1.47	-0.00348	0.000559	-1.3e-05	0.000572
1.48	-0.00519	0.000395	-1.6e-05	0.000411
1.49	-0.003579	0.00056	0	0.00056
1.5	-0.005376	0.000624	3e-06	0.000621
1.51	-0.007292	0.000387	-1.7e-05	0.000404
1.52	-0.006824	0.00042	-8e-06	0.000428
1.53	-0.004729	0.000593	-4e-06	0.000597
1.54	-0.001017	0.00054	-3.2e-05	0.000572
1.55	-0.001711	0.000396	-3.1e-05	0.000427
1.56	-0.010397	0.000563	-5e-06	0.000568
1.57	-0.013378	0.000688	-1e-06	0.000689
1.58	-0.007199	0.000531	-1.1e-05	0.000542
1.59	-0.006492	0.000523	-1.5e-05	0.000538
1.6	-0.009873	0.00051	2e-06	0.000508
1.61	-0.009945	0.000465	2e-06	0.000463
1.62	-0.010813	0.000605	-5e-06	0.00061
1.63	-0.008877	0.000624	-3e-06	0.000627
1.64	-0.004577	0.00048	-2e-05	0.0005
1.65	-0.009356	0.000462	-2e-05	0.000482
1.66	-0.016464	0.000629	-1.8e-05	0.000647
1.67	-0.016418	0.00056	-2.8e-05	0.000588
1.68	-0.014119	0.000539	-3e-06	0.000542
1.69	-0.013449	0.000684	3e-06	0.000681
1.7	-0.012525	0.000472	-1.5e-05	0.000487
1.71	-0.013303	0.000467	-7e-06	0.000474
1.72	-0.013531	0.000517	-1.4e-05	0.000531
1.73	-0.009613	0.000493	-3e-05	0.000523
1.74	-0.010506	0.000525	-2.2e-05	0.000547
1.75	-0.010906	0.00052	-1e-05	0.00053
1.76	-0.00526	0.000604	-1.9e-05	0.000623
1.77	-0.002255	0.000532	-2.1e-05	0.000553
1.78	-0.00577	0.000532	-1.7e-05	0.000549
1.79	-0.005725	0.000603	-2.6e-05	0.000629
1.8	0.000185	0.000542	-1.3e-05	0.000555
1.81	0.005441	0.00047	-5e-06	0.000475
1.82	0.004635	0.000419	-1.8e-05	0.000437
1.83	-0.003201	0.000558	-1.2e-05	0.00057
1.84	-0.002442	0.000556	-1.6e-05	0.000572
1.85	0.005133	0.000409	-3e-05	0.000439
1.86	0.003742	0.000529	-1.3e-05	0.000542
1.87	0.001279	0.000553	8e-06	0.000545
1.88	0.001742	0.000602	-1e-06	0.000603
1.89	0.000345	0.00055	-1.1e-05	0.000561
1.9	0.001286	0.000458	-1.1e-05	0.000469
1.91	0.003385	0.000528	-1.3e-05	0.000541
1.92	0.001729	0.000533	-2.1e-05	0.000554
1.93	-0.001324	0.00054	-2.3e-05	0.000563
1.94	-0.000243	0.000528	-3e-06	0.000531
1.95	-0.000363	0.000606	5e-06	0.000601
1.96	-0.002989	0.000615	-2.1e-05	0.000636
1.97	0.001564	0.000442	-3.3e-05	0.000475
1.98	0.004249	0.000578	-8e-06	0.000586
1.99	-0.003901	0.000607	-1e-05	0.000617
2	-0.005844	0.000425	-3e-05	0.000455
2.01	-0.002887	0.000458	-1.3e-05	0.000471
2.02	-0.007759	0.000428	-7e-06	0.000435
2.03	-0.006855	0.000587	-2.3e-05	0.00061
2.04	-0.001376	0.000584	-1.2e-05	0.000596
2.05	-0.003286	0.000428	-1e-06	0.000429
2.06	-0.004797	0.000685	-1e-06	0.000686
2.07	-0.005347	0.000591	-8e-06	0.000599
2.08	-0.011007	0.00042	-2.7e-05	0.000447
2.09	-0.012616	0.00062	-3.7e-05	0.000657
2.1	-0.007354	0.000595	-3.5e-05	0.00063
2.11	-0.007642	0.000645	-2.4e-05	0.000669
2.12	-0.009304	0.00058	-1.4e-05	0.000594
2.13	-0.00739	0.000457	-1.5e-05	0.000472
2.14	-0.010867	0.000644	-2e-05	0.000664
2.15	-0.012209	0.000538	-1.8e-05	0.000556
2.16	-0.005686	0.000593	-9e-06	0.000602
2.17	-0.003219	0.000692	-1.4e-05	0.000706
2.18	-0.002354	0.000571	2e-06	0.000569
2.19	0.001663	0.000614	1.7e-05	0.000597
2.2	-0.002068	0.000502	-1.5e-05	0.000517
2.21	-0.00839	0.000545	-4.1e-05	0.000586
2.22	-0.003783	0.000717	-1.7e-05	0.000734
2.23	0.000994	0.000647	0	0.000647
2.24	-0.004015	0.000514	-8e-06	0.000522
2.25	-0.006169	0.000593	-2.8e-05	0.000621
2.26	-0.001402	0.000718	-2.9e-05	0.000747
2.27	-0.001588	0.000512	9e-06	0.000503
2.28	-0.00403	0.000558	1e-05	0.000548
2.29	-0.001269	0.000698	-2.7e-05	0.000725
2.3	-0.001789	0.000479	-3.2e-05	0.000511
2.31	-0.003266	0.000413	-1.7e-05	0.00043
2.32	0.003556	0.000606	-1.3e-05	0.000619
2.33	0.006044	0.000649	-2e-05	0.000669
2.34	0.000712	0.000415	-2.4e-05	0.000439
2.35	-0.001182	0.000496	-2.8e-05	0.000524
2.36	-0.002318	0.000726	-3.6e-05	0.000762
2.37	-0.003004	0.000504	-3e-05	0.000534
2.38	-0.003138	0.000566	-8e-06	0.000574
2.39	-0.005914	0.000639	1e-06	0.000638
2.4	-0.002199	0.000392	1e-06	0.000391
2.41	0.006775	0.000529	-1e-05	0.000539
2.42	0.007435	0.000699	-1.8e-05	0.000717
2.43	0.002164	0.000616	-6e-06	0.000622
2.44	0.001447	0.000652	-3e-06	0.000655
2.45	0.002271	0.000652	-7e-06	0.000659
2.46	0.000592	0.000536	-1.9e-05	0.000555
2.47	-0.000872	0.000579	-4.1e-05	0.00062
2.48	-0.00621	0.000599	-4.9e-05	0.000648
2.49	-0.015807	0.000495	-3.8e-05	0.000533
2.5	-0.01844	0.000496	-1.2e-05	0.000508
2.51	-0.012364	0.000657	1.1e-05	0.000646
2.52	-0.010156	0.000672	2e-06	0.00067
2.53	-0.010301	0.00064	-8e-06	0.000648
2.54	-0.005766	0.000605	-1.4e-05	0.000619
2.55	-0.004394	0.000618	-2.6e-05	0.000644
2.56	-0.008267	0.000584	-2.4e-05	0.000608
2.57	-0.009002	0.000515	-1.3e-05	0.000528
2.58	-0.005856	0.000594	-5e-06	0.000599
2.59	-0.003106	0.000653	-2e-06	0.000655
2.6	-0.002939	0.000588	-1.1e-05	0.000599
2.61	-0.006131	0.000536	-2e-05	0.000556
2.62	-0.006227	0.000692	-2.2e-05	0.000714
2.63	-0.00319	0.000733	-2.3e-05	0.000756
2.64	-0.001158	0.000547	-2.7e-05	0.000574
2.65	0.000965	0.000599	-1.7e-05	0.000616
2.66	0.001638	0.00062	-1.8e-05	0.000638
2.67	0.001441	0.000544	-3.5e-05	0.000579
2.68	-0.002086	0.000611	-2.2e-05	0.000633
2.69	-0.004701	0.000595	-1e-06	0.000596
2.7	0.003379	0.000644	-2.6e-05	0.00067
2.71	0.003688	0.000549	-4.4e-05	0.000593
2.72	-0.009062	0.000524	-1.9e-05	0.000543
2.73	-0.006933	0.000627	-1.4e-05	0.000641
2.74	0.004218	0.00059	-3.6e-05	0.000626
2.75	0.002864	0.000599	-2.1e-05	0.00062
2.76	-0.002445	0.000517	-1e-06	0.000518
2.77	-0.003496	0.000513	-2.2e-05	0.000535
2.78	-0.005333	0.000683	-2.7e-05	0.00071
2.79	-0.0064	0.000676	-7e-06	0.000683
2.8	-0.007069	0.000577	-9e-06	0.000586
2.81	-0.01251	0.000498	-2.5e-05	0.000523
2.82	-0.019997	0.00056	-1.7e-05	0.000577
2.83	-0.019143	0.000672	-9e-06	0.000681
2.84	-0.010502	0.000589	-2.2e-05	0.000611
2.85	-0.008518	0.000519	-2.8e-05	0.000547
2.86	-0.012527	0.000525	-2.9e-05	0.000554
2.87	-0.013035	0.000693	-2.9e-05	0.000722
2.88	-0.012152	0.000722	-2.4e-05	0.000746
2.89	-0.013039	0.000575	-2e-05	0.000595
2.9	-0.0147	0.000521	-2.6e-05	0.000547
2.91	-0.017898	0.000502	-1.6e-05	0.000518
2.92	-0.018331	0.000624	-7e-06	0.000631
2.93	-0.013461	0.00064	-3.1e-05	0.000671
2.94	-0.00941	0.000527	-3.5e-05	0.000562
2.95	-0.009944	0.00063	-1.9e-05	0.000649
2.96	-0.015257	0.000621	-1.1e-05	0.000632
2.97	-0.017349	0.000468	-1.6e-05	0.000484
2.98	-0.013234	0.0006	-3.2e-05	0.000632
2.99	-0.011638	0.000666	-2e-05	0.000686
3	-0.012664	0.000548	-2e-06	0.00055
3.01	-0.011929	0.000577	-2.1e-05	0.000598
3.02	-0.010871	0.00058	-3.5e-05	0.000615
3.03	-0.009749	0.000559	-2.2e-05	0.000581
3.04	-0.008885	0.000518	-9e-06	0.000527
3.05	-0.010096	0.000511	-9e-06	0.00052
3.06	-0.008375	0.000604	-1.6e-05	0.00062
3.07	-0.005251	0.000628	-3.2e-05	0.00066
3.08	-0.005096	0.000553	-3.7e-05	0.00059
3.09	-0.005946	0.000439	-2.3e-05	0.000462
3.1	-0.00724	0.000534	-1.4e-05	0.000548
3.11	-0.008768	0.00054	-1.3e-05	0.000553
3.12	-0.008503	0.000562	-9e-06	0.000571
3.13	-0.00762	0.00079	-1.1e-05	0.000801
3.14	-0.009437	0.000473	-1e-05	0.000483
3.15	-0.009757	0.000376	-9e-06	0.000385
3.16	-0.005237	0.000651	-2.4e-05	0.000675
3.17	-0.005566	0.000593	-2.7e-05	0.00062
3.18	-0.010033	0.000586	-1.3e-05	0.000599
3.19	-0.006634	0.000574	0	0.000574
3.2	0.000118	0.00047	-2e-06	0.000472
3.21	-0.00123	0.000486	-2.1e-05	0.000507
3.22	-0.008874	0.000627	-4.5e-05	0.000672
3.23	-0.013336	0.00051	-5.5e-05	0.000565
3.24	-0.0115	0.000456	-2.7e-05	0.000483
3.25	-0.008488	0.000586	-1.7e-05	0.000603
3.26	-0.0082	0.000561	-3.1e-05	0.000592
3.27	-0.011969	0.000568	-2.8e-05	0.000596
3.28	-0.016606	0.000473	-2.7e-05	0.0005
3.29	-0.018869	0.000564	-3.5e-05	0.000599
3.3	-0.015092	0.000673	-3.7e-05	0.00071
3.31	-0.006334	0.000535	-3.1e-05	0.000566
3.32	-0.008404	0.000524	-2.6e-05	0.00055
3.33	-0.012141	0.000503	-2.2e-05	0.000525
3.34	-0.004919	0.000615	-1e-06	0.000616
3.35	-0.004547	0.000684	4e-06	0.00068
3.36	-0.009775	0.00048	-1.9e-05	0.000499
3.37	-0.004849	0.00056	-3.2e-05	0.000592
3.38	-0.002352	0.000701	-4e-05	0.000741
3.39	-0.009195	0.000554	-2.6e-05	0.00058
3.4	-0.014098	0.000505	-3e-06	0.000508
3.41	-0.012668	0.000639	-2.4e-05	0.000663
3.42	-0.009793	0.000739	-4.7e-05	0.000786
3.43	-0.010892	0.000506	-2.4e-05	0.00053
3.44	-0.009732	0.000534	-8e-06	0.000542
3.45	-0.007897	0.000658	-1.8e-05	0.000676
3.46	-0.01085	0.000435	-1e-05	0.000445
3.47	-0.006666	0.000483	-6e-06	0.000489
3.48	-0.000447	0.000675	-3.2e-05	0.000707
3.49	-0.005131	0.000601	-3.8e-05	0.000639
3.5	-0.010029	0.000387	-2.9e-05	0.000416
3.51	-0.008577	0.000573	-3e-05	0.000603
3.52	-0.008284	0.000698	-3.2e-05	0.00073
3.53	-0.010873	0.000385	-2.4e-05	0.000409
3.54	-0.00931	0.000537	-1.4e-05	0.000551
3.55	-0.001868	0.000751	-1.5e-05	0.000766
3.56	-0.001888	0.000491	-1.3e-05	0.000504
3.57	-0.010946	0.000492	-1.8e-05	0.00051
3.58	-0.014808	0.000493	-4.1e-05	0.000534
3.59	-0.012905	0.000524	-5.9e-05	0.000583
3.6	-0.013333	0.000576	-4.8e-05	0.000624
3.61	-0.012189	0.000385	-2.3e-05	0.000408
3.62	-0.007328	0.000548	-1.4e-05	0.000562
3.63	-0.005262	0.000689	-1e-06	0.00069
3.64	-0.005739	0.000566	5e-06	0.000561
3.65	-0.006588	0.000663	-1.2e-05	0.000675
3.66	-0.009328	0.000609	-1.7e-05	0.000626
3.67	-0.010261	0.000403	-2.4e-05	0.000427
3.68	-0.007564	0.000469	-4.4e-05	0.000513
3.69	-0.005918	0.000625	-3.3e-05	0.000658
3.7	-0.008029	0.000546	-6e-06	0.000552
3.71	-0.009207	0.000539	-1.4e-05	0.000553
3.72	-0.009142	0.000673	-3.2e-05	0.000705
3.73	-0.01354	0.000553	-2.8e-05	0.000581
3.74	-0.015973	0.000487	-2.2e-05	0.000509
3.75	-0.013378	0.000525	-2.4e-05	0.000549
3.76	-0.009011	0.000595	-1.8e-05	0.000613
3.77	-0.000343	0.000651	-2.5e-05	0.000676
3.78	0.005343	0.000455	-4.1e-05	0.000496
3.79	-0.001487	0.000471	-2.4e-05	0.000495
3.8	-0.007914	0.000671	-1.1e-05	0.000682
3.81	-0.004994	0.000589	-3.1e-05	0.00062
3.82	-0.00749	0.000554	-4.3e-05	0.000597
3.83	-0.012559	0.000528	-4.2e-05	0.00057
3.84	-0.008662	0.000522	-3e-05	0.000552
3.85	-0.005809	0.00061	-1.4e-05	0.000624
3.86	-0.00778	0.000566	-2e-05	0.000586
3.87	-0.004578	0.000481	-3.2e-05	0.000513
3.88	-0.000856	0.000571	-2.7e-05	0.000598
3.89	-0.003156	0.000469	-1.3e-05	0.000482
3.9	-0.004722	0.000451	-1.3e-05	0.000464
3.91	-0.00495	0.000586	-3e-05	0.000616
3.92	-0.007441	0.000571	-3.8e-05	0.000609
3.93	-0.006717	0.000568	-3.8e-05	0.000606
3.94	-0.00649	0.000458	-3.2e-05	0.00049
3.95	-0.010902	0.000474	-1.2e-05	0.000486
3.96	-0.00479	0.000588	-4e-06	0.000592
3.97	0.000474	0.000563	-9e-06	0.000572
3.98	-0.002478	0.000523	-1e-05	0.000533
3.99	-0.000136	0.000524	-3e-05	0.000554
4	-0.003839	0.000642	-4.8e-05	0.00069
4.01	-0.012385	0.00053	-3.9e-05	0.000569
4.02	-0.004117	0.000482	-3.8e-05	0.00052
4.03	0.005513	0.00061	-4.5e-05	0.000655
4.04	-0.003869	0.000472	-3.2e-05	0.000504
4.05	-0.010598	0.000469	-2.9e-05	0.000498
4.06	-0.003291	0.000622	-3.1e-05	0.000653
4.07	0.000686	0.000623	-3.2e-05	0.000655
4.08	-0.003456	0.000592	-4.4e-05	0.000636
4.09	-0.001921	0.000509	-4e-05	0.000549
4.1	0.003306	0.000482	-2.5e-05	0.000507
4.11	-0.000379	0.000593	-3.3e-05	0.000626
4.12	-0.00448	0.000582	-4.1e-05	0.000623
4.13	-0.001061	0.000437	-3.1e-05	0.000468
4.14	0.0032	0.000498	-2.4e-05	0.000522
4.15	-0.000773	0.000674	-1.6e-05	0.00069
4.16	-0.008393	0.000601	-6e-06	0.000607
4.17	-0.007447	0.000478	-1.2e-05	0.00049
4.18	-0.002279	0.000558	-2.1e-05	0.000579
4.19	-0.00105	0.000664	-3.2e-05	0.000696
4.2	-0.006086	0.000503	-2.7e-05	0.00053
4.21	-0.011429	0.000485	0	0.000485
4.22	-0.007595	0.000742	-1.6e-05	0.000758
4.23	-0.004888	0.000565	-4.3e-05	0.000608
4.24	-0.007325	0.000453	-2.4e-05	0.000477
4.25	-0.003669	0.00066	-1.5e-05	0.000675
4.26	0.000759	0.000555	-3.2e-05	0.000587
4.27	-0.000562	0.000489	-4.2e-05	0.000531
4.28	-0.00392	0.000516	-4.8e-05	0.000564
4.29	-0.010883	0.000577	-2.5e-05	0.000602
4.3	-0.016565	0.000591	0	0.000591
4.31	-0.015836	0.000442	-1.2e-05	0.000454
4.32	-0.015783	0.000576	-1.4e-05	0.00059
4.33	-0.014657	0.000616	-1.3e-05	0.000629
4.34	-0.008363	0.000555	-2.1e-05	0.000576
4.35	-0.001051	0.000605	-2.6e-05	0.000631
4.36	-0.002431	0.000627	-3.1e-05	0.000658
4.37	-0.009194	0.000585	-2.7e-05	0.000612
4.38	-0.007465	0.000511	-1.1e-05	0.000522
4.39	-0.001457	0.000628	-1e-05	0.000638
4.4	-0.00022	0.000548	-2.5e-05	0.000573
4.41	-0.002411	0.000469	-2.4e-05	0.000493
4.42	-0.004523	0.000762	-2e-05	0.000782
4.43	-0.005541	0.000597	-2.4e-05	0.000621
4.44	-0.003764	0.000371	-2.2e-05	0.000393
4.45	-0.003335	0.000682	-2.2e-05	0.000704
4.46	-0.006774	0.000657	-2e-05	0.000677
4.47	-0.005145	0.000578	-2.3e-05	0.000601
4.48	-0.003337	0.000708	-2.7e-05	0.000735
4.49	-0.004946	0.000528	-2.9e-05	0.000557
4.5	-0.005907	0.000484	-3.5e-05	0.000519
4.51	-0.011867	0.000743	-3.7e-05	0.00078
4.52	-0.01512	0.000557	-3.4e-05	0.000591
4.53	-0.006448	0.000411	-3.4e-05	0.000445
4.54	-0.001427	0.000703	-4.2e-05	0.000745
4.55	-0.005401	0.00058	-4e-05	0.00062
4.56	-0.006245	0.000492	-3.5e-05	0.000527
4.57	-0.005987	0.000776	-4.6e-05	0.000822
4.58	-0.008032	0.000706	-4.6e-05	0.000752
4.59	-0.006311	0.000483	-2.4e-05	0.000507
4.6	-0.005086	0.000521	-2.5e-05	0.000546
4.61	-0.004599	0.000596	-3.6e-05	0.000632
4.62	-0.001329	0.000625	-2.3e-05	0.000648
4.63	-0.001915	0.00052	-1.3e-05	0.000533
4.64	-0.005659	0.000492	-2.7e-05	0.000519
4.65	-0.003924	0.000609	-3.8e-05	0.000647
4.66	0.005282	0.000633	-3.8e-05	0.000671
4.67	0.009053	0.000527	-4.3e-05	0.00057
4.68	0.001054	0.000561	-4.2e-05	0.000603
4.69	-0.003525	0.000685	-4e-05	0.000725
4.7	-0.003814	0.000587	-2.9e-05	0.000616
4.71	-0.009013	0.00055	-1e-05	0.00056
4.72	-0.010019	0.000572	-2e-05	0.000592
4.73	-0.004916	0.000578	-3.6e-05	0.000614
4.74	-0.005788	0.000597	-2.4e-05	0.000621
4.75	-0.007037	0.00051	-2.4e-05	0.000534
4.76	-0.004388	0.000548	-3.7e-05	0.000585
4.77	-0.003575	0.000664	-2.3e-05	0.000687
4.78	1.5e-05	0.00043	-2.2e-05	0.000452
4.79	0.001725	0.000447	-3.1e-05	0.000478
4.8	-0.00469	0.000628	-2.5e-05	0.000653
4.81	-0.007249	0.000566	-2.5e-05	0.000591
4.82	-0.003872	0.0005	-2.8e-05	0.000528
4.83	-0.002968	0.000437	-2.4e-05	0.000461
4.84	-0.003696	0.000561	-2.6e-05	0.000587
4.85	-0.003396	0.000605	-3.9e-05	0.000644
4.86	0.000395	0.000493	-3.2e-05	0.000525
4.87	0.004729	0.000578	-2.5e-05	0.000603
4.88	0.000368	0.000676	-3.2e-05	0.000708
4.89	-0.004661	0.00058	-2.7e-05	0.000607
4.9	-0.002255	0.000602	-3e-05	0.000632
4.91	-0.003071	0.000601	-4.4e-05	0.000645
4.92	-0.009334	0.000562	-3e-05	0.000592
4.93	-0.012295	0.000563	-2.4e-05	0.000587
4.94	-0.006455	0.000461	-3e-05	0.000491
4.95	-0.001088	0.000606	-2e-05	0.000626
4.96	-0.002378	0.000617	-2.1e-05	0.000638
4.97	-0.002725	0.000464	-2.9e-05	0.000493
4.98	0.002062	0.00055	-3.2e-05	0.000582
4.99	0.002285	0.000561	-3.2e-05	0.000593
5	-0.003622	0.00059	-2.8e-05	0.000618
5.01	-0.008664	0.000565	-1.5e-05	0.00058
5.02	-0.007381	0.000504	-1e-05	0.000514
5.03	-0.001998	0.000676	-2e-05	0.000696
5.04	-0.005059	0.000594	-2.3e-05	0.000617
5.05	-0.011057	0.000445	-2.5e-05	0.00047
5.06	-0.004569	0.00066	-3.9e-05	0.000699
5.07	0.004112	0.000681	-3.4e-05	0.000715
5.08	0.003144	0.000483	-2.3e-05	0.000506
5.09	-0.002413	0.000506	-3e-05	0.000536
5.1	-0.001595	0.000547	-2.2e-05	0.000569
5.11	0.005326	0.00045	-6e-06	0.000456
5.12	0.0022	0.000543	-1.6e-05	0.000559
5.13	-0.005643	0.000559	-3.3e-05	0.000592
5.14	-0.001355	0.000542	-2.9e-05	0.000571
5.15	0.005447	0.00052	-1.7e-05	0.000537
5.16	0.006323	0.000552	-1e-05	0.000562
5.17	0.006826	0.000677	-2.7e-05	0.000704
5.18	0.003626	0.000609	-4.2e-05	0.000651
5.19	-0.00142	0.000532	-3e-05	0.000562
5.2	0.000422	0.000569	-2.8e-05	0.000597
5.21	0.002637	0.000536	-3.7e-05	0.000573
5.22	-0.001148	0.000432	-3.2e-05	0.000464
5.23	-0.00589	0.000553	-3.8e-05	0.000591
5.24	-0.009401	0.000749	-4.1e-05	0.00079
5.25	-0.00886	0.000455	-3.4e-05	0.000489
5.26	-0.004585	0.000437	-3.4e-05	0.000471
5.27	-0.002806	0.000756	-3.5e-05	0.000791
5.28	-0.003648	0.000504	-3.8e-05	0.000542
5.29	-0.006449	0.000337	-4.2e-05	0.000379
5.3	-0.00573	0.000599	-4.3e-05	0.000642
5.31	0.001992	0.000588	-3.4e-05	0.000622
5.32	0.006055	0.000388	-2.2e-05	0.00041
5.33	0.001936	0.000588	-1.5e-05	0.000603
5.34	-0.001985	0.000641	-8e-06	0.000649
5.35	-0.00182	0.000443	-7e-06	0.00045
5.36	0.00015	0.000455	-2.1e-05	0.000476
5.37	-0.001222	0.000518	-1.8e-05	0.000536
5.38	-0.005371	0.000633	-1e-05	0.000643
5.39	-0.004831	0.000686	-2.6e-05	0.000712
5.4	-0.002348	0.000542	-4.4e-05	0.000586
5.41	-0.006833	0.000449	-4.1e-05	0.00049
5.42	-0.008986	0.000571	-2.5e-05	0.000596
5.43	-0.001954	0.000606	-2.6e-05	0.000632
5.44	-0.002492	0.000542	-2.3e-05	0.000565
5.45	-0.009148	0.000598	-1.2e-05	0.00061
5.46	-0.010181	0.000535	-3e-05	0.000565
5.47	-0.012031	0.000453	-2.8e-05	0.000481
5.48	-0.009511	0.000583	-1.3e-05	0.000596
5.49	-0.001835	0.000671	-2.7e-05	0.000698
5.5	-0.002328	0.000569	-2.8e-05	0.000597
5.51	-0.003384	0.00047	-2.3e-05	0.000493
5.52	-0.001032	0.000582	-3.6e-05	0.000618
5.53	-0.003479	0.000785	-4.2e-05	0.000827
5.54	-0.00611	0.000648	-3.4e-05	0.000682
5.55	-0.006437	0.000508	-3e-05	0.000538
5.56	-0.005412	0.000557	-4.1e-05	0.000598
5.57	-0.004077	0.000585	-5.7e-05	0.000642
5.58	-0.007276	0.000634	-4.7e-05	0.000681
5.59	-0.004977	0.000525	-3.5e-05	0.00056
5.6	-0.000726	0.000393	-4.7e-05	0.00044
5.61	-0.003621	0.000547	-4.5e-05	0.000592
5.62	-0.004859	0.000582	-2.6e-05	0.000608
5.63	-0.00384	0.000435	-1.9e-05	0.000454
5.64	-0.004918	0.000491	-1.7e-05	0.000508
5.65	-0.006347	0.00072	-1.9e-05	0.000739
5.66	-0.007364	0.000681	-2.4e-05	0.000705
5.67	-0.00924	0.00051	-2.6e-05	0.000536
5.68	-0.007978	0.000561	-3.4e-05	0.000595
5.69	-0.003893	0.000459	-3.2e-05	0.000491
5.7	-0.006937	0.000521	-3e-05	0.000551
5.71	-0.00984	0.000682	-3.4e-05	0.000716
5.72	-0.003972	0.000562	-1.6e-05	0.000578
5.73	-0.001252	0.000518	-2.4e-05	0.000542
5.74	-0.006263	0.000548	-4.4e-05	0.000592
5.75	-0.009711	0.00055	-2.5e-05	0.000575
5.76	-0.006761	0.000495	-1e-05	0.000505
5.77	-0.001466	0.000482	-2.4e-05	0.000506
5.78	-0.00116	0.000633	-2.5e-05	0.000658
5.79	-0.004591	0.000711	-2.1e-05	0.000732
5.8	-0.000706	0.001342	-4.7e-05	0.001389
5.81	0.002331	0.002748	-5.4e-05	0.002802
5.82	-0.004734	0.003815	-3.9e-05	0.003854
5.83	-0.011178	0.004507	-3.1e-05	0.004538
5.84	-0.01093	0.005515	-1.5e-05	0.00553
5.85	-0.009414	0.006565	-1.3e-05	0.006578
5.86	-0.009401	0.007411	-3.7e-05	0.007448
5.87	-0.007657	0.008487	-4.6e-05	0.008533
5.88	-0.007324	0.009669	-4.8e-05	0.009717
5.89	-0.004477	0.010476	-5.1e-05	0.010527
5.9	0.002509	0.011395	-4.6e-05	0.011441
5.91	0.003604	0.012567	-4.8e-05	0.012615
5.92	0.003375	0.013389	-3.1e-05	0.01342
5.93	0.000564	0.014245	-8e-06	0.014253
5.94	-0.00443	0.015337	-2.7e-05	0.015364
5.95	0.000145	0.016068	-5.3e-05	0.016121
5.96	0.006144	0.016662	-3.7e-05	0.016699
5.97	0.003532	0.017471	-3e-05	0.017501
5.98	0.001191	0.018108	-4.8e-05	0.018156
5.99	0.006023	0.018555	-4.3e-05	0.018598
6	0.009292	0.018984	-3.8e-05	0.019022
6.01	0.009979	0.019271	-4.2e-05	0.019313
6.02	0.014813	0.019531	-4.2e-05	0.019573
6.03	0.022309	0.020046	-5.2e-05	0.020098
6.04	0.023612	0.020775	-6.8e-05	0.020843
6.05	0.023684	0.021543	-8.2e-05	0.021625
6.06	0.032021	0.022397	-7.8e-05	0.022475
6.07	0.036623	0.023523	-7.2e-05	0.023595
6.08	0.034459	0.024573	-9.9e-05	0.024672
6.09	0.036788	0.02558	-0.00012	0.0257
6.1	0.040592	0.026763	-0.000118	0.026881
6.11	0.044452	0.027844	-0.000139	0.027983
6.12	0.048896	0.028784	-0.000176	0.02896
6.13	0.050763	0.02988	-0.000222	0.030102
6.14	0.057811	0.031117	-0.000291	0.031408
6.15	0.063693	0.032287	-0.000405	0.032692
6.16	0.059571	0.033269	-0.000583	0.033852
6.17	0.061876	0.034143	-0.000814	0.034957
6.18	0.071075	0.035197	-0.00106	0.036257
6.19	0.074047	0.036499	-0.001323	0.037822
6.2	0.072653	0.037588	-0.001613	0.039201
6.21	0.075297	0.038497	-0.001912	0.040409
6.22	0.081361	0.039608	-0.002176	0.041784
6.23	0.081204	0.040846	-0.002427	0.043273
6.24	0.080972	0.041971	-0.002733	0.044704
6.25	0.091631	0.042973	-0.00304	0.046013
6.26	0.095809	0.043916	-0.003297	0.047213
6.27	0.092211	0.044908	-0.003577	0.048485
6.28	0.098771	0.045978	-0.00387	0.049848
6.29	0.106436	0.046976	-0.004116	0.051092
6.3	0.105289	0.047985	-0.00436	0.052345
6.31	0.104629	0.049085	-0.004651	0.053736
6.32	0.110772	0.050044	-0.004935	0.054979
6.33	0.12234	0.051102	-0.005189	0.056291
6.34	0.129287	0.052286	-0.005477	0.057763
6.35	0.125867	0.053259	-0.005809	0.059068
6.36	0.12709	0.054163	-0.006138	0.060301
6.37	0.135262	0.055204	-0.006446	0.06165
6.38	0.137634	0.056221	-0.006762	0.062983
6.39	0.143018	0.057149	-0.007101	0.06425
6.4	0.151462	0.058082	-0.007442	0.065524
6.41	0.155037	0.058962	-0.0078	0.066762
6.42	0.160985	0.059918	-0.008205	0.068123
6.43	0.164609	0.061034	-0.008611	0.069645
6.44	0.161508	0.062088	-0.008946	0.071034
6.45	0.166343	0.063156	-0.009255	0.072411
6.46	0.17679	0.064252	-0.009618	0.07387
6.47	0.180355	0.065184	-0.01001	0.075194
6.48	0.183861	0.066203	-0.010366	0.076569
6.49	0.187945	0.067407	-0.010711	0.078118
6.5	0.189533	0.06832	-0.011121	0.079441
6.51	0.193313	0.069144	-0.011551	0.080695
6.52	0.195527	0.070234	-0.011922	0.082156
6.53	0.197239	0.071379	-0.012251	0.08363
6.54	0.201542	0.072448	-0.012579	0.085027
6.55	0.206117	0.073428	-0.012937	0.086365
6.56	0.213543	0.074436	-0.013321	0.087757
6.57	0.220473	0.075591	-0.013693	0.089284
6.58	0.219571	0.076671	-0.014054	0.090725
6.59	0.22042	0.077544	-0.014395	0.091939
6.6	0.230179	0.078589	-0.014694	0.093283
6.61	0.2372	0.079785	-0.015008	0.094793
6.62	0.239526	0.080679	-0.015397	0.096076
6.63	0.243029	0.081608	-0.01577	0.097378
6.64	0.245963	0.082784	-0.016045	0.098829
6.65	0.247108	0.083762	-0.016354	0.100116
6.66	0.249507	0.084738	-0.01674	0.101478
6.67	0.251857	0.085969	-0.017065	0.103034
6.68	0.257645	0.087022	-0.017352	0.104374
6.69	0.263465	0.087803	-0.017658	0.105461
6.7	0.265021	0.088817	-0.017953	0.10677
6.71	0.268511	0.089987	-0.018262	0.108249
6.72	0.271642	0.090911	-0.018581	0.109492
6.73	0.271821	0.091846	-0.018874	0.11072
6.74	0.27541	0.092906	-0.019212	0.112118
6.75	0.281593	0.093766	-0.019609	0.113375
6.76	0.287729	0.094684	-0.019966	0.11465
6.77	0.293893	0.095832	-0.020304	0.116136
6.78	0.295499	0.096812	-0.020681	0.117493
6.79	0.29564	0.097788	-0.021073	0.118861
6.8	0.299013	0.09892	-0.021462	0.120382
6.81	0.299891	0.099802	-0.021846	0.121648
6.82	0.30291	0.100667	-0.0223	0.122967
6.83	0.311484	0.101859	-0.022994	0.124853
6.84	0.312879	0.102925	-0.024273	0.127198
6.85	0.308609	0.10381	-0.026151	0.129961
6.86	0.311088	0.104896	-0.027829	0.132725
6.87	0.316926	0.105993	-0.028929	0.134922
6.88	0.317668	0.106954	-0.029748	0.136702
6.89	0.320913	0.108014	-0.030346	0.13836
6.9	0.331818	0.109044	-0.030807	0.139851
6.91	0.338783	0.109992	-0.0314	0.141392
6.92	0.337491	0.111156	-0.032106	0.143262
6.93	0.334218	0.112211	-0.032709	0.14492
6.94	0.339688	0.113062	-0.033167	0.146229
6.95	0.352211	0.114035	-0.033588	0.147623
6.96	0.355838	0.114998	-0.034064	0.149062
6.97	0.347543	0.115993	-0.034602	0.150595
6.98	0.344001	0.117132	-0.035193	0.152325
6.99	0.353913	0.118196	-0.035818	0.154014
7	0.362112	0.119225	-0.036389	0.155614
7.01	0.360679	0.12028	-0.036965	0.157245
7.02	0.363598	0.121234	-0.037615	0.158849
7.03	0.377473	0.122139	-0.038215	0.160354
7.04	0.384193	0.12312	-0.038797	0.161917
7.05	0.379954	0.124198	-0.039461	0.163659
7.06	0.380632	0.125253	-0.040129	0.165382
7.07	0.386916	0.126235	-0.040718	0.166953
7.08	0.389181	0.127281	-0.041268	0.168549
7.09	0.391165	0.12826	-0.041809	0.170069
7.1	0.397375	0.12919	-0.042382	0.171572
7.11	0.403383	0.13037	-0.043042	0.173412
7.12	0.403855	0.131397	-0.04367	0.175067
7.13	0.403726	0.132208	-0.044193	0.176401
7.14	0.408026	0.133298	-0.04473	0.178028
7.15	0.416393	0.134391	-0.045278	0.179669
7.16	0.423932	0.13526	-0.045792	0.181052
7.17	0.428428	0.136295	-0.046353	0.182648
7.18	0.437119	0.13734	-0.046976	0.184316
7.19	0.446184	0.138192	-0.047584	0.185776
7.2	0.445313	0.139207	-0.048171	0.187378
7.21	0.442941	0.140459	-0.048761	0.18922
7.22	0.448145	0.141462	-0.049374	0.190836
7.23	0.450852	0.142331	-0.050032	0.192363
7.24	0.452472	0.143407	-0.05069	0.194097
7.25	0.466315	0.144394	-0.051295	0.195689
7.26	0.47805	0.145391	-0.051845	0.197236
7.27	0.476322	0.146496	-0.052383	0.198879
7.28	0.477346	0.147397	-0.052936	0.200333
7.29	0.485504	0.148365	-0.053509	0.201874
7.3	0.489058	0.14954	-0.054122	0.203662
7.31	0.486725	0.150486	-0.054731	0.205217
7.32	0.486034	0.151368	-0.055271	0.206639
7.33	0.488307	0.152624	-0.055821	0.208445
7.34	0.494991	0.15371	-0.056403	0.210113
7.35	0.503315	0.154434	-0.056925	0.211359
7.36	0.506543	0.155423	-0.057492	0.212915
7.37	0.511447	0.156514	-0.058144	0.214658
7.38	0.520003	0.157468	-0.058727	0.216195
7.39	0.523554	0.158585	-0.059304	0.217889
7.4	0.529152	0.159665	-0.059985	0.21965
7.41	0.536291	0.160618	-0.060628	0.221246
7.42	0.534997	0.161682	-0.061198	0.22288
7.43	0.5368	0.162628	-0.061764	0.224392
7.44	0.547138	0.163557	-0.062278	0.225835
7.45	0.552566	0.16465	-0.062811	0.227461
7.46	0.553625	0.165652	-0.063444	0.229096
7.47	0.555707	0.166727	-0.064044	0.230771
7.48	0.555347	0.167934	-0.064547	0.232481
7.49	0.559591	0.168872	-0.065048	0.23392
7.5	0.56395	0.169664	-0.065583	0.235247
7.51	0.558016	0.170693	-0.066167	0.23686
7.52	0.564056	0.171744	-0.066815	0.238559
7.53	0.580334	0.172645	-0.067439	0.240084
7.54	0.58261	0.173675	-0.067985	0.24166
7.55	0.582847	0.174813	-0.068443	0.243256
7.56	0.591627	0.175765	-0.068902	0.244667
7.57	0.598605	0.176732	-0.069503	0.246235
7.58	0.599666	0.177842	-0.070136	0.247978
7.59	0.599916	0.17882	-0.070654	0.249474
7.6	0.599474	0.179747	-0.071175	0.250922
7.61	0.597542	0.180812	-0.071775	0.252587
7.62	0.59854	0.181833	-0.072367	0.2542
7.63	0.60388	0.182714	-0.072924	0.255638
7.64	0.60587	0.183734	-0.073511	0.257245
7.65	0.609433	0.184737	-0.074111	0.258848
7.66	0.621117	0.18564	-0.074654	0.260294
7.67	0.626354	0.186749	-0.075189	0.261938
7.68	0.623878	0.187867	-0.075722	0.263589
7.69	0.628805	0.18883	-0.076201	0.265031
7.7	0.638189	0.189869	-0.0767	0.266569
7.71	0.641643	0.190872	-0.077246	0.268118
7.72	0.646309	0.191784	-0.077764	0.269548
7.73	0.655061	0.192797	-0.078243	0.27104
7.74	0.657719	0.193802	-0.078728	0.27253
7.75	0.660448	0.194667	-0.079219	0.273886
7.76	0.668955	0.195688	-0.079673	0.275361
7.77	0.668818	0.196851	-0.080184	0.277035
7.78	0.663926	0.197814	-0.080809	0.278623
7.79	0.671031	0.198766	-0.081416	0.280182
7.8	0.681095	0.19994	-0.082023	0.281963
7.81	0.682373	0.200924	-0.082714	0.283638
7.82	0.679608	0.201841	-0.083352	0.285193
7.83	0.680553	0.202989	-0.083898	0.286887
7.84	0.691335	0.20392	-0.084446	0.288366
7.85	0.701983	0.204841	-0.084967	0.289808
7.86	0.703272	0.206023	-0.085438	0.291461
7.87	0.705945	0.207039	-0.085967	0.293006
7.88	0.710189	0.207903	-0.086654	0.294557
7.89	0.712192	0.208969	-0.08739	0.296359
7.9	0.717076	0.210042	-0.087999	0.298041
7.91	0.71954	0.211058	-0.088514	0.299572
7.92	0.718146	0.21217	-0.089051	0.301221
7.93	0.717817	0.213178	-0.08964	0.302818
7.94	0.723621	0.214057	-0.090255	0.304312
7.95	0.733635	0.215101	-0.090891	0.305992
7.96	0.742589	0.216175	-0.091484	0.307659
7.97	0.750396	0.217039	-0.091967	0.309006
7.98	0.756998	0.217976	-0.092479	0.310455
7.99	0.761844	0.219091	-0.093102	0.312193
8	0.769659	0.220069	-0.093698	0.313767
8.01	0.774962	0.221057	-0.094257	0.315314
8.02	0.773961	0.22226	-0.094909	0.317169
8.03	0.774941	0.223225	-0.095576	0.318801
8.04	0.778694	0.22417	-0.096207	0.320377
8.05	0.785868	0.225273	-0.096928	0.322201
8.06	0.792683	0.226109	-0.097711	0.32382
8.07	0.793023	0.227005	-0.098334	0.325339
8.08	0.792354	0.228207	-0.098826	0.327033
8.09	0.795268	0.229305	-0.09941	0.328715
8.1	0.798284	0.230197	-0.100016	0.330213
8.11	0.802975	0.231162	-0.100571	0.331733
8.12	0.812728	0.232215	-0.101229	0.333444
8.13	0.821682	0.233177	-0.101966	0.335143
8.14	0.82683	0.234179	-0.102671	0.33685
8.15	0.830361	0.235166	-0.103375	0.338541
8.16	0.835149	0.236102	-0.104123	0.340225
8.17	0.837884	0.237279	-0.104944	0.342223
8.18	0.837521	0.238373	-0.105783	0.344156
8.19	0.839002	0.239203	-0.106605	0.345808
8.2	0.842281	0.240224	-0.107468	0.347692
8.21	0.84562	0.241339	-0.10834	0.349679
8.22	0.847505	0.242219	-0.109214	0.351433
8.23	0.847692	0.243279	-0.110123	0.353402
8.24	0.851568	0.244457	-0.110985	0.355442
8.25	0.860301	0.245406	-0.111863	0.357269
8.26	0.866804	0.246409	-0.112781	0.35919
8.27	0.873014	0.247465	-0.113574	0.361039
8.28	0.879329	0.248386	-0.114348	0.362734
8.29	0.879296	0.249327	-0.115179	0.364506
8.3	0.877534	0.250446	-0.115913	0.366359
8.31	0.879078	0.251479	-0.116619	0.368098
8.32	0.885298	0.252344	-0.117434	0.369778
8.33	0.894439	0.253399	-0.11828	0.371679
8.34	0.896198	0.254522	-0.119062	0.373584
8.35	0.896029	0.2555	-0.119757	0.375257
8.36	0.905947	0.256463	-0.12045	0.376913
8.37	0.914289	0.257382	-0.121205	0.378587
8.38	0.913566	0.258349	-0.121941	0.38029
8.39	0.913335	0.259449	-0.122705	0.382154
8.4	0.915665	0.260482	-0.12357	0.384052
8.41	0.917428	0.261435	-0.124342	0.385777
8.42	0.92082	0.262303	-0.124969	0.387272
8.43	0.925333	0.263247	-0.125643	0.38889
8.44	0.927	0.26435	-0.126361	0.390711
8.45	0.928561	0.265392	-0.127043	0.392435
8.46	0.935976	0.266389	-0.127688	0.394077
8.47	0.943157	0.267459	-0.12823	0.395689
8.48	0.939845	0.2685	-0.128607	0.397107
8.49	0.937095	0.269446	-0.128898	0.398344
8.5	0.94019	0.270467	-0.129157	0.399624
8.51	0.943828	0.271508	-0.129393	0.400901
8.52	0.950402	0.272393	-0.129633	0.402026
8.53	0.95702	0.273373	-0.129912	0.403285
8.54	0.960646	0.27451	-0.130255	0.404765
8.55	0.964877	0.275527	-0.130634	0.406161
8.56	0.966525	0.276511	-0.131044	0.407555
8.57	0.966451	0.277565	-0.131515	0.40908
8.58	0.972745	0.278576	-0.13198	0.410556
8.59	0.978941	0.279673	-0.132374	0.412047
8.6	0.982244	0.280774	-0.132783	0.413557
8.61	0.986983	0.281661	-0.133284	0.414945
8.62	0.986826	0.282569	-0.133831	0.4164
8.63	0.987109	0.283674	-0.134379	0.418053
8.64	0.992729	0.284696	-0.134848	0.419544
8.65	0.994325	0.285695	-0.135264	0.420959
8.66	0.997955	0.286774	-0.135759	0.422533
8.67	1.00503	0.287782	-0.136268	0.42405
8.68	1.0064	0.28883	-0.136689	0.425519
8.69	1.00695	0.289889	-0.137103	0.426992
8.7	1.01105	0.290877	-0.137543	0.42842
8.71	1.01549	0.291813	-0.137922	0.429735
8.72	1.01635	0.292777	-0.138299	0.431076
8.73	1.0154	0.293797	-0.138694	0.432491
8.74	1.01608	0.294732	-0.139034	0.433766
8.75	1.0175	0.295739	-0.139409	0.435148
8.76	1.02225	0.296695	-0.139808	0.436503
8.77	1.03283	0.29754	-0.140161	0.437701
8.78	1.04115	0.298691	-0.140549	0.43924
8.79	1.04204	0.299756	-0.140939	0.440695
8.8	1.03965	0.300559	-0.141276	0.441835
8.81	1.03581	0.301594	-0.141645	0.443239
8.82	1.03515	0.302624	-0.142085	0.444709
8.83	1.04287	0.303494	-0.142558	0.446052
8.84	1.05045	0.304627	-0.143003	0.44763
8.85	1.05445	0.305744	-0.143416	0.44916
8.86	1.05832	0.306546	-0.143844	0.45039
8.87	1.06328	0.307584	-0.14427	0.451854
8.88	1.06759	0.308804	-0.144694	0.453498
8.89	1.07243	0.309675	-0.145082	0.454757
8.9	1.07751	0.310596	-0.145401	0.455997
8.91	1.07532	0.311745	-0.145735	0.45748
8.92	1.06893	0.3127	-0.146096	0.458796
8.93	1.07119	0.313708	-0.146444	0.460152
8.94	1.08423	0.314912	-0.146845	0.461757
8.95	1.09177	0.315854	-0.147264	0.463118
8.96	1.08684	0.316664	-0.14762	0.464284
8.97	1.08516	0.317784	-0.147948	0.465732
8.98	1.09473	0.318819	-0.148288	0.467107
8.99	1.10291	0.319746	-0.148626	0.468372
9	1.10267	0.320919	-0.148929	0.469848
9.01	1.10436	0.321938	-0.149225	0.471163
9.02	1.11298	0.3228	-0.149565	0.472365
9.03	1.1174	0.323911	-0.149916	0.473827
9.04	1.11315	0.325009	-0.15023	0.475239
9.05	1.10984	0.32588	-0.150641	0.476521
9.06	1.11103	0.326872	-0.151165	0.478037
9.07	1.11415	0.327898	-0.151434	0.479332
9.08	1.12036	0.328768	-0.151478	0.480246
9.09	1.12095	0.329847	-0.151675	0.481522
9.1	1.11526	0.330994	-0.151958	0.482952
9.11	1.11761	0.33186	-0.152151	0.484011
9.12	1.12206	0.332872	-0.152345	0.485217
9.13	1.1201	0.334005	-0.15253	0.486535
9.14	1.11837	0.334961	-0.152646	0.487607
9.15	1.11839	0.335958	-0.152762	0.48872
9.16	1.11928	0.336988	-0.152893	0.489881
9.17	1.12192	0.337982	-0.152995	0.490977
9.18	1.12503	0.338982	-0.153099	0.492081
9.19	1.12842	0.339971	-0.153224	0.493195
9.2	1.13139	0.340965	-0.153332	0.494297
9.21	1.12956	0.341904	-0.153436	0.49534
9.22	1.12743	0.342902	-0.153555	0.496457
9.23	1.12565	0.344	-0.153679	0.497679
9.24	1.1216	0.344987	-0.153773	0.49876
9.25	1.12118	0.345875	-0.153841	0.499716
9.26	1.12496	0.346911	-0.153915	0.500826
9.27	1.12703	0.34805	-0.153974	0.502024
9.28	1.12788	0.349034	-0.154027	0.503061
9.29	1.12873	0.349979	-0.154083	0.504062
9.3	1.12577	0.35098	-0.154128	0.505108
9.31	1.11959	0.352015	-0.15419	0.506205
9.32	1.12123	0.353057	-0.154242	0.507299
9.33	1.12805	0.35413	-0.154276	0.508406
9.34	1.12745	0.355176	-0.154321	0.509497
9.35	1.12819	0.356162	-0.154348	0.51051
9.36	1.13179	0.357172	-0.154356	0.511528
9.37	1.12931	0.35817	-0.154386	0.512556
9.38	1.12979	0.359154	-0.154411	0.513565
9.39	1.13373	0.360245	-0.154405	0.51465
9.4	1.13645	0.361281	-0.15441	0.515691
9.41	1.13422	0.362145	-0.154423	0.516568
9.42	1.1234	0.363076	-0.154431	0.517507
9.43	1.12236	0.364015	-0.154454	0.518469
9.44	1.13195	0.364975	-0.154454	0.519429
9.45	1.13411	0.366126	-0.154443	0.520569
9.46	1.13317	0.367143	-0.154468	0.521611
9.47	1.13247	0.368099	-0.154504	0.522603
9.48	1.12876	0.369162	-0.154521	0.523683
9.49	1.12735	0.37009	-0.154519	0.524609
9.5	1.13154	0.371128	-0.154534	0.525662
9.51	1.13693	0.372239	-0.154588	0.526827
9.52	1.14138	0.373127	-0.154647	0.527774
9.53	1.14055	0.374177	-0.154689	0.528866
9.54	1.13696	0.375195	-0.154724	0.529919
9.55	1.13749	0.37603	-0.154768	0.530798
9.56	1.13889	0.377104	-0.154815	0.531919
9.57	1.14099	0.378227	-0.15485	0.533077
9.58	1.13963	0.379102	-0.15487	0.533972
9.59	1.13118	0.380073	-0.154879	0.534952
9.6	1.12677	0.381196	-0.154896	0.536092
9.61	1.12723	0.382218	-0.154914	0.537132
9.62	1.12893	0.383205	-0.154918	0.538123
9.63	1.13474	0.38417	-0.154919	0.539089
9.64	1.13632	0.385073	-0.154922	0.539995
9.65	1.13221	0.386191	-0.15493	0.541121
9.66	1.12639	0.387334	-0.154942	0.542276
9.67	1.12173	0.388178	-0.154959	0.543137
9.68	1.12304	0.389072	-0.15496	0.544032
9.69	1.12738	0.390196	-0.154953	0.545149
9.7	1.12958	0.391187	-0.154969	0.546156
9.71	1.12926	0.392144	-0.154984	0.547128
9.72	1.12817	0.393295	-0.154985	0.54828
9.73	1.1302	0.394302	-0.154991	0.549293
9.74	1.13208	0.395237	-0.155004	0.550241
9.75	1.13017	0.396338	-0.155009	0.551347
9.76	1.1273	0.39729	-0.154997	0.552287
9.77	1.12558	0.398178	-0.154985	0.553163
9.78	1.12598	0.399254	-0.154996	0.55425
9.79	1.12985	0.400244	-0.155014	0.555258
9.8	1.13035	0.401167	-0.155026	0.556193
9.81	1.12817	0.402225	-0.155045	0.55727
9.82	1.13229	0.403298	-0.15504	0.558338
9.83	1.13914	0.404243	-0.15502	0.559263
9.84	1.14002	0.405275	-0.155019	0.560294
9.85	1.13652	0.406344	-0.155031	0.561375
9.86	1.13376	0.407267	-0.155035	0.562302
9.87	1.13399	0.408304	-0.155037	0.563341
9.88	1.13087	0.409349	-0.155061	0.56441
9.89	1.1258	0.41023	-0.155066	0.565296
9.9	1.12873	0.411372	-0.155043	0.566415
9.91	1.12999	0.412557	-0.155047	0.567604
9.92	1.12479	0.413401	-0.15507	0.568471
9.93	1.12565	0.414258	-0.155069	0.569327
9.94	1.12823	0.4153	-0.155059	0.570359
9.95	1.12633	0.416314	-0.155077	0.571391
9.96	1.12873	0.417367	-0.155101	0.572468
9.97	1.13514	0.41836	-0.155099	0.573459
9.98	1.13285	0.4192	-0.155097	0.574297
9.99	1.12757	0.420215	-0.155118	0.575333
10	1.13024	0.421426	-0.155147	0.576573
10.01	1.12837	0.422387	-0.155155	0.577542
10.02	1.12105	0.423237	-0.155149	0.578386
10.03	1.12456	0.424329	-0.155184	0.579513
10.04	1.13429	0.425386	-0.155234	0.58062
10.05	1.13753	0.42618	-0.155248	0.581428
10.06	1.13359	0.427126	-0.155283	0.582409
10.07	1.12955	0.428215	-0.15535	0.583565
10.08	1.12747	0.42911	-0.155396	0.584506
10.09	1.12408	0.430115	-0.155425	0.58554
10.1	1.12332	0.4313	-0.155472	0.586772
10.11	1.12696	0.432347	-0.155527	0.587874
10.12	1.12977	0.433396	-0.155581	0.588977
10.13	1.13009	0.434425	-0.15563	0.590055
10.14	1.13109	0.435318	-0.155673	0.590991
10.15	1.13636	0.436309	-0.155716	0.592025
10.16	1.13934	0.43742	-0.155749	0.593169
10.17	1.13784	0.438362	-0.155787	0.594149
10.18	1.13669	0.439245	-0.15581	0.595055
10.19	1.13594	0.440316	-0.155827	0.596143
10.2	1.13392	0.441327	-0.155852	0.597179
10.21	1.13134	0.442315	-0.155862	0.598177
10.22	1.13173	0.443369	-0.155878	0.599247
10.23	1.13562	0.444334	-0.1559	0.600234
10.24	1.13252	0.445355	-0.155907	0.601262
10.25	1.12918	0.446431	-0.155908	0.602339
10.26	1.13331	0.447332	-0.155924	0.603256
10.27	1.13485	0.44829	-0.155937	0.604227
10.28	1.12977	0.449411	-0.155953	0.605364
10.29	1.12806	0.450466	-0.155972	0.606438
10.3	1.13207	0.451396	-0.15598	0.607376
10.31	1.13459	0.452392	-0.155982	0.608374
10.32	1.13789	0.453417	-0.155988	0.609405
10.33	1.14176	0.454397	-0.155982	0.610379
10.34	1.13897	0.455462	-0.155973	0.611435
10.35	1.13603	0.456494	-0.155985	0.612479
10.36	1.14014	0.457483	-0.155986	0.613469
10.37	1.14211	0.45854	-0.155973	0.614513
10.38	1.1403	0.459501	-0.155982	0.615483
10.39	1.13845	0.460388	-0.155988	0.616376
10.4	1.13568	0.461413	-0.155978	0.617391
10.41	1.13739	0.462508	-0.155987	0.618495
10.42	1.13701	0.463389	-0.155994	0.619383
10.43	1.13291	0.464384	-0.15599	0.620374
10.44	1.13663	0.465569	-0.156003	0.621572
10.45	1.1421	0.466502	-0.156017	0.622519
10.46	1.14043	0.467357	-0.156006	0.623363
10.47	1.13968	0.468433	-0.155993	0.624426
10.48	1.14004	0.469433	-0.156001	0.625434
10.49	1.13968	0.470303	-0.156004	0.626307
10.5	1.14044	0.471377	-0.156	0.627377
10.51	1.13779	0.472509	-0.156009	0.628518
10.52	1.13627	0.4735	-0.156002	0.629502
10.53	1.13979	0.474561	-0.155987	0.630548
10.54	1.14136	0.475588	-0.156008	0.631596
10.55	1.13872	0.476395	-0.156029	0.632424
10.56	1.13892	0.477408	-0.15601	0.633418
10.57	1.14367	0.47857	-0.155994	0.634564
10.58	1.14545	0.479524	-0.155993	0.635517
10.59	1.14433	0.480598	-0.156003	0.636601
10.6	1.13929	0.481683	-0.156016	0.637699
10.61	1.13468	0.482612	-0.15601	0.638622
10.62	1.13754	0.483549	-0.156008	0.639557
10.63	1.13728	0.484592	-0.156023	0.640615
10.64	1.13756	0.485643	-0.156018	0.641661
10.65	1.14436	0.486546	-0.156012	0.642558
10.66	1.14718	0.487424	-0.156017	0.643441
10.67	1.15085	0.488536	-0.15601	0.644546
10.68	1.15423	0.489631	-0.15602	0.645651
10.69	1.15167	0.490528	-0.156027	0.646555
10.7	1.14908	0.491543	-0.156015	0.647558
10.71	1.14865	0.492592	-0.156019	0.648611
10.72	1.14931	0.493473	-0.156029	0.649502
10.73	1.15286	0.49454	-0.15602	0.65056
10.74	1.16016	0.495738	-0.156014	0.651752
10.75	1.1608	0.496693	-0.156018	0.652711
10.76	1.15213	0.497612	-0.156003	0.653615
10.77	1.15142	0.498606	-0.155999	0.654605
10.78	1.15573	0.499531	-0.156029	0.65556
10.79	1.1517	0.500478	-0.156045	0.656523
10.8	1.14786	0.501499	-0.156035	0.657534
10.81	1.15187	0.502638	-0.156029	0.658667
10.82	1.1519	0.503694	-0.156031	0.659725
10.83	1.1461	0.504616	-0.156024	0.66064
10.84	1.14729	0.505709	-0.156022	0.661731
10.85	1.15213	0.506663	-0.156032	0.662695
10.86	1.15543	0.507409	-0.156027	0.663436
10.87	1.15656	0.508454	-0.156021	0.664475
10.88	1.15538	0.509682	-0.156044	0.665726
10.89	1.15387	0.510672	-0.156062	0.666734
10.9	1.15282	0.51159	-0.156056	0.667646
10.91	1.15709	0.512619	-0.156061	0.66868
10.92	1.16124	0.513607	-0.156069	0.669676
10.93	1.16032	0.514627	-0.156055	0.670682
10.94	1.16233	0.515703	-0.156052	0.671755
10.95	1.16556	0.516602	-0.156074	0.672676
10.96	1.16473	0.517568	-0.156085	0.673653
10.97	1.16219	0.518723	-0.156089	0.674812
10.98	1.16077	0.519708	-0.156114	0.675822
10.99	1.16149	0.520523	-0.156131	0.676654
11	1.15749	0.521614	-0.156122	0.677736
11.01	1.15425	0.522854	-0.156128	0.678982
11.02	1.16422	0.52382	-0.156143	0.679963
11.03	1.17198	0.524786	-0.156132	0.680918
11.04	1.16872	0.525837	-0.156132	0.681969
11.05	1.16588	0.526716	-0.156149	0.682865
11.06	1.16889	0.527676	-0.156167	0.683843
11.07	1.17596	0.528676	-0.156185	0.684861
11.08	1.17584	0.529517	-0.156185	0.685702
11.09	1.16888	0.530594	-0.156171	0.686765
11.1	1.17196	0.531847	-0.156166	0.688013
11.11	1.17921	0.532721	-0.156183	0.688904
11.12	1.17686	0.53358	-0.156205	0.689785
11.13	1.17328	0.534759	-0.156223	0.690982
11.14	1.1736	0.535746	-0.156222	0.691968
11.15	1.17058	0.53667	-0.156206	0.692876
11.16	1.16693	0.537795	-0.156222	0.694017
11.17	1.16848	0.538745	-0.156236	0.694981
11.18	1.16651	0.539654	-0.156233	0.695887
11.19	1.16192	0.540684	-0.156244	0.696928
11.2	1.17061	0.541585	-0.156251	0.697836
11.21	1.18015	0.542571	-0.156248	0.698819
11.22	1.17478	0.543722	-0.156263	0.699985
11.23	1.17105	0.544725	-0.156286	0.701011
11.24	1.17545	0.545626	-0.156296	0.701922
11.25	1.17785	0.54669	-0.156316	0.703006
11.26	1.17642	0.547779	-0.156349	0.704128
11.27	1.17691	0.548669	-0.156374	0.705043
11.28	1.17983	0.549662	-0.156397	0.706059
11.29	1.17896	0.550645	-0.156425	0.70707
11.3	1.1719	0.551548	-0.156468	0.708016
11.31	1.16854	0.55274	-0.156513	0.709253
11.32	1.16851	0.553884	-0.156551	0.710435
11.33	1.16319	0.554709	-0.156581	0.71129
11.34	1.16276	0.555712	-0.156582	0.712294
11.35	1.17011	0.556882	-0.156584	0.713466
11.36	1.17414	0.557793	-0.156628	0.714421
11.37	1.1722	0.558647	-0.156678	0.715325
11.38	1.17102	0.559713	-0.156697	0.71641
11.39	1.1746	0.560702	-0.156693	0.717395
11.4	1.17563	0.561635	-0.156701	0.718336
11.41	1.17802	0.562732	-0.156723	0.719455
11.42	1.18625	0.56376	-0.156742	0.720502
11.43	1.18408	0.564689	-0.156771	0.72146
11.44	1.17546	0.565722	-0.1568	0.722522
11.45	1.17482	0.566785	-0.156802	0.723587
11.46	1.17902	0.567781	-0.15681	0.724591
11.47	1.18406	0.568729	-0.156852	0.725581
11.48	1.18354	0.569774	-0.156881	0.726655
11.49	1.17541	0.570789	-0.156885	0.727674
11.5	1.1727	0.571612	-0.156901	0.728513
11.51	1.17497	0.572587	-0.156928	0.729515
11.52	1.17416	0.573773	-0.156941	0.730714
11.53	1.17835	0.574786	-0.156928	0.731714
11.54	1.18464	0.575636	-0.156926	0.732562
11.55	1.18346	0.576653	-0.156965	0.733618
11.56	1.1826	0.577769	-0.156987	0.734756
11.57	1.18389	0.57881	-0.156976	0.735786
11.58	1.18209	0.579787	-0.156985	0.736772
11.59	1.17833	0.580723	-0.156994	0.737717
11.6	1.17766	0.581768	-0.156982	0.73875
11.61	1.1867	0.582919	-0.156985	0.739904
11.62	1.19261	0.583823	-0.157001	0.740824
11.63	1.18275	0.584689	-0.157003	0.741692
11.64	1.17468	0.585808	-0.156998	0.742806
11.65	1.17888	0.586841	-0.157006	0.743847
11.66	1.17941	0.587753	-0.157005	0.744758
11.67	1.17284	0.58879	-0.156992	0.745782
11.68	1.1728	0.589863	-0.157005	0.746868
11.69	1.17785	0.590825	-0.157024	0.747849
11.7	1.18166	0.591857	-0.157018	0.748875
11.71	1.18217	0.59289	-0.157022	0.749912
11.72	1.17908	0.593843	-0.157029	0.750872
11.73	1.17899	0.594873	-0.157035	0.751908
11.74	1.18318	0.595826	-0.157047	0.752873
11.75	1.18521	0.596699	-0.157027	0.753726
11.76	1.1851	0.597743	-0.157006	0.754749
11.77	1.18685	0.598863	-0.157026	0.755889
11.78	1.18819	0.599804	-0.157032	0.756836
11.79	1.18333	0.600741	-0.157008	0.757749
11.8	1.1767	0.601899	-0.157017	0.758916
11.81	1.17771	0.602944	-0.157033	0.759977
11.82	1.18145	0.603828	-0.157013	0.760841
11.83	1.186	0.604826	-0.157029	0.761855
11.84	1.18885	0.605791	-0.157066	0.762857
11.85	1.18467	0.606756	-0.157047	0.763803
11.86	1.17846	0.607834	-0.157031	0.764865
11.87	1.17645	0.608834	-0.157039	0.765873
11.88	1.17788	0.609741	-0.157022	0.766763
11.89	1.17992	0.610696	-0.157015	0.767711
11.9	1.18153	0.611761	-0.157038	0.768799
11.91	1.18238	0.612797	-0.157043	0.76984
11.92	1.18406	0.613828	-0.157045	0.770873
11.93	1.18643	0.614883	-0.157045	0.771928
11.94	1.19127	0.615823	-0.157028	0.772851
11.95	1.19697	0.616778	-0.157016	0.773794
11.96	1.19568	0.617856	-0.157023	0.774879
11.97	1.18633	0.618806	-0.157034	0.77584
11.98	1.18646	0.619784	-0.157032	0.776816
11.99	1.19244	0.620834	-0.157036	0.77787
12	1.18593	0.621702	-0.157049	0.778751
12.01	1.17794	0.622672	-0.157041	0.779713
12.02	1.1785	0.623841	-0.157029	0.78087
12.03	1.17618	0.624807	-0.157041	0.781848
12.04	1.17841	0.625815	-0.157056	0.782871
12.05	1.18684	0.626918	-0.157046	0.783964
12.06	1.18284	0.627808	-0.157035	0.784843
12.07	1.17842	0.628856	-0.157031	0.785887
12.08	1.18555	0.630016	-0.157011	0.787027
12.09	1.18978	0.630866	-0.157023	0.787889
12.1	1.18946	0.631715	-0.157058	0.788773
12.11	1.1897	0.632776	-0.157045	0.789821
12.12	1.18588	0.633783	-0.157029	0.790812
12.13	1.1802	0.634725	-0.157042	0.791767
12.14	1.17829	0.635855	-0.157045	0.7929
12.15	1.181	0.636888	-0.157043	0.793931
12.16	1.18531	0.637776	-0.157049	0.794825
12.17	1.1861	0.63887	-0.157056	0.795926
12.18	1.18603	0.639893	-0.157055	0.796948
12.19	1.18841	0.640809	-0.157049	0.797858
12.2	1.1875	0.641906	-0.157031	0.798937
12.21	1.18669	0.642958	-0.157035	0.799993
12.22	1.19078	0.643821	-0.15706	0.800881
12.23	1.19185	0.644854	-0.157063	0.801917
12.24	1.1912	0.645964	-0.157066	0.80303
12.25	1.18975	0.646818	-0.157082	0.8039
12.26	1.18138	0.647774	-0.157069	0.804843
12.27	1.17581	0.648917	-0.157049	0.805966
12.28	1.17907	0.649891	-0.157058	0.806949
12.29	1.18401	0.650889	-0.157062	0.807951
12.3	1.18752	0.651935	-0.157056	0.808991
12.31	1.18887	0.652842	-0.157075	0.809917
12.32	1.18715	0.653828	-0.157095	0.810923
12.33	1.18693	0.654888	-0.15707	0.811958
12.34	1.18934	0.65584	-0.157054	0.812894
12.35	1.18675	0.656769	-0.157066	0.813835
12.36	1.18271	0.657822	-0.157064	0.814886
12.37	1.1858	0.658852	-0.15705	0.815902
12.38	1.18664	0.659813	-0.157037	0.81685
12.39	1.18211	0.660868	-0.157033	0.817901
12.4	1.18125	0.661867	-0.157038	0.818905
12.41	1.18489	0.662822	-0.15705	0.819872
12.42	1.19097	0.66388	-0.15706	0.82094
12.43	1.19274	0.664896	-0.157052	0.821948
12.44	1.18452	0.665836	-0.157039	0.822875
12.45	1.17754	0.666884	-0.157052	0.823936
12.46	1.18118	0.667925	-0.157076	0.825001
12.47	1.187	0.668892	-0.157076	0.825968
12.48	1.18619	0.66989	-0.157049	0.826939
12.49	1.18261	0.670918	-0.15703	0.827948
12.5	1.18345	0.671844	-0.157048	0.828892
12.51	1.18434	0.672784	-0.157062	0.829846
12.52	1.18445	0.673845	-0.157051	0.830896
12.53	1.18561	0.674867	-0.157053	0.83192
12.54	1.1871	0.675867	-0.157052	0.832919
12.55	1.19082	0.676869	-0.157033	0.833902
12.56	1.18926	0.67786	-0.157034	0.834894
12.57	1.18451	0.67887	-0.157053	0.835923
12.58	1.19014	0.679854	-0.157057	0.836911
12.59	1.19907	0.680861	-0.157049	0.83791
12.6	1.20063	0.681876	-0.157042	0.838918
12.61	1.19546	0.68291	-0.157042	0.839952
12.62	1.18931	0.683978	-0.157033	0.841011
12.63	1.18997	0.68494	-0.157021	0.841961
12.64	1.19117	0.685842	-0.157031	0.842873
12.65	1.18811	0.686925	-0.157023	0.843948
12.66	1.19302	0.687993	-0.157008	0.845001
12.67	1.19894	0.688891	-0.157029	0.84592
12.68	1.19763	0.689935	-0.157051	0.846986
12.69	1.19561	0.691034	-0.157035	0.848069
12.7	1.19316	0.691923	-0.157018	0.848941
12.71	1.18981	0.692898	-0.157031	0.849929
12.72	1.18711	0.694002	-0.157035	0.851037
12.73	1.18776	0.694942	-0.157014	0.851956
12.74	1.19099	0.695882	-0.157013	0.852895
12.75	1.19484	0.696995	-0.157031	0.854026
12.76	1.19832	0.698011	-0.157042	0.855053
12.77	1.19761	0.698964	-0.157048	0.856012
12.78	1.19384	0.700024	-0.157043	0.857067
12.79	1.19192	0.700983	-0.157022	0.858005
12.8	1.18922	0.70188	-0.157023	0.858903
12.81	1.18798	0.70296	-0.157026	0.859986
12.82	1.19022	0.703982	-0.157014	0.860996
12.83	1.1927	0.704877	-0.157032	0.861909
12.84	1.1923	0.705883	-0.157052	0.862935
12.85	1.19089	0.706957	-0.157043	0.864
12.86	1.1915	0.707945	-0.157036	0.864981
12.87	1.19302	0.708972	-0.157036	0.866008
12.88	1.19372	0.710057	-0.157034	0.867091
12.89	1.18946	0.711051	-0.157031	0.868082
12.9	1.18765	0.712035	-0.157026	0.869061
12.91	1.19653	0.713061	-0.157031	0.870092
12.92	1.20355	0.714022	-0.157038	0.87106
12.93	1.19784	0.714973	-0.157021	0.871994
12.94	1.19545	0.716015	-0.157012	0.873027
12.95	1.19991	0.716983	-0.157032	0.874015
12.96	1.19604	0.71792	-0.157032	0.874952
12.97	1.18831	0.719014	-0.157023	0.876037
12.98	1.19239	0.719978	-0.157041	0.877019
12.99	1.19982	0.720877	-0.157036	0.877913
13	1.19559	0.722038	-0.157016	0.879054
13.01	1.19036	0.723083	-0.157017	0.8801
13.02	1.19418	0.723968	-0.157014	0.880982
13.03	1.19747	0.72506	-0.157007	0.882067
13.04	1.19629	0.726019	-0.157019	0.883038
13.05	1.19572	0.726911	-0.15703	0.883941
13.06	1.19451	0.728098	-0.157022	0.88512
13.07	1.19223	0.729091	-0.157018	0.886109
13.08	1.1958	0.729793	-0.157021	0.886814
13.09	1.20223	0.730861	-0.157019	0.88788
13.1	1.20272	0.732019	-0.15701	0.889029
13.11	1.1985	0.732853	-0.156999	0.889852
13.12	1.19631	0.733846	-0.157007	0.890853
13.13	1.19814	0.734983	-0.157042	0.892025
13.14	1.19622	0.735874	-0.157038	0.892912
13.15	1.19131	0.736808	-0.157008	0.893816
13.16	1.19157	0.737913	-0.157012	0.894925
13.17	1.19631	0.738864	-0.157018	0.895882
13.18	1.19966	0.739793	-0.157017	0.89681
13.19	1.19576	0.740859	-0.157019	0.897878
13.2	1.18809	0.741877	-0.156999	0.898876
13.21	1.18808	0.742788	-0.156993	0.899781
13.22	1.19877	0.743783	-0.157009	0.900792
13.23	1.20553	0.744898	-0.157015	0.901913
13.24	1.1998	0.745893	-0.157017	0.90291
13.25	1.19553	0.746917	-0.157015	0.903932
13.26	1.19625	0.747976	-0.157007	0.904983
13.27	1.19424	0.748909	-0.157005	0.905914
13.28	1.19687	0.750035	-0.157016	0.907051
13.29	1.20219	0.751226	-0.157011	0.908237
13.3	1.19993	0.75207	-0.156992	0.909062
13.31	1.19722	0.752949	-0.156998	0.909947
13.32	1.1994	0.75405	-0.157006	0.911056
13.33	1.20505	0.754985	-0.156995	0.91198
13.34	1.20877	0.755942	-0.156999	0.912941
13.35	1.20324	0.757051	-0.157007	0.914058
13.36	1.19588	0.757924	-0.157006	0.91493
13.37	1.19667	0.758831	-0.157015	0.915846
13.38	1.20222	0.759965	-0.157006	0.916971
13.39	1.20437	0.760952	-0.156992	0.917944
13.4	1.20411	0.761904	-0.157005	0.918909
13.41	1.20756	0.762978	-0.157016	0.919994
13.42	1.20837	0.763926	-0.157005	0.920931
13.43	1.20345	0.764877	-0.156993	0.92187
13.44	1.19861	0.766001	-0.156994	0.922995
13.45	1.19423	0.766996	-0.156992	0.923988
13.46	1.19356	0.767875	-0.156988	0.924863
13.47	1.1982	0.768853	-0.156993	0.925846
13.48	1.20035	0.769829	-0.156995	0.926824
13.49	1.19808	0.770865	-0.156992	0.927857
13.5	1.19812	0.771999	-0.156999	0.928998
13.51	1.19969	0.772939	-0.157002	0.929941
13.52	1.19767	0.773863	-0.156994	0.930857
13.53	1.19663	0.774958	-0.157002	0.93196
13.54	1.19999	0.776003	-0.157011	0.933014
13.55	1.20098	0.776896	-0.156994	0.93389
13.56	1.19616	0.777839	-0.156988	0.934827
13.57	1.19091	0.778887	-0.157	0.935887
13.58	1.18884	0.779944	-0.156992	0.936936
13.59	1.19391	0.780994	-0.156993	0.937987
13.6	1.20153	0.781982	-0.157014	0.938996
13.61	1.19669	0.782903	-0.15701	0.939913
13.62	1.18878	0.783932	-0.156987	0.940919
13.63	1.19485	0.785068	-0.156981	0.942049
13.64	1.19939	0.78601	-0.15699	0.943
13.65	1.19735	0.786967	-0.156984	0.943951
13.66	1.20212	0.788134	-0.156977	0.945111
13.67	1.20571	0.789083	-0.156987	0.94607
13.68	1.2081	0.789839	-0.156994	0.946833
13.69	1.21559	0.790845	-0.156988	0.947833
13.7	1.21513	0.791907	-0.156971	0.948878
13.71	1.20894	0.792914	-0.156977	0.949891
13.72	1.21396	0.793991	-0.156995	0.950986
13.73	1.21988	0.794912	-0.156999	0.951911
13.74	1.2122	0.795801	-0.157011	0.952812
13.75	1.20459	0.796969	-0.157027	0.953996
13.76	1.20923	0.797919	-0.15702	0.954939
13.77	1.21689	0.798585	-0.157012	0.955597
13.78	1.21811	0.799653	-0.157018	0.956671
13.79	1.21442	0.800949	-0.157008	0.957957
13.8	1.21506	0.801938	-0.156996	0.958934
13.81	1.2175	0.802939	-0.157019	0.959958
13.82	1.2182	0.804047	-0.157036	0.961083
13.83	1.21887	0.804884	-0.157017	0.961901
13.84	1.21421	0.805829	-0.157022	0.962851
13.85	1.21033	0.806947	-0.157037	0.963984
13.86	1.21451	0.807811	-0.157026	0.964837
13.87	1.21892	0.80876	-0.157019	0.965779
13.88	1.21959	0.809942	-0.157019	0.966961
13.89	1.21896	0.810922	-0.157018	0.96794
13.9	1.21787	0.811809	-0.157027	0.968836
13.91	1.21741	0.812894	-0.157035	0.969929
13.92	1.21974	0.813984	-0.157025	0.971009
13.93	1.22388	0.814938	-0.157006	0.971944
13.94	1.22479	0.815919	-0.157015	0.972934
13.95	1.22221	0.816952	-0.157038	0.97399
13.96	1.22495	0.817991	-0.157019	0.97501
13.97	1.23038	0.819048	-0.156991	0.976039
13.98	1.23126	0.819991	-0.157017	0.977008
13.99	1.22987	0.820962	-0.157042	0.978004
14	1.22847	0.822032	-0.157025	0.979057
14.01	1.2253	0.82294	-0.157025	0.979965
14.02	1.22248	0.823857	-0.157043	0.9809
14.03	1.22309	0.825043	-0.157034	0.982077
14.04	1.22708	0.826099	-0.157032	0.983131
14.05	1.23183	0.826987	-0.157037	0.984024
14.06	1.23186	0.828132	-0.157031	0.985163
14.07	1.23035	0.829236	-0.157037	0.986273
14.08	1.23137	0.830066	-0.157035	0.987101
14.09	1.23332	0.830965	-0.157027	0.987992
14.1	1.2349	0.831952	-0.157035	0.988987
14.11	1.23425	0.832892	-0.157038	0.98993
14.12	1.23741	0.833955	-0.157034	0.990989
14.13	1.2436	0.835017	-0.157027	0.992044
14.14	1.24186	0.835904	-0.157034	0.992938
14.15	1.23818	0.836898	-0.157049	0.993947
14.16	1.24195	0.837996	-0.157054	0.99505
14.17	1.24705	0.839046	-0.157047	0.996093
14.18	1.2516	0.84004	-0.157045	0.997085
14.19	1.25541	0.841056	-0.157047	0.998103
14.2	1.25484	0.842036	-0.157049	0.999085
14.21	1.25259	0.843017	-0.157058	1.00008
14.22	1.25602	0.844058	-0.157062	1.00112
14.23	1.2606	0.844978	-0.157054	1.00203
14.24	1.26146	0.84592	-0.157043	1.00296
14.25	1.26607	0.847005	-0.157051	1.00406
14.26	1.2712	0.847992	-0.157069	1.00506
14.27	1.27327	0.848906	-0.157068	1.00597
14.28	1.28078	0.849977	-0.157065	1.00704
14.29	1.28837	0.85103	-0.157085	1.00812
14.3	1.28779	0.851916	-0.157108	1.00902
14.31	1.28461	0.852965	-0.157115	1.01008
14.32	1.29096	0.854119	-0.157129	1.01125
14.33	1.29809	0.85505	-0.157155	1.0122
14.34	1.29544	0.855995	-0.157189	1.01318
14.35	1.29817	0.857036	-0.157257	1.01429
14.36	1.30625	0.857969	-0.157409	1.01538
14.37	1.30643	0.859004	-0.157691	1.01669
14.38	1.30579	0.860134	-0.158065	1.0182
14.39	1.31511	0.861059	-0.158478	1.01954
14.4	1.32536	0.862029	-0.158907	1.02094
14.41	1.32627	0.863168	-0.159287	1.02246
14.42	1.32918	0.864101	-0.159612	1.02371
14.43	1.33269	0.864943	-0.159944	1.02489
14.44	1.3357	0.866068	-0.160316	1.02638
14.45	1.34215	0.867092	-0.160703	1.02779
14.46	1.34429	0.867979	-0.161215	1.02919
14.47	1.34212	0.869099	-0.161889	1.03099
14.48	1.34396	0.870106	-0.162455	1.03256
14.49	1.35117	0.870957	-0.162868	1.03383
14.5	1.35834	0.871996	-0.163203	1.0352
14.51	1.36254	0.873011	-0.163407	1.03642
14.52	1.36757	0.873952	-0.163624	1.03758
14.53	1.37161	0.875025	-0.164023	1.03905
14.54	1.37696	0.876101	-0.164578	1.04068
14.55	1.38593	0.877062	-0.165095	1.04216
14.56	1.39043	0.878105	-0.165452	1.04356
14.57	1.39273	0.879149	-0.165788	1.04494
14.58	1.39952	0.880058	-0.166202	1.04626
14.59	1.40222	0.881074	-0.166711	1.04778
14.6	1.40182	0.882114	-0.167376	1.04949
14.61	1.40913	0.883088	-0.168013	1.0511
14.62	1.41974	0.884155	-0.168381	1.05254
14.63	1.42434	0.885158	-0.168808	1.05397
14.64	1.42539	0.88603	-0.169379	1.05541
14.65	1.43532	0.886991	-0.169542	1.05653
14.66	1.4461	0.888117	-0.169508	1.05763
14.67	1.44274	0.889177	-0.169735	1.05891
14.68	1.43691	0.89009	-0.170021	1.06011
14.69	1.44467	0.891007	-0.170263	1.06127
14.7	1.45587	0.892005	-0.170551	1.06256
14.71	1.46013	0.89305	-0.17083	1.06388
14.72	1.46415	0.894084	-0.17109	1.06517
14.73	1.46971	0.895082	-0.171507	1.06659
14.74	1.47389	0.896055	-0.172128	1.06818
14.75	1.47904	0.897065	-0.172796	1.06986
14.76	1.48433	0.898052	-0.173375	1.07143
14.77	1.49107	0.898932	-0.173784	1.07272
14.78	1.49622	0.899932	-0.174146	1.07408
14.79	1.49936	0.900982	-0.174594	1.07558
14.8	1.50772	0.901922	-0.175025	1.07695
14.81	1.51484	0.902994	-0.175415	1.07841
14.82	1.51913	0.904106	-0.175788	1.07989
14.83	1.52515	0.904964	-0.176152	1.08112
14.84	1.52634	0.905934	-0.176541	1.08248
14.85	1.52693	0.907014	-0.176949	1.08396
14.86	1.53334	0.907964	-0.177388	1.08535
14.87	1.53858	0.909037	-0.177871	1.08691
14.88	1.54221	0.910014	-0.178334	1.08835
14.89	1.55051	0.910789	-0.178733	1.08952
14.9	1.55914	0.911822	-0.179152	1.09097
14.91	1.56099	0.913028	-0.17964	1.09267
14.92	1.56456	0.913925	-0.180161	1.09409
14.93	1.57226	0.914843	-0.180711	1.09555
14.94	1.57609	0.916045	-0.181231	1.09728
14.95	1.58104	0.916976	-0.181645	1.09862
14.96	1.59011	0.917835	-0.181964	1.0998
14.97	1.59449	0.918983	-0.182254	1.10124
14.98	1.59483	0.919988	-0.182556	1.10254
14.99	1.6001	0.920953	-0.182916	1.10387
15	1.60878	0.922139	-0.183356	1.1055
15.01	1.61426	0.923153	-0.183815	1.10697
15.02	1.6165	0.924016	-0.184262	1.10828
15.03	1.62084	0.925081	-0.184688	1.10977
15.04	1.62995	0.926094	-0.185116	1.11121
15.05	1.63663	0.926917	-0.185571	1.11249
15.06	1.64182	0.927977	-0.185987	1.11396
15.07	1.6503	0.929086	-0.186426	1.11551
15.08	1.65611	0.929904	-0.186911	1.11682
15.09	1.65818	0.930927	-0.187332	1.11826
15.1	1.66047	0.932072	-0.187748	1.11982
15.11	1.66613	0.93289	-0.188242	1.12113
15.12	1.67522	0.933843	-0.188757	1.1226
15.13	1.68376	0.93499	-0.18928	1.12427
15.14	1.69176	0.935904	-0.189829	1.12573
15.15	1.69705	0.936827	-0.190391	1.12722
15.16	1.70544	0.937991	-0.190983	1.12897
15.17	1.71882	0.938942	-0.191584	1.13053
15.18	1.72062	0.939769	-0.192096	1.13186
15.19	1.72159	0.940876	-0.192512	1.13339
15.2	1.73329	0.941946	-0.192926	1.13487
15.21	1.73809	0.942917	-0.193352	1.13627
15.22	1.7434	0.944029	-0.193783	1.13781
15.23	1.751	0.944949	-0.194261	1.13921
15.24	1.7498	0.945883	-0.194795	1.14068
15.25	1.75292	0.947119	-0.195291	1.14241
15.26	1.76467	0.948102	-0.19568	1.14378
15.27	1.77464	0.948959	-0.196034	1.14499
15.28	1.7831	0.950047	-0.196464	1.14651
15.29	1.7913	0.951039	-0.197013	1.14805
15.3	1.79334	0.951951	-0.19759	1.14954
15.31	1.79973	0.953073	-0.1981	1.15117
15.32	1.81452	0.954054	-0.198595	1.15265
15.33	1.82018	0.95488	-0.199113	1.15399
15.34	1.82648	0.95594	-0.199629	1.15557
15.35	1.83694	0.956999	-0.200179	1.15718
15.36	1.83993	0.958008	-0.200773	1.15878
15.37	1.84481	0.959107	-0.201311	1.16042
15.38	1.85299	0.96004	-0.201816	1.16186
15.39	1.8589	0.960912	-0.20239	1.1633
15.4	1.86607	0.961996	-0.202987	1.16498
15.41	1.87408	0.963087	-0.203556	1.16664
15.42	1.87835	0.963987	-0.204174	1.16816
15.43	1.88213	0.964883	-0.204944	1.16983
15.44	1.88781	0.965943	-0.205863	1.17181
15.45	1.88853	0.966937	-0.206639	1.17358
15.46	1.89396	0.967885	-0.207157	1.17504
15.47	1.90648	0.968973	-0.207661	1.17663
15.48	1.91173	0.969941	-0.208152	1.17809
15.49	1.91807	0.970764	-0.208611	1.17938
15.5	1.93009	0.971766	-0.209154	1.18092
15.51	1.93568	0.972905	-0.209699	1.1826
15.52	1.93745	0.973888	-0.210204	1.18409
15.53	1.94225	0.974908	-0.210735	1.18564
15.54	1.95228	0.975919	-0.211225	1.18714
15.55	1.96331	0.976775	-0.211692	1.18847
15.56	1.96927	0.977843	-0.212233	1.19008
15.57	1.97493	0.978946	-0.212792	1.19174
15.58	1.98494	0.979878	-0.2133	1.19318
15.59	1.99268	0.980906	-0.213826	1.19473
15.6	2.00109	0.981959	-0.21437	1.19633
15.61	2.01397	0.982871	-0.214875	1.19775
15.62	2.02282	0.983906	-0.215333	1.19924
15.63	2.0243	0.985141	-0.215778	1.20092
15.64	2.02514	0.986181	-0.216308	1.20249
15.65	2.03046	0.98708	-0.216919	1.204
15.66	2.04067	0.988134	-0.217496	1.20563
15.67	2.05407	0.989097	-0.218	1.2071
15.68	2.06336	0.989995	-0.218521	1.20852
15.69	2.06522	0.991029	-0.219066	1.2101
15.7	2.06881	0.992045	-0.219577	1.21162
15.71	2.07668	0.993004	-0.220121	1.21312
15.72	2.07986	0.993922	-0.220714	1.21464
15.73	2.08552	0.994932	-0.221273	1.2162
15.74	2.09594	0.996002	-0.221803	1.21781
15.75	2.1053	0.99697	-0.222367	1.21934
15.76	2.11807	0.997979	-0.222969	1.22095
15.77	2.12818	0.999018	-0.223563	1.22258
15.78	2.12891	0.999941	-0.22413	1.22407
15.79	2.1319	1.00096	-0.224708	1.22567
15.8	2.14095	1.00211	-0.225301	1.22741
15.81	2.1457	1.00301	-0.225909	1.22892
15.82	2.14889	1.00396	-0.22651	1.23047
15.83	2.15887	1.00508	-0.227033	1.23212
15.84	2.16851	1.00597	-0.227518	1.23349
15.85	2.17092	1.00686	-0.228015	1.23488
15.86	2.17709	1.00801	-0.228493	1.23651
15.87	2.19467	1.00908	-0.22897	1.23805
15.88	2.20792	1.00997	-0.229493	1.23946
15.89	2.20922	1.01096	-0.23008	1.24104
15.9	2.20956	1.01203	-0.230714	1.24274
15.91	2.21185	1.01297	-0.231338	1.24431
15.92	2.21524	1.01392	-0.231915	1.24583
15.93	2.22651	1.01493	-0.232441	1.24737
15.94	2.24244	1.01592	-0.232953	1.24887
15.95	2.25448	1.01705	-0.233516	1.25057
15.96	2.26108	1.01807	-0.234086	1.25215
15.97	2.26013	1.01889	-0.234663	1.25356
15.98	2.26385	1.01992	-0.235297	1.25522
15.99	2.2759	1.02097	-0.235922	1.25689
16	2.27776	1.0219	-0.236529	1.25842
16.01	2.27632	1.02291	-0.23712	1.26003
16.02	2.28801	1.024	-0.237609	1.26161
16.03	2.30166	1.02498	-0.238048	1.26303
16.04	2.30529	1.0259	-0.238507	1.2644
16.05	2.30977	1.02699	-0.238976	1.26596
16.06	2.32547	1.02799	-0.23947	1.26746
16.07	2.33922	1.029	-0.239977	1.26898
16.08	2.34651	1.03013	-0.240488	1.27061
16.09	2.35319	1.03102	-0.241048	1.27207
16.1	2.35679	1.03183	-0.241623	1.27345
16.11	2.36441	1.03293	-0.242148	1.27508
16.12	2.37874	1.03401	-0.242673	1.27668
16.13	2.38775	1.03491	-0.243236	1.27814
16.14	2.3949	1.03593	-0.243807	1.27973
16.15	2.40389	1.03691	-0.244311	1.28122
16.16	2.40817	1.0378	-0.244766	1.28257
16.17	2.41589	1.03894	-0.245266	1.2842
16.18	2.42864	1.04001	-0.245822	1.28583
16.19	2.43622	1.04088	-0.246425	1.28731
16.2	2.44149	1.042	-0.247152	1.28915
16.21	2.44908	1.04296	-0.247952	1.29092
16.22	2.45471	1.04378	-0.248694	1.29248
16.23	2.45812	1.04494	-0.249377	1.29432
16.24	2.46232	1.04605	-0.250024	1.29607
16.25	2.46931	1.0469	-0.250589	1.29749
16.26	2.47732	1.04792	-0.251105	1.29902
16.27	2.48471	1.04911	-0.251661	1.30077
16.28	2.49171	1.05004	-0.252227	1.30227
16.29	2.49601	1.05098	-0.252824	1.30381
16.3	2.5007	1.05214	-0.253462	1.3056
16.31	2.50763	1.05309	-0.253955	1.30705
16.32	2.51759	1.05396	-0.254326	1.30828
16.33	2.52958	1.05498	-0.254783	1.30976
16.34	2.53777	1.05597	-0.255296	1.31126
16.35	2.54259	1.05702	-0.25581	1.31283
16.36	2.54763	1.05819	-0.256388	1.31458
16.37	2.55319	1.05909	-0.256979	1.31607
16.38	2.55762	1.05991	-0.257601	1.31751
16.39	2.56307	1.0611	-0.258337	1.31943
16.4	2.57457	1.06214	-0.259041	1.32118
16.41	2.58787	1.06295	-0.259596	1.32254
16.42	2.59423	1.06407	-0.260175	1.32425
16.43	2.59571	1.06518	-0.260812	1.32599
16.44	2.60268	1.06602	-0.261333	1.32735
16.45	2.61696	1.06704	-0.261805	1.32884
16.46	2.62818	1.06803	-0.262382	1.33042
16.47	2.63382	1.06889	-0.262963	1.33186
16.48	2.63462	1.06997	-0.263472	1.33344
16.49	2.63972	1.07104	-0.26399	1.33503
16.5	2.65398	1.0719	-0.264517	1.33642
16.51	2.66632	1.07295	-0.265017	1.33797
16.52	2.67723	1.07409	-0.265578	1.33966
16.53	2.6882	1.07498	-0.266275	1.34126
16.54	2.69109	1.07596	-0.266975	1.34293
16.55	2.69523	1.07703	-0.267534	1.34457
16.56	2.70592	1.07791	-0.26807	1.34598
16.57	2.71354	1.07884	-0.268696	1.34753
16.58	2.71957	1.07989	-0.269344	1.34923
16.59	2.72849	1.08082	-0.269872	1.35069
16.6	2.73636	1.08176	-0.270307	1.35207
16.61	2.74452	1.08289	-0.270818	1.3537
16.62	2.75533	1.08398	-0.271369	1.35534
16.63	2.76333	1.08494	-0.271879	1.35682
16.64	2.76755	1.08603	-0.272443	1.35847
16.65	2.77259	1.08705	-0.273061	1.36011
16.66	2.77903	1.08792	-0.273663	1.36158
16.67	2.78683	1.08896	-0.27426	1.36322
16.68	2.7952	1.09001	-0.274833	1.36484
16.69	2.8008	1.09098	-0.275387	1.36636
16.7	2.80467	1.092	-0.275937	1.36794
16.71	2.81172	1.09296	-0.276432	1.36939
16.72	2.82024	1.09386	-0.27697	1.37083
16.73	2.82495	1.09495	-0.277609	1.37255
16.74	2.83055	1.09604	-0.278184	1.37423
16.75	2.84056	1.09692	-0.278646	1.37557
16.76	2.84978	1.09792	-0.279087	1.37701
16.77	2.85577	1.09898	-0.279589	1.37857
16.78	2.85909	1.09996	-0.280116	1.38008
16.79	2.86367	1.10105	-0.280592	1.38164
16.8	2.87372	1.10207	-0.28106	1.38313
16.81	2.88876	1.10292	-0.281563	1.38448
16.82	2.90086	1.10386	-0.28213	1.38599
16.83	2.90591	1.10495	-0.282779	1.38773
16.84	2.91114	1.10594	-0.283431	1.38937
16.85	2.92302	1.10683	-0.284028	1.39086
16.86	2.93535	1.10797	-0.284603	1.39257
16.87	2.94618	1.10909	-0.285201	1.39429
16.88	2.95822	1.10996	-0.28588	1.39584
16.89	2.96705	1.11094	-0.286561	1.3975
16.9	2.97219	1.11193	-0.287164	1.39909
16.91	2.98079	1.11283	-0.287712	1.40054
16.92	2.99619	1.11395	-0.288197	1.40215
16.93	3.0054	1.11504	-0.288671	1.40371
16.94	3.00498	1.11592	-0.28916	1.40508
16.95	3.01297	1.11698	-0.289643	1.40662
16.96	3.0277	1.11805	-0.290188	1.40824
16.97	3.0353	1.11904	-0.290808	1.40985
16.98	3.03768	1.12017	-0.291442	1.41161
16.99	3.0448	1.12124	-0.292034	1.41327
17	3.05626	1.12204	-0.292503	1.41455
17.01	3.06466	1.12293	-0.292991	1.41592
17.02	3.07276	1.12405	-0.293598	1.41765
17.03	3.08718	1.12501	-0.294174	1.41918
17.04	3.09765	1.12583	-0.294781	1.42062
17.05	3.09703	1.1269	-0.295401	1.4223
17.06	3.09878	1.1279	-0.295857	1.42376
17.07	3.10849	1.1288	-0.296278	1.42508
17.08	3.11665	1.12998	-0.296757	1.42674
17.09	3.12331	1.1311	-0.29723	1.42833
17.1	3.13326	1.13199	-0.297742	1.42973
17.11	3.14295	1.13305	-0.298298	1.43135
17.12	3.149	1.13402	-0.298896	1.43292
17.13	3.15776	1.13482	-0.299592	1.43441
17.14	3.16962	1.13591	-0.300315	1.43623
17.15	3.17639	1.13709	-0.300974	1.43807
17.16	3.18255	1.13796	-0.301592	1.43956
17.17	3.19002	1.1389	-0.302147	1.44104
17.18	3.19543	1.13994	-0.302641	1.44258
17.19	3.20305	1.14086	-0.303152	1.44401
17.2	3.21234	1.14192	-0.3037	1.44562
17.21	3.22217	1.14299	-0.304325	1.44732
17.22	3.2349	1.14388	-0.305006	1.44888
17.23	3.24556	1.1449	-0.305631	1.45053
17.24	3.2541	1.14601	-0.306189	1.4522
17.25	3.26189	1.1469	-0.306687	1.45359
17.26	3.26797	1.14787	-0.307207	1.45508
17.27	3.28003	1.14894	-0.307866	1.4568
17.28	3.29283	1.14987	-0.308543	1.45842
17.29	3.29646	1.15089	-0.309172	1.46006
17.3	3.30173	1.15201	-0.309812	1.46182
17.31	3.31387	1.15306	-0.310449	1.46351
17.32	3.32599	1.15402	-0.311067	1.46509
17.33	3.33868	1.15502	-0.311706	1.46672
17.34	3.34776	1.15607	-0.312329	1.4684
17.35	3.35303	1.15703	-0.312873	1.46991
17.36	3.36095	1.15804	-0.313424	1.47147
17.37	3.36735	1.1591	-0.314012	1.47311
17.38	3.37216	1.16006	-0.314585	1.47464
17.39	3.38591	1.16112	-0.315159	1.47628
17.4	3.39895	1.16215	-0.315726	1.47787
17.41	3.4002	1.16302	-0.316327	1.47935
17.42	3.40088	1.16405	-0.31699	1.48104
17.43	3.40713	1.16515	-0.317585	1.48274
17.44	3.41267	1.16614	-0.318099	1.48424
17.45	3.42156	1.16713	-0.318616	1.48575
17.46	3.43555	1.16804	-0.319147	1.48719
17.47	3.4455	1.1689	-0.319725	1.48862
17.48	3.45184	1.16996	-0.320411	1.49037
17.49	3.4565	1.17111	-0.321112	1.49222
17.5	3.45959	1.17206	-0.321669	1.49373
17.51	3.46673	1.17297	-0.322101	1.49507
17.52	3.48301	1.17397	-0.322529	1.49649
17.53	3.49766	1.17492	-0.323	1.49792
17.54	3.50202	1.17596	-0.323554	1.49952
17.55	3.51155	1.17701	-0.32422	1.50123
17.56	3.52313	1.17793	-0.324872	1.5028
17.57	3.5283	1.17898	-0.325417	1.5044
17.58	3.53683	1.18007	-0.325996	1.50606
17.59	3.54763	1.18098	-0.326599	1.50758
17.6	3.55846	1.18188	-0.32707	1.50895
17.61	3.57214	1.18296	-0.327501	1.51046
17.62	3.57902	1.18396	-0.328001	1.51196
17.63	3.57839	1.1849	-0.328559	1.51346
17.64	3.58863	1.18597	-0.32922	1.51519
17.65	3.60382	1.18696	-0.329879	1.51683
17.66	3.61276	1.18795	-0.330406	1.51835
17.67	3.62316	1.18906	-0.330901	1.51996
17.68	3.62833	1.19	-0.331431	1.52143
17.69	3.63145	1.19094	-0.331966	1.5229
17.7	3.64634	1.19207	-0.332605	1.52468
17.71	3.6619	1.19311	-0.333346	1.52645
17.72	3.67001	1.19401	-0.334026	1.52803
17.73	3.67939	1.19508	-0.334685	1.52977
17.74	3.6899	1.19617	-0.335389	1.53156
17.75	3.69442	1.19704	-0.335993	1.53303
17.76	3.6979	1.19801	-0.336474	1.53448
17.77	3.70502	1.19918	-0.337017	1.5362
17.78	3.7124	1.20019	-0.337603	1.53779
17.79	3.72288	1.20109	-0.338149	1.53924
17.8	3.73398	1.20216	-0.338675	1.54083
17.81	3.73969	1.20311	-0.339131	1.54224
17.82	3.74185	1.20395	-0.339555	1.5435
17.83	3.74754	1.20507	-0.34006	1.54513
17.84	3.76251	1.20615	-0.340626	1.54677
17.85	3.77598	1.20699	-0.341205	1.54819
17.86	3.77795	1.20802	-0.341824	1.54984
17.87	3.78337	1.20899	-0.34248	1.55147
17.88	3.79905	1.2098	-0.343097	1.5529
17.89	3.81041	1.21094	-0.343674	1.55461
17.9	3.81536	1.21208	-0.344279	1.55636
17.91	3.8223	1.21292	-0.344878	1.5578
17.92	3.83112	1.21389	-0.345463	1.55935
17.93	3.84235	1.215	-0.346092	1.5611
17.94	3.85123	1.21598	-0.346757	1.56274
17.95	3.85774	1.21704	-0.347397	1.56444
17.96	3.86945	1.21811	-0.347944	1.56606
17.97	3.87716	1.21903	-0.348434	1.56746
17.98	3.88321	1.22008	-0.348983	1.56906
17.99	3.89524	1.22112	-0.349637	1.57076
18	3.90444	1.22203	-0.350283	1.57232
18.01	3.91239	1.22311	-0.350933	1.57404
18.02	3.92368	1.22416	-0.351726	1.57588
18.03	3.93375	1.22498	-0.35247	1.57745
18.04	3.94097	1.22602	-0.353058	1.57907
18.05	3.95263	1.22719	-0.353638	1.58082
18.06	3.96259	1.22807	-0.354213	1.58229
18.07	3.96715	1.22891	-0.354776	1.58368
18.08	3.97763	1.23008	-0.355369	1.58545
18.09	3.98578	1.23117	-0.355949	1.58712
18.1	3.98783	1.23203	-0.356552	1.58858
18.11	4.00212	1.23309	-0.357214	1.5903
18.12	4.01572	1.23415	-0.357789	1.59194
18.13	4.01595	1.23507	-0.358277	1.59334
18.14	4.02657	1.23609	-0.35881	1.5949
18.15	4.04089	1.23708	-0.359335	1.59642
18.16	4.04156	1.23799	-0.359804	1.5978
18.17	4.04476	1.23914	-0.360317	1.59946
18.18	4.05421	1.24029	-0.360839	1.60113
18.19	4.05937	1.24121	-0.361346	1.60256
18.2	4.06883	1.2421	-0.361962	1.60406
18.21	4.08232	1.24304	-0.362652	1.60569
18.22	4.09049	1.24407	-0.363246	1.60732
18.23	4.10342	1.24508	-0.36374	1.60882
18.24	4.11834	1.24597	-0.364269	1.61024
18.25	4.11983	1.24702	-0.364829	1.61185
18.26	4.12327	1.24803	-0.365336	1.61336
18.27	4.13783	1.24893	-0.365852	1.61478
18.28	4.14704	1.25003	-0.366425	1.61645
18.29	4.15491	1.25104	-0.366975	1.61802
18.3	4.16428	1.25187	-0.367459	1.61933
18.31	4.16834	1.25298	-0.367941	1.62092
18.32	4.17408	1.25415	-0.368517	1.62267
18.33	4.18463	1.25506	-0.369158	1.62422
18.34	4.19865	1.25606	-0.369765	1.62582
18.35	4.21597	1.25708	-0.370328	1.62741
18.36	4.22661	1.25797	-0.370875	1.62885
18.37	4.22755	1.25901	-0.371424	1.63044
18.38	4.23601	1.26002	-0.371925	1.63194
18.39	4.24856	1.2609	-0.372373	1.63328
18.4	4.2557	1.26196	-0.372935	1.63489
18.41	4.26809	1.26311	-0.373647	1.63675
18.42	4.28241	1.26411	-0.374336	1.63845
18.43	4.28732	1.26507	-0.374955	1.64003
18.44	4.29198	1.26616	-0.375506	1.64167
18.45	4.30697	1.26714	-0.375946	1.64309
18.46	4.31926	1.268	-0.376402	1.64441
18.47	4.32143	1.26897	-0.376957	1.64593
18.48	4.32545	1.26989	-0.377496	1.64739
18.49	4.33559	1.27084	-0.378026	1.64886
18.5	4.34684	1.27191	-0.378643	1.65056
18.51	4.35884	1.27293	-0.379342	1.65227
18.52	4.37298	1.27398	-0.380049	1.65402
18.53	4.38284	1.27505	-0.380677	1.65573
18.54	4.38551	1.27605	-0.38125	1.6573
18.55	4.38718	1.27697	-0.381824	1.65879
18.56	4.39563	1.27798	-0.382336	1.66032
18.57	4.40714	1.27906	-0.38276	1.66182
18.58	4.41508	1.28002	-0.383205	1.66322
18.59	4.42071	1.28102	-0.383674	1.6647
18.6	4.42834	1.28205	-0.384097	1.66615
18.61	4.43666	1.28294	-0.384605	1.66755
18.62	4.43843	1.2839	-0.38528	1.66918
18.63	4.44382	1.28503	-0.385989	1.67102
18.64	4.46275	1.2861	-0.386656	1.67275
18.65	4.47686	1.28705	-0.387226	1.67428
18.66	4.47973	1.28806	-0.38773	1.67579
18.67	4.48929	1.28906	-0.388284	1.67734
18.68	4.50455	1.29006	-0.388858	1.67892
18.69	4.52097	1.29112	-0.38942	1.68054
18.7	4.53478	1.29204	-0.390004	1.68205
18.71	4.5393	1.29295	-0.390582	1.68354
18.72	4.54469	1.29404	-0.3911	1.68514
18.73	4.55318	1.29511	-0.391592	1.6867
18.74	4.55923	1.29605	-0.392122	1.68818
18.75	4.57138	1.29705	-0.3927	1.68975
18.76	4.58698	1.2981	-0.393312	1.69141
18.77	4.59433	1.29902	-0.393866	1.69289
18.78	4.59573	1.30008	-0.394364	1.69444
18.79	4.60065	1.30117	-0.394867	1.69603
18.8	4.61078	1.30203	-0.395365	1.69739
18.81	4.6196	1.30295	-0.39593	1.69888
18.82	4.62729	1.304	-0.396623	1.70063
18.83	4.63457	1.30505	-0.397332	1.70239
18.84	4.64159	1.306	-0.397975	1.70397
18.85	4.64868	1.30692	-0.398572	1.70549
18.86	4.65503	1.30799	-0.399111	1.7071
18.87	4.66611	1.309	-0.399587	1.70859
18.88	4.67892	1.30989	-0.400067	1.70996
18.89	4.68651	1.31093	-0.400625	1.71156
18.9	4.693	1.312	-0.401263	1.71326
18.91	4.70333	1.31294	-0.40194	1.71488
18.92	4.71412	1.31401	-0.402613	1.71663
18.93	4.72008	1.31507	-0.403208	1.71828
18.94	4.72712	1.31589	-0.40373	1.71962
18.95	4.73863	1.31686	-0.404285	1.72114
18.96	4.74619	1.31799	-0.404846	1.72284
18.97	4.75332	1.31896	-0.405332	1.72429
18.98	4.76368	1.32001	-0.405835	1.72584
18.99	4.77444	1.32109	-0.406449	1.72754
19	4.7863	1.32194	-0.407107	1.72905
19.01	4.79393	1.32298	-0.407712	1.73069
19.02	4.79929	1.32415	-0.408201	1.73235
19.03	4.81093	1.32503	-0.408656	1.73368
19.04	4.82124	1.32594	-0.409208	1.73515
19.05	4.83463	1.32703	-0.4098	1.73683
19.06	4.85243	1.32801	-0.410341	1.73835
19.07	4.86092	1.32899	-0.410842	1.73983
19.08	4.86797	1.33012	-0.411311	1.74143
19.09	4.87812	1.33112	-0.411737	1.74286
19.1	4.88116	1.33206	-0.412216	1.74427
19.11	4.89029	1.33307	-0.412817	1.74589
19.12	4.90875	1.334	-0.413403	1.7474
19.13	4.91858	1.33502	-0.413963	1.74898
19.14	4.92484	1.3361	-0.414582	1.75068
19.15	4.93954	1.337	-0.415133	1.75214
19.16	4.95084	1.33792	-0.415565	1.75349
19.17	4.94905	1.33896	-0.41609	1.75505
19.18	4.94847	1.34003	-0.416723	1.75676
19.19	4.95935	1.34102	-0.417289	1.75831
19.2	4.97555	1.34203	-0.417791	1.75982
19.21	4.98541	1.34304	-0.418282	1.76132
19.22	4.98983	1.34394	-0.418772	1.76272
19.23	4.99985	1.34502	-0.4193	1.76432
19.24	5.01144	1.34614	-0.419869	1.76601
19.25	5.01499	1.34703	-0.420411	1.76744
19.26	5.01733	1.34795	-0.420957	1.76891
19.27	5.02273	1.34903	-0.421579	1.77061
19.28	5.03094	1.34999	-0.422248	1.77224
19.29	5.04419	1.35092	-0.422896	1.77381
19.3	5.05689	1.35206	-0.423505	1.77556
19.31	5.06723	1.35311	-0.424079	1.77719
19.32	5.07384	1.35404	-0.424621	1.77866
19.33	5.08114	1.35512	-0.425173	1.78029
19.34	5.09281	1.35613	-0.425722	1.78185
19.35	5.10508	1.35705	-0.426239	1.78329
19.36	5.1137	1.35808	-0.426776	1.78486
19.37	5.1186	1.35909	-0.427281	1.78637
19.38	5.12816	1.36004	-0.427759	1.7878
19.39	5.14014	1.36108	-0.428299	1.78938
19.4	5.14896	1.36215	-0.428783	1.79094
19.41	5.16315	1.36315	-0.429208	1.79235
19.42	5.17822	1.36413	-0.429705	1.79384
19.43	5.1886	1.36512	-0.430217	1.79533
19.44	5.19908	1.36605	-0.430768	1.79682
19.45	5.20879	1.36708	-0.431414	1.79849
19.46	5.21562	1.36812	-0.431979	1.8001
19.47	5.22223	1.36899	-0.432428	1.80142
19.48	5.22881	1.36998	-0.432977	1.80296
19.49	5.23568	1.37106	-0.433664	1.80473
19.5	5.2433	1.37193	-0.43435	1.80628
19.51	5.24987	1.37299	-0.434994	1.80798
19.52	5.25428	1.37421	-0.435626	1.80984
19.53	5.26342	1.37501	-0.436189	1.8112
19.54	5.27707	1.37581	-0.43667	1.81248
19.55	5.28656	1.37697	-0.437231	1.8142
19.56	5.29651	1.37793	-0.43782	1.81575
19.57	5.30833	1.3788	-0.438327	1.81713
19.58	5.31534	1.38001	-0.438885	1.81889
19.59	5.3248	1.38109	-0.439543	1.82063
19.6	5.3393	1.38196	-0.44018	1.82214
19.61	5.34476	1.38295	-0.440721	1.82367
19.62	5.34399	1.38403	-0.441237	1.82527
19.63	5.35502	1.38505	-0.441858	1.82691
19.64	5.36895	1.386	-0.442584	1.82858
19.65	5.37502	1.38704	-0.443273	1.83032
19.66	5.37976	1.38814	-0.443813	1.83196
19.67	5.38878	1.38913	-0.444263	1.83339
19.68	5.40857	1.39016	-0.444684	1.83484
19.69	5.43003	1.39122	-0.445085	1.83631
19.7	5.43911	1.39205	-0.445537	1.83758
19.71	5.44531	1.393	-0.446103	1.8391
19.72	5.45919	1.3942	-0.446742	1.84094
19.73	5.46707	1.39509	-0.447426	1.84251
19.74	5.46369	1.39597	-0.448118	1.84409
19.75	5.47013	1.39713	-0.448777	1.84591
19.76	5.48684	1.39815	-0.449387	1.84754
19.77	5.49936	1.39911	-0.449979	1.84909
19.78	5.51124	1.40018	-0.450678	1.85086
19.79	5.52332	1.40115	-0.451447	1.8526
19.8	5.52785	1.40206	-0.452033	1.85409
19.81	5.53072	1.40308	-0.452404	1.85549
19.82	5.5388	1.40405	-0.452764	1.85681
19.83	5.54908	1.40492	-0.453198	1.85812
19.84	5.55684	1.40597	-0.453686	1.85965
19.85	5.56776	1.40702	-0.454242	1.86126
19.86	5.58121	1.40799	-0.454814	1.8628
19.87	5.58549	1.40905	-0.455322	1.86437
19.88	5.588	1.41004	-0.455823	1.86586
19.89	5.59786	1.41106	-0.456358	1.86742
19.9	5.60841	1.41215	-0.456914	1.86906
19.91	5.61706	1.41305	-0.457493	1.87054
19.92	5.62526	1.41397	-0.458069	1.87204
19.93	5.63199	1.41498	-0.458625	1.8736
19.94	5.64346	1.416	-0.459227	1.87523
19.95	5.6584	1.417	-0.459871	1.87687
19.96	5.66533	1.41795	-0.460475	1.87843
19.97	5.66822	1.41898	-0.46113	1.88011
19.98	5.67726	1.41998	-0.461844	1.88183
[truncated: 14,166 more rows]

## Sheet: M-70-11.0-90
Time [s]	Load [kN]	LVDT 1 [mm]	LVDT 2 [mm]	Displacement [mm]
0	0	0	0	0
0.01	0	0	0	0
0.02	6e-06	9e-06	1e-06	8e-06
0.03	-9.5e-05	0.000143	3e-06	0.00014
0.04	-0.001338	0.000567	1e-05	0.000557
0.05	-0.004233	0.000825	1.7e-05	0.000808
0.06	-0.004741	0.000615	1.3e-05	0.000602
0.07	-0.001903	0.000594	-1e-06	0.000595
0.08	-0.000212	0.000734	-2e-06	0.000736
0.09	0.000229	0.000482	1.4e-05	0.000468
0.1	-3.1e-05	0.000437	9e-06	0.000428
0.11	0.000944	0.000773	1e-06	0.000772
0.12	0.005487	0.000936	3e-06	0.000933
0.13	0.007867	0.000848	4e-06	0.000844
0.14	0.005491	0.0007	2.2e-05	0.000678
0.15	0.006861	0.000731	1.8e-05	0.000713
0.16	0.010623	0.000842	-9e-06	0.000851
0.17	0.007782	0.000816	-1.1e-05	0.000827
0.18	0.006637	0.000621	3e-06	0.000618
0.19	0.009585	0.000749	2.2e-05	0.000727
0.2	0.007956	0.000809	2.6e-05	0.000783
0.21	0.00248	0.000642	2e-05	0.000622
0.22	0.004508	0.000672	2.1e-05	0.000651
0.23	0.007397	0.000695	4e-06	0.000691
0.24	0.003921	0.000735	-8e-06	0.000743
0.25	0.004764	0.000765	1.5e-05	0.00075
0.26	0.005767	0.000636	1.8e-05	0.000618
0.27	-0.000181	0.000687	-2e-06	0.000689
0.28	-0.001529	0.000863	5e-06	0.000858
0.29	0.000682	0.000775	1.4e-05	0.000761
0.3	0.000361	0.00063	5e-06	0.000625
0.31	0.001345	0.000777	-1e-06	0.000778
0.32	0.002456	0.000802	5e-06	0.000797
0.33	0.004479	0.000602	9e-06	0.000593
0.34	0.007295	0.000826	5e-06	0.000821
0.35	0.006139	0.000933	4e-06	0.000929
0.36	0.004359	0.000634	1.6e-05	0.000618
0.37	0.008936	0.000693	2e-05	0.000673
0.38	0.010398	0.000852	7e-06	0.000845
0.39	0.00377	0.000836	-9e-06	0.000845
0.4	0.002554	0.000733	-8e-06	0.000741
0.41	0.003764	0.000712	3e-06	0.000709
0.42	-0.002561	0.000743	1.2e-05	0.000731
0.43	-0.003454	0.000785	2e-05	0.000765
0.44	0.001109	0.000762	1.1e-05	0.000751
0.45	0.002254	0.000714	1e-06	0.000713
0.46	0.00893	0.00084	9e-06	0.000831
0.47	0.016962	0.000797	1.4e-05	0.000783
0.48	0.014186	0.000665	9e-06	0.000656
0.49	0.008358	0.000787	0	0.000787
0.5	0.004333	0.000876	-2e-06	0.000878
0.51	0.000798	0.000751	5e-06	0.000746
0.52	0.001989	0.000735	1.3e-05	0.000722
0.53	0.005582	0.000825	2e-06	0.000823
0.54	0.006149	0.00078	-1.2e-05	0.000792
0.55	0.005982	0.000765	-7e-06	0.000772
0.56	0.01111	0.000728	4e-06	0.000724
0.57	0.015154	0.000727	8e-06	0.000719
0.58	0.009552	0.000789	7e-06	0.000782
0.59	0.007348	0.000831	1e-06	0.00083
0.6	0.00858	0.000804	-6e-06	0.00081
0.61	0.004614	0.000653	-2e-06	0.000655
0.62	0.003092	0.000703	1e-06	0.000702
0.63	0.006852	0.000765	-1e-06	0.000766
0.64	0.007909	0.000692	3e-06	0.000689
0.65	0.007006	0.00071	1e-05	0.0007
0.66	0.007072	0.000789	6e-06	0.000783
0.67	0.007198	0.000941	-5e-06	0.000946
0.68	0.006765	0.000824	-9e-06	0.000833
0.69	0.004526	0.000674	-8e-06	0.000682
0.7	0.004342	0.000881	6e-06	0.000875
0.71	0.004895	0.000841	1.5e-05	0.000826
0.72	0.002031	0.000667	1.2e-05	0.000655
0.73	0.001968	0.000804	2e-05	0.000784
0.74	0.004481	0.000778	0	0.000778
0.75	0.005361	0.000702	-1.7e-05	0.000719
0.76	0.006688	0.000898	-4e-06	0.000902
0.77	0.005932	0.000836	-8e-06	0.000844
0.78	0.002727	0.000714	-1.7e-05	0.000731
0.79	0.00277	0.000782	9e-06	0.000773
0.8	0.003472	0.0007	2.5e-05	0.000675
0.81	0.001405	0.000616	-7e-06	0.000623
0.82	0.001786	0.000744	-9e-06	0.000753
0.83	0.001351	0.000779	1.9e-05	0.00076
0.84	-0.00113	0.000727	1.1e-05	0.000716
0.85	0.000514	0.000795	4e-06	0.000791
0.86	-0.000508	0.000799	1.8e-05	0.000781
0.87	-0.007256	0.000702	9e-06	0.000693
0.88	-0.011658	0.00072	-2.1e-05	0.000741
0.89	-0.012793	0.000741	-1.9e-05	0.00076
0.9	-0.008474	0.000722	1e-05	0.000712
0.91	-0.002415	0.000709	9e-06	0.0007
0.92	-0.000627	0.000698	-1.4e-05	0.000712
0.93	-4.1e-05	0.0008	6e-06	0.000794
0.94	-0.002312	0.000852	2.5e-05	0.000827
0.95	-0.006644	0.000773	-7e-06	0.00078
0.96	-0.004146	0.000789	-2e-05	0.000809
0.97	0.003147	0.000769	-2e-06	0.000771
0.98	0.010137	0.000738	6e-06	0.000732
0.99	0.014333	0.000793	7e-06	0.000786
1	0.009766	0.000788	7e-06	0.000781
1.01	0.004069	0.000728	-3e-06	0.000731
1.02	0.004661	0.000664	-1e-05	0.000674
1.03	-7.7e-05	0.000785	-1.9e-05	0.000804
1.04	-0.002807	0.000824	-3.3e-05	0.000857
1.05	0.003972	0.00083	-2.6e-05	0.000856
1.06	0.005398	0.000783	-5e-06	0.000788
1.07	0.003578	0.000802	3e-06	0.000799
1.08	0.003733	0.000859	4e-06	0.000855
1.09	0.002308	0.000676	1e-06	0.000675
1.1	0.004698	0.000717	-1.4e-05	0.000731
1.11	0.009074	0.000705	-1.6e-05	0.000721
1.12	0.005237	0.000654	4e-06	0.00065
1.13	0.000986	0.000847	1e-05	0.000837
1.14	0.003673	0.000764	-1e-05	0.000774
1.15	0.002202	0.000758	-2e-06	0.00076
1.16	-0.002473	0.000932	1.8e-05	0.000914
1.17	0.000749	0.000783	1e-05	0.000773
1.18	0.007746	0.000712	8e-06	0.000704
1.19	0.007657	0.000816	1.5e-05	0.000801
1.2	0.004772	0.000913	7e-06	0.000906
1.21	0.004057	0.000883	-8e-06	0.000891
1.22	0.00021	0.000783	-2.4e-05	0.000807
1.23	-0.001249	0.000852	-1.5e-05	0.000867
1.24	0.003216	0.000806	1e-06	0.000805
1.25	0.005018	0.000794	3e-06	0.000791
1.26	0.001771	0.000759	-8e-06	0.000767
1.27	0.000293	0.000832	-1.7e-05	0.000849
1.28	0.004487	0.000766	-1e-05	0.000776
1.29	0.006969	0.000739	1e-06	0.000738
1.3	0.005143	0.000948	-3e-06	0.000951
1.31	0.004932	0.000712	-7e-06	0.000719
1.32	0.006392	0.000612	-2e-05	0.000632
1.33	0.007518	0.000801	-2.5e-05	0.000826
1.34	0.007757	0.000825	-1.8e-05	0.000843
1.35	0.005444	0.000764	-2.9e-05	0.000793
1.36	0.00766	0.000819	-2.3e-05	0.000842
1.37	0.012254	0.000757	-7e-06	0.000764
1.38	0.005458	0.000614	-1.8e-05	0.000632
1.39	-0.001103	0.000699	-1.3e-05	0.000712
1.4	0.003929	0.000739	-5e-06	0.000744
1.41	0.01016	0.000746	-1.6e-05	0.000762
1.42	0.00672	0.000886	-1.2e-05	0.000898
1.43	0.001046	0.000899	-8e-06	0.000907
1.44	0.006816	0.000811	-1.3e-05	0.000824
1.45	0.010682	0.00074	-1.1e-05	0.000751
1.46	0.002538	0.000814	-2.2e-05	0.000836
1.47	-0.000314	0.000942	-2.5e-05	0.000967
1.48	0.006408	0.000734	-5e-06	0.000739
1.49	0.00615	0.000754	-4e-06	0.000758
1.5	0.004904	0.000803	-1.1e-05	0.000814
1.51	0.008028	0.000776	1e-06	0.000775
1.52	-2.5e-05	0.000874	-7e-06	0.000881
1.53	-0.007993	0.000757	-3.8e-05	0.000795
1.54	0.001447	0.00078	-4.9e-05	0.000829
1.55	0.005578	0.000862	-3.8e-05	0.0009
1.56	-0.002723	0.000879	-8e-06	0.000887
1.57	-0.001971	0.00084	1.8e-05	0.000822
1.58	0.007377	0.00075	6e-06	0.000744
1.59	0.011306	0.000816	-2.6e-05	0.000842
1.6	0.008458	0.000862	-1.6e-05	0.000878
1.61	0.009346	0.000791	1.6e-05	0.000775
1.62	0.013244	0.000679	9e-06	0.00067
1.63	0.014276	0.00079	-1.1e-05	0.000801
1.64	0.010428	0.000829	-5e-06	0.000834
1.65	0.005523	0.000549	-1e-05	0.000559
1.66	0.003042	0.000703	-2.6e-05	0.000729
1.67	0.00037	0.000866	-2.1e-05	0.000887
1.68	0.003069	0.000604	-2.2e-05	0.000626
1.69	0.005461	0.000696	-2e-05	0.000716
1.7	0.003712	0.000857	3e-06	0.000854
1.71	0.006092	0.000844	1e-06	0.000843
1.72	0.003391	0.000792	-2.1e-05	0.000813
1.73	-0.00574	0.000816	-1.4e-05	0.00083
1.74	-0.002781	0.000769	8e-06	0.000761
1.75	0.00471	0.000729	-4e-06	0.000733
1.76	0.004278	0.000784	-2.3e-05	0.000807
1.77	0.003698	0.000694	-1.7e-05	0.000711
1.78	0.004546	0.000776	-1e-05	0.000786
1.79	0.000819	0.000719	-2.5e-05	0.000744
1.8	-0.004978	0.000653	-2.5e-05	0.000678
1.81	-0.006258	0.000905	-1.2e-05	0.000917
1.82	-0.006403	0.00078	-1.4e-05	0.000794
1.83	-0.006658	0.000698	-1.4e-05	0.000712
1.84	-0.004895	0.000774	-2.1e-05	0.000795
1.85	-0.004544	0.000743	-2.5e-05	0.000768
1.86	-0.002192	0.000784	-1.5e-05	0.000799
1.87	0.001863	0.000753	-1e-05	0.000763
1.88	0.000342	0.000741	-1.9e-05	0.00076
1.89	-0.003023	0.000568	-1.5e-05	0.000583
1.9	0.001002	0.000617	-6e-06	0.000623
1.91	0.008814	0.000916	-2e-06	0.000918
1.92	0.009559	0.000753	4e-06	0.000749
1.93	0.003797	0.000738	-2e-06	0.00074
1.94	0.001227	0.000965	1e-06	0.000964
1.95	0.002817	0.000835	3e-06	0.000832
1.96	0.003282	0.000747	-1e-05	0.000757
1.97	-0.000215	0.000793	-1.3e-05	0.000806
1.98	-0.003685	0.000809	-4e-06	0.000813
1.99	-0.004509	0.000794	-1e-05	0.000804
2	-0.004766	0.000805	-2.5e-05	0.00083
2.01	-0.005573	0.000841	-3.2e-05	0.000873
2.02	-0.002631	0.000731	-3e-05	0.000761
2.03	0.001579	0.000856	-1.5e-05	0.000871
2.04	0.000147	0.000936	-1e-06	0.000937
2.05	-0.000698	0.000804	-1.8e-05	0.000822
2.06	0.003546	0.000791	-3.7e-05	0.000828
2.07	0.007314	0.000757	-1.6e-05	0.000773
2.08	0.005262	0.000759	-2e-06	0.000761
2.09	0.002594	0.000811	-2.2e-05	0.000833
2.1	5.7e-05	0.000759	-2.1e-05	0.00078
2.11	-0.003368	0.000661	-5e-06	0.000666
2.12	0.00168	0.000899	-5e-06	0.000904
2.13	0.009362	0.000905	-9e-06	0.000914
2.14	0.008672	0.000642	-1.4e-05	0.000656
2.15	0.004143	0.00083	-2.6e-05	0.000856
2.16	0.005495	0.00088	-3.9e-05	0.000919
2.17	0.013509	0.000791	-3.5e-05	0.000826
2.18	0.015806	0.000798	-2.6e-05	0.000824
2.19	0.009108	0.000827	-3.1e-05	0.000858
2.2	0.002936	0.000809	-2.8e-05	0.000837
2.21	0.001564	0.000775	-2.8e-05	0.000803
2.22	0.006742	0.000824	-3.9e-05	0.000863
2.23	0.009499	0.000814	-2.9e-05	0.000843
2.24	0.005028	0.000913	-1.8e-05	0.000931
2.25	0.003332	0.000777	-2.3e-05	0.0008
2.26	0.008387	0.000726	-1.3e-05	0.000739
2.27	0.014091	0.00093	-1.4e-05	0.000944
2.28	0.017831	0.000884	-4.3e-05	0.000927
2.29	0.020368	0.00083	-5.2e-05	0.000882
2.3	0.021225	0.000728	-2.6e-05	0.000754
2.31	0.019141	0.000769	-1.4e-05	0.000783
2.32	0.015572	0.000834	-2.7e-05	0.000861
2.33	0.014679	0.000724	-2.5e-05	0.000749
2.34	0.013386	0.000752	-3e-05	0.000782
2.35	0.013772	0.000767	-3.8e-05	0.000805
2.36	0.014219	0.000869	-2.2e-05	0.000891
2.37	0.011358	0.000938	-2.1e-05	0.000959
2.38	0.014803	0.000886	-2.7e-05	0.000913
2.39	0.019478	0.000898	-1e-05	0.000908
2.4	0.018635	0.000752	-1.4e-05	0.000766
2.41	0.017602	0.000756	-3.5e-05	0.000791
2.42	0.018312	0.000835	-5e-05	0.000885
2.43	0.016836	0.000756	-6.5e-05	0.000821
2.44	0.013806	0.000775	-5e-05	0.000825
2.45	0.013694	0.000768	-3.6e-05	0.000804
2.46	0.018182	0.000689	-4.5e-05	0.000734
2.47	0.019335	0.000592	-4.1e-05	0.000633
2.48	0.015443	0.000696	-1.6e-05	0.000712
2.49	0.012628	0.00076	-1e-05	0.00077
2.5	0.012933	0.00075	-1.6e-05	0.000766
2.51	0.009266	0.000909	-1.9e-05	0.000928
2.52	0.003896	0.00082	-2.1e-05	0.000841
2.53	0.007593	0.000837	-1.8e-05	0.000855
2.54	0.010179	0.000853	-1.8e-05	0.000871
2.55	0.006265	0.000642	-3.3e-05	0.000675
2.56	0.008443	0.000709	-4.4e-05	0.000753
2.57	0.009793	0.000891	-2.5e-05	0.000916
2.58	0.006613	0.000851	-2.1e-05	0.000872
2.59	0.009607	0.000727	-4e-05	0.000767
2.6	0.012374	0.000816	-3.5e-05	0.000851
2.61	0.005746	0.000905	-2.4e-05	0.000929
2.62	0.004414	0.000689	-2.3e-05	0.000712
2.63	0.011007	0.00066	-2.5e-05	0.000685
2.64	0.009146	0.000739	-2.6e-05	0.000765
2.65	0.006966	0.000719	-3.4e-05	0.000753
2.66	0.012477	0.000787	-3.6e-05	0.000823
2.67	0.009389	0.000762	-2.6e-05	0.000788
2.68	0.005611	0.000772	-4e-05	0.000812
2.69	0.014005	0.000754	-4.9e-05	0.000803
2.7	0.014279	0.000803	-4.3e-05	0.000846
2.71	0.007034	0.000836	-4.5e-05	0.000881
2.72	0.012542	0.000666	-3.2e-05	0.000698
2.73	0.015715	0.000806	-1.2e-05	0.000818
2.74	0.007393	0.000925	-3e-05	0.000955
2.75	0.008135	0.000659	-3.8e-05	0.000697
2.76	0.011506	0.000663	-2.1e-05	0.000684
2.77	0.004487	0.00089	-2.8e-05	0.000918
2.78	-0.000247	0.000706	-3.6e-05	0.000742
2.79	0.00209	0.000586	-3.5e-05	0.000621
2.8	0.002643	0.000757	-3.9e-05	0.000796
2.81	0.000417	0.000718	-2.8e-05	0.000746
2.82	0.001229	0.000871	-4e-06	0.000875
2.83	0.004221	0.00081	-7e-06	0.000817
2.84	0.006337	0.000592	-2.9e-05	0.000621
2.85	0.007634	0.000808	-3.1e-05	0.000839
2.86	0.008062	0.00078	-2.1e-05	0.000801
2.87	0.008593	0.000818	-1.9e-05	0.000837
2.88	0.010343	0.000852	-3.4e-05	0.000886
2.89	0.008493	0.00075	-5.2e-05	0.000802
2.9	0.005541	0.000902	-5.6e-05	0.000958
2.91	0.003593	0.000727	-4.8e-05	0.000775
2.92	0.004803	0.00065	-3.9e-05	0.000689
2.93	0.008699	0.000781	-4.4e-05	0.000825
2.94	0.011034	0.000731	-5.8e-05	0.000789
2.95	0.011484	0.000736	-4.2e-05	0.000778
2.96	0.009278	0.000838	-1.8e-05	0.000856
2.97	0.00619	0.000922	-1.6e-05	0.000938
2.98	0.005275	0.000716	-2.7e-05	0.000743
2.99	0.006903	0.00068	-4.1e-05	0.000721
3	0.008611	0.000984	-4.9e-05	0.001033
3.01	0.008834	0.000829	-6.4e-05	0.000893
3.02	0.004043	0.000652	-5.5e-05	0.000707
3.03	-0.000457	0.000849	-3.3e-05	0.000882
3.04	0.006334	0.000865	-4.6e-05	0.000911
3.05	0.011242	0.000745	-5.4e-05	0.000799
3.06	0.007512	0.000751	-4.3e-05	0.000794
3.07	0.005071	0.000825	-5.2e-05	0.000877
3.08	0.006953	0.00068	-5.3e-05	0.000733
3.09	0.007498	0.000736	-4.6e-05	0.000782
3.1	0.00238	0.00088	-6.2e-05	0.000942
3.11	-0.000978	0.000805	-5.2e-05	0.000857
3.12	0.002091	0.000854	-3.5e-05	0.000889
3.13	0.003043	0.000732	-4e-05	0.000772
3.14	-0.001607	0.000615	-4.3e-05	0.000658
3.15	-0.007338	0.000854	-3.6e-05	0.00089
3.16	-0.008175	0.000895	-2.7e-05	0.000922
3.17	-0.003642	0.000688	-3.4e-05	0.000722
3.18	-0.002791	0.000735	-3.8e-05	0.000773
3.19	-0.003737	0.000903	-3e-05	0.000933
3.2	-0.003377	0.00078	-3.2e-05	0.000812
3.21	-0.0047	0.000727	-3.5e-05	0.000762
3.22	-0.004635	0.000838	-3.7e-05	0.000875
3.23	-0.002343	0.000797	-4.3e-05	0.00084
3.24	-0.000576	0.000809	-4.5e-05	0.000854
3.25	-0.000779	0.000742	-4.9e-05	0.000791
3.26	-0.003339	0.00073	-4.8e-05	0.000778
3.27	-0.002154	0.000925	-3.3e-05	0.000958
3.28	0.001343	0.000812	-3.3e-05	0.000845
3.29	0.003325	0.000707	-4.6e-05	0.000753
3.3	0.006893	0.000865	-4.3e-05	0.000908
3.31	0.005615	0.000764	-3.5e-05	0.000799
3.32	-0.002095	0.000756	-4e-05	0.000796
3.33	-0.002135	0.000854	-4.4e-05	0.000898
3.34	0.003918	0.00084	-4.2e-05	0.000882
3.35	0.003154	0.000789	-5.5e-05	0.000844
3.36	-0.000661	0.000833	-4.7e-05	0.00088
3.37	0.002785	0.000989	-3.3e-05	0.001022
3.38	0.00887	0.000854	-5.7e-05	0.000911
3.39	0.008441	0.000858	-6.8e-05	0.000926
3.4	0.003925	0.000932	-5.8e-05	0.00099
3.41	0.003394	0.00076	-6.3e-05	0.000823
3.42	0.005917	0.000827	-5.6e-05	0.000883
3.43	0.005704	0.000866	-3.9e-05	0.000905
3.44	0.005447	0.000774	-3.7e-05	0.000811
3.45	0.005353	0.000748	-4.6e-05	0.000794
3.46	0.000574	0.000714	-4.8e-05	0.000762
3.47	-0.006904	0.000808	-4.6e-05	0.000854
3.48	-0.009036	0.000874	-4.1e-05	0.000915
3.49	-0.006388	0.000704	-2.6e-05	0.00073
3.5	-0.002098	0.000614	-2.5e-05	0.000639
3.51	0.003611	0.000839	-4.6e-05	0.000885
3.52	0.004104	0.000823	-6e-05	0.000883
3.53	-0.002287	0.000582	-4e-05	0.000622
3.54	-0.004472	0.000789	-2.5e-05	0.000814
3.55	-0.001457	0.000845	-5.2e-05	0.000897
3.56	0.000133	0.000632	-7e-05	0.000702
3.57	-0.00062	0.000847	-5.4e-05	0.000901
3.58	-0.001311	0.000896	-4.7e-05	0.000943
3.59	0.000114	0.000855	-4.2e-05	0.000897
3.6	-0.001918	0.00086	-3.5e-05	0.000895
3.61	-0.004682	0.000691	-4.9e-05	0.00074
3.62	-0.002166	0.000739	-7.5e-05	0.000814
3.63	0.000748	0.000792	-8.5e-05	0.000877
3.64	-0.001646	0.000819	-5.4e-05	0.000873
3.65	-0.003915	0.000884	-4e-05	0.000924
3.66	-0.001281	0.000902	-4.9e-05	0.000951
3.67	-0.000884	0.000791	-4.3e-05	0.000834
3.68	-0.005172	0.000715	-5e-05	0.000765
3.69	-0.001125	0.000814	-6e-05	0.000874
3.7	0.008807	0.000756	-4.1e-05	0.000797
3.71	0.003318	0.000833	-3.6e-05	0.000869
3.72	-0.007307	0.000907	-4.7e-05	0.000954
3.73	-0.001058	0.000873	-3.2e-05	0.000905
3.74	0.00353	0.000896	-3.2e-05	0.000928
3.75	-0.002549	0.000727	-5.6e-05	0.000783
3.76	-0.002416	0.000787	-5.1e-05	0.000838
3.77	6e-06	0.00084	-3.8e-05	0.000878
3.78	-0.001336	0.000753	-3.8e-05	0.000791
3.79	0	0.000875	-3.7e-05	0.000912
3.8	0.000717	0.000823	-4.6e-05	0.000869
3.81	-0.001543	0.000769	-6e-05	0.000829
3.82	0.001788	0.000828	-5.1e-05	0.000879
3.83	0.004734	0.000807	-4e-05	0.000847
3.84	-0.001917	0.000848	-4.9e-05	0.000897
3.85	-0.005348	0.000845	-5.9e-05	0.000904
3.86	-0.001556	0.000817	-5.2e-05	0.000869
3.87	-0.000146	0.000753	-5.9e-05	0.000812
3.88	-0.00066	0.000758	-7.9e-05	0.000837
3.89	0.000673	0.000785	-7.2e-05	0.000857
3.9	0.004377	0.000742	-5.1e-05	0.000793
3.91	0.006206	0.000816	-5.3e-05	0.000869
3.92	0.00203	0.000725	-8e-05	0.000805
3.93	-0.000916	0.00077	-6.9e-05	0.000839
3.94	0.003204	0.000936	-3.5e-05	0.000971
3.95	0.005144	0.000703	-3.7e-05	0.00074
3.96	0.006547	0.000636	-4.6e-05	0.000682
3.97	0.011159	0.000744	-5.8e-05	0.000802
3.98	0.009502	0.000783	-6.4e-05	0.000847
3.99	0.000217	0.000755	-5.8e-05	0.000813
4	-0.004094	0.000826	-5.3e-05	0.000879
4.01	-0.001275	0.000941	-7.1e-05	0.001012
4.02	-0.000796	0.000668	-8.6e-05	0.000754
4.03	-0.00111	0.000724	-6.5e-05	0.000789
4.04	-0.00362	0.000843	-5.9e-05	0.000902
4.05	-0.010339	0.000779	-7.6e-05	0.000855
4.06	-0.012062	0.000792	-6.7e-05	0.000859
4.07	-0.006714	0.000731	-5.4e-05	0.000785
4.08	-0.006166	0.000804	-5.9e-05	0.000863
4.09	-0.009437	0.000691	-6.3e-05	0.000754
4.1	-0.008261	0.000778	-6e-05	0.000838
4.11	-0.007316	0.000966	-6.6e-05	0.001032
4.12	1.8e-05	0.000738	-7.6e-05	0.000814
4.13	0.005991	0.000735	-7.7e-05	0.000812
4.14	-0.001274	0.000855	-7e-05	0.000925
4.15	-0.003607	0.000796	-5.7e-05	0.000853
4.16	-0.002284	0.000749	-4.6e-05	0.000795
4.17	-0.005839	0.000861	-5.4e-05	0.000915
4.18	-0.001362	0.000831	-5.9e-05	0.00089
4.19	0.005265	0.000545	-5.4e-05	0.000599
4.2	0.00142	0.000784	-5.5e-05	0.000839
4.21	-0.002717	0.000985	-5.6e-05	0.001041
4.22	0.001379	0.000657	-5.9e-05	0.000716
4.23	0.006337	0.000722	-7.2e-05	0.000794
4.24	0.00446	0.000896	-6e-05	0.000956
4.25	-0.002383	0.000758	-3.7e-05	0.000795
4.26	-0.006817	0.000742	-6.9e-05	0.000811
4.27	-0.003498	0.000829	-8.8e-05	0.000917
4.28	0.001832	0.000873	-6.4e-05	0.000937
4.29	0.002647	0.000807	-6.3e-05	0.00087
4.3	0.000856	0.000777	-7.5e-05	0.000852
4.31	-0.000211	0.000835	-7.4e-05	0.000909
4.32	0.000713	0.000807	-4.6e-05	0.000853
4.33	0.004982	0.000812	-4e-05	0.000852
4.34	0.002137	0.000839	-6.7e-05	0.000906
4.35	-0.001084	0.000795	-6.9e-05	0.000864
4.36	0.0037	0.000893	-6.6e-05	0.000959
4.37	0.000287	0.000892	-8.7e-05	0.000979
4.38	-0.004982	0.000765	-8.8e-05	0.000853
4.39	0.000573	0.000879	-7e-05	0.000949
4.4	0.005177	0.000968	-6.6e-05	0.001034
4.41	0.004529	0.00079	-6.5e-05	0.000855
4.42	0.001814	0.000762	-5.5e-05	0.000817
4.43	-0.002051	0.000962	-6.7e-05	0.001029
4.44	-0.003931	0.000817	-9.5e-05	0.000912
4.45	-0.007304	0.000775	-8.5e-05	0.00086
4.46	-0.006708	0.0009	-5.1e-05	0.000951
4.47	0.000136	0.000728	-5.1e-05	0.000779
4.48	-0.001737	0.000684	-7.5e-05	0.000759
4.49	-0.011439	0.000804	-8.3e-05	0.000887
4.5	-0.008039	0.000847	-6.9e-05	0.000916
4.51	-0.001013	0.000909	-6.7e-05	0.000976
4.52	-0.007813	0.000853	-6.5e-05	0.000918
4.53	-0.009308	0.000638	-6.7e-05	0.000705
4.54	-0.003077	0.000729	-7.6e-05	0.000805
4.55	-0.003215	0.000896	-7.7e-05	0.000973
4.56	-0.003869	0.000763	-8.3e-05	0.000846
4.57	-0.003642	0.00082	-8.1e-05	0.000901
4.58	-0.004282	0.000829	-7.6e-05	0.000905
4.59	-0.003661	0.000788	-7.8e-05	0.000866
4.6	-0.003336	0.000816	-7.1e-05	0.000887
4.61	0.000793	0.000858	-6.2e-05	0.00092
4.62	0.007047	0.000977	-6.3e-05	0.00104
4.63	0.0067	0.000924	-6.7e-05	0.000991
4.64	-0.001466	0.001018	-6.9e-05	0.001087
4.65	-0.007559	0.000888	-7e-05	0.000958
4.66	-0.007553	0.000799	-7.2e-05	0.000871
4.67	-0.009042	0.001012	-6.9e-05	0.001081
4.68	-0.011331	0.00098	-6.6e-05	0.001046
4.69	-0.010255	0.0008	-7.3e-05	0.000873
4.7	-0.006825	0.000767	-7.7e-05	0.000844
4.71	-0.002083	0.000866	-7.3e-05	0.000939
4.72	-0.002417	0.000935	-7.4e-05	0.001009
4.73	-0.008805	0.000912	-8e-05	0.000992
4.74	-0.012037	0.000747	-7.5e-05	0.000822
4.75	-0.0105	0.000759	-6.6e-05	0.000825
4.76	-0.007794	0.001016	-7.1e-05	0.001087
4.77	-0.005576	0.000913	-8.3e-05	0.000996
4.78	-0.004892	0.000808	-7.8e-05	0.000886
4.79	-0.005745	0.000931	-5.6e-05	0.000987
4.8	-0.004904	0.000876	-5.5e-05	0.000931
4.81	-0.003352	0.000723	-8.5e-05	0.000808
4.82	-0.003939	0.000776	-7.9e-05	0.000855
4.83	-0.002608	0.000939	-5.3e-05	0.000992
4.84	-0.001129	0.000791	-7e-05	0.000861
4.85	-0.003834	0.000722	-8.2e-05	0.000804
4.86	-0.006303	0.000926	-6.7e-05	0.000993
4.87	-0.005438	0.000798	-6.3e-05	0.000861
4.88	-0.003167	0.000761	-7.5e-05	0.000836
4.89	0.001985	0.000873	-8.7e-05	0.00096
4.9	0.003424	0.000784	-8.4e-05	0.000868
4.91	-0.001257	0.000899	-7.8e-05	0.000977
4.92	-0.005362	0.000887	-8.5e-05	0.000972
4.93	-0.004689	0.000751	-8e-05	0.000831
4.94	-0.002469	0.000833	-6.5e-05	0.000898
4.95	-0.004458	0.000951	-6.7e-05	0.001018
4.96	-0.009282	0.000885	-7.6e-05	0.000961
4.97	-0.008297	0.000859	-8.6e-05	0.000945
4.98	-0.007649	0.00094	-0.000101	0.001041
4.99	-0.010783	0.000763	-0.000105	0.000868
5	-0.009941	0.000868	-8.2e-05	0.00095
5.01	-0.010094	0.000961	-5.9e-05	0.00102
5.02	-0.00631	0.000718	-7.6e-05	0.000794
5.03	0.001006	0.000822	-8.8e-05	0.00091
5.04	0.000409	0.000833	-7e-05	0.000903
5.05	-0.001666	0.000866	-6.8e-05	0.000934
5.06	-0.003309	0.000885	-7.4e-05	0.000959
5.07	-0.008199	0.000802	-6.7e-05	0.000869
5.08	-0.005991	0.000912	-7.1e-05	0.000983
5.09	0.001724	0.000726	-8e-05	0.000806
5.1	-0.002026	0.00071	-8e-05	0.00079
5.11	-0.009654	0.000869	-8.5e-05	0.000954
5.12	-0.008255	0.00072	-8.1e-05	0.000801
5.13	-0.008842	0.00079	-7.5e-05	0.000865
5.14	-0.01041	0.000934	-7.7e-05	0.001011
5.15	-0.005967	0.000706	-8.7e-05	0.000793
5.16	-0.005744	0.000657	-0.000101	0.000758
5.17	-0.011696	0.000894	-9.5e-05	0.000989
5.18	-0.012176	0.000816	-8.5e-05	0.000901
5.19	-0.008283	0.000679	-8.1e-05	0.00076
5.2	-0.01162	0.00084	-8.1e-05	0.000921
5.21	-0.016146	0.000778	-7.6e-05	0.000854
5.22	-0.013393	0.000752	-6.4e-05	0.000816
5.23	-0.008212	0.00093	-7.2e-05	0.001002
5.24	-0.007327	0.000802	-8.4e-05	0.000886
5.25	-0.009505	0.000784	-8e-05	0.000864
5.26	-0.004165	0.000907	-9.7e-05	0.001004
5.27	0.007777	0.000756	-0.000104	0.00086
5.28	0.010885	0.000673	-6.3e-05	0.000736
5.29	0.002778	0.00077	-5.9e-05	0.000829
5.3	-0.002629	0.000797	-8.6e-05	0.000883
5.31	-0.004906	0.000828	-6.8e-05	0.000896
5.32	-0.005645	0.000859	-5.4e-05	0.000913
5.33	-0.004536	0.000657	-8.3e-05	0.00074
5.34	-0.005773	0.000798	-9.4e-05	0.000892
5.35	-0.003172	0.000894	-8e-05	0.000974
5.36	0.00113	0.000687	-8.3e-05	0.00077
5.37	-0.003988	0.000774	-7.2e-05	0.000846
5.38	-0.010862	0.000792	-6.1e-05	0.000853
5.39	-0.010049	0.000895	-8.9e-05	0.000984
5.4	-0.006943	0.000886	-9.6e-05	0.000982
5.41	-0.00492	0.000667	-7.6e-05	0.000743
5.42	-0.0036	0.000775	-8.2e-05	0.000857
5.43	-0.004518	0.000762	-9.5e-05	0.000857
5.44	-0.003447	0.0006	-8.7e-05	0.000687
5.45	-0.000592	0.000849	-7e-05	0.000919
5.46	-0.004055	0.000916	-7.1e-05	0.000987
5.47	-0.011725	0.00065	-8e-05	0.00073
5.48	-0.011802	0.00071	-8.8e-05	0.000798
5.49	-0.007703	0.001017	-8.7e-05	0.001104
5.5	-0.009239	0.000879	-7.6e-05	0.000955
5.51	-0.00547	0.000631	-6.9e-05	0.0007
5.52	-0.002639	0.000826	-7.2e-05	0.000898
5.53	-0.014865	0.000913	-8.8e-05	0.001001
5.54	-0.021263	0.000854	-9.6e-05	0.00095
5.55	-0.017695	0.000871	-8.9e-05	0.00096
5.56	-0.015163	0.000872	-9.4e-05	0.000966
5.57	-0.010462	0.000907	-9.3e-05	0.001
5.58	-0.00417	0.000907	-7.8e-05	0.000985
5.59	0.000361	0.000859	-6.4e-05	0.000923
5.6	0.001334	0.00085	-7.3e-05	0.000923
5.61	-0.001231	0.000851	-0.0001	0.000951
5.62	-0.002095	0.00079	-0.000116	0.000906
5.63	-0.006764	0.000758	-9.8e-05	0.000856
5.64	-0.010762	0.00094	-5.8e-05	0.000998
5.65	-0.007672	0.000811	-5.3e-05	0.000864
5.66	-0.009174	0.000715	-9.3e-05	0.000808
5.67	-0.012803	0.000733	-0.000102	0.000835
5.68	-0.011451	0.000614	-7.7e-05	0.000691
5.69	-0.012764	0.00083	-8.1e-05	0.000911
5.7	-0.017663	0.000881	-0.000101	0.000982
5.71	-0.014951	0.000717	-8.7e-05	0.000804
5.72	-0.008197	0.000845	-7.4e-05	0.000919
5.73	-0.00973	0.000794	-8.6e-05	0.00088
5.74	-0.013294	0.000817	-8.8e-05	0.000905
5.75	-0.008359	0.000945	-8e-05	0.001025
5.76	-0.004205	0.000825	-8.2e-05	0.000907
5.77	-0.007286	0.000724	-9e-05	0.000814
5.78	-0.008953	0.000737	-9.4e-05	0.000831
5.79	-0.008033	0.000724	-8.9e-05	0.000813
5.8	-0.006741	0.000776	-8.6e-05	0.000862
5.81	-0.002711	0.000957	-0.0001	0.001057
5.82	-0.000896	0.001002	-0.000103	0.001105
5.83	-0.002489	0.000997	-8.5e-05	0.001082
5.84	-0.000694	0.001362	-8.3e-05	0.001445
5.85	-0.002152	0.002326	-8.5e-05	0.002411
5.86	-0.008183	0.003309	-7.5e-05	0.003384
5.87	-0.006931	0.004138	-8.5e-05	0.004223
5.88	-0.002947	0.005369	-0.000106	0.005475
5.89	-0.005172	0.006305	-0.000105	0.00641
5.9	-0.004163	0.007073	-8.8e-05	0.007161
5.91	0.000661	0.008299	-8.3e-05	0.008382
5.92	0.002339	0.009241	-9.5e-05	0.009336
5.93	0.006522	0.010005	-7.5e-05	0.01008
5.94	0.011669	0.011178	-5.6e-05	0.011234
5.95	0.007087	0.012082	-8.6e-05	0.012168
5.96	0.00012	0.012844	-9.4e-05	0.012938
5.97	0.004327	0.014036	-8.2e-05	0.014118
5.98	0.007937	0.015023	-8.1e-05	0.015104
5.99	0.004463	0.015688	-7.5e-05	0.015763
6	0.005691	0.016679	-7e-05	0.016749
6.01	0.010217	0.017688	-7e-05	0.017758
6.02	0.009988	0.018393	-5.6e-05	0.018449
6.03	0.008928	0.019207	-4.9e-05	0.019256
6.04	0.012819	0.02002	-7.3e-05	0.020093
6.05	0.016385	0.0207	-7.9e-05	0.020779
6.06	0.018192	0.021426	-6.6e-05	0.021492
6.07	0.019585	0.022112	-6.8e-05	0.02218
6.08	0.019037	0.022732	-6.7e-05	0.022799
6.09	0.022347	0.023344	-5.2e-05	0.023396
6.1	0.030966	0.024	-4.5e-05	0.024045
6.11	0.036934	0.024725	-5.4e-05	0.024779
6.12	0.03955	0.025486	-4.1e-05	0.025527
6.13	0.042914	0.026292	-1.5e-05	0.026307
6.14	0.049505	0.02725	-2.4e-05	0.027274
6.15	0.056305	0.028281	-4.5e-05	0.028326
6.16	0.060087	0.029231	-4.4e-05	0.029275
6.17	0.065327	0.030212	-3.5e-05	0.030247
6.18	0.072907	0.03118	-3.3e-05	0.031213
6.19	0.079663	0.031978	-4.5e-05	0.032023
6.2	0.088727	0.032821	-3.8e-05	0.032859
6.21	0.098482	0.033843	-2.2e-05	0.033865
6.22	0.101707	0.034944	-4.4e-05	0.034988
6.23	0.103311	0.035868	-5.9e-05	0.035927
6.24	0.110442	0.036711	-3.5e-05	0.036746
6.25	0.117451	0.037751	-1.7e-05	0.037768
6.26	0.121235	0.038836	-3.3e-05	0.038869
6.27	0.130264	0.039849	-3.7e-05	0.039886
6.28	0.14211	0.040966	-2.6e-05	0.040992
6.29	0.140474	0.041986	-2.8e-05	0.042014
6.3	0.133541	0.042931	-2e-05	0.042951
6.31	0.14518	0.044031	-1e-05	0.044041
6.32	0.163039	0.045104	-2.3e-05	0.045127
6.33	0.166871	0.046093	-2.2e-05	0.046115
6.34	0.165811	0.047135	-8e-06	0.047143
6.35	0.166905	0.048181	-2e-06	0.048183
6.36	0.169853	0.049226	-7e-06	0.049233
6.37	0.172894	0.050393	-1.8e-05	0.050411
6.38	0.174783	0.051494	-1.2e-05	0.051506
6.39	0.176762	0.052449	-6e-06	0.052455
6.4	0.179102	0.0535	-1e-06	0.053501
6.41	0.187429	0.054566	2e-06	0.054564
6.42	0.199038	0.05553	-1.1e-05	0.055541
6.43	0.204972	0.056572	-1.7e-05	0.056589
6.44	0.20779	0.057635	-1.3e-05	0.057648
6.45	0.212238	0.058619	-1.7e-05	0.058636
6.46	0.217541	0.059677	-3e-05	0.059707
6.47	0.223262	0.060712	-4.2e-05	0.060754
6.48	0.224342	0.061588	-2e-05	0.061608
6.49	0.225756	0.062619	1.5e-05	0.062604
6.5	0.236451	0.063682	3e-06	0.063679
6.51	0.246292	0.064596	-7e-06	0.064603
6.52	0.245472	0.065656	7e-06	0.065649
6.53	0.243439	0.066808	-7e-06	0.066815
6.54	0.249085	0.067739	-2e-05	0.067759
6.55	0.259633	0.068681	-1.5e-05	0.068696
6.56	0.267968	0.069749	-3.6e-05	0.069785
6.57	0.266841	0.070682	-4e-05	0.070722
6.58	0.265393	0.071745	-8e-06	0.071753
6.59	0.270625	0.072944	-1.3e-05	0.072957
6.6	0.275707	0.0738	-4.1e-05	0.073841
6.61	0.283965	0.074764	-4.2e-05	0.074806
6.62	0.291175	0.076048	-7.2e-05	0.07612
6.63	0.295786	0.077004	-0.000177	0.077181
6.64	0.306177	0.077885	-0.000291	0.078176
6.65	0.312698	0.078949	-0.000373	0.079322
6.66	0.311771	0.079954	-0.000476	0.08043
6.67	0.315422	0.080944	-0.000598	0.081542
6.68	0.320924	0.081966	-0.000763	0.082729
6.69	0.323687	0.083032	-0.00115	0.084182
6.7	0.335591	0.084038	-0.002237	0.086275
6.71	0.348484	0.085005	-0.005287	0.090292
6.72	0.348306	0.085987	-0.009897	0.095884
6.73	0.350248	0.086981	-0.012358	0.099339
6.74	0.362701	0.088065	-0.012376	0.100441
6.75	0.367808	0.089134	-0.012911	0.102045
6.76	0.363429	0.090065	-0.0138	0.103865
6.77	0.366252	0.09105	-0.014234	0.105284
6.78	0.367791	0.092175	-0.014964	0.107139
6.79	0.369175	0.093213	-0.015875	0.109088
6.8	0.383324	0.094164	-0.016412	0.110576
6.81	0.394203	0.09523	-0.016851	0.112081
6.82	0.394822	0.096219	-0.017466	0.113685
6.83	0.399538	0.097196	-0.018054	0.11525
6.84	0.40914	0.098288	-0.018496	0.116784
6.85	0.414244	0.09924	-0.018969	0.118209
6.86	0.418763	0.100192	-0.019554	0.119746
6.87	0.426619	0.101287	-0.020196	0.121483
6.88	0.430455	0.102239	-0.020902	0.123141
6.89	0.428837	0.10312	-0.021667	0.124787
6.9	0.430372	0.10416	-0.022544	0.126704
6.91	0.434238	0.105132	-0.02364	0.128772
6.92	0.442027	0.106067	-0.024799	0.130866
6.93	0.453909	0.107229	-0.025688	0.132917
6.94	0.460297	0.108301	-0.026221	0.134522
6.95	0.466827	0.109178	-0.026604	0.135782
6.96	0.475797	0.110364	-0.027053	0.137417
6.97	0.47777	0.111513	-0.027583	0.139096
6.98	0.485613	0.112378	-0.028185	0.140563
6.99	0.49783	0.113478	-0.028968	0.142446
7	0.498413	0.11458	-0.029924	0.144504
7.01	0.496356	0.11547	-0.030866	0.146336
7.02	0.500077	0.116617	-0.031821	0.148438
7.03	0.505109	0.117755	-0.032901	0.150656
7.04	0.513706	0.118538	-0.033923	0.152461
7.05	0.52127	0.119514	-0.034736	0.15425
7.06	0.522467	0.120694	-0.035374	0.156068
7.07	0.524844	0.121632	-0.035865	0.157497
7.08	0.534614	0.122627	-0.036364	0.158991
7.09	0.544136	0.12374	-0.036987	0.160727
7.1	0.544731	0.124619	-0.037665	0.162284
7.11	0.548328	0.125611	-0.038437	0.164048
7.12	0.556375	0.126728	-0.039327	0.166055
7.13	0.560974	0.127695	-0.04024	0.167935
7.14	0.566396	0.12869	-0.041237	0.169927
7.15	0.571296	0.129744	-0.042339	0.172083
7.16	0.574237	0.130725	-0.043341	0.174066
7.17	0.576736	0.131655	-0.044119	0.175774
7.18	0.580465	0.132743	-0.044752	0.177495
7.19	0.587449	0.133758	-0.045318	0.179076
7.2	0.592043	0.134641	-0.045834	0.180475
7.21	0.598045	0.135743	-0.046351	0.182094
7.22	0.611655	0.13687	-0.04688	0.18375
7.23	0.616464	0.137865	-0.047486	0.185351
7.24	0.610754	0.138886	-0.048331	0.187217
7.25	0.614468	0.139836	-0.049413	0.189249
7.26	0.628336	0.14073	-0.050448	0.191178
7.27	0.633272	0.141847	-0.051165	0.193012
7.28	0.630568	0.14292	-0.051629	0.194549
7.29	0.633293	0.143754	-0.052099	0.195853
7.3	0.638464	0.144745	-0.052675	0.19742
7.31	0.644065	0.145897	-0.053324	0.199221
7.32	0.653493	0.146865	-0.05404	0.200905
7.33	0.660014	0.14787	-0.054896	0.202766
7.34	0.664232	0.149038	-0.055994	0.205032
7.35	0.673164	0.150027	-0.057125	0.207152
7.36	0.677479	0.15096	-0.057978	0.208938
7.37	0.679478	0.152001	-0.058651	0.210652
7.38	0.687348	0.15289	-0.059285	0.212175
7.39	0.693507	0.153865	-0.059899	0.213764
7.4	0.694503	0.155058	-0.060657	0.215715
7.41	0.689715	0.156003	-0.061614	0.217617
7.42	0.690561	0.156904	-0.06255	0.219454
7.43	0.70242	0.158049	-0.063383	0.221432
7.44	0.716017	0.159104	-0.064185	0.223289
7.45	0.725837	0.160008	-0.064921	0.224929
7.46	0.729816	0.161056	-0.065604	0.22666
7.47	0.736395	0.162121	-0.066375	0.228496
7.48	0.744669	0.163076	-0.067234	0.23031
7.49	0.746717	0.164096	-0.068067	0.232163
7.5	0.74825	0.165099	-0.068853	0.233952
7.51	0.75279	0.166023	-0.069659	0.235682
7.52	0.756316	0.166974	-0.070442	0.237416
7.53	0.759555	0.167997	-0.071096	0.239093
7.54	0.764893	0.169032	-0.071702	0.240734
7.55	0.771834	0.170012	-0.072378	0.24239
7.56	0.778117	0.17103	-0.073147	0.244177
7.57	0.781457	0.172028	-0.073917	0.245945
7.58	0.785376	0.173132	-0.074513	0.247645
7.59	0.788436	0.174228	-0.075021	0.249249
7.6	0.792242	0.175107	-0.075711	0.250818
7.61	0.804909	0.176083	-0.076684	0.252767
7.62	0.815878	0.177204	-0.077849	0.255053
7.63	0.815766	0.178293	-0.078985	0.257278
7.64	0.816328	0.179364	-0.079908	0.259272
7.65	0.823021	0.180317	-0.080623	0.26094
7.66	0.828447	0.18127	-0.081237	0.262507
7.67	0.836795	0.182252	-0.081779	0.264031
7.68	0.848027	0.183191	-0.082296	0.265487
7.69	0.854851	0.184324	-0.082953	0.267277
7.7	0.857081	0.185418	-0.083801	0.269219
7.71	0.855784	0.186344	-0.08471	0.271054
7.72	0.857386	0.187425	-0.085616	0.273041
7.73	0.866827	0.188511	-0.086461	0.274972
7.74	0.874518	0.189481	-0.087194	0.276675
7.75	0.874452	0.190494	-0.087989	0.278483
7.76	0.877802	0.191524	-0.08902	0.280544
7.77	0.887763	0.192534	-0.090202	0.282736
7.78	0.894194	0.193612	-0.091272	0.284884
7.79	0.894199	0.194675	-0.092076	0.286751
7.8	0.896031	0.195537	-0.092828	0.288365
7.81	0.901482	0.196438	-0.093707	0.290145
7.82	0.903464	0.197645	-0.09468	0.292325
7.83	0.904457	0.198713	-0.095754	0.294467
7.84	0.910255	0.19943	-0.096899	0.296329
7.85	0.917435	0.200362	-0.09802	0.298382
7.86	0.918766	0.201505	-0.099044	0.300549
7.87	0.918592	0.202454	-0.100005	0.302459
7.88	0.926239	0.20341	-0.100917	0.304327
7.89	0.930141	0.204438	-0.101648	0.306086
7.9	0.92815	0.205485	-0.102235	0.30772
7.91	0.932233	0.206514	-0.102951	0.309465
7.92	0.935153	0.207486	-0.103972	0.311458
7.93	0.938364	0.208498	-0.105227	0.313725
7.94	0.946028	0.209576	-0.106494	0.31607
7.95	0.948371	0.210693	-0.107583	0.318276
7.96	0.952168	0.2116	-0.108333	0.319933
7.97	0.960088	0.212464	-0.108794	0.321258
7.98	0.964709	0.21355	-0.109291	0.322841
7.99	0.971711	0.214561	-0.109988	0.324549
8	0.977043	0.21551	-0.110946	0.326456
8.01	0.975011	0.216568	-0.112143	0.328711
8.02	0.977795	0.217531	-0.113186	0.330717
8.03	0.984375	0.218602	-0.1139	0.332502
8.04	0.986172	0.219791	-0.114598	0.334389
8.05	0.988642	0.220637	-0.115408	0.336045
8.06	0.994381	0.22151	-0.116231	0.337741
8.07	1.00239	0.222783	-0.117085	0.339868
8.08	1.00525	0.223853	-0.117962	0.341815
8.09	1.00296	0.224678	-0.118717	0.343395
8.1	1.00388	0.225834	-0.1193	0.345134
8.11	1.00806	0.226863	-0.119789	0.346652
8.12	1.00977	0.227619	-0.120217	0.347836
8.13	1.00968	0.2287	-0.120636	0.349336
8.14	1.01415	0.229781	-0.121108	0.350889
8.15	1.01531	0.230698	-0.121555	0.352253
8.16	1.01324	0.231778	-0.122003	0.353781
8.17	1.01872	0.232796	-0.122574	0.35537
8.18	1.02549	0.233709	-0.123247	0.356956
8.19	1.02397	0.234789	-0.12397	0.358759
8.2	1.02349	0.235894	-0.124778	0.360672
8.21	1.03232	0.236808	-0.125668	0.362476
8.22	1.04351	0.237751	-0.126494	0.364245
8.23	1.04483	0.238772	-0.127102	0.365874
8.24	1.03752	0.239724	-0.127518	0.367242
8.25	1.03895	0.240816	-0.127876	0.368692
8.26	1.04488	0.241946	-0.128256	0.370202
8.27	1.04304	0.24281	-0.128643	0.371453
8.28	1.0429	0.243751	-0.129033	0.372784
8.29	1.04942	0.244978	-0.129471	0.374449
8.3	1.05598	0.24597	-0.129882	0.375852
8.31	1.06307	0.246784	-0.130252	0.377036
8.32	1.06441	0.247949	-0.130643	0.378592
8.33	1.05964	0.24904	-0.131016	0.380056
8.34	1.05876	0.249904	-0.131375	0.381279
8.35	1.05791	0.251101	-0.131806	0.382907
8.36	1.05523	0.252267	-0.132238	0.384505
8.37	1.05255	0.253075	-0.132562	0.385637
8.38	1.05646	0.254041	-0.132832	0.386873
8.39	1.06323	0.255103	-0.133068	0.388171
8.4	1.06187	0.256015	-0.133218	0.389233
8.41	1.05638	0.257033	-0.13333	0.390363
8.42	1.05045	0.258226	-0.133453	0.391679
8.43	1.04893	0.259222	-0.133564	0.392786
8.44	1.05313	0.260108	-0.133631	0.393739
8.45	1.0537	0.261074	-0.133678	0.394752
8.46	1.05295	0.261973	-0.133727	0.3957
8.47	1.0592	0.262951	-0.133758	0.396709
8.48	1.06562	0.264026	-0.133777	0.397803
8.49	1.06441	0.264961	-0.133804	0.398765
8.5	1.05739	0.265954	-0.133824	0.399778
8.51	1.05674	0.267084	-0.133825	0.400909
8.52	1.06115	0.268029	-0.133834	0.401863
8.53	1.05759	0.268985	-0.133854	0.402839
8.54	1.04954	0.270153	-0.133855	0.404008
8.55	1.04696	0.271132	-0.13385	0.404982
8.56	1.05115	0.271984	-0.133866	0.40585
8.57	1.05697	0.273107	-0.133874	0.406981
8.58	1.05822	0.274136	-0.133855	0.407991
8.59	1.05478	0.274966	-0.133852	0.408818
8.6	1.05264	0.276036	-0.133859	0.409895
8.61	1.05531	0.277107	-0.133849	0.410956
8.62	1.05819	0.277993	-0.133848	0.411841
8.63	1.05436	0.279053	-0.13387	0.412923
8.64	1.05322	0.280098	-0.133882	0.41398
8.65	1.05861	0.281018	-0.13388	0.414898
8.66	1.05847	0.282125	-0.133867	0.415992
8.67	1.05615	0.283208	-0.133849	0.417057
8.68	1.06182	0.2841	-0.133854	0.417954
8.69	1.06791	0.285119	-0.13387	0.418989
8.7	1.06265	0.286222	-0.133868	0.42009
8.71	1.0544	0.28724	-0.133859	0.421099
8.72	1.05561	0.288342	-0.133869	0.422211
8.73	1.05572	0.289387	-0.133883	0.42327
8.74	1.04808	0.290232	-0.133878	0.42411
8.75	1.04473	0.291291	-0.133854	0.425145
8.76	1.05058	0.292413	-0.133844	0.426257
8.77	1.05864	0.293262	-0.133847	0.427109
8.78	1.05983	0.294282	-0.133853	0.428135
8.79	1.05326	0.295444	-0.133872	0.429316
8.8	1.0462	0.296235	-0.133875	0.43011
8.81	1.04236	0.297154	-0.133872	0.431026
8.82	1.04624	0.298445	-0.133883	0.432328
8.83	1.05669	0.299482	-0.133881	0.433363
8.84	1.05452	0.300323	-0.133875	0.434198
8.85	1.04629	0.301375	-0.133885	0.43526
8.86	1.05258	0.302393	-0.13389	0.436283
8.87	1.05982	0.303315	-0.133877	0.437192
8.88	1.06111	0.304394	-0.133873	0.438267
8.89	1.06607	0.305357	-0.133895	0.439252
8.9	1.06463	0.306216	-0.133901	0.440117
8.91	1.05893	0.307343	-0.133881	0.441224
8.92	1.06	0.308397	-0.133889	0.442286
8.93	1.05842	0.309259	-0.133891	0.44315
8.94	1.05589	0.310246	-0.13387	0.444116
8.95	1.05622	0.311317	-0.133889	0.445206
8.96	1.05376	0.312331	-0.133907	0.446238
8.97	1.05144	0.313435	-0.133883	0.447318
8.98	1.05404	0.314526	-0.133861	0.448387
8.99	1.06199	0.315349	-0.133871	0.44922
9	1.06797	0.316323	-0.133896	0.450219
9.01	1.06324	0.317452	-0.133906	0.451358
9.02	1.0574	0.318375	-0.133891	0.452266
9.03	1.05966	0.319288	-0.133875	0.453163
9.04	1.05946	0.320367	-0.133894	0.454261
9.05	1.05974	0.321412	-0.133906	0.455318
9.06	1.06433	0.322347	-0.133884	0.456231
9.07	1.06348	0.32339	-0.133871	0.457261
9.08	1.06414	0.324489	-0.133882	0.458371
9.09	1.0683	0.325438	-0.133884	0.459322
9.1	1.06465	0.326441	-0.133868	0.460309
9.11	1.06101	0.327529	-0.13387	0.461399
9.12	1.06512	0.328502	-0.133884	0.462386
9.13	1.06759	0.329514	-0.133886	0.4634
9.14	1.06795	0.330539	-0.133881	0.46442
9.15	1.06554	0.331516	-0.133874	0.46539
9.16	1.06106	0.332618	-0.133873	0.466491
9.17	1.06074	0.33365	-0.133873	0.467523
9.18	1.06268	0.334566	-0.133883	0.468449
9.19	1.06262	0.335568	-0.133885	0.469453
9.2	1.06366	0.336572	-0.133861	0.470433
9.21	1.06614	0.337433	-0.133871	0.471304
9.22	1.06297	0.338414	-0.133899	0.472313
9.23	1.06635	0.339593	-0.133888	0.473481
9.24	1.07286	0.340513	-0.133864	0.474377
9.25	1.06659	0.341323	-0.133868	0.475191
9.26	1.06316	0.342442	-0.133883	0.476325
9.27	1.06512	0.343547	-0.133875	0.477422
9.28	1.06377	0.344471	-0.133869	0.47834
9.29	1.06497	0.345495	-0.133882	0.479377
9.3	1.06744	0.34658	-0.133884	0.480464
9.31	1.06572	0.347521	-0.133873	0.481394
9.32	1.06252	0.34847	-0.133877	0.482347
9.33	1.06258	0.349486	-0.13389	0.483376
9.34	1.06428	0.350485	-0.133897	0.484382
9.35	1.06633	0.351554	-0.133895	0.485449
9.36	1.0716	0.352627	-0.133884	0.486511
9.37	1.07245	0.353656	-0.133885	0.487541
9.38	1.06627	0.354673	-0.133885	0.488558
9.39	1.06696	0.355681	-0.133876	0.489557
9.4	1.07026	0.356625	-0.133883	0.490508
9.41	1.0682	0.357569	-0.133898	0.491467
9.42	1.0653	0.358575	-0.13389	0.492465
9.43	1.0641	0.359595	-0.133861	0.493456
9.44	1.06499	0.360693	-0.133846	0.494539
9.45	1.06557	0.36183	-0.133866	0.495696
9.46	1.0651	0.362779	-0.133896	0.496675
9.47	1.06608	0.363717	-0.133896	0.497613
9.48	1.07003	0.364824	-0.133871	0.498695
9.49	1.07365	0.365797	-0.133861	0.499658
9.5	1.0655	0.36675	-0.133885	0.500635
9.51	1.05419	0.367877	-0.133896	0.501773
9.52	1.0605	0.368817	-0.133876	0.502693
9.53	1.06566	0.369726	-0.133868	0.503594
9.54	1.05981	0.370866	-0.13388	0.504746
9.55	1.06458	0.371754	-0.13389	0.505644
9.56	1.06732	0.372593	-0.133889	0.506482
9.57	1.06184	0.373764	-0.133876	0.50764
9.58	1.06026	0.374838	-0.133858	0.508696
9.59	1.05687	0.375706	-0.133857	0.509563
9.6	1.05589	0.376813	-0.133868	0.510681
9.61	1.06137	0.377894	-0.133874	0.511768
9.62	1.06516	0.378725	-0.133887	0.512612
9.63	1.06956	0.37973	-0.133888	0.513618
9.64	1.0711	0.380847	-0.133875	0.514722
9.65	1.06516	0.381774	-0.133872	0.515646
9.66	1.06458	0.382809	-0.133868	0.516677
9.67	1.07133	0.383894	-0.133856	0.51775
9.68	1.07055	0.384741	-0.133865	0.518606
9.69	1.06404	0.385685	-0.133884	0.519569
9.7	1.06326	0.386749	-0.133878	0.520627
9.71	1.06872	0.387705	-0.133868	0.521573
9.72	1.0731	0.388702	-0.133875	0.522577
9.73	1.0739	0.389815	-0.133874	0.523689
9.74	1.07294	0.39079	-0.133868	0.524658
9.75	1.06305	0.391691	-0.133868	0.525559
9.76	1.05843	0.392819	-0.13386	0.526679
9.77	1.06919	0.393901	-0.133857	0.527758
9.78	1.07314	0.394793	-0.13386	0.528653
9.79	1.06911	0.39581	-0.133865	0.529675
9.8	1.07115	0.396838	-0.133871	0.530709
9.81	1.07486	0.397775	-0.133872	0.531647
9.82	1.07605	0.398825	-0.133866	0.532691
9.83	1.07553	0.399829	-0.133872	0.533701
9.84	1.07361	0.400732	-0.133878	0.53461
9.85	1.07485	0.401762	-0.133865	0.535627
9.86	1.07868	0.402807	-0.133864	0.536671
9.87	1.07871	0.40371	-0.133874	0.537584
9.88	1.07354	0.404729	-0.133877	0.538606
9.89	1.07248	0.405856	-0.133879	0.539735
9.9	1.07859	0.406804	-0.133879	0.540683
9.91	1.08244	0.407812	-0.133865	0.541677
9.92	1.07948	0.408866	-0.133862	0.542728
9.93	1.07647	0.409795	-0.13388	0.543675
9.94	1.07789	0.410812	-0.133875	0.544687
9.95	1.08233	0.411894	-0.133856	0.54575
9.96	1.08668	0.41287	-0.13386	0.54673
9.97	1.08398	0.413865	-0.133869	0.547734
9.98	1.0756	0.414954	-0.133869	0.548823
9.99	1.07827	0.415893	-0.133891	0.549784
10	1.08884	0.416891	-0.133901	0.550792
10.01	1.08719	0.418082	-0.133882	0.551964
10.02	1.08256	0.419019	-0.133884	0.552903
10.03	1.09054	0.419897	-0.1339	0.553797
10.04	1.09098	0.420981	-0.133896	0.554877
10.05	1.07996	0.421987	-0.133889	0.555876
10.06	1.07826	0.42291	-0.133895	0.556805
10.07	1.08314	0.424007	-0.133913	0.55792
10.08	1.08817	0.425115	-0.13392	0.559035
10.09	1.09278	0.426081	-0.133906	0.559987
10.1	1.0941	0.427107	-0.133903	0.56101
10.11	1.09604	0.428088	-0.133913	0.562001
10.12	1.10099	0.428979	-0.133921	0.5629
10.13	1.10224	0.430061	-0.133925	0.563986
10.14	1.0966	0.431088	-0.133918	0.565006
10.15	1.09365	0.432048	-0.133901	0.565949
10.16	1.09972	0.43315	-0.133896	0.567046
10.17	1.10371	0.434076	-0.133903	0.567979
10.18	1.09918	0.434977	-0.133903	0.56888
10.19	1.09603	0.436106	-0.133909	0.570015
10.2	1.09333	0.43709	-0.133912	0.571002
10.21	1.0878	0.437878	-0.133914	0.571792
10.22	1.08889	0.438871	-0.133927	0.572798
10.23	1.09394	0.440033	-0.133918	0.573951
10.24	1.09453	0.440968	-0.133902	0.57487
10.25	1.09268	0.441881	-0.133915	0.575796
10.26	1.09471	0.442947	-0.133933	0.57688
10.27	1.10042	0.443937	-0.133937	0.577874
10.28	1.09953	0.444925	-0.133935	0.57886
10.29	1.09683	0.446017	-0.133936	0.579953
10.3	1.10239	0.447002	-0.13394	0.580942
10.31	1.10128	0.447916	-0.133943	0.581859
10.32	1.09256	0.448928	-0.133951	0.582879
10.33	1.08935	0.449972	-0.133953	0.583925
10.34	1.08779	0.450945	-0.133945	0.58489
10.35	1.08581	0.451953	-0.133945	0.585898
10.36	1.08741	0.45305	-0.133953	0.587003
10.37	1.08989	0.453995	-0.13395	0.587945
10.38	1.09263	0.455002	-0.133928	0.58893
10.39	1.09519	0.456119	-0.133924	0.590043
10.4	1.09438	0.456995	-0.133933	0.590928
10.41	1.08693	0.457968	-0.133925	0.591893
10.42	1.08132	0.459166	-0.133933	0.593099
10.43	1.08395	0.460148	-0.133958	0.594106
10.44	1.08206	0.461068	-0.133958	0.595026
10.45	1.07991	0.462174	-0.133942	0.596116
10.46	1.08749	0.463154	-0.133931	0.597085
10.47	1.08668	0.464062	-0.133927	0.597989
10.48	1.07982	0.465171	-0.133937	0.599108
10.49	1.08296	0.466151	-0.133944	0.600095
10.5	1.08731	0.466983	-0.133929	0.600912
10.51	1.08637	0.468049	-0.133919	0.601968
10.52	1.08559	0.469057	-0.133923	0.60298
10.53	1.08774	0.469965	-0.133928	0.603893
10.54	1.09253	0.471068	-0.13393	0.604998
10.55	1.09118	0.472067	-0.133915	0.605982
10.56	1.08345	0.472961	-0.133915	0.606876
10.57	1.08441	0.47404	-0.133935	0.607975
10.58	1.08974	0.475131	-0.13392	0.609051
10.59	1.09187	0.4761	-0.133913	0.610013
10.6	1.0956	0.477039	-0.133929	0.610968
10.61	1.09601	0.478012	-0.133918	0.61193
10.62	1.09583	0.47902	-0.133913	0.612933
10.63	1.09494	0.47999	-0.133931	0.613921
10.64	1.09588	0.481012	-0.133925	0.614937
10.65	1.10323	0.482089	-0.133919	0.616008
10.66	1.10256	0.483003	-0.133921	0.616924
10.67	1.09757	0.483956	-0.133917	0.617873
10.68	1.10122	0.485108	-0.133925	0.619033
10.69	1.10316	0.486132	-0.133943	0.620075
10.7	1.09964	0.487083	-0.133951	0.621034
10.71	1.09786	0.488203	-0.133949	0.622152
10.72	1.09788	0.489191	-0.133944	0.623135
10.73	1.09946	0.490129	-0.133944	0.624073
10.74	1.10396	0.491298	-0.133946	0.625244
10.75	1.1071	0.492327	-0.133932	0.626259
10.76	1.10603	0.493127	-0.133925	0.627052
10.77	1.10178	0.494105	-0.13392	0.628025
10.78	1.10317	0.495226	-0.133922	0.629148
10.79	1.10508	0.496257	-0.133933	0.63019
10.8	1.10267	0.497239	-0.133918	0.631157
10.81	1.10457	0.498258	-0.133904	0.632162
10.82	1.10667	0.499198	-0.133919	0.633117
10.83	1.10086	0.500228	-0.133918	0.634146
10.84	1.0976	0.501355	-0.1339	0.635255
10.85	1.10108	0.502234	-0.133909	0.636143
10.86	1.09978	0.503201	-0.133906	0.637107
10.87	1.09892	0.50436	-0.133887	0.638247
10.88	1.10045	0.505221	-0.133882	0.639103
10.89	1.09884	0.50614	-0.133878	0.640018
10.9	1.10239	0.507279	-0.133887	0.641166
10.91	1.10877	0.508112	-0.133918	0.64203
10.92	1.11146	0.508913	-0.133914	0.642827
10.93	1.11174	0.510064	-0.133888	0.643952
10.94	1.11064	0.511143	-0.133887	0.64503
10.95	1.1103	0.512083	-0.133893	0.645976
10.96	1.10791	0.513198	-0.133896	0.647094
10.97	1.1042	0.514205	-0.133894	0.648099
10.98	1.10836	0.515013	-0.133886	0.648899
10.99	1.11396	0.516039	-0.133889	0.649928
11	1.11049	0.517082	-0.133908	0.65099
11.01	1.10657	0.518047	-0.133909	0.651956
11.02	1.10865	0.519205	-0.133894	0.653099
11.03	1.10926	0.52035	-0.133901	0.654251
11.04	1.10702	0.521206	-0.133915	0.655121
11.05	1.10646	0.522094	-0.133922	0.656016
11.06	1.10733	0.523205	-0.133922	0.657127
11.07	1.10366	0.524212	-0.133919	0.658131
11.08	1.10053	0.525226	-0.133914	0.65914
11.09	1.10519	0.526389	-0.13391	0.660299
11.1	1.11105	0.527375	-0.133905	0.66128
11.11	1.11178	0.528334	-0.1339	0.662234
11.12	1.10364	0.529394	-0.133903	0.663297
11.13	1.09832	0.530284	-0.133912	0.664196
11.14	1.10472	0.531193	-0.133918	0.665111
11.15	1.10959	0.532367	-0.133909	0.666276
11.16	1.10756	0.533422	-0.13391	0.667332
11.17	1.104	0.534334	-0.133924	0.668258
11.18	1.10456	0.535422	-0.13392	0.669342
11.19	1.10655	0.536459	-0.133922	0.670381
11.2	1.10302	0.537446	-0.133914	0.67136
11.21	1.10488	0.538501	-0.133891	0.672392
11.22	1.10946	0.539379	-0.133906	0.673285
11.23	1.106	0.540283	-0.133914	0.674197
11.24	1.10479	0.541377	-0.133893	0.67527
11.25	1.11227	0.542399	-0.133898	0.676297
11.26	1.12037	0.543299	-0.133904	0.677203
11.27	1.12165	0.544271	-0.133899	0.67817
11.28	1.11572	0.545308	-0.133901	0.679209
11.29	1.11099	0.546275	-0.133902	0.680177
11.3	1.11098	0.547355	-0.133893	0.681248
11.31	1.10979	0.548384	-0.133881	0.682265
11.32	1.10748	0.549164	-0.133879	0.683043
11.33	1.10887	0.550181	-0.133882	0.684063
11.34	1.11408	0.551357	-0.133885	0.685242
11.35	1.1144	0.552266	-0.133895	0.686161
11.36	1.10846	0.553215	-0.133885	0.6871
11.37	1.10477	0.55435	-0.133871	0.688221
11.38	1.10874	0.555288	-0.133877	0.689165
11.39	1.11252	0.556248	-0.133874	0.690122
11.4	1.10963	0.55741	-0.133881	0.691291
11.41	1.11247	0.558311	-0.133904	0.692215
11.42	1.11888	0.559179	-0.133906	0.693085
11.43	1.11987	0.560357	-0.133903	0.69426
11.44	1.11634	0.561359	-0.133906	0.695265
11.45	1.10956	0.562243	-0.133888	0.696131
11.46	1.10636	0.563308	-0.133866	0.697174
11.47	1.10707	0.564322	-0.133882	0.698204
11.48	1.10571	0.565271	-0.133902	0.699173
11.49	1.10501	0.566311	-0.133893	0.700204
11.5	1.10714	0.567385	-0.133895	0.70128
11.51	1.10825	0.568389	-0.133914	0.702303
11.52	1.10652	0.569388	-0.133918	0.703306
11.53	1.10341	0.570419	-0.133901	0.70432
11.54	1.10129	0.57139	-0.133888	0.705278
11.55	1.10018	0.572399	-0.133913	0.706312
11.56	1.10204	0.573383	-0.133944	0.707327
11.57	1.10758	0.574284	-0.133922	0.708206
11.58	1.11005	0.575296	-0.133893	0.709189
11.59	1.10747	0.576364	-0.133897	0.710261
11.6	1.10712	0.577273	-0.133896	0.711169
11.61	1.11	0.578256	-0.133893	0.712149
11.62	1.11638	0.579409	-0.133903	0.713312
11.63	1.11957	0.580306	-0.133896	0.714202
11.64	1.11631	0.581207	-0.133874	0.715081
11.65	1.11412	0.582367	-0.133884	0.716251
11.66	1.11086	0.583379	-0.133906	0.717285
11.67	1.10814	0.58431	-0.133902	0.718212
11.68	1.11261	0.585388	-0.133893	0.719281
11.69	1.11542	0.586327	-0.133897	0.720224
11.7	1.11245	0.587171	-0.133889	0.72106
11.71	1.11002	0.588287	-0.133878	0.722165
11.72	1.1099	0.589366	-0.133888	0.723254
11.73	1.11189	0.590229	-0.133887	0.724116
11.74	1.11331	0.591276	-0.133878	0.725154
11.75	1.11189	0.59239	-0.13389	0.72628
11.76	1.11115	0.593354	-0.133898	0.727252
11.77	1.1127	0.594347	-0.133879	0.728226
11.78	1.11214	0.595402	-0.133879	0.729281
11.79	1.11169	0.596303	-0.133887	0.73019
11.8	1.11578	0.597313	-0.133883	0.731196
11.81	1.11658	0.598455	-0.133887	0.732342
11.82	1.11571	0.599335	-0.13389	0.733225
11.83	1.11214	0.600323	-0.133888	0.734211
11.84	1.1066	0.601454	-0.133894	0.735348
11.85	1.10836	0.60239	-0.133904	0.736294
11.86	1.11118	0.603396	-0.133912	0.737308
11.87	1.11006	0.604488	-0.133914	0.738402
11.88	1.11098	0.605476	-0.13391	0.739386
11.89	1.11512	0.606496	-0.133906	0.740402
11.9	1.11614	0.607611	-0.13391	0.741521
11.91	1.11463	0.608529	-0.133909	0.742438
11.92	1.11361	0.609412	-0.133898	0.74331
11.93	1.11025	0.610544	-0.133907	0.744451
11.94	1.10913	0.611511	-0.13392	0.745431
11.95	1.11006	0.612379	-0.133914	0.746293
11.96	1.10679	0.61352	-0.133908	0.747428
11.97	1.10846	0.614543	-0.133914	0.748457
11.98	1.11669	0.615339	-0.133913	0.749252
11.99	1.11728	0.616375	-0.133909	0.750284
12	1.11352	0.617527	-0.133913	0.75144
12.01	1.11746	0.618476	-0.13391	0.752386
12.02	1.11984	0.619486	-0.133917	0.753403
12.03	1.11559	0.620509	-0.133934	0.754443
12.04	1.11512	0.621398	-0.133936	0.755334
12.05	1.1174	0.622374	-0.133918	0.756292
12.06	1.11642	0.623393	-0.133905	0.757298
12.07	1.11815	0.624302	-0.133914	0.758216
12.08	1.11909	0.625307	-0.133913	0.75922
12.09	1.1129	0.626412	-0.133909	0.760321
12.1	1.11307	0.627382	-0.133921	0.761303
12.11	1.11521	0.628371	-0.133925	0.762296
12.12	1.10915	0.629417	-0.133915	0.763332
12.13	1.10884	0.63031	-0.133924	0.764234
12.14	1.1144	0.631343	-0.133936	0.765279
12.15	1.11746	0.632444	-0.133922	0.766366
12.16	1.11915	0.633354	-0.133924	0.767278
12.17	1.1187	0.634359	-0.133953	0.768312
12.18	1.12323	0.635435	-0.133947	0.769382
12.19	1.13069	0.636306	-0.133924	0.77023
12.2	1.12665	0.637178	-0.133926	0.771104
12.21	1.12011	0.638358	-0.133928	0.772286
12.22	1.12661	0.639576	-0.133935	0.773511
12.23	1.13617	0.640461	-0.13395	0.774411
12.24	1.13289	0.641336	-0.133958	0.775294
12.25	1.12448	0.642364	-0.133952	0.776316
12.26	1.12545	0.643355	-0.133942	0.777297
12.27	1.12631	0.644373	-0.133942	0.778315
12.28	1.12321	0.645434	-0.133936	0.77937
12.29	1.12456	0.646531	-0.133931	0.780462
12.3	1.12743	0.64749	-0.133942	0.781432
12.31	1.12766	0.648407	-0.133948	0.782355
12.32	1.12646	0.649518	-0.133938	0.783456
12.33	1.12491	0.650485	-0.133943	0.784428
12.34	1.11938	0.651387	-0.13396	0.785347
12.35	1.1141	0.652529	-0.133959	0.786488
12.36	1.1183	0.653549	-0.133947	0.787496
12.37	1.12236	0.654392	-0.133956	0.788348
12.38	1.12026	0.655447	-0.133957	0.789404
12.39	1.11991	0.656503	-0.133937	0.79044
12.4	1.12215	0.65743	-0.13394	0.79137
12.41	1.12241	0.658496	-0.133939	0.792435
12.42	1.12156	0.659561	-0.133923	0.793484
12.43	1.12151	0.660486	-0.133934	0.79442
12.44	1.12253	0.661528	-0.133958	0.795486
12.45	1.12159	0.662565	-0.133965	0.79653
12.46	1.11938	0.663518	-0.133952	0.79747
12.47	1.12231	0.664477	-0.133938	0.798415
12.48	1.12623	0.665439	-0.133941	0.79938
12.49	1.12434	0.666526	-0.133949	0.800475
12.5	1.12361	0.667551	-0.133946	0.801497
12.51	1.12591	0.668431	-0.133946	0.802377
12.52	1.12681	0.669445	-0.133954	0.803399
12.53	1.12699	0.670478	-0.133958	0.804436
12.54	1.12595	0.671401	-0.133959	0.80536
12.55	1.12404	0.672454	-0.133958	0.806412
12.56	1.12331	0.673477	-0.133956	0.807433
12.57	1.12327	0.674375	-0.133956	0.808331
12.58	1.12678	0.675441	-0.133947	0.809388
12.59	1.12993	0.676442	-0.133935	0.810377
12.6	1.12746	0.677305	-0.133937	0.811242
12.61	1.12714	0.678378	-0.13394	0.812318
12.62	1.12693	0.679474	-0.133935	0.813409
12.63	1.12091	0.680397	-0.133926	0.814323
12.64	1.11715	0.681402	-0.133928	0.81533
12.65	1.1232	0.682493	-0.13394	0.816433
12.66	1.13012	0.683376	-0.133937	0.817313
12.67	1.12982	0.684292	-0.133929	0.818221
12.68	1.12631	0.685472	-0.133929	0.819401
12.69	1.1253	0.686463	-0.133915	0.820378
12.7	1.12681	0.687383	-0.133903	0.821286
12.71	1.12667	0.688501	-0.133928	0.822429
12.72	1.12342	0.689502	-0.133951	0.823453
12.73	1.11861	0.690385	-0.13395	0.824335
12.74	1.11617	0.691462	-0.133939	0.825401
12.75	1.11975	0.692558	-0.133925	0.826483
12.76	1.12241	0.693462	-0.13392	0.827382
12.77	1.12076	0.69454	-0.133928	0.828468
12.78	1.12415	0.695671	-0.133924	0.829595
12.79	1.12602	0.696562	-0.133923	0.830485
12.8	1.12268	0.697555	-0.133928	0.831483
12.81	1.12355	0.69864	-0.133925	0.832565
12.82	1.1226	0.699542	-0.133947	0.833489
12.83	1.11561	0.700571	-0.13396	0.834531
12.84	1.11522	0.701727	-0.133932	0.835659
12.85	1.1251	0.702688	-0.133921	0.836609
12.86	1.13018	0.703666	-0.133931	0.837597
12.87	1.12734	0.704642	-0.133937	0.838579
12.88	1.12963	0.705517	-0.133937	0.839454
12.89	1.13196	0.706545	-0.13395	0.840495
12.9	1.12497	0.707603	-0.133958	0.841561
12.91	1.12154	0.70849	-0.133949	0.842439
12.92	1.12343	0.709447	-0.133936	0.843383
12.93	1.12003	0.710526	-0.133939	0.844465
12.94	1.11884	0.711515	-0.133951	0.845466
12.95	1.12567	0.712472	-0.133949	0.846421
12.96	1.12787	0.713607	-0.133942	0.847549
12.97	1.12443	0.714675	-0.133941	0.848616
12.98	1.12197	0.715594	-0.133935	0.849529
12.99	1.12115	0.716571	-0.13393	0.850501
13	1.12318	0.717536	-0.133931	0.851467
13.01	1.12593	0.718491	-0.133929	0.85242
13.02	1.12758	0.719531	-0.133927	0.853458
13.03	1.12893	0.720575	-0.133916	0.854491
13.04	1.134	0.721519	-0.133928	0.855447
13.05	1.13624	0.722543	-0.133941	0.856484
13.06	1.12719	0.723589	-0.133914	0.857503
13.07	1.11898	0.7245	-0.133909	0.858409
13.08	1.11881	0.725568	-0.133944	0.859512
13.09	1.122	0.726662	-0.133955	0.860617
13.1	1.12477	0.727574	-0.133936	0.86151
13.11	1.12403	0.728592	-0.133925	0.862517
13.12	1.12632	0.729758	-0.133922	0.86368
13.13	1.12839	0.730691	-0.133924	0.864615
13.14	1.12658	0.731587	-0.133929	0.865516
13.15	1.131	0.732664	-0.133931	0.866595
13.16	1.13656	0.733638	-0.133938	0.867576
13.17	1.1351	0.734642	-0.133932	0.868574
13.18	1.12914	0.735734	-0.133916	0.86965
13.19	1.12487	0.736631	-0.133925	0.870556
13.2	1.12591	0.737566	-0.133936	0.871502
13.21	1.12619	0.73868	-0.133917	0.872597
13.22	1.12428	0.739717	-0.133918	0.873635
13.23	1.11867	0.740633	-0.133936	0.874569
13.24	1.11473	0.741651	-0.133924	0.875575
13.25	1.12403	0.742733	-0.133914	0.876647
13.26	1.13026	0.74359	-0.133923	0.877513
13.27	1.12379	0.744477	-0.133919	0.878396
13.28	1.12205	0.745535	-0.133912	0.879447
13.29	1.12513	0.746464	-0.13392	0.880384
13.3	1.12505	0.747478	-0.133918	0.881396
13.31	1.12836	0.748552	-0.133918	0.88247
13.32	1.13277	0.749429	-0.133921	0.88335
13.33	1.13228	0.750416	-0.133911	0.884327
13.34	1.12986	0.751534	-0.133912	0.885446
13.35	1.12844	0.752551	-0.13394	0.886491
13.36	1.12986	0.753535	-0.133935	0.88747
13.37	1.13364	0.754504	-0.133904	0.888408
13.38	1.13481	0.755449	-0.1339	0.889349
13.39	1.13576	0.75643	-0.133899	0.890329
13.4	1.14022	0.757503	-0.133899	0.891402
13.41	1.14344	0.758542	-0.133923	0.892465
13.42	1.14117	0.759538	-0.133931	0.893469
13.43	1.13854	0.760583	-0.133922	0.894505
13.44	1.13959	0.761568	-0.133913	0.895481
13.45	1.14131	0.762497	-0.133897	0.896394
13.46	1.1409	0.76357	-0.133894	0.897464
13.47	1.13798	0.764618	-0.133904	0.898522
13.48	1.1392	0.76555	-0.133904	0.899454
13.49	1.14197	0.766658	-0.133909	0.900567
13.5	1.13784	0.76778	-0.133924	0.901704
13.51	1.13585	0.768619	-0.133916	0.902535
13.52	1.14121	0.769589	-0.133894	0.903483
13.53	1.14336	0.770796	-0.133896	0.904692
13.54	1.1421	0.771698	-0.133914	0.905612
13.55	1.14659	0.772622	-0.133911	0.906533
13.56	1.14995	0.773803	-0.133898	0.907701
13.57	1.1469	0.774723	-0.133899	0.908622
13.58	1.14499	0.775588	-0.133901	0.909489
13.59	1.14454	0.776681	-0.133911	0.910592
13.6	1.14654	0.777669	-0.133913	0.911582
13.61	1.15092	0.778575	-0.133897	0.912472
13.62	1.15719	0.779618	-0.133887	0.913505
13.63	1.16426	0.780665	-0.13389	0.914555
13.64	1.16317	0.781648	-0.133902	0.91555
13.65	1.16227	0.782753	-0.133907	0.91666
13.66	1.17201	0.783758	-0.133899	0.917657
13.67	1.17752	0.78459	-0.133913	0.918503
13.68	1.17519	0.785663	-0.133927	0.91959
13.69	1.18002	0.786735	-0.133918	0.920653
13.7	1.1853	0.787593	-0.133895	0.921488
13.71	1.17743	0.788633	-0.133895	0.922528
13.72	1.16812	0.789628	-0.133915	0.923543
13.73	1.17042	0.790405	-0.13391	0.924315
13.74	1.1736	0.791387	-0.13392	0.925307
13.75	1.17366	0.79242	-0.133953	0.926373
13.76	1.17955	0.793361	-0.13394	0.927301
13.77	1.18695	0.794466	-0.133924	0.92839
13.78	1.18902	0.795551	-0.133949	0.9295
13.79	1.19096	0.796468	-0.133955	0.930423
13.8	1.1959	0.797546	-0.133955	0.931501
13.81	1.19999	0.798624	-0.13399	0.932614
13.82	1.20414	0.799413	-0.134024	0.933437
13.83	1.2088	0.800392	-0.134045	0.934437
13.84	1.21357	0.801516	-0.134088	0.935604
13.85	1.21697	0.802428	-0.134168	0.936596
13.86	1.21703	0.803544	-0.134302	0.937846
13.87	1.22014	0.804789	-0.134575	0.939364
13.88	1.22942	0.805641	-0.135143	0.940784
13.89	1.23444	0.806475	-0.136321	0.942796
13.9	1.23543	0.807595	-0.138414	0.946009
13.91	1.24246	0.808621	-0.140566	0.949187
13.92	1.25236	0.809602	-0.141492	0.951094
13.93	1.25293	0.810598	-0.141649	0.952247
13.94	1.25229	0.811494	-0.141907	0.953401
13.95	1.26339	0.812432	-0.142121	0.954553
13.96	1.27116	0.813434	-0.142218	0.955652
13.97	1.26902	0.814454	-0.142358	0.956812
13.98	1.27132	0.815505	-0.142489	0.957994
13.99	1.27788	0.816522	-0.142603	0.959125
14	1.28229	0.817578	-0.142753	0.960331
14.01	1.28917	0.818682	-0.142914	0.961596
14.02	1.29416	0.819614	-0.143124	0.962738
14.03	1.30011	0.820471	-0.143451	0.963922
14.04	1.31125	0.821592	-0.143938	0.96553
14.05	1.31928	0.82265	-0.144675	0.967325
14.06	1.32518	0.823521	-0.145628	0.969149
14.07	1.33041	0.82458	-0.146609	0.971189
14.08	1.33057	0.825592	-0.147516	0.973108
14.09	1.33262	0.826497	-0.148277	0.974774
14.1	1.34163	0.827544	-0.148885	0.976429
14.11	1.35405	0.828483	-0.149424	0.977907
14.12	1.36677	0.82937	-0.149953	0.979323
14.13	1.37369	0.830522	-0.150514	0.981036
14.14	1.37259	0.831626	-0.151062	0.982688
14.15	1.37079	0.832505	-0.151493	0.983998
14.16	1.3738	0.833464	-0.151845	0.985309
14.17	1.38183	0.834487	-0.152221	0.986708
14.18	1.38935	0.835423	-0.152599	0.988022
14.19	1.39123	0.836486	-0.152957	0.989443
14.2	1.39633	0.837547	-0.153355	0.990902
14.21	1.40988	0.838496	-0.153799	0.992295
14.22	1.41935	0.83951	-0.15426	0.99377
14.23	1.41848	0.840516	-0.154785	0.995301
14.24	1.42097	0.841433	-0.155445	0.996878
14.25	1.43223	0.842488	-0.156259	0.998747
14.26	1.44234	0.843644	-0.157104	1.00075
14.27	1.44795	0.844631	-0.157807	1.00244
14.28	1.45087	0.845642	-0.158391	1.00403
14.29	1.45552	0.846759	-0.158878	1.00564
14.3	1.46416	0.847672	-0.159214	1.00689
14.31	1.47271	0.848529	-0.1595	1.00803
14.32	1.4798	0.849633	-0.159858	1.00949
14.33	1.48396	0.850643	-0.160248	1.01089
14.34	1.48464	0.851608	-0.160713	1.01232
14.35	1.48787	0.852723	-0.161465	1.01419
14.36	1.495	0.853629	-0.16241	1.01604
14.37	1.49852	0.854462	-0.163253	1.01771
14.38	1.4972	0.855636	-0.164	1.01964
14.39	1.50554	0.856782	-0.164766	1.02155
14.4	1.52148	0.857558	-0.165465	1.02302
14.41	1.52637	0.858476	-0.166039	1.02452
14.42	1.52473	0.859596	-0.166594	1.02619
14.43	1.53227	0.860563	-0.167154	1.02772
14.44	1.54408	0.861634	-0.167705	1.02934
14.45	1.5471	0.862795	-0.168313	1.03111
14.46	1.55124	0.863673	-0.16896	1.03263
14.47	1.56636	0.864547	-0.16958	1.03413
14.48	1.57444	0.865531	-0.170168	1.0357
14.49	1.57316	0.866452	-0.170751	1.0372
14.5	1.58069	0.86747	-0.1714	1.03887
14.51	1.59392	0.868564	-0.172079	1.04064
14.52	1.60083	0.869535	-0.172697	1.04223
14.53	1.60379	0.87051	-0.17332	1.04383
14.54	1.61058	0.871632	-0.174018	1.04565
14.55	1.61989	0.872562	-0.174781	1.04734
14.56	1.62607	0.873285	-0.175614	1.0489
14.57	1.63039	0.874374	-0.176489	1.05086
14.58	1.63559	0.875546	-0.177306	1.05285
14.59	1.64318	0.876473	-0.178041	1.05451
14.6	1.65301	0.87755	-0.178765	1.05631
14.61	1.66335	0.878597	-0.179472	1.05807
14.62	1.67445	0.879464	-0.180127	1.05959
14.63	1.68447	0.880475	-0.180765	1.06124
14.64	1.68889	0.881574	-0.181338	1.06291
14.65	1.69051	0.882575	-0.1818	1.06438
14.66	1.70019	0.883602	-0.182207	1.06581
14.67	1.71374	0.884668	-0.182637	1.0673
14.68	1.71685	0.885588	-0.183152	1.06874
14.69	1.71898	0.886605	-0.183804	1.07041
14.7	1.73188	0.887674	-0.184611	1.07228
14.71	1.74129	0.888578	-0.18554	1.07412
14.72	1.73788	0.889648	-0.186443	1.07609
14.73	1.73904	0.890791	-0.187221	1.07801
14.74	1.75575	0.891734	-0.187989	1.07972
14.75	1.76615	0.89265	-0.188757	1.08141
14.76	1.76786	0.893649	-0.189443	1.08309
14.77	1.78088	0.89462	-0.190137	1.08476
14.78	1.78971	0.895598	-0.190838	1.08644
14.79	1.78939	0.896707	-0.191443	1.08815
14.8	1.79847	0.897761	-0.191975	1.08974
14.81	1.80928	0.898779	-0.192489	1.09127
14.82	1.81286	0.899864	-0.193074	1.09294
14.83	1.8195	0.900783	-0.193844	1.09463
14.84	1.82949	0.901716	-0.194705	1.09642
14.85	1.83188	0.902859	-0.195425	1.09828
14.86	1.83643	0.903808	-0.195972	1.09978
14.87	1.85029	0.904631	-0.196495	1.10113
14.88	1.85753	0.905747	-0.197041	1.10279
14.89	1.85457	0.906847	-0.197538	1.10438
14.9	1.8588	0.907742	-0.197952	1.10569
14.91	1.87371	0.908748	-0.198323	1.10707
14.92	1.88748	0.909713	-0.198754	1.10847
14.93	1.8967	0.910568	-0.199282	1.10985
14.94	1.89929	0.911591	-0.199892	1.11148
14.95	1.89736	0.912599	-0.200616	1.11322
14.96	1.90376	0.913484	-0.201456	1.11494
14.97	1.91758	0.914512	-0.202349	1.11686
14.98	1.92464	0.915565	-0.203187	1.11875
14.99	1.92647	0.916517	-0.203926	1.12044
15	1.93613	0.917499	-0.20466	1.12216
15.01	1.94842	0.918573	-0.205376	1.12395
15.02	1.95366	0.919532	-0.205958	1.12549
15.03	1.95835	0.920407	-0.206453	1.12686
15.04	1.96968	0.921434	-0.206996	1.12843
15.05	1.9802	0.922401	-0.207638	1.13004
15.06	1.98668	0.923465	-0.208389	1.13185
15.07	2.00097	0.924637	-0.209218	1.13385
15.08	2.02133	0.925501	-0.210034	1.13553
15.09	2.02654	0.926412	-0.210834	1.13725
15.1	2.01969	0.927603	-0.211735	1.13934
15.11	2.02838	0.928696	-0.212733	1.14143
15.12	2.04451	0.929609	-0.213731	1.14334
15.13	2.04513	0.93066	-0.214672	1.14533
15.14	2.04383	0.931723	-0.215391	1.14711
15.15	2.05777	0.932589	-0.215901	1.14849
15.16	2.07048	0.93365	-0.216395	1.15005
15.17	2.06773	0.934757	-0.216892	1.15165
15.18	2.06617	0.935605	-0.217431	1.15304
15.19	2.08248	0.936528	-0.218165	1.15469
15.2	2.09546	0.937598	-0.219167	1.15677
15.21	2.09486	0.938625	-0.220291	1.15892
15.22	2.1003	0.939734	-0.221213	1.16095
15.23	2.10642	0.940833	-0.221838	1.16267
15.24	2.11132	0.941663	-0.222377	1.16404
15.25	2.12562	0.942593	-0.222961	1.16555
15.26	2.13579	0.943695	-0.223605	1.1673
15.27	2.13471	0.944613	-0.224343	1.16896
15.28	2.13662	0.945577	-0.225135	1.17071
15.29	2.1468	0.946661	-0.225864	1.17252
15.3	2.15946	0.947609	-0.226542	1.17415
15.31	2.17408	0.948593	-0.227315	1.17591
15.32	2.18284	0.949663	-0.228121	1.17778
15.33	2.1835	0.950586	-0.228802	1.17939
15.34	2.1895	0.95142	-0.229388	1.18081
15.35	2.19866	0.952392	-0.229966	1.18236
15.36	2.20641	0.953465	-0.230574	1.18404
15.37	2.21626	0.954454	-0.231236	1.18569
15.38	2.22639	0.955439	-0.231912	1.18735
15.39	2.23571	0.956431	-0.232532	1.18896
15.4	2.24348	0.9574	-0.233015	1.19041
15.41	2.24943	0.958568	-0.233412	1.19198
15.42	2.26006	0.959668	-0.233895	1.19356
15.43	2.27535	0.960479	-0.234482	1.19496
15.44	2.28301	0.96153	-0.2351	1.19663
15.45	2.28813	0.962741	-0.235729	1.19847
15.46	2.29838	0.963602	-0.236392	1.19999
15.47	2.30726	0.964499	-0.237198	1.2017
15.48	2.31232	0.965607	-0.238248	1.20385
15.49	2.31927	0.966585	-0.239417	1.206
15.5	2.32789	0.967544	-0.240469	1.20801
15.51	2.33563	0.968639	-0.241296	1.20994
15.52	2.34173	0.969629	-0.241912	1.21154
15.53	2.34762	0.970599	-0.242424	1.21302
15.54	2.35488	0.971661	-0.242932	1.21459
15.55	2.36501	0.97262	-0.243445	1.21606
15.56	2.37823	0.973609	-0.243936	1.21755
15.57	2.38593	0.974736	-0.244424	1.21916
15.58	2.38732	0.975643	-0.244929	1.22057
15.59	2.39309	0.976446	-0.245422	1.22187
15.6	2.40648	0.97761	-0.246008	1.22362
15.61	2.41847	0.978781	-0.246774	1.22555
15.62	2.42474	0.979703	-0.247667	1.22737
15.63	2.43223	0.980694	-0.248658	1.22935
15.64	2.43747	0.981663	-0.249656	1.23132
15.65	2.44096	0.982528	-0.25056	1.23309
15.66	2.45025	0.983552	-0.251358	1.23491
15.67	2.45916	0.984641	-0.252025	1.23667
15.68	2.46321	0.985541	-0.252571	1.23811
15.69	2.46901	0.986464	-0.2531	1.23956
15.7	2.4811	0.987456	-0.253721	1.24118
15.71	2.494	0.988363	-0.254447	1.24281
15.72	2.50788	0.989404	-0.255207	1.24461
15.73	2.518	0.990457	-0.255961	1.24642
15.74	2.5183	0.991312	-0.256701	1.24801
15.75	2.52373	0.992321	-0.25741	1.24973
15.76	2.53388	0.993451	-0.258131	1.25158
15.77	2.54111	0.994461	-0.258964	1.25343
15.78	2.55391	0.995381	-0.25996	1.25534
15.79	2.56436	0.996435	-0.260993	1.25743
15.8	2.57285	0.997508	-0.261963	1.25947
15.81	2.59024	0.998427	-0.262895	1.26132
15.82	2.59959	0.999513	-0.263702	1.26322
15.83	2.59776	1.00064	-0.264306	1.26495
15.84	2.60424	1.00154	-0.264855	1.26639
15.85	2.61652	1.0025	-0.265448	1.26795
15.86	2.62088	1.00348	-0.266065	1.26955
15.87	2.62419	1.00447	-0.26668	1.27115
15.88	2.63478	1.00563	-0.267271	1.27291
15.89	2.64687	1.00665	-0.267873	1.27452
15.9	2.65722	1.00753	-0.268471	1.276
15.91	2.66912	1.00863	-0.269018	1.27765
15.92	2.67732	1.00971	-0.269556	1.27926
15.93	2.68215	1.01065	-0.27014	1.28079
15.94	2.69098	1.01174	-0.270805	1.28255
15.95	2.69871	1.0128	-0.271577	1.28438
15.96	2.70592	1.01363	-0.272404	1.28604
15.97	2.71563	1.01465	-0.273246	1.28789
15.98	2.72813	1.01595	-0.274141	1.29009
15.99	2.7394	1.01697	-0.27517	1.29214
16	2.73839	1.01779	-0.276311	1.2941
16.01	2.73494	1.01885	-0.2773	1.29615
16.02	2.7453	1.01982	-0.277962	1.29778
16.03	2.75754	1.02073	-0.278419	1.29915
16.04	2.75968	1.02185	-0.278803	1.30065
16.05	2.76533	1.02279	-0.279164	1.30196
16.06	2.7772	1.02361	-0.279537	1.30315
16.07	2.78398	1.02465	-0.279953	1.3046
16.08	2.78819	1.02565	-0.280478	1.30613
16.09	2.79687	1.02652	-0.281167	1.30769
16.1	2.8067	1.02755	-0.281949	1.3095
16.11	2.8154	1.02862	-0.282761	1.31138
16.12	2.82526	1.02945	-0.283617	1.31307
16.13	2.83353	1.03044	-0.284447	1.31489
16.14	2.84247	1.03152	-0.285153	1.31667
16.15	2.85477	1.0324	-0.285735	1.31814
16.16	2.86634	1.03337	-0.286233	1.31961
16.17	2.87683	1.0344	-0.286685	1.32109
16.18	2.883	1.03542	-0.287151	1.32257
16.19	2.88663	1.03652	-0.287742	1.32427
16.2	2.89331	1.03752	-0.288481	1.326
16.21	2.9013	1.03836	-0.289243	1.3276
16.22	2.91043	1.0394	-0.289997	1.32939
16.23	2.91945	1.0405	-0.290753	1.33125
16.24	2.9312	1.04137	-0.291466	1.33284
16.25	2.94533	1.04242	-0.292148	1.33457
16.26	2.95443	1.04358	-0.29279	1.33637
16.27	2.96049	1.04444	-0.293442	1.33788
16.28	2.96814	1.04537	-0.294255	1.33962
16.29	2.97501	1.04655	-0.295235	1.34179
16.3	2.98244	1.04754	-0.29614	1.34368
16.31	2.996	1.04846	-0.296799	1.34526
16.32	3.01247	1.0497	-0.297337	1.34703
16.33	3.02109	1.05076	-0.2979	1.34866
16.34	3.02152	1.05157	-0.298471	1.35004
16.35	3.02353	1.05265	-0.299056	1.35171
16.36	3.03187	1.05373	-0.299682	1.35341
16.37	3.0473	1.05459	-0.300318	1.35491
16.38	3.06356	1.0557	-0.301071	1.35677
16.39	3.06964	1.05675	-0.301993	1.35875
16.4	3.07498	1.05759	-0.302887	1.36048
16.41	3.08531	1.05868	-0.303585	1.36227
16.42	3.08863	1.05979	-0.304118	1.3639
16.43	3.09202	1.06062	-0.304562	1.36518
16.44	3.10477	1.0616	-0.304958	1.36656
16.45	3.11534	1.06275	-0.305388	1.36814
16.46	3.11903	1.06367	-0.30588	1.36955
16.47	3.12324	1.06457	-0.306414	1.37099
16.48	3.13443	1.06566	-0.307005	1.37267
16.49	3.14801	1.06655	-0.307661	1.37421
16.5	3.15658	1.06746	-0.308392	1.37585
16.51	3.16176	1.06855	-0.309208	1.37775
16.52	3.1698	1.06954	-0.310035	1.37957
16.53	3.18006	1.07056	-0.310851	1.38141
16.54	3.19004	1.07161	-0.311735	1.38334
16.55	3.20004	1.07255	-0.312595	1.38514
16.56	3.21152	1.07349	-0.313292	1.38678
16.57	3.21881	1.07453	-0.313886	1.38842
16.58	3.22075	1.07556	-0.314474	1.39004
16.59	3.23332	1.0766	-0.315113	1.39172
16.6	3.24686	1.07772	-0.31585	1.39357
16.61	3.24915	1.0787	-0.316604	1.3953
16.62	3.26187	1.07961	-0.317265	1.39688
16.63	3.28002	1.08075	-0.317808	1.39856
16.64	3.28035	1.08172	-0.318285	1.40001
16.65	3.28218	1.08251	-0.318735	1.40124
16.66	3.29553	1.08363	-0.319165	1.40279
16.67	3.30875	1.08482	-0.31962	1.40444
16.68	3.32186	1.08572	-0.320158	1.40588
16.69	3.32932	1.08664	-0.320831	1.40747
16.7	3.33359	1.08767	-0.321625	1.40929
16.71	3.34287	1.08857	-0.322467	1.41104
16.72	3.3518	1.08957	-0.323328	1.41289
16.73	3.35659	1.09066	-0.324169	1.41483
16.74	3.36266	1.09178	-0.324867	1.41665
16.75	3.36956	1.09289	-0.325385	1.41828
16.76	3.3763	1.09376	-0.325911	1.41967
16.77	3.38931	1.09461	-0.326563	1.42117
16.78	3.40387	1.09561	-0.327208	1.42282
16.79	3.4127	1.09661	-0.327799	1.42441
16.8	3.41785	1.09769	-0.328443	1.42614
16.81	3.42506	1.09883	-0.329088	1.42792
16.82	3.4392	1.09976	-0.329637	1.4294
16.83	3.45324	1.10062	-0.330143	1.43077
16.84	3.45881	1.10159	-0.33067	1.43226
16.85	3.46253	1.1025	-0.331221	1.43372
16.86	3.47364	1.10356	-0.331832	1.43539
16.87	3.48289	1.10477	-0.332514	1.43728
16.88	3.48697	1.10557	-0.333191	1.43876
16.89	3.49822	1.10642	-0.333839	1.44026
16.9	3.51391	1.10762	-0.334462	1.44208
16.91	3.52229	1.10854	-0.335049	1.44359
16.92	3.52823	1.10942	-0.335611	1.44503
16.93	3.54232	1.11056	-0.33615	1.44671
16.94	3.55392	1.11159	-0.336678	1.44827
16.95	3.55841	1.11248	-0.337282	1.44976
16.96	3.56541	1.11359	-0.338012	1.4516
16.97	3.57322	1.11465	-0.338903	1.45355
16.98	3.58172	1.11543	-0.339873	1.4553
16.99	3.59541	1.11656	-0.340651	1.45721
17	3.60751	1.11775	-0.341196	1.45895
17.01	3.61326	1.1185	-0.3417	1.4602
17.02	3.61957	1.11949	-0.342242	1.46173
17.03	3.62899	1.12072	-0.342803	1.46352
17.04	3.63921	1.12162	-0.343462	1.46508
17.05	3.64789	1.12254	-0.344277	1.46682
17.06	3.65424	1.12371	-0.345115	1.46882
17.07	3.66563	1.12475	-0.345876	1.47062
17.08	3.67671	1.12565	-0.346594	1.47224
17.09	3.68377	1.1267	-0.347253	1.47396
17.1	3.69229	1.12765	-0.34781	1.47546
17.11	3.69918	1.12859	-0.348299	1.47689
17.12	3.70666	1.12978	-0.348784	1.47856
17.13	3.71468	1.13072	-0.349308	1.48003
17.14	3.72675	1.13156	-0.349902	1.48146
17.15	3.74169	1.13271	-0.350562	1.48328
17.16	3.75288	1.13376	-0.351232	1.48499
17.17	3.76481	1.1347	-0.351929	1.48663
17.18	3.77321	1.13583	-0.352599	1.48843
17.19	3.77791	1.13677	-0.353116	1.48988
17.2	3.78898	1.1376	-0.353552	1.49115
17.21	3.80294	1.13873	-0.354034	1.49277
17.22	3.80959	1.13978	-0.354583	1.49437
17.23	3.80828	1.14068	-0.355207	1.49589
17.24	3.81073	1.14183	-0.355935	1.49777
17.25	3.82144	1.14285	-0.356761	1.49962
17.26	3.82948	1.14369	-0.357641	1.50133
17.27	3.83702	1.14476	-0.358464	1.50323
17.28	3.84443	1.14573	-0.359106	1.50484
17.29	3.85596	1.14657	-0.359643	1.50622
17.3	3.87174	1.1477	-0.360226	1.50792
17.31	3.88068	1.14878	-0.360855	1.50963
17.32	3.8846	1.1496	-0.361451	1.51105
17.33	3.89165	1.15052	-0.361995	1.51252
17.34	3.90097	1.15165	-0.362545	1.5142
17.35	3.90856	1.1527	-0.363134	1.51584
17.36	3.91929	1.15363	-0.363912	1.51754
17.37	3.93094	1.15458	-0.364943	1.51952
17.38	3.93555	1.15553	-0.365871	1.5214
17.39	3.94296	1.15653	-0.366511	1.52304
17.4	3.95703	1.1576	-0.367092	1.5247
17.41	3.96479	1.15861	-0.367704	1.52632
17.42	3.97323	1.15954	-0.368305	1.52785
17.43	3.98728	1.1605	-0.368954	1.52946
17.44	3.9923	1.16161	-0.369661	1.53127
17.45	3.9964	1.16267	-0.370374	1.53305
17.46	4.00801	1.16359	-0.371093	1.53468
17.47	4.01729	1.16454	-0.371818	1.53636
17.48	4.02424	1.16558	-0.372473	1.53806
17.49	4.03289	1.16656	-0.373069	1.53963
17.5	4.04004	1.16756	-0.373701	1.54126
17.51	4.05007	1.16864	-0.374341	1.54299
17.52	4.05882	1.16956	-0.374907	1.54447
17.53	4.06117	1.17045	-0.375433	1.54588
17.54	4.07241	1.17158	-0.37601	1.54759
17.55	4.08877	1.17261	-0.376625	1.54923
17.56	4.09833	1.17361	-0.377198	1.5508
17.57	4.11066	1.17478	-0.377713	1.55249
17.58	4.12644	1.1757	-0.378246	1.55394
17.59	4.13973	1.17656	-0.378837	1.5554
17.6	4.15353	1.17782	-0.379474	1.55729
17.61	4.1647	1.17894	-0.380195	1.55914
17.62	4.16461	1.1797	-0.380909	1.5606
17.63	4.16765	1.1807	-0.381499	1.5622
17.64	4.18102	1.1817	-0.38203	1.56373
17.65	4.19051	1.18257	-0.382587	1.56516
17.66	4.19963	1.18374	-0.38322	1.56696
17.67	4.2138	1.1848	-0.383983	1.56878
17.68	4.22221	1.18565	-0.384769	1.57042
17.69	4.22644	1.18668	-0.385378	1.57206
17.7	4.23689	1.18776	-0.385846	1.5736
17.71	4.24665	1.18871	-0.386307	1.57502
17.72	4.25051	1.1896	-0.38677	1.57637
17.73	4.25703	1.19049	-0.387316	1.57781
17.74	4.26892	1.19144	-0.387987	1.57943
17.75	4.28061	1.1925	-0.388656	1.58115
17.76	4.29134	1.1936	-0.389277	1.58287
17.77	4.30276	1.19447	-0.389862	1.58434
17.78	4.31169	1.19539	-0.390361	1.58576
17.79	4.31492	1.1966	-0.390832	1.58744
17.8	4.31527	1.19764	-0.391348	1.58899
17.81	4.3218	1.1985	-0.391875	1.59038
17.82	4.33123	1.19953	-0.392494	1.59203
17.83	4.34114	1.20049	-0.393266	1.59375
17.84	4.35611	1.20144	-0.394019	1.59546
17.85	4.37047	1.20264	-0.394653	1.59729
17.86	4.38119	1.20361	-0.395265	1.59888
17.87	4.38938	1.20442	-0.395842	1.60026
17.88	4.39382	1.20554	-0.396378	1.60192
17.89	4.4013	1.20671	-0.396972	1.60368
17.9	4.41817	1.20769	-0.397604	1.60529
17.91	4.43215	1.20873	-0.39823	1.60696
17.92	4.4381	1.20976	-0.398899	1.60866
17.93	4.44345	1.21061	-0.399588	1.6102
17.94	4.45121	1.21167	-0.400282	1.61196
17.95	4.46226	1.21289	-0.401061	1.61395
17.96	4.47202	1.21382	-0.401879	1.6157
17.97	4.4838	1.21474	-0.40264	1.61738
17.98	4.49975	1.21588	-0.403321	1.6192
17.99	4.51233	1.21684	-0.403891	1.62073
18	4.52054	1.21772	-0.40435	1.62207
18.01	4.5287	1.21888	-0.404748	1.62363
18.02	4.53575	1.21988	-0.405178	1.62505
18.03	4.54428	1.22069	-0.405712	1.6264
18.04	4.55523	1.22177	-0.406342	1.62811
18.05	4.56144	1.22286	-0.40701	1.62987
18.06	4.57117	1.2238	-0.40765	1.63145
18.07	4.58385	1.2248	-0.408243	1.63304
18.08	4.58764	1.22572	-0.408804	1.63453
18.09	4.58925	1.2267	-0.409341	1.63604
18.1	4.59865	1.22774	-0.409825	1.63756
18.11	4.6091	1.22865	-0.410291	1.63894
18.12	4.61844	1.22956	-0.410828	1.64039
18.13	4.62528	1.23059	-0.411479	1.64207
18.14	4.62651	1.23166	-0.412245	1.64391
18.15	4.63567	1.23258	-0.41304	1.64562
18.16	4.64902	1.23347	-0.413775	1.64724
18.17	4.65528	1.23454	-0.414496	1.64904
18.18	4.66532	1.23553	-0.415254	1.65078
18.19	4.68095	1.23647	-0.416047	1.65252
18.2	4.68723	1.23753	-0.416826	1.65435
18.21	4.69081	1.2386	-0.417494	1.6561
18.22	4.70672	1.23963	-0.418056	1.65769
18.23	4.72313	1.24069	-0.418571	1.65926
18.24	4.73352	1.24168	-0.419053	1.66073
18.25	4.74751	1.24264	-0.419556	1.6622
18.26	4.75948	1.2437	-0.420174	1.66388
18.27	4.76538	1.24469	-0.420858	1.66555
18.28	4.77593	1.24571	-0.42149	1.6672
18.29	4.79311	1.24684	-0.422093	1.66893
18.3	4.8058	1.24771	-0.422687	1.67039
18.31	4.81338	1.24867	-0.423263	1.67194
18.32	4.82201	1.24988	-0.423896	1.67378
18.33	4.83128	1.25086	-0.424642	1.6755
18.34	4.83732	1.25185	-0.425402	1.67725
18.35	4.84512	1.253	-0.426048	1.67905
18.36	4.85759	1.25395	-0.426552	1.6805
18.37	4.86517	1.25482	-0.426955	1.68178
18.38	4.86931	1.25603	-0.427376	1.6834
18.39	4.87799	1.25709	-0.427911	1.68501
18.4	4.88764	1.25786	-0.428502	1.68637
18.41	4.89463	1.25887	-0.429092	1.68796
18.42	4.90108	1.25992	-0.429799	1.68972
18.43	4.90676	1.26083	-0.430676	1.69151
18.44	4.90966	1.26184	-0.431544	1.69339
18.45	4.91378	1.26279	-0.432316	1.69511
18.46	4.92622	1.26365	-0.433107	1.69676
18.47	4.94248	1.26473	-0.43387	1.6986
18.48	4.95237	1.26582	-0.434467	1.70029
18.49	4.95893	1.26662	-0.434931	1.70155
18.5	4.96715	1.26756	-0.435352	1.70292
18.51	4.97641	1.26864	-0.435772	1.70441
18.52	4.98654	1.26954	-0.436255	1.70579
18.53	4.99399	1.2705	-0.436872	1.70737
18.54	4.99991	1.27155	-0.437596	1.70914
18.55	5.01431	1.27246	-0.438327	1.71079
18.56	5.0312	1.27339	-0.439016	1.71241
18.57	5.03805	1.2745	-0.439694	1.7142
18.58	5.04401	1.27556	-0.44037	1.71593
18.59	5.0533	1.27643	-0.44098	1.71741
18.6	5.05754	1.27749	-0.441541	1.71903
18.61	5.06784	1.27858	-0.442116	1.7207
18.62	5.08974	1.2795	-0.442674	1.72217
18.63	5.10186	1.2806	-0.443179	1.72378
18.64	5.10617	1.28165	-0.443671	1.72533
18.65	5.11824	1.28256	-0.444235	1.72679
18.66	5.12711	1.28366	-0.444882	1.72855
18.67	5.12494	1.28469	-0.445718	1.7304
18.68	5.13169	1.28545	-0.446801	1.73225
18.69	5.15329	1.28656	-0.447842	1.7344
18.7	5.16806	1.28775	-0.448585	1.73633
18.71	5.1719	1.28862	-0.449128	1.73775
18.72	5.17738	1.28962	-0.449607	1.73923
18.73	5.18368	1.29076	-0.450045	1.74081
18.74	5.19037	1.29174	-0.450479	1.74222
18.75	5.19891	1.2928	-0.450925	1.74372
18.76	5.20624	1.29392	-0.451357	1.74528
18.77	5.21333	1.29481	-0.451782	1.74659
18.78	5.22239	1.29576	-0.452235	1.74799
18.79	5.23184	1.29684	-0.452733	1.74957
18.8	5.23874	1.29778	-0.453293	1.75108
18.81	5.24439	1.2987	-0.453923	1.75262
18.82	5.25169	1.29971	-0.454567	1.75428
18.83	5.26194	1.30074	-0.455184	1.75592
18.84	5.27515	1.30164	-0.455814	1.75745
18.85	5.28787	1.3026	-0.456442	1.75904
18.86	5.29932	1.30358	-0.45703	1.76061
18.87	5.31033	1.30452	-0.45763	1.76215
18.88	5.32429	1.30557	-0.458271	1.76384
18.89	5.33551	1.30658	-0.458925	1.76551
18.9	5.34233	1.30753	-0.459585	1.76711
18.91	5.35095	1.30858	-0.460305	1.76888
18.92	5.36018	1.30962	-0.46111	1.77073
18.93	5.36956	1.31058	-0.461863	1.77244
18.94	5.37378	1.31159	-0.462439	1.77403
18.95	5.37753	1.31261	-0.462896	1.7755
18.96	5.39055	1.31353	-0.463337	1.77687
18.97	5.40293	1.31447	-0.463826	1.77829
18.98	5.41112	1.31547	-0.464346	1.77982
18.99	5.42175	1.31647	-0.464931	1.7814
19	5.43224	1.31755	-0.465637	1.78319
19.01	5.44571	1.3186	-0.466296	1.78489
19.02	5.45832	1.31952	-0.466813	1.78633
19.03	5.4665	1.32062	-0.467331	1.78795
19.04	5.47543	1.3218	-0.46793	1.78973
19.05	5.48326	1.32277	-0.468558	1.79132
19.06	5.49322	1.32371	-0.469176	1.79289
19.07	5.50321	1.32482	-0.469792	1.79461
19.08	5.50765	1.32581	-0.47045	1.79626
19.09	5.51532	1.32668	-0.47116	1.79784
19.1	5.5261	1.32769	-0.471869	1.79956
19.11	5.53249	1.3287	-0.472499	1.8012
19.12	5.54035	1.32959	-0.473008	1.8026
19.13	5.54737	1.33067	-0.473533	1.8042
19.14	5.54935	1.33181	-0.474231	1.80604
19.15	5.55761	1.33282	-0.475058	1.80788
19.16	5.56986	1.3338	-0.475858	1.80965
19.17	5.57922	1.33486	-0.476532	1.81139
19.18	5.58822	1.33599	-0.477079	1.81307
19.19	5.59874	1.33691	-0.477543	1.81445
19.2	5.60949	1.3377	-0.478038	1.81573
19.21	5.6213	1.33863	-0.478625	1.81726
19.22	5.63365	1.33966	-0.479186	1.81885
19.23	5.64373	1.34064	-0.479662	1.82031
19.24	5.64786	1.34165	-0.480121	1.82177
19.25	5.65014	1.34262	-0.480613	1.82324
19.26	5.66585	1.34357	-0.481174	1.82475
19.27	5.68802	1.34469	-0.481806	1.8265
19.28	5.69296	1.34572	-0.482469	1.82819
19.29	5.69169	1.34656	-0.483157	1.82972
19.3	5.69687	1.34757	-0.483822	1.83139
19.31	5.70422	1.34864	-0.484441	1.83308
19.32	5.71701	1.34956	-0.485134	1.8347
19.33	5.73314	1.35058	-0.485872	1.83645
19.34	5.74376	1.35166	-0.486498	1.83816
19.35	5.75277	1.35259	-0.487042	1.83963
19.36	5.76461	1.35354	-0.487562	1.8411
19.37	5.77496	1.35468	-0.488053	1.84273
19.38	5.78441	1.35565	-0.488599	1.84424
19.39	5.79731	1.35652	-0.489266	1.84579
19.4	5.8084	1.35763	-0.49002	1.84765
19.41	5.81334	1.35865	-0.490761	1.84941
19.42	5.81921	1.35957	-0.491479	1.85105
19.43	5.82999	1.36071	-0.49226	1.85297
19.44	5.83783	1.36178	-0.493076	1.85485
19.45	5.84314	1.36266	-0.493797	1.85646
19.46	5.85025	1.36372	-0.494374	1.85809
19.47	5.86026	1.36473	-0.494861	1.85959
19.48	5.868	1.36561	-0.495281	1.86089
19.49	5.87239	1.36666	-0.495654	1.86232
19.5	5.88484	1.36765	-0.496039	1.86369
19.51	5.89818	1.36857	-0.496427	1.865
19.52	5.90427	1.3697	-0.496849	1.86655
19.53	5.91194	1.37072	-0.497348	1.86807
19.54	5.92313	1.37165	-0.497882	1.86953
19.55	5.92896	1.37284	-0.498471	1.87131
19.56	5.93558	1.37386	-0.499136	1.873
19.57	5.94893	1.37472	-0.499844	1.87457
19.58	5.95901	1.37585	-0.500564	1.87642
19.59	5.96642	1.37693	-0.501213	1.87814
19.6	5.97422	1.3777	-0.501792	1.87949
19.61	5.98135	1.37871	-0.502404	1.88111
19.62	5.98743	1.37985	-0.503021	1.88287
19.63	5.99356	1.38067	-0.503532	1.8842
19.64	6.00567	1.38158	-0.503966	1.88555
19.65	6.01737	1.38273	-0.504441	1.88718
19.66	6.02536	1.38372	-0.505025	1.88875
19.67	6.03971	1.38461	-0.505673	1.89029
19.68	6.0571	1.38577	-0.506293	1.89206
19.69	6.06439	1.38685	-0.506921	1.89377
19.7	6.07267	1.38765	-0.507635	1.89528
19.71	6.08695	1.38863	-0.508435	1.89707
19.72	6.09448	1.38969	-0.509224	1.89891
19.73	6.10177	1.39065	-0.50992	1.90057
19.74	6.10981	1.39173	-0.510561	1.90229
19.75	6.11312	1.39271	-0.511143	1.90385
19.76	6.12033	1.39351	-0.511609	1.90512
19.77	6.13425	1.3946	-0.51203	1.90663
19.78	6.14241	1.39573	-0.512443	1.90818
19.79	6.14199	1.3966	-0.512857	1.90945
19.8	6.14629	1.39756	-0.513376	1.91094
19.81	6.15922	1.39863	-0.514038	1.91267
19.82	6.17019	1.39952	-0.514746	1.91427
19.83	6.17402	1.40049	-0.515397	1.91588
19.84	6.17969	1.40163	-0.516057	1.91768
19.85	6.1915	1.40266	-0.516775	1.91943
19.86	6.20438	1.40359	-0.517426	1.92102
19.87	6.21393	1.4046	-0.517997	1.9226
19.88	6.22058	1.40561	-0.518585	1.9242
19.89	6.23143	1.40666	-0.519217	1.92588
19.9	6.2424	1.40774	-0.519861	1.9276
19.91	6.24586	1.40867	-0.520447	1.92912
19.92	6.25535	1.40966	-0.520995	1.93066
19.93	6.27409	1.41082	-0.521547	1.93237
19.94	6.28778	1.41187	-0.522052	1.93393
19.95	6.29612	1.41279	-0.522561	1.93535
19.96	6.30098	1.41386	-0.523146	1.93701
19.97	6.30685	1.41484	-0.523719	1.93856
19.98	6.31788	1.41571	-0.524212	1.93992
[truncated: 15,955 more rows]

## Sheet: M-70-11.0-91
Time [s]	Load [kN]	LVDT 1 [mm]	LVDT 2 [mm]	Displacement [mm]
0	0	0	0	0
0.01	0	0	0	0
0.02	-3.2e-05	1.5e-05	1e-06	1.4e-05
0.03	-0.000239	0.000104	1.3e-05	9.1e-05
0.04	0.001264	0.000203	3.9e-05	0.000164
0.05	0.004375	0.000273	2.8e-05	0.000245
0.06	0.005476	0.000168	2e-06	0.000166
0.07	0.007352	-0.000104	2.5e-05	-0.000129
0.08	0.007993	-0.000121	4.3e-05	-0.000164
0.09	0.005947	3e-05	2.6e-05	4e-06
0.1	0.003104	6.2e-05	2e-05	4.2e-05
0.11	0.000722	7e-06	2e-05	-1.3e-05
0.12	0.000934	1.1e-05	9e-06	2e-06
0.13	0.004382	4.9e-05	1.4e-05	3.5e-05
0.14	0.005515	0.00015	2.1e-05	0.000129
0.15	0.000232	0.000332	2.8e-05	0.000304
0.16	-0.004221	0.000305	3.5e-05	0.00027
0.17	-0.001591	0.000236	3.7e-05	0.000199
0.18	0.00129	0.000203	3.5e-05	0.000168
0.19	0.000483	1.1e-05	2.4e-05	-1.3e-05
0.2	0.001757	-5e-06	2.8e-05	-3.3e-05
0.21	0.002719	7.4e-05	4.5e-05	2.9e-05
0.22	0.001831	3.2e-05	3.4e-05	-2e-06
0.23	-4.3e-05	0.000131	1.6e-05	0.000115
0.24	-0.001889	0.000196	1.5e-05	0.000181
0.25	0.000889	0.000124	1.8e-05	0.000106
0.26	0.003584	0.000293	2e-05	0.000273
0.27	-0.000546	0.000342	2.3e-05	0.000319
0.28	-0.002157	8.1e-05	3.2e-05	4.9e-05
0.29	0.002671	3e-06	3.4e-05	-3.1e-05
0.3	0.003404	3.9e-05	9e-06	3e-05
0.31	-0.001615	-7e-05	6e-06	-7.6e-05
0.32	-0.002739	-4.5e-05	3.1e-05	-7.6e-05
0.33	-0.000201	0.000137	3.3e-05	0.000104
0.34	-0.001145	8.1e-05	2.4e-05	5.7e-05
0.35	-0.002725	4.9e-05	2.1e-05	2.8e-05
0.36	0.001202	0.000253	2.5e-05	0.000228
0.37	0.006048	0.000426	3.4e-05	0.000392
0.38	0.006886	0.000292	3.1e-05	0.000261
0.39	0.007211	0.00011	2.4e-05	8.6e-05
0.4	0.008362	0.000222	2.9e-05	0.000193
0.41	0.005143	0.000292	2.3e-05	0.000269
0.42	-0.000503	0.000186	8e-06	0.000178
0.43	0.001065	5.2e-05	1e-05	4.2e-05
0.44	0.004857	-1.1e-05	1.9e-05	-3e-05
0.45	0.000945	-7.3e-05	2.9e-05	-0.000102
0.46	-0.002239	-0.000161	4e-05	-0.000201
0.47	0.001071	-1.4e-05	2.8e-05	-4.2e-05
0.48	0.00322	0.000215	1.4e-05	0.000201
0.49	0.005015	0.000189	2.7e-05	0.000162
0.5	0.006733	-4e-06	3e-05	-3.4e-05
0.51	0.006081	-0.000132	1.5e-05	-0.000147
0.52	0.006966	-0.00031	1.3e-05	-0.000323
0.53	0.005847	-0.00023	1.6e-05	-0.000246
0.54	0.001434	0.00012	1.7e-05	0.000103
0.55	-0.000329	-5.1e-05	2.4e-05	-7.5e-05
0.56	0.004117	-0.000349	1.7e-05	-0.000366
0.57	0.006843	-0.00018	1e-05	-0.00019
0.58	-0.000719	-0.000194	2.3e-05	-0.000217
0.59	-0.003891	-0.000127	2.2e-05	-0.000149
0.6	0.00413	1e-06	1.3e-05	-1.2e-05
0.61	0.003595	-0.000225	2.3e-05	-0.000248
0.62	-0.004073	-0.000169	2.6e-05	-0.000195
0.63	-0.004708	-7.8e-05	1.7e-05	-9.5e-05
0.64	-0.00642	-0.000203	2e-05	-0.000223
0.65	-0.007973	-0.000156	2.6e-05	-0.000182
0.66	-0.002722	-6e-05	2.3e-05	-8.3e-05
0.67	-0.00161	-0.000196	1.5e-05	-0.000211
0.68	-0.006406	-0.00024	1.8e-05	-0.000258
0.69	-0.004753	-6.7e-05	2.1e-05	-8.8e-05
0.7	0.002599	-7e-05	1.5e-05	-8.5e-05
0.71	0.004206	-0.000151	1.7e-05	-0.000168
0.72	-0.003701	-0.000185	2.9e-05	-0.000214
0.73	-0.008304	-0.000112	3.7e-05	-0.000149
0.74	-0.003696	-1e-06	1.9e-05	-2e-05
0.75	0.002157	-0.000187	1.1e-05	-0.000198
0.76	0.004142	-0.000299	3.7e-05	-0.000336
0.77	0.005688	-9.2e-05	5.1e-05	-0.000143
0.78	0.00756	-0.000109	2.6e-05	-0.000135
0.79	0.001731	-0.000307	2.3e-05	-0.00033
0.8	-0.003947	-0.000202	4.1e-05	-0.000243
0.81	-0.002035	-5.1e-05	3.3e-05	-8.4e-05
0.82	0.000777	-2.7e-05	2.9e-05	-5.6e-05
0.83	0.001235	-0.000146	2.8e-05	-0.000174
0.84	0.002678	-0.00015	2.5e-05	-0.000175
0.85	0.006156	-0.000168	3e-05	-0.000198
0.86	0.004494	-0.000161	3.1e-05	-0.000192
0.87	0.000199	-2.5e-05	1.7e-05	-4.2e-05
0.88	0.003761	-0.000146	1.2e-05	-0.000158
0.89	0.005488	-0.00029	2.3e-05	-0.000313
0.9	0.007262	-0.000121	2.4e-05	-0.000145
0.91	0.012679	2.1e-05	6e-06	1.5e-05
0.92	0.009386	-0.000145	-6e-06	-0.000139
0.93	0.005479	-0.00029	8e-06	-0.000298
0.94	0.00709	-0.000258	5e-06	-0.000263
0.95	0.005409	-9.2e-05	-1.1e-05	-8.1e-05
0.96	0.003942	-6.3e-05	-6e-06	-5.7e-05
0.97	0.00793	-0.000216	6e-06	-0.000222
0.98	0.010208	-0.000254	1.5e-05	-0.000269
0.99	0.004241	-0.000208	2.2e-05	-0.00023
1	0.00266	-9.7e-05	1.5e-05	-0.000112
1.01	0.01033	-6.1e-05	1.2e-05	-7.3e-05
1.02	0.013161	-9.9e-05	1.4e-05	-0.000113
1.03	0.00906	-0.000122	1.3e-05	-0.000135
1.04	0.007782	-5e-05	2.2e-05	-7.2e-05
1.05	0.010757	-0.000169	2e-05	-0.000189
1.06	0.012561	-0.000222	1.9e-05	-0.000241
1.07	0.00792	2.2e-05	1.4e-05	8e-06
1.08	0.002599	-0.000196	-9e-06	-0.000187
1.09	0.005496	-0.000353	-9e-06	-0.000344
1.1	0.008247	-1.8e-05	1.9e-05	-3.7e-05
1.11	0.003337	4.9e-05	3.2e-05	1.7e-05
1.12	0.000237	-0.000169	3.1e-05	-0.0002
1.13	0.003463	-0.000329	3.7e-05	-0.000366
1.14	0.006143	-0.000216	3.6e-05	-0.000252
1.15	0.001723	-0.000106	2e-05	-0.000126
1.16	-0.003659	-0.000275	2.9e-05	-0.000304
1.17	-0.00204	-0.000165	4.3e-05	-0.000208
1.18	0.000632	-5e-05	1.6e-05	-6.6e-05
1.19	-0.002804	-0.000174	-5e-06	-0.000169
1.2	-0.00437	-0.000192	-1e-06	-0.000191
1.21	-0.000338	-0.000134	9e-06	-0.000143
1.22	0.00079	-6e-05	2.8e-05	-8.8e-05
1.23	-0.002062	-0.000172	4.2e-05	-0.000214
1.24	-0.002643	-0.00027	3.6e-05	-0.000306
1.25	0.000546	-7.9e-05	2.7e-05	-0.000106
1.26	-0.001355	-1.7e-05	3e-05	-4.7e-05
1.27	-0.001997	-0.000282	4e-05	-0.000322
1.28	0.004047	-0.000159	3.5e-05	-0.000194
1.29	0.004749	0.000129	1.4e-05	0.000115
1.3	0.000654	-0.000138	2.2e-05	-0.00016
1.31	-0.003825	-0.000149	3.7e-05	-0.000186
1.32	-0.008511	5.5e-05	3.6e-05	1.9e-05
1.33	-0.003892	-0.000147	2.8e-05	-0.000175
1.34	0.00405	-2.2e-05	1.4e-05	-3.6e-05
1.35	0.002659	4.7e-05	7e-06	4e-05
1.36	-0.001494	-0.000258	2.3e-05	-0.000281
1.37	-0.00377	-0.000154	3.5e-05	-0.000189
1.38	-0.003895	-8.5e-05	1.4e-05	-9.9e-05
1.39	0.001826	-0.000212	0	-0.000212
1.4	0.003248	-0.000155	1.3e-05	-0.000168
1.41	-0.004153	-5.6e-05	9e-06	-6.5e-05
1.42	-0.0013	-0.000272	-3e-06	-0.000269
1.43	0.012699	-0.000403	9e-06	-0.000412
1.44	0.011536	-3.5e-05	1.5e-05	-5e-05
1.45	0.001088	-2.3e-05	1.8e-05	-4.1e-05
1.46	0.000628	-0.000302	2.1e-05	-0.000323
1.47	-0.001157	-0.000223	7e-06	-0.00023
1.48	-0.007667	-0.000199	1.3e-05	-0.000212
1.49	-0.003152	-0.000152	3.2e-05	-0.000184
1.5	0.002426	-0.000117	2.3e-05	-0.00014
1.51	-0.00326	-0.000164	1.1e-05	-0.000175
1.52	-0.006834	-0.000117	1.1e-05	-0.000128
1.53	-0.000369	-0.000224	1.6e-05	-0.00024
1.54	0.005862	-0.000156	2e-05	-0.000176
1.55	0.003811	8e-06	1e-05	-2e-06
1.56	0.002144	-0.000116	1e-05	-0.000126
1.57	0.005054	-9.3e-05	2.6e-05	-0.000119
1.58	0.006873	2.5e-05	2.7e-05	-2e-06
1.59	0.004848	-0.000206	1.3e-05	-0.000219
1.6	0.006899	-0.000333	1.2e-05	-0.000345
1.61	0.01245	-4.5e-05	1.3e-05	-5.8e-05
1.62	0.011953	-3.2e-05	1.5e-05	-4.7e-05
1.63	0.009127	-0.00025	9e-06	-0.000259
1.64	0.010827	-0.00022	3e-06	-0.000223
1.65	0.012282	-1.5e-05	1.6e-05	-3.1e-05
1.66	0.009878	2.1e-05	1.4e-05	7e-06
1.67	0.00875	-0.000201	0	-0.000201
1.68	0.011679	-0.000142	3e-06	-0.000145
1.69	0.008357	7.2e-05	1.6e-05	5.6e-05
1.7	-0.0005	-5.4e-05	2.6e-05	-8e-05
1.71	-0.001729	-0.000218	1.6e-05	-0.000234
1.72	-0.001225	-0.000105	1.1e-05	-0.000116
1.73	-0.004579	-7.4e-05	3.2e-05	-0.000106
1.74	-0.001062	-0.000123	4.3e-05	-0.000166
1.75	0.000861	-5.8e-05	3.5e-05	-9.3e-05
1.76	-0.000309	-9.2e-05	2.2e-05	-0.000114
1.77	0.0044	-0.000175	5e-06	-0.00018
1.78	0.006142	-0.000131	5e-06	-0.000136
1.79	0.004057	-8.7e-05	2.4e-05	-0.000111
1.8	0.006435	-0.000104	2.3e-05	-0.000127
1.81	0.009941	-0.000279	7e-06	-0.000286
1.82	0.006671	-0.000282	9e-06	-0.000291
1.83	0.000769	-8.9e-05	3.1e-05	-0.00012
1.84	0.001995	-0.000215	3.7e-05	-0.000252
1.85	0.005444	-4.6e-05	7e-06	-5.3e-05
1.86	0.005323	0.00021	-2e-06	0.000212
1.87	0.006013	-0.000289	1.6e-05	-0.000305
1.88	0.003653	-0.000347	1.8e-05	-0.000365
1.89	-0.003835	0.000155	9e-06	0.000146
1.9	-0.00442	-0.000144	1e-05	-0.000154
1.91	-0.002323	-0.000431	2.2e-05	-0.000453
1.92	-0.008188	-0.000112	2.9e-05	-0.000141
1.93	-0.006529	-0.000106	2.5e-05	-0.000131
1.94	0.005831	-0.000193	2.4e-05	-0.000217
1.95	0.011205	-0.000178	1.9e-05	-0.000197
1.96	0.007145	-0.000226	2e-05	-0.000246
1.97	0.003206	-1.4e-05	2.3e-05	-3.7e-05
1.98	0.000111	-3.2e-05	1.3e-05	-4.5e-05
1.99	-0.002141	-0.000143	1.9e-05	-0.000162
2	-0.000478	-0.000114	1.8e-05	-0.000132
2.01	-0.000328	-0.000148	1.2e-05	-0.00016
2.02	-0.00265	-1.6e-05	1.2e-05	-2.8e-05
2.03	0.00266	-9.8e-05	-9e-06	-8.9e-05
2.04	0.006054	-0.000299	-1.7e-05	-0.000282
2.05	0.000204	-0.000141	4e-06	-0.000145
2.06	0.0045	-0.000102	2.7e-05	-0.000129
2.07	0.013311	-0.000183	1.8e-05	-0.000201
2.08	0.010547	-0.000185	3e-06	-0.000188
2.09	0.005224	-0.000167	1.3e-05	-0.00018
2.1	0.00542	-8.7e-05	1.5e-05	-0.000102
2.11	0.008217	-0.000235	5e-06	-0.00024
2.12	0.00652	-0.000252	2.3e-05	-0.000275
2.13	0.001579	1.2e-05	4.3e-05	-3.1e-05
2.14	1.7e-05	-0.000116	3.2e-05	-0.000148
2.15	-0.000198	-0.000207	7e-06	-0.000214
2.16	0.002369	-2.2e-05	-2e-06	-2e-05
2.17	0.005526	-0.000224	1.1e-05	-0.000235
2.18	0.006277	-0.000221	1.2e-05	-0.000233
2.19	0.006817	6e-05	-1.1e-05	7.1e-05
2.2	0.003504	-0.000242	-1.6e-05	-0.000226
2.21	-0.002298	-0.000317	2e-06	-0.000319
2.22	-0.001914	-9.1e-05	1.1e-05	-0.000102
2.23	-4.6e-05	-0.00022	3e-05	-0.00025
2.24	-0.001605	-0.000108	3e-05	-0.000138
2.25	0.005078	-1.3e-05	-9e-06	-4e-06
2.26	0.016441	-0.000183	-1.1e-05	-0.000172
2.27	0.019659	-0.000155	1.4e-05	-0.000169
2.28	0.017678	-0.000161	1e-05	-0.000171
2.29	0.015328	-0.000259	-3e-06	-0.000256
2.3	0.016466	-0.00024	9e-06	-0.000249
2.31	0.020175	-0.00011	3.2e-05	-0.000142
2.32	0.017511	-0.000156	3.3e-05	-0.000189
2.33	0.012854	-0.000248	1.4e-05	-0.000262
2.34	0.011264	-0.000161	3e-06	-0.000164
2.35	0.008043	-0.000219	1.4e-05	-0.000233
2.36	0.00863	-0.000163	1.5e-05	-0.000178
2.37	0.010395	-0.000124	-5e-06	-0.000119
2.38	0.003969	-0.000251	6e-06	-0.000257
2.39	0.003648	-8.8e-05	3e-05	-0.000118
2.4	0.006483	-0.000163	1.6e-05	-0.000179
2.41	-0.000481	-0.000283	0	-0.000283
2.42	-0.001106	-7.2e-05	4e-06	-7.6e-05
2.43	0.005282	-0.000102	1.1e-05	-0.000113
2.44	0.005465	-0.000267	2.2e-05	-0.000289
2.45	0.007843	-0.000194	2.5e-05	-0.000219
2.46	0.013735	-9.2e-05	0	-9.2e-05
2.47	0.008562	-0.000329	-1e-06	-0.000328
2.48	-0.001959	-0.000304	2.6e-05	-0.00033
2.49	0.000434	-0.000121	2.6e-05	-0.000147
2.5	0.008093	-0.000131	3.3e-05	-0.000164
2.51	0.004367	-0.000101	3.3e-05	-0.000134
2.52	0.001809	-0.000135	1.8e-05	-0.000153
2.53	0.008363	-9.3e-05	1.9e-05	-0.000112
2.54	0.009597	-0.000126	2.4e-05	-0.00015
2.55	0.004995	-0.000316	1.4e-05	-0.00033
2.56	0.000716	-6.4e-05	1.6e-05	-8e-05
2.57	0.000831	5e-05	2.7e-05	2.3e-05
2.58	0.006518	-0.000221	2.1e-05	-0.000242
2.59	0.009281	-0.000191	2.2e-05	-0.000213
2.6	0.010434	-0.000176	3.5e-05	-0.000211
2.61	0.016052	-0.00017	2.7e-05	-0.000197
2.62	0.016291	-0.000172	9e-06	-0.000181
2.63	0.009987	-9.3e-05	2.1e-05	-0.000114
2.64	0.005269	-5e-05	3.3e-05	-8.3e-05
2.65	0.001383	-0.000273	2.4e-05	-0.000297
2.66	-0.000103	-0.000157	1.4e-05	-0.000171
2.67	0.003236	-0.000124	1e-05	-0.000134
2.68	0.005527	-0.00022	5e-06	-0.000225
2.69	0.00717	8e-06	6e-06	2e-06
2.7	0.009785	-0.00019	1.9e-05	-0.000209
2.71	0.005383	-0.000268	2.8e-05	-0.000296
2.72	-0.002449	-3.4e-05	2.2e-05	-5.6e-05
2.73	-0.002489	-0.000114	1.3e-05	-0.000127
2.74	-0.000444	-6.7e-05	1.9e-05	-8.6e-05
2.75	-0.0048	-8.9e-05	2.2e-05	-0.000111
2.76	-0.007564	-0.000207	1.5e-05	-0.000222
2.77	-0.006804	-0.000156	2e-05	-0.000176
2.78	-0.008351	-0.00019	2.2e-05	-0.000212
2.79	-0.008031	-8.5e-05	1.9e-05	-0.000104
2.8	-0.003828	-0.000161	3.2e-05	-0.000193
2.81	-0.000716	-0.000261	3.5e-05	-0.000296
2.82	-0.004445	-3.9e-05	1.2e-05	-5.1e-05
2.83	-0.010743	-3.6e-05	1.7e-05	-5.3e-05
2.84	-0.011428	-0.000309	3.9e-05	-0.000348
2.85	-0.007236	-0.000325	3.5e-05	-0.00036
2.86	0.00101	-4.4e-05	2.9e-05	-7.3e-05
2.87	0.006335	-5.4e-05	2e-05	-7.4e-05
2.88	0.005165	-0.000154	1e-06	-0.000155
2.89	0.007641	-0.000179	1.3e-05	-0.000192
2.9	0.010604	-9.9e-05	2.7e-05	-0.000126
2.91	0.005331	4.6e-05	2.2e-05	2.4e-05
2.92	0.001548	-0.000159	1.2e-05	-0.000171
2.93	0.005265	-0.000299	5e-06	-0.000304
2.94	0.007971	-0.000179	1.9e-05	-0.000198
2.95	0.005675	-0.000196	2.1e-05	-0.000217
2.96	0.003712	-0.000151	6e-06	-0.000157
2.97	0.005902	-0.000252	1.7e-05	-0.000269
2.98	0.008936	-0.000273	2.2e-05	-0.000295
2.99	0.006563	-1e-05	1.4e-05	-2.4e-05
3	0.002487	-0.000289	2.5e-05	-0.000314
3.01	0.003816	-0.000436	2.5e-05	-0.000461
3.02	0.004099	-6.2e-05	9e-06	-7.1e-05
3.03	-0.000551	-5.6e-05	1.3e-05	-6.9e-05
3.04	0.000946	-0.000268	2.4e-05	-0.000292
3.05	0.005902	-0.000271	2.1e-05	-0.000292
3.06	0.00424	-0.000157	1e-05	-0.000167
3.07	0.004506	-0.000221	-1e-06	-0.00022
3.08	0.00952	-0.000175	-4e-06	-0.000171
3.09	0.011199	-0.000171	1.4e-05	-0.000185
3.1	0.01138	-0.000344	3.3e-05	-0.000377
3.11	0.009862	-0.000162	3.4e-05	-0.000196
3.12	0.003296	-0.000143	1.3e-05	-0.000156
3.13	0.001633	-0.000378	1e-06	-0.000379
3.14	0.003677	-0.000243	7e-06	-0.00025
3.15	0.002017	1.6e-05	1.6e-05	-4.44089e-15
3.16	0.000606	-0.000183	1.9e-05	-0.000202
3.17	0.003004	-0.00033	7e-06	-0.000337
3.18	0.003887	-8.5e-05	1.4e-05	-9.9e-05
3.19	0.003194	-0.000179	3.5e-05	-0.000214
3.2	0.004712	-0.000321	2.1e-05	-0.000342
3.21	0.005621	-0.000126	1.2e-05	-0.000138
3.22	0.006287	-0.000144	3.9e-05	-0.000183
3.23	0.006976	-0.000133	4.1e-05	-0.000174
3.24	0.008478	-0.000121	8e-06	-0.000129
3.25	0.010393	-0.00014	6e-06	-0.000146
3.26	0.010312	-0.000183	2.1e-05	-0.000204
3.27	0.009792	-0.00038	2.1e-05	-0.000401
3.28	0.010687	-0.000136	2.4e-05	-0.00016
3.29	0.008871	2.7e-05	1.9e-05	8e-06
3.3	0.000967	-0.00023	2e-06	-0.000232
3.31	-0.006879	-0.000326	1e-05	-0.000336
3.32	-0.002878	-8.6e-05	2.2e-05	-0.000108
3.33	0.004151	-9e-05	2.1e-05	-0.000111
3.34	0.002961	-0.000282	2.3e-05	-0.000305
3.35	0.001423	-9e-06	3.3e-05	-4.2e-05
3.36	0.000335	-6.2e-05	3.2e-05	-9.4e-05
3.37	-5.9e-05	-0.000311	1.3e-05	-0.000324
3.38	0.003937	-7.6e-05	7e-06	-8.3e-05
3.39	0.00643	-8.4e-05	3e-06	-8.7e-05
3.4	0.003833	-0.000276	-5e-06	-0.000271
3.41	0.002323	-0.00017	9e-06	-0.000179
3.42	0.005806	-6.1e-05	1.1e-05	-7.2e-05
3.43	0.005921	-0.000199	-4e-06	-0.000195
3.44	0.001799	-0.000247	-4e-06	-0.000243
3.45	0.001774	-0.000103	3e-06	-0.000106
3.46	0.006355	-0.000199	1.4e-05	-0.000213
3.47	0.009869	-0.000137	2.6e-05	-0.000163
3.48	0.00663	-0.000108	1e-05	-0.000118
3.49	0.005459	-0.000344	-5e-06	-0.000339
3.5	0.010839	-6.8e-05	5e-06	-7.3e-05
3.51	0.009831	-7.3e-05	8e-06	-8.1e-05
3.52	0.004651	-0.000376	1e-05	-0.000386
3.53	0.002	-0.00026	1.3e-05	-0.000273
3.54	-0.000913	-0.000131	1.2e-05	-0.000143
3.55	0.001813	-6.7e-05	8e-06	-7.5e-05
3.56	0.009386	-0.000214	5e-06	-0.000219
3.57	0.008105	-0.000237	1.9e-05	-0.000256
3.58	0.00639	-0.000184	3e-05	-0.000214
3.59	0.006901	-0.000247	1.4e-05	-0.000261
3.6	-0.002078	-0.000242	-1e-05	-0.000232
3.61	-0.005854	-0.000314	-1e-06	-0.000313
3.62	0.002436	-0.000162	1.6e-05	-0.000178
3.63	0.00769	-9.6e-05	1.7e-05	-0.000113
3.64	0.009185	-0.000233	1.8e-05	-0.000251
3.65	0.008608	-0.000108	1e-05	-0.000118
3.66	0.003407	-0.000161	1.5e-05	-0.000176
3.67	0.002214	-0.000303	3.5e-05	-0.000338
3.68	0.010639	-0.000236	1.1e-05	-0.000247
3.69	0.014792	-0.000165	-1.9e-05	-0.000146
3.7	0.010933	-0.0002	6e-06	-0.000206
3.71	0.009808	-0.00022	3.6e-05	-0.000256
3.72	0.009297	-0.000111	3e-05	-0.000141
3.73	0.006621	-0.000179	1.4e-05	-0.000193
3.74	0.007684	-0.000257	-1e-06	-0.000256
3.75	0.004507	-0.000268	-1e-06	-0.000267
3.76	-0.002552	-0.000147	2e-06	-0.000149
3.77	-0.006365	-2e-05	-9e-06	-1.1e-05
3.78	-0.005494	-0.000303	0	-0.000303
3.79	-0.001743	-0.000375	2.3e-05	-0.000398
3.8	4.4e-05	-0.000115	2.1e-05	-0.000136
3.81	-0.000249	-0.000141	1.2e-05	-0.000153
3.82	0.000526	-0.000174	5e-06	-0.000179
3.83	0.000561	-9.6e-05	-5e-06	-9.1e-05
3.84	-0.000595	-7.8e-05	1.1e-05	-8.9e-05
3.85	-0.000529	-0.000205	1.3e-05	-0.000218
3.86	-0.000137	-0.000137	0	-0.000137
3.87	0.000716	-0.000113	9e-06	-0.000122
3.88	0.003134	-0.00035	2e-05	-0.00037
3.89	0.002828	-9.7e-05	1.8e-05	-0.000115
3.9	0.001289	8.3e-05	1.7e-05	6.6e-05
3.91	0.000129	-0.000173	2.8e-05	-0.000201
3.92	-0.00373	-0.000328	3.5e-05	-0.000363
3.93	-0.003497	-0.000166	2.1e-05	-0.000187
3.94	0.000719	-1.3e-05	1.9e-05	-3.2e-05
3.95	0.002883	-9.6e-05	2.3e-05	-0.000119
3.96	0.00792	-0.000137	1.6e-05	-0.000153
3.97	0.00758	-0.000232	2.1e-05	-0.000253
3.98	-0.00057	-0.000191	2.9e-05	-0.00022
3.99	0.000532	-0.000136	1.6e-05	-0.000152
4	0.003623	-0.000458	1.5e-05	-0.000473
4.01	-0.00289	-0.000277	2.6e-05	-0.000303
4.02	-0.004751	8.7e-05	5e-06	8.2e-05
4.03	0.001299	-0.000256	-1.5e-05	-0.000241
4.04	0.002823	-0.000242	-6e-06	-0.000236
4.05	0.001808	3.1e-05	7e-06	2.4e-05
4.06	0.005426	-9.1e-05	1.1e-05	-0.000102
4.07	0.012371	-0.000274	1.5e-05	-0.000289
4.08	0.013461	-0.00028	2.3e-05	-0.000303
4.09	0.010505	-0.000167	1.9e-05	-0.000186
4.1	0.008306	-0.000188	7e-06	-0.000195
4.11	0.004478	-0.000163	7e-06	-0.00017
4.12	0.004039	-0.00022	4e-06	-0.000224
4.13	0.009452	-0.000261	-2e-06	-0.000259
4.14	0.011107	-0.000137	7e-06	-0.000144
4.15	0.00454	-7.5e-05	7e-06	-8.2e-05
4.16	0.001912	2e-06	-1e-06	3e-06
4.17	0.004304	-8.4e-05	6e-06	-9e-05
4.18	-0.001895	-0.000114	0	-0.000114
4.19	-0.005257	-1.2e-05	-2.8e-05	1.6e-05
4.2	0.005354	-0.000223	-1.5e-05	-0.000208
4.21	0.009986	-0.000191	2.2e-05	-0.000213
4.22	0.00381	-0.00011	1.8e-05	-0.000128
4.23	0.001432	-0.000269	1.5e-05	-0.000284
4.24	0.003162	-0.000177	2.8e-05	-0.000205
4.25	0.006224	-0.000102	1.2e-05	-0.000114
4.26	0.010122	-0.00017	0	-0.00017
4.27	0.013236	-6.8e-05	1.9e-05	-8.7e-05
4.28	0.016865	6.4e-05	2.4e-05	4e-05
4.29	0.018642	-0.000251	1.9e-05	-0.00027
4.3	0.014616	-0.000248	2.7e-05	-0.000275
4.31	0.012567	-2.4e-05	2.3e-05	-4.7e-05
4.32	0.020018	-0.000219	7e-06	-0.000226
4.33	0.022676	-0.000151	1.2e-05	-0.000163
4.34	0.010867	-7.9e-05	1.8e-05	-9.7e-05
4.35	0.001695	-0.00022	1.2e-05	-0.000232
4.36	0.003385	-7.4e-05	2.1e-05	-9.5e-05
4.37	0.003591	-3.7e-05	2.4e-05	-6.1e-05
4.38	0.001285	-0.000128	2e-06	-0.00013
4.39	0.000856	-0.000242	4e-06	-0.000246
4.4	0.002195	-0.000172	2.1e-05	-0.000193
4.41	0.003931	-3.4e-05	0	-3.4e-05
4.42	0.005011	-0.000269	-7e-06	-0.000262
4.43	0.00364	-0.000272	5e-06	-0.000277
4.44	0.002353	9e-06	-4e-06	1.3e-05
4.45	0.00489	-0.000158	2e-06	-0.00016
4.46	0.004722	-0.00017	9e-06	-0.000179
4.47	0.000859	-3.5e-05	3e-06	-3.8e-05
4.48	-0.001365	-0.000165	1.2e-05	-0.000177
4.49	-0.003327	-0.000205	1.8e-05	-0.000223
4.5	-0.000492	-0.000116	3e-06	-0.000119
4.51	0.005069	3.3e-05	-5e-06	3.8e-05
4.52	0.002805	-0.000123	1e-06	-0.000124
4.53	-0.004363	-0.000301	6e-06	-0.000307
4.54	-0.00358	-0.000105	2e-05	-0.000125
4.55	0.000146	8.1e-05	2.9e-05	5.2e-05
4.56	0.000338	-0.000135	2.3e-05	-0.000158
4.57	0.001029	-0.000164	2.1e-05	-0.000185
4.58	0.002161	7.2e-05	1.5e-05	5.7e-05
4.59	0.003596	-0.000104	-1e-05	-9.4e-05
4.6	0.0026	-0.000234	-1.5e-05	-0.000219
4.61	0.001619	2.7e-05	1.1e-05	1.6e-05
4.62	0.002444	-0.00013	1.7e-05	-0.000147
4.63	0.001111	-0.000271	1.2e-05	-0.000283
4.64	0.001647	-2e-05	1.9e-05	-3.9e-05
4.65	0.005299	5.6e-05	2.1e-05	3.5e-05
4.66	0.002764	-8.4e-05	2e-06	-8.6e-05
4.67	-0.002208	-0.000241	-1.1e-05	-0.00023
4.68	0.002059	-0.000297	5e-06	-0.000302
4.69	0.010425	-0.000223	1e-05	-0.000233
4.7	0.014992	2.3e-05	1e-05	1.3e-05
4.71	0.011599	-2.9e-05	1.5e-05	-4.4e-05
4.72	0.004748	-0.000293	8e-06	-0.000301
4.73	0.00644	-9.7e-05	8e-06	-0.000105
4.74	0.009252	-0.000129	7e-06	-0.000136
4.75	0.008196	-0.000363	1e-06	-0.000364
4.76	0.007723	-0.000171	8e-06	-0.000179
4.77	0.00887	-0.000203	1.7e-05	-0.00022
4.78	0.008798	-0.000184	6e-06	-0.00019
4.79	0.006673	-0.000101	-3e-06	-9.8e-05
4.8	0.007371	-0.000307	1.9e-05	-0.000326
4.81	0.007716	-0.000229	3e-05	-0.000259
4.82	0.003746	-0.000105	1.3e-05	-0.000118
4.83	0.003073	-0.000154	1.4e-05	-0.000168
4.84	0.008246	5.7e-05	2.2e-05	3.5e-05
4.85	0.010708	-0.00013	1.9e-05	-0.000149
4.86	0.007198	-0.000441	1.5e-05	-0.000456
4.87	0.003649	-6.7e-05	2.2e-05	-8.9e-05
4.88	0.00452	5.7e-05	1.7e-05	4e-05
4.89	0.005763	-0.000284	3e-06	-0.000287
4.9	0.004746	-5.6e-05	3e-06	-5.9e-05
4.91	0.000411	6.9e-05	8e-06	6.1e-05
4.92	-0.002059	-0.000371	1e-06	-0.000372
4.93	0.000954	-0.000248	-8e-06	-0.00024
4.94	0.000996	-5.8e-05	5e-06	-6.3e-05
4.95	-0.002032	-0.000184	2.5e-05	-0.000209
4.96	0.002725	-0.000174	2e-05	-0.000194
4.97	0.010591	-0.000115	2.1e-05	-0.000136
4.98	0.011244	-1.2e-05	2.2e-05	-3.4e-05
4.99	0.008012	-6.9e-05	5e-06	-7.4e-05
5	0.000824	-0.000181	5e-06	-0.000186
5.01	-0.000946	-0.000106	1.5e-05	-0.000121
5.02	0.005726	-8.3e-05	5e-06	-8.8e-05
5.03	0.004428	-0.000115	2e-06	-0.000117
5.04	0.000786	-0.00023	1.4e-05	-0.000244
5.05	0.006963	-0.000325	7e-06	-0.000332
5.06	0.00869	-9.3e-05	-8e-06	-8.5e-05
5.07	0.003748	-0.000165	9e-06	-0.000174
5.08	0.006445	-0.000217	1.5e-05	-0.000232
5.09	0.012604	-1.3e-05	4e-06	-1.7e-05
5.1	0.011738	-0.000191	2.4e-05	-0.000215
5.11	0.004676	-0.000232	2.8e-05	-0.00026
5.12	0.00259	-2.4e-05	1e-05	-3.4e-05
5.13	0.007942	-0.000102	5e-06	-0.000107
5.14	0.012049	-0.000351	9e-06	-0.00036
5.15	0.012709	-0.000198	5e-06	-0.000203
5.16	0.015528	-4.9e-05	-4e-06	-4.5e-05
5.17	0.014614	-0.000264	1.9e-05	-0.000283
5.18	0.00716	-0.000148	3.1e-05	-0.000179
5.19	0.004705	-5.8e-05	-1e-06	-5.7e-05
5.2	0.009667	-0.000174	-3e-06	-0.000171
5.21	0.008177	-0.000146	2.2e-05	-0.000168
5.22	-0.000547	-0.000195	9e-06	-0.000204
5.23	-0.00102	-0.000275	-5e-06	-0.00027
5.24	0.003194	-0.000226	9e-06	-0.000235
5.25	0.003547	1e-05	1.6e-05	-6e-06
5.26	0.00055	-9.7e-05	9e-06	-0.000106
5.27	-0.005855	-0.000298	-1e-06	-0.000297
5.28	-0.006328	-0.000122	-1e-06	-0.000121
5.29	0.002143	-6.8e-05	7e-06	-7.5e-05
5.3	0.004716	-0.000159	5e-06	-0.000164
5.31	0.001015	-0.000252	3e-06	-0.000255
5.32	0.001028	-0.000242	1.6e-05	-0.000258
5.33	0.00413	-0.000173	2e-05	-0.000193
5.34	0.008284	-0.000181	5e-06	-0.000186
5.35	0.009414	-0.000197	-8e-06	-0.000189
5.36	0.00673	-0.000201	-6e-06	-0.000195
5.37	0.004425	-0.000135	3e-06	-0.000138
5.38	0.004346	-6.2e-05	1.1e-05	-7.3e-05
5.39	0.01025	-8.7e-05	1.9e-05	-0.000106
5.4	0.015874	-0.000117	4e-06	-0.000121
5.41	0.011316	-0.000246	-1.6e-05	-0.00023
5.42	0.004972	-0.000212	-3e-06	-0.000209
5.43	0.005144	-5.7e-05	2.2e-05	-7.9e-05
5.44	0.007762	-0.000205	1.8e-05	-0.000223
5.45	0.008559	-0.000254	1.1e-05	-0.000265
5.46	0.004921	-0.00021	8e-06	-0.000218
5.47	0.00053	-6.8e-05	-1e-05	-5.8e-05
5.48	0.003247	-4e-05	-5e-06	-3.5e-05
5.49	0.00846	-0.000287	1.4e-05	-0.000301
5.5	0.00918	-0.000213	1e-05	-0.000223
5.51	0.007022	-8.2e-05	1e-06	-8.3e-05
5.52	0.009061	-0.000167	-1e-06	-0.000166
5.53	0.013019	-0.000127	4e-06	-0.000131
5.54	0.012676	-0.000124	1.5e-05	-0.000139
5.55	0.010824	-0.000261	2e-05	-0.000281
5.56	0.014657	-0.00019	7e-06	-0.000197
5.57	0.017475	-7e-05	-3e-06	-6.7e-05
5.58	0.013794	-0.000243	7e-06	-0.00025
5.59	0.007361	-0.00011	1e-06	-0.000111
5.6	0.002516	-3.1e-05	-6e-06	-2.5e-05
5.61	0.002224	-0.00028	3e-06	-0.000283
5.62	0.002119	-6e-05	-1e-06	-5.9e-05
5.63	0.002824	-1.1e-05	1e-06	-1.2e-05
5.64	0.005516	-0.000264	3e-06	-0.000267
5.65	0.004808	-0.000153	-6e-06	-0.000147
5.66	-0.000406	-2.6e-05	-1e-06	-2.5e-05
5.67	-0.002209	-9.7e-05	1.2e-05	-0.000109
5.68	0.001622	-0.000257	-5e-06	-0.000252
5.69	0.006208	-6.9e-05	-1e-05	-5.9e-05
5.7	0.008019	-0.000135	2.3e-05	-0.000158
5.71	0.008934	-0.000412	2.5e-05	-0.000437
5.72	0.008877	5.3e-05	-4e-06	5.7e-05
5.73	0.006572	2.8e-05	-1.2e-05	4e-05
5.74	0.005063	-0.000378	6e-06	-0.000384
5.75	0.004911	-1.4e-05	5e-06	-1.9e-05
5.76	0.00584	6e-06	-2e-05	2.6e-05
5.77	0.008843	-0.000448	-1.3e-05	-0.000435
5.78	0.011396	-0.000125	1.6e-05	-0.000141
5.79	0.010064	1.9e-05	1.8e-05	1e-06
5.8	0.007565	-0.000434	1.1e-05	-0.000445
5.81	0.005152	-0.000233	1.7e-05	-0.00025
5.82	0.003127	2e-05	1.3e-05	7e-06
5.83	-0.000939	-0.000343	-1.4e-05	-0.000329
5.84	-0.001191	-0.000364	-1e-05	-0.000354
5.85	0.00447	1.5e-05	2.5e-05	-1e-05
5.86	0.001725	-0.000132	1.7e-05	-0.000149
5.87	-0.003378	-0.000314	-3e-06	-0.000311
5.88	0.002854	-4.5e-05	5e-06	-5e-05
5.89	0.00835	-0.000225	1.3e-05	-0.000238
5.9	0.007431	-0.000344	2.4e-05	-0.000368
5.91	0.006203	-3e-05	1.4e-05	-4.4e-05
5.92	0.003326	-0.000265	-3e-06	-0.000262
5.93	-3.2e-05	-0.000345	7e-06	-0.000352
5.94	-0.000125	-1e-06	5e-06	-6e-06
5.95	-0.00035	-0.000278	-1.7e-05	-0.000261
5.96	-0.003358	-0.000369	-4e-06	-0.000365
5.97	-0.002913	0.000102	7e-06	9.5e-05
5.98	0.001912	2.4e-05	-1.2e-05	3.6e-05
5.99	0.002411	-0.000386	-5e-06	-0.000381
6	0.001671	-0.000124	1.1e-05	-0.000135
6.01	0.003056	-3.1e-05	5e-06	-3.6e-05
6.02	0.004549	-0.000308	2e-06	-0.00031
6.03	0.009731	-0.000129	1e-06	-0.00013
6.04	0.012049	-3.2e-05	8e-06	-4e-05
6.05	0.009018	-0.000293	1.3e-05	-0.000306
6.06	0.010119	-0.000159	1.6e-05	-0.000175
6.07	0.011397	-3.7e-05	2.2e-05	-5.9e-05
6.08	0.011476	-0.000242	1e-05	-0.000252
6.09	0.008976	-0.000166	1e-05	-0.000176
6.1	0.003043	-6.5e-05	2.7e-05	-9.2e-05
6.11	0.003975	-0.000266	2e-05	-0.000286
6.12	0.006212	-0.000301	1e-05	-0.000311
6.13	9.3e-05	2.8e-05	1.1e-05	1.7e-05
6.14	-0.001686	-3.4e-05	1.3e-05	-4.7e-05
6.15	0.002498	-0.000288	1.8e-05	-0.000306
6.16	0.005609	-0.000144	0	-0.000144
6.17	0.012704	-0.000133	-1.7e-05	-0.000116
6.18	0.014865	-0.000226	-6e-06	-0.00022
6.19	0.00444	-2.5e-05	-4e-06	-2.1e-05
6.2	0.001613	-8.6e-05	-5e-06	-8.1e-05
6.21	0.007588	1.1e-05	1.2e-05	-1e-06
6.22	0.005007	0.001015	1.6e-05	0.000999
6.23	0.004401	0.002048	6e-06	0.002042
6.24	0.009183	0.003014	-2e-06	0.003016
6.25	0.007405	0.004149	-4e-06	0.004153
6.26	0.003543	0.004797	-4e-06	0.004801
6.27	0.006109	0.005705	-1.4e-05	0.005719
6.28	0.009193	0.006952	-1.4e-05	0.006966
6.29	0.004469	0.007686	-9e-06	0.007695
6.3	-0.000867	0.008181	-1e-06	0.008182
6.31	-0.000669	0.009143	1.4e-05	0.009129
6.32	0.000479	0.010001	1.4e-05	0.009987
6.33	0.004885	0.010539	2e-06	0.010537
6.34	0.010691	0.011174	1.1e-05	0.011163
6.35	0.01128	0.011815	1.1e-05	0.011804
6.36	0.013606	0.012235	3e-06	0.012232
6.37	0.014276	0.012718	1.6e-05	0.012702
6.38	0.012344	0.013334	8e-06	0.013326
6.39	0.018352	0.014074	-1.3e-05	0.014087
6.4	0.023375	0.014684	6e-06	0.014678
6.41	0.022234	0.015199	2.2e-05	0.015177
6.42	0.025755	0.016232	9e-06	0.016223
6.43	0.030791	0.017418	1.6e-05	0.017402
6.44	0.030678	0.018172	2.9e-05	0.018143
6.45	0.032107	0.019101	2.2e-05	0.019079
6.46	0.037316	0.020275	2.2e-05	0.020253
6.47	0.037515	0.02137	1.8e-05	0.021352
6.48	0.035761	0.022421	-7e-06	0.022428
6.49	0.039249	0.02338	-1.5e-05	0.023395
6.5	0.047549	0.02438	8e-06	0.024372
6.51	0.055188	0.025551	2.3e-05	0.025528
6.52	0.056757	0.026561	2.8e-05	0.026533
6.53	0.057746	0.027515	3.1e-05	0.027484
6.54	0.062966	0.028691	2.5e-05	0.028666
6.55	0.066785	0.029584	1.3e-05	0.029571
6.56	0.06986	0.030492	3.3e-05	0.030459
6.57	0.076833	0.031812	5.1e-05	0.031761
6.58	0.078125	0.032698	4.4e-05	0.032654
6.59	0.069681	0.033581	3.4e-05	0.033547
6.6	0.067254	0.034908	3.1e-05	0.034877
6.61	0.071949	0.035851	4.7e-05	0.035804
6.62	0.071531	0.036613	5.8e-05	0.036555
6.63	0.074155	0.037774	4.1e-05	0.037733
6.64	0.082934	0.03882	2.7e-05	0.038793
6.65	0.083554	0.039805	3.5e-05	0.03977
6.66	0.081855	0.040955	6.4e-05	0.040891
6.67	0.087786	0.041905	9.6e-05	0.041809
6.68	0.090832	0.042842	8.4e-05	0.042758
6.69	0.092331	0.043989	4.8e-05	0.043941
6.7	0.097225	0.045021	4.1e-05	0.04498
6.71	0.098027	0.045931	6.1e-05	0.04587
6.72	0.096464	0.047076	7.6e-05	0.047
6.73	0.097798	0.048137	6.9e-05	0.048068
6.74	0.101172	0.048971	6e-05	0.048911
6.75	0.109704	0.050138	6.6e-05	0.050072
6.76	0.117715	0.051381	7.7e-05	0.051304
6.77	0.115621	0.052144	8.8e-05	0.052056
6.78	0.112028	0.053227	8.5e-05	0.053142
6.79	0.113513	0.054519	7.2e-05	0.054447
6.8	0.117599	0.055319	7.8e-05	0.055241
6.81	0.118981	0.056433	9.8e-05	0.056335
6.82	0.118889	0.057669	0.0001	0.057569
6.83	0.122303	0.058343	9.2e-05	0.058251
6.84	0.127476	0.059284	0.000104	0.05918
6.85	0.130843	0.060488	0.000117	0.060371
6.86	0.134085	0.061469	0.000105	0.061364
6.87	0.135095	0.062487	9.9e-05	0.062388
6.88	0.135554	0.063645	0.000128	0.063517
6.89	0.141724	0.06463	0.000114	0.064516
6.9	0.146513	0.065591	7.9e-05	0.065512
6.91	0.144311	0.06673	0.00011	0.06662
6.92	0.142958	0.067648	0.000137	0.067511
6.93	0.147235	0.068545	0.000102	0.068443
6.94	0.153562	0.069641	8.9e-05	0.069552
6.95	0.154295	0.07076	0.000117	0.070643
6.96	0.15053	0.071669	0.00013	0.071539
6.97	0.15381	0.07262	0.000115	0.072505
6.98	0.160976	0.073782	0.000112	0.07367
6.99	0.163399	0.07482	0.000134	0.074686
7	0.161425	0.07563	0.000156	0.075474
7.01	0.162348	0.076577	0.00015	0.076427
7.02	0.165875	0.077778	0.000128	0.07765
7.03	0.165809	0.078847	0.000134	0.078713
7.04	0.160834	0.079753	0.000154	0.079599
7.05	0.161534	0.080757	0.000148	0.080609
7.06	0.173521	0.081791	0.000143	0.081648
7.07	0.179525	0.082707	0.000159	0.082548
7.08	0.178903	0.083733	0.000161	0.083572
7.09	0.185326	0.084825	0.000139	0.084686
7.1	0.185468	0.085726	0.00014	0.085586
7.11	0.179294	0.086728	0.000154	0.086574
7.12	0.180302	0.087816	0.000141	0.087675
7.13	0.183083	0.088695	0.000134	0.088561
7.14	0.189338	0.089752	0.000142	0.08961
7.15	0.198845	0.090994	0.000151	0.090843
7.16	0.200928	0.091979	0.000162	0.091817
7.17	0.203229	0.092934	0.000159	0.092775
7.18	0.213587	0.094052	0.000146	0.093906
7.19	0.219994	0.095117	0.000143	0.094974
7.2	0.214218	0.096057	0.000151	0.095906
7.21	0.20993	0.097052	0.000163	0.096889
7.22	0.221005	0.097949	0.000177	0.097772
7.23	0.229904	0.098911	0.000176	0.098735
7.24	0.224336	0.100156	0.000162	0.099994
7.25	0.224054	0.10119	0.000164	0.101026
7.26	0.233349	0.102001	0.000166	0.101835
7.27	0.234358	0.103091	0.000161	0.10293
7.28	0.231188	0.104212	0.000164	0.104048
7.29	0.233927	0.105075	0.000163	0.104912
7.3	0.237306	0.106161	0.000162	0.105999
7.31	0.242185	0.107449	0.000168	0.107281
7.32	0.248276	0.108209	0.000162	0.108047
7.33	0.246934	0.108976	0.000168	0.108808
7.34	0.245281	0.11019	0.000178	0.110012
7.35	0.249989	0.111321	0.000169	0.111152
7.36	0.254965	0.112332	0.000172	0.11216
7.37	0.259149	0.113284	0.000179	0.113105
7.38	0.258234	0.114315	0.000174	0.114141
7.39	0.254729	0.115337	0.000175	0.115162
7.4	0.259839	0.116262	0.000174	0.116088
7.41	0.268099	0.11738	0.00018	0.1172
7.42	0.269241	0.118475	0.000183	0.118292
7.43	0.267807	0.119393	0.000174	0.119219
7.44	0.270273	0.1205	0.000173	0.120327
7.45	0.276146	0.12148	0.00019	0.12129
7.46	0.279235	0.122298	0.000207	0.122091
7.47	0.280693	0.123426	0.000186	0.12324
7.48	0.287749	0.124591	0.00018	0.124411
7.49	0.292972	0.125496	0.0002	0.125296
7.5	0.294731	0.126495	0.000187	0.126308
7.51	0.301352	0.127621	0.000176	0.127445
7.52	0.30328	0.128612	0.000197	0.128415
7.53	0.299069	0.129681	0.000209	0.129472
7.54	0.308039	0.13073	0.000201	0.130529
7.55	0.319226	0.131604	0.000183	0.131421
7.56	0.314564	0.132636	0.000166	0.13247
7.57	0.311282	0.133729	0.000173	0.133556
7.58	0.317891	0.134618	0.000185	0.134433
7.59	0.319893	0.135518	0.000189	0.135329
7.6	0.318255	0.13664	0.000191	0.136449
7.61	0.325132	0.137653	0.000191	0.137462
7.62	0.332165	0.138569	0.000195	0.138374
7.63	0.33305	0.139658	0.000203	0.139455
7.64	0.329649	0.140651	0.000205	0.140446
7.65	0.325434	0.141557	0.000195	0.141362
7.66	0.330179	0.142724	0.000188	0.142536
7.67	0.340244	0.14381	0.000176	0.143634
7.68	0.344638	0.144658	0.000167	0.144491
7.69	0.343653	0.145747	0.00018	0.145567
7.7	0.345924	0.146905	0.000178	0.146727
7.71	0.350362	0.147687	0.000161	0.147526
7.72	0.350226	0.14862	0.000179	0.148441
7.73	0.348316	0.149807	0.000202	0.149605
7.74	0.350179	0.150737	0.000184	0.150553
7.75	0.352655	0.151689	0.000175	0.151514
7.76	0.351147	0.152769	0.000196	0.152573
7.77	0.350364	0.153702	0.000208	0.153494
7.78	0.358486	0.154804	0.00019	0.154614
7.79	0.367902	0.155936	0.000183	0.155753
7.8	0.370354	0.156721	0.000185	0.156536
7.81	0.373536	0.157623	0.000168	0.157455
7.82	0.376778	0.158885	0.000166	0.158719
7.83	0.380019	0.159898	0.00019	0.159708
7.84	0.386716	0.160768	0.000189	0.160579
7.85	0.389908	0.161895	0.000174	0.161721
7.86	0.390303	0.162936	0.000183	0.162753
7.87	0.388932	0.163901	0.000189	0.163712
7.88	0.383751	0.165066	0.00017	0.164896
7.89	0.382285	0.16606	0.000168	0.165892
7.9	0.38791	0.166937	0.000176	0.166761
7.91	0.393095	0.168046	0.000148	0.167898
7.92	0.3934	0.169159	0.000127	0.169032
7.93	0.395634	0.170084	0.000143	0.169941
7.94	0.401464	0.171001	0.000147	0.170854
7.95	0.405191	0.171964	0.000133	0.171831
7.96	0.405251	0.172909	0.000135	0.172774
7.97	0.410076	0.17407	0.000139	0.173931
7.98	0.420012	0.175267	0.000132	0.175135
7.99	0.422482	0.176018	0.000117	0.175901
8	0.422505	0.177018	9.6e-05	0.176922
8.01	0.43061	0.178248	9.4e-05	0.178154
8.02	0.433243	0.179095	0.000106	0.178989
8.03	0.428522	0.180182	8.6e-05	0.180096
8.04	0.432477	0.181303	4.7e-05	0.181256
8.05	0.437135	0.182117	4.5e-05	0.182072
8.06	0.435946	0.183141	3.6e-05	0.183105
8.07	0.442001	0.184294	-2.3e-05	0.184317
8.08	0.44919	0.185216	-8.8e-05	0.185304
8.09	0.446123	0.186216	-0.000164	0.18638
8.1	0.443771	0.187312	-0.00029	0.187602
8.11	0.446931	0.188336	-0.000572	0.188908
8.12	0.451703	0.189275	-0.002338	0.191613
8.13	0.457993	0.190191	-0.011661	0.201852
8.14	0.460145	0.191252	-0.027175	0.218427
8.15	0.459362	0.192217	-0.031581	0.223798
8.16	0.457626	0.193264	-0.026824	0.220088
8.17	0.455995	0.194456	-0.027461	0.221917
8.18	0.461609	0.19528	-0.029318	0.224598
8.19	0.470307	0.1962	-0.027926	0.224126
8.2	0.472793	0.197361	-0.027873	0.225234
8.21	0.472522	0.198331	-0.028607	0.226938
8.22	0.476745	0.199296	-0.028207	0.227503
8.23	0.480102	0.200416	-0.028163	0.228579
8.24	0.479606	0.201486	-0.028426	0.229912
8.25	0.480714	0.20245	-0.02826	0.23071
8.26	0.485643	0.203403	-0.028233	0.231636
8.27	0.491967	0.204427	-0.028364	0.232791
8.28	0.493673	0.205387	-0.028314	0.233701
8.29	0.494127	0.206312	-0.028283	0.234595
8.3	0.497688	0.207415	-0.028317	0.235732
8.31	0.504249	0.208393	-0.028306	0.236699
8.32	0.512395	0.209274	-0.028305	0.237579
8.33	0.514432	0.210279	-0.028327	0.238606
8.34	0.510979	0.211386	-0.028328	0.239714
8.35	0.511428	0.212398	-0.028316	0.240714
8.36	0.516041	0.213352	-0.028326	0.241678
8.37	0.523083	0.214315	-0.028343	0.242658
8.38	0.52647	0.215279	-0.028335	0.243614
8.39	0.525614	0.216288	-0.028305	0.244593
8.4	0.531524	0.217432	-0.02831	0.245742
8.41	0.539395	0.218442	-0.028353	0.246795
8.42	0.540498	0.219449	-0.028374	0.247823
8.43	0.541605	0.220581	-0.02837	0.248951
8.44	0.543387	0.221401	-0.028365	0.249766
8.45	0.542301	0.222435	-0.028379	0.250814
8.46	0.546633	0.223653	-0.028406	0.252059
8.47	0.55816	0.224532	-0.028407	0.252939
8.48	0.556961	0.225494	-0.028404	0.253898
8.49	0.550603	0.226631	-0.028424	0.255055
8.5	0.557392	0.227483	-0.028434	0.255917
8.51	0.561973	0.228417	-0.028432	0.256849
8.52	0.55963	0.229707	-0.028439	0.258146
8.53	0.560724	0.230731	-0.028448	0.259179
8.54	0.562641	0.23158	-0.028457	0.260037
8.55	0.563302	0.232767	-0.028473	0.26124
8.56	0.561666	0.233865	-0.0285	0.262365
8.57	0.561616	0.234581	-0.028513	0.263094
8.58	0.565838	0.235623	-0.028507	0.26413
8.59	0.568545	0.236792	-0.028528	0.26532
8.6	0.570114	0.237623	-0.028581	0.266204
8.61	0.577013	0.238695	-0.028623	0.267318
8.62	0.58185	0.23981	-0.02865	0.26846
8.63	0.580172	0.240666	-0.028692	0.269358
8.64	0.581665	0.241745	-0.028762	0.270507
8.65	0.584851	0.242922	-0.028841	0.271763
8.66	0.587586	0.243832	-0.02892	0.272752
8.67	0.595202	0.244766	-0.029011	0.273777
8.68	0.603106	0.245864	-0.029161	0.275025
8.69	0.603041	0.246881	-0.029418	0.276299
8.7	0.604827	0.247808	-0.029737	0.277545
8.71	0.612596	0.248827	-0.030107	0.278934
8.72	0.617082	0.249857	-0.030704	0.280561
8.73	0.611728	0.250771	-0.031714	0.282485
8.74	0.603126	0.251871	-0.033314	0.285185
8.75	0.607176	0.252905	-0.035498	0.288403
8.76	0.613901	0.253734	-0.037438	0.291172
8.77	0.612732	0.254641	-0.038355	0.292996
8.78	0.617256	0.255593	-0.038722	0.294315
8.79	0.626125	0.256658	-0.039067	0.295725
8.8	0.62667	0.257889	-0.039269	0.297158
8.81	0.624727	0.258883	-0.039364	0.298247
8.82	0.626727	0.259787	-0.039491	0.299278
8.83	0.627152	0.260942	-0.039592	0.300534
8.84	0.628716	0.261986	-0.039647	0.301633
8.85	0.629185	0.262836	-0.0397	0.302536
8.86	0.627174	0.263847	-0.039735	0.303582
8.87	0.631531	0.264896	-0.03977	0.304666
8.88	0.640193	0.265885	-0.039807	0.305692
8.89	0.6447	0.266855	-0.039821	0.306676
8.9	0.646154	0.267904	-0.039827	0.307731
8.91	0.647083	0.26901	-0.039862	0.308872
8.92	0.647409	0.2699	-0.039886	0.309786
8.93	0.649223	0.270794	-0.03989	0.310684
8.94	0.656398	0.272001	-0.039927	0.311928
8.95	0.665468	0.273029	-0.039971	0.313
8.96	0.669396	0.273767	-0.039977	0.313744
8.97	0.664807	0.274851	-0.039985	0.314836
8.98	0.660185	0.276087	-0.04	0.316087
8.99	0.663815	0.276951	-0.040008	0.316959
9	0.673137	0.277942	-0.040031	0.317973
9.01	0.679395	0.27903	-0.040068	0.319098
9.02	0.679829	0.279929	-0.0401	0.320029
9.03	0.6786	0.280876	-0.04014	0.321016
9.04	0.67998	0.281817	-0.040187	0.322004
9.05	0.687599	0.28272	-0.040216	0.322936
9.06	0.694172	0.283851	-0.040253	0.324104
9.07	0.692327	0.284894	-0.040317	0.325211
9.08	0.694088	0.285736	-0.040398	0.326134
9.09	0.700301	0.286824	-0.040511	0.327335
9.1	0.69781	0.287972	-0.040657	0.328629
9.11	0.698981	0.288889	-0.040814	0.329703
9.12	0.705527	0.289916	-0.041001	0.330917
9.13	0.702424	0.291142	-0.041261	0.332403
9.14	0.699743	0.292056	-0.041587	0.333643
9.15	0.7023	0.292869	-0.042041	0.33491
9.16	0.707076	0.294057	-0.042787	0.336844
9.17	0.717661	0.295022	-0.044053	0.339075
9.18	0.724617	0.295838	-0.046121	0.341959
9.19	0.721235	0.29701	-0.04873	0.34574
9.2	0.72151	0.298054	-0.0508	0.348854
9.21	0.725888	0.298914	-0.051708	0.350622
9.22	0.725007	0.299958	-0.052032	0.35199
9.23	0.723798	0.30097	-0.052334	0.353304
9.24	0.727425	0.301912	-0.052543	0.354455
9.25	0.73381	0.303018	-0.052658	0.355676
9.26	0.733468	0.304063	-0.052798	0.356861
9.27	0.732313	0.304978	-0.052888	0.357866
9.28	0.740874	0.306084	-0.052922	0.359006
9.29	0.749277	0.30715	-0.052988	0.360138
9.3	0.746555	0.307986	-0.053026	0.361012
9.31	0.744773	0.309069	-0.053029	0.362098
9.32	0.750591	0.310312	-0.053084	0.363396
9.33	0.75067	0.311227	-0.053144	0.364371
9.34	0.749625	0.312136	-0.053148	0.365284
9.35	0.756578	0.313361	-0.053154	0.366515
9.36	0.762373	0.314432	-0.053183	0.367615
9.37	0.76372	0.315252	-0.053218	0.36847
9.38	0.765794	0.316298	-0.053256	0.369554
9.39	0.771451	0.317341	-0.053274	0.370615
9.4	0.778527	0.318204	-0.053276	0.37148
9.41	0.780496	0.319361	-0.053279	0.37264
9.42	0.778842	0.320321	-0.053298	0.373619
9.43	0.779968	0.32109	-0.053352	0.374442
9.44	0.785409	0.322147	-0.053396	0.375543
9.45	0.789834	0.323318	-0.053403	0.376721
9.46	0.789726	0.3243	-0.053435	0.377735
9.47	0.791029	0.325083	-0.053485	0.378568
9.48	0.794376	0.326145	-0.05354	0.379685
9.49	0.798144	0.327269	-0.053601	0.38087
9.5	0.798343	0.328257	-0.053668	0.381925
9.51	0.795806	0.329186	-0.053776	0.382962
9.52	0.795554	0.329932	-0.053915	0.383847
9.53	0.799472	0.330967	-0.054096	0.385063
9.54	0.810432	0.332142	-0.054374	0.386516
9.55	0.813435	0.333145	-0.054787	0.387932
9.56	0.809415	0.334144	-0.055479	0.389623
9.57	0.820021	0.335227	-0.056953	0.39218
9.58	0.831875	0.336164	-0.05997	0.396134
9.59	0.833446	0.337068	-0.063808	0.400876
9.6	0.83449	0.338252	-0.065893	0.404145
9.61	0.831234	0.339235	-0.065983	0.405218
9.62	0.83263	0.340061	-0.066118	0.406179
9.63	0.84034	0.341125	-0.066476	0.407601
9.64	0.839049	0.342186	-0.066469	0.408655
9.65	0.836649	0.343138	-0.066504	0.409642
9.66	0.841357	0.344194	-0.066638	0.410832
9.67	0.847486	0.34528	-0.066652	0.411932
9.68	0.854519	0.346302	-0.066683	0.412985
9.69	0.861211	0.347237	-0.066734	0.413971
9.7	0.864486	0.348241	-0.066749	0.41499
9.71	0.86975	0.349331	-0.066789	0.41612
9.72	0.873603	0.350337	-0.066834	0.417171
9.73	0.86767	0.351281	-0.066832	0.418113
9.74	0.863498	0.352482	-0.066829	0.419311
9.75	0.869061	0.353583	-0.066849	0.420432
9.76	0.875536	0.354461	-0.066873	0.421334
9.77	0.878935	0.355632	-0.06691	0.422542
9.78	0.87844	0.356606	-0.066926	0.423532
9.79	0.87799	0.357467	-0.066922	0.424389
9.8	0.882657	0.358684	-0.066937	0.425621
9.81	0.890838	0.359649	-0.06695	0.426599
9.82	0.895504	0.360523	-0.066968	0.427491
9.83	0.895992	0.361525	-0.067	0.428525
9.84	0.893162	0.362603	-0.067017	0.42962
9.85	0.890246	0.363654	-0.067028	0.430682
9.86	0.894432	0.364551	-0.067062	0.431613
9.87	0.898622	0.365456	-0.067102	0.432558
9.88	0.902446	0.366529	-0.067127	0.433656
9.89	0.910413	0.367482	-0.067148	0.43463
9.9	0.912894	0.368404	-0.067194	0.435598
9.91	0.914277	0.369506	-0.067271	0.436777
9.92	0.918414	0.37054	-0.067367	0.437907
9.93	0.917464	0.371386	-0.06748	0.438866
9.94	0.916398	0.372483	-0.067602	0.440085
9.95	0.918775	0.373561	-0.067757	0.441318
9.96	0.918092	0.374418	-0.067987	0.442405
9.97	0.919715	0.37547	-0.068312	0.443782
9.98	0.928818	0.376488	-0.068792	0.44528
9.99	0.931406	0.3773	-0.069517	0.446817
10	0.930649	0.378357	-0.070678	0.449035
10.01	0.936669	0.379417	-0.072425	0.451842
10.02	0.942105	0.380535	-0.074372	0.454907
10.03	0.945577	0.381591	-0.075847	0.457438
10.04	0.949542	0.38239	-0.076705	0.459095
10.05	0.950345	0.383275	-0.077251	0.460526
10.06	0.956082	0.384396	-0.077619	0.462015
10.07	0.963576	0.385464	-0.077813	0.463277
10.08	0.959647	0.386461	-0.077933	0.464394
10.09	0.96126	0.387523	-0.078037	0.46556
10.1	0.974595	0.388543	-0.078125	0.466668
10.11	0.977356	0.389502	-0.078193	0.467695
10.12	0.971571	0.3905	-0.078228	0.468728
10.13	0.975279	0.391602	-0.078278	0.46988
10.14	0.982419	0.392572	-0.078348	0.47092
10.15	0.982862	0.393485	-0.078378	0.471863
10.16	0.985401	0.39456	-0.078404	0.472964
10.17	0.992041	0.395687	-0.078458	0.474145
10.18	0.992815	0.396588	-0.0785	0.475088
10.19	0.993902	0.397592	-0.078529	0.476121
10.2	0.997574	0.39871	-0.078561	0.477271
10.21	0.997531	0.399566	-0.078594	0.47816
10.22	1.00202	0.400696	-0.078635	0.479331
10.23	1.00983	0.401765	-0.078669	0.480434
10.24	1.01362	0.402385	-0.078708	0.481093
10.25	1.01308	0.403385	-0.078762	0.482147
10.26	1.01043	0.404674	-0.078809	0.483483
10.27	1.01379	0.405607	-0.078863	0.48447
10.28	1.01903	0.406507	-0.078937	0.485444
10.29	1.01852	0.407722	-0.079023	0.486745
10.3	1.02144	0.408667	-0.079127	0.487794
10.31	1.02723	0.409621	-0.079272	0.488893
10.32	1.02627	0.410695	-0.079437	0.490132
10.33	1.02792	0.411564	-0.07961	0.491174
10.34	1.03549	0.412587	-0.079854	0.492441
10.35	1.03714	0.413598	-0.080183	0.493781
10.36	1.036	0.414543	-0.080592	0.495135
10.37	1.03565	0.415682	-0.081151	0.496833
10.38	1.03409	0.41684	-0.081932	0.498772
10.39	1.03778	0.417702	-0.082879	0.500581
10.4	1.04303	0.418559	-0.083832	0.502391
10.41	1.04933	0.4196	-0.084695	0.504295
10.42	1.05736	0.420573	-0.085428	0.506001
10.43	1.0599	0.421428	-0.086009	0.507437
10.44	1.06218	0.422467	-0.086466	0.508933
10.45	1.06562	0.423569	-0.086838	0.510407
10.46	1.06678	0.424654	-0.087123	0.511777
10.47	1.06914	0.42566	-0.087339	0.512999
10.48	1.07358	0.426602	-0.08751	0.514112
10.49	1.07765	0.427547	-0.087642	0.515189
10.5	1.08184	0.42855	-0.08776	0.51631
10.51	1.0837	0.429689	-0.08786	0.517549
10.52	1.08485	0.430679	-0.087926	0.518605
10.53	1.09154	0.431616	-0.088018	0.519634
10.54	1.09396	0.432762	-0.088135	0.520897
10.55	1.09214	0.433655	-0.088201	0.521856
10.56	1.09897	0.434659	-0.088225	0.522884
10.57	1.10331	0.435758	-0.088289	0.524047
10.58	1.0974	0.436654	-0.088396	0.52505
10.59	1.09295	0.437753	-0.088467	0.52622
10.6	1.09641	0.438829	-0.088497	0.527326
10.61	1.10074	0.439775	-0.088554	0.528329
10.62	1.09668	0.440756	-0.088639	0.529395
10.63	1.09036	0.441891	-0.088722	0.530613
10.64	1.09375	0.442908	-0.088789	0.531697
10.65	1.10572	0.443823	-0.088866	0.532689
10.66	1.11373	0.444926	-0.088965	0.533891
10.67	1.11356	0.446027	-0.08905	0.535077
10.68	1.11523	0.446899	-0.089134	0.536033
10.69	1.1167	0.447858	-0.089249	0.537107
10.7	1.11318	0.448939	-0.089355	0.538294
10.71	1.11299	0.449822	-0.089461	0.539283
10.72	1.11788	0.45086	-0.0896	0.54046
10.73	1.11839	0.451975	-0.089747	0.541722
10.74	1.1225	0.452871	-0.089869	0.54274
10.75	1.13191	0.45379	-0.089987	0.543777
10.76	1.13057	0.454872	-0.090145	0.545017
10.77	1.12922	0.455749	-0.090333	0.546082
10.78	1.13486	0.456632	-0.090509	0.547141
10.79	1.13756	0.457828	-0.090689	0.548517
10.8	1.13884	0.458707	-0.09089	0.549597
10.81	1.14199	0.459692	-0.091122	0.550814
10.82	1.14738	0.460911	-0.091384	0.552295
10.83	1.15054	0.46166	-0.091677	0.553337
10.84	1.14809	0.462527	-0.092046	0.554573
10.85	1.14681	0.463697	-0.092451	0.556148
10.86	1.15492	0.464659	-0.092847	0.557506
10.87	1.16188	0.465595	-0.093283	0.558878
10.88	1.15728	0.466742	-0.093792	0.560534
10.89	1.15486	0.467667	-0.094442	0.562109
10.9	1.15762	0.468394	-0.095169	0.563563
10.91	1.15734	0.469566	-0.095813	0.565379
10.92	1.16279	0.470696	-0.09637	0.567066
10.93	1.16951	0.471585	-0.096875	0.56846
10.94	1.16473	0.472763	-0.09731	0.570073
10.95	1.15666	0.473741	-0.097657	0.571398
10.96	1.1551	0.474633	-0.097933	0.572566
10.97	1.15753	0.475844	-0.098152	0.573996
10.98	1.15855	0.476933	-0.098326	0.575259
10.99	1.16256	0.477716	-0.098462	0.576178
11	1.17064	0.478858	-0.098572	0.57743
11.01	1.17076	0.48012	-0.098672	0.578792
11.02	1.16587	0.480937	-0.098733	0.57967
11.03	1.16316	0.482009	-0.098763	0.580772
11.04	1.15895	0.483163	-0.098829	0.581992
11.05	1.16025	0.483969	-0.098903	0.582872
11.06	1.16664	0.485157	-0.098931	0.584088
11.07	1.1709	0.486299	-0.098969	0.585268
11.08	1.17098	0.487118	-0.099029	0.586147
11.09	1.16541	0.488133	-0.099069	0.587202
11.1	1.161	0.489261	-0.099118	0.588379
11.11	1.16509	0.49023	-0.099182	0.589412
11.12	1.17167	0.491177	-0.099224	0.590401
11.13	1.17275	0.492212	-0.099267	0.591479
11.14	1.17158	0.492956	-0.099317	0.592273
11.15	1.17413	0.493907	-0.099361	0.593268
11.16	1.17082	0.495337	-0.099401	0.594738
11.17	1.16514	0.496231	-0.099447	0.595678
11.18	1.17237	0.496926	-0.0995	0.596426
11.19	1.17527	0.498224	-0.099528	0.597752
11.2	1.1681	0.499109	-0.09955	0.598659
11.21	1.1678	0.499793	-0.099597	0.59939
11.22	1.17173	0.501066	-0.099637	0.600703
11.23	1.17403	0.502078	-0.099659	0.601737
11.24	1.1764	0.502843	-0.099684	0.602527
11.25	1.17526	0.503873	-0.099708	0.603581
11.26	1.17477	0.504859	-0.09973	0.604589
11.27	1.17777	0.505787	-0.099764	0.605551
11.28	1.17482	0.506892	-0.099801	0.606693
11.29	1.172	0.507922	-0.099824	0.607746
11.3	1.17587	0.508689	-0.099855	0.608544
11.31	1.17752	0.509726	-0.099889	0.609615
11.32	1.17824	0.51091	-0.099909	0.610819
11.33	1.17739	0.511814	-0.099924	0.611738
11.34	1.17609	0.512761	-0.099951	0.612712
11.35	1.17909	0.513895	-0.099991	0.613886
11.36	1.18149	0.514936	-0.100002	0.614938
11.37	1.18454	0.515873	-0.100004	0.615877
11.38	1.18797	0.516959	-0.10004	0.616999
11.39	1.18645	0.517925	-0.100077	0.618002
11.4	1.18351	0.518874	-0.100114	0.618988
11.41	1.18074	0.520034	-0.100157	0.620191
11.42	1.1769	0.520904	-0.100164	0.621068
11.43	1.17893	0.521923	-0.100159	0.622082
11.44	1.18424	0.523137	-0.100186	0.623323
11.45	1.18339	0.524032	-0.100212	0.624244
11.46	1.18229	0.525055	-0.100241	0.625296
11.47	1.18316	0.526108	-0.100264	0.626372
11.48	1.18125	0.526975	-0.100247	0.627222
11.49	1.18128	0.528067	-0.100244	0.628311
11.5	1.18095	0.529107	-0.100279	0.629386
11.51	1.17719	0.530061	-0.100297	0.630358
11.52	1.17906	0.531041	-0.100297	0.631338
11.53	1.18802	0.532072	-0.100309	0.632381
11.54	1.19178	0.53313	-0.100328	0.633458
11.55	1.18986	0.533982	-0.100332	0.634314
11.56	1.18703	0.534995	-0.10034	0.635335
11.57	1.18545	0.536092	-0.100362	0.636454
11.58	1.19039	0.537057	-0.10037	0.637427
11.59	1.19181	0.537997	-0.100367	0.638364
11.6	1.18711	0.539101	-0.100378	0.639479
11.61	1.1874	0.540118	-0.100388	0.640506
11.62	1.18685	0.540893	-0.100391	0.641284
11.63	1.18514	0.542034	-0.100404	0.642438
11.64	1.19035	0.543116	-0.100413	0.643529
11.65	1.19061	0.543869	-0.100417	0.644286
11.66	1.18508	0.545081	-0.100426	0.645507
11.67	1.18575	0.546214	-0.100434	0.646648
11.68	1.19047	0.547021	-0.100436	0.647457
11.69	1.19404	0.548155	-0.10043	0.648585
11.7	1.1888	0.549053	-0.100416	0.649469
11.71	1.1831	0.549778	-0.100411	0.650189
11.72	1.19209	0.5511	-0.100439	0.651539
11.73	1.19981	0.552196	-0.100469	0.652665
11.74	1.19573	0.552835	-0.100458	0.653293
11.75	1.19306	0.554013	-0.100438	0.654451
11.76	1.19354	0.555139	-0.100438	0.655577
11.77	1.19067	0.555699	-0.100439	0.656138
11.78	1.19006	0.55682	-0.10045	0.65727
11.79	1.19047	0.558318	-0.10047	0.658788
11.8	1.18793	0.559099	-0.100459	0.659558
11.81	1.18795	0.559887	-0.100456	0.660343
11.82	1.18741	0.561254	-0.100492	0.661746
11.83	1.18456	0.562182	-0.100484	0.662666
11.84	1.18639	0.563009	-0.100439	0.663448
11.85	1.19016	0.564291	-0.10045	0.664741
11.86	1.18845	0.565098	-0.100484	0.665582
11.87	1.19041	0.565979	-0.100466	0.666445
11.88	1.19712	0.567396	-0.100461	0.667857
11.89	1.19627	0.568187	-0.100482	0.668669
11.9	1.19054	0.568941	-0.100465	0.669406
11.91	1.18681	0.570309	-0.100456	0.670765
11.92	1.18776	0.571236	-0.100478	0.671714
11.93	1.18843	0.571983	-0.100476	0.672459
11.94	1.18522	0.573094	-0.100462	0.673556
11.95	1.18691	0.574182	-0.100464	0.674646
11.96	1.18914	0.575033	-0.100468	0.675501
11.97	1.18699	0.576035	-0.100463	0.676498
11.98	1.19023	0.577255	-0.100474	0.677729
11.99	1.19553	0.57805	-0.100487	0.678537
12	1.19498	0.578957	-0.100477	0.679434
12.01	1.1916	0.5803	-0.100468	0.680768
12.02	1.18861	0.581122	-0.100472	0.681594
12.03	1.18634	0.581906	-0.100485	0.682391
12.04	1.18697	0.583241	-0.100487	0.683728
12.05	1.19104	0.584096	-0.10047	0.684566
12.06	1.19567	0.584839	-0.100465	0.685304
12.07	1.19673	0.586186	-0.100468	0.686654
12.08	1.19202	0.587122	-0.100451	0.687573
12.09	1.18973	0.587963	-0.100437	0.6884
12.1	1.1913	0.58923	-0.100455	0.689685
12.11	1.1899	0.590071	-0.100476	0.690547
12.12	1.19033	0.590921	-0.100488	0.691409
12.13	1.19011	0.592319	-0.100485	0.692804
12.14	1.18441	0.593219	-0.100474	0.693693
12.15	1.18331	0.593741	-0.100462	0.694203
12.16	1.19071	0.594975	-0.100469	0.695444
12.17	1.19596	0.596269	-0.100486	0.696755
12.18	1.19275	0.596928	-0.100485	0.697413
12.19	1.18946	0.597688	-0.100477	0.698165
12.2	1.19063	0.59894	-0.10048	0.69942
12.21	1.19065	0.600218	-0.100478	0.700696
12.22	1.18923	0.601337	-0.100486	0.701823
12.23	1.19341	0.602214	-0.100489	0.702703
12.24	1.19661	0.602896	-0.100472	0.703368
12.25	1.19645	0.603887	-0.100471	0.704358
12.26	1.20259	0.605211	-0.100477	0.705688
12.27	1.20672	0.606314	-0.100471	0.706785
12.28	1.20399	0.607185	-0.100486	0.707671
12.29	1.19844	0.608036	-0.100498	0.708534
12.3	1.19302	0.60895	-0.100466	0.709416
12.31	1.19455	0.610109	-0.100458	0.710567
12.32	1.19891	0.611412	-0.100502	0.711914
12.33	1.19629	0.612337	-0.100508	0.712845
12.34	1.19193	0.613125	-0.100487	0.713612
12.35	1.19498	0.614198	-0.100498	0.714696
12.36	1.20033	0.615272	-0.100497	0.715769
12.37	1.20183	0.616126	-0.100477	0.716603
12.38	1.19812	0.617139	-0.100471	0.71761
12.39	1.19689	0.618339	-0.100492	0.718831
12.4	1.19971	0.619261	-0.100515	0.719776
12.41	1.19987	0.619989	-0.100505	0.720494
12.42	1.19805	0.621066	-0.100478	0.721544
12.43	1.20014	0.62231	-0.100462	0.722772
12.44	1.20667	0.623309	-0.100478	0.723787
12.45	1.20641	0.624237	-0.100499	0.724736
12.46	1.19915	0.625109	-0.10048	0.725589
12.47	1.1981	0.626188	-0.100462	0.72665
12.48	1.20291	0.627232	-0.100472	0.727704
12.49	1.20554	0.62804	-0.100482	0.728522
12.5	1.20363	0.629297	-0.100489	0.729786
12.51	1.20052	0.6304	-0.100479	0.730879
12.52	1.20372	0.630978	-0.100469	0.731447
12.53	1.20904	0.632148	-0.100484	0.732632
12.54	1.20428	0.6334	-0.100497	0.733897
12.55	1.19621	0.633979	-0.100502	0.734481
12.56	1.19935	0.635022	-0.100496	0.735518
12.57	1.19966	0.636474	-0.100484	0.736958
12.58	1.19084	0.637267	-0.100491	0.737758
12.59	1.18959	0.637869	-0.100496	0.738365
12.6	1.19028	0.63902	-0.100481	0.739501
12.61	1.18874	0.640197	-0.100486	0.740683
12.62	1.1913	0.640973	-0.100496	0.741469
12.63	1.19179	0.641886	-0.10047	0.742356
12.64	1.19099	0.643098	-0.100457	0.743555
12.65	1.19527	0.644062	-0.100475	0.744537
12.66	1.20218	0.644889	-0.100489	0.745378
12.67	1.20671	0.64599	-0.100487	0.746477
12.68	1.20598	0.647054	-0.10047	0.747524
12.69	1.20334	0.648061	-0.100464	0.748525
12.7	1.20687	0.649077	-0.100478	0.749555
12.71	1.21259	0.649999	-0.100491	0.75049
12.72	1.2071	0.651102	-0.100503	0.751605
12.73	1.19999	0.652175	-0.10049	0.752665
12.74	1.2039	0.653172	-0.100458	0.75363
12.75	1.20715	0.654208	-0.100469	0.754677
12.76	1.20501	0.655039	-0.100503	0.755542
12.77	1.20322	0.655888	-0.100493	0.756381
12.78	1.20041	0.657219	-0.100476	0.757695
12.79	1.19733	0.658561	-0.100484	0.759045
12.8	1.19854	0.659145	-0.100488	0.759633
12.81	1.20098	0.659945	-0.100495	0.76044
12.82	1.20018	0.661528	-0.10049	0.762018
12.83	1.19998	0.662532	-0.10047	0.763002
12.84	1.20004	0.663128	-0.100471	0.763599
12.85	1.20023	0.664453	-0.100482	0.764935
12.86	1.20335	0.665527	-0.100487	0.766014
12.87	1.20327	0.666239	-0.100482	0.766721
12.88	1.20013	0.667501	-0.100487	0.767988
12.89	1.19931	0.668542	-0.100494	0.769036
12.9	1.20049	0.669338	-0.100478	0.769816
12.91	1.20075	0.670479	-0.100478	0.770957
12.92	1.20372	0.671482	-0.100492	0.771974
12.93	1.20818	0.672226	-0.100462	0.772688
12.94	1.20305	0.673243	-0.100435	0.773678
12.95	1.19896	0.674425	-0.100468	0.774893
12.96	1.20313	0.675295	-0.100488	0.775783
12.97	1.20367	0.676244	-0.100467	0.776711
12.98	1.20431	0.677437	-0.100464	0.777901
12.99	1.20342	0.678365	-0.100472	0.778837
13	1.19488	0.679112	-0.100482	0.779594
13.01	1.19325	0.680185	-0.100489	0.780674
13.02	1.19582	0.681437	-0.100495	0.781932
13.03	1.19395	0.682346	-0.100491	0.782837
13.04	1.193	0.683027	-0.100473	0.7835
13.05	1.19592	0.683989	-0.100471	0.78446
13.06	1.20146	0.685325	-0.100489	0.785814
13.07	1.20275	0.686418	-0.100488	0.786906
13.08	1.19852	0.687021	-0.100476	0.787497
13.09	1.19587	0.68797	-0.100483	0.788453
13.1	1.19847	0.689177	-0.100483	0.78966
13.11	1.20201	0.69001	-0.100482	0.790492
13.12	1.20412	0.691023	-0.100486	0.791509
13.13	1.2028	0.692294	-0.100479	0.792773
13.14	1.19824	0.693306	-0.100479	0.793785
13.15	1.2042	0.69423	-0.100471	0.794701
13.16	1.21372	0.695177	-0.100465	0.795642
13.17	1.20723	0.696186	-0.100486	0.796672
13.18	1.20118	0.697301	-0.100478	0.797779
13.19	1.20831	0.698312	-0.100462	0.798774
13.2	1.20733	0.699283	-0.100461	0.799744
13.21	1.19996	0.700207	-0.100441	0.800648
13.22	1.20491	0.701198	-0.100441	0.801639
13.23	1.21511	0.702194	-0.100469	0.802663
13.24	1.21991	0.703151	-0.100473	0.803624
13.25	1.22049	0.704334	-0.100461	0.804795
13.26	1.21867	0.705459	-0.100463	0.805922
13.27	1.21852	0.706316	-0.100463	0.806779
13.28	1.22231	0.707198	-0.100461	0.807659
13.29	1.2235	0.708335	-0.100459	0.808794
13.3	1.22687	0.70951	-0.100453	0.809963
13.31	1.2283	0.710372	-0.100454	0.810826
13.32	1.22286	0.711162	-0.100458	0.81162
13.33	1.22328	0.712247	-0.100447	0.812694
13.34	1.22771	0.713459	-0.10045	0.813909
13.35	1.22584	0.714481	-0.100454	0.814935
13.36	1.22584	0.715365	-0.10043	0.815795
13.37	1.23082	0.716265	-0.100435	0.8167
13.38	1.23159	0.717185	-0.10046	0.817645
13.39	1.23204	0.718051	-0.100444	0.818495
13.4	1.23574	0.719144	-0.10043	0.819574
13.41	1.23911	0.720508	-0.100452	0.82096
13.42	1.23853	0.721503	-0.100458	0.821961
13.43	1.23728	0.722208	-0.100444	0.822652
13.44	1.23874	0.723144	-0.100438	0.823582
13.45	1.23781	0.724005	-0.100434	0.824439
13.46	1.22968	0.724996	-0.10044	0.825436
13.47	1.22267	0.72633	-0.100445	0.826775
13.48	1.2274	0.727129	-0.100437	0.827566
13.49	1.23254	0.727715	-0.100442	0.828157
13.5	1.2278	0.729133	-0.100456	0.829589
13.51	1.22435	0.730486	-0.100461	0.830947
13.52	1.22772	0.731061	-0.100454	0.831515
13.53	1.23268	0.731936	-0.100438	0.832374
13.54	1.23299	0.733173	-0.100427	0.8336
13.55	1.23032	0.734184	-0.100444	0.834628
13.56	1.22965	0.735461	-0.100459	0.83592
13.57	1.23094	0.736646	-0.100443	0.837089
13.58	1.2327	0.737318	-0.100438	0.837756
13.59	1.22857	0.738319	-0.100436	0.838755
13.6	1.22734	0.739507	-0.100428	0.839935
13.61	1.23707	0.7402	-0.100437	0.840637
13.62	1.23774	0.741146	-0.100446	0.841592
13.63	1.23022	0.742715	-0.100442	0.843157
13.64	1.23115	0.743699	-0.10044	0.844139
13.65	1.23652	0.74418	-0.100449	0.844629
13.66	1.23822	0.745236	-0.100454	0.84569
13.67	1.23184	0.746411	-0.100442	0.846853
13.68	1.22464	0.747445	-0.100441	0.847886
13.69	1.22546	0.748566	-0.10045	0.849016
13.7	1.22853	0.749422	-0.100435	0.849857
13.71	1.22951	0.750372	-0.100422	0.850794
13.72	1.23082	0.751636	-0.100434	0.85207
13.73	1.23318	0.752529	-0.100444	0.852973
13.74	1.23396	0.753124	-0.100444	0.853568
13.75	1.22817	0.754209	-0.10044	0.854649
13.76	1.22515	0.755565	-0.100437	0.856002
13.77	1.23284	0.756454	-0.100436	0.85689
13.78	1.2389	0.757219	-0.100436	0.857655
13.79	1.2384	0.758203	-0.100443	0.858646
13.8	1.23769	0.759276	-0.100446	0.859722
13.81	1.23576	0.760329	-0.100432	0.860761
13.82	1.23408	0.761224	-0.100429	0.861653
13.83	1.23322	0.762158	-0.100444	0.862602
13.84	1.22753	0.763223	-0.100453	0.863676
13.85	1.22807	0.764242	-0.100446	0.864688
13.86	1.23553	0.765215	-0.100426	0.865641
13.87	1.23281	0.766104	-0.100422	0.866526
13.88	1.22866	0.767119	-0.100455	0.867574
13.89	1.23639	0.768265	-0.100471	0.868736
13.9	1.24166	0.769135	-0.100453	0.869588
13.91	1.23729	0.7701	-0.10044	0.87054
13.92	1.23759	0.771257	-0.10044	0.871697
13.93	1.24025	0.772218	-0.100437	0.872655
13.94	1.23793	0.773236	-0.100437	0.873673
13.95	1.23893	0.774209	-0.100437	0.874646
13.96	1.24125	0.775185	-0.10043	0.875615
13.97	1.24351	0.776315	-0.100424	0.876739
13.98	1.24306	0.777298	-0.100441	0.877739
13.99	1.23812	0.77831	-0.100443	0.878753
14	1.23794	0.779442	-0.100434	0.879876
14.01	1.24	0.780508	-0.100447	0.880955
14.02	1.23907	0.781623	-0.100443	0.882066
14.03	1.2404	0.782667	-0.100422	0.883089
14.04	1.24493	0.78345	-0.100428	0.883878
14.05	1.24863	0.784395	-0.100443	0.884838
14.06	1.24672	0.785513	-0.10044	0.885953
14.07	1.24588	0.786487	-0.100442	0.886929
14.08	1.24763	0.787559	-0.100444	0.888003
14.09	1.24717	0.788432	-0.100435	0.888867
14.1	1.24899	0.789109	-0.100434	0.889543
14.11	1.24984	0.790197	-0.100436	0.890633
14.12	1.24811	0.791541	-0.100437	0.891978
14.13	1.24802	0.792498	-0.10044	0.892938
14.14	1.24313	0.793169	-0.100434	0.893603
14.15	1.23899	0.794348	-0.100436	0.894784
14.16	1.24294	0.795758	-0.100447	0.896205
14.17	1.24419	0.796467	-0.100443	0.89691
14.18	1.24379	0.796978	-0.100433	0.897411
14.19	1.25103	0.798216	-0.100432	0.898648
14.2	1.25555	0.79951	-0.100439	0.899949
14.21	1.25102	0.80023	-0.100442	0.900672
14.22	1.24774	0.801154	-0.100444	0.901598
14.23	1.25393	0.802491	-0.100448	0.902939
14.24	1.2631	0.803559	-0.100438	0.903997
14.25	1.25984	0.804341	-0.100426	0.904767
14.26	1.25013	0.805081	-0.100438	0.905519
14.27	1.24999	0.806006	-0.100436	0.906442
14.28	1.2513	0.807241	-0.100416	0.907657
14.29	1.24728	0.808404	-0.100431	0.908835
14.3	1.25054	0.809442	-0.100446	0.909888
14.31	1.26017	0.81065	-0.100428	0.911078
14.32	1.25954	0.81176	-0.100418	0.912178
14.33	1.25421	0.812443	-0.100427	0.91287
14.34	1.25476	0.81307	-0.100437	0.913507
14.35	1.2523	0.814143	-0.100433	0.914576
14.36	1.2496	0.815254	-0.100419	0.915673
14.37	1.25425	0.816215	-0.100424	0.916639
14.38	1.25682	0.817518	-0.100443	0.917961
14.39	1.25346	0.818747	-0.100436	0.919183
14.4	1.25488	0.819565	-0.100416	0.919981
14.41	1.25703	0.820478	-0.100416	0.920894
14.42	1.25208	0.821372	-0.100431	0.921803
14.43	1.24841	0.822102	-0.100426	0.922528
14.44	1.2513	0.823173	-0.100409	0.923582
14.45	1.25258	0.824494	-0.100422	0.924916
14.46	1.25344	0.825629	-0.100437	0.926066
14.47	1.25603	0.826643	-0.100425	0.927068
14.48	1.25514	0.827529	-0.100412	0.927941
14.49	1.25404	0.828199	-0.100416	0.928615
14.5	1.25762	0.829055	-0.100427	0.929482
14.51	1.25725	0.830181	-0.100428	0.930609
14.52	1.25152	0.831191	-0.100417	0.931608
14.53	1.25186	0.83227	-0.10041	0.93268
14.54	1.25563	0.833517	-0.100421	0.933938
14.55	1.2555	0.834329	-0.100422	0.934751
14.56	1.25705	0.834969	-0.100412	0.935381
14.57	1.2633	0.836228	-0.100415	0.936643
14.58	1.26714	0.837341	-0.100422	0.937763
14.59	1.26674	0.837854	-0.100424	0.938278
14.6	1.27062	0.838961	-0.100419	0.93938
14.61	1.2777	0.84053	-0.100402	0.940932
14.62	1.28088	0.841503	-0.1004	0.941903
14.63	1.28109	0.842256	-0.10041	0.942666
14.64	1.2858	0.843163	-0.100408	0.943571
14.65	1.28855	0.844213	-0.100408	0.944621
14.66	1.28254	0.84549	-0.100418	0.945908
14.67	1.27859	0.846562	-0.100428	0.94699
14.68	1.28245	0.847352	-0.100428	0.94778
14.69	1.28785	0.8483	-0.100407	0.948707
14.7	1.29107	0.849271	-0.100395	0.949666
14.71	1.28867	0.850107	-0.100413	0.95052
14.72	1.28373	0.851155	-0.100421	0.951576
14.73	1.28418	0.852382	-0.100418	0.9528
14.74	1.28591	0.853422	-0.100423	0.953845
14.75	1.28717	0.854533	-0.100413	0.954946
14.76	1.29151	0.855744	-0.100407	0.956151
14.77	1.29646	0.856739	-0.100424	0.957163
14.78	1.29601	0.857789	-0.100433	0.958222
14.79	1.29409	0.85871	-0.10042	0.95913
14.8	1.29755	0.859361	-0.100409	0.95977
14.81	1.2992	0.860288	-0.100413	0.960701
14.82	1.29251	0.861427	-0.100411	0.961838
14.83	1.2895	0.862543	-0.100397	0.96294
14.84	1.2977	0.863619	-0.100395	0.964014
14.85	1.30375	0.864497	-0.10041	0.964907
14.86	1.30071	0.865267	-0.100421	0.965688
14.87	1.29781	0.866386	-0.100411	0.966797
14.88	1.29819	0.86767	-0.100406	0.968076
14.89	1.29782	0.868444	-0.100426	0.96887
14.9	1.3001	0.86912	-0.100427	0.969547
14.91	1.30157	0.870163	-0.100419	0.970582
14.92	1.29902	0.871163	-0.100412	0.971575
14.93	1.29898	0.872291	-0.100401	0.972692
14.94	1.29749	0.873567	-0.100416	0.973983
14.95	1.29705	0.874316	-0.100439	0.974755
14.96	1.3029	0.874912	-0.100425	0.975337
14.97	1.30176	0.876131	-0.100402	0.976533
14.98	1.29802	0.877566	-0.100409	0.977975
14.99	1.30235	0.878397	-0.100414	0.978811
15	1.30611	0.879118	-0.100407	0.979525
15.01	1.30648	0.8802	-0.100413	0.980613
15.02	1.30625	0.881112	-0.100416	0.981528
15.03	1.30489	0.882008	-0.100407	0.982415
15.04	1.30898	0.883159	-0.100413	0.983572
15.05	1.31505	0.884195	-0.100407	0.984602
15.06	1.31105	0.885339	-0.100392	0.985731
15.07	1.30405	0.886564	-0.100409	0.986973
15.08	1.30602	0.887329	-0.100415	0.987744
15.09	1.30895	0.888093	-0.100396	0.988489
15.1	1.3047	0.889411	-0.100398	0.989809
15.11	1.30109	0.890685	-0.100406	0.991091
15.12	1.30325	0.891471	-0.100386	0.991857
15.13	1.30666	0.892201	-0.100391	0.992592
15.14	1.31059	0.893268	-0.100423	0.993691
15.15	1.31149	0.89455	-0.100411	0.994961
15.16	1.30721	0.895655	-0.100394	0.996049
15.17	1.30831	0.896413	-0.100412	0.996825
15.18	1.31195	0.897165	-0.100425	0.99759
15.19	1.30946	0.898439	-0.100411	0.99885
15.2	1.3095	0.899706	-0.100396	1.0001
15.21	1.30916	0.900346	-0.100384	1.00073
15.22	1.30065	0.901152	-0.100389	1.00154
15.23	1.29671	0.902462	-0.100405	1.00287
15.24	1.30551	0.903578	-0.100405	1.00398
15.25	1.31036	0.904383	-0.100405	1.00479
15.26	1.3051	0.905359	-0.1004	1.00576
15.27	1.30444	0.906538	-0.100386	1.00692
15.28	1.30802	0.907503	-0.100393	1.0079
15.29	1.30887	0.908268	-0.100409	1.00868
15.3	1.3083	0.909148	-0.100411	1.00956
15.31	1.30569	0.910324	-0.100407	1.01073
15.32	1.30403	0.911587	-0.100402	1.01199
15.33	1.30431	0.912472	-0.100403	1.01288
15.34	1.304	0.913275	-0.100404	1.01368
15.35	1.30353	0.914379	-0.100398	1.01478
15.36	1.30161	0.915354	-0.100385	1.01574
15.37	1.29979	0.916236	-0.100381	1.01662
15.38	1.30562	0.917274	-0.100384	1.01766
15.39	1.31575	0.918124	-0.100384	1.01851
15.4	1.31768	0.919132	-0.100394	1.01953
15.41	1.3148	0.920476	-0.100401	1.02088
15.42	1.31882	0.921425	-0.100386	1.02181
15.43	1.32168	0.922321	-0.100388	1.02271
15.44	1.32052	0.923618	-0.100405	1.02402
15.45	1.32526	0.924779	-0.100398	1.02518
15.46	1.32673	0.925613	-0.10038	1.02599
15.47	1.32047	0.926508	-0.100378	1.02689
15.48	1.32309	0.927419	-0.100399	1.02782
15.49	1.33075	0.92817	-0.100404	1.02857
15.5	1.32942	0.929196	-0.100381	1.02958
15.51	1.32774	0.930394	-0.100373	1.03077
15.52	1.33004	0.93125	-0.10039	1.03164
15.53	1.33187	0.932216	-0.100401	1.03262
15.54	1.33633	0.933497	-0.100406	1.0339
15.55	1.33799	0.934606	-0.100413	1.03502
15.56	1.33524	0.935551	-0.100416	1.03597
15.57	1.33173	0.936529	-0.100409	1.03694
15.58	1.32757	0.93756	-0.100401	1.03796
15.59	1.32915	0.938566	-0.100412	1.03898
15.6	1.33254	0.939546	-0.100399	1.03995
15.61	1.33178	0.940471	-0.100385	1.04086
15.62	1.33044	0.941375	-0.100405	1.04178
15.63	1.33037	0.942188	-0.100414	1.0426
15.64	1.33261	0.943008	-0.100402	1.04341
15.65	1.33646	0.944223	-0.100397	1.04462
15.66	1.33993	0.945603	-0.1004	1.046
15.67	1.33891	0.946584	-0.100406	1.04699
15.68	1.33575	0.947348	-0.100413	1.04776
15.69	1.34126	0.948147	-0.10042	1.04857
15.7	1.34769	0.949132	-0.100419	1.04955
15.71	1.34381	0.950306	-0.100412	1.05072
15.72	1.34217	0.951459	-0.100416	1.05187
15.73	1.344	0.952387	-0.100418	1.05281
15.74	1.34567	0.953194	-0.10042	1.05361
15.75	1.34957	0.954413	-0.100419	1.05483
15.76	1.34987	0.955557	-0.100404	1.05596
15.77	1.34961	0.956133	-0.100389	1.05652
15.78	1.35037	0.95726	-0.100394	1.05765
15.79	1.34903	0.958503	-0.100405	1.05891
15.8	1.35479	0.959024	-0.100411	1.05943
15.81	1.36127	0.960175	-0.100406	1.06058
15.82	1.35903	0.961808	-0.100391	1.0622
15.83	1.35908	0.962417	-0.100395	1.06281
15.84	1.36107	0.963071	-0.100416	1.06349
15.85	1.35796	0.964579	-0.100412	1.06499
15.86	1.35684	0.965484	-0.100396	1.06588
15.87	1.35954	0.966285	-0.100411	1.0667
15.88	1.36085	0.967626	-0.100428	1.06805
15.89	1.36312	0.968395	-0.100421	1.06882
15.9	1.36791	0.969134	-0.100415	1.06955
15.91	1.37298	0.970543	-0.100409	1.07095
15.92	1.37581	0.971458	-0.100416	1.07187
15.93	1.37299	0.972068	-0.100424	1.07249
15.94	1.37337	0.973492	-0.100413	1.0739
15.95	1.37846	0.974727	-0.100416	1.07514
15.96	1.37655	0.975181	-0.100428	1.07561
15.97	1.37519	0.976117	-0.100422	1.07654
15.98	1.3777	0.977404	-0.100423	1.07783
15.99	1.37683	0.978326	-0.100431	1.07876
16	1.37709	0.979445	-0.100421	1.07987
16.01	1.37997	0.980678	-0.10042	1.0811
16.02	1.38106	0.981592	-0.10043	1.08202
16.03	1.38267	0.982595	-0.10044	1.08303
16.04	1.38826	0.983696	-0.10045	1.08415
16.05	1.39335	0.984518	-0.100453	1.08497
16.06	1.39549	0.985275	-0.100452	1.08573
16.07	1.40035	0.98627	-0.100471	1.08674
16.08	1.40755	0.987237	-0.100492	1.08773
16.09	1.40885	0.988191	-0.100516	1.08871
16.1	1.40739	0.989399	-0.100589	1.08999
16.11	1.4128	0.990566	-0.100738	1.0913
16.12	1.41892	0.991585	-0.100973	1.09256
16.13	1.41965	0.992713	-0.10143	1.09414
16.14	1.42066	0.993806	-0.103184	1.09699
16.15	1.42521	0.994668	-0.109427	1.10409
16.16	1.42892	0.995483	-0.118637	1.11412
16.17	1.4343	0.996303	-0.121803	1.11811
16.18	1.44117	0.997218	-0.11984	1.11706
16.19	1.44348	0.998484	-0.120107	1.11859
16.2	1.44578	0.999747	-0.12102	1.12077
16.21	1.45384	1.00065	-0.120399	1.12105
16.22	1.45894	1.00151	-0.120345	1.12186
16.23	1.4586	1.00236	-0.120701	1.12306
16.24	1.45772	1.00319	-0.120557	1.12375
16.25	1.45424	1.00428	-0.12055	1.12483
16.26	1.45848	1.00544	-0.120658	1.1261
16.27	1.4714	1.00645	-0.120577	1.12703
16.28	1.47245	1.00756	-0.120588	1.12815
16.29	1.46785	1.00867	-0.120685	1.12936
16.3	1.47249	1.00949	-0.120669	1.13016
16.31	1.4751	1.01019	-0.12063	1.13082
16.32	1.47586	1.01108	-0.120648	1.13172
16.33	1.48319	1.01217	-0.120669	1.13284
16.34	1.48857	1.01343	-0.120687	1.13411
16.35	1.48968	1.0145	-0.120699	1.13519
16.36	1.49309	1.01514	-0.120691	1.13583
16.37	1.50077	1.01612	-0.120686	1.13681
16.38	1.50711	1.01762	-0.120711	1.13833
16.39	1.50366	1.0186	-0.120743	1.13934
16.4	1.49818	1.01918	-0.120743	1.13992
16.41	1.50545	1.02015	-0.120722	1.14088
16.42	1.51319	1.02123	-0.120724	1.14196
16.43	1.51088	1.02215	-0.120756	1.14291
16.44	1.51384	1.02326	-0.120798	1.14406
16.45	1.52477	1.02433	-0.120813	1.14515
16.46	1.52777	1.02516	-0.120825	1.14598
16.47	1.52452	1.02623	-0.12088	1.14711
16.48	1.52744	1.02752	-0.120939	1.14846
16.49	1.53482	1.02874	-0.120972	1.14971
16.5	1.53807	1.02985	-0.12104	1.15089
16.51	1.53761	1.03071	-0.121161	1.15187
16.52	1.5406	1.0316	-0.121306	1.15291
16.53	1.54067	1.03268	-0.121469	1.15415
16.54	1.53698	1.03369	-0.121642	1.15533
16.55	1.53883	1.03455	-0.121856	1.1564
16.56	1.54335	1.03549	-0.122198	1.15769
16.57	1.54428	1.03657	-0.122684	1.15925
16.58	1.54533	1.03744	-0.123295	1.16074
16.59	1.5512	1.03826	-0.124044	1.1623
16.6	1.55979	1.03943	-0.124989	1.16441
16.61	1.56325	1.04051	-0.126252	1.16676
16.62	1.55902	1.04145	-0.127775	1.16923
16.63	1.56033	1.04259	-0.12914	1.17173
16.64	1.56935	1.04368	-0.129999	1.17368
16.65	1.57102	1.04463	-0.130475	1.17511
16.66	1.56887	1.04578	-0.130797	1.17657
16.67	1.57659	1.04679	-0.131013	1.1778
16.68	1.58449	1.04758	-0.131168	1.17874
16.69	1.58353	1.04864	-0.131314	1.17995
16.7	1.58407	1.04968	-0.131469	1.18115
16.71	1.59129	1.05046	-0.131616	1.18208
16.72	1.59772	1.05144	-0.131743	1.18318
16.73	1.59723	1.05253	-0.131854	1.18438
16.74	1.59348	1.05338	-0.131968	1.18535
16.75	1.59331	1.05435	-0.132087	1.18644
16.76	1.59738	1.05546	-0.132197	1.18766
16.77	1.60209	1.05631	-0.132308	1.18861
16.78	1.60635	1.05718	-0.132416	1.1896
16.79	1.61315	1.05823	-0.132545	1.19077
16.8	1.61687	1.05913	-0.132718	1.19184
16.81	1.61324	1.06012	-0.1329	1.19302
16.82	1.61541	1.06127	-0.133116	1.19438
16.83	1.62315	1.06224	-0.133381	1.19562
16.84	1.6273	1.06327	-0.133716	1.19698
16.85	1.63366	1.06449	-0.134193	1.19868
16.86	1.64072	1.06553	-0.134792	1.20032
16.87	1.6411	1.06641	-0.135532	1.20195
16.88	1.64134	1.0675	-0.136634	1.20413
16.89	1.64754	1.06844	-0.138222	1.20666
16.9	1.65005	1.06913	-0.139805	1.20894
16.91	1.65097	1.0701	-0.140786	1.21089
16.92	1.65484	1.07123	-0.141321	1.21255
16.93	1.65777	1.07233	-0.141754	1.21409
16.94	1.66451	1.07363	-0.142071	1.21571
16.95	1.67308	1.07473	-0.142317	1.21704
16.96	1.67349	1.07551	-0.142607	1.21812
16.97	1.67289	1.07655	-0.142915	1.21947
16.98	1.67566	1.07748	-0.143214	1.22069
16.99	1.68138	1.07817	-0.143507	1.22168
17	1.69101	1.07926	-0.143782	1.22304
17.01	1.69419	1.08044	-0.14407	1.22451
17.02	1.69268	1.08126	-0.144385	1.22565
17.03	1.69627	1.08221	-0.144715	1.22692
17.04	1.6994	1.08338	-0.145059	1.22844
17.05	1.70241	1.0844	-0.145456	1.22985
17.06	1.70854	1.08546	-0.145899	1.23135
17.07	1.71076	1.08665	-0.146318	1.23296
17.08	1.71161	1.08771	-0.146739	1.23445
17.09	1.71635	1.08863	-0.147175	1.2358
17.1	1.72337	1.08935	-0.147583	1.23693
17.11	1.72686	1.0901	-0.147973	1.23807
17.12	1.72573	1.09131	-0.148326	1.23963
17.13	1.72797	1.09273	-0.148651	1.24138
17.14	1.73546	1.09366	-0.149003	1.24266
17.15	1.74587	1.09435	-0.149354	1.2437
17.16	1.75376	1.09529	-0.149734	1.24503
17.17	1.75663	1.0962	-0.150187	1.24639
17.18	1.76045	1.09705	-0.150647	1.2477
17.19	1.76697	1.09819	-0.151088	1.24927
17.2	1.77425	1.09935	-0.151571	1.25092
17.21	1.77577	1.1004	-0.152069	1.25247
17.22	1.77514	1.1015	-0.152544	1.25404
17.23	1.78232	1.10262	-0.153004	1.25562
17.24	1.78734	1.10367	-0.153422	1.25709
17.25	1.78852	1.10461	-0.153823	1.25843
17.26	1.79925	1.10549	-0.154272	1.25976
17.27	1.80342	1.10639	-0.15472	1.26111
17.28	1.79385	1.10733	-0.15509	1.26242
17.29	1.79772	1.10838	-0.155441	1.26382
17.3	1.81456	1.10947	-0.155807	1.26528
17.31	1.82596	1.11054	-0.156123	1.26667
17.32	1.82741	1.11158	-0.156368	1.26795
17.33	1.82577	1.11239	-0.156608	1.269
17.34	1.83556	1.11318	-0.156875	1.27006
17.35	1.84664	1.11437	-0.157157	1.27152
17.36	1.84562	1.11565	-0.157461	1.27311
17.37	1.84665	1.11667	-0.157807	1.27448
17.38	1.85273	1.11752	-0.15817	1.27569
17.39	1.85718	1.11838	-0.158544	1.27692
17.4	1.86284	1.11949	-0.158984	1.27848
17.41	1.86556	1.12077	-0.159482	1.28025
17.42	1.86603	1.1216	-0.159927	1.28153
17.43	1.86982	1.12221	-0.160327	1.28254
17.44	1.87688	1.12326	-0.1608	1.28406
17.45	1.88895	1.12429	-0.161297	1.28559
17.46	1.8957	1.12525	-0.161758	1.28701
17.47	1.89409	1.12661	-0.162256	1.28887
17.48	1.8938	1.12776	-0.162821	1.29058
17.49	1.89506	1.12833	-0.16336	1.29169
17.5	1.89872	1.12911	-0.163824	1.29294
17.51	1.90577	1.1303	-0.164265	1.29457
17.52	1.91085	1.13144	-0.164669	1.29611
17.53	1.91371	1.13258	-0.165028	1.29761
17.54	1.91656	1.13359	-0.165369	1.29896
17.55	1.91927	1.13433	-0.165673	1.3
17.56	1.9234	1.13528	-0.165966	1.30124
17.57	1.93062	1.13634	-0.16626	1.3026
17.58	1.93736	1.13711	-0.166516	1.30362
17.59	1.94029	1.13807	-0.166744	1.30482
17.6	1.94311	1.13931	-0.167018	1.30633
17.61	1.94778	1.14042	-0.167318	1.30773
17.62	1.95271	1.14153	-0.167613	1.30914
17.63	1.9595	1.14262	-0.16796	1.31058
17.64	1.95957	1.14333	-0.168337	1.31167
17.65	1.95484	1.14409	-0.168726	1.31282
17.66	1.96337	1.14536	-0.169171	1.31453
17.67	1.97765	1.14662	-0.169625	1.31624
17.68	1.9836	1.1477	-0.170073	1.31777
17.69	1.98621	1.14872	-0.170575	1.3193
17.7	1.98755	1.14957	-0.171161	1.32073
17.71	1.9873	1.15045	-0.171836	1.32229
17.72	1.99139	1.15147	-0.172513	1.32398
17.73	2.0025	1.15238	-0.17308	1.32546
17.74	2.01144	1.15325	-0.17356	1.32681
17.75	2.00912	1.15423	-0.173999	1.32823
17.76	2.00831	1.1552	-0.174383	1.32959
17.77	2.02121	1.15619	-0.174718	1.33091
17.78	2.03297	1.15739	-0.175034	1.33243
17.79	2.03494	1.15862	-0.175316	1.33394
17.8	2.04231	1.15969	-0.175575	1.33526
17.81	2.05288	1.16073	-0.17584	1.33657
17.82	2.05663	1.1617	-0.176094	1.33779
17.83	2.06031	1.16254	-0.176339	1.33888
17.84	2.0664	1.16349	-0.176571	1.34006
17.85	2.0681	1.16461	-0.176783	1.34139
17.86	2.06829	1.16563	-0.17699	1.34262
17.87	2.0757	1.16666	-0.1772	1.34386
17.88	2.08019	1.1677	-0.177434	1.34513
17.89	2.07884	1.16848	-0.177721	1.3462
17.9	2.08656	1.16943	-0.178035	1.34747
17.91	2.09532	1.17058	-0.178325	1.3489
17.92	2.09432	1.17143	-0.178648	1.35008
17.93	2.09421	1.17238	-0.179049	1.35143
17.94	2.10191	1.17364	-0.179471	1.35311
17.95	2.11231	1.17471	-0.179922	1.35463
17.96	2.11805	1.17542	-0.180441	1.35586
17.97	2.12168	1.17633	-0.181047	1.35738
17.98	2.13211	1.17749	-0.181737	1.35923
17.99	2.14245	1.17843	-0.182454	1.36089
18	2.14304	1.17935	-0.183186	1.36253
18.01	2.13951	1.18043	-0.183881	1.36431
18.02	2.14007	1.18143	-0.184464	1.36589
18.03	2.14779	1.18231	-0.184965	1.36727
18.04	2.15416	1.18326	-0.185432	1.36869
18.05	2.15429	1.18434	-0.185845	1.37019
18.06	2.15957	1.18548	-0.186218	1.3717
18.07	2.1671	1.18653	-0.186597	1.37313
18.08	2.17027	1.18728	-0.186939	1.37422
18.09	2.17476	1.18821	-0.187238	1.37545
18.1	2.17761	1.18948	-0.187554	1.37703
18.11	2.17996	1.19021	-0.187885	1.3781
18.12	2.18805	1.19103	-0.188224	1.37925
18.13	2.1941	1.19253	-0.188633	1.38117
18.14	2.19469	1.19344	-0.189134	1.38258
18.15	2.19684	1.194	-0.189666	1.38367
18.16	2.20069	1.19519	-0.190237	1.38542
18.17	2.20675	1.19644	-0.190885	1.38733
18.18	2.21225	1.19741	-0.191566	1.38897
18.19	2.21772	1.19835	-0.192227	1.39058
18.2	2.22547	1.19924	-0.192878	1.39212
18.21	2.22638	1.20029	-0.193528	1.39382
18.22	2.22514	1.20173	-0.194117	1.39585
18.23	2.23116	1.20281	-0.194555	1.39737
18.24	2.23989	1.20336	-0.19488	1.39824
18.25	2.24689	1.20425	-0.195212	1.39947
18.26	2.24924	1.20535	-0.195537	1.40089
18.27	2.253	1.20633	-0.195804	1.40214
18.28	2.26555	1.20757	-0.196083	1.40365
18.29	2.27525	1.20869	-0.196397	1.40509
18.3	2.27644	1.20934	-0.196681	1.40602
18.31	2.277	1.21018	-0.196945	1.40713
18.32	2.28039	1.21152	-0.197213	1.40874
18.33	2.28296	1.21271	-0.197472	1.41018
18.34	2.28642	1.21352	-0.197739	1.41126
18.35	2.29428	1.21429	-0.198018	1.41231
18.36	2.30091	1.21537	-0.198299	1.41367
18.37	2.306	1.21668	-0.198596	1.41528
18.38	2.31206	1.21776	-0.198956	1.41672
18.39	2.31495	1.21855	-0.199366	1.41792
18.4	2.3169	1.2193	-0.199828	1.41913
18.41	2.32432	1.22026	-0.200393	1.42065
18.42	2.33341	1.22131	-0.201054	1.42237
18.43	2.33818	1.22241	-0.201819	1.42422
18.44	2.34343	1.22364	-0.20269	1.42633
18.45	2.35013	1.22474	-0.203602	1.42834
18.46	2.3535	1.22549	-0.204467	1.42996
18.47	2.36017	1.22627	-0.205202	1.43148
18.48	2.3728	1.22729	-0.205797	1.43309
18.49	2.37944	1.22837	-0.206248	1.43462
18.5	2.38264	1.22958	-0.2066	1.43618
18.51	2.39182	1.23066	-0.206942	1.4376
18.52	2.40032	1.23135	-0.207235	1.43859
18.53	2.402	1.23233	-0.207483	1.43981
18.54	2.40528	1.23371	-0.207775	1.44149
18.55	2.40927	1.23463	-0.208085	1.44272
18.56	2.40765	1.2354	-0.20839	1.44379
18.57	2.4157	1.23647	-0.208727	1.4452
18.58	2.42503	1.23733	-0.209055	1.44639
18.59	2.41925	1.23815	-0.209367	1.44751
18.6	2.42186	1.23925	-0.209757	1.44901
18.61	2.43801	1.2403	-0.210196	1.4505
18.62	2.44847	1.24142	-0.210607	1.45203
18.63	2.45265	1.24268	-0.211069	1.45374
18.64	2.45446	1.24352	-0.211596	1.45512
18.65	2.45647	1.24426	-0.212058	1.45631
18.66	2.46289	1.24539	-0.212453	1.45784
18.67	2.46993	1.24649	-0.212849	1.45934
18.68	2.47443	1.2475	-0.213254	1.46076
18.69	2.48303	1.24849	-0.213653	1.46214
18.7	2.48835	1.24925	-0.214069	1.46332
18.71	2.48756	1.25011	-0.214519	1.46463
18.72	2.49338	1.25143	-0.215008	1.46644
18.73	2.50048	1.25267	-0.215553	1.46822
18.74	2.50234	1.2533	-0.216161	1.46946
18.75	2.50404	1.25409	-0.216791	1.47088
18.76	2.51162	1.25544	-0.21739	1.47283
18.77	2.52205	1.2565	-0.217954	1.47445
18.78	2.52734	1.25724	-0.218486	1.47573
18.79	2.53239	1.25825	-0.218978	1.47723
18.8	2.54021	1.25938	-0.219457	1.47883
18.81	2.54654	1.26053	-0.219917	1.48045
18.82	2.54978	1.26161	-0.220348	1.48195
18.83	2.54968	1.26242	-0.220785	1.48321
18.84	2.55072	1.2633	-0.221216	1.48452
18.85	2.5578	1.26432	-0.221589	1.48591
18.86	2.56522	1.26521	-0.221924	1.48714
18.87	2.56781	1.26615	-0.222275	1.48842
18.88	2.57254	1.26729	-0.222647	1.48994
18.89	2.5853	1.26828	-0.222984	1.49126
18.9	2.59159	1.26922	-0.223288	1.49251
18.91	2.58714	1.27037	-0.223631	1.494
18.92	2.59415	1.27128	-0.223975	1.49525
18.93	2.60704	1.27212	-0.224266	1.49639
18.94	2.61055	1.27325	-0.224569	1.49782
18.95	2.61628	1.27431	-0.224892	1.4992
18.96	2.6218	1.27534	-0.225183	1.50052
18.97	2.6226	1.27661	-0.225493	1.50211
18.98	2.63249	1.27777	-0.22583	1.5036
18.99	2.63805	1.27862	-0.22615	1.50477
19	2.63066	1.27956	-0.226521	1.50608
19.01	2.63647	1.28052	-0.226991	1.50751
19.02	2.65411	1.28123	-0.2275	1.50873
19.03	2.6616	1.28221	-0.228026	1.51023
19.04	2.66056	1.28347	-0.228606	1.51208
19.05	2.66416	1.28452	-0.229162	1.51368
19.06	2.67775	1.28561	-0.229635	1.51525
19.07	2.69043	1.28663	-0.230116	1.51675
19.08	2.69599	1.28731	-0.230627	1.51794
19.09	2.70262	1.28836	-0.231149	1.51951
19.1	2.71415	1.28974	-0.2317	1.52144
19.11	2.72215	1.29057	-0.232255	1.52283
19.12	2.72413	1.29126	-0.232746	1.52401
19.13	2.72727	1.29256	-0.233189	1.52575
19.14	2.73175	1.29371	-0.233603	1.52731
19.15	2.73749	1.29436	-0.233949	1.52831
19.16	2.74376	1.29522	-0.234297	1.52952
19.17	2.74738	1.29643	-0.23468	1.53111
19.18	2.75498	1.29758	-0.23499	1.53257
19.19	2.76833	1.29851	-0.235256	1.53377
19.2	2.77122	1.29932	-0.23558	1.5349
19.21	2.77072	1.30036	-0.235908	1.53627
19.22	2.77974	1.3016	-0.236224	1.53782
19.23	2.785	1.30242	-0.236606	1.53903
19.24	2.78744	1.30322	-0.237064	1.54029
19.25	2.79582	1.30446	-0.237589	1.54205
19.26	2.80185	1.30541	-0.23814	1.54355
19.27	2.80354	1.3063	-0.238714	1.54501
19.28	2.80947	1.30757	-0.239322	1.54689
19.29	2.81877	1.30857	-0.239901	1.54847
19.3	2.82364	1.30926	-0.240435	1.54969
19.31	2.82797	1.31016	-0.240943	1.55111
19.32	2.83679	1.31133	-0.241416	1.55275
19.33	2.84662	1.31247	-0.241866	1.55434
19.34	2.853	1.31346	-0.2423	1.55576
19.35	2.85553	1.31429	-0.242731	1.55703
19.36	2.85835	1.31507	-0.243175	1.55825
19.37	2.86225	1.31618	-0.243591	1.55977
19.38	2.86997	1.3175	-0.243995	1.5615
19.39	2.8801	1.31832	-0.244444	1.56276
19.4	2.88477	1.31901	-0.244915	1.56393
19.41	2.88704	1.32025	-0.245454	1.5657
19.42	2.89692	1.32154	-0.246191	1.56773
19.43	2.90975	1.32237	-0.247055	1.56942
19.44	2.91282	1.32308	-0.24785	1.57093
19.45	2.9137	1.32433	-0.248603	1.57294
19.46	2.92615	1.32562	-0.249389	1.57501
19.47	2.93795	1.32639	-0.25009	1.57648
19.48	2.94354	1.32714	-0.250672	1.57781
19.49	2.95365	1.32817	-0.25121	1.57938
19.5	2.96402	1.32939	-0.251688	1.58108
19.51	2.96795	1.33049	-0.252075	1.58256
19.52	2.97396	1.33134	-0.252379	1.58372
19.53	2.98242	1.3324	-0.252669	1.58507
19.54	2.98762	1.33357	-0.253012	1.58658
19.55	2.9956	1.33447	-0.253389	1.58786
19.56	3.00817	1.33539	-0.253782	1.58917
19.57	3.01426	1.33643	-0.254194	1.59063
19.58	3.01825	1.33743	-0.254667	1.5921
19.59	3.03176	1.3384	-0.255261	1.59366
19.6	3.04269	1.33939	-0.255983	1.59538
19.61	3.04759	1.34049	-0.256861	1.59735
19.62	3.05537	1.34163	-0.257916	1.59954
19.63	3.06262	1.34254	-0.259065	1.60161
19.64	3.0694	1.34325	-0.260254	1.6035
19.65	3.07703	1.34419	-0.261471	1.60566
19.66	3.08295	1.34549	-0.262534	1.60803
19.67	3.08818	1.34673	-0.263318	1.61005
19.68	3.09583	1.3477	-0.263963	1.61166
19.69	3.10575	1.34861	-0.264582	1.61319
19.7	3.10994	1.34954	-0.265173	1.61471
19.71	3.11363	1.35041	-0.265734	1.61615
19.72	3.12584	1.35131	-0.266263	1.61757
19.73	3.13658	1.35226	-0.266804	1.61906
19.74	3.14043	1.35323	-0.267375	1.6206
19.75	3.14846	1.35447	-0.267908	1.62238
19.76	3.16017	1.35571	-0.268386	1.6241
19.77	3.17264	1.3566	-0.26885	1.62545
19.78	3.18506	1.35749	-0.269302	1.62679
19.79	3.189	1.35839	-0.269726	1.62811
19.8	3.18738	1.35919	-0.27012	1.62931
19.81	3.19139	1.36045	-0.270495	1.63095
19.82	3.1989	1.36177	-0.27088	1.63265
19.83	3.20508	1.36235	-0.271304	1.63365
19.84	3.21506	1.36314	-0.271785	1.63493
19.85	3.22582	1.36463	-0.27235	1.63698
19.86	3.22752	1.36573	-0.272964	1.63869
19.87	3.22858	1.36653	-0.273639	1.64016
19.88	3.24037	1.36764	-0.274464	1.6421
19.89	3.25494	1.36856	-0.275382	1.64394
19.9	3.26189	1.36931	-0.276207	1.64552
19.91	3.26575	1.37036	-0.276877	1.64723
19.92	3.27631	1.3714	-0.277454	1.64886
19.93	3.28782	1.3724	-0.277967	1.65037
19.94	3.29189	1.37341	-0.278419	1.65183
19.95	3.29725	1.37419	-0.278865	1.65305
19.96	3.30616	1.37494	-0.279353	1.65429
19.97	3.31224	1.37617	-0.279874	1.65605
19.98	3.31882	1.37749	-0.280395	1.65789
[truncated: 12,776 more rows]

## Sheet: M-70-11.0-92
Time [s]	Load [kN]	LVDT 1 [mm]	LVDT 2 [mm]	Displacement [mm]
0	0	0	0	0
0.01	0	0	0	0
0.02	2.6e-05	7e-06	0	7e-06
0.03	0.001416	0.00011	2e-06	0.000108
0.04	0.00834	0.000291	8e-06	0.000283
0.05	0.013157	0.000221	2e-06	0.000219
0.06	0.006187	0.000112	-1.6e-05	0.000128
0.07	0.003529	0.000473	-1.8e-05	0.000491
0.08	0.014442	0.000713	-7e-06	0.00072
0.09	0.020406	0.000524	8e-06	0.000516
0.1	0.010734	0.000359	2.5e-05	0.000334
0.11	0.005504	7.4e-05	1.1e-05	6.3e-05
0.12	0.008882	3e-06	-2.1e-05	2.4e-05
0.13	0.003365	0.000312	-8e-06	0.00032
0.14	0.00233	0.000306	2e-05	0.000286
0.15	0.01041	5.5e-05	5e-06	5e-05
0.16	0.008707	0.000114	-1e-05	0.000124
0.17	0.003461	0.000251	1.2e-05	0.000239
0.18	0.007909	0.000182	9e-06	0.000173
0.19	0.015222	0.00018	-2.3e-05	0.000203
0.2	0.016335	0.000142	-1.7e-05	0.000159
0.21	0.011237	0.000109	-1e-06	0.00011
0.22	0.005583	0.00015	-8e-06	0.000158
0.23	0.002029	0.000239	-1.3e-05	0.000252
0.24	0.001192	0.000225	-6e-06	0.000231
0.25	0.004052	6.8e-05	-8e-06	7.6e-05
0.26	0.005543	0.000177	-2.2e-05	0.000199
0.27	0.005159	0.000224	-2.1e-05	0.000245
0.28	0.004345	0.000109	-1.5e-05	0.000124
0.29	0.004937	8.7e-05	-1.7e-05	0.000104
0.3	0.006941	0.000214	-5e-06	0.000219
0.31	0.004369	0.000275	5e-06	0.00027
0.32	0.003088	0.000147	2e-06	0.000145
0.33	0.005169	0.000135	-3e-06	0.000138
0.34	0.006515	0.000263	-3e-06	0.000266
0.35	0.007301	0.000248	-6e-06	0.000254
0.36	0.004413	0.000141	-1.4e-05	0.000155
0.37	-0.002641	0.000229	-1.5e-05	0.000244
0.38	-0.002706	0.00028	-5e-06	0.000285
0.39	0.006002	0.00017	6e-06	0.000164
0.4	0.008047	0.000155	4e-06	0.000151
0.41	0.003574	0.000266	1e-05	0.000256
0.42	0.005868	0.00024	1.9e-05	0.000221
0.43	0.003992	0.000157	-6e-06	0.000163
0.44	-6.4e-05	0.000169	-2e-05	0.000189
0.45	0.00468	0.000255	-1.2e-05	0.000267
0.46	0.002389	0.000266	-2e-06	0.000268
0.47	0.001705	3.7e-05	3e-06	3.4e-05
0.48	0.014847	0.000205	0	0.000205
0.49	0.015501	0.000286	-9e-06	0.000295
0.5	0.011214	0.000242	-1e-05	0.000252
0.51	0.019502	0.000237	-5e-06	0.000242
0.52	0.015641	6.1e-05	-1e-06	6.2e-05
0.53	0.003262	0.000326	1e-06	0.000325
0.54	0.003536	0.000242	-8e-06	0.00025
0.55	0.008038	-0.000102	-2.2e-05	-8e-05
0.56	0.010817	0.000181	-6e-06	0.000187
0.57	0.010887	0.000245	7e-06	0.000238
0.58	0.007959	0.000191	-1.9e-05	0.00021
0.59	0.00804	0.000188	-3.3e-05	0.000221
0.6	0.00712	0.000161	-1.5e-05	0.000176
0.61	0.004573	0.000207	-8e-06	0.000215
0.62	0.000315	0.000199	-1.6e-05	0.000215
0.63	-0.00544	0.000239	-1.7e-05	0.000256
0.64	0.000643	0.00025	-7e-06	0.000257
0.65	0.011706	0.000244	7e-06	0.000237
0.66	0.010662	0.000161	1e-06	0.00016
0.67	0.005706	0.000223	-8e-06	0.000231
0.68	0.003114	0.000275	-7e-06	0.000282
0.69	-0.001055	0.000165	-1e-06	0.000166
0.7	-0.001812	0.000255	1e-06	0.000254
0.71	0.001546	0.000287	-9e-06	0.000296
0.72	0.002482	0.000174	-2e-05	0.000194
0.73	-9.3e-05	9.9e-05	-2.6e-05	0.000125
0.74	0.000121	0.0002	-1.6e-05	0.000216
0.75	0.003034	0.00034	-1e-05	0.00035
0.76	0.001657	0.000236	-1e-06	0.000237
0.77	-0.002246	9.4e-05	1.8e-05	7.6e-05
0.78	0.000122	0.000215	8e-06	0.000207
0.79	0.004431	0.000276	-1.4e-05	0.00029
0.8	0.001044	0.000177	-1.1e-05	0.000188
0.81	-0.000467	0.000241	-4e-06	0.000245
0.82	0.003193	0.000266	-1.1e-05	0.000277
0.83	0.002872	0.000213	-2.6e-05	0.000239
0.84	0.004083	0.000197	-2.3e-05	0.00022
0.85	0.00892	0.000212	-8e-06	0.00022
0.86	0.011046	0.00014	-1.8e-05	0.000158
0.87	0.00744	0.000105	-3e-05	0.000135
0.88	-0.000694	0.000286	-7e-06	0.000293
0.89	0.001057	0.000223	1e-06	0.000222
0.9	0.014289	0.000131	-1.7e-05	0.000148
0.91	0.013833	0.000279	-1.2e-05	0.000291
0.92	0.00185	0.000192	3e-06	0.000189
0.93	-0.001351	0.000185	-1.6e-05	0.000201
0.94	-0.000667	0.000258	-2.6e-05	0.000284
0.95	-0.004548	0.000226	2e-06	0.000224
0.96	-0.00671	0.000263	3e-06	0.00026
0.97	-0.002433	0.000194	-2e-05	0.000214
0.98	0.003232	0.000169	-4e-06	0.000173
0.99	0.002788	0.000297	1.1e-05	0.000286
1	0.000661	0.000244	-1.2e-05	0.000256
1.01	0.002199	0.00011	-2e-05	0.00013
1.02	-0.000237	0.000151	-5e-06	0.000156
1.03	-0.007299	0.000175	-6e-06	0.000181
1.04	-0.007046	0.000178	-2.3e-05	0.000201
1.05	-0.003317	0.000132	-3.9e-05	0.000171
1.06	-0.004366	0.000159	-3.6e-05	0.000195
1.07	-0.005918	0.00021	-3e-06	0.000213
1.08	-0.002852	0.000188	9e-06	0.000179
1.09	-1e-06	0.00023	-9e-06	0.000239
1.1	-0.003623	0.000284	-1.2e-05	0.000296
1.11	-0.00416	0.000239	-8e-06	0.000247
1.12	-0.000831	0.000103	-1.7e-05	0.00012
1.13	-0.005499	9.5e-05	-1e-05	0.000105
1.14	-0.009867	0.000194	-3e-06	0.000197
1.15	-0.004585	0.000282	-1.5e-05	0.000297
1.16	-0.001019	0.000267	-2.4e-05	0.000291
1.17	-0.000234	0.000144	-2.6e-05	0.00017
1.18	0.00047	0.000188	-1.1e-05	0.000199
1.19	-0.007271	0.000288	1.4e-05	0.000274
1.2	-0.015049	0.000128	-8e-06	0.000136
1.21	-0.007236	0.000149	-3.5e-05	0.000184
1.22	-0.000341	0.00042	-2.3e-05	0.000443
1.23	-0.005229	0.000261	-1.2e-05	0.000273
1.24	-0.0054	0.000117	-1.8e-05	0.000135
1.25	0.000332	0.000291	-1.6e-05	0.000307
1.26	-0.00036	0.000268	-1.8e-05	0.000286
1.27	-0.008398	0.000154	-2.7e-05	0.000181
1.28	-0.01049	0.000207	-9e-06	0.000216
1.29	-0.002758	0.000306	-2e-06	0.000308
1.3	0.00185	0.000266	-1.6e-05	0.000282
1.31	-0.000366	0.000215	-1.4e-05	0.000229
1.32	-0.001387	0.000233	-7e-06	0.00024
1.33	-0.005778	0.000198	-1.7e-05	0.000215
1.34	-0.015126	0.000227	-2.4e-05	0.000251
1.35	-0.015856	0.000293	-2e-05	0.000313
1.36	-0.00855	0.000301	-3.1e-05	0.000332
1.37	-0.007109	0.000167	-2.2e-05	0.000189
1.38	-0.007028	0.000234	1.2e-05	0.000222
1.39	-0.002213	0.000297	8e-06	0.000289
1.4	-0.004257	0.000207	-1.3e-05	0.00022
1.41	-0.010598	0.000208	-1e-05	0.000218
1.42	-0.005288	0.000228	-1.1e-05	0.000239
1.43	-0.000174	0.000259	-2.2e-05	0.000281
1.44	-0.006234	0.00031	-1.3e-05	0.000323
1.45	-0.00648	0.000293	0	0.000293
1.46	-0.009033	0.000107	-1.1e-05	0.000118
1.47	-0.016116	0.000273	-1.2e-05	0.000285
1.48	-0.003978	0.000408	0	0.000408
1.49	0.005686	0.000131	-1.7e-05	0.000148
1.5	-0.004053	0.000183	-3e-05	0.000213
1.51	-0.00506	0.00028	-1.8e-05	0.000298
1.52	-0.000122	0.000231	-2.8e-05	0.000259
1.53	-0.004503	0.000307	-2.8e-05	0.000335
1.54	-0.006999	0.000178	0	0.000178
1.55	-0.00616	0.000213	-8e-06	0.000221
1.56	-0.002806	0.000289	-2.8e-05	0.000317
1.57	0.004548	0.000127	-1.9e-05	0.000146
1.58	-0.000915	0.000291	-1.5e-05	0.000306
1.59	-0.006409	0.000262	-2.3e-05	0.000285
1.6	0.002756	0.000156	-2.6e-05	0.000182
1.61	0.004278	0.000244	-2.3e-05	0.000267
1.62	-0.002251	0.000186	-2.1e-05	0.000207
1.63	-0.003209	0.000134	-1.6e-05	0.00015
1.64	-0.003859	0.000148	-1e-05	0.000158
1.65	-0.006546	0.000309	-2.6e-05	0.000335
1.66	-0.009487	0.000295	-2.5e-05	0.00032
1.67	-0.008076	9.8e-05	1e-06	9.7e-05
1.68	-0.004057	0.000298	3e-06	0.000295
1.69	-0.002595	0.000369	-1.6e-05	0.000385
1.7	0.000253	0.000277	-2.9e-05	0.000306
1.71	0.004094	0.000236	-1.2e-05	0.000248
1.72	0.001361	9e-05	1e-06	8.9e-05
1.73	-0.002704	0.000238	-1.7e-05	0.000255
1.74	-0.001048	0.000237	-2e-05	0.000257
1.75	-0.000344	0.000146	-1.1e-05	0.000157
1.76	-3.2e-05	0.000189	-2.6e-05	0.000215
1.77	0.004254	0.000197	-2.7e-05	0.000224
1.78	0.005506	0.000215	-1.4e-05	0.000229
1.79	0.003336	8.2e-05	-1.1e-05	9.3e-05
1.8	0.00357	0.000222	-1.9e-05	0.000241
1.81	0	0.000335	-3e-05	0.000365
1.82	-0.001746	0.00016	-1.5e-05	0.000175
1.83	0.004783	0.000223	0	0.000223
1.84	0.004259	0.000285	-1.6e-05	0.000301
1.85	-0.004752	0.00035	-2.9e-05	0.000379
1.86	-0.006794	0.000195	-1.9e-05	0.000214
1.87	-0.003418	5.2e-05	-1.8e-05	7e-05
1.88	-0.002368	0.000262	-2.1e-05	0.000283
1.89	-0.003539	0.000195	-9e-06	0.000204
1.9	-0.005068	0.000202	-1.2e-05	0.000214
1.91	-0.006571	0.000219	-2.7e-05	0.000246
1.92	-0.007702	4.8e-05	-2e-05	6.8e-05
1.93	-0.007376	0.000323	-1.3e-05	0.000336
1.94	-0.009384	0.000277	-1.7e-05	0.000294
1.95	-0.013725	-1.3e-05	-1.7e-05	4e-06
1.96	-0.013356	5.9e-05	-2.1e-05	8e-05
1.97	-0.007344	0.00023	-3.3e-05	0.000263
1.98	-0.005845	0.000294	-2.1e-05	0.000315
1.99	-0.007718	0.000187	-5e-06	0.000192
2	-0.009017	0.000249	-2.6e-05	0.000275
2.01	-0.013205	0.000276	-3.9e-05	0.000315
2.02	-0.013594	0.000189	-2.5e-05	0.000214
2.03	-0.008992	0.000232	-2.1e-05	0.000253
2.04	-0.005678	0.000339	-2.4e-05	0.000363
2.05	-0.006111	0.000324	-1.9e-05	0.000343
2.06	-0.007143	5.6e-05	-1.2e-05	6.8e-05
2.07	-0.004545	0.000147	-1.1e-05	0.000158
2.08	-0.003465	0.000303	-2.7e-05	0.00033
2.09	-0.0039	0.000222	-3.3e-05	0.000255
2.1	-0.004209	0.000211	-1.8e-05	0.000229
2.11	-0.004823	0.000244	-1.7e-05	0.000261
2.12	-0.002649	0.000228	-3.4e-05	0.000262
2.13	-0.001256	0.00026	-2.9e-05	0.000289
2.14	-0.003033	0.000335	-1.4e-05	0.000349
2.15	-0.002378	0.000237	-2.7e-05	0.000264
2.16	-0.001296	0.000339	-4.5e-05	0.000384
2.17	-0.003057	0.000384	-4e-05	0.000424
2.18	-0.005644	0.000214	-1.7e-05	0.000231
2.19	-0.00616	0.000159	-1.6e-05	0.000175
2.2	-0.003094	0.000249	-4e-05	0.000289
2.21	0.000933	0.000396	-4.8e-05	0.000444
2.22	0.004096	0.000214	-4e-05	0.000254
2.23	0.006241	0.000203	-2.9e-05	0.000232
2.24	0.004667	0.000439	-2.2e-05	0.000461
2.25	-0.000426	0.000293	-2.5e-05	0.000318
2.26	-0.002621	0.000184	-2.5e-05	0.000209
2.27	0.000636	0.000204	-2.2e-05	0.000226
2.28	0.00342	0.000197	-2.6e-05	0.000223
2.29	-0.000228	0.000381	-2.4e-05	0.000405
2.3	-0.005324	0.000221	-1.9e-05	0.00024
2.31	-0.00093	0.000183	-2e-05	0.000203
2.32	0.001392	0.000325	-1.9e-05	0.000344
2.33	-0.004964	0.000146	-1.9e-05	0.000165
2.34	-0.006742	0.000317	-2.6e-05	0.000343
2.35	-0.004867	0.000289	-2.6e-05	0.000315
2.36	-0.005558	0.000143	-2.3e-05	0.000166
2.37	-0.008772	0.000376	-2.6e-05	0.000402
2.38	-0.010763	0.000273	-3.7e-05	0.00031
2.39	-0.005834	0.000214	-3.2e-05	0.000246
2.4	0.001477	0.000188	-1.2e-05	0.0002
2.41	0.000373	0.000197	-2.5e-05	0.000222
2.42	-0.007139	0.000275	-4.6e-05	0.000321
2.43	-0.007087	0.000262	-2e-05	0.000282
2.44	-0.001984	0.000288	-1.3e-05	0.000301
2.45	-0.00271	0.000246	-3.6e-05	0.000282
2.46	-0.005329	0.000187	-3.4e-05	0.000221
2.47	-0.005749	0.000167	-2.7e-05	0.000194
2.48	-0.003032	0.000348	-3.4e-05	0.000382
2.49	0.00158	0.000276	-3.4e-05	0.00031
2.5	-0.000189	0.000176	-3.3e-05	0.000209
2.51	-0.009107	0.00035	-3.5e-05	0.000385
2.52	-0.011415	0.000143	-2.4e-05	0.000167
2.53	-0.008035	8.5e-05	-2e-05	0.000105
2.54	-0.009766	0.000244	-3.5e-05	0.000279
2.55	-0.009547	0.000343	-4.2e-05	0.000385
2.56	-0.004723	0.000208	-2.5e-05	0.000233
2.57	-0.004382	1.8e-05	-1.6e-05	3.4e-05
2.58	-0.004425	0.000224	-2.8e-05	0.000252
2.59	0.000621	0.000135	-2.8e-05	0.000163
2.6	-0.003247	5.8e-05	-2.5e-05	8.3e-05
2.61	-0.009599	0.00034	-3.8e-05	0.000378
2.62	-0.003665	0.000193	-3e-05	0.000223
2.63	0.002152	4.3e-05	-1.4e-05	5.7e-05
2.64	-0.000673	0.000203	-2.9e-05	0.000232
2.65	-0.004142	0.000276	-4.2e-05	0.000318
2.66	-0.004011	0.000196	-3.1e-05	0.000227
2.67	-0.003418	0.000126	-1.4e-05	0.00014
2.68	-0.008113	0.000321	-1.4e-05	0.000335
2.69	-0.011457	0.000232	-2.6e-05	0.000258
2.7	-0.008095	4.1e-05	-3.9e-05	8e-05
2.71	-0.01294	0.000168	-3.6e-05	0.000204
2.72	-0.019107	0.00032	-2.3e-05	0.000343
2.73	-0.012914	0.00035	-3.5e-05	0.000385
2.74	-0.00425	0.000176	-3.6e-05	0.000212
2.75	-0.008408	0.000319	-1.2e-05	0.000331
2.76	-0.017176	0.000264	-2.1e-05	0.000285
2.77	-0.01357	0.000114	-4.2e-05	0.000156
2.78	-0.007351	0.000237	-3.4e-05	0.000271
2.79	-0.009592	0.00011	-2.7e-05	0.000137
2.8	-0.01642	7.8e-05	-2.9e-05	0.000107
2.81	-0.016746	0.000178	-2e-05	0.000198
2.82	-0.011785	0.000239	-1.9e-05	0.000258
2.83	-0.012917	0.000193	-3.3e-05	0.000226
2.84	-0.01602	0.000178	-3.5e-05	0.000213
2.85	-0.017745	0.000445	-2.8e-05	0.000473
2.86	-0.017268	0.000343	-3.1e-05	0.000374
2.87	-0.010168	3.3e-05	-3.5e-05	6.8e-05
2.88	-0.009769	0.000218	-3.3e-05	0.000251
2.89	-0.013568	0.000233	-3.3e-05	0.000266
2.9	-0.010417	9.2e-05	-3.7e-05	0.000129
2.91	-0.014647	0.000225	-3.6e-05	0.000261
2.92	-0.019073	0.000304	-3.3e-05	0.000337
2.93	-0.011287	0.000295	-3.3e-05	0.000328
2.94	-0.007082	0.000117	-3.1e-05	0.000148
2.95	-0.010123	0.000151	-4.1e-05	0.000192
2.96	-0.009527	0.000379	-4.7e-05	0.000426
2.97	-0.005871	0.000339	-3.4e-05	0.000373
2.98	-0.003067	0.00024	-1.8e-05	0.000258
2.99	-0.004256	0.000177	-1.5e-05	0.000192
3	-0.005804	0.000221	-2.9e-05	0.00025
3.01	-0.004579	0.00021	-3.4e-05	0.000244
3.02	-0.004895	0.000103	-2.6e-05	0.000129
3.03	-0.007048	0.000254	-3.4e-05	0.000288
3.04	-0.006624	0.000322	-4.4e-05	0.000366
3.05	-0.006778	0.000245	-3e-05	0.000275
3.06	-0.008011	0.000321	-2.3e-05	0.000344
3.07	-0.007764	0.000253	-3.4e-05	0.000287
3.08	-0.009725	0.000227	-2.9e-05	0.000256
3.09	-0.010917	0.000298	-3.2e-05	0.00033
3.1	-0.004094	0.000255	-3.6e-05	0.000291
3.11	0.005113	0.000149	-2.9e-05	0.000178
3.12	0.006313	0.000193	-5.3e-05	0.000246
3.13	0.001999	0.000341	-6.3e-05	0.000404
3.14	0.002686	0.000303	-3e-05	0.000333
3.15	0.004774	0.00019	-2e-05	0.00021
3.16	0.00229	0.000286	-5.3e-05	0.000339
3.17	0.000227	0.000251	-4.7e-05	0.000298
3.18	-0.002009	0.000201	-2e-05	0.000221
3.19	-0.004661	0.000241	-3.7e-05	0.000278
3.2	-0.002561	0.000313	-5.7e-05	0.00037
3.21	-0.002284	0.000268	-4.7e-05	0.000315
3.22	-0.006259	0.000225	-2.6e-05	0.000251
3.23	-0.006296	0.000285	-3.1e-05	0.000316
3.24	-0.009101	0.000291	-4e-05	0.000331
3.25	-0.016274	0.000274	-2.6e-05	0.0003
3.26	-0.01225	0.000164	-4e-05	0.000204
3.27	-0.001252	0.00018	-6.7e-05	0.000247
3.28	-0.001123	0.000289	-4.2e-05	0.000331
3.29	-0.007596	0.000269	-4e-06	0.000273
3.3	-0.00624	0.000263	-1.7e-05	0.00028
3.31	-0.000834	0.000209	-3.8e-05	0.000247
3.32	-0.00264	0.000321	-2.7e-05	0.000348
3.33	-0.007802	0.000328	-3.5e-05	0.000363
3.34	-0.00917	0.0002	-5.5e-05	0.000255
3.35	-0.011048	0.000368	-4.3e-05	0.000411
3.36	-0.015446	0.000291	-2.4e-05	0.000315
3.37	-0.015253	0.00026	-4.5e-05	0.000305
3.38	-0.006223	0.000335	-5.1e-05	0.000386
3.39	-0.005172	0.0002	-2.6e-05	0.000226
3.4	-0.014063	0.000425	-3.4e-05	0.000459
3.41	-0.015398	0.000322	-4e-05	0.000362
3.42	-0.010131	0.000106	-3.7e-05	0.000143
3.43	-0.011245	0.000305	-5e-05	0.000355
3.44	-0.014914	0.000265	-5e-05	0.000315
3.45	-0.012215	0.0002	-4.9e-05	0.000249
3.46	-0.009538	0.00024	-5.6e-05	0.000296
3.47	-0.008929	0.000261	-4.7e-05	0.000308
3.48	-0.009262	0.000447	-3.7e-05	0.000484
3.49	-0.014056	0.000296	-3.9e-05	0.000335
3.5	-0.01763	0.000255	-3.1e-05	0.000286
3.51	-0.014269	0.000487	-3.6e-05	0.000523
3.52	-0.012114	0.000358	-4.8e-05	0.000406
3.53	-0.010969	0.000235	-4.2e-05	0.000277
3.54	-0.007656	0.000273	-4.4e-05	0.000317
3.55	-0.00937	0.000221	-5.2e-05	0.000273
3.56	-0.011616	0.000286	-4.6e-05	0.000332
3.57	-0.004245	0.000241	-3.7e-05	0.000278
3.58	0.002863	0.000105	-3.7e-05	0.000142
3.59	0.000937	0.000351	-4.2e-05	0.000393
3.6	-0.006633	0.000471	-5.8e-05	0.000529
3.61	-0.013114	0.000165	-6e-05	0.000225
3.62	-0.013106	0.000211	-3.7e-05	0.000248
3.63	-0.010167	0.00034	-2.3e-05	0.000363
3.64	-0.007045	0.000219	-4.3e-05	0.000262
3.65	-0.004489	0.000206	-5.2e-05	0.000258
3.66	-0.007766	0.000153	-2.9e-05	0.000182
3.67	-0.013974	0.000306	-1e-05	0.000316
3.68	-0.015244	0.000224	-8e-06	0.000232
3.69	-0.011652	0.000141	-2.3e-05	0.000164
3.7	-0.009807	0.000395	-3.8e-05	0.000433
3.71	-0.008993	0.000307	-3.3e-05	0.00034
3.72	-0.007804	0.000303	-4.3e-05	0.000346
3.73	-0.010914	0.000361	-5.3e-05	0.000414
3.74	-0.014904	0.00029	-3.6e-05	0.000326
3.75	-0.011772	0.000359	-3.5e-05	0.000394
3.76	-0.007379	0.000251	-5.7e-05	0.000308
3.77	-0.008525	0.000192	-4.2e-05	0.000234
3.78	-0.012744	0.000335	-2e-05	0.000355
3.79	-0.017612	0.000342	-3.2e-05	0.000374
3.8	-0.020125	0.000337	-4.7e-05	0.000384
3.81	-0.018562	0.000334	-4.9e-05	0.000383
3.82	-0.014618	0.000358	-5.1e-05	0.000409
3.83	-0.009827	0.000204	-5.8e-05	0.000262
3.84	-0.010401	0.000306	-5.8e-05	0.000364
3.85	-0.014794	0.00035	-4.8e-05	0.000398
3.86	-0.012764	0.000274	-3.5e-05	0.000309
3.87	-0.010296	0.000349	-4.6e-05	0.000395
3.88	-0.011486	0.000192	-7e-05	0.000262
3.89	-0.010083	0.000318	-5.6e-05	0.000374
3.9	-0.011164	0.000389	-3.6e-05	0.000425
3.91	-0.013673	0.000229	-4.7e-05	0.000276
3.92	-0.011411	0.000358	-5.2e-05	0.00041
3.93	-0.005009	0.000262	-4.1e-05	0.000303
3.94	-0.000581	0.000222	-4e-05	0.000262
3.95	-0.005704	0.000319	-3.5e-05	0.000354
3.96	-0.012187	0.000286	-3.4e-05	0.00032
3.97	-0.009014	0.0003	-4.4e-05	0.000344
3.98	-0.001642	0.000213	-3.7e-05	0.00025
3.99	0.001398	0.000296	-3.4e-05	0.00033
4	-0.004497	0.000538	-5e-05	0.000588
4.01	-0.006463	0.000338	-3.6e-05	0.000374
4.02	0.002885	0.000228	-2.2e-05	0.00025
4.03	0.001018	0.000274	-4.4e-05	0.000318
4.04	-0.006871	0.000355	-5.5e-05	0.00041
4.05	-0.001501	0.000401	-3.8e-05	0.000439
4.06	-0.000853	0.000212	-2.6e-05	0.000238
4.07	-0.005413	0.000212	-2.1e-05	0.000233
4.08	-7.6e-05	0.000328	-2.6e-05	0.000354
4.09	0.001465	0.000255	-3.7e-05	0.000292
4.1	-0.005897	0.000213	-4.4e-05	0.000257
4.11	-0.00645	0.000342	-3.8e-05	0.00038
4.12	-0.002526	0.000259	-3e-05	0.000289
4.13	-0.001498	0.000292	-4.2e-05	0.000334
4.14	-0.001988	0.000381	-4.8e-05	0.000429
4.15	-0.00254	0.000323	-3e-05	0.000353
4.16	-0.003238	0.000316	-3.5e-05	0.000351
4.17	-0.004532	0.000276	-4.6e-05	0.000322
4.18	-0.006097	0.000346	-4.9e-05	0.000395
4.19	-0.004552	0.000369	-5.4e-05	0.000423
4.2	-0.002524	0.000303	-5.2e-05	0.000355
4.21	-0.00353	0.000277	-4.8e-05	0.000325
4.22	-0.001319	0.000337	-5.2e-05	0.000389
4.23	0.004721	0.000371	-6.4e-05	0.000435
4.24	0.006663	0.000224	-5.8e-05	0.000282
4.25	0.002231	0.000144	-4.2e-05	0.000186
4.26	-0.002393	0.00038	-3.6e-05	0.000416
4.27	-0.001375	0.000367	-3.2e-05	0.000399
4.28	0.001502	0.000266	-3.8e-05	0.000304
4.29	-0.000587	0.000346	-4.2e-05	0.000388
4.3	-0.002408	0.0004	-3.7e-05	0.000437
4.31	-0.003121	0.000338	-4.9e-05	0.000387
4.32	-0.007436	0.000281	-4.7e-05	0.000328
4.33	-0.006225	0.000306	-3.6e-05	0.000342
4.34	-0.000498	0.000195	-4.1e-05	0.000236
4.35	-0.005469	0.000365	-4.6e-05	0.000411
4.36	-0.012966	0.000459	-4.9e-05	0.000508
4.37	-0.010087	0.000206	-3.7e-05	0.000243
4.38	-0.00667	0.000357	-1.9e-05	0.000376
4.39	-0.007198	0.000457	-3.3e-05	0.00049
4.4	-0.001685	0.000276	-5.5e-05	0.000331
4.41	0.003245	0.000288	-4.6e-05	0.000334
4.42	-0.000902	0.000229	-3.3e-05	0.000262
4.43	-0.003421	0.00025	-4.7e-05	0.000297
4.44	-0.003815	0.000449	-7.3e-05	0.000522
4.45	-0.00585	0.000407	-5.4e-05	0.000461
4.46	-0.003379	0.000267	-2.1e-05	0.000288
4.47	-0.000522	0.000321	-4.2e-05	0.000363
4.48	-0.005325	0.000445	-5.9e-05	0.000504
4.49	-0.011319	0.000363	-3.9e-05	0.000402
4.5	-0.008068	0.000301	-3.6e-05	0.000337
4.51	-0.005187	0.000391	-4.5e-05	0.000436
4.52	-0.010683	0.000448	-5e-05	0.000498
4.53	-0.016345	0.00039	-4e-05	0.00043
4.54	-0.015085	0.000218	-3.7e-05	0.000255
4.55	-0.009481	0.00032	-4.5e-05	0.000365
4.56	-0.008193	0.000444	-4e-05	0.000484
4.57	-0.009167	0.000388	-4.2e-05	0.00043
4.58	-0.006594	0.000358	-5e-05	0.000408
4.59	-0.002364	0.000167	-3.9e-05	0.000206
4.6	-0.002458	0.000294	-3.7e-05	0.000331
4.61	-0.005975	0.000418	-4.6e-05	0.000464
4.62	-0.003533	0.000223	-4.8e-05	0.000271
4.63	0.003419	0.000426	-5.6e-05	0.000482
4.64	0.005285	0.000486	-5.2e-05	0.000538
4.65	0.005124	0.000248	-3.3e-05	0.000281
4.66	0.000354	0.000303	-4.4e-05	0.000347
4.67	-0.007756	0.000437	-6.4e-05	0.000501
4.68	-0.006869	0.000256	-4.8e-05	0.000304
4.69	-0.004226	0.000236	-4e-05	0.000276
4.7	-0.012359	0.00038	-6.6e-05	0.000446
4.71	-0.016521	0.000224	-7e-05	0.000294
4.72	-0.009604	0.000223	-4.7e-05	0.00027
4.73	-0.006082	0.000392	-3.7e-05	0.000429
4.74	-0.005683	0.000347	-4.2e-05	0.000389
4.75	-0.001661	0.000357	-4.6e-05	0.000403
4.76	-0.002583	0.00026	-4.2e-05	0.000302
4.77	-0.007444	0.00015	-4.1e-05	0.000191
4.78	-0.005797	0.000271	-5e-05	0.000321
4.79	-0.003742	0.000454	-6e-05	0.000514
4.8	-0.011698	0.000336	-6e-05	0.000396
4.81	-0.018362	0.000199	-4.3e-05	0.000242
4.82	-0.015722	0.000393	-3.6e-05	0.000429
4.83	-0.014213	0.000312	-3.6e-05	0.000348
4.84	-0.013268	0.000286	-3.5e-05	0.000321
4.85	-0.010671	0.000439	-3.1e-05	0.00047
4.86	-0.01206	0.000265	-3.3e-05	0.000298
4.87	-0.015437	0.000396	-4.8e-05	0.000444
4.88	-0.014741	0.000412	-4.7e-05	0.000459
4.89	-0.013486	0.000194	-4.3e-05	0.000237
4.9	-0.012508	0.000278	-6e-05	0.000338
4.91	-0.00909	0.000317	-5.8e-05	0.000375
4.92	-0.009053	0.000392	-3.9e-05	0.000431
4.93	-0.012423	0.000427	-4.4e-05	0.000471
4.94	-0.010895	0.000235	-5.9e-05	0.000294
4.95	-0.009804	0.000206	-4.8e-05	0.000254
4.96	-0.011119	0.000396	-2.2e-05	0.000418
4.97	-0.0077	0.000349	-2.1e-05	0.00037
4.98	-0.006799	0.000356	-5.1e-05	0.000407
4.99	-0.012039	0.000341	-5.2e-05	0.000393
5	-0.011714	0.000263	-3.8e-05	0.000301
5.01	-0.005733	0.000408	-5.1e-05	0.000459
5.02	-0.01024	0.000287	-6.6e-05	0.000353
5.03	-0.019434	0.000251	-6e-05	0.000311
5.04	-0.015477	0.000389	-5.6e-05	0.000445
5.05	-0.007965	0.000307	-5.3e-05	0.00036
5.06	-0.010016	0.000358	-4.7e-05	0.000405
5.07	-0.01206	0.000312	-4.9e-05	0.000361
5.08	-0.011534	0.000306	-6e-05	0.000366
5.09	-0.017746	0.000427	-7e-05	0.000497
5.1	-0.019591	0.000311	-7e-05	0.000381
5.11	-0.015296	0.000273	-6.2e-05	0.000335
5.12	-0.017835	0.000404	-5.1e-05	0.000455
5.13	-0.016608	0.000264	-3.4e-05	0.000298
5.14	-0.009268	0.000193	-3.2e-05	0.000225
5.15	-0.009646	0.000323	-5.4e-05	0.000377
5.16	-0.0148	0.000377	-6.1e-05	0.000438
5.17	-0.016612	0.000329	-5.4e-05	0.000383
5.18	-0.014115	0.000343	-6.3e-05	0.000406
5.19	-0.011141	0.000484	-7.1e-05	0.000555
5.2	-0.010187	0.000241	-5.5e-05	0.000296
5.21	-0.011196	0.000228	-4.5e-05	0.000273
5.22	-0.015881	0.000423	-5.2e-05	0.000475
5.23	-0.019723	0.000215	-5.7e-05	0.000272
5.24	-0.017397	0.000279	-6.8e-05	0.000347
5.25	-0.012461	0.000438	-7.2e-05	0.00051
5.26	-0.006783	0.000365	-4.9e-05	0.000414
5.27	-0.001457	0.000362	-4.5e-05	0.000407
5.28	0.001466	0.000355	-6.6e-05	0.000421
5.29	0.000706	0.000219	-6.9e-05	0.000288
5.3	-0.005013	0.00026	-5.8e-05	0.000318
5.31	-0.007603	0.000376	-5.4e-05	0.00043
5.32	0.002545	0.000357	-5.3e-05	0.00041
5.33	0.007872	0.000367	-5.5e-05	0.000422
5.34	-0.001397	0.000366	-7.3e-05	0.000439
5.35	-0.000941	0.000355	-7.3e-05	0.000428
5.36	0.010629	0.000478	-6.1e-05	0.000539
5.37	0.012929	0.000159	-5.8e-05	0.000217
5.38	0.009394	0.000266	-4.4e-05	0.00031
5.39	0.006077	0.000569	-4e-05	0.000609
5.4	0.004287	0.000189	-5.7e-05	0.000246
5.41	0.006581	0.000164	-6.4e-05	0.000228
5.42	0.006508	0.000475	-5.1e-05	0.000526
5.43	0.005032	0.000444	-5.3e-05	0.000497
5.44	0.001992	0.000309	-7.2e-05	0.000381
5.45	-0.006077	0.000216	-6.1e-05	0.000277
5.46	-0.010278	0.000259	-4.9e-05	0.000308
5.47	-0.00623	0.000299	-6.4e-05	0.000363
5.48	-0.002083	0.000221	-5.7e-05	0.000278
5.49	-0.001262	0.000366	-4e-05	0.000406
5.5	0.00016	0.000504	-5.1e-05	0.000555
5.51	-0.002182	0.000286	-6.4e-05	0.00035
5.52	-0.005078	0.00024	-6e-05	0.0003
5.53	0.000262	0.000397	-7.8e-05	0.000475
5.54	0.003668	0.000316	-7.5e-05	0.000391
5.55	0.003206	0.00043	-3.9e-05	0.000469
5.56	0.0079	0.000363	-4.8e-05	0.000411
5.57	0.003843	0.000189	-8.1e-05	0.00027
5.58	-0.00635	0.000429	-7.7e-05	0.000506
5.59	-0.007791	0.000362	-6.2e-05	0.000424
5.6	-0.008095	0.000416	-4.9e-05	0.000465
5.61	-0.014268	0.000408	-4.6e-05	0.000454
5.62	-0.013929	0.000183	-6e-05	0.000243
5.63	-0.00337	0.000307	-6.3e-05	0.00037
5.64	0.000335	0.000461	-6.1e-05	0.000522
5.65	-0.004151	0.000457	-6.3e-05	0.00052
5.66	-0.002967	0.000346	-6.1e-05	0.000407
5.67	0.001218	0.00038	-6.3e-05	0.000443
5.68	0.000631	0.000446	-7.6e-05	0.000522
5.69	0.002217	0.000309	-6.9e-05	0.000378
5.7	0.008235	0.00033	-4.3e-05	0.000373
5.71	0.007268	0.00041	-3.5e-05	0.000445
5.72	-0.00212	0.000335	-3.8e-05	0.000373
5.73	-0.003672	0.00043	-4.4e-05	0.000474
5.74	0.000992	0.000395	-5.2e-05	0.000447
5.75	-0.000824	0.000275	-5.3e-05	0.000328
5.76	-0.001973	0.000348	-6.1e-05	0.000409
5.77	-0.002976	0.000299	-6.3e-05	0.000362
5.78	-0.006659	0.0003	-4.5e-05	0.000345
5.79	-0.003927	0.000319	-2.7e-05	0.000346
5.8	4.7e-05	0.000322	-3.2e-05	0.000354
5.81	-0.002653	0.000352	-4.5e-05	0.000397
5.82	-0.005094	0.000404	-6.3e-05	0.000467
5.83	-0.002103	0.000231	-7.1e-05	0.000302
5.84	-0.003188	0.000241	-5.9e-05	0.0003
5.85	-0.005398	0.000432	-5.8e-05	0.00049
5.86	-0.001123	0.000302	-6.4e-05	0.000366
5.87	0.0003	0.000286	-6.2e-05	0.000348
5.88	-0.007228	0.000408	-6.2e-05	0.00047
5.89	-0.01372	0.000371	-6e-05	0.000431
5.9	-0.011548	0.000443	-6e-05	0.000503
5.91	-0.008662	0.000347	-6.5e-05	0.000412
5.92	-0.008358	0.000254	-5.4e-05	0.000308
5.93	-0.007087	0.000498	-5.7e-05	0.000555
5.94	-0.002492	0.001122	-7e-05	0.001192
5.95	0.003885	0.002394	-4.8e-05	0.002442
5.96	0.004659	0.00339	-4.7e-05	0.003437
5.97	0.003523	0.004124	-7.1e-05	0.004195
5.98	0.004643	0.005405	-5.8e-05	0.005463
5.99	0.00349	0.00638	-4.3e-05	0.006423
6	0.000992	0.007172	-5.9e-05	0.007231
6.01	0.001854	0.008244	-6e-05	0.008304
6.02	0.004221	0.009215	-4.1e-05	0.009256
6.03	0.003141	0.010034	-6e-05	0.010094
6.04	0.003685	0.01081	-7.7e-05	0.010887
6.05	0.007207	0.011577	-5.8e-05	0.011635
6.06	0.002484	0.01243	-4.1e-05	0.012471
6.07	-0.006311	0.013118	-4.8e-05	0.013166
6.08	-0.002647	0.013619	-6.9e-05	0.013688
6.09	0.009004	0.014115	-7.2e-05	0.014187
6.1	0.00867	0.01451	-5.6e-05	0.014566
6.11	0.002143	0.015	-3.8e-05	0.015038
6.12	0.008189	0.015825	-3.7e-05	0.015862
6.13	0.015213	0.016634	-5.6e-05	0.01669
6.14	0.012993	0.016995	-5.5e-05	0.01705
6.15	0.016685	0.017496	-3.2e-05	0.017528
6.16	0.023672	0.01845	-2.5e-05	0.018475
6.17	0.023029	0.019374	-2.7e-05	0.019401
6.18	0.023661	0.020334	-2.2e-05	0.020356
6.19	0.026222	0.021413	-3.6e-05	0.021449
6.2	0.027525	0.022406	-4.8e-05	0.022454
6.21	0.03243	0.02343	-3.3e-05	0.023463
6.22	0.030808	0.024553	-4.2e-05	0.024595
6.23	0.025443	0.025646	-5.7e-05	0.025703
6.24	0.030612	0.026631	-3.7e-05	0.026668
6.25	0.040672	0.027648	-3.4e-05	0.027682
6.26	0.044719	0.028708	-5.4e-05	0.028762
6.27	0.040899	0.029743	-4.3e-05	0.029786
6.28	0.040778	0.030845	-2.7e-05	0.030872
6.29	0.04645	0.031913	-1.3e-05	0.031926
6.3	0.045716	0.032932	-1e-06	0.032933
6.31	0.041264	0.034071	-1.9e-05	0.03409
6.32	0.046057	0.035136	-3.2e-05	0.035168
6.33	0.056088	0.036061	-1.5e-05	0.036076
6.34	0.06002	0.037208	-1.5e-05	0.037223
6.35	0.062577	0.038374	-2.8e-05	0.038402
6.36	0.069271	0.039232	-3.1e-05	0.039263
6.37	0.071441	0.040171	-2.9e-05	0.0402
6.38	0.070437	0.041304	-2.4e-05	0.041328
6.39	0.074896	0.042273	-1.4e-05	0.042287
6.4	0.080898	0.043355	-8e-06	0.043363
6.41	0.085144	0.044508	-6e-06	0.044514
6.42	0.088229	0.045479	-3e-06	0.045482
6.43	0.089988	0.046488	-5e-06	0.046493
6.44	0.090076	0.047567	-1.7e-05	0.047584
6.45	0.090834	0.048532	-2.7e-05	0.048559
6.46	0.095145	0.049555	-2.1e-05	0.049576
6.47	0.103048	0.050734	-1.5e-05	0.050749
6.48	0.105548	0.051724	-1.8e-05	0.051742
6.49	0.103577	0.052692	-1.3e-05	0.052705
6.5	0.107101	0.053833	-1.5e-05	0.053848
6.51	0.107775	0.054745	-2.6e-05	0.054771
6.52	0.10672	0.055624	-1.7e-05	0.055641
6.53	0.113881	0.056782	-1.2e-05	0.056794
6.54	0.120409	0.057773	-1.7e-05	0.05779
6.55	0.125746	0.058606	-4e-06	0.05861
6.56	0.131083	0.059714	0	0.059714
6.57	0.132842	0.060842	-1.8e-05	0.06086
6.58	0.136093	0.061765	-6e-06	0.061771
6.59	0.140366	0.062849	2.1e-05	0.062828
6.6	0.143282	0.063895	6e-06	0.063889
6.61	0.144163	0.064784	-4e-06	0.064788
6.62	0.142426	0.065872	2e-06	0.06587
6.63	0.142302	0.06697	0	0.06697
6.64	0.14747	0.067866	9e-06	0.067857
6.65	0.157835	0.068854	3e-06	0.068851
6.66	0.163228	0.06992	-1.8e-05	0.069938
6.67	0.157475	0.070909	-4e-06	0.070913
6.68	0.159009	0.071938	1.1e-05	0.071927
6.69	0.174057	0.073005	3e-06	0.073002
6.7	0.179161	0.073987	-3e-06	0.07399
6.71	0.170984	0.074982	-1e-05	0.074992
6.72	0.17105	0.07606	-1.3e-05	0.076073
6.73	0.183082	0.077049	1e-05	0.077039
6.74	0.187111	0.078075	2.3e-05	0.078052
6.75	0.181179	0.079216	1.4e-05	0.079202
6.76	0.183381	0.080133	-1e-06	0.080134
6.77	0.194195	0.081071	-1.2e-05	0.081083
6.78	0.202008	0.082246	-1.5e-05	0.082261
6.79	0.204588	0.083253	-2.5e-05	0.083278
6.8	0.209651	0.084161	-3e-05	0.084191
6.81	0.215017	0.0853	-1.4e-05	0.085314
6.82	0.217189	0.08626	-8e-06	0.086268
6.83	0.222091	0.087095	-2.1e-05	0.087116
6.84	0.230295	0.088291	-3e-05	0.088321
6.85	0.238357	0.089387	-4.9e-05	0.089436
6.86	0.24303	0.090219	-4.8e-05	0.090267
6.87	0.245132	0.091304	-1.9e-05	0.091323
6.88	0.248124	0.092344	-4.2e-05	0.092386
6.89	0.256688	0.093233	-9.8e-05	0.093331
6.9	0.261426	0.094367	-0.000101	0.094468
6.91	0.25519	0.095443	-0.000119	0.095562
6.92	0.253005	0.096239	-0.000248	0.096487
6.93	0.257591	0.097137	-0.000472	0.097609
6.94	0.26044	0.098194	-0.000897	0.099091
6.95	0.263833	0.099242	-0.002019	0.101261
6.96	0.272841	0.100276	-0.004928	0.105204
6.97	0.281996	0.101262	-0.009351	0.110613
6.98	0.281371	0.102323	-0.012016	0.114339
6.99	0.277531	0.103452	-0.012047	0.115499
7	0.284075	0.104391	-0.012074	0.116465
7.01	0.295715	0.105394	-0.012518	0.117912
7.02	0.300984	0.10648	-0.012515	0.118995
7.03	0.304841	0.107462	-0.012587	0.120049
7.04	0.308044	0.108547	-0.01288	0.121427
7.05	0.308974	0.109639	-0.012998	0.122637
7.06	0.313225	0.110519	-0.013126	0.123645
7.07	0.321183	0.111534	-0.013466	0.125
7.08	0.328715	0.112744	-0.013917	0.126661
7.09	0.329477	0.113671	-0.014379	0.12805
7.1	0.32497	0.114547	-0.014847	0.129394
7.11	0.329298	0.115751	-0.015405	0.131156
7.12	0.341816	0.116853	-0.016026	0.132879
7.13	0.344473	0.117799	-0.016509	0.134308
7.14	0.341454	0.118875	-0.016822	0.135697
7.15	0.345363	0.119802	-0.01714	0.136942
7.16	0.352484	0.120699	-0.017529	0.138228
7.17	0.359557	0.12184	-0.017872	0.139712
7.18	0.360884	0.122884	-0.018173	0.141057
7.19	0.356353	0.123829	-0.018573	0.142402
7.2	0.360798	0.12493	-0.019085	0.144015
7.21	0.370136	0.125933	-0.019705	0.145638
7.22	0.373999	0.12678	-0.020497	0.147277
7.23	0.378485	0.12783	-0.021389	0.149219
7.24	0.385565	0.128865	-0.022278	0.151143
7.25	0.388669	0.129666	-0.023116	0.152782
7.26	0.385651	0.130708	-0.023917	0.154625
7.27	0.383379	0.13187	-0.024857	0.156727
7.28	0.388697	0.132773	-0.026173	0.158946
7.29	0.397385	0.133792	-0.027549	0.161341
7.3	0.405209	0.134956	-0.028419	0.163375
7.31	0.406327	0.135801	-0.028969	0.16477
7.32	0.403271	0.136603	-0.029553	0.166156
7.33	0.413015	0.137734	-0.030021	0.167755
7.34	0.424752	0.138829	-0.030384	0.169213
7.35	0.424731	0.139783	-0.030828	0.170611
7.36	0.425342	0.140846	-0.031275	0.172121
7.37	0.43304	0.141845	-0.031668	0.173513
7.38	0.441319	0.142795	-0.032076	0.174871
7.39	0.443728	0.143917	-0.032472	0.176389
7.4	0.441584	0.145016	-0.032828	0.177844
7.41	0.442176	0.146057	-0.033238	0.179295
7.42	0.447477	0.147178	-0.033811	0.180989
7.43	0.455841	0.148107	-0.034592	0.182699
7.44	0.464008	0.149	-0.03555	0.18455
7.45	0.468578	0.150187	-0.036497	0.186684
7.46	0.467941	0.151275	-0.037269	0.188544
7.47	0.467786	0.152019	-0.037846	0.189865
7.48	0.473321	0.152929	-0.038269	0.191198
7.49	0.476974	0.154172	-0.038631	0.192803
7.5	0.480468	0.155267	-0.038992	0.194259
7.51	0.490991	0.156196	-0.039364	0.19556
7.52	0.497384	0.157188	-0.039836	0.197024
7.53	0.497542	0.158186	-0.040449	0.198635
7.54	0.504496	0.15915	-0.041119	0.200269
7.55	0.514097	0.160108	-0.041739	0.201847
7.56	0.520823	0.1611	-0.042303	0.203403
7.57	0.530388	0.162146	-0.042956	0.205102
7.58	0.537107	0.163206	-0.043783	0.206989
7.59	0.52961	0.164125	-0.044694	0.208819
7.6	0.528444	0.165093	-0.045546	0.210639
7.61	0.548363	0.166261	-0.04621	0.212471
7.62	0.557681	0.167231	-0.046705	0.213936
7.63	0.54713	0.168041	-0.047202	0.215243
7.64	0.548679	0.169124	-0.047702	0.216826
7.65	0.560682	0.170279	-0.048206	0.218485
7.66	0.56139	0.171259	-0.048804	0.220063
7.67	0.558004	0.172323	-0.0494	0.221723
7.68	0.564639	0.173406	-0.049955	0.223361
7.69	0.572958	0.174292	-0.050543	0.224835
7.7	0.570193	0.175247	-0.051088	0.226335
7.71	0.568431	0.176333	-0.05158	0.227913
7.72	0.579152	0.177264	-0.052125	0.229389
7.73	0.588334	0.178292	-0.052705	0.230997
7.74	0.593117	0.179433	-0.053309	0.232742
7.75	0.604258	0.180445	-0.053965	0.23441
7.76	0.612422	0.181608	-0.054617	0.236225
7.77	0.611834	0.182682	-0.055236	0.237918
7.78	0.614248	0.183463	-0.055833	0.239296
7.79	0.618635	0.18449	-0.056393	0.240883
7.8	0.620377	0.185632	-0.05691	0.242542
7.81	0.62374	0.186545	-0.057396	0.243941
7.82	0.629776	0.187548	-0.057843	0.245391
7.83	0.63344	0.188647	-0.058243	0.24689
7.84	0.636182	0.189518	-0.058627	0.248145
7.85	0.640644	0.190472	-0.059013	0.249485
7.86	0.641949	0.19161	-0.059442	0.251052
7.87	0.644585	0.192547	-0.060017	0.252564
7.88	0.653911	0.193528	-0.060762	0.25429
7.89	0.660766	0.194625	-0.061672	0.256297
7.9	0.661829	0.195512	-0.062698	0.25821
7.91	0.663524	0.196456	-0.063633	0.260089
7.92	0.670928	0.197557	-0.064276	0.261833
7.93	0.682908	0.198463	-0.064665	0.263128
7.94	0.687644	0.19933	-0.064973	0.264303
7.95	0.687013	0.200392	-0.065263	0.265655
7.96	0.692841	0.201409	-0.065551	0.26696
7.97	0.702179	0.202347	-0.065895	0.268242
7.98	0.709157	0.203422	-0.066268	0.26969
7.99	0.710621	0.204463	-0.06667	0.271133
8	0.71191	0.205333	-0.067217	0.27255
8.01	0.721033	0.206382	-0.06789	0.274272
8.02	0.730696	0.207571	-0.068591	0.276162
8.03	0.734494	0.208547	-0.069319	0.277866
8.04	0.736922	0.209565	-0.070017	0.279582
8.05	0.742037	0.210675	-0.070616	0.281291
8.06	0.7465	0.211625	-0.07114	0.282765
8.07	0.746382	0.212659	-0.071595	0.284254
8.08	0.747365	0.213815	-0.071988	0.285803
8.09	0.752359	0.214721	-0.072368	0.287089
8.1	0.758022	0.215622	-0.072781	0.288403
8.11	0.761932	0.216736	-0.073207	0.289943
8.12	0.7696	0.217747	-0.073629	0.291376
8.13	0.777131	0.218786	-0.074078	0.292864
8.14	0.776923	0.219978	-0.074522	0.2945
8.15	0.779806	0.220893	-0.074927	0.29582
8.16	0.787496	0.221766	-0.075281	0.297047
8.17	0.791197	0.222905	-0.075626	0.298531
8.18	0.795012	0.223876	-0.076011	0.299887
8.19	0.796151	0.224689	-0.076392	0.301081
8.2	0.79577	0.225769	-0.076788	0.302557
8.21	0.802052	0.226862	-0.077269	0.304131
8.22	0.810115	0.227747	-0.077769	0.305516
8.23	0.813136	0.228769	-0.078206	0.306975
8.24	0.812826	0.229813	-0.078582	0.308395
8.25	0.814889	0.230678	-0.078925	0.309603
8.26	0.822514	0.231756	-0.07926	0.311016
8.27	0.829385	0.232859	-0.07956	0.312419
8.28	0.82995	0.233662	-0.07981	0.313472
8.29	0.829678	0.23465	-0.080029	0.314679
8.3	0.839148	0.235834	-0.080208	0.316042
8.31	0.855017	0.236778	-0.080377	0.317155
8.32	0.862536	0.23773	-0.080562	0.318292
8.33	0.863896	0.238752	-0.080802	0.319554
8.34	0.865444	0.239551	-0.081181	0.320732
8.35	0.863661	0.240601	-0.081682	0.322283
8.36	0.866744	0.241829	-0.082269	0.324098
8.37	0.878116	0.242825	-0.082987	0.325812
8.38	0.883415	0.243816	-0.083754	0.32757
8.39	0.884063	0.244815	-0.084339	0.329154
8.4	0.887843	0.24586	-0.084712	0.330572
8.41	0.893936	0.246983	-0.084969	0.331952
8.42	0.900429	0.24795	-0.085111	0.333061
8.43	0.906089	0.248907	-0.085211	0.334118
8.44	0.910818	0.250037	-0.085343	0.33538
8.45	0.910385	0.251046	-0.085493	0.336539
8.46	0.907926	0.251985	-0.085661	0.337646
8.47	0.912969	0.253055	-0.085836	0.338891
8.48	0.921822	0.254027	-0.086017	0.340044
8.49	0.927052	0.254966	-0.086251	0.341217
8.5	0.926511	0.256094	-0.086607	0.342701
8.51	0.927073	0.257051	-0.087084	0.344135
8.52	0.931115	0.257879	-0.087627	0.345506
8.53	0.928536	0.258907	-0.088187	0.347094
8.54	0.928372	0.259986	-0.088671	0.348657
8.55	0.940327	0.260972	-0.089079	0.350051
8.56	0.947716	0.261928	-0.089551	0.351479
8.57	0.946418	0.262893	-0.090108	0.353001
8.58	0.950097	0.263858	-0.090663	0.354521
8.59	0.953516	0.264892	-0.091215	0.356107
8.6	0.951838	0.265926	-0.091747	0.357673
8.61	0.96033	0.266844	-0.092149	0.358993
8.62	0.973152	0.26787	-0.092398	0.360268
8.63	0.976723	0.268952	-0.092605	0.361557
8.64	0.976187	0.269892	-0.092812	0.362704
8.65	0.977025	0.270865	-0.09301	0.363875
8.66	0.987122	0.271888	-0.093234	0.365122
8.67	0.99663	0.272822	-0.093476	0.366298
8.68	0.993306	0.273825	-0.093709	0.367534
8.69	0.995328	0.275001	-0.093989	0.36899
8.7	1.00599	0.276059	-0.094363	0.370422
8.71	1.00716	0.276967	-0.094843	0.37181
8.72	1.00763	0.278021	-0.095556	0.373577
8.73	1.01734	0.279001	-0.096631	0.375632
8.74	1.02475	0.279991	-0.097853	0.377844
8.75	1.02832	0.281074	-0.098855	0.379929
8.76	1.03525	0.282106	-0.099525	0.381631
8.77	1.03877	0.283116	-0.099903	0.383019
8.78	1.0358	0.284048	-0.100077	0.384125
8.79	1.03859	0.285072	-0.100229	0.385301
8.8	1.04557	0.286186	-0.100408	0.386594
8.81	1.04456	0.287229	-0.100569	0.387798
8.82	1.04572	0.288231	-0.100715	0.388946
8.83	1.05587	0.289273	-0.10087	0.390143
8.84	1.05874	0.290367	-0.101038	0.391405
8.85	1.05848	0.291311	-0.101221	0.392532
8.86	1.07104	0.292141	-0.101459	0.3936
8.87	1.08099	0.293199	-0.101802	0.395001
8.88	1.0795	0.294305	-0.10234	0.396645
8.89	1.07952	0.295133	-0.103234	0.398367
8.9	1.08264	0.296007	-0.104458	0.400465
8.91	1.08644	0.297156	-0.105649	0.402805
8.92	1.08987	0.298185	-0.106533	0.404718
8.93	1.09121	0.299086	-0.107084	0.40617
8.94	1.0918	0.300063	-0.107395	0.407458
8.95	1.09482	0.301062	-0.107607	0.408669
8.96	1.10087	0.302122	-0.107784	0.409906
8.97	1.10662	0.303101	-0.10793	0.411031
8.98	1.10878	0.304082	-0.108043	0.412125
8.99	1.10545	0.305154	-0.108138	0.413292
9	1.10599	0.306104	-0.108215	0.414319
9.01	1.11532	0.307116	-0.10829	0.415406
9.02	1.12169	0.308175	-0.108388	0.416563
9.03	1.12262	0.309194	-0.108498	0.417692
9.04	1.12407	0.310178	-0.108645	0.418823
9.05	1.12603	0.311149	-0.108845	0.419994
9.06	1.12572	0.312197	-0.10907	0.421267
9.07	1.1221	0.31318	-0.109354	0.422534
9.08	1.1224	0.314132	-0.109767	0.423899
9.09	1.1308	0.315267	-0.110352	0.425619
9.1	1.13517	0.31633	-0.111071	0.427401
9.11	1.13151	0.317242	-0.111746	0.428988
9.12	1.13641	0.318316	-0.112224	0.43054
9.13	1.14528	0.319417	-0.112581	0.431998
9.14	1.14148	0.320326	-0.112917	0.433243
9.15	1.14011	0.321328	-0.113184	0.434512
9.16	1.15112	0.322395	-0.113408	0.435803
9.17	1.15755	0.323336	-0.113646	0.436982
9.18	1.15646	0.324392	-0.113883	0.438275
9.19	1.15766	0.325436	-0.11408	0.439516
9.2	1.15783	0.326327	-0.114209	0.440536
9.21	1.14998	0.327314	-0.114326	0.44164
9.22	1.14569	0.32832	-0.114458	0.442778
9.23	1.15662	0.32932	-0.11455	0.44387
9.24	1.16823	0.330437	-0.114628	0.445065
9.25	1.16678	0.331459	-0.114733	0.446192
9.26	1.15972	0.332315	-0.114823	0.447138
9.27	1.15644	0.333259	-0.114897	0.448156
9.28	1.15947	0.33429	-0.114998	0.449288
9.29	1.16885	0.335234	-0.115107	0.450341
9.3	1.17531	0.336252	-0.11522	0.451472
9.31	1.16934	0.337369	-0.115341	0.45271
9.32	1.16446	0.338333	-0.115441	0.453774
9.33	1.1671	0.339288	-0.115534	0.454822
9.34	1.16341	0.340328	-0.115647	0.455975
9.35	1.1538	0.34124	-0.11576	0.457
9.36	1.1513	0.342105	-0.115852	0.457957
9.37	1.15751	0.343336	-0.115937	0.459273
9.38	1.16305	0.344548	-0.115995	0.460543
9.39	1.15894	0.345273	-0.116055	0.461328
9.4	1.15586	0.3463	-0.116135	0.462435
9.41	1.16084	0.347561	-0.116211	0.463772
9.42	1.16351	0.348375	-0.116275	0.46465
9.43	1.1615	0.349371	-0.116323	0.465694
9.44	1.16061	0.35064	-0.116391	0.467031
9.45	1.16365	0.351534	-0.116459	0.467993
9.46	1.16588	0.352456	-0.116496	0.468952
9.47	1.16629	0.353664	-0.116557	0.470221
9.48	1.16499	0.354577	-0.116627	0.471204
9.49	1.16409	0.355509	-0.11666	0.472169
9.5	1.1646	0.356714	-0.116688	0.473402
9.51	1.16327	0.357641	-0.116738	0.474379
9.52	1.1614	0.358577	-0.116793	0.47537
9.53	1.16255	0.359735	-0.116848	0.476583
9.54	1.1659	0.360632	-0.116888	0.47752
9.55	1.1684	0.361449	-0.116914	0.478363
9.56	1.1714	0.362539	-0.116967	0.479506
9.57	1.17316	0.363516	-0.117047	0.480563
9.58	1.17097	0.364384	-0.117101	0.481485
9.59	1.16694	0.365531	-0.11714	0.482671
9.6	1.16496	0.366636	-0.117218	0.483854
9.61	1.16694	0.367515	-0.117315	0.48483
9.62	1.16898	0.368553	-0.117416	0.485969
9.63	1.17011	0.36959	-0.117506	0.487096
9.64	1.17573	0.370501	-0.117581	0.488082
9.65	1.17851	0.371547	-0.117687	0.489234
9.66	1.17142	0.372476	-0.117788	0.490264
9.67	1.16993	0.373328	-0.117872	0.4912
9.68	1.17108	0.374413	-0.117961	0.492374
9.69	1.16308	0.37547	-0.11804	0.49351
9.7	1.1667	0.376363	-0.118105	0.494468
9.71	1.17946	0.377389	-0.11817	0.495559
9.72	1.18046	0.378495	-0.118241	0.496736
9.73	1.17596	0.379443	-0.11831	0.497753
9.74	1.17477	0.380461	-0.11836	0.498821
9.75	1.17597	0.381588	-0.118408	0.499996
9.76	1.17402	0.382525	-0.118457	0.500982
9.77	1.16726	0.383541	-0.118476	0.502017
9.78	1.16788	0.384723	-0.118504	0.503227
9.79	1.17388	0.385612	-0.118557	0.504169
9.8	1.17162	0.386484	-0.11858	0.505064
9.81	1.16931	0.387666	-0.118594	0.50626
9.82	1.1725	0.388689	-0.118619	0.507308
9.83	1.17086	0.389546	-0.118647	0.508193
9.84	1.16907	0.390722	-0.118669	0.509391
9.85	1.17452	0.391823	-0.118664	0.510487
9.86	1.17239	0.392596	-0.118679	0.511275
9.87	1.16601	0.393626	-0.118715	0.512341
9.88	1.16647	0.39477	-0.118721	0.513491
9.89	1.16637	0.39568	-0.118731	0.514411
9.9	1.16959	0.39663	-0.11875	0.51538
9.91	1.17435	0.397699	-0.118739	0.516438
9.92	1.17325	0.39861	-0.118752	0.517362
9.93	1.17483	0.399551	-0.118779	0.51833
9.94	1.17813	0.400684	-0.118788	0.519472
9.95	1.17583	0.401651	-0.118806	0.520457
9.96	1.17688	0.402559	-0.118807	0.521366
9.97	1.1836	0.403571	-0.118812	0.522383
9.98	1.18316	0.404524	-0.118824	0.523348
9.99	1.17846	0.4055	-0.11882	0.52432
10	1.17992	0.40652	-0.118832	0.525352
10.01	1.17774	0.407484	-0.118845	0.526329
10.02	1.17545	0.408453	-0.11884	0.527293
10.03	1.18352	0.409634	-0.118849	0.528483
10.04	1.18636	0.41069	-0.118852	0.529542
10.05	1.18223	0.411475	-0.118843	0.530318
10.06	1.18271	0.41256	-0.118854	0.531414
10.07	1.18344	0.413674	-0.118861	0.532535
10.08	1.18117	0.414549	-0.118858	0.533407
10.09	1.18255	0.415708	-0.118862	0.53457
10.1	1.18024	0.416837	-0.118857	0.535694
10.11	1.17334	0.417726	-0.118859	0.536585
10.12	1.17841	0.418839	-0.118884	0.537723
10.13	1.18655	0.419889	-0.118892	0.538781
10.14	1.18217	0.420661	-0.118885	0.539546
10.15	1.17879	0.421693	-0.118885	0.540578
10.16	1.18291	0.422832	-0.118877	0.541709
10.17	1.18237	0.423699	-0.118869	0.542568
10.18	1.17751	0.424714	-0.118868	0.543582
10.19	1.17828	0.425875	-0.118873	0.544748
10.2	1.18383	0.42676	-0.118879	0.545639
10.21	1.18445	0.427715	-0.118867	0.546582
10.22	1.18207	0.428913	-0.118863	0.547776
10.23	1.18484	0.429859	-0.118882	0.548741
10.24	1.18518	0.430635	-0.118896	0.549531
10.25	1.17838	0.431662	-0.118884	0.550546
10.26	1.17787	0.432655	-0.11887	0.551525
10.27	1.18106	0.433518	-0.118877	0.552395
10.28	1.17729	0.434635	-0.118877	0.553512
10.29	1.17217	0.435697	-0.118865	0.554562
10.3	1.17379	0.436532	-0.118872	0.555404
10.31	1.17749	0.437597	-0.118897	0.556494
10.32	1.17734	0.438696	-0.118895	0.557591
10.33	1.17912	0.439541	-0.118868	0.558409
10.34	1.1825	0.440521	-0.118875	0.559396
10.35	1.18419	0.441599	-0.11889	0.560489
10.36	1.18509	0.442492	-0.118877	0.561369
10.37	1.18127	0.443543	-0.118885	0.562428
10.38	1.17877	0.444707	-0.118905	0.563612
10.39	1.18222	0.445603	-0.118892	0.564495
10.4	1.18291	0.446597	-0.118883	0.56548
10.41	1.18512	0.447752	-0.118888	0.56664
10.42	1.19289	0.448652	-0.118892	0.567544
10.43	1.19432	0.449635	-0.118903	0.568538
10.44	1.18603	0.450729	-0.118904	0.569633
10.45	1.17812	0.451653	-0.118894	0.570547
10.46	1.17905	0.452771	-0.118902	0.571673
10.47	1.18829	0.453907	-0.118912	0.572819
10.48	1.18921	0.454706	-0.118906	0.573612
10.49	1.17688	0.455642	-0.118889	0.574531
10.5	1.17292	0.456835	-0.118877	0.575712
10.51	1.17798	0.457888	-0.118896	0.576784
10.52	1.17932	0.458892	-0.118915	0.577807
10.53	1.18579	0.459937	-0.11891	0.578847
10.54	1.19249	0.460852	-0.118901	0.579753
10.55	1.18912	0.461788	-0.118886	0.580674
10.56	1.1904	0.462862	-0.11889	0.581752
10.57	1.19426	0.463857	-0.118913	0.58277
10.58	1.18812	0.464791	-0.118912	0.583703
10.59	1.18113	0.465878	-0.118907	0.584785
10.6	1.18225	0.466962	-0.11891	0.585872
10.61	1.18432	0.467837	-0.118902	0.586739
10.62	1.18687	0.46874	-0.118895	0.587635
10.63	1.18974	0.469836	-0.11891	0.588746
10.64	1.19057	0.470845	-0.118924	0.589769
10.65	1.19281	0.471772	-0.118904	0.590676
10.66	1.19905	0.472856	-0.118899	0.591755
10.67	1.20049	0.473865	-0.118933	0.592798
10.68	1.19817	0.474736	-0.118947	0.593683
10.69	1.19867	0.475752	-0.118923	0.594675
10.7	1.19611	0.476794	-0.118927	0.595721
10.71	1.19109	0.477758	-0.118951	0.596709
10.72	1.19588	0.478772	-0.118941	0.597713
10.73	1.20324	0.479794	-0.118929	0.598723
10.74	1.20226	0.480774	-0.118942	0.599716
10.75	1.19818	0.481808	-0.11894	0.600748
10.76	1.19854	0.482851	-0.118928	0.601779
10.77	1.20198	0.483949	-0.118937	0.602886
10.78	1.2009	0.485083	-0.118944	0.604027
10.79	1.20136	0.485961	-0.11894	0.604901
10.8	1.20703	0.48682	-0.118934	0.605754
10.81	1.20965	0.487993	-0.118926	0.606919
10.82	1.20486	0.488997	-0.118932	0.607929
10.83	1.19596	0.489842	-0.11894	0.608782
10.84	1.19666	0.490985	-0.118944	0.609929
10.85	1.20452	0.492162	-0.118948	0.61111
10.86	1.20287	0.493092	-0.11895	0.612042
10.87	1.19851	0.493962	-0.118946	0.612908
10.88	1.19791	0.494968	-0.118937	0.613905
10.89	1.19521	0.495938	-0.118938	0.614876
10.9	1.19301	0.496968	-0.118945	0.615913
10.91	1.19313	0.498049	-0.118949	0.616998
10.92	1.19633	0.498915	-0.118946	0.617861
10.93	1.19666	0.499877	-0.118941	0.618818
10.94	1.19315	0.500979	-0.118944	0.619923
10.95	1.19315	0.501872	-0.118946	0.620818
10.96	1.19708	0.50279	-0.118938	0.621728
10.97	1.20098	0.503859	-0.11894	0.622799
10.98	1.20155	0.504832	-0.118956	0.623788
10.99	1.2023	0.50578	-0.118951	0.624731
11	1.20226	0.506861	-0.11894	0.625801
11.01	1.19729	0.507762	-0.118942	0.626704
11.02	1.1962	0.508585	-0.118945	0.62753
11.03	1.20389	0.509727	-0.118951	0.628678
11.04	1.21062	0.510828	-0.118952	0.62978
11.05	1.20779	0.511745	-0.11896	0.630705
11.06	1.20096	0.512854	-0.118973	0.631827
11.07	1.19822	0.513882	-0.118978	0.63286
11.08	1.1993	0.514753	-0.118992	0.633745
11.09	1.20167	0.515846	-0.119029	0.634875
11.1	1.20725	0.516972	-0.119078	0.63605
11.11	1.21379	0.517965	-0.119181	0.637146
11.12	1.21424	0.519066	-0.119397	0.638463
11.13	1.21084	0.520124	-0.119713	0.639837
11.14	1.20921	0.520937	-0.120109	0.641046
11.15	1.20887	0.521937	-0.120492	0.642429
11.16	1.20501	0.523094	-0.120763	0.643857
11.17	1.20166	0.524034	-0.12097	0.645004
11.18	1.20439	0.525047	-0.121149	0.646196
11.19	1.20744	0.526151	-0.121276	0.647427
11.2	1.20297	0.527076	-0.121379	0.648455
11.21	1.19931	0.528089	-0.121492	0.649581
11.22	1.20618	0.529198	-0.121578	0.650776
11.23	1.2106	0.530098	-0.121637	0.651735
11.24	1.20451	0.530985	-0.12173	0.652715
11.25	1.20377	0.532082	-0.121805	0.653887
11.26	1.20857	0.533079	-0.121831	0.65491
11.27	1.21321	0.533915	-0.121888	0.655803
11.28	1.21629	0.534903	-0.12196	0.656863
11.29	1.21386	0.535972	-0.121999	0.657971
11.3	1.21202	0.537022	-0.122041	0.659063
11.31	1.21489	0.537998	-0.122087	0.660085
11.32	1.21494	0.538842	-0.122113	0.660955
11.33	1.21362	0.539805	-0.122132	0.661937
11.34	1.21512	0.540939	-0.12216	0.663099
11.35	1.21192	0.541932	-0.122192	0.664124
11.36	1.20863	0.542832	-0.122214	0.665046
11.37	1.21415	0.543919	-0.122218	0.666137
11.38	1.21724	0.545016	-0.12223	0.667246
11.39	1.20863	0.545884	-0.122251	0.668135
11.4	1.20512	0.546834	-0.122262	0.669096
11.41	1.21112	0.547931	-0.122273	0.670204
11.42	1.20934	0.54887	-0.122273	0.671143
11.43	1.20352	0.549897	-0.122281	0.672178
11.44	1.20813	0.551048	-0.122307	0.673355
11.45	1.21352	0.552106	-0.122306	0.674412
11.46	1.20905	0.553037	-0.122304	0.675341
11.47	1.20627	0.553978	-0.122326	0.676304
11.48	1.21126	0.555108	-0.122334	0.677442
11.49	1.21647	0.556039	-0.122331	0.67837
11.5	1.21442	0.556822	-0.122345	0.679167
11.51	1.21028	0.558086	-0.12235	0.680436
11.52	1.21527	0.559301	-0.122341	0.681642
11.53	1.2193	0.560073	-0.122342	0.682415
11.54	1.21521	0.561087	-0.122346	0.683433
11.55	1.21345	0.562242	-0.122355	0.684597
11.56	1.21195	0.56307	-0.122365	0.685435
11.57	1.20959	0.564036	-0.122359	0.686395
11.58	1.21069	0.565159	-0.122359	0.687518
11.59	1.21375	0.566079	-0.122356	0.688435
11.6	1.21793	0.567031	-0.122363	0.689394
11.61	1.22164	0.568111	-0.12239	0.690501
11.62	1.22481	0.569093	-0.122389	0.691482
11.63	1.22787	0.570018	-0.122375	0.692393
11.64	1.22496	0.57107	-0.122372	0.693442
11.65	1.22236	0.572045	-0.122378	0.694423
11.66	1.22565	0.57292	-0.122385	0.695305
11.67	1.22451	0.573956	-0.122387	0.696343
11.68	1.22211	0.575007	-0.122396	0.697403
11.69	1.22819	0.57589	-0.12241	0.6983
11.7	1.22887	0.576867	-0.122398	0.699265
11.71	1.2184	0.577955	-0.122396	0.700351
11.72	1.21976	0.578875	-0.122418	0.701293
11.73	1.22991	0.579893	-0.122408	0.702301
11.74	1.22647	0.581055	-0.122395	0.70345
11.75	1.22015	0.581968	-0.1224	0.704368
11.76	1.22306	0.582903	-0.122391	0.705294
11.77	1.22241	0.584031	-0.122405	0.706436
11.78	1.22294	0.585051	-0.122424	0.707475
11.79	1.22328	0.586049	-0.122407	0.708456
11.8	1.21487	0.587109	-0.12241	0.709519
11.81	1.21665	0.588121	-0.12244	0.710561
11.82	1.22454	0.589123	-0.122435	0.711558
11.83	1.22305	0.590149	-0.122402	0.712551
11.84	1.22193	0.591047	-0.122404	0.713451
11.85	1.223	0.592065	-0.122428	0.714493
11.86	1.22144	0.593267	-0.122427	0.715694
11.87	1.22419	0.594233	-0.122415	0.716648
11.88	1.22524	0.595158	-0.122421	0.717579
11.89	1.219	0.596279	-0.12243	0.718709
11.9	1.22105	0.597203	-0.122428	0.719631
11.91	1.22754	0.598079	-0.122431	0.72051
11.92	1.22904	0.599208	-0.122434	0.721642
11.93	1.22755	0.600206	-0.12243	0.722636
11.94	1.22641	0.601053	-0.122434	0.723487
11.95	1.22677	0.602165	-0.122442	0.724607
11.96	1.22959	0.603229	-0.12243	0.725659
11.97	1.23296	0.60406	-0.122424	0.726484
11.98	1.23203	0.605155	-0.122438	0.727593
11.99	1.23286	0.606348	-0.122445	0.728793
12	1.23836	0.60717	-0.122433	0.729603
12.01	1.23937	0.608016	-0.122417	0.730433
12.02	1.23326	0.609135	-0.122425	0.73156
12.03	1.22855	0.610091	-0.122441	0.732532
12.04	1.22965	0.611053	-0.122437	0.73349
12.05	1.23032	0.612158	-0.122432	0.73459
12.06	1.23162	0.613059	-0.122439	0.735498
12.07	1.23307	0.613948	-0.122439	0.736387
12.08	1.23313	0.615004	-0.122428	0.737432
12.09	1.23562	0.615993	-0.122435	0.738428
12.1	1.23543	0.617018	-0.122438	0.739456
12.11	1.23147	0.618152	-0.122435	0.740587
12.12	1.23037	0.619107	-0.122443	0.74155
12.13	1.23288	0.620038	-0.12244	0.742478
12.14	1.23367	0.621155	-0.122436	0.743591
12.15	1.22695	0.622078	-0.122447	0.744525
12.16	1.22304	0.622976	-0.122449	0.745425
12.17	1.23224	0.624193	-0.122439	0.746632
12.18	1.24141	0.6253	-0.12244	0.74774
12.19	1.24059	0.626187	-0.122447	0.748634
12.2	1.2364	0.62716	-0.12244	0.7496
12.21	1.23213	0.628178	-0.122422	0.7506
12.22	1.22992	0.629118	-0.122422	0.75154
12.23	1.22904	0.630152	-0.122454	0.752606
12.24	1.2292	0.631289	-0.122469	0.753758
12.25	1.23149	0.632159	-0.12244	0.754599
12.26	1.23441	0.633012	-0.122422	0.755434
12.27	1.23773	0.63414	-0.122433	0.756573
12.28	1.23356	0.63515	-0.122446	0.757596
12.29	1.22503	0.636127	-0.122443	0.75857
12.3	1.22615	0.637203	-0.122426	0.759629
12.31	1.22946	0.638113	-0.122432	0.760545
12.32	1.22653	0.639077	-0.122454	0.761531
12.33	1.22568	0.640206	-0.122444	0.76265
12.34	1.22868	0.641151	-0.122442	0.763593
12.35	1.23181	0.642031	-0.12245	0.764481
12.36	1.23117	0.64303	-0.122434	0.765464
12.37	1.23342	0.643982	-0.122442	0.766424
12.38	1.24009	0.644961	-0.122454	0.767415
12.39	1.2338	0.646107	-0.122435	0.768542
12.4	1.22692	0.647125	-0.122441	0.769566
12.41	1.23138	0.648011	-0.122461	0.770472
12.42	1.22943	0.649089	-0.122452	0.771541
12.43	1.22894	0.650123	-0.122432	0.772555
12.44	1.23565	0.651118	-0.122437	0.773555
12.45	1.236	0.652313	-0.12245	0.774763
12.46	1.23487	0.653349	-0.122435	0.775784
12.47	1.23605	0.654173	-0.12244	0.776613
12.48	1.23775	0.655192	-0.122455	0.777647
12.49	1.24079	0.656323	-0.12244	0.778763
12.5	1.24297	0.657279	-0.122438	0.779717
12.51	1.24149	0.658371	-0.122447	0.780818
12.52	1.23774	0.659592	-0.122446	0.782038
12.53	1.23473	0.660424	-0.122455	0.782879
12.54	1.234	0.66122	-0.122454	0.783674
12.55	1.23225	0.66233	-0.122432	0.784762
12.56	1.22824	0.663319	-0.122435	0.785754
12.57	1.22783	0.664285	-0.122452	0.786737
12.58	1.22748	0.66543	-0.122449	0.787879
12.59	1.22417	0.666391	-0.122439	0.78883
12.6	1.2278	0.667197	-0.122446	0.789643
12.61	1.23468	0.668186	-0.122466	0.790652
12.62	1.23441	0.66919	-0.122463	0.791653
12.63	1.23402	0.670135	-0.12245	0.792585
12.64	1.235	0.671175	-0.122445	0.79362
12.65	1.23378	0.672068	-0.122436	0.794504
12.66	1.23422	0.673006	-0.12243	0.795436
12.67	1.23273	0.674209	-0.122443	0.796652
12.68	1.23215	0.67519	-0.122469	0.797659
12.69	1.23649	0.676074	-0.122471	0.798545
12.7	1.23804	0.677206	-0.122443	0.799649
12.71	1.23474	0.678239	-0.12243	0.800669
12.72	1.23222	0.679122	-0.122447	0.801569
12.73	1.23271	0.680162	-0.122455	0.802617
12.74	1.23082	0.681179	-0.122438	0.803617
12.75	1.22291	0.682072	-0.122422	0.804494
12.76	1.22373	0.683144	-0.122432	0.805576
12.77	1.23575	0.68425	-0.122456	0.806706
12.78	1.23599	0.685158	-0.122461	0.807619
12.79	1.22898	0.686206	-0.122453	0.808659
12.8	1.23401	0.687268	-0.122445	0.809713
12.81	1.23772	0.688117	-0.122444	0.810561
12.82	1.23533	0.689187	-0.122444	0.811631
12.83	1.2387	0.690408	-0.122436	0.812844
12.84	1.23999	0.691285	-0.122433	0.813718
12.85	1.23161	0.692189	-0.122437	0.814626
12.86	1.23062	0.69338	-0.122443	0.815823
12.87	1.23422	0.69436	-0.12245	0.81681
12.88	1.23346	0.695212	-0.122446	0.817658
12.89	1.23743	0.69633	-0.122437	0.818767
12.9	1.23929	0.697389	-0.122445	0.819834
12.91	1.23515	0.698329	-0.122461	0.82079
12.92	1.23249	0.699339	-0.122461	0.8218
12.93	1.22951	0.700286	-0.122449	0.822735
12.94	1.22381	0.701277	-0.122448	0.823725
12.95	1.22168	0.702374	-0.122464	0.824838
12.96	1.22251	0.703305	-0.122472	0.825777
12.97	1.22234	0.704162	-0.122458	0.82662
12.98	1.22675	0.70521	-0.122446	0.827656
12.99	1.23147	0.706261	-0.12246	0.828721
13	1.23075	0.707146	-0.122476	0.829622
13.01	1.23357	0.708162	-0.122455	0.830617
13.02	1.24046	0.709235	-0.122441	0.831676
13.03	1.24336	0.710103	-0.12246	0.832563
13.04	1.24119	0.71112	-0.122455	0.833575
13.05	1.23771	0.712228	-0.122435	0.834663
13.06	1.23532	0.713228	-0.122436	0.835664
13.07	1.23649	0.7143	-0.122452	0.836752
13.08	1.23828	0.715365	-0.122462	0.837827
13.09	1.23727	0.716282	-0.122453	0.838735
13.1	1.23817	0.717247	-0.122443	0.83969
13.11	1.24131	0.718358	-0.122444	0.840802
13.12	1.24045	0.719382	-0.122451	0.841833
13.13	1.23772	0.720392	-0.122459	0.842851
13.14	1.23805	0.721463	-0.12246	0.843923
13.15	1.24091	0.722394	-0.122457	0.844851
13.16	1.24202	0.723336	-0.122456	0.845792
13.17	1.24292	0.72436	-0.122451	0.846811
13.18	1.24275	0.725259	-0.122445	0.847704
13.19	1.23882	0.726169	-0.122453	0.848622
13.2	1.23275	0.727336	-0.122469	0.849805
13.21	1.23217	0.728445	-0.122468	0.850913
13.22	1.24064	0.72932	-0.122443	0.851763
13.23	1.24612	0.730288	-0.122441	0.852729
13.24	1.24543	0.731434	-0.122463	0.853897
13.25	1.24637	0.732433	-0.122453	0.854886
13.26	1.24724	0.73339	-0.122439	0.855829
13.27	1.24755	0.734505	-0.122455	0.85696
13.28	1.24825	0.735402	-0.122475	0.857877
13.29	1.24585	0.736229	-0.122477	0.858706
13.3	1.24352	0.737295	-0.122456	0.859751
13.31	1.24349	0.738322	-0.122444	0.860766
13.32	1.24296	0.739232	-0.122447	0.861679
13.33	1.24542	0.740155	-0.122428	0.862583
13.34	1.24722	0.741161	-0.122421	0.863582
13.35	1.24135	0.742163	-0.122444	0.864607
13.36	1.23839	0.74319	-0.122458	0.865648
13.37	1.24062	0.744281	-0.122456	0.866737
13.38	1.23472	0.745239	-0.12245	0.867689
13.39	1.22751	0.746041	-0.122454	0.868495
13.4	1.23312	0.747072	-0.122459	0.869531
13.41	1.24096	0.748253	-0.12244	0.870693
13.42	1.23972	0.749185	-0.122422	0.871607
13.43	1.23857	0.750151	-0.122434	0.872585
13.44	1.24245	0.751309	-0.122447	0.873756
13.45	1.24265	0.752265	-0.122455	0.87472
13.46	1.23699	0.753206	-0.122458	0.875664
13.47	1.23598	0.754318	-0.122436	0.876754
13.48	1.23728	0.755272	-0.122428	0.8777
13.49	1.23527	0.756278	-0.122442	0.87872
13.5	1.23674	0.757495	-0.122438	0.879933
13.51	1.23943	0.758486	-0.122436	0.880922
13.52	1.23795	0.759361	-0.122448	0.881809
13.53	1.23762	0.760411	-0.122455	0.882866
13.54	1.23752	0.761393	-0.122451	0.883844
13.55	1.23878	0.762352	-0.122445	0.884797
13.56	1.24478	0.763428	-0.122452	0.88588
13.57	1.24985	0.764418	-0.122447	0.886865
13.58	1.24961	0.765362	-0.12244	0.887802
13.59	1.24882	0.766428	-0.122448	0.888876
13.6	1.24837	0.767425	-0.122446	0.889871
13.61	1.24705	0.768414	-0.122441	0.890855
13.62	1.2433	0.769392	-0.122435	0.891827
13.63	1.24124	0.77034	-0.122441	0.892781
13.64	1.24325	0.771427	-0.122458	0.893885
13.65	1.24084	0.772405	-0.122448	0.894853
13.66	1.23965	0.773277	-0.122432	0.895709
13.67	1.24971	0.774336	-0.122443	0.896779
13.68	1.25615	0.775326	-0.122442	0.897768
13.69	1.25174	0.776203	-0.122417	0.89862
13.7	1.24688	0.777251	-0.122423	0.899674
13.71	1.24521	0.778318	-0.122451	0.900769
13.72	1.24721	0.779243	-0.122447	0.90169
13.73	1.25263	0.780311	-0.122429	0.90274
13.74	1.25123	0.781435	-0.122432	0.903867
13.75	1.24482	0.78229	-0.122436	0.904726
13.76	1.24563	0.783232	-0.12243	0.905662
13.77	1.24668	0.784339	-0.122422	0.906761
13.78	1.24471	0.785283	-0.122423	0.907706
13.79	1.24716	0.786266	-0.12243	0.908696
13.8	1.24994	0.787309	-0.122421	0.90973
13.81	1.25138	0.788223	-0.122408	0.910631
13.82	1.25376	0.789236	-0.122413	0.911649
13.83	1.25532	0.790301	-0.122435	0.912736
13.84	1.25497	0.791254	-0.122446	0.9137
13.85	1.25124	0.792283	-0.122436	0.914719
13.86	1.24791	0.793428	-0.122422	0.91585
13.87	1.25464	0.794416	-0.122435	0.916851
13.88	1.2603	0.795375	-0.122454	0.917829
13.89	1.25653	0.79646	-0.122427	0.918887
13.9	1.25558	0.797357	-0.122403	0.91976
13.91	1.25897	0.798321	-0.122424	0.920745
13.92	1.25914	0.79952	-0.12244	0.92196
13.93	1.25948	0.800476	-0.122434	0.92291
13.94	1.26475	0.801336	-0.12244	0.923776
13.95	1.26797	0.802437	-0.122454	0.924891
13.96	1.26524	0.803416	-0.122469	0.925885
13.97	1.2657	0.804191	-0.122526	0.926717
13.98	1.26951	0.805251	-0.122648	0.927899
13.99	1.27177	0.806428	-0.122833	0.929261
14	1.26935	0.807329	-0.123121	0.93045
14.01	1.26418	0.808255	-0.12356	0.931815
14.02	1.26675	0.809285	-0.124237	0.933522
14.03	1.26854	0.810215	-0.125317	0.935532
14.04	1.26407	0.811185	-0.12676	0.937945
14.05	1.26682	0.812174	-0.128383	0.940557
14.06	1.27053	0.813086	-0.129977	0.943063
14.07	1.26971	0.814198	-0.130879	0.945077
14.08	1.27301	0.815348	-0.131007	0.946355
14.09	1.27687	0.816155	-0.131088	0.947243
14.1	1.27633	0.81711	-0.131259	0.948369
14.11	1.2779	0.81835	-0.131304	0.949654
14.12	1.27761	0.81928	-0.131353	0.950633
14.13	1.27243	0.820183	-0.131447	0.95163
14.14	1.27576	0.821429	-0.13147	0.952899
14.15	1.28774	0.822489	-0.131466	0.953955
14.16	1.29076	0.823331	-0.131516	0.954847
14.17	1.28874	0.824392	-0.131561	0.955953
14.18	1.29221	0.825474	-0.131571	0.957045
14.19	1.29388	0.826376	-0.1316	0.957976
14.2	1.29043	0.827437	-0.131644	0.959081
14.21	1.29168	0.828608	-0.131675	0.960283
14.22	1.29536	0.829595	-0.131702	0.961297
14.23	1.29566	0.830559	-0.131734	0.962293
14.24	1.30099	0.831445	-0.131781	0.963226
14.25	1.30835	0.832314	-0.131843	0.964157
14.26	1.30496	0.833436	-0.131898	0.965334
14.27	1.30209	0.834502	-0.131962	0.966464
14.28	1.30781	0.835504	-0.132038	0.967542
14.29	1.31282	0.836595	-0.132124	0.968719
14.3	1.31409	0.837572	-0.132231	0.969803
14.31	1.31124	0.838432	-0.132346	0.970778
14.32	1.309	0.839513	-0.132484	0.971997
14.33	1.31105	0.840646	-0.132669	0.973315
14.34	1.3155	0.841439	-0.132899	0.974338
14.35	1.32048	0.842328	-0.133216	0.975544
14.36	1.31842	0.843427	-0.133619	0.977046
14.37	1.31588	0.844379	-0.13403	0.978409
14.38	1.31794	0.845313	-0.134408	0.979721
14.39	1.31525	0.846322	-0.134776	0.981098
14.4	1.31525	0.847319	-0.135125	0.982444
14.41	1.32435	0.848234	-0.135424	0.983658
14.42	1.32939	0.849321	-0.135703	0.985024
14.43	1.32504	0.850444	-0.135972	0.986416
14.44	1.32453	0.851383	-0.136184	0.987567
14.45	1.33169	0.852372	-0.136335	0.988707
14.46	1.33516	0.853414	-0.136515	0.989929
14.47	1.33553	0.854458	-0.13674	0.991198
14.48	1.33723	0.855487	-0.136942	0.992429
14.49	1.33618	0.856397	-0.137146	0.993543
14.5	1.33636	0.857298	-0.137402	0.9947
14.51	1.34495	0.858308	-0.137701	0.996009
14.52	1.35283	0.859402	-0.13806	0.997462
14.53	1.35372	0.860357	-0.138566	0.998923
14.54	1.35726	0.861347	-0.139249	1.0006
14.55	1.36639	0.862508	-0.139981	1.00249
14.56	1.37305	0.863433	-0.140597	1.00403
14.57	1.37377	0.864335	-0.141031	1.00537
14.58	1.37269	0.865453	-0.141371	1.00682
14.59	1.37368	0.866325	-0.141709	1.00803
14.6	1.37866	0.867256	-0.142083	1.00934
14.61	1.38501	0.868448	-0.142526	1.01097
14.62	1.38654	0.869439	-0.143005	1.01244
14.63	1.38352	0.870409	-0.143495	1.0139
14.64	1.38748	0.871501	-0.144035	1.01554
14.65	1.39746	0.87239	-0.144597	1.01699
14.66	1.40516	0.873238	-0.145087	1.01833
14.67	1.40704	0.874413	-0.145545	1.01996
14.68	1.40775	0.875534	-0.146037	1.02157
14.69	1.42034	0.876365	-0.14655	1.02292
14.7	1.43107	0.877371	-0.147095	1.02447
14.71	1.42636	0.878465	-0.147629	1.02609
14.72	1.42612	0.879405	-0.148054	1.02746
14.73	1.4334	0.88046	-0.148424	1.02888
14.74	1.43853	0.881473	-0.148811	1.03028
14.75	1.44192	0.882333	-0.149205	1.03154
14.76	1.44697	0.883334	-0.149643	1.03298
14.77	1.4544	0.884462	-0.150154	1.03462
14.78	1.45341	0.88541	-0.150724	1.03613
14.79	1.44917	0.886317	-0.151374	1.03769
14.8	1.45795	0.887362	-0.152104	1.03947
14.81	1.46718	0.888306	-0.152835	1.04114
14.82	1.46529	0.889331	-0.153489	1.04282
14.83	1.46967	0.890582	-0.154067	1.04465
14.84	1.4778	0.89166	-0.154597	1.04626
14.85	1.47743	0.892479	-0.155001	1.04748
14.86	1.48131	0.893428	-0.155245	1.04867
14.87	1.49172	0.894572	-0.155459	1.05003
14.88	1.49515	0.895595	-0.155665	1.05126
14.89	1.4957	0.896455	-0.155818	1.05227
14.9	1.50048	0.897439	-0.155995	1.05343
14.91	1.50549	0.898518	-0.156205	1.05472
14.92	1.5103	0.899477	-0.15641	1.05589
14.93	1.51432	0.900494	-0.156649	1.05714
14.94	1.51886	0.901555	-0.156956	1.05851
14.95	1.52724	0.902452	-0.157332	1.05978
14.96	1.53155	0.903491	-0.157793	1.06128
14.97	1.53417	0.904589	-0.158381	1.06297
14.98	1.54055	0.905438	-0.159116	1.06455
14.99	1.54102	0.906439	-0.159937	1.06638
15	1.53751	0.907588	-0.160717	1.0683
15.01	1.54297	0.908493	-0.161406	1.0699
15.02	1.5548	0.909408	-0.162018	1.07143
15.03	1.56203	0.910452	-0.162597	1.07305
15.04	1.56665	0.911373	-0.163198	1.07457
15.05	1.57362	0.912365	-0.163858	1.07622
15.06	1.57972	0.913596	-0.16457	1.07817
15.07	1.58325	0.91455	-0.165242	1.07979
15.08	1.58546	0.915311	-0.165852	1.08116
15.09	1.58904	0.91643	-0.166367	1.0828
15.1	1.59474	0.917511	-0.16672	1.08423
15.11	1.6016	0.918417	-0.167045	1.08546
15.12	1.61341	0.919478	-0.167415	1.08689
15.13	1.62442	0.920468	-0.167758	1.08823
15.14	1.62536	0.921332	-0.168105	1.08944
15.15	1.62729	0.922309	-0.168529	1.09084
15.16	1.63264	0.923327	-0.169033	1.09236
15.17	1.63421	0.924288	-0.169625	1.09391
15.18	1.63799	0.925353	-0.170331	1.09568
15.19	1.64428	0.926421	-0.171133	1.09755
15.2	1.64585	0.927352	-0.171991	1.09934
15.21	1.64838	0.928401	-0.172841	1.10124
15.22	1.65925	0.929517	-0.173641	1.10316
15.23	1.67057	0.930401	-0.174337	1.10474
15.24	1.67133	0.931355	-0.174858	1.10621
15.25	1.67161	0.932558	-0.175255	1.10781
15.26	1.68083	0.933456	-0.175601	1.10906
15.27	1.6884	0.934235	-0.175966	1.1102
15.28	1.69039	0.935335	-0.176399	1.11173
15.29	1.69854	0.936386	-0.176902	1.11329
15.3	1.71082	0.937292	-0.177461	1.11475
15.31	1.71386	0.938351	-0.178092	1.11644
15.32	1.71261	0.93939	-0.178826	1.11822
15.33	1.71886	0.940336	-0.179574	1.11991
15.34	1.72978	0.941406	-0.180338	1.12174
15.35	1.73532	0.942456	-0.181262	1.12372
15.36	1.73931	0.943302	-0.182208	1.12551
15.37	1.74635	0.94429	-0.182895	1.12719
15.38	1.75128	0.945395	-0.183352	1.12875
15.39	1.7591	0.946341	-0.18375	1.13009
15.4	1.77129	0.947369	-0.184121	1.13149
15.41	1.77458	0.948435	-0.184469	1.1329
15.42	1.77835	0.949277	-0.184895	1.13417
15.43	1.79051	0.950264	-0.185522	1.13579
15.44	1.79815	0.951453	-0.18639	1.13784
15.45	1.80305	0.952466	-0.187333	1.1398
15.46	1.80942	0.953497	-0.188145	1.14164
15.47	1.81197	0.954609	-0.188867	1.14348
15.48	1.81681	0.955559	-0.189542	1.1451
15.49	1.82819	0.95649	-0.19011	1.1466
15.5	1.83475	0.957504	-0.190692	1.1482
15.51	1.83706	0.958455	-0.191414	1.14987
15.52	1.84593	0.95943	-0.192203	1.15163
15.53	1.85184	0.960503	-0.192999	1.1535
15.54	1.84982	0.961504	-0.1938	1.1553
15.55	1.85671	0.962475	-0.194589	1.15706
15.56	1.86661	0.963607	-0.195389	1.159
15.57	1.86337	0.964544	-0.196174	1.16072
15.58	1.86703	0.965327	-0.19683	1.16216
15.59	1.88095	0.966395	-0.19732	1.16371
15.6	1.88412	0.967425	-0.197743	1.16517
15.61	1.88556	0.968393	-0.198129	1.16652
15.62	1.89394	0.96961	-0.198503	1.16811
15.63	1.89776	0.970548	-0.198967	1.16952
15.64	1.90292	0.971316	-0.199546	1.17086
15.65	1.91685	0.972442	-0.200274	1.17272
15.66	1.92484	0.973506	-0.201202	1.17471
15.67	1.9228	0.974365	-0.202243	1.17661
15.68	1.92603	0.975343	-0.203321	1.17866
15.69	1.93844	0.976451	-0.20438	1.18083
15.7	1.94374	0.977383	-0.205314	1.1827
15.71	1.94466	0.978283	-0.206112	1.18439
15.72	1.95641	0.979424	-0.206766	1.18619
15.73	1.96977	0.980387	-0.20727	1.18766
15.74	1.97605	0.981281	-0.20774	1.18902
15.75	1.98365	0.982413	-0.208273	1.19069
15.76	1.99196	0.983446	-0.208891	1.19234
15.77	1.99935	0.984413	-0.209583	1.194
15.78	2.00535	0.985413	-0.210264	1.19568
15.79	2.00742	0.98642	-0.210907	1.19733
15.8	2.01138	0.987405	-0.211633	1.19904
15.81	2.01638	0.988364	-0.212503	1.20087
15.82	2.02233	0.989456	-0.213392	1.20285
15.83	2.03453	0.990453	-0.214243	1.2047
15.84	2.04313	0.991372	-0.215169	1.20654
15.85	2.04933	0.992453	-0.216162	1.20861
15.86	2.06102	0.993526	-0.217113	1.21064
15.87	2.06552	0.99443	-0.217906	1.21234
15.88	2.06588	0.995403	-0.218448	1.21385
15.89	2.07646	0.996465	-0.218836	1.2153
15.9	2.08262	0.997391	-0.2192	1.21659
15.91	2.0862	0.998403	-0.219572	1.21798
15.92	2.09848	0.999547	-0.220046	1.21959
15.93	2.10664	1.00051	-0.220702	1.22121
15.94	2.11305	1.00146	-0.221523	1.22298
15.95	2.12906	1.00253	-0.222448	1.22498
15.96	2.1415	1.00356	-0.22334	1.2269
15.97	2.14643	1.00445	-0.224053	1.22851
15.98	2.15552	1.00538	-0.22463	1.23001
15.99	2.16193	1.00644	-0.225183	1.23162
16	2.1637	1.00747	-0.225726	1.2332
16.01	2.16405	1.00849	-0.226234	1.23472
16.02	2.16508	1.00952	-0.226745	1.23626
16.03	2.17371	1.01043	-0.227332	1.23776
16.04	2.1863	1.01143	-0.228041	1.23947
16.05	2.19289	1.0125	-0.228905	1.2414
16.06	2.19867	1.01339	-0.229891	1.24328
16.07	2.20872	1.01435	-0.230817	1.24517
16.08	2.21415	1.0155	-0.231554	1.24705
16.09	2.21892	1.01648	-0.232147	1.24863
16.1	2.2251	1.01743	-0.232675	1.2501
16.11	2.2264	1.01849	-0.233195	1.25168
16.12	2.23314	1.01939	-0.233797	1.25319
16.13	2.24811	1.02034	-0.234581	1.25492
16.14	2.25219	1.02144	-0.23546	1.2569
16.15	2.25008	1.02237	-0.236209	1.25858
16.16	2.26005	1.02331	-0.236828	1.26014
16.17	2.27265	1.02444	-0.237444	1.26189
16.18	2.27542	1.02538	-0.238092	1.26347
16.19	2.27399	1.02625	-0.238789	1.26504
16.2	2.27834	1.02747	-0.239615	1.26708
16.21	2.28999	1.02856	-0.240654	1.26921
16.22	2.30045	1.02937	-0.241756	1.27112
16.23	2.30617	1.03041	-0.242769	1.27318
16.24	2.309	1.03148	-0.243707	1.27519
16.25	2.31629	1.03245	-0.244473	1.27692
16.26	2.33207	1.03351	-0.245097	1.27861
16.27	2.34749	1.03443	-0.245725	1.28016
16.28	2.3581	1.03532	-0.246281	1.2816
16.29	2.36488	1.03647	-0.246748	1.28322
16.3	2.36368	1.03757	-0.247232	1.2848
16.31	2.36508	1.03849	-0.247725	1.28622
16.32	2.3752	1.0394	-0.248314	1.28771
16.33	2.38722	1.04037	-0.249179	1.28955
16.34	2.40023	1.04138	-0.250295	1.29167
16.35	2.41178	1.04245	-0.251465	1.29392
16.36	2.42015	1.0435	-0.252541	1.29604
16.37	2.428	1.04429	-0.253519	1.29781
16.38	2.43173	1.04519	-0.25455	1.29974
16.39	2.43687	1.04641	-0.255605	1.30202
16.4	2.44902	1.04747	-0.256477	1.30395
16.41	2.45901	1.04839	-0.257192	1.30558
16.42	2.46293	1.04935	-0.257817	1.30716
16.43	2.46692	1.0504	-0.258288	1.30869
16.44	2.47451	1.05147	-0.258735	1.31021
16.45	2.48491	1.0523	-0.259301	1.3116
16.46	2.49566	1.05326	-0.259937	1.3132
16.47	2.50182	1.05445	-0.260644	1.3151
16.48	2.50527	1.05544	-0.261494	1.31693
16.49	2.51077	1.05636	-0.262504	1.31886
16.5	2.52187	1.0575	-0.263616	1.32112
16.51	2.53528	1.05849	-0.264727	1.32321
16.52	2.53819	1.05927	-0.265791	1.32507
16.53	2.54012	1.06032	-0.266784	1.3271
16.54	2.55497	1.06144	-0.267665	1.3291
16.55	2.56848	1.0624	-0.26845	1.33085
16.56	2.57298	1.06341	-0.269167	1.33258
16.57	2.57954	1.06441	-0.269774	1.33418
16.58	2.58606	1.06541	-0.270323	1.33573
16.59	2.58706	1.06646	-0.270923	1.33738
16.6	2.5952	1.06746	-0.271527	1.33899
16.61	2.60977	1.06839	-0.272114	1.3405
16.62	2.61754	1.06943	-0.272837	1.34227
16.63	2.62255	1.07051	-0.273732	1.34424
16.64	2.63081	1.07142	-0.274693	1.34611
16.65	2.63514	1.07244	-0.275617	1.34806
16.66	2.63921	1.07356	-0.276387	1.34994
16.67	2.64694	1.07451	-0.276966	1.35148
16.68	2.65178	1.07553	-0.277486	1.35301
16.69	2.653	1.07655	-0.278025	1.35458
16.7	2.66088	1.07748	-0.278582	1.35606
16.71	2.67552	1.07852	-0.279245	1.35777
16.72	2.68808	1.07966	-0.280025	1.35968
16.73	2.6953	1.08053	-0.280803	1.36134
16.74	2.69688	1.08138	-0.281535	1.36291
16.75	2.7019	1.08242	-0.282239	1.36466
16.76	2.71368	1.08336	-0.282937	1.3663
16.77	2.72257	1.08426	-0.283667	1.36793
16.78	2.72882	1.08539	-0.284504	1.3699
16.79	2.73647	1.08646	-0.285507	1.37197
16.8	2.74563	1.08732	-0.286485	1.37381
16.81	2.75197	1.08841	-0.2872	1.37561
16.82	2.75678	1.08955	-0.287751	1.3773
16.83	2.76953	1.09043	-0.288314	1.37874
16.84	2.78202	1.09142	-0.288865	1.38029
16.85	2.78775	1.09247	-0.289412	1.38188
16.86	2.79358	1.09339	-0.290038	1.38343
16.87	2.7982	1.0944	-0.290753	1.38515
16.88	2.80294	1.09544	-0.291555	1.38699
16.89	2.81544	1.09642	-0.29244	1.38886
16.9	2.8295	1.09752	-0.293332	1.39085
16.91	2.83849	1.09859	-0.294158	1.39275
16.92	2.84555	1.09943	-0.294827	1.39425
16.93	2.85282	1.10036	-0.295298	1.39566
16.94	2.85448	1.10145	-0.295739	1.39719
16.95	2.85525	1.10241	-0.296281	1.39869
16.96	2.86691	1.10337	-0.296895	1.40027
16.97	2.88174	1.10442	-0.297632	1.40205
16.98	2.89076	1.10534	-0.298538	1.40388
16.99	2.89717	1.10631	-0.299586	1.4059
17	2.90238	1.10749	-0.300771	1.40826
17.01	2.91162	1.10843	-0.301928	1.41036
17.02	2.92595	1.10918	-0.302912	1.41209
17.03	2.93654	1.11036	-0.303785	1.41414
17.04	2.93885	1.11153	-0.304538	1.41607
17.05	2.94061	1.1124	-0.305115	1.41751
17.06	2.94852	1.11348	-0.305602	1.41908
17.07	2.95776	1.11463	-0.306118	1.42075
17.08	2.96248	1.11567	-0.306715	1.42239
17.09	2.9727	1.11657	-0.307396	1.42397
17.1	2.98634	1.1174	-0.308142	1.42554
17.11	2.98453	1.11841	-0.308951	1.42736
17.12	2.98273	1.1195	-0.309769	1.42927
17.13	2.99822	1.12049	-0.310512	1.43101
17.14	3.01263	1.12152	-0.311253	1.43277
17.15	3.01509	1.12243	-0.312089	1.43452
17.16	3.02231	1.12328	-0.312961	1.43624
17.17	3.04073	1.12438	-0.313784	1.43816
17.18	3.05377	1.12541	-0.314541	1.43995
17.19	3.0556	1.12626	-0.315239	1.4415
17.2	3.06346	1.1274	-0.315966	1.44337
17.21	3.07559	1.12855	-0.316834	1.44539
17.22	3.07956	1.12947	-0.317751	1.44722
17.23	3.08693	1.1305	-0.318565	1.44907
17.24	3.10268	1.13158	-0.31931	1.45089
17.25	3.11064	1.13244	-0.320047	1.45249
17.26	3.11519	1.13343	-0.320755	1.45418
17.27	3.12561	1.13448	-0.321452	1.45593
17.28	3.13437	1.13537	-0.322197	1.45757
17.29	3.14054	1.13645	-0.322957	1.4594
17.3	3.14996	1.13762	-0.323628	1.46125
17.31	3.15949	1.13847	-0.324224	1.46269
17.32	3.16325	1.13936	-0.324835	1.46419
17.33	3.16676	1.14048	-0.32545	1.46593
17.34	3.17508	1.14146	-0.326019	1.46748
17.35	3.18403	1.14242	-0.326602	1.46902
17.36	3.1898	1.14348	-0.327282	1.47076
17.37	3.19925	1.14429	-0.328064	1.47236
17.38	3.21122	1.14531	-0.328933	1.47424
17.39	3.21612	1.14661	-0.329829	1.47644
17.4	3.22075	1.14746	-0.330739	1.4782
17.41	3.22986	1.14826	-0.331721	1.47998
17.42	3.23945	1.14948	-0.332731	1.48221
17.43	3.24986	1.15055	-0.333651	1.4842
17.44	3.25657	1.15143	-0.334453	1.48588
17.45	3.2604	1.15249	-0.335143	1.48763
17.46	3.27145	1.15351	-0.335726	1.48924
17.47	3.28817	1.15447	-0.336278	1.49075
17.48	3.29992	1.15557	-0.336859	1.49243
17.49	3.3047	1.15658	-0.337494	1.49407
17.5	3.31129	1.15744	-0.338248	1.49569
17.51	3.32054	1.15841	-0.339145	1.49755
17.52	3.32723	1.15945	-0.340066	1.49952
17.53	3.33403	1.16041	-0.340953	1.50136
17.54	3.34163	1.16142	-0.341835	1.50325
17.55	3.34949	1.16243	-0.342644	1.50507
17.56	3.35824	1.16333	-0.343367	1.5067
17.57	3.37035	1.16427	-0.344093	1.50836
17.58	3.38234	1.1654	-0.344823	1.51023
17.59	3.38617	1.1664	-0.345538	1.51194
17.6	3.38859	1.16736	-0.346182	1.51354
17.61	3.39782	1.1685	-0.346744	1.51524
17.62	3.40649	1.16943	-0.347317	1.51675
17.63	3.41251	1.17032	-0.34792	1.51824
17.64	3.42339	1.17148	-0.348622	1.5201
17.65	3.43545	1.17251	-0.349508	1.52202
17.66	3.43802	1.17344	-0.350475	1.52392
17.67	3.44015	1.17439	-0.35145	1.52584
17.68	3.45246	1.1754	-0.352452	1.52785
17.69	3.46224	1.17651	-0.353419	1.52993
17.7	3.46405	1.17748	-0.354293	1.53177
17.71	3.47006	1.17842	-0.355086	1.5335
17.72	3.4826	1.17949	-0.355859	1.53535
17.73	3.49468	1.18045	-0.35663	1.53708
17.74	3.49972	1.18137	-0.357303	1.53867
17.75	3.50139	1.18244	-0.357868	1.54031
17.76	3.51194	1.18343	-0.358448	1.54188
17.77	3.52645	1.18436	-0.359089	1.54345
17.78	3.53289	1.18541	-0.359786	1.5452
17.79	3.54038	1.18641	-0.360519	1.54693
17.8	3.55027	1.18741	-0.361254	1.54867
17.81	3.55946	1.18849	-0.362038	1.55053
17.82	3.56902	1.18946	-0.36283	1.55229
17.83	3.57625	1.19047	-0.363542	1.55401
17.84	3.58679	1.19156	-0.364225	1.55578
17.85	3.59998	1.19252	-0.364951	1.55747
17.86	3.60326	1.19343	-0.365741	1.55917
17.87	3.60651	1.19453	-0.366612	1.56114
17.88	3.61668	1.19568	-0.367485	1.56317
17.89	3.62285	1.19663	-0.36824	1.56487
17.9	3.6315	1.19761	-0.3689	1.56651
17.91	3.6453	1.19872	-0.369521	1.56824
17.92	3.65331	1.1996	-0.370117	1.56972
17.93	3.66315	1.20056	-0.370743	1.5713
17.94	3.67734	1.20165	-0.371372	1.57302
17.95	3.68328	1.20251	-0.371921	1.57443
17.96	3.68226	1.20354	-0.372444	1.57599
17.97	3.68399	1.2046	-0.373029	1.57763
17.98	3.69496	1.20538	-0.373661	1.57904
17.99	3.70982	1.20643	-0.374331	1.58076
18	3.72272	1.20762	-0.375107	1.58273
18.01	3.73509	1.20853	-0.376001	1.58453
18.02	3.74391	1.20946	-0.376962	1.58642
18.03	3.74751	1.21057	-0.378034	1.58861
18.04	3.75434	1.21148	-0.379192	1.59067
18.05	3.76698	1.2123	-0.380198	1.5925
18.06	3.77621	1.21344	-0.380964	1.5944
18.07	3.78486	1.2145	-0.381614	1.59611
18.08	3.79388	1.21537	-0.382204	1.59758
18.09	3.80169	1.21651	-0.382781	1.59929
18.1	3.81141	1.21754	-0.383444	1.60099
18.11	3.82133	1.21829	-0.384141	1.60244
18.12	3.82959	1.21936	-0.384819	1.60418
18.13	3.83529	1.22053	-0.385523	1.60605
18.14	3.84192	1.22144	-0.38621	1.60765
18.15	3.85105	1.22248	-0.386882	1.60936
18.16	3.85875	1.22362	-0.387646	1.61127
18.17	3.86678	1.22448	-0.388507	1.61299
18.18	3.87505	1.22536	-0.389408	1.61477
18.19	3.88098	1.22644	-0.390285	1.61672
18.2	3.88939	1.22745	-0.391022	1.61847
18.21	3.90014	1.22845	-0.39163	1.62008
18.22	3.90471	1.22952	-0.392258	1.62178
18.23	3.91062	1.23049	-0.392942	1.62343
18.24	3.92666	1.23143	-0.393607	1.62503
18.25	3.93888	1.23246	-0.394283	1.62674
18.26	3.94534	1.23354	-0.395027	1.62857
18.27	3.95245	1.23453	-0.395727	1.63026
18.28	3.95837	1.23546	-0.396311	1.63177
18.29	3.97063	1.2365	-0.396902	1.63341
18.3	3.98531	1.23755	-0.397585	1.63514
18.31	3.99465	1.2385	-0.398345	1.63685
18.32	4.00319	1.23959	-0.399184	1.63877
18.33	4.01232	1.2407	-0.400065	1.64076
18.34	4.01961	1.24156	-0.400908	1.64247
18.35	4.02523	1.24245	-0.401816	1.64427
18.36	4.03263	1.24346	-0.40281	1.64627
18.37	4.04199	1.24447	-0.403655	1.64812
18.38	4.04997	1.24548	-0.404339	1.64982
18.39	4.05773	1.24652	-0.405008	1.65153
18.4	4.0669	1.24759	-0.405606	1.6532
18.41	4.07315	1.24861	-0.406069	1.65468
18.42	4.07907	1.24957	-0.406514	1.65608
18.43	4.08993	1.25058	-0.406998	1.65758
18.44	4.10469	1.25164	-0.407501	1.65914
18.45	4.11567	1.25258	-0.408034	1.66062
18.46	4.1181	1.25344	-0.408613	1.66205
18.47	4.12465	1.25453	-0.409326	1.66385
18.48	4.13582	1.2557	-0.410178	1.66588
18.49	4.13905	1.25669	-0.411023	1.66771
18.5	4.14269	1.25762	-0.411786	1.66941
18.51	4.1554	1.25855	-0.412541	1.67109
18.52	4.17195	1.25946	-0.413307	1.67277
18.53	4.18349	1.26038	-0.414083	1.67447
18.54	4.18769	1.26144	-0.414908	1.67635
18.55	4.1939	1.26259	-0.415712	1.6783
18.56	4.20415	1.26353	-0.416422	1.67995
18.57	4.20979	1.26443	-0.41714	1.68157
18.58	4.21718	1.26547	-0.417922	1.68339
18.59	4.22941	1.2665	-0.418689	1.68519
18.6	4.24263	1.26748	-0.419468	1.68695
18.61	4.25651	1.26847	-0.420311	1.68878
18.62	4.26294	1.26944	-0.421145	1.69058
18.63	4.26537	1.27047	-0.42189	1.69236
18.64	4.27781	1.27157	-0.422563	1.69414
18.65	4.29273	1.27246	-0.423214	1.69567
18.66	4.29951	1.2734	-0.42387	1.69727
18.67	4.31097	1.2746	-0.424583	1.69918
18.68	4.32537	1.2756	-0.425378	1.70097
18.69	4.32615	1.27644	-0.426227	1.70267
18.7	4.3282	1.27743	-0.427042	1.70447
18.71	4.33917	1.27853	-0.427762	1.70629
18.72	4.34759	1.27952	-0.428461	1.70798
18.73	4.35909	1.28039	-0.429175	1.70956
18.74	4.37156	1.28143	-0.429808	1.71123
18.75	4.37559	1.28247	-0.430356	1.71283
18.76	4.38056	1.2835	-0.430941	1.71444
18.77	4.39371	1.28458	-0.431564	1.71614
18.78	4.40191	1.28551	-0.432186	1.71769
18.79	4.40951	1.2865	-0.432857	1.71936
18.8	4.42565	1.28759	-0.433616	1.72121
18.81	4.43383	1.28858	-0.434431	1.72301
18.82	4.43714	1.28957	-0.435297	1.72487
18.83	4.44715	1.29059	-0.436239	1.72683
18.84	4.45438	1.29156	-0.437178	1.72874
18.85	4.46035	1.29251	-0.437987	1.7305
18.86	4.46836	1.29352	-0.438627	1.73215
18.87	4.47325	1.29457	-0.439228	1.7338
18.88	4.48067	1.29552	-0.439882	1.73541
18.89	4.49039	1.29643	-0.440547	1.73697
18.9	4.50045	1.29744	-0.441253	1.73869
18.91	4.51423	1.29853	-0.441997	1.74053
18.92	4.52522	1.29947	-0.44266	1.74213
18.93	4.52939	1.30043	-0.443207	1.74364
18.94	4.53092	1.30154	-0.443707	1.74525
18.95	4.53865	1.30252	-0.444182	1.74671
18.96	4.55709	1.30348	-0.444646	1.74812
18.97	4.57353	1.30454	-0.445158	1.7497
18.98	4.57951	1.30544	-0.44575	1.75119
18.99	4.58466	1.30629	-0.446375	1.75266
19	4.59294	1.30737	-0.447014	1.75438
19.01	4.60075	1.30847	-0.44776	1.75623
19.02	4.6086	1.30954	-0.448595	1.75813
19.03	4.61671	1.31068	-0.449373	1.76005
19.04	4.62875	1.3117	-0.45005	1.76175
19.05	4.6398	1.31258	-0.450712	1.76329
19.06	4.6461	1.31354	-0.45142	1.76496
19.07	4.65388	1.31455	-0.452152	1.7667
19.08	4.66439	1.31558	-0.452875	1.76845
19.09	4.67745	1.31665	-0.453521	1.77017
19.1	4.68863	1.31753	-0.45405	1.77158
19.11	4.6916	1.31845	-0.454513	1.77296
19.12	4.69583	1.31963	-0.454963	1.7746
19.13	4.7106	1.32067	-0.455407	1.77608
19.14	4.72118	1.32153	-0.455917	1.77745
19.15	4.72067	1.32255	-0.456555	1.7791
19.16	4.72557	1.32363	-0.457349	1.78098
19.17	4.73811	1.3245	-0.458297	1.7828
19.18	4.74697	1.32543	-0.459231	1.78467
19.19	4.75519	1.32655	-0.460039	1.78659
19.2	4.76659	1.32754	-0.460817	1.78836
19.21	4.77457	1.32856	-0.461536	1.79009
19.22	4.77854	1.32965	-0.46214	1.79179
19.23	4.78696	1.33054	-0.462694	1.79324
19.24	4.80246	1.33142	-0.463251	1.79467
19.25	4.81712	1.33245	-0.463842	1.7963
19.26	4.81963	1.33344	-0.464494	1.79793
19.27	4.81961	1.33438	-0.465204	1.79959
19.28	4.83221	1.33544	-0.46592	1.80136
19.29	4.8478	1.33641	-0.466636	1.80304
19.3	4.85454	1.33731	-0.46735	1.80466
19.31	4.86094	1.33843	-0.468024	1.80646
19.32	4.87456	1.33933	-0.468663	1.808
19.33	4.88787	1.34016	-0.46934	1.8095
19.34	4.89806	1.34135	-0.470058	1.81141
19.35	4.9109	1.34237	-0.470783	1.81316
19.36	4.92194	1.34324	-0.47154	1.81478
19.37	4.92694	1.34442	-0.472367	1.81678
19.38	4.93425	1.34552	-0.473242	1.81877
19.39	4.94207	1.34631	-0.474064	1.82038
19.4	4.95242	1.34735	-0.474794	1.82215
19.41	4.9692	1.34856	-0.475476	1.82404
19.42	4.97749	1.34947	-0.47617	1.82564
19.43	4.9793	1.35048	-0.476981	1.82746
19.44	4.99229	1.35165	-0.477887	1.82953
19.45	5.00434	1.35252	-0.478731	1.83125
19.46	5.00973	1.3535	-0.479485	1.83298
19.47	5.01932	1.35464	-0.480147	1.83479
19.48	5.02705	1.35558	-0.480687	1.83627
19.49	5.03168	1.35661	-0.481201	1.83781
19.5	5.03952	1.35774	-0.481747	1.83949
19.51	5.05001	1.3586	-0.482248	1.84085
19.52	5.06513	1.35949	-0.482724	1.84222
19.53	5.07878	1.36063	-0.48328	1.84391
19.54	5.08002	1.36168	-0.483892	1.84558
19.55	5.07804	1.36257	-0.484521	1.84709
19.56	5.08625	1.3636	-0.485186	1.84879
19.57	5.10166	1.36463	-0.485864	1.8505
19.58	5.11317	1.36552	-0.486512	1.85203
19.59	5.12212	1.36655	-0.487174	1.85372
19.6	5.13325	1.36751	-0.487955	1.85546
19.61	5.13852	1.36835	-0.488945	1.85729
19.62	5.14121	1.36941	-0.490079	1.85948
19.63	5.15004	1.37045	-0.491094	1.86154
19.64	5.15948	1.37131	-0.491875	1.86318
19.65	5.16905	1.37234	-0.492566	1.8649
19.66	5.18182	1.37346	-0.493305	1.86676
19.67	5.19465	1.3743	-0.494053	1.86835
19.68	5.20891	1.37528	-0.494786	1.87006
19.69	5.21937	1.37654	-0.495521	1.87206
19.7	5.22292	1.37748	-0.496157	1.87364
19.71	5.23183	1.37827	-0.496652	1.87493
19.72	5.24452	1.37934	-0.497127	1.87646
19.73	5.25493	1.38034	-0.49766	1.878
19.74	5.26401	1.38128	-0.498238	1.87952
19.75	5.27213	1.38243	-0.498898	1.88133
19.76	5.28193	1.3835	-0.49963	1.88313
19.77	5.29087	1.38438	-0.500251	1.88463
19.78	5.29934	1.38538	-0.500708	1.88609
19.79	5.30671	1.38648	-0.501147	1.88763
19.8	5.31154	1.38751	-0.501611	1.88912
19.81	5.31574	1.38859	-0.502091	1.89068
19.82	5.32617	1.38962	-0.502646	1.89227
19.83	5.33984	1.39061	-0.503269	1.89388
19.84	5.3472	1.3917	-0.50394	1.89564
19.85	5.35112	1.39263	-0.504726	1.89736
19.86	5.35724	1.39345	-0.50567	1.89912
19.87	5.36791	1.39451	-0.506664	1.90118
19.88	5.37724	1.39557	-0.507564	1.90313
19.89	5.38383	1.39647	-0.508384	1.90486
19.9	5.39047	1.39758	-0.509234	1.90681
19.91	5.39684	1.39863	-0.510114	1.90874
19.92	5.40863	1.39943	-0.510918	1.91035
19.93	5.42281	1.40047	-0.511561	1.91203
19.94	5.43134	1.40155	-0.512067	1.91362
19.95	5.43646	1.40242	-0.512523	1.91494
19.96	5.44421	1.4034	-0.512979	1.91638
19.97	5.45534	1.40448	-0.51341	1.91789
19.98	5.4644	1.40543	-0.513799	1.91923
[truncated: 12,241 more rows]
