# Supplementary material for: Experimental data on the development of “Post-installed Screw Pullout test” for in-situ investigation of concrete strength
Source: Data Brief. 2020 Aug 22;32:106190. doi: 10.1016/j.dib.2020.106190 (PMC7475196; doi:10.1016/j.dib.2020.106190)
Supplement: Supplementary file 1 — Fig. 1: Load-displacement curves for test set up 1. Fig. 2: Load-displacement curves for test set up 2. Fig. 3: Load-displacement curves for test set up 3. Fig. 4: Load-displacement curves for test set up 4. Fig. 5: Load-displacement curves for test set up 5. Fig. 6: Load-displacement curves for test set up 6. Fig. 7: Load-displacement curves for test set up 7. Fig. 8: Load-displacement curves for test set up 8. Fig. 9: Load-displacement curves for test set up 9. Fig. 10: Load-displacement curves for test set up 10. Fig. 11: Load-displacement curves for test set up 11. Fig. 12: Load-displacement curves for test set up 12. Fig. 13: Load-displacement curves for test set up 13. Fig. 14: Load-displacement curves for test set up 14. Fig. 15: Load-displacement curves for test set up 15. Fig. 16: Load-displacement curves for test set up 16. Fig. 17: Load-displacement curves for test set up 17. Fig. 18: Load-displacement curves for Mix 1 at 7 days. Fig. 19: Load-displacement curves for Mix 1 at 14 days. Fig. 20: Load-displacement curves for Mix 1 at 28 days. Fig. 21: Load-displacement curves for Mix 1 at 100 days. Fig. 22: Load-displacement curves for Mix 2 at 7 days. Fig. 23: Load-displacement curves for Mix 2 at 14 days. Fig. 24: Load-displacement curves for Mix 2 at 28 days. Fig. 25: Load-displacement curves for Mix 2 at 100 days. [file mmc1.zip › Figure 16 - Test set up 16.xlsx]

## Sheet: M-60-11.5-75
Time [s]	Load [kN]	LVDT 1 [mm]	LVDT 2 [mm]	Displacement [mm]
0	0	0	0	0
0.01	0	0	0	0
0.02	3.8e-05	1.4e-05	0	1.4e-05
0.03	0.000775	0.000183	1e-06	0.000182
0.04	0.002592	0.000648	2e-06	0.000646
0.05	0.002464	0.001021	-6e-06	0.001027
0.06	-0.000148	0.001058	-1.2e-05	0.00107
0.07	-0.00068	0.001152	-8e-06	0.00116
0.08	0.003364	0.001366	0	0.001366
0.09	0.004696	0.001497	-6e-06	0.001503
0.1	0.000908	0.001669	-2.6e-05	0.001695
0.11	0.003659	0.001861	-2.4e-05	0.001885
0.12	0.012547	0.001967	-1.4e-05	0.001981
0.13	0.014789	0.002216	-1.4e-05	0.00223
0.14	0.009477	0.002431	-1.9e-05	0.00245
0.15	0.007724	0.002324	-2.7e-05	0.002351
0.16	0.009627	0.002381	-2e-05	0.002401
0.17	0.007851	0.002692	-1.4e-05	0.002706
0.18	0.008157	0.002897	-2.2e-05	0.002919
0.19	0.01171	0.002943	-9e-06	0.002952
0.2	0.012602	0.003125	2e-06	0.003123
0.21	0.012945	0.003335	-1.3e-05	0.003348
0.22	0.011653	0.003435	-1.7e-05	0.003452
0.23	0.008685	0.003523	-1e-05	0.003533
0.24	0.009592	0.003585	-1.2e-05	0.003597
0.25	0.012945	0.003632	-8e-06	0.00364
0.26	0.013588	0.003691	-5e-06	0.003696
0.27	0.010936	0.003868	-2.1e-05	0.003889
0.28	0.007164	0.004089	-2.1e-05	0.00411
0.29	0.007305	0.004207	1.1e-05	0.004196
0.3	0.010394	0.004251	1.1e-05	0.00424
0.31	0.008269	0.004339	-1.6e-05	0.004355
0.32	0.005419	0.004522	-1.5e-05	0.004537
0.33	0.00987	0.004659	7e-06	0.004652
0.34	0.011684	0.004726	-5e-06	0.004731
0.35	0.009048	0.004763	-3.4e-05	0.004797
0.36	0.012311	0.004858	-2.3e-05	0.004881
0.37	0.014804	0.005002	-1e-05	0.005012
0.38	0.014392	0.0051	-1.9e-05	0.005119
0.39	0.018054	0.005159	-1.4e-05	0.005173
0.4	0.022096	0.005223	1.1e-05	0.005212
0.41	0.022427	0.005259	1.8e-05	0.005241
0.42	0.016242	0.00531	-9e-06	0.005319
0.43	0.012564	0.005404	-2.9e-05	0.005433
0.44	0.015352	0.005467	-3.7e-05	0.005504
0.45	0.013644	0.005567	-3.3e-05	0.0056
0.46	0.010628	0.005715	-6e-06	0.005721
0.47	0.010853	0.005806	-1e-06	0.005807
0.48	0.005445	0.005758	-2.9e-05	0.005787
0.49	-0.001278	0.005716	-2.4e-05	0.00574
0.5	0.000275	0.005784	-1e-06	0.005785
0.51	-0.000267	0.005907	-1.2e-05	0.005919
0.52	-0.004334	0.006144	-2.3e-05	0.006167
0.53	0.000626	0.006557	-9e-06	0.006566
0.54	0.008536	0.00689	-1.2e-05	0.006902
0.55	0.007683	0.007229	-1.6e-05	0.007245
0.56	0.005501	0.008005	-6e-06	0.008011
0.57	0.009414	0.009471	-1.4e-05	0.009485
0.58	0.010324	0.011849	-2.1e-05	0.01187
0.59	0.010766	0.01402	-4e-06	0.014024
0.6	0.01176	0.013676	-3e-06	0.013679
0.61	0.008261	0.011517	-1.5e-05	0.011532
0.62	0.007594	0.010179	-1.4e-05	0.010193
0.63	0.008615	0.009533	-3e-05	0.009563
0.64	0.005598	0.008684	-3e-05	0.008714
0.65	0.004133	0.008116	-1.1e-05	0.008127
0.66	0.00738	0.007783	-2e-05	0.007803
0.67	0.016023	0.00739	-3e-05	0.00742
0.68	0.020026	0.007144	-1.5e-05	0.007159
0.69	0.015004	0.006948	-9e-06	0.006957
0.7	0.011806	0.006722	-1.6e-05	0.006738
0.71	0.012073	0.006674	-1.1e-05	0.006685
0.72	0.013706	0.006628	-1.3e-05	0.006641
0.73	0.013384	0.006428	-2.5e-05	0.006453
0.74	0.009317	0.006282	-8e-06	0.00629
0.75	0.006052	0.006229	-1e-06	0.00623
0.76	0.005423	0.006109	-2.1e-05	0.00613
0.77	0.007709	0.005948	-1.7e-05	0.005965
0.78	0.010381	0.005721	-2e-05	0.005741
0.79	0.011474	0.005442	-3.1e-05	0.005473
0.8	0.009844	0.005105	-2.6e-05	0.005131
0.81	0.002498	0.004606	-1.3e-05	0.004619
0.82	-0.002706	0.003837	-8e-06	0.003845
0.83	-0.000465	0.002339	-1.6e-05	0.002355
0.84	0.002868	-0.000148	-1.2e-05	-0.000136
0.85	0.00673	-0.002249	-5e-06	-0.002244
0.86	0.012004	-0.001617	-4e-06	-0.001613
0.87	0.014528	0.000576	-1.1e-05	0.000587
0.88	0.01339	0.001644	-2e-05	0.001664
0.89	0.010959	0.00212	-1.7e-05	0.002137
0.9	0.005012	0.002996	-7e-06	0.003003
0.91	0.002378	0.00372	-2e-06	0.003722
0.92	0.007385	0.004152	-1.2e-05	0.004164
0.93	0.007296	0.004615	-2.4e-05	0.004639
0.94	-0.000231	0.004914	-2.7e-05	0.004941
0.95	-0.001055	0.005147	-2.3e-05	0.00517
0.96	0.001659	0.005457	-1.2e-05	0.005469
0.97	-0.001609	0.005548	-1.5e-05	0.005563
0.98	-0.003452	0.005641	-1.7e-05	0.005658
0.99	0.000346	0.0059	-4e-06	0.005904
1	0.000887	0.005974	-8e-06	0.005982
1.01	-0.005036	0.006035	-1.4e-05	0.006049
1.02	-0.006455	0.006299	-6e-06	0.006305
1.03	-0.001747	0.0065	-1.5e-05	0.006515
1.04	-0.002077	0.006535	-1.8e-05	0.006553
1.05	-0.007028	0.006726	-2e-06	0.006728
1.06	-0.007175	0.007248	2e-06	0.007246
1.07	-0.004323	0.008025	-3e-06	0.008028
1.08	-0.004625	0.009489	-6e-06	0.009495
1.09	-0.004644	0.011742	-9e-06	0.011751
1.1	-0.002499	0.013574	-1.4e-05	0.013588
1.11	-0.002271	0.013112	-1.9e-05	0.013131
1.12	-0.002292	0.011199	-1.6e-05	0.011215
1.13	0.001901	0.01013	-1.6e-05	0.010146
1.14	0.002196	0.009447	-2.3e-05	0.00947
1.15	-0.001163	0.008657	-8e-06	0.008665
1.16	0.003463	0.008302	-1.4e-05	0.008316
1.17	0.009437	0.008008	-3.5e-05	0.008043
1.18	0.012725	0.00757	-1.5e-05	0.007585
1.19	0.015903	0.007179	4e-06	0.007175
1.2	0.015407	0.006977	-1.7e-05	0.006994
1.21	0.011522	0.006872	-2.3e-05	0.006895
1.22	0.00849	0.006658	-7e-06	0.006665
1.23	0.005745	0.006425	-1.6e-05	0.006441
1.24	0.00263	0.006284	-3.2e-05	0.006316
1.25	0.003034	0.006137	-4.5e-05	0.006182
1.26	0.00777	0.005914	-5.6e-05	0.00597
1.27	0.009781	0.005701	-3.4e-05	0.005735
1.28	0.006765	0.005598	-6e-06	0.005604
1.29	0.007808	0.005453	-1.3e-05	0.005466
1.3	0.009896	0.005062	-1.8e-05	0.00508
1.31	0.002983	0.0044	-5e-06	0.004405
1.32	-0.002163	0.003253	-2.1e-05	0.003274
1.33	0.001749	0.001322	-2.1e-05	0.001343
1.34	0.000776	-0.001082	8e-06	-0.00109
1.35	-0.003755	-0.00197	-4e-06	-0.001966
1.36	-0.001315	-0.000374	-2.9e-05	-0.000345
1.37	0.004328	0.001375	-1.6e-05	0.001391
1.38	0.006472	0.002096	-1.1e-05	0.002107
1.39	0.005767	0.002747	-2.6e-05	0.002773
1.4	0.006654	0.003574	-1.1e-05	0.003585
1.41	0.006346	0.00414	4e-06	0.004136
1.42	0.006484	0.004463	-4e-06	0.004467
1.43	0.011419	0.004729	-1.7e-05	0.004746
1.44	0.011453	0.004985	-2.1e-05	0.005006
1.45	0.006317	0.005285	-1.6e-05	0.005301
1.46	0.008209	0.005439	-7e-06	0.005446
1.47	0.011474	0.005435	-8e-06	0.005443
1.48	0.007801	0.005557	-1.8e-05	0.005575
1.49	0.004008	0.005693	-1.6e-05	0.005709
1.5	0.003501	0.005785	-5e-06	0.00579
1.51	0.005209	0.006001	0	0.006001
1.52	0.003956	0.006235	-7e-06	0.006242
1.53	0.002329	0.006454	-2.4e-05	0.006478
1.54	0.007666	0.006744	-3e-05	0.006774
1.55	0.008051	0.007155	-1.2e-05	0.007167
1.56	-0.000285	0.007858	-4e-06	0.007862
1.57	-0.000543	0.009231	-7e-06	0.009238
1.58	0.005184	0.011546	4e-06	0.011542
1.59	0.009665	0.013555	-3e-06	0.013558
1.6	0.015101	0.013166	-2.5e-05	0.013191
1.61	0.011611	0.011224	-3.5e-05	0.011259
1.62	0.004986	0.009948	-2.1e-05	0.009969
1.63	0.008262	0.009365	-7e-06	0.009372
1.64	0.00886	0.008731	-1.1e-05	0.008742
1.65	0.004744	0.00816	-2.2e-05	0.008182
1.66	0.006566	0.007879	-3e-05	0.007909
1.67	0.007639	0.007555	-3.5e-05	0.00759
1.68	0.005279	0.007225	-3.5e-05	0.00726
1.69	0.005862	0.006985	-2.8e-05	0.007013
1.7	0.010556	0.006798	-2.2e-05	0.00682
1.71	0.013115	0.006622	-1.6e-05	0.006638
1.72	0.009741	0.006359	-1.4e-05	0.006373
1.73	0.008384	0.006325	-2.8e-05	0.006353
1.74	0.009589	0.006339	-3.4e-05	0.006373
1.75	0.007404	0.006142	-1.3e-05	0.006155
1.76	0.003612	0.006063	-2e-06	0.006065
1.77	0.003235	0.006016	-1.9e-05	0.006035
1.78	0.006548	0.005907	-2.6e-05	0.005933
1.79	0.010975	0.005834	-1.2e-05	0.005846
1.8	0.013214	0.005747	-6e-06	0.005753
1.81	0.011994	0.005556	-1.6e-05	0.005572
1.82	0.007343	0.005395	-2.2e-05	0.005417
1.83	0.003034	0.005076	-3.6e-05	0.005112
1.84	0.003953	0.004415	-5.1e-05	0.004466
1.85	0.005457	0.003334	-3.4e-05	0.003368
1.86	0.000945	0.001399	-1.7e-05	0.001416
1.87	-0.001789	-0.001073	-2.5e-05	-0.001048
1.88	0.001302	-0.002041	-3.1e-05	-0.00201
1.89	0.005803	-0.00055	-2.8e-05	-0.000522
1.9	0.007894	0.00114	-1.6e-05	0.001156
1.91	0.007652	0.001836	-1e-05	0.001846
1.92	0.006637	0.002632	-2.1e-05	0.002653
1.93	0.00521	0.003516	-2.6e-05	0.003542
1.94	0.005344	0.003812	-2.6e-05	0.003838
1.95	0.005419	0.00411	-1.9e-05	0.004129
1.96	0.005711	0.004718	-5e-06	0.004723
1.97	0.009814	0.005068	-1.3e-05	0.005081
1.98	0.012928	0.005053	-2.4e-05	0.005077
1.99	0.010525	0.005192	-1.5e-05	0.005207
2	0.006618	0.005585	-9e-06	0.005594
2.01	0.005637	0.005748	-1.5e-05	0.005763
2.02	0.006353	0.005727	-1.4e-05	0.005741
2.03	0.005351	0.005827	-2.4e-05	0.005851
2.04	0.007107	0.005907	-3.3e-05	0.00594
2.05	0.009969	0.005904	-1.4e-05	0.005918
2.06	0.005036	0.005987	6e-06	0.005981
2.07	0.000365	0.006129	1e-06	0.006128
2.08	0.004103	0.006196	-1.5e-05	0.006211
2.09	0.006379	0.00632	-2e-05	0.00634
2.1	0.003694	0.006685	-1e-06	0.006686
2.11	0.007502	0.007171	7e-06	0.007164
2.12	0.013754	0.008052	-4e-06	0.008056
2.13	0.015808	0.009638	-1.5e-05	0.009653
2.14	0.017676	0.011873	-1.9e-05	0.011892
2.15	0.015041	0.013562	-1.7e-05	0.013579
2.16	0.007502	0.012719	-1.8e-05	0.012737
2.17	0.000928	0.010727	-2e-05	0.010747
2.18	0.000813	0.009821	-2e-06	0.009823
2.19	0.004099	0.009266	7e-06	0.009259
2.2	0.004473	0.008517	-4e-06	0.008521
2.21	0.006812	0.007985	-1e-05	0.007995
2.22	0.008115	0.007718	-1.4e-05	0.007732
2.23	0.00405	0.007395	-2.3e-05	0.007418
2.24	0.0039	0.006992	-3.1e-05	0.007023
2.25	0.007869	0.006631	-2.4e-05	0.006655
2.26	0.005576	0.006407	-1.3e-05	0.00642
2.27	0.004435	0.006434	-6e-06	0.00644
2.28	0.008872	0.006356	-1e-06	0.006357
2.29	0.008039	0.006149	-1.9e-05	0.006168
2.3	0.003874	0.006071	-3.6e-05	0.006107
2.31	0.003926	0.006079	-3.2e-05	0.006111
2.32	0.002791	0.006021	-2.9e-05	0.00605
2.33	0.001679	0.00583	-2.3e-05	0.005853
2.34	0.009559	0.005801	-1.2e-05	0.005813
2.35	0.010593	0.005875	-8e-06	0.005883
2.36	0.000933	0.005703	-1.2e-05	0.005715
2.37	0.002944	0.005415	-1.1e-05	0.005426
2.38	0.007514	0.00513	-1.5e-05	0.005145
2.39	0.00438	0.004774	-3.4e-05	0.004808
2.4	0.005636	0.004009	-3.2e-05	0.004041
2.41	0.009769	0.002503	-1.4e-05	0.002517
2.42	0.011914	0.000255	-2.9e-05	0.000284
2.43	0.011163	-0.001808	-3.8e-05	-0.00177
2.44	0.003337	-0.001615	-1.9e-05	-0.001596
2.45	-0.00053	0.000281	-2.6e-05	0.000307
2.46	0.004038	0.00147	-3.9e-05	0.001509
2.47	0.003193	0.002077	-1.4e-05	0.002091
2.48	-0.000624	0.00292	5e-06	0.002915
2.49	0.002782	0.003575	-3e-06	0.003578
2.5	0.006335	0.003964	-8e-06	0.003972
2.51	0.00452	0.004421	-1e-05	0.004431
2.52	0.003059	0.00465	-1.9e-05	0.004669
2.53	0.001864	0.004843	-1.5e-05	0.004858
2.54	0.000195	0.005242	-1.2e-05	0.005254
2.55	-0.001035	0.005339	-1.2e-05	0.005351
2.56	-0.0005	0.005386	-1.4e-05	0.0054
2.57	-0.000424	0.005637	-1.9e-05	0.005656
2.58	-0.004176	0.005708	-3e-06	0.005711
2.59	-0.005711	0.005758	0	0.005758
2.6	-0.004831	0.00593	-2e-05	0.00595
2.61	-0.005625	0.006108	-1.6e-05	0.006124
2.62	-0.003161	0.006248	0	0.006248
2.63	0.001903	0.006477	-5e-06	0.006482
2.64	0.000841	0.00694	-1.4e-05	0.006954
2.65	-0.004307	0.007655	-2e-05	0.007675
2.66	-0.002534	0.008947	-1.8e-05	0.008965
2.67	0.004855	0.011051	-8e-06	0.011059
2.68	0.005848	0.013222	-7e-06	0.013229
2.69	0.001809	0.013305	-2e-05	0.013325
2.7	0.00477	0.011412	-2.5e-05	0.011437
2.71	0.008907	0.010112	-1e-05	0.010122
2.72	0.00497	0.009541	5e-06	0.009536
2.73	0.002382	0.008781	-1.2e-05	0.008793
2.74	0.002349	0.008119	-2.7e-05	0.008146
2.75	0.000156	0.007804	-1.5e-05	0.007819
2.76	0.002881	0.007492	-1.2e-05	0.007504
2.77	0.007727	0.0071	-1.3e-05	0.007113
2.78	0.003254	0.006898	-3e-06	0.006901
2.79	-8.2e-05	0.006772	-2e-05	0.006792
2.8	0.00252	0.006501	-3.8e-05	0.006539
2.81	0.002534	0.006262	-1.2e-05	0.006274
2.82	0.004793	0.006215	-1e-06	0.006216
2.83	0.006603	0.006142	-1.3e-05	0.006155
2.84	0.004913	0.00595	-1e-06	0.005951
2.85	0.00249	0.006004	3e-06	0.006001
2.86	0.001707	0.006099	-1.8e-05	0.006117
2.87	0.004459	0.005861	-2.8e-05	0.005889
2.88	0.006602	0.005667	-1.9e-05	0.005686
2.89	0.005307	0.005648	-2.4e-05	0.005672
2.9	0.004677	0.005444	-3.6e-05	0.00548
2.91	0.005173	0.00518	-2.6e-05	0.005206
2.92	0.001974	0.004863	-1.3e-05	0.004876
2.93	-0.001803	0.004122	-2.6e-05	0.004148
2.94	0.000908	0.002749	-3.9e-05	0.002788
2.95	0.004136	0.000497	-2.7e-05	0.000524
2.96	0.001753	-0.001837	-2.3e-05	-0.001814
2.97	-0.000959	-0.001975	-3.2e-05	-0.001943
2.98	0.000155	-0.000121	-2.6e-05	-9.5e-05
2.99	0.001336	0.001263	-1.9e-05	0.001282
3	-0.001512	0.001971	-2e-05	0.001991
3.01	-0.001095	0.002794	-8e-06	0.002802
3.02	0.001955	0.003456	2e-06	0.003454
3.03	-0.000168	0.003825	-1.1e-05	0.003836
3.04	0.000324	0.004153	-1.7e-05	0.00417
3.05	0.003873	0.004574	-4e-06	0.004578
3.06	0.00367	0.004882	-7e-06	0.004889
3.07	0.004789	0.004999	-2.3e-05	0.005022
3.08	0.005739	0.005115	-2.1e-05	0.005136
3.09	0.003353	0.005262	-1.4e-05	0.005276
3.1	0.004476	0.005389	-5e-06	0.005394
3.11	0.008421	0.005617	-1.6e-05	0.005633
3.12	0.009154	0.005888	-3.7e-05	0.005925
3.13	0.007011	0.006097	-1.2e-05	0.006109
3.14	0.005255	0.006347	1.1e-05	0.006336
3.15	0.003703	0.006637	-1.5e-05	0.006652
3.16	0.001846	0.007139	-3.5e-05	0.007174
3.17	0.003208	0.008134	-1.8e-05	0.008152
3.18	0.00717	0.009837	-1.4e-05	0.009851
3.19	0.005136	0.012232	-2.3e-05	0.012255
3.2	-0.001162	0.013627	-1.2e-05	0.013639
3.21	0.000688	0.012404	-4e-06	0.012408
3.22	0.004641	0.010453	-3e-06	0.010456
3.23	0.006225	0.009665	-5e-06	0.00967
3.24	0.007768	0.009128	-1.6e-05	0.009144
3.25	0.005899	0.008304	-2e-05	0.008324
3.26	0.006864	0.007853	-1.9e-05	0.007872
3.27	0.007401	0.007567	-1e-05	0.007577
3.28	0.004035	0.007093	-2e-06	0.007095
3.29	0.003546	0.006907	-1.4e-05	0.006921
3.3	0.002824	0.006826	-2.6e-05	0.006852
3.31	0.00196	0.006586	-2.8e-05	0.006614
3.32	0.000973	0.006415	-3.2e-05	0.006447
3.33	-0.000404	0.006201	-1.7e-05	0.006218
3.34	-0.000401	0.005967	-6e-06	0.005973
3.35	0.001111	0.005803	-2.5e-05	0.005828
3.36	0.000658	0.005765	-2.5e-05	0.00579
3.37	-0.000473	0.005669	0	0.005669
3.38	0.002086	0.005391	-1.8e-05	0.005409
3.39	0.005085	0.005335	-6e-05	0.005395
3.4	0.005266	0.005167	-4.7e-05	0.005214
3.41	0.001919	0.004482	-1.8e-05	0.0045
3.42	0.000852	0.003488	-2.6e-05	0.003514
3.43	0.004523	0.001821	-3.1e-05	0.001852
3.44	0.003893	-0.000643	-2.2e-05	-0.000621
3.45	0.003487	-0.002145	-3.3e-05	-0.002112
3.46	0.006531	-0.001068	-2.2e-05	-0.001046
3.47	0.003671	0.000718	8e-06	0.00071
3.48	0.000535	0.001602	5e-06	0.001597
3.49	-0.000644	0.002328	-1.1e-05	0.002339
3.5	-0.007592	0.002958	-2.4e-05	0.002982
3.51	-0.009029	0.003484	-3.8e-05	0.003522
3.52	-0.001103	0.004052	-3.1e-05	0.004083
3.53	0.000545	0.004361	-5e-06	0.004366
3.54	-0.005528	0.004749	4e-06	0.004745
3.55	-0.004568	0.005117	-1.8e-05	0.005135
3.56	-0.000247	0.00516	-2.8e-05	0.005188
3.57	-0.004414	0.005321	-2e-05	0.005341
3.58	-0.004763	0.005489	-1.9e-05	0.005508
3.59	-0.001403	0.005485	-1.6e-05	0.005501
3.6	-0.004601	0.005596	-4e-06	0.0056
3.61	-0.002646	0.005733	-1.9e-05	0.005752
3.62	-0.000154	0.005715	-4e-05	0.005755
3.63	-0.005371	0.005841	-3e-05	0.005871
3.64	-0.006271	0.006099	-6e-06	0.006105
3.65	-0.000602	0.006267	-2e-06	0.006269
3.66	0.002057	0.00652	-1e-05	0.00653
3.67	0.001149	0.00699	-4e-06	0.006994
3.68	0.001308	0.007778	1e-06	0.007777
3.69	-0.001424	0.00933	5e-06	0.009325
3.7	-0.005301	0.011682	9e-06	0.011673
3.71	-0.003527	0.013594	-1.4e-05	0.013608
3.72	0.000416	0.012914	-2.4e-05	0.012938
3.73	0.002226	0.010783	-1.9e-05	0.010802
3.74	0.00413	0.009888	-3.3e-05	0.009921
3.75	0.00758	0.009379	-3.8e-05	0.009417
3.76	0.006529	0.00844	-1.8e-05	0.008458
3.77	-0.003948	0.007932	-1.8e-05	0.00795
3.78	-0.010076	0.007539	-3.7e-05	0.007576
3.79	-0.006527	0.007043	-3e-05	0.007073
3.8	-0.010078	0.006868	-1.5e-05	0.006883
3.81	-0.01553	0.006822	-1.1e-05	0.006833
3.82	-0.010564	0.006697	-1.8e-05	0.006715
3.83	-0.008932	0.006599	-2.5e-05	0.006624
3.84	-0.010037	0.006319	-6e-06	0.006325
3.85	-0.007064	0.005925	-4e-06	0.005929
3.86	-0.009914	0.005984	-4.1e-05	0.006025
3.87	-0.014603	0.006073	-4.9e-05	0.006122
3.88	-0.010312	0.005871	-1.7e-05	0.005888
3.89	-0.003436	0.00576	-2.2e-05	0.005782
3.9	-0.003086	0.005709	-4e-05	0.005749
3.91	-0.004237	0.005603	-1.9e-05	0.005622
3.92	-0.003398	0.005464	-5e-06	0.005469
3.93	-0.005663	0.005227	-9e-06	0.005236
3.94	-0.008197	0.00486	-7e-06	0.004867
3.95	-0.007302	0.004329	-2.9e-05	0.004358
3.96	-0.006125	0.003223	-4e-05	0.003263
3.97	-0.0059	0.001189	-1.9e-05	0.001208
3.98	-0.005768	-0.001337	-2.1e-05	-0.001316
3.99	-0.005182	-0.002399	-2.3e-05	-0.002376
4	-0.005734	-0.000777	-7e-06	-0.00077
4.01	-0.010178	0.00106	-1e-05	0.00107
4.02	-0.01259	0.001654	-1.8e-05	0.001672
4.03	-0.013078	0.002454	-2e-05	0.002474
4.04	-0.013047	0.003406	-3.4e-05	0.00344
4.05	-0.008024	0.003646	-4.4e-05	0.00369
4.06	-0.000907	0.003754	-2.4e-05	0.003778
4.07	-0.000891	0.004314	1e-06	0.004313
4.08	-0.003405	0.004826	-4e-06	0.00483
4.09	0.001894	0.004836	-7e-06	0.004843
4.1	0.001533	0.004989	-5e-06	0.004994
4.11	-0.003571	0.005413	-9e-06	0.005422
4.12	-0.002652	0.005502	-2e-05	0.005522
4.13	0.000404	0.005613	-3.8e-05	0.005651
4.14	-0.001201	0.005876	-3.6e-05	0.005912
4.15	-0.003784	0.005946	-2.4e-05	0.00597
4.16	0.000962	0.006087	-2.5e-05	0.006112
4.17	0.004685	0.006494	-2.2e-05	0.006516
4.18	0.00268	0.006967	-9e-06	0.006976
4.19	0.003446	0.007595	-9e-06	0.007604
4.2	0.005217	0.008885	-1.6e-05	0.008901
4.21	0.002805	0.011063	-1.3e-05	0.011076
4.22	0.001469	0.013252	-1.8e-05	0.01327
4.23	0.003055	0.013152	-3e-05	0.013182
4.24	0.002346	0.011018	-2.4e-05	0.011042
4.25	0.00212	0.009711	-2.6e-05	0.009737
4.26	0.005116	0.009365	-3.6e-05	0.009401
4.27	0.008583	0.008686	-3.8e-05	0.008724
4.28	0.00771	0.007939	-3.1e-05	0.00797
4.29	0.002326	0.007642	-1.9e-05	0.007661
4.3	7.9e-05	0.007348	-1.4e-05	0.007362
4.31	0.001825	0.00695	-1.5e-05	0.006965
4.32	0.000149	0.006731	-2.1e-05	0.006752
4.33	-0.003578	0.006539	-3e-05	0.006569
4.34	-0.004512	0.006482	-2e-05	0.006502
4.35	-0.004626	0.006461	-9e-06	0.00647
4.36	-0.003121	0.00615	-2.8e-05	0.006178
4.37	-0.000378	0.005858	-4.4e-05	0.005902
4.38	0.001376	0.005785	-3.3e-05	0.005818
4.39	0.000263	0.005739	-1.7e-05	0.005756
4.4	-0.000793	0.005621	-8e-06	0.005629
4.41	0.001612	0.005382	-1.1e-05	0.005393
4.42	0.000723	0.005168	-2.3e-05	0.005191
4.43	-0.001602	0.004906	-3.3e-05	0.004939
4.44	0.003515	0.004182	-1.4e-05	0.004196
4.45	0.005626	0.002863	7e-06	0.002856
4.46	-0.001593	0.000768	-6e-06	0.000774
4.47	-0.005151	-0.001664	-1.5e-05	-0.001649
4.48	-0.001268	-0.002056	-2.7e-05	-0.002029
4.49	0.001794	-0.000234	-3e-05	-0.000204
4.5	-0.000183	0.001005	-2.3e-05	0.001028
4.51	-0.002983	0.001659	-3.6e-05	0.001695
4.52	0.001378	0.00272	-3.3e-05	0.002753
4.53	0.006496	0.003335	0	0.003335
4.54	0.006097	0.003583	7e-06	0.003576
4.55	0.005053	0.004026	-4e-06	0.00403
4.56	0.004639	0.00445	5e-06	0.004445
4.57	-0.000178	0.004694	6e-06	0.004688
4.58	-0.005518	0.004877	-1.4e-05	0.004891
4.59	-0.002426	0.005137	-2.5e-05	0.005162
4.6	0.003759	0.005382	-1.5e-05	0.005397
4.61	0.006567	0.005431	-8e-06	0.005439
4.62	0.006333	0.005411	-6e-06	0.005417
4.63	0.002005	0.005567	-9e-06	0.005576
4.64	-0.003701	0.005739	-7e-06	0.005746
4.65	0.00262	0.005734	2e-06	0.005732
4.66	0.012077	0.005835	-4e-06	0.005839
4.67	0.006145	0.006043	-1.6e-05	0.006059
4.68	-0.006193	0.006125	-2.1e-05	0.006146
4.69	-0.009255	0.006219	-8e-06	0.006227
4.7	0.00041	0.006577	1e-06	0.006576
4.71	0.010011	0.007204	-1.1e-05	0.007215
4.72	0.004772	0.00824	-1.4e-05	0.008254
4.73	-0.004666	0.010155	-6e-06	0.010161
4.74	-0.006449	0.012597	-1.3e-05	0.01261
4.75	-0.006702	0.013531	-1.2e-05	0.013543
4.76	-0.005885	0.012043	-5e-06	0.012048
4.77	0.00138	0.01018	-1.4e-05	0.010194
4.78	0.005929	0.009445	-1.2e-05	0.009457
4.79	0.002618	0.009001	-6e-06	0.009007
4.8	4.8e-05	0.008323	-2.4e-05	0.008347
4.81	-0.002465	0.007828	-3.2e-05	0.00786
4.82	-0.004922	0.007468	-2.7e-05	0.007495
4.83	0.000385	0.007047	-2.4e-05	0.007071
4.84	0.005356	0.006771	-9e-06	0.00678
4.85	0.003368	0.006739	-9e-06	0.006748
4.86	0.00115	0.006553	-2.1e-05	0.006574
4.87	0.000398	0.006286	-3e-06	0.006289
4.88	0.001447	0.006235	8e-06	0.006227
4.89	0.001654	0.006179	-1.8e-05	0.006197
4.9	-0.001062	0.005969	-2e-05	0.005989
4.91	-0.003026	0.005708	5e-06	0.005703
4.92	-0.002751	0.005561	-6e-06	0.005567
4.93	-0.006055	0.005424	-3.2e-05	0.005456
4.94	-0.006424	0.005169	-1.9e-05	0.005188
4.95	0.003066	0.00475	-8e-06	0.004758
4.96	0.005794	0.003905	-1.5e-05	0.00392
4.97	-0.000171	0.002583	-1.2e-05	0.002595
4.98	0.004593	0.000485	-1e-05	0.000495
4.99	0.009218	-0.001793	-2.4e-05	-0.001769
5	0.003719	-0.001948	-2.7e-05	-0.001921
5.01	-0.001437	-0.000159	-7e-06	-0.000152
5.02	-0.003521	0.001261	2e-06	0.001259
5.03	-0.005501	0.001969	-3e-06	0.001972
5.04	-0.007212	0.002603	-1e-05	0.002613
5.05	-0.005358	0.003257	-2e-06	0.003259
5.06	-0.001659	0.003725	-2e-06	0.003727
5.07	0.002359	0.004067	-2.6e-05	0.004093
5.08	0.006145	0.004386	-3.2e-05	0.004418
5.09	0.005919	0.004562	-2e-05	0.004582
5.1	0.002587	0.00478	-1.7e-05	0.004797
5.11	0.001762	0.005129	-1.8e-05	0.005147
5.12	0.001724	0.005393	-1.7e-05	0.00541
5.13	0.004186	0.00551	-3.1e-05	0.005541
5.14	0.007	0.005678	-4.3e-05	0.005721
5.15	0.004132	0.005832	-2.2e-05	0.005854
5.16	0.004616	0.005898	-1.3e-05	0.005911
5.17	0.010933	0.006128	-2.9e-05	0.006157
5.18	0.011447	0.006513	-3.2e-05	0.006545
5.19	0.007154	0.006956	-2.4e-05	0.00698
5.2	0.004485	0.007677	-1.6e-05	0.007693
5.21	-0.000363	0.009216	-6e-06	0.009222
5.22	-0.005883	0.011691	-7e-06	0.011698
5.23	-0.001852	0.013408	-2.1e-05	0.013429
5.24	0.00196	0.012533	-2.8e-05	0.012561
5.25	-0.001183	0.010666	-2.8e-05	0.010694
5.26	0.002491	0.009792	-9e-06	0.009801
5.27	0.004315	0.009128	0	0.009128
5.28	-0.002582	0.008338	-2.8e-05	0.008366
5.29	-0.00159	0.007987	-2.8e-05	0.008015
5.3	0.004421	0.007655	-2.3e-05	0.007678
5.31	0.003552	0.007203	-3.3e-05	0.007236
5.32	-0.00141	0.006968	-1.5e-05	0.006983
5.33	-0.00412	0.006753	-1e-06	0.006754
5.34	-0.003052	0.006423	-9e-06	0.006432
5.35	0.000909	0.006083	-1.9e-05	0.006102
5.36	0.003572	0.005916	-2.9e-05	0.005945
5.37	0.003023	0.0059	-2e-05	0.00592
5.38	0.002133	0.005878	-1.2e-05	0.00589
5.39	0.001238	0.005912	-3.2e-05	0.005944
5.4	-0.001035	0.005995	-2.6e-05	0.006021
5.41	0.000505	0.006039	-2e-06	0.006041
5.42	0.002829	0.005904	-1.3e-05	0.005917
5.43	0.00044	0.005685	-1.9e-05	0.005704
5.44	0.000355	0.005665	-1.3e-05	0.005678
5.45	0.000788	0.005688	-2.8e-05	0.005716
5.46	-0.002089	0.005652	-3.7e-05	0.005689
5.47	-0.002032	0.005632	-3.1e-05	0.005663
5.48	0.000315	0.005562	-2.9e-05	0.005591
5.49	-0.002508	0.00534	-4.4e-05	0.005384
5.5	-0.007117	0.004921	-4.3e-05	0.004964
5.51	-0.004966	0.004351	-1.8e-05	0.004369
5.52	7.8e-05	0.003391	-6e-06	0.003397
5.53	0.001189	0.001647	-1.5e-05	0.001662
5.54	-0.000598	-0.000912	-2.3e-05	-0.000889
5.55	-0.002963	-0.002505	-2.3e-05	-0.002482
5.56	0.001616	-0.001218	-1.7e-05	-0.001201
5.57	0.008856	0.000736	-1.4e-05	0.00075
5.58	0.007825	0.001421	-1.5e-05	0.001436
5.59	0.00645	0.002172	-1.2e-05	0.002184
5.6	0.010108	0.003157	-2.4e-05	0.003181
5.61	0.009316	0.003583	-3.1e-05	0.003614
5.62	0.004181	0.003829	-1.5e-05	0.003844
5.63	0.001099	0.004261	-6e-06	0.004267
5.64	0.00118	0.004561	-1e-05	0.004571
5.65	0.002705	0.004763	-1.8e-05	0.004781
5.66	0.003603	0.005124	-2.5e-05	0.005149
5.67	0.006769	0.005318	-1.5e-05	0.005333
5.68	0.009333	0.005301	-4e-06	0.005305
5.69	0.010246	0.005453	-5e-06	0.005458
5.7	0.010963	0.005708	0	0.005708
5.71	0.011396	0.005769	8e-06	0.005761
5.72	0.009512	0.00589	-3e-06	0.005893
5.73	0.004197	0.006213	-1.3e-05	0.006226
5.74	0.002313	0.006404	-1.1e-05	0.006415
5.75	0.008325	0.006692	-7e-06	0.006699
5.76	0.006376	0.007448	-6e-06	0.007454
5.77	-0.000519	0.008691	-9e-06	0.0087
5.78	0.005103	0.010705	-1e-05	0.010715
5.79	0.008503	0.012936	-1.3e-05	0.012949
5.8	0.001593	0.013223	-1.2e-05	0.013235
5.81	0.002549	0.011396	-1.3e-05	0.011409
5.82	0.012121	0.009982	-2.3e-05	0.010005
5.83	0.015354	0.009533	-1.5e-05	0.009548
5.84	0.015406	0.008759	-9e-06	0.008768
5.85	0.016023	0.007961	-2.1e-05	0.007982
5.86	0.014143	0.007587	-2.2e-05	0.007609
5.87	0.010883	0.007425	-1.9e-05	0.007444
5.88	0.009152	0.0072	-2.8e-05	0.007228
5.89	0.010492	0.0067	-3.5e-05	0.006735
5.9	0.012182	0.006342	-2.4e-05	0.006366
5.91	0.010996	0.006273	-2.6e-05	0.006299
5.92	0.009287	0.006097	-4.1e-05	0.006138
5.93	0.00529	0.005687	-5.1e-05	0.005738
5.94	0.000913	0.004621	-3.6e-05	0.004657
5.95	0.005007	0.001906	-1.3e-05	0.001919
5.96	0.011791	-0.001202	-2e-05	-0.001182
5.97	0.011581	-0.001003	-2.7e-05	-0.000976
5.98	0.009316	0.001899	-1e-05	0.001909
5.99	0.008218	0.003928	-1e-05	0.003938
6	0.006162	0.005393	-1.7e-05	0.00541
6.01	0.003293	0.007228	-3e-06	0.007231
6.02	-0.000352	0.008606	6e-06	0.0086
6.03	-0.000766	0.010051	-1.6e-05	0.010067
6.04	0.003089	0.011841	-3.4e-05	0.011875
6.05	0.005196	0.013147	-2e-05	0.013167
6.06	0.005875	0.01428	-1.5e-05	0.014295
6.07	0.005818	0.015651	-1.8e-05	0.015669
6.08	0.006308	0.016849	-2e-06	0.016851
6.09	0.004988	0.018034	-2e-06	0.018036
6.1	0.001076	0.019236	-4e-06	0.01924
6.11	0.002497	0.02015	2e-06	0.020148
6.12	0.003274	0.021223	-1e-06	0.021224
6.13	-0.002488	0.022543	6e-06	0.022537
6.14	-0.001339	0.023599	3e-06	0.023596
6.15	0.0068	0.024586	1e-06	0.024585
6.16	0.007078	0.025722	8e-06	0.025714
6.17	0.005558	0.026669	0	0.026669
6.18	0.004921	0.027753	9e-06	0.027744
6.19	0.000592	0.028925	1.2e-05	0.028913
6.2	-0.000832	0.02978	-1e-05	0.02979
6.21	-0.000981	0.030635	1e-05	0.030625
6.22	-0.002541	0.031985	2.7e-05	0.031958
6.23	-0.000958	0.033196	3e-06	0.033193
6.24	0.002534	0.033913	1.2e-05	0.033901
6.25	0.007832	0.034945	3.8e-05	0.034907
6.26	0.008274	0.036063	2.5e-05	0.036038
6.27	0.004368	0.036954	1.4e-05	0.03694
6.28	0.006003	0.038084	2.3e-05	0.038061
6.29	0.009075	0.039121	2.4e-05	0.039097
6.3	0.008988	0.039889	2.7e-05	0.039862
6.31	0.007737	0.040999	2.8e-05	0.040971
6.32	0.007644	0.042144	2.6e-05	0.042118
6.33	0.005485	0.043006	1.4e-05	0.042992
6.34	0.004316	0.043992	-4e-06	0.043996
6.35	0.006629	0.045055	6e-06	0.045049
6.36	0.007512	0.04594	1.7e-05	0.045923
6.37	0.007143	0.047053	7e-06	0.047046
6.38	0.007847	0.048323	6e-06	0.048317
6.39	0.007115	0.049161	7e-06	0.049154
6.4	0.007261	0.050007	-1e-05	0.050017
6.41	0.006993	0.051162	-1.8e-05	0.05118
6.42	0.005096	0.05215	2e-06	0.052148
6.43	0.009146	0.053019	2e-05	0.052999
6.44	0.011096	0.054185	1.6e-05	0.054169
6.45	0.00484	0.055316	1e-06	0.055315
6.46	0.004985	0.056088	-8e-06	0.056096
6.47	0.008327	0.056992	-9e-06	0.057001
6.48	0.005036	0.058134	-2.1e-05	0.058155
6.49	0.003226	0.059151	-2.2e-05	0.059173
6.5	0.010085	0.060251	-1e-05	0.060261
6.51	0.015754	0.061382	-1.8e-05	0.0614
6.52	0.010532	0.062309	-2.6e-05	0.062335
6.53	0.005054	0.063291	-1.4e-05	0.063305
6.54	0.007868	0.064272	-7e-06	0.064279
6.55	0.011202	0.065203	-1.1e-05	0.065214
6.56	0.009704	0.066282	-1e-05	0.066292
6.57	0.008649	0.06738	-9e-06	0.067389
6.58	0.007773	0.068316	-7e-06	0.068323
6.59	0.005848	0.069406	-9e-06	0.069415
6.6	0.004394	0.070463	-3.1e-05	0.070494
6.61	0.005035	0.071233	-3.4e-05	0.071267
6.62	0.008753	0.072266	-9e-06	0.072275
6.63	0.009327	0.073483	-1.5e-05	0.073498
6.64	0.005752	0.074423	-2.7e-05	0.07445
6.65	0.004026	0.075343	-1.2e-05	0.075355
6.66	0.002085	0.076472	-1.1e-05	0.076483
6.67	-0.000573	0.077467	-3e-06	0.07747
6.68	-0.00089	0.07835	6e-06	0.078344
6.69	0.002913	0.079511	-1.1e-05	0.079522
6.7	0.007621	0.080545	-2.6e-05	0.080571
6.71	0.007536	0.081321	-3.4e-05	0.081355
6.72	0.004901	0.082406	-2.9e-05	0.082435
6.73	0.002074	0.083628	-1.4e-05	0.083642
6.74	-0.000844	0.084616	-2.5e-05	0.084641
6.75	0.005041	0.0855	-3.5e-05	0.085535
6.76	0.014074	0.086434	-3.4e-05	0.086468
6.77	0.010025	0.087472	-3.8e-05	0.08751
6.78	0.007047	0.088649	-2.5e-05	0.088674
6.79	0.01119	0.089751	-2.4e-05	0.089775
6.8	0.009761	0.090644	-3.4e-05	0.090678
6.81	0.010196	0.091717	-1.8e-05	0.091735
6.82	0.015638	0.092886	1e-06	0.092885
6.83	0.01449	0.09378	-5e-06	0.093785
6.84	0.011085	0.094859	-1.9e-05	0.094878
6.85	0.009118	0.09601	-2.6e-05	0.096036
6.86	0.006973	0.09677	-3e-05	0.0968
6.87	0.009731	0.097775	-3.5e-05	0.09781
6.88	0.010749	0.099029	-3.5e-05	0.099064
6.89	0.011723	0.099929	-2.8e-05	0.099957
6.9	0.016191	0.100874	-1.8e-05	0.100892
6.91	0.011714	0.101991	-1.2e-05	0.102003
6.92	0.0054	0.102898	-9e-06	0.102907
6.93	0.009123	0.103937	-1.4e-05	0.103951
6.94	0.011789	0.105231	-3.3e-05	0.105264
6.95	0.011453	0.106235	-3.5e-05	0.10627
6.96	0.016275	0.107015	-7e-06	0.107022
6.97	0.017281	0.108083	-1e-05	0.108093
6.98	0.007256	0.109177	-2.8e-05	0.109205
6.99	0.002937	0.110088	-1.8e-05	0.110106
7	0.01144	0.111192	-2.7e-05	0.111219
7.01	0.010476	0.112113	-4.2e-05	0.112155
7.02	0.00157	0.112852	-3e-05	0.112882
7.03	0.002088	0.114088	-7e-06	0.114095
7.04	0.004966	0.115238	8e-06	0.11523
7.05	0.003884	0.116046	5e-06	0.116041
7.06	0.005558	0.117195	-6e-06	0.117201
7.07	0.01004	0.118395	-2e-05	0.118415
7.08	0.0143	0.119155	-2.8e-05	0.119183
7.09	0.013376	0.120008	-1.5e-05	0.120023
7.1	0.004318	0.121151	-6e-06	0.121157
7.11	-0.004451	0.12211	-2.1e-05	0.122131
7.12	-0.005083	0.123073	-2.9e-05	0.123102
7.13	-5.8e-05	0.124212	-2.6e-05	0.124238
7.14	0.006535	0.125123	-3.3e-05	0.125156
7.15	0.012752	0.126055	-2.5e-05	0.12608
7.16	0.015607	0.127257	1e-06	0.127256
7.17	0.014885	0.128281	8e-06	0.128273
7.18	0.012476	0.129192	-1.7e-05	0.129209
7.19	0.008797	0.130248	-2.4e-05	0.130272
7.2	0.005841	0.13122	2e-06	0.131218
7.21	0.008259	0.132238	1.3e-05	0.132225
7.22	0.011735	0.133363	1.1e-05	0.133352
7.23	0.010168	0.134215	2e-05	0.134195
7.24	0.011547	0.135039	3.6e-05	0.135003
7.25	0.014914	0.136211	3.7e-05	0.136174
7.26	0.012339	0.137287	2.6e-05	0.137261
7.27	0.012079	0.138188	3.1e-05	0.138157
7.28	0.014624	0.139281	1.7e-05	0.139264
7.29	0.013351	0.140274	1e-06	0.140273
7.3	0.017128	0.141085	2e-05	0.141065
7.31	0.025799	0.142199	3.5e-05	0.142164
7.32	0.027558	0.143372	2.9e-05	0.143343
7.33	0.029819	0.144207	3.7e-05	0.14417
7.34	0.034694	0.145258	4.3e-05	0.145215
7.35	0.031484	0.146536	3.4e-05	0.146502
7.36	0.032886	0.147367	4.4e-05	0.147323
7.37	0.041189	0.148212	4.3e-05	0.148169
7.38	0.042347	0.149422	2.3e-05	0.149399
7.39	0.04049	0.150476	3.4e-05	0.150442
7.4	0.044459	0.151411	5.2e-05	0.151359
7.41	0.051927	0.152408	4.1e-05	0.152367
7.42	0.060258	0.15341	3.5e-05	0.153375
7.43	0.063108	0.154482	4.2e-05	0.15444
7.44	0.05881	0.155705	3.1e-05	0.155674
7.45	0.057591	0.15676	2.3e-05	0.156737
7.46	0.066313	0.1576	3.8e-05	0.157562
7.47	0.075719	0.158678	4.8e-05	0.15863
7.48	0.073847	0.159683	4.1e-05	0.159642
7.49	0.071428	0.160566	3.8e-05	0.160528
7.5	0.074116	0.161835	4e-05	0.161795
7.51	0.076442	0.162974	3.2e-05	0.162942
7.52	0.076851	0.163712	3.3e-05	0.163679
7.53	0.078288	0.16471	5e-05	0.16466
7.54	0.084807	0.165747	5.3e-05	0.165694
7.55	0.088845	0.166533	3.3e-05	0.1665
7.56	0.087274	0.167658	2.2e-05	0.167636
7.57	0.088471	0.169057	2.6e-05	0.169031
7.58	0.091031	0.169968	2e-05	0.169948
7.59	0.088983	0.17078	4e-06	0.170776
7.6	0.094528	0.171846	5e-06	0.171841
7.61	0.107642	0.172771	2.8e-05	0.172743
7.62	0.112814	0.173911	3.8e-05	0.173873
7.63	0.114396	0.175097	2.6e-05	0.175071
7.64	0.113192	0.175861	6e-06	0.175855
7.65	0.112891	0.176662	-1.5e-05	0.176677
7.66	0.119731	0.177814	-2.2e-05	0.177836
7.67	0.120886	0.178836	-2e-05	0.178856
7.68	0.115215	0.179639	-1.3e-05	0.179652
7.69	0.121462	0.180739	-1.3e-05	0.180752
7.7	0.137321	0.181874	-4.1e-05	0.181915
7.71	0.142798	0.182815	-6.5e-05	0.18288
7.72	0.1453	0.18385	-7e-05	0.18392
7.73	0.1525	0.184807	-7.3e-05	0.18488
7.74	0.151496	0.185693	-7.4e-05	0.185767
7.75	0.148227	0.186822	-9.1e-05	0.186913
7.76	0.154648	0.187998	-0.000128	0.188126
7.77	0.164627	0.188863	-0.000146	0.189009
7.78	0.16904	0.189741	-0.000165	0.189906
7.79	0.172835	0.190811	-0.000219	0.19103
7.8	0.178157	0.191826	-0.000273	0.192099
7.81	0.180657	0.192849	-0.000312	0.193161
7.82	0.18441	0.193851	-0.000381	0.194232
7.83	0.191256	0.194788	-0.000488	0.195276
7.84	0.1933	0.195875	-0.000609	0.196484
7.85	0.192867	0.196863	-0.000773	0.197636
7.86	0.20173	0.197694	-0.000988	0.198682
7.87	0.207088	0.198781	-0.001245	0.200026
7.88	0.200428	0.199992	-0.001578	0.20157
7.89	0.205171	0.200966	-0.002055	0.203021
7.9	0.216541	0.201864	-0.002753	0.204617
7.91	0.214336	0.202857	-0.00372	0.206577
7.92	0.210463	0.203921	-0.004886	0.208807
7.93	0.212534	0.205084	-0.006022	0.211106
7.94	0.216105	0.206078	-0.006996	0.213074
7.95	0.227084	0.206827	-0.008002	0.214829
7.96	0.235981	0.207879	-0.009173	0.217052
7.97	0.235925	0.209112	-0.010386	0.219498
7.98	0.240906	0.210063	-0.011599	0.221662
7.99	0.244461	0.210886	-0.012769	0.223655
8	0.240871	0.211885	-0.01374	0.225625
8.01	0.245643	0.21311	-0.01461	0.22772
8.02	0.255515	0.214211	-0.015566	0.229777
8.03	0.255628	0.215022	-0.016533	0.231555
8.04	0.254412	0.215982	-0.017541	0.233523
8.05	0.263821	0.217179	-0.018685	0.235864
8.06	0.274816	0.21819	-0.019829	0.238019
8.07	0.281114	0.219065	-0.020857	0.239922
8.08	0.281218	0.220133	-0.021757	0.24189
8.09	0.27775	0.221151	-0.022528	0.243679
8.1	0.283242	0.222115	-0.023264	0.245379
8.11	0.291543	0.223227	-0.024011	0.247238
8.12	0.294797	0.224118	-0.024654	0.248772
8.13	0.30135	0.224991	-0.025255	0.250246
8.14	0.310393	0.226128	-0.026078	0.252206
8.15	0.31123	0.227223	-0.027148	0.254371
8.16	0.312708	0.228163	-0.028252	0.256415
8.17	0.319929	0.229081	-0.029263	0.258344
8.18	0.32306	0.230206	-0.030186	0.260392
8.19	0.326331	0.231309	-0.03101	0.262319
8.2	0.333392	0.232287	-0.031853	0.26414
8.21	0.342966	0.233329	-0.03283	0.266159
8.22	0.350878	0.234329	-0.03379	0.268119
8.23	0.351405	0.235291	-0.034757	0.270048
8.24	0.354788	0.236306	-0.035857	0.272163
8.25	0.363535	0.237328	-0.036867	0.274195
8.26	0.367832	0.238314	-0.037621	0.275935
8.27	0.364546	0.239392	-0.038331	0.277723
8.28	0.364022	0.240461	-0.039175	0.279636
8.29	0.374418	0.241379	-0.04012	0.281499
8.3	0.383135	0.242333	-0.041142	0.283475
8.31	0.388324	0.243423	-0.042121	0.285544
8.32	0.397834	0.244449	-0.042951	0.2874
8.33	0.404883	0.245459	-0.043759	0.289218
8.34	0.403082	0.246371	-0.044565	0.290936
8.35	0.399751	0.247335	-0.045297	0.292632
8.36	0.408468	0.248424	-0.046075	0.294499
8.37	0.422816	0.249493	-0.046944	0.296437
8.38	0.430397	0.250475	-0.047752	0.298227
8.39	0.43047	0.251253	-0.048481	0.299734
8.4	0.433183	0.25228	-0.049251	0.301531
8.41	0.439662	0.253528	-0.050086	0.303614
8.42	0.441654	0.254299	-0.050921	0.30522
8.43	0.441868	0.255138	-0.051823	0.306961
8.44	0.446688	0.256501	-0.052808	0.309309
8.45	0.457216	0.257468	-0.053771	0.311239
8.46	0.46125	0.258123	-0.054696	0.312819
8.47	0.459439	0.259335	-0.055613	0.314948
8.48	0.462289	0.260512	-0.056513	0.317025
8.49	0.466624	0.26126	-0.057336	0.318596
8.5	0.472865	0.26225	-0.058099	0.320349
8.51	0.482898	0.263355	-0.058894	0.322249
8.52	0.490606	0.264317	-0.059741	0.324058
8.53	0.49406	0.265368	-0.060552	0.32592
8.54	0.498695	0.266329	-0.061304	0.327633
8.55	0.500425	0.267313	-0.062113	0.329426
8.56	0.501383	0.268472	-0.062956	0.331428
8.57	0.509257	0.269336	-0.063708	0.333044
8.58	0.515761	0.270095	-0.06443	0.334525
8.59	0.518911	0.271308	-0.065219	0.336527
8.6	0.524687	0.272498	-0.066068	0.338566
8.61	0.528946	0.273346	-0.066909	0.340255
8.62	0.532417	0.274328	-0.067674	0.342002
8.63	0.537307	0.275503	-0.068356	0.343859
8.64	0.538093	0.276472	-0.06902	0.345492
8.65	0.540947	0.277488	-0.069724	0.347212
8.66	0.553336	0.278653	-0.070546	0.349199
8.67	0.563508	0.279634	-0.071554	0.351188
8.68	0.564099	0.28058	-0.072618	0.353198
8.69	0.567041	0.281548	-0.073592	0.35514
8.7	0.572771	0.282588	-0.074466	0.357054
8.71	0.576779	0.283719	-0.075288	0.359007
8.72	0.57959	0.284728	-0.076227	0.360955
8.73	0.585443	0.28573	-0.077409	0.363139
8.74	0.593342	0.286797	-0.078624	0.365421
8.75	0.598167	0.287745	-0.079505	0.36725
8.76	0.603552	0.288767	-0.080122	0.368889
8.77	0.606781	0.289999	-0.08079	0.370789
8.78	0.607104	0.290939	-0.081534	0.372473
8.79	0.609713	0.291743	-0.082285	0.374028
8.8	0.614724	0.292877	-0.083001	0.375878
8.81	0.621337	0.293931	-0.083646	0.377577
8.82	0.628595	0.294772	-0.084321	0.379093
8.83	0.631555	0.29577	-0.085142	0.380912
8.84	0.634102	0.296732	-0.086096	0.382828
8.85	0.641974	0.29758	-0.087065	0.384645
8.86	0.64708	0.298666	-0.087992	0.386658
8.87	0.644447	0.29979	-0.08889	0.38868
8.88	0.645576	0.300665	-0.089722	0.390387
8.89	0.654508	0.30171	-0.090487	0.392197
8.9	0.658792	0.302805	-0.091272	0.394077
8.91	0.655924	0.303544	-0.09206	0.395604
8.92	0.659462	0.304464	-0.092804	0.397268
8.93	0.671723	0.305807	-0.093548	0.399355
8.94	0.683129	0.306902	-0.094257	0.401159
8.95	0.688197	0.307755	-0.094875	0.40263
8.96	0.692906	0.308743	-0.095498	0.404241
8.97	0.701581	0.309714	-0.096226	0.40594
8.98	0.706747	0.310709	-0.09705	0.407759
8.99	0.70857	0.311757	-0.097894	0.409651
9	0.712933	0.312669	-0.098669	0.411338
9.01	0.718513	0.313693	-0.099407	0.4131
9.02	0.724749	0.314858	-0.100184	0.415042
9.03	0.72911	0.315854	-0.100963	0.416817
9.04	0.732823	0.316705	-0.101694	0.418399
9.05	0.735342	0.317724	-0.10241	0.420134
9.06	0.737002	0.318812	-0.10311	0.421922
9.07	0.747579	0.319791	-0.103807	0.423598
9.08	0.760852	0.320817	-0.104558	0.425375
9.09	0.769781	0.321826	-0.105337	0.427163
9.1	0.776153	0.32288	-0.106126	0.429006
9.11	0.781349	0.324086	-0.106958	0.431044
9.12	0.784695	0.324956	-0.107753	0.432709
9.13	0.784607	0.325681	-0.108436	0.434117
9.14	0.786959	0.326824	-0.109063	0.435887
9.15	0.795578	0.328029	-0.109658	0.437687
9.16	0.806397	0.32889	-0.11023	0.43912
9.17	0.815067	0.329815	-0.110852	0.440667
9.18	0.81621	0.331027	-0.111551	0.442578
9.19	0.818292	0.332041	-0.112291	0.444332
9.2	0.827342	0.3329	-0.113036	0.445936
9.21	0.832506	0.333875	-0.113783	0.447658
9.22	0.831598	0.334814	-0.114561	0.449375
9.23	0.83199	0.335772	-0.115352	0.451124
9.24	0.835217	0.336789	-0.116055	0.452844
9.25	0.842978	0.337659	-0.116639	0.454298
9.26	0.850389	0.338609	-0.117192	0.455801
9.27	0.849857	0.339773	-0.117774	0.457547
9.28	0.849192	0.340737	-0.118445	0.459182
9.29	0.852984	0.341655	-0.119295	0.46095
9.3	0.857564	0.342821	-0.120328	0.463149
9.31	0.868346	0.343849	-0.12145	0.465299
9.32	0.880521	0.344773	-0.122439	0.467212
9.33	0.884547	0.345782	-0.123126	0.468908
9.34	0.885955	0.346714	-0.123705	0.470419
9.35	0.886823	0.347725	-0.124344	0.472069
9.36	0.887668	0.348842	-0.124976	0.473818
9.37	0.896771	0.349739	-0.1256	0.475339
9.38	0.90722	0.350719	-0.126217	0.476936
9.39	0.906385	0.352016	-0.126736	0.478752
9.4	0.900353	0.353133	-0.127196	0.480329
9.41	0.897946	0.353998	-0.127683	0.481681
9.42	0.904638	0.355017	-0.128168	0.483185
9.43	0.914789	0.356114	-0.128641	0.484755
9.44	0.918993	0.357	-0.129092	0.486092
9.45	0.922681	0.357945	-0.129498	0.487443
9.46	0.926949	0.359074	-0.129895	0.488969
9.47	0.925035	0.360174	-0.130274	0.490448
9.48	0.924052	0.361214	-0.130608	0.491822
9.49	0.926655	0.362128	-0.13094	0.493068
9.5	0.925586	0.362993	-0.131291	0.494284
9.51	0.924707	0.364081	-0.131655	0.495736
9.52	0.928734	0.365267	-0.132033	0.4973
9.53	0.934222	0.366163	-0.132437	0.4986
9.54	0.93744	0.367039	-0.132862	0.499901
9.55	0.937447	0.368184	-0.133317	0.501501
9.56	0.937643	0.36914	-0.133798	0.502938
9.57	0.937744	0.370012	-0.134264	0.504276
9.58	0.939829	0.371128	-0.13469	0.505818
9.59	0.945233	0.37214	-0.135095	0.507235
9.6	0.94903	0.373001	-0.135477	0.508478
9.61	0.956298	0.373978	-0.135815	0.509793
9.62	0.962618	0.375026	-0.136124	0.51115
9.63	0.958682	0.376032	-0.136413	0.512445
9.64	0.95373	0.377018	-0.136683	0.513701
9.65	0.95747	0.378012	-0.13691	0.514922
9.66	0.964184	0.378975	-0.13707	0.516045
9.67	0.963778	0.379966	-0.137237	0.517203
9.68	0.96483	0.380939	-0.137434	0.518373
9.69	0.969999	0.38196	-0.137611	0.519571
9.7	0.970322	0.383161	-0.137794	0.520955
9.71	0.97147	0.384135	-0.138003	0.522138
9.72	0.972928	0.384899	-0.138214	0.523113
9.73	0.963165	0.386062	-0.138432	0.524494
9.74	0.95522	0.38719	-0.138666	0.525856
9.75	0.962046	0.387905	-0.138921	0.526826
9.76	0.967498	0.388886	-0.13918	0.528066
9.77	0.96704	0.390119	-0.139425	0.529544
9.78	0.971867	0.391022	-0.139705	0.530727
9.79	0.974789	0.391943	-0.140041	0.531984
9.8	0.971079	0.393138	-0.140414	0.533552
9.81	0.972224	0.394161	-0.140819	0.53498
9.82	0.980125	0.395142	-0.141222	0.536364
9.83	0.980772	0.396329	-0.141581	0.53791
9.84	0.98074	0.397294	-0.141904	0.539198
9.85	0.989483	0.398071	-0.142209	0.54028
9.86	0.991076	0.399065	-0.142481	0.541546
9.87	0.987066	0.400167	-0.142725	0.542892
9.88	0.989844	0.401041	-0.142941	0.543982
9.89	0.988927	0.402057	-0.143122	0.545179
9.9	0.984026	0.403196	-0.143288	0.546484
9.91	0.990692	0.404082	-0.143448	0.54753
9.92	0.999979	0.405078	-0.143574	0.548652
9.93	0.999096	0.406221	-0.143662	0.549883
9.94	1.00001	0.407302	-0.143759	0.551061
9.95	1.00466	0.408381	-0.14386	0.552241
9.96	1.00383	0.409365	-0.143931	0.553296
9.97	0.99963	0.410219	-0.143995	0.554214
9.98	0.995931	0.411039	-0.144068	0.555107
9.99	0.997568	0.412082	-0.144141	0.556223
10	1.0072	0.413286	-0.144207	0.557493
10.01	1.01376	0.414218	-0.144278	0.558496
10.02	1.0117	0.415021	-0.144364	0.559385
10.03	1.00923	0.416161	-0.144427	0.560588
10.04	1.01079	0.417321	-0.144463	0.561784
10.05	1.0103	0.418241	-0.144526	0.562767
10.06	1.0088	0.419339	-0.144596	0.563935
10.07	1.01199	0.420425	-0.144635	0.56506
10.08	1.01261	0.421238	-0.144674	0.565912
10.09	1.01277	0.42227	-0.14471	0.56698
10.1	1.01676	0.42333	-0.144744	0.568074
10.11	1.01326	0.424168	-0.144808	0.568976
10.12	1.00908	0.425257	-0.144858	0.570115
10.13	1.01815	0.426419	-0.144881	0.5713
10.14	1.02592	0.427272	-0.144905	0.572177
10.15	1.0263	0.428262	-0.144932	0.573194
10.16	1.03032	0.429458	-0.144983	0.574441
10.17	1.03327	0.430433	-0.145035	0.575468
10.18	1.03224	0.431313	-0.145048	0.576361
10.19	1.03347	0.432248	-0.145063	0.577311
10.2	1.03339	0.433213	-0.1451	0.578313
10.21	1.03125	0.434346	-0.145127	0.579473
10.22	1.03282	0.435413	-0.145163	0.580576
10.23	1.03386	0.436295	-0.145215	0.58151
10.24	1.0296	0.43728	-0.145244	0.582524
10.25	1.02648	0.438392	-0.145261	0.583653
10.26	1.0299	0.439378	-0.145293	0.584671
10.27	1.0329	0.440339	-0.145329	0.585668
10.28	1.0308	0.441378	-0.145365	0.586743
10.29	1.02792	0.442248	-0.145383	0.587631
10.3	1.03149	0.443115	-0.145392	0.588507
10.31	1.03929	0.444259	-0.145431	0.58969
10.32	1.04469	0.445337	-0.145471	0.590808
10.33	1.04805	0.446281	-0.145474	0.591755
10.34	1.05011	0.447378	-0.145475	0.592853
10.35	1.04934	0.448367	-0.14552	0.593887
10.36	1.05269	0.449175	-0.14558	0.594755
10.37	1.05202	0.450294	-0.145594	0.595888
10.38	1.04439	0.451369	-0.145611	0.59698
10.39	1.05244	0.452102	-0.145653	0.597755
10.4	1.06282	0.453197	-0.145671	0.598868
10.41	1.05575	0.454503	-0.145686	0.600189
10.42	1.05272	0.455469	-0.145719	0.601188
10.43	1.05459	0.456355	-0.145743	0.602098
10.44	1.05059	0.457396	-0.14576	0.603156
10.45	1.04902	0.458389	-0.145785	0.604174
10.46	1.05051	0.459284	-0.145808	0.605092
10.47	1.05507	0.460338	-0.145814	0.606152
10.48	1.06195	0.461417	-0.14583	0.607247
10.49	1.05741	0.462409	-0.145865	0.608274
10.5	1.04653	0.463476	-0.145888	0.609364
10.51	1.04941	0.464395	-0.145897	0.610292
10.52	1.05966	0.465277	-0.145921	0.611198
10.53	1.06813	0.466388	-0.14596	0.612348
10.54	1.075	0.467432	-0.14598	0.613412
10.55	1.06768	0.468355	-0.14598	0.614335
10.56	1.05707	0.469453	-0.146	0.615453
10.57	1.06099	0.470581	-0.146035	0.616616
10.58	1.06323	0.471582	-0.146051	0.617633
10.59	1.06084	0.472507	-0.146062	0.618569
10.6	1.06841	0.473468	-0.146099	0.619567
10.61	1.07447	0.474505	-0.146124	0.620629
10.62	1.07081	0.475525	-0.146124	0.621649
10.63	1.07371	0.476458	-0.146131	0.622589
10.64	1.08268	0.477495	-0.146162	0.623657
10.65	1.08177	0.47851	-0.1462	0.62471
10.66	1.07844	0.479369	-0.146206	0.625575
10.67	1.08279	0.480558	-0.146209	0.626767
10.68	1.08832	0.481676	-0.14624	0.627916
10.69	1.09431	0.482381	-0.146263	0.628644
10.7	1.09538	0.483329	-0.146269	0.629598
10.71	1.08872	0.484489	-0.146296	0.630785
10.72	1.08647	0.485394	-0.146332	0.631726
10.73	1.08731	0.48628	-0.146346	0.632626
10.74	1.08998	0.487398	-0.146366	0.633764
10.75	1.09518	0.488366	-0.146407	0.634773
10.76	1.09735	0.489292	-0.146447	0.635739
10.77	1.09735	0.490432	-0.146469	0.636901
10.78	1.09672	0.491398	-0.146494	0.637892
10.79	1.10067	0.492468	-0.146538	0.639006
10.8	1.10615	0.493704	-0.146575	0.640279
10.81	1.10671	0.494494	-0.146601	0.641095
10.82	1.1062	0.495385	-0.146645	0.64203
10.83	1.10411	0.496704	-0.1467	0.643404
10.84	1.10302	0.497646	-0.146722	0.644368
10.85	1.10614	0.498351	-0.146741	0.645092
10.86	1.10341	0.499494	-0.146808	0.646302
10.87	1.10319	0.500641	-0.14686	0.647501
10.88	1.11318	0.501509	-0.146878	0.648387
10.89	1.1159	0.502673	-0.146911	0.649584
10.9	1.11321	0.503837	-0.146947	0.650784
10.91	1.11401	0.50462	-0.146979	0.651599
10.92	1.11425	0.505651	-0.147015	0.652666
10.93	1.11541	0.506737	-0.147048	0.653785
10.94	1.1196	0.50752	-0.147078	0.654598
10.95	1.11754	0.50853	-0.147111	0.655641
10.96	1.11231	0.509674	-0.147164	0.656838
10.97	1.11453	0.510426	-0.14721	0.657636
10.98	1.1141	0.511341	-0.147233	0.658574
10.99	1.10913	0.512668	-0.147259	0.659927
11	1.11001	0.513649	-0.147302	0.660951
11.01	1.11282	0.514466	-0.14733	0.661796
11.02	1.11373	0.515577	-0.147364	0.662941
11.03	1.11394	0.51663	-0.147429	0.664059
11.04	1.11356	0.517592	-0.14747	0.665062
11.05	1.11758	0.518515	-0.147479	0.665994
11.06	1.12424	0.519423	-0.147506	0.666929
11.07	1.12203	0.52041	-0.147541	0.667951
11.08	1.11771	0.521277	-0.147556	0.668833
11.09	1.12161	0.522245	-0.147585	0.66983
11.1	1.12601	0.523363	-0.14763	0.670993
11.11	1.12713	0.524224	-0.14766	0.671884
11.12	1.1276	0.525158	-0.14769	0.672848
11.13	1.12618	0.526454	-0.147726	0.67418
11.14	1.12567	0.527569	-0.147736	0.675305
11.15	1.12587	0.528403	-0.147756	0.676159
11.16	1.12581	0.529456	-0.147788	0.677244
11.17	1.12816	0.530467	-0.147805	0.678272
11.18	1.12973	0.531468	-0.147831	0.679299
11.19	1.12829	0.532731	-0.147873	0.680604
11.2	1.12762	0.533612	-0.147891	0.681503
11.21	1.1283	0.534419	-0.147901	0.68232
11.22	1.13258	0.535596	-0.147924	0.68352
11.23	1.13582	0.536623	-0.147953	0.684576
11.24	1.13261	0.53755	-0.147974	0.685524
11.25	1.13298	0.538668	-0.147986	0.686654
11.26	1.13987	0.539714	-0.14801	0.687724
11.27	1.13817	0.54067	-0.148037	0.688707
11.28	1.12856	0.541833	-0.148052	0.689885
11.29	1.12937	0.54285	-0.148068	0.690918
11.3	1.13707	0.543671	-0.14808	0.691751
11.31	1.14046	0.5448	-0.148083	0.692883
11.32	1.14185	0.545879	-0.148101	0.69398
11.33	1.14027	0.546616	-0.148129	0.694745
11.34	1.14028	0.547644	-0.148138	0.695782
11.35	1.14536	0.548842	-0.148146	0.696988
11.36	1.14692	0.549636	-0.148168	0.697804
11.37	1.14676	0.550544	-0.148172	0.698716
11.38	1.14912	0.551807	-0.148176	0.699983
11.39	1.1488	0.55272	-0.148194	0.700914
11.4	1.14801	0.553479	-0.148214	0.701693
11.41	1.15196	0.55461	-0.148247	0.702857
11.42	1.15843	0.555616	-0.148268	0.703884
11.43	1.16542	0.556395	-0.148262	0.704657
11.44	1.16604	0.557444	-0.148265	0.705709
11.45	1.15933	0.558578	-0.148285	0.706863
11.46	1.15464	0.559506	-0.148297	0.707803
11.47	1.1558	0.560354	-0.148298	0.708652
11.48	1.15793	0.561295	-0.14829	0.709585
11.49	1.15814	0.56234	-0.148301	0.710641
11.5	1.1657	0.563403	-0.148345	0.711748
11.51	1.17274	0.564386	-0.148362	0.712748
11.52	1.16729	0.565342	-0.148348	0.71369
11.53	1.16376	0.566417	-0.148358	0.714775
11.54	1.17165	0.567544	-0.148376	0.71592
11.55	1.18184	0.56849	-0.148383	0.716873
11.56	1.18296	0.569412	-0.148386	0.717798
11.57	1.17423	0.57048	-0.148395	0.718875
11.58	1.17073	0.571454	-0.148413	0.719867
11.59	1.17359	0.572442	-0.148428	0.72087
11.6	1.17133	0.573503	-0.148446	0.721949
11.61	1.16795	0.574417	-0.148453	0.72287
11.62	1.1702	0.575523	-0.148454	0.723977
11.63	1.17728	0.576771	-0.148464	0.725235
11.64	1.1859	0.577809	-0.148473	0.726282
11.65	1.18695	0.578797	-0.148479	0.727276
11.66	1.1829	0.579826	-0.148487	0.728313
11.67	1.17976	0.580697	-0.1485	0.729197
11.68	1.17589	0.581706	-0.148504	0.73021
11.69	1.17604	0.582976	-0.148504	0.73148
11.7	1.18132	0.583857	-0.148512	0.732369
11.71	1.185	0.584507	-0.148523	0.73303
11.72	1.18345	0.585747	-0.148531	0.734278
11.73	1.18308	0.586889	-0.14855	0.735439
11.74	1.18795	0.587597	-0.14857	0.736167
11.75	1.19096	0.588735	-0.148571	0.737306
11.76	1.19145	0.589914	-0.148572	0.738486
11.77	1.1946	0.590704	-0.148579	0.739283
11.78	1.1973	0.59178	-0.148581	0.740361
11.79	1.19633	0.592921	-0.148595	0.741516
11.8	1.19744	0.593685	-0.148615	0.7423
11.81	1.20053	0.594628	-0.14862	0.743248
11.82	1.20071	0.595749	-0.148617	0.744366
11.83	1.19958	0.596746	-0.14863	0.745376
11.84	1.20219	0.597765	-0.148649	0.746414
11.85	1.20746	0.598729	-0.148649	0.747378
11.86	1.20836	0.599697	-0.148642	0.748339
11.87	1.20582	0.600639	-0.148645	0.749284
11.88	1.20576	0.601478	-0.148662	0.75014
11.89	1.2084	0.602536	-0.148684	0.75122
11.9	1.213	0.603669	-0.148686	0.752355
11.91	1.21428	0.604696	-0.148701	0.753397
11.92	1.20885	0.605747	-0.148727	0.754474
11.93	1.20551	0.606591	-0.148722	0.755313
11.94	1.20725	0.607358	-0.148716	0.756074
11.95	1.21321	0.608522	-0.148727	0.757249
11.96	1.22001	0.609767	-0.148729	0.758496
11.97	1.21917	0.610644	-0.148742	0.759386
11.98	1.21682	0.611615	-0.148762	0.760377
11.99	1.22025	0.612792	-0.148753	0.761545
12	1.22148	0.613638	-0.148752	0.76239
12.01	1.22081	0.614643	-0.148782	0.763425
12.02	1.22398	0.615873	-0.148793	0.764666
12.03	1.22155	0.616702	-0.148779	0.765481
12.04	1.21889	0.61762	-0.148788	0.766408
12.05	1.22372	0.6188	-0.148798	0.767598
12.06	1.22338	0.619762	-0.148793	0.768555
12.07	1.2229	0.620729	-0.1488	0.769529
12.08	1.2301	0.621884	-0.148807	0.770691
12.09	1.23049	0.62283	-0.14881	0.77164
12.1	1.2231	0.623731	-0.148831	0.772562
12.11	1.22196	0.62492	-0.148837	0.773757
12.12	1.22737	0.62593	-0.148828	0.774758
12.13	1.23168	0.626814	-0.148838	0.775652
12.14	1.23276	0.627869	-0.148854	0.776723
12.15	1.23184	0.628808	-0.148846	0.777654
12.16	1.23003	0.629724	-0.148842	0.778566
12.17	1.22715	0.630915	-0.148857	0.779772
12.18	1.22368	0.631938	-0.148875	0.780813
12.19	1.2307	0.632554	-0.148876	0.78143
12.2	1.24529	0.633561	-0.14887	0.782431
12.21	1.24826	0.634872	-0.148869	0.783741
12.22	1.24468	0.635748	-0.148875	0.784623
12.23	1.24342	0.636656	-0.148886	0.785542
12.24	1.24413	0.637783	-0.148888	0.786671
12.25	1.24675	0.63872	-0.148882	0.787602
12.26	1.24945	0.639746	-0.148889	0.788635
12.27	1.24964	0.640879	-0.14891	0.789789
12.28	1.24835	0.641758	-0.148911	0.790669
12.29	1.24898	0.642598	-0.148892	0.79149
12.3	1.24936	0.64369	-0.148889	0.792579
12.31	1.24658	0.644825	-0.148903	0.793728
12.32	1.24471	0.645764	-0.148909	0.794673
12.33	1.25171	0.646723	-0.148915	0.795638
12.34	1.26037	0.647608	-0.148925	0.796533
12.35	1.25801	0.648595	-0.148916	0.797511
12.36	1.25325	0.649922	-0.148907	0.798829
12.37	1.25466	0.651031	-0.148913	0.799944
12.38	1.25477	0.651831	-0.148919	0.80075
12.39	1.25088	0.652817	-0.148933	0.80175
12.4	1.25003	0.653883	-0.14894	0.802823
12.41	1.25605	0.654787	-0.148925	0.803712
12.42	1.26169	0.655861	-0.148916	0.804777
12.43	1.26003	0.656935	-0.148931	0.805866
12.44	1.26221	0.657697	-0.148942	0.806639
12.45	1.26892	0.658712	-0.148947	0.807659
12.46	1.2663	0.659938	-0.148953	0.808891
12.47	1.26229	0.660755	-0.148948	0.809703
12.48	1.26656	0.661705	-0.148939	0.810644
12.49	1.2664	0.662936	-0.14895	0.811886
12.5	1.2619	0.66386	-0.148956	0.812816
12.51	1.26757	0.664762	-0.148943	0.813705
12.52	1.27445	0.665857	-0.14894	0.814797
12.53	1.27229	0.666969	-0.148957	0.815926
12.54	1.27095	0.66799	-0.148957	0.816947
12.55	1.27432	0.668863	-0.148944	0.817807
12.56	1.27614	0.66982	-0.148949	0.818769
12.57	1.27561	0.670848	-0.148956	0.819804
12.58	1.27522	0.671829	-0.148946	0.820775
12.59	1.27252	0.672925	-0.148936	0.821861
12.6	1.26831	0.673962	-0.148936	0.822898
12.61	1.27076	0.674822	-0.148926	0.823748
12.62	1.275	0.675865	-0.148914	0.824779
12.63	1.2741	0.67692	-0.148919	0.825839
12.64	1.27364	0.677719	-0.148908	0.826627
12.65	1.27574	0.67866	-0.148881	0.827541
12.66	1.27807	0.679781	-0.148865	0.828646
12.67	1.28284	0.68068	-0.148847	0.829527
12.68	1.28812	0.68164	-0.148817	0.830457
12.69	1.28742	0.682826	-0.14881	0.831636
12.7	1.28349	0.683716	-0.148814	0.83253
12.71	1.28344	0.684552	-0.148772	0.833324
12.72	1.28202	0.685698	-0.148726	0.834424
12.73	1.28037	0.686663	-0.148735	0.835398
12.74	1.28932	0.687588	-0.148736	0.836324
12.75	1.29536	0.688761	-0.1487	0.837461
12.76	1.28722	0.689709	-0.148665	0.838374
12.77	1.28349	0.690559	-0.148641	0.8392
12.78	1.28785	0.691787	-0.148618	0.840405
12.79	1.28641	0.692954	-0.148594	0.841548
12.8	1.28364	0.693785	-0.148592	0.842377
12.81	1.28944	0.694682	-0.148589	0.843271
12.82	1.2959	0.695796	-0.148553	0.844349
12.83	1.29742	0.696734	-0.148532	0.845266
12.84	1.29842	0.697539	-0.148547	0.846086
12.85	1.29777	0.698595	-0.14854	0.847135
12.86	1.29909	0.699726	-0.148505	0.848231
12.87	1.30252	0.700801	-0.148494	0.849295
12.88	1.30297	0.701906	-0.148488	0.850394
12.89	1.30321	0.702887	-0.148463	0.85135
12.9	1.30383	0.703756	-0.148461	0.852217
12.91	1.30135	0.704791	-0.148471	0.853262
12.92	1.30177	0.705766	-0.148454	0.85422
12.93	1.30976	0.706664	-0.148437	0.855101
12.94	1.31585	0.707833	-0.148447	0.85628
12.95	1.31559	0.708865	-0.148447	0.857312
12.96	1.3173	0.709786	-0.148444	0.85823
12.97	1.3177	0.710934	-0.148459	0.859393
12.98	1.31638	0.711912	-0.14846	0.860372
12.99	1.31777	0.712804	-0.148431	0.861235
13	1.31486	0.713965	-0.148432	0.862397
13.01	1.31285	0.714994	-0.14846	0.863454
13.02	1.3162	0.715827	-0.148436	0.864263
13.03	1.31753	0.7169	-0.148424	0.865324
13.04	1.32024	0.718008	-0.148453	0.866461
13.05	1.32664	0.718931	-0.148448	0.867379
13.06	1.32333	0.719891	-0.148455	0.868346
13.07	1.31023	0.720864	-0.148485	0.869349
13.08	1.31097	0.721847	-0.148472	0.870319
13.09	1.32297	0.722823	-0.14847	0.871293
13.1	1.32534	0.723928	-0.148501	0.872429
13.11	1.32193	0.725129	-0.148506	0.873635
13.12	1.32054	0.726019	-0.148504	0.874523
13.13	1.31778	0.726955	-0.148522	0.875477
13.14	1.31813	0.728103	-0.148518	0.876621
13.15	1.3227	0.72896	-0.148502	0.877462
13.16	1.31969	0.729739	-0.148508	0.878247
13.17	1.31755	0.730909	-0.148505	0.879414
13.18	1.32486	0.732092	-0.148496	0.880588
13.19	1.32775	0.732935	-0.148498	0.881433
13.2	1.32341	0.733835	-0.148492	0.882327
13.21	1.32188	0.734795	-0.148475	0.88327
13.22	1.32442	0.735734	-0.148471	0.884205
13.23	1.32431	0.736912	-0.148488	0.8854
13.24	1.32222	0.737946	-0.1485	0.886446
13.25	1.3261	0.738709	-0.148488	0.887197
13.26	1.32905	0.739759	-0.148472	0.888231
13.27	1.3255	0.740947	-0.148448	0.889395
13.28	1.32382	0.741754	-0.148428	0.890182
13.29	1.32322	0.742596	-0.148449	0.891045
13.3	1.32349	0.74387	-0.148466	0.892336
13.31	1.32657	0.744895	-0.148453	0.893348
13.32	1.32559	0.745628	-0.148441	0.894069
13.33	1.32645	0.746715	-0.148442	0.895157
13.34	1.33055	0.74783	-0.148436	0.896266
13.35	1.32802	0.7488	-0.148419	0.897219
13.36	1.32341	0.749809	-0.148417	0.898226
13.37	1.32314	0.750743	-0.148419	0.899162
13.38	1.3262	0.751823	-0.14842	0.900243
13.39	1.33064	0.753023	-0.148436	0.901459
13.4	1.33231	0.753969	-0.148436	0.902405
13.41	1.33075	0.754727	-0.148426	0.903153
13.42	1.32843	0.755789	-0.148424	0.904213
13.43	1.32847	0.756971	-0.148413	0.905384
13.44	1.3315	0.757813	-0.148415	0.906228
13.45	1.33086	0.758803	-0.148428	0.907231
13.46	1.32849	0.759966	-0.148426	0.908392
13.47	1.33044	0.760821	-0.148419	0.90924
13.48	1.33216	0.761881	-0.148425	0.910306
13.49	1.33078	0.763154	-0.14842	0.911574
13.5	1.32954	0.763988	-0.148402	0.91239
13.51	1.33135	0.764787	-0.148418	0.913205
13.52	1.33523	0.765955	-0.148433	0.914388
13.53	1.33463	0.766947	-0.148418	0.915365
13.54	1.3311	0.76779	-0.148423	0.916213
13.55	1.33096	0.768983	-0.148429	0.917412
13.56	1.33102	0.770065	-0.148405	0.91847
13.57	1.32939	0.770942	-0.148386	0.919328
13.58	1.32761	0.772015	-0.148395	0.92041
13.59	1.32937	0.77292	-0.148405	0.921325
13.6	1.331	0.773806	-0.148399	0.922205
13.61	1.32807	0.774787	-0.148401	0.923188
13.62	1.32971	0.775741	-0.148416	0.924157
13.63	1.33502	0.77691	-0.148413	0.925323
13.64	1.33776	0.778004	-0.1484	0.926404
13.65	1.34223	0.778772	-0.148406	0.927178
13.66	1.34499	0.779546	-0.148403	0.927949
13.67	1.34536	0.780684	-0.148406	0.92909
13.68	1.34601	0.781792	-0.148416	0.930208
13.69	1.34346	0.782716	-0.148397	0.931113
13.7	1.34399	0.783913	-0.148384	0.932297
13.71	1.34892	0.785082	-0.14838	0.933462
13.72	1.34394	0.785916	-0.148369	0.934285
13.73	1.3354	0.786859	-0.148378	0.935237
13.74	1.33503	0.788015	-0.14839	0.936405
13.75	1.33664	0.788994	-0.148391	0.937385
13.76	1.33961	0.789862	-0.148382	0.938244
13.77	1.34556	0.790919	-0.148369	0.939288
13.78	1.35047	0.791964	-0.148375	0.940339
13.79	1.35324	0.792983	-0.14838	0.941363
13.8	1.35505	0.794094	-0.148362	0.942456
13.81	1.35557	0.795008	-0.148361	0.943369
13.82	1.35221	0.795983	-0.148388	0.944371
13.83	1.34411	0.797069	-0.148387	0.945456
13.84	1.34203	0.798145	-0.148353	0.946498
13.85	1.34988	0.799123	-0.148349	0.947472
13.86	1.35369	0.799936	-0.148371	0.948307
13.87	1.3539	0.801009	-0.148365	0.949374
13.88	1.35975	0.802156	-0.14837	0.950526
13.89	1.3629	0.8031	-0.14839	0.95149
13.9	1.36306	0.803988	-0.148375	0.952363
13.91	1.3666	0.804896	-0.148364	0.95326
13.92	1.3677	0.806032	-0.148378	0.95441
13.93	1.36673	0.807061	-0.148381	0.955442
13.94	1.36817	0.807796	-0.148358	0.956154
13.95	1.36795	0.808884	-0.148351	0.957235
13.96	1.36643	0.810072	-0.148367	0.958439
13.97	1.36983	0.810901	-0.148353	0.959254
13.98	1.37197	0.811869	-0.148342	0.960211
13.99	1.37099	0.813012	-0.148355	0.961367
14	1.37575	0.813876	-0.148356	0.962232
14.01	1.3812	0.814804	-0.148356	0.96316
14.02	1.38357	0.815882	-0.148361	0.964243
14.03	1.38487	0.816827	-0.14836	0.965187
14.04	1.38231	0.817893	-0.148364	0.966257
14.05	1.38174	0.818869	-0.148368	0.967237
14.06	1.39223	0.819676	-0.14836	0.968036
14.07	1.40296	0.82073	-0.148353	0.969083
14.08	1.39698	0.821778	-0.148348	0.970126
14.09	1.38559	0.822629	-0.148345	0.970974
14.1	1.38997	0.823706	-0.148361	0.972067
14.11	1.39798	0.824904	-0.148363	0.973267
14.12	1.39796	0.825733	-0.148331	0.974064
14.13	1.40434	0.8266	-0.148329	0.974929
14.14	1.41007	0.827865	-0.148357	0.976222
14.15	1.40263	0.828898	-0.148367	0.977265
14.16	1.40114	0.829676	-0.148368	0.978044
14.17	1.41064	0.830769	-0.148368	0.979137
14.18	1.41562	0.831887	-0.14836	0.980247
14.19	1.41603	0.832782	-0.148346	0.981128
14.2	1.41564	0.833817	-0.148339	0.982156
14.21	1.4181	0.835063	-0.148343	0.983406
14.22	1.42382	0.836125	-0.148359	0.984484
14.23	1.42891	0.837024	-0.148354	0.985378
14.24	1.43217	0.838054	-0.14834	0.986394
14.25	1.43229	0.838959	-0.148354	0.987313
14.26	1.43049	0.839907	-0.148355	0.988262
14.27	1.43312	0.841111	-0.148335	0.989446
14.28	1.43951	0.842118	-0.148337	0.990455
14.29	1.44904	0.842953	-0.148355	0.991308
14.3	1.45519	0.843978	-0.148347	0.992325
14.31	1.45173	0.845042	-0.148338	0.99338
14.32	1.45133	0.845881	-0.148352	0.994233
14.33	1.46064	0.84694	-0.148348	0.995288
14.34	1.46828	0.848109	-0.148341	0.99645
14.35	1.46517	0.849008	-0.148352	0.99736
14.36	1.46636	0.850077	-0.148351	0.998428
14.37	1.4773	0.851067	-0.148354	0.999421
14.38	1.48051	0.851839	-0.148374	1.00021
14.39	1.47778	0.852935	-0.148371	1.00131
14.4	1.48101	0.854052	-0.148359	1.00241
14.41	1.4879	0.854956	-0.148373	1.00333
14.42	1.49078	0.855992	-0.148383	1.00438
14.43	1.49032	0.856969	-0.148383	1.00535
14.44	1.49186	0.857823	-0.148391	1.00621
14.45	1.49524	0.85894	-0.148408	1.00735
14.46	1.49741	0.85997	-0.148429	1.0084
14.47	1.50344	0.860785	-0.148436	1.00922
14.48	1.51182	0.861912	-0.148435	1.01035
14.49	1.51616	0.863004	-0.148443	1.01145
14.5	1.52133	0.863736	-0.148458	1.01219
14.51	1.52996	0.864745	-0.148481	1.01323
14.52	1.53352	0.865944	-0.148487	1.01443
14.53	1.53001	0.866817	-0.148485	1.0153
14.54	1.52879	0.867721	-0.148513	1.01623
14.55	1.52761	0.868842	-0.14855	1.01739
14.56	1.52888	0.86977	-0.148565	1.01834
14.57	1.53785	0.870694	-0.148582	1.01928
14.58	1.54212	0.871963	-0.148625	1.02059
14.59	1.54334	0.872981	-0.14868	1.02166
14.6	1.55227	0.873708	-0.148725	1.02243
14.61	1.55997	0.874839	-0.148776	1.02362
14.62	1.55847	0.875854	-0.148854	1.02471
14.63	1.55931	0.876666	-0.14894	1.02561
14.64	1.56801	0.877944	-0.149031	1.02697
14.65	1.57409	0.879135	-0.149149	1.02828
14.66	1.57537	0.879822	-0.149325	1.02915
14.67	1.57978	0.880785	-0.149571	1.03036
14.68	1.58616	0.881997	-0.14987	1.03187
14.69	1.59434	0.882816	-0.150307	1.03312
14.7	1.60177	0.883748	-0.150954	1.0347
14.71	1.60308	0.884943	-0.151748	1.03669
14.72	1.6074	0.885896	-0.152684	1.03858
14.73	1.6176	0.886765	-0.153697	1.04046
14.74	1.62246	0.88787	-0.154563	1.04243
14.75	1.62597	0.888957	-0.155236	1.04419
14.76	1.62944	0.889783	-0.155899	1.04568
14.77	1.62876	0.890815	-0.156584	1.0474
14.78	1.63454	0.892114	-0.1572	1.04931
14.79	1.64518	0.89305	-0.157749	1.0508
14.8	1.65082	0.893876	-0.158276	1.05215
14.81	1.65346	0.894818	-0.15878	1.0536
14.82	1.65801	0.895835	-0.159232	1.05507
14.83	1.66562	0.896996	-0.159716	1.05671
14.84	1.67305	0.897877	-0.160271	1.05815
14.85	1.6772	0.898619	-0.16083	1.05945
14.86	1.67661	0.899821	-0.161354	1.06118
14.87	1.67528	0.901026	-0.161808	1.06283
14.88	1.6794	0.901845	-0.162239	1.06408
14.89	1.68821	0.902924	-0.162713	1.06564
14.9	1.69576	0.904107	-0.163203	1.06731
14.91	1.69851	0.904957	-0.163699	1.06866
14.92	1.70263	0.906004	-0.164173	1.07018
14.93	1.70699	0.907042	-0.164655	1.0717
14.94	1.70853	0.90782	-0.165192	1.07301
14.95	1.7138	0.908869	-0.165722	1.07459
14.96	1.7209	0.910006	-0.166245	1.07625
14.97	1.73217	0.910877	-0.166786	1.07766
14.98	1.74935	0.911863	-0.167272	1.07914
14.99	1.75645	0.913046	-0.167708	1.08075
15	1.75659	0.914006	-0.168217	1.08222
15.01	1.75952	0.914889	-0.168789	1.08368
15.02	1.75861	0.915927	-0.169417	1.08534
15.03	1.75957	0.916992	-0.17021	1.0872
15.04	1.77202	0.918068	-0.171079	1.08915
15.05	1.78114	0.919069	-0.17185	1.09092
15.06	1.77573	0.920012	-0.172559	1.09257
15.07	1.77377	0.921067	-0.173218	1.09429
15.08	1.78571	0.922032	-0.173768	1.0958
15.09	1.79464	0.922782	-0.174241	1.09702
15.1	1.79663	0.923723	-0.174706	1.09843
15.11	1.80313	0.92491	-0.175195	1.10011
15.12	1.8045	0.925943	-0.175743	1.10169
15.13	1.79942	0.926831	-0.176323	1.10315
15.14	1.80661	0.927964	-0.176853	1.10482
15.15	1.82115	0.929022	-0.17734	1.10636
15.16	1.82934	0.929816	-0.177877	1.10769
15.17	1.83322	0.930851	-0.178473	1.10932
15.18	1.83248	0.93208	-0.179098	1.11118
15.19	1.83498	0.932988	-0.179765	1.11275
15.2	1.84528	0.933902	-0.180443	1.11435
15.21	1.85446	0.935003	-0.181066	1.11607
15.22	1.85885	0.935792	-0.181643	1.11744
15.23	1.86208	0.936754	-0.182228	1.11898
15.24	1.8675	0.938132	-0.18286	1.12099
15.25	1.8747	0.93901	-0.183523	1.12253
15.26	1.87877	0.939673	-0.184193	1.12387
15.27	1.88083	0.940858	-0.184845	1.1257
15.28	1.88916	0.942033	-0.185439	1.12747
15.29	1.89962	0.943015	-0.185971	1.12899
15.3	1.90446	0.944039	-0.186512	1.13055
15.31	1.9131	0.944951	-0.187074	1.13203
15.32	1.92153	0.945894	-0.187601	1.13349
15.33	1.92203	0.946955	-0.188102	1.13506
15.34	1.9259	0.947925	-0.188585	1.13651
15.35	1.93565	0.948847	-0.189106	1.13795
15.36	1.94297	0.949932	-0.189769	1.1397
15.37	1.95029	0.950894	-0.190644	1.14154
15.38	1.95898	0.951694	-0.191681	1.14338
15.39	1.96298	0.952798	-0.192699	1.1455
15.4	1.9645	0.953935	-0.193603	1.14754
15.41	1.97109	0.954954	-0.194441	1.1494
15.42	1.97584	0.956078	-0.195239	1.15132
15.43	1.97712	0.957019	-0.195984	1.153
15.44	1.98272	0.957734	-0.196701	1.15444
15.45	1.98738	0.958738	-0.197366	1.1561
15.46	1.99239	0.960001	-0.197908	1.15791
15.47	2.00456	0.961051	-0.19838	1.15943
15.48	2.01341	0.96195	-0.198898	1.16085
15.49	2.01588	0.963015	-0.199487	1.1625
15.5	2.0256	0.964014	-0.200078	1.16409
15.51	2.03541	0.964944	-0.200652	1.1656
15.52	2.03393	0.965967	-0.201271	1.16724
15.53	2.03438	0.966902	-0.201931	1.16883
15.54	2.04348	0.967914	-0.202594	1.17051
15.55	2.05242	0.969009	-0.203302	1.17231
15.56	2.05801	0.969836	-0.204066	1.1739
15.57	2.06814	0.970856	-0.204783	1.17564
15.58	2.07778	0.972179	-0.205392	1.17757
15.59	2.08096	0.973079	-0.206006	1.17909
15.6	2.08877	0.973772	-0.206726	1.1805
15.61	2.09778	0.974944	-0.207508	1.18245
15.62	2.0991	0.976138	-0.208304	1.18444
15.63	2.10401	0.977006	-0.209072	1.18608
15.64	2.11248	0.97805	-0.209768	1.18782
15.65	2.11566	0.979185	-0.210441	1.18963
15.66	2.12291	0.980084	-0.211068	1.19115
15.67	2.13559	0.981063	-0.211595	1.19266
15.68	2.14007	0.982036	-0.212111	1.19415
15.69	2.14128	0.982932	-0.212667	1.1956
15.7	2.1503	0.984102	-0.213251	1.19735
15.71	2.15912	0.985202	-0.213888	1.19909
15.72	2.162	0.986019	-0.214587	1.20061
15.73	2.16251	0.986932	-0.215322	1.20225
15.74	2.16433	0.987949	-0.216033	1.20398
15.75	2.17161	0.988892	-0.216678	1.20557
15.76	2.17942	0.989954	-0.217275	1.20723
15.77	2.18196	0.991016	-0.217851	1.20887
15.78	2.1894	0.991924	-0.218452	1.21038
15.79	2.20035	0.993022	-0.2191	1.21212
15.8	2.20184	0.994174	-0.219738	1.21391
15.81	2.19903	0.994989	-0.220376	1.21536
15.82	2.20532	0.995885	-0.221059	1.21694
15.83	2.22242	0.997073	-0.22173	1.2188
15.84	2.23735	0.998082	-0.222311	1.22039
15.85	2.23778	0.998876	-0.222859	1.22174
15.86	2.23551	0.999861	-0.22346	1.22332
15.87	2.2476	1.00098	-0.224073	1.22505
15.88	2.25988	1.00195	-0.224674	1.22663
15.89	2.26748	1.00289	-0.225282	1.22817
15.9	2.27878	1.00392	-0.225859	1.22978
15.91	2.2834	1.00503	-0.226416	1.23145
15.92	2.28611	1.006	-0.227036	1.23304
15.93	2.29677	1.00686	-0.227731	1.23459
15.94	2.30584	1.00788	-0.228455	1.23633
15.95	2.31302	1.00886	-0.229189	1.23805
15.96	2.32098	1.00984	-0.229906	1.23975
15.97	2.32801	1.01095	-0.230569	1.24152
15.98	2.33653	1.01181	-0.231225	1.24304
15.99	2.34242	1.01275	-0.231952	1.24471
16	2.3483	1.01393	-0.232742	1.24667
16.01	2.3577	1.01495	-0.23355	1.2485
16.02	2.36724	1.01588	-0.234379	1.25026
16.03	2.37934	1.01686	-0.235152	1.25201
16.04	2.38958	1.0179	-0.2358	1.2537
16.05	2.39143	1.01894	-0.236377	1.25532
16.06	2.39081	1.01992	-0.236946	1.25687
16.07	2.39362	1.02084	-0.237538	1.25838
16.08	2.40238	1.02181	-0.238159	1.25997
16.09	2.41072	1.02292	-0.238845	1.26176
16.1	2.4121	1.02388	-0.23958	1.26346
16.11	2.41541	1.02479	-0.240265	1.26505
16.12	2.42312	1.02584	-0.240925	1.26677
16.13	2.43011	1.02688	-0.241574	1.26846
16.14	2.43614	1.02786	-0.242182	1.27005
16.15	2.44111	1.02886	-0.242835	1.27169
16.16	2.44655	1.02994	-0.243511	1.27345
16.17	2.45406	1.03081	-0.244081	1.27489
16.18	2.46056	1.03174	-0.244559	1.2763
16.19	2.46943	1.03298	-0.245054	1.27803
16.2	2.47669	1.03386	-0.245571	1.27943
16.21	2.47737	1.03463	-0.24609	1.28073
16.22	2.48335	1.03583	-0.246704	1.28254
16.23	2.48855	1.03689	-0.247443	1.28433
16.24	2.48795	1.03773	-0.24826	1.28599
16.25	2.49726	1.0389	-0.249077	1.28797
16.26	2.50754	1.04007	-0.249849	1.28992
16.27	2.50726	1.04093	-0.25059	1.29152
16.28	2.51253	1.04186	-0.251237	1.2931
16.29	2.52264	1.04284	-0.251798	1.29464
16.3	2.52775	1.04376	-0.252333	1.2961
16.31	2.53868	1.04494	-0.252848	1.29779
16.32	2.5486	1.04604	-0.253392	1.29944
16.33	2.5488	1.04695	-0.253989	1.30094
16.34	2.55234	1.04806	-0.254577	1.30263
16.35	2.56069	1.04919	-0.255204	1.3044
16.36	2.5675	1.05004	-0.255971	1.30601
16.37	2.5707	1.05092	-0.256785	1.30771
16.38	2.57662	1.05198	-0.257506	1.30949
16.39	2.59102	1.05287	-0.258177	1.31105
16.4	2.60332	1.05379	-0.258877	1.31266
16.41	2.61089	1.05499	-0.259542	1.31453
16.42	2.61877	1.05598	-0.260131	1.31611
16.43	2.62396	1.05684	-0.260679	1.31752
16.44	2.62543	1.058	-0.261231	1.31923
16.45	2.6287	1.05902	-0.261813	1.32083
16.46	2.63573	1.05986	-0.262393	1.32226
16.47	2.64105	1.06098	-0.262996	1.32398
16.48	2.64679	1.06206	-0.263646	1.32571
16.49	2.65875	1.06296	-0.264312	1.32727
16.5	2.66632	1.06402	-0.264957	1.32898
16.51	2.66594	1.06499	-0.265534	1.33053
16.52	2.66923	1.06585	-0.26607	1.33192
16.53	2.6811	1.06699	-0.26661	1.3336
16.54	2.69143	1.06793	-0.267157	1.33509
16.55	2.69446	1.06866	-0.267685	1.33634
16.56	2.69879	1.06989	-0.268191	1.33808
16.57	2.71023	1.0712	-0.26873	1.33993
16.58	2.72	1.07205	-0.26929	1.34134
16.59	2.72315	1.07298	-0.26981	1.34279
16.6	2.72708	1.07403	-0.2703	1.34433
16.61	2.73398	1.07496	-0.27079	1.34575
16.62	2.73776	1.07598	-0.271325	1.34731
16.63	2.73981	1.07705	-0.271919	1.34896
16.64	2.74854	1.0779	-0.272511	1.35041
16.65	2.76019	1.07879	-0.273064	1.35185
16.66	2.76479	1.07988	-0.273629	1.35351
16.67	2.76644	1.08093	-0.274184	1.35511
16.68	2.77298	1.08196	-0.27473	1.35669
16.69	2.77939	1.08287	-0.275322	1.3582
16.7	2.78331	1.08382	-0.275994	1.35981
16.71	2.78917	1.08497	-0.2768	1.36177
16.72	2.79334	1.08597	-0.277675	1.36365
16.73	2.79628	1.08691	-0.278446	1.36536
16.74	2.80358	1.08803	-0.279082	1.36711
16.75	2.81452	1.08898	-0.279667	1.36864
16.76	2.82002	1.08984	-0.280201	1.37004
16.77	2.81894	1.09098	-0.280696	1.37168
16.78	2.82233	1.09214	-0.281258	1.3734
16.79	2.831	1.09311	-0.281883	1.37499
16.8	2.84023	1.09415	-0.282484	1.37663
16.81	2.84633	1.09518	-0.283068	1.37825
16.82	2.8514	1.09611	-0.283664	1.37977
16.83	2.86199	1.0972	-0.284253	1.38146
16.84	2.87256	1.0981	-0.284826	1.38292
16.85	2.8788	1.09892	-0.285329	1.38425
16.86	2.88368	1.10015	-0.285769	1.38592
16.87	2.88999	1.10125	-0.286257	1.38751
16.88	2.89696	1.10207	-0.286785	1.38885
16.89	2.90623	1.10306	-0.287296	1.39036
16.9	2.91633	1.10399	-0.287817	1.39181
16.91	2.92035	1.10473	-0.288354	1.39308
16.92	2.92054	1.10596	-0.288924	1.39488
16.93	2.92581	1.10728	-0.289557	1.39684
16.94	2.93622	1.10809	-0.290186	1.39827
16.95	2.94452	1.10893	-0.290771	1.3997
16.96	2.94715	1.11003	-0.2913	1.40133
16.97	2.95411	1.11095	-0.291728	1.40268
16.98	2.96692	1.1119	-0.292126	1.40403
16.99	2.97401	1.11305	-0.292572	1.40562
17	2.97959	1.11406	-0.293021	1.40708
17.01	2.98604	1.11502	-0.29344	1.40846
17.02	2.98602	1.11605	-0.293841	1.4099
17.03	2.98355	1.1169	-0.294234	1.41114
17.04	2.9892	1.11781	-0.294658	1.41247
17.05	3.00357	1.11899	-0.295144	1.41413
17.06	3.01596	1.12004	-0.295646	1.41568
17.07	3.02153	1.12095	-0.29618	1.41713
17.08	3.02449	1.122	-0.296736	1.41874
17.09	3.02754	1.12302	-0.297261	1.42028
17.1	3.03404	1.12402	-0.29776	1.42178
17.11	3.04646	1.12509	-0.29824	1.42333
17.12	3.05532	1.12599	-0.298723	1.42471
17.13	3.05681	1.12698	-0.299202	1.42618
17.14	3.06195	1.12807	-0.299688	1.42776
17.15	3.07015	1.12898	-0.300173	1.42916
17.16	3.07494	1.13001	-0.30067	1.43068
17.17	3.07943	1.13116	-0.301195	1.43236
17.18	3.08518	1.13217	-0.301723	1.43389
17.19	3.09217	1.13302	-0.302293	1.43532
17.2	3.09423	1.13394	-0.302911	1.43685
17.21	3.09144	1.13508	-0.303503	1.43858
17.22	3.09827	1.13606	-0.304056	1.44011
17.23	3.11021	1.13693	-0.304574	1.4415
17.24	3.11639	1.13799	-0.305082	1.44307
17.25	3.12089	1.13891	-0.305592	1.44451
17.26	3.1265	1.13989	-0.306093	1.44599
17.27	3.1339	1.14107	-0.306584	1.44766
17.28	3.14084	1.14207	-0.307022	1.44909
17.29	3.1442	1.143	-0.307419	1.45042
17.3	3.14758	1.14415	-0.307829	1.45198
17.31	3.15385	1.14506	-0.308227	1.45329
17.32	3.16245	1.14587	-0.308576	1.45445
17.33	3.16707	1.14708	-0.308958	1.45604
17.34	3.16763	1.14812	-0.309411	1.45753
17.35	3.17558	1.14901	-0.309851	1.45886
17.36	3.18182	1.15013	-0.310288	1.46041
17.37	3.1822	1.15099	-0.310751	1.46175
17.38	3.19193	1.15186	-0.311176	1.46304
17.39	3.2018	1.15305	-0.311555	1.4646
17.4	3.2025	1.15409	-0.311929	1.46602
17.41	3.20447	1.15496	-0.312289	1.46725
17.42	3.20927	1.15595	-0.312648	1.4686
17.43	3.2165	1.15697	-0.313033	1.47
17.44	3.22862	1.1579	-0.313425	1.47132
17.45	3.23518	1.15895	-0.313806	1.47276
17.46	3.23624	1.1601	-0.314194	1.47429
17.47	3.24232	1.16103	-0.314589	1.47562
17.48	3.25223	1.16206	-0.314986	1.47705
17.49	3.2607	1.16312	-0.315366	1.47848
17.5	3.26906	1.16389	-0.315745	1.47964
17.51	3.27967	1.1649	-0.316161	1.48106
17.52	3.28355	1.166	-0.316582	1.48259
17.53	3.28384	1.16686	-0.316996	1.48386
17.54	3.2907	1.16774	-0.31746	1.4852
17.55	3.29489	1.16891	-0.318009	1.48692
17.56	3.29588	1.17009	-0.318568	1.48866
17.57	3.3005	1.17108	-0.319102	1.49018
17.58	3.30557	1.17209	-0.319687	1.49177
17.59	3.30921	1.17303	-0.320257	1.49329
17.6	3.31633	1.17392	-0.320691	1.49461
17.61	3.32656	1.17508	-0.321061	1.49614
17.62	3.3324	1.17616	-0.32144	1.4976
17.63	3.33533	1.17705	-0.321802	1.49885
17.64	3.33923	1.17804	-0.322189	1.50023
17.65	3.34928	1.17904	-0.32259	1.50163
17.66	3.35552	1.17997	-0.322953	1.50292
17.67	3.3535	1.18089	-0.323335	1.50422
17.68	3.35868	1.18193	-0.323735	1.50566
17.69	3.36622	1.18302	-0.324154	1.50717
17.7	3.36708	1.18407	-0.324592	1.50866
17.71	3.37179	1.18498	-0.325002	1.50999
17.72	3.38018	1.18592	-0.325374	1.51129
17.73	3.38309	1.18708	-0.32574	1.51282
17.74	3.38444	1.18807	-0.326086	1.51416
17.75	3.39043	1.18893	-0.326418	1.51535
17.76	3.39612	1.18992	-0.326785	1.51671
17.77	3.39997	1.19104	-0.327191	1.51823
17.78	3.40506	1.19209	-0.327629	1.51972
17.79	3.41046	1.19296	-0.328073	1.52103
17.8	3.41476	1.19401	-0.328476	1.52249
17.81	3.41861	1.19503	-0.328879	1.5239
17.82	3.42177	1.19591	-0.329312	1.52522
17.83	3.4243	1.19705	-0.329723	1.52678
17.84	3.43088	1.1981	-0.330102	1.5282
17.85	3.43866	1.19895	-0.330508	1.52946
17.86	3.44703	1.19999	-0.330984	1.53097
17.87	3.45646	1.20111	-0.331481	1.53259
17.88	3.45885	1.20211	-0.331938	1.53405
17.89	3.46258	1.20302	-0.332363	1.53539
17.9	3.47346	1.20396	-0.332776	1.53674
17.91	3.47707	1.20496	-0.333155	1.53812
17.92	3.47518	1.20608	-0.333477	1.53956
17.93	3.48218	1.20707	-0.333795	1.54087
17.94	3.48605	1.20793	-0.33416	1.54209
17.95	3.48369	1.20902	-0.334517	1.54354
17.96	3.48418	1.2102	-0.334833	1.54503
17.97	3.48679	1.21111	-0.335205	1.54631
17.98	3.49722	1.21198	-0.335614	1.54759
17.99	3.50238	1.21304	-0.335915	1.54895
18	3.50101	1.21402	-0.336172	1.55019
18.01	3.51148	1.21501	-0.336492	1.55151
18.02	3.51881	1.21618	-0.336798	1.55298
18.03	3.51676	1.21708	-0.337017	1.5541
18.04	3.5194	1.2179	-0.337215	1.55511
18.05	3.52264	1.21909	-0.337457	1.55655
18.06	3.52178	1.22011	-0.337684	1.55779
18.07	3.52547	1.22093	-0.337885	1.55882
18.08	3.53449	1.22201	-0.338095	1.5601
18.09	3.54046	1.22301	-0.338306	1.56132
18.1	3.53994	1.22391	-0.338561	1.56247
18.11	3.54045	1.22506	-0.338821	1.56388
18.12	3.54517	1.22618	-0.33899	1.56517
18.13	3.54569	1.22704	-0.339153	1.56619
18.14	3.5434	1.228	-0.339381	1.56739
18.15	3.54612	1.22911	-0.339602	1.56872
18.16	3.55247	1.23008	-0.339788	1.56987
18.17	3.55624	1.23111	-0.339972	1.57108
18.18	3.55818	1.23218	-0.340156	1.57233
18.19	3.55976	1.23312	-0.340326	1.57345
18.2	3.55688	1.23411	-0.340482	1.57459
18.21	3.55246	1.23507	-0.340629	1.5757
18.22	3.5519	1.23591	-0.340756	1.57666
18.23	3.55527	1.23687	-0.340882	1.57776
18.24	3.56059	1.23799	-0.340992	1.57899
18.25	3.55833	1.23885	-0.341077	1.57993
18.26	3.55261	1.23986	-0.341162	1.58102
18.27	3.55859	1.24116	-0.341247	1.5824
18.28	3.56451	1.24198	-0.341319	1.5833
18.29	3.55542	1.24281	-0.341397	1.58421
18.3	3.54674	1.24402	-0.341463	1.58549
18.31	3.54199	1.24503	-0.341495	1.58652
18.32	3.53609	1.24598	-0.341548	1.58753
18.33	3.53963	1.24706	-0.341623	1.58869
18.34	3.5481	1.24791	-0.341668	1.58958
18.35	3.54368	1.24888	-0.341709	1.59059
18.36	3.53559	1.25011	-0.341744	1.59185
18.37	3.53723	1.25109	-0.341742	1.59283
18.38	3.53841	1.25196	-0.341765	1.59372
18.39	3.53548	1.25314	-0.341831	1.59497
18.4	3.53442	1.25413	-0.341864	1.59599
18.41	3.53657	1.2549	-0.341863	1.59676
18.42	3.53552	1.25604	-0.341895	1.59793
18.43	3.52809	1.25724	-0.341951	1.59919
18.44	3.52696	1.25818	-0.341983	1.60017
18.45	3.5326	1.25925	-0.34198	1.60123
18.46	3.53393	1.26035	-0.341983	1.60233
18.47	3.53165	1.26119	-0.342009	1.6032
18.48	3.52959	1.26213	-0.342014	1.60415
18.49	3.52744	1.26324	-0.342015	1.60525
18.5	3.52498	1.26414	-0.342047	1.60619
18.51	3.52181	1.26508	-0.342071	1.60715
18.52	3.52266	1.26617	-0.342058	1.60823
18.53	3.53056	1.26708	-0.342056	1.60914
18.54	3.53006	1.26801	-0.342078	1.61009
18.55	3.51946	1.26914	-0.342092	1.61123
18.56	3.5182	1.27024	-0.342098	1.61234
18.57	3.52184	1.27121	-0.342101	1.61331
18.58	3.51537	1.27218	-0.342103	1.61428
18.59	3.50765	1.27318	-0.342106	1.61528
18.6	3.50809	1.27408	-0.342106	1.61619
18.61	3.50662	1.27505	-0.34211	1.61716
18.62	3.50148	1.27611	-0.342127	1.61824
18.63	3.49997	1.27706	-0.34214	1.6192
18.64	3.49791	1.27815	-0.342124	1.62028
18.65	3.49361	1.27915	-0.342112	1.62126
18.66	3.48979	1.27989	-0.34213	1.62202
18.67	3.48908	1.281	-0.342134	1.62314
18.68	3.49079	1.28218	-0.342124	1.6243
18.69	3.49376	1.283	-0.342136	1.62514
18.7	3.49222	1.28407	-0.342157	1.62623
18.71	3.48395	1.28518	-0.342153	1.62734
18.72	3.47585	1.28591	-0.342145	1.62806
18.73	3.46721	1.28689	-0.342159	1.62905
18.74	3.46064	1.28818	-0.342167	1.63035
18.75	3.46635	1.28916	-0.342149	1.63131
18.76	3.46817	1.29005	-0.342149	1.63219
18.77	3.45357	1.29111	-0.342164	1.63327
18.78	3.44417	1.29209	-0.342148	1.63424
18.79	3.4463	1.29307	-0.342133	1.6352
18.8	3.44551	1.29411	-0.342146	1.63626
18.81	3.44064	1.29495	-0.342143	1.63709
18.82	3.43848	1.2959	-0.342133	1.63803
18.83	3.44316	1.29714	-0.342149	1.63929
18.84	3.44372	1.29814	-0.342162	1.6403
18.85	3.43308	1.29897	-0.342154	1.64112
18.86	3.42533	1.30007	-0.342158	1.64223
18.87	3.42166	1.30114	-0.342175	1.64331
18.88	3.41736	1.30199	-0.342179	1.64417
18.89	3.41026	1.30311	-0.342171	1.64528
18.9	3.40412	1.30419	-0.342174	1.64636
18.91	3.40766	1.30507	-0.342181	1.64725
18.92	3.41061	1.30621	-0.342171	1.64838
18.93	3.41049	1.30714	-0.342154	1.64929
18.94	3.41444	1.30787	-0.342154	1.65002
18.95	3.41476	1.30915	-0.342156	1.65131
18.96	3.41019	1.31031	-0.342157	1.65247
18.97	3.41342	1.31101	-0.342165	1.65318
18.98	3.41669	1.312	-0.342173	1.65418
18.99	3.4093	1.313	-0.342177	1.65517
19	3.40922	1.3138	-0.342175	1.65597
19.01	3.4195	1.31491	-0.342162	1.65707
19.02	3.41879	1.31614	-0.342151	1.65829
19.03	3.41218	1.31699	-0.342168	1.65916
19.04	3.41585	1.31806	-0.342181	1.66024
19.05	3.41423	1.31932	-0.342155	1.66148
19.06	3.40146	1.32002	-0.342139	1.66216
19.07	3.40256	1.32082	-0.342154	1.66298
19.08	3.41496	1.32207	-0.342167	1.66423
19.09	3.4097	1.32309	-0.342165	1.66525
19.1	3.39862	1.32391	-0.342152	1.66606
19.11	3.4032	1.32493	-0.342157	1.66708
19.12	3.40675	1.32591	-0.342157	1.66807
19.13	3.39884	1.32677	-0.342151	1.66892
19.14	3.39544	1.32797	-0.342156	1.67012
19.15	3.39704	1.32906	-0.342162	1.67122
19.16	3.39899	1.32984	-0.342168	1.67201
19.17	3.40269	1.33109	-0.342171	1.67326
19.18	3.39761	1.33239	-0.342169	1.67456
19.19	3.38838	1.33324	-0.342159	1.6754
19.2	3.38992	1.33403	-0.342152	1.67618
19.21	3.39867	1.33492	-0.342157	1.67708
19.22	3.40181	1.33589	-0.34217	1.67806
19.23	3.40007	1.33702	-0.342179	1.6792
19.24	3.3958	1.3382	-0.342167	1.68037
19.25	3.38887	1.33912	-0.342155	1.68127
19.26	3.3864	1.34	-0.342174	1.68217
19.27	3.38947	1.34119	-0.342184	1.68337
19.28	3.3903	1.34221	-0.342184	1.68439
19.29	3.38843	1.34316	-0.342184	1.68534
19.3	3.38727	1.34435	-0.342171	1.68653
19.31	3.38719	1.34542	-0.342172	1.68759
19.32	3.38839	1.34631	-0.342175	1.68848
19.33	3.38777	1.34736	-0.342159	1.68952
19.34	3.38867	1.34835	-0.342152	1.6905
19.35	3.39136	1.34924	-0.342158	1.6914
19.36	3.38939	1.35028	-0.342158	1.69244
19.37	3.38841	1.3512	-0.342166	1.69337
19.38	3.39347	1.35214	-0.342158	1.6943
19.39	3.39476	1.35322	-0.342157	1.69538
19.4	3.38815	1.35417	-0.342171	1.69635
19.41	3.38355	1.35505	-0.342152	1.6972
19.42	3.38434	1.35608	-0.34215	1.69823
19.43	3.38437	1.35712	-0.342162	1.69928
19.44	3.38166	1.35811	-0.342151	1.70026
19.45	3.37997	1.35921	-0.342149	1.70136
19.46	3.384	1.36027	-0.342156	1.70243
19.47	3.39089	1.36105	-0.342152	1.70321
19.48	3.39255	1.36188	-0.342155	1.70403
19.49	3.39063	1.36308	-0.342164	1.70524
19.5	3.3895	1.3641	-0.342166	1.70627
19.51	3.38974	1.36498	-0.342164	1.70715
19.52	3.39105	1.36612	-0.342168	1.70829
19.53	3.39207	1.36713	-0.342169	1.7093
19.54	3.38668	1.36791	-0.342168	1.71008
19.55	3.37713	1.36887	-0.342176	1.71105
19.56	3.37549	1.36985	-0.342187	1.71204
19.57	3.38102	1.3709	-0.34219	1.71309
19.58	3.38047	1.37217	-0.34219	1.71436
19.59	3.37652	1.37317	-0.342179	1.71535
19.6	3.37906	1.37402	-0.342163	1.71618
19.61	3.38421	1.37506	-0.342171	1.71723
19.62	3.38549	1.37604	-0.342192	1.71823
19.63	3.3815	1.37699	-0.342175	1.71917
19.64	3.37982	1.37803	-0.342153	1.72018
19.65	3.37929	1.37913	-0.342181	1.72131
19.66	3.37652	1.38023	-0.342187	1.72242
19.67	3.37914	1.38123	-0.342164	1.72339
19.68	3.38078	1.38214	-0.342167	1.72431
19.69	3.37551	1.38312	-0.342181	1.7253
19.7	3.37284	1.38408	-0.342172	1.72626
19.71	3.3747	1.38508	-0.342162	1.72724
19.72	3.37252	1.38615	-0.342173	1.72832
19.73	3.36849	1.38709	-0.342169	1.72926
19.74	3.37098	1.38799	-0.34215	1.73014
19.75	3.37154	1.38911	-0.342157	1.73127
19.76	3.3673	1.39019	-0.342168	1.73236
19.77	3.36541	1.39105	-0.342175	1.73323
19.78	3.36023	1.39212	-0.342182	1.7343
19.79	3.35927	1.3933	-0.342176	1.73547
19.8	3.36863	1.39422	-0.342181	1.7364
19.81	3.3729	1.39517	-0.342186	1.73736
19.82	3.36787	1.39626	-0.342175	1.73844
19.83	3.36342	1.39711	-0.34218	1.73929
19.84	3.36212	1.39796	-0.342172	1.74013
19.85	3.3615	1.3992	-0.342154	1.74136
19.86	3.36181	1.40024	-0.342177	1.74242
19.87	3.36095	1.40111	-0.34218	1.74329
19.88	3.36195	1.40225	-0.342154	1.7444
19.89	3.3631	1.40311	-0.342167	1.74527
19.9	3.35826	1.4039	-0.342174	1.74607
19.91	3.36225	1.40511	-0.342154	1.74727
19.92	3.37173	1.40613	-0.342167	1.74829
19.93	3.37088	1.40712	-0.34219	1.74932
19.94	3.37035	1.40831	-0.342174	1.75049
19.95	3.37372	1.40914	-0.342157	1.7513
19.96	3.36945	1.40996	-0.342168	1.75213
19.97	3.36343	1.4112	-0.342184	1.75338
19.98	3.3667	1.41222	-0.342182	1.7544
[truncated: 7,812 more rows]

## Sheet: M-60-11.5-79
Time [s]	Load [kN]	LVDT 1 [mm]	LVDT 2 [mm]	Displacement [mm]
0	0	0	0	0
0.01	0	0	0	0
0.02	-3.5e-05	-9e-06	-1e-06	-8e-06
0.03	-0.001012	-0.000108	-8e-06	-0.0001
0.04	-0.005539	-0.000245	-4.3e-05	-0.000202
0.05	-0.010384	-0.000131	-6.5e-05	-6.6e-05
0.06	-0.010459	4.8e-05	-4.5e-05	9.3e-05
0.07	-0.008794	5.7e-05	-5.9e-05	0.000116
0.08	-0.005681	1.2e-05	-7.3e-05	8.5e-05
0.09	-0.005838	7.4e-05	-3.7e-05	0.000111
0.1	-0.008899	0.000183	-3.9e-05	0.000222
0.11	-0.005636	0.000193	-5.6e-05	0.000249
0.12	-0.005989	0.000198	-4.6e-05	0.000244
0.13	-0.010854	0.000271	-5.2e-05	0.000323
0.14	-0.007874	0.000305	-7e-05	0.000375
0.15	-0.005492	0.000379	-5.4e-05	0.000433
0.16	-0.011972	0.000499	-4.7e-05	0.000546
0.17	-0.018548	0.000455	-6.8e-05	0.000523
0.18	-0.016428	0.000337	-6.5e-05	0.000402
0.19	-0.010411	0.000368	-6e-05	0.000428
0.2	-0.009451	0.000388	-6.4e-05	0.000452
0.21	-0.009485	0.000343	-5e-05	0.000393
0.22	-0.006266	0.000328	-4.6e-05	0.000374
0.23	-0.008112	0.000368	-5.6e-05	0.000424
0.24	-0.015823	0.000431	-5.6e-05	0.000487
0.25	-0.017224	0.000449	-5.8e-05	0.000507
0.26	-0.010803	0.00042	-6.3e-05	0.000483
0.27	-0.007488	0.000439	-6.2e-05	0.000501
0.28	-0.009713	0.00044	-6.2e-05	0.000502
0.29	-0.002973	0.000435	-5.1e-05	0.000486
0.3	0.003947	0.000499	-5.5e-05	0.000554
0.31	-0.000329	0.000541	-9.2e-05	0.000633
0.32	-0.001698	0.000508	-8.3e-05	0.000591
0.33	-0.000265	0.000509	-3.6e-05	0.000545
0.34	-0.001657	0.000522	-3.9e-05	0.000561
0.35	0.001314	0.000471	-6.1e-05	0.000532
0.36	0.001143	0.000429	-4.2e-05	0.000471
0.37	-0.002789	0.0005	-3.5e-05	0.000535
0.38	0.001951	0.000662	-5.6e-05	0.000718
0.39	0.001807	0.000615	-5e-05	0.000665
0.4	-0.003973	0.000477	-6e-05	0.000537
0.41	-0.001553	0.000652	-8.8e-05	0.00074
0.42	0.000374	0.000836	-6.6e-05	0.000902
0.43	-0.004592	0.00078	-6e-05	0.00084
0.44	-0.004449	0.000913	-8.2e-05	0.000995
0.45	0.001789	0.001165	-6.4e-05	0.001229
0.46	0.006282	0.001224	-4.2e-05	0.001266
0.47	0.003098	0.001297	-6.8e-05	0.001365
0.48	-0.002299	0.001545	-7.8e-05	0.001623
0.49	-0.000646	0.001861	-4.7e-05	0.001908
0.5	0.000809	0.001993	-4.2e-05	0.002035
0.51	-0.001507	0.002092	-6e-05	0.002152
0.52	0.000984	0.00236	-6.3e-05	0.002423
0.53	0.003977	0.002436	-5.2e-05	0.002488
0.54	-0.000473	0.002425	-5.8e-05	0.002483
0.55	-0.00406	0.00255	-6.7e-05	0.002617
0.56	0.00064	0.002589	-5.6e-05	0.002645
0.57	0.006456	0.002624	-4.5e-05	0.002669
0.58	0.00455	0.002746	-5.6e-05	0.002802
0.59	0.001081	0.002937	-5.4e-05	0.002991
0.6	2.8e-05	0.003218	-3.6e-05	0.003254
0.61	-0.002732	0.003489	-4.4e-05	0.003533
0.62	-0.002841	0.003659	-5e-05	0.003709
0.63	-0.001681	0.003764	-5.6e-05	0.00382
0.64	-0.002807	0.003949	-7.9e-05	0.004028
0.65	-0.002441	0.004197	-7.6e-05	0.004273
0.66	0.000647	0.004335	-6.8e-05	0.004403
0.67	0.003672	0.004505	-7.1e-05	0.004576
0.68	0.004402	0.004841	-6.5e-05	0.004906
0.69	0.005567	0.005074	-6.8e-05	0.005142
0.7	0.007948	0.005259	-6.9e-05	0.005328
0.71	0.010489	0.005432	-4.8e-05	0.00548
0.72	0.00909	0.005528	-5.1e-05	0.005579
0.73	0.004307	0.0057	-9.3e-05	0.005793
0.74	-0.001027	0.005848	-9.1e-05	0.005939
0.75	0.001077	0.005711	-6e-05	0.005771
0.76	0.009342	0.005409	-6.9e-05	0.005478
0.77	0.00636	0.005192	-8.2e-05	0.005274
0.78	-0.001358	0.005006	-6.7e-05	0.005073
0.79	0.002492	0.004776	-5.2e-05	0.004828
0.8	0.006015	0.004623	-4.7e-05	0.00467
0.81	0.004554	0.00453	-4.8e-05	0.004578
0.82	0.005559	0.004373	-5.6e-05	0.004429
0.83	0.003704	0.004062	-6.9e-05	0.004131
0.84	3e-05	0.003549	-7.2e-05	0.003621
0.85	-0.004507	0.002859	-6.4e-05	0.002923
0.86	-0.007303	0.001887	-6.8e-05	0.001955
0.87	-0.001237	0.000522	-5.9e-05	0.000581
0.88	0.00221	-0.000881	-4.8e-05	-0.000833
0.89	-0.002975	-0.001144	-6.2e-05	-0.001082
0.9	-0.003442	3.8e-05	-7.7e-05	0.000115
0.91	3.9e-05	0.001178	-4.5e-05	0.001223
0.92	-0.00501	0.001839	-3.2e-05	0.001871
0.93	-0.007938	0.002518	-7.1e-05	0.002589
0.94	0.002699	0.003062	-6.8e-05	0.00313
0.95	0.004446	0.003391	-5.3e-05	0.003444
0.96	-0.006436	0.0037	-6.7e-05	0.003767
0.97	-0.001985	0.003997	-6.7e-05	0.004064
0.98	0.008577	0.004195	-4.8e-05	0.004243
0.99	0.003533	0.004293	-2.9e-05	0.004322
1	-0.003574	0.004279	-3.6e-05	0.004315
1.01	-0.002363	0.004315	-4.9e-05	0.004364
1.02	0.000438	0.004529	-4.8e-05	0.004577
1.03	-0.001703	0.004655	-5.6e-05	0.004711
1.04	-0.002596	0.004732	-5.7e-05	0.004789
1.05	0.001839	0.004897	-5.7e-05	0.004954
1.06	0.004656	0.005006	-9.4e-05	0.0051
1.07	0.001751	0.005168	-0.0001	0.005268
1.08	-0.001074	0.005531	-5.1e-05	0.005582
1.09	0.000969	0.00593	-3.5e-05	0.005965
1.1	0.00105	0.006502	-6.3e-05	0.006565
1.11	0.001044	0.007575	-7.2e-05	0.007647
1.12	0.00303	0.009154	-5.2e-05	0.009206
1.13	0.003142	0.010284	-5.8e-05	0.010342
1.14	0.004872	0.009799	-7.7e-05	0.009876
1.15	0.006953	0.00849	-5.6e-05	0.008546
1.16	0.004463	0.007624	-4.3e-05	0.007667
1.17	0.003779	0.007017	-6.7e-05	0.007084
1.18	0.009303	0.006393	-7.8e-05	0.006471
1.19	0.010598	0.006046	-7.5e-05	0.006121
1.2	0.008308	0.005874	-8e-05	0.005954
1.21	0.007427	0.005651	-8.4e-05	0.005735
1.22	0.009004	0.005412	-8.6e-05	0.005498
1.23	0.013023	0.005308	-8.2e-05	0.00539
1.24	0.010829	0.005234	-7.4e-05	0.005308
1.25	0.006956	0.005024	-7.7e-05	0.005101
1.26	0.010365	0.004915	-7.9e-05	0.004994
1.27	0.014149	0.004947	-6.4e-05	0.005011
1.28	0.011393	0.004914	-6.4e-05	0.004978
1.29	0.008265	0.004943	-7.5e-05	0.005018
1.3	0.009429	0.004904	-6.9e-05	0.004973
1.31	0.008957	0.004879	-6.3e-05	0.004942
1.32	0.006702	0.004919	-6.7e-05	0.004986
1.33	0.009855	0.004887	-7.1e-05	0.004958
1.34	0.010928	0.004961	-7.6e-05	0.005037
1.35	0.010702	0.005006	-7.7e-05	0.005083
1.36	0.016324	0.00494	-8.3e-05	0.005023
1.37	0.014215	0.004938	-7.9e-05	0.005017
1.38	0.00935	0.004837	-5.3e-05	0.00489
1.39	0.010864	0.00452	-4.7e-05	0.004567
1.4	0.010931	0.004152	-7.6e-05	0.004228
1.41	0.01133	0.003885	-8.3e-05	0.003968
1.42	0.015639	0.003483	-7.5e-05	0.003558
1.43	0.01518	0.002825	-9.9e-05	0.002924
1.44	0.011801	0.001794	-8.9e-05	0.001883
1.45	0.014463	0.000214	-5.8e-05	0.000272
1.46	0.017968	-0.001114	-8.4e-05	-0.00103
1.47	0.014125	-0.00094	-9.8e-05	-0.000842
1.48	0.008342	0.000423	-7.2e-05	0.000495
1.49	0.00776	0.001294	-5.9e-05	0.001353
1.5	0.011239	0.001665	-6.2e-05	0.001727
1.51	0.012122	0.002499	-5.8e-05	0.002557
1.52	0.008485	0.003094	-6.2e-05	0.003156
1.53	0.006764	0.003224	-6.3e-05	0.003287
1.54	0.004326	0.003513	-4.4e-05	0.003557
1.55	0.000433	0.003858	-5.3e-05	0.003911
1.56	0.003297	0.004067	-6e-05	0.004127
1.57	0.008186	0.004173	-4.6e-05	0.004219
1.58	0.005794	0.00435	-6.4e-05	0.004414
1.59	0.004096	0.004422	-8.2e-05	0.004504
1.6	0.002673	0.004438	-6.3e-05	0.004501
1.61	-0.000871	0.00463	-6.4e-05	0.004694
1.62	0.002797	0.004704	-7.5e-05	0.004779
1.63	0.004718	0.004631	-5.9e-05	0.00469
1.64	0.004182	0.004615	-5.1e-05	0.004666
1.65	0.008366	0.004647	-6.9e-05	0.004716
1.66	0.0089	0.004598	-6.9e-05	0.004667
1.67	0.006961	0.004551	-5.1e-05	0.004602
1.68	0.004311	0.004688	-5.5e-05	0.004743
1.69	0.000725	0.004851	-7.4e-05	0.004925
1.7	-0.001179	0.005023	-7.8e-05	0.005101
1.71	0.000176	0.005173	-5e-05	0.005223
1.72	0.005121	0.005331	-4e-05	0.005371
1.73	0.006848	0.005718	-6.6e-05	0.005784
1.74	-0.000238	0.006223	-7.3e-05	0.006296
1.75	-0.007289	0.006979	-7.5e-05	0.007054
1.76	-0.004214	0.00812	-9.3e-05	0.008213
1.77	0.001152	0.009449	-8.3e-05	0.009532
1.78	0.000638	0.010143	-6.3e-05	0.010206
1.79	-0.001354	0.009466	-6.7e-05	0.009533
1.8	-0.001214	0.008291	-6e-05	0.008351
1.81	-0.000604	0.007489	-5.2e-05	0.007541
1.82	-0.003359	0.006929	-7.2e-05	0.007001
1.83	-0.006464	0.006526	-8.4e-05	0.00661
1.84	-0.002142	0.006254	-8.3e-05	0.006337
1.85	0.005088	0.006021	-8.9e-05	0.00611
1.86	0.003426	0.005881	-8.2e-05	0.005963
1.87	9.3e-05	0.005753	-7.9e-05	0.005832
1.88	0.002817	0.005469	-0.000101	0.00557
1.89	0.001176	0.005277	-0.00011	0.005387
1.9	-0.000297	0.005275	-0.000102	0.005377
1.91	-0.000925	0.005136	-0.000107	0.005243
1.92	-0.005235	0.005027	-9.9e-05	0.005126
1.93	-0.003699	0.005017	-7e-05	0.005087
1.94	-0.000639	0.004941	-9.2e-05	0.005033
1.95	-0.008379	0.004854	-0.000111	0.004965
1.96	-0.013978	0.004748	-7.7e-05	0.004825
1.97	-0.007635	0.004547	-7.4e-05	0.004621
1.98	-0.00543	0.004248	-0.000102	0.00435
1.99	-0.009303	0.003932	-9.7e-05	0.004029
2	-0.005462	0.003454	-8.4e-05	0.003538
2.01	-0.002613	0.002672	-9.8e-05	0.00277
2.02	-0.005699	0.001558	-0.000105	0.001663
2.03	-0.005701	0.000149	-8.1e-05	0.00023
2.04	-0.003618	-0.000812	-6.5e-05	-0.000747
2.05	-0.002226	-0.000265	-7.4e-05	-0.000191
2.06	0.001626	0.001072	-7.4e-05	0.001146
2.07	0.000753	0.00182	-6.3e-05	0.001883
2.08	-0.008348	0.002288	-5.1e-05	0.002339
2.09	-0.01175	0.002899	-5.6e-05	0.002955
2.1	-0.008246	0.003328	-7.5e-05	0.003403
2.11	-0.009805	0.003636	-8.4e-05	0.00372
2.12	-0.011472	0.00383	-7e-05	0.0039
2.13	-0.006126	0.003858	-5.8e-05	0.003916
2.14	-0.003117	0.00401	-7.4e-05	0.004084
2.15	-0.004574	0.004395	-7.8e-05	0.004473
2.16	-0.00144	0.004645	-5.8e-05	0.004703
2.17	-0.002341	0.004687	-5.9e-05	0.004746
2.18	-0.005368	0.004729	-6e-05	0.004789
2.19	-0.000638	0.004727	-3e-05	0.004757
2.2	-0.000533	0.004785	-3.5e-05	0.00482
2.21	-0.005612	0.004929	-6.2e-05	0.004991
2.22	-0.005951	0.005057	-6.3e-05	0.00512
2.23	-0.001426	0.005263	-6.1e-05	0.005324
2.24	0.002817	0.005547	-6e-05	0.005607
2.25	0.002892	0.005878	-6.1e-05	0.005939
2.26	0.001697	0.006439	-7.1e-05	0.00651
2.27	0.002024	0.007481	-7.6e-05	0.007557
2.28	6.4e-05	0.00894	-7e-05	0.00901
2.29	-0.001138	0.010177	-6.7e-05	0.010244
2.3	0.001154	0.010136	-7.1e-05	0.010207
2.31	-0.001241	0.008926	-7.6e-05	0.009002
2.32	-0.004349	0.007939	-7.8e-05	0.008017
2.33	0.004711	0.007465	-8.5e-05	0.00755
2.34	0.010841	0.006931	-7.8e-05	0.007009
2.35	0.005342	0.006458	-6.3e-05	0.006521
2.36	0.006157	0.00624	-7.9e-05	0.006319
2.37	0.00735	0.006024	-9e-05	0.006114
2.38	0.001269	0.005679	-6.7e-05	0.005746
2.39	0.00062	0.00543	-7.4e-05	0.005504
2.4	0.000471	0.005386	-8.6e-05	0.005472
2.41	-0.001869	0.005269	-6.5e-05	0.005334
2.42	0.000512	0.00509	-6.1e-05	0.005151
2.43	-0.000709	0.005	-8.2e-05	0.005082
2.44	-0.004311	0.004771	-0.000102	0.004873
2.45	-0.002414	0.004573	-9.9e-05	0.004672
2.46	0.002208	0.004383	-7.5e-05	0.004458
2.47	0.00701	0.003916	-7.2e-05	0.003988
2.48	0.007678	0.003464	-8e-05	0.003544
2.49	0.003537	0.002806	-6.8e-05	0.002874
2.5	0.004434	0.001669	-7.5e-05	0.001744
2.51	0.005809	0.000325	-0.000101	0.000426
2.52	0.001162	-0.000612	-9e-05	-0.000522
2.53	-8e-06	-9.1e-05	-6.1e-05	-3e-05
2.54	0.002365	0.001139	-6.2e-05	0.001201
2.55	0.000723	0.001726	-7.1e-05	0.001797
2.56	-0.003065	0.002134	-7.5e-05	0.002209
2.57	-0.004568	0.002759	-7.1e-05	0.00283
2.58	-0.00719	0.00311	-6.9e-05	0.003179
2.59	-0.00682	0.003265	-7.2e-05	0.003337
2.6	4.2e-05	0.003709	-6.5e-05	0.003774
2.61	0.004965	0.00415	-6.2e-05	0.004212
2.62	0.006667	0.004356	-7.8e-05	0.004434
2.63	0.007062	0.004495	-7.6e-05	0.004571
2.64	0.003424	0.004573	-4.2e-05	0.004615
2.65	-0.001122	0.004632	-4.2e-05	0.004674
2.66	-0.000572	0.004766	-7.8e-05	0.004844
2.67	-0.000637	0.004979	-9.2e-05	0.005071
2.68	-0.010267	0.005146	-8e-05	0.005226
2.69	-0.015927	0.005277	-6.4e-05	0.005341
2.7	-0.007851	0.005462	-5e-05	0.005512
2.71	-0.005562	0.005626	-5e-05	0.005676
2.72	-0.013468	0.005918	-5.9e-05	0.005977
2.73	-0.008251	0.006348	-8.3e-05	0.006431
2.74	0.001605	0.006919	-9.8e-05	0.007017
2.75	-0.001143	0.007936	-7e-05	0.008006
2.76	-0.004732	0.009354	-5.4e-05	0.009408
2.77	-0.00478	0.010473	-6.8e-05	0.010541
2.78	-0.005746	0.010101	-8.9e-05	0.01019
2.79	-0.003679	0.008733	-9.8e-05	0.008831
2.8	0.001947	0.007893	-8e-05	0.007973
2.81	4.7e-05	0.007367	-6.6e-05	0.007433
2.82	-0.005436	0.006816	-8.2e-05	0.006898
2.83	-0.001591	0.006566	-9e-05	0.006656
2.84	0.006354	0.006294	-0.000104	0.006398
2.85	0.008587	0.005881	-0.000114	0.005995
2.86	0.0076	0.005698	-9.8e-05	0.005796
2.87	0.004158	0.005599	-9e-05	0.005689
2.88	-0.001001	0.005409	-9.8e-05	0.005507
2.89	0.001228	0.0053	-0.000104	0.005404
2.9	0.007266	0.005237	-0.000103	0.00534
2.91	0.000979	0.005117	-0.000104	0.005221
2.92	-0.005913	0.005092	-9.4e-05	0.005186
2.93	-0.001283	0.005145	-8.7e-05	0.005232
2.94	0.001417	0.005157	-0.000102	0.005259
2.95	0.000973	0.0051	-0.000101	0.005201
2.96	0.003843	0.00503	-8.6e-05	0.005116
2.97	0.005034	0.004979	-0.000102	0.005081
2.98	0.004098	0.004875	-0.000112	0.004987
2.99	0.006662	0.004773	-7.9e-05	0.004852
3	0.009429	0.004741	-7.4e-05	0.004815
3.01	0.008537	0.004641	-0.000112	0.004753
3.02	0.008028	0.004429	-0.00011	0.004539
3.03	0.010351	0.004116	-7.2e-05	0.004188
3.04	0.012936	0.0038	-7.8e-05	0.003878
3.05	0.013764	0.003245	-0.000106	0.003351
3.06	0.010404	0.002256	-0.000105	0.002361
3.07	0.007621	0.00087	-8.5e-05	0.000955
3.08	0.008513	-0.000614	-7e-05	-0.000544
3.09	0.006583	-0.000746	-8.4e-05	-0.000662
3.1	0.00418	0.000574	-0.000108	0.000682
3.11	0.005709	0.001505	-0.0001	0.001605
3.12	0.005201	0.00191	-8.2e-05	0.001992
3.13	0.001904	0.0026	-9e-05	0.00269
3.14	0.005094	0.003181	-0.000103	0.003284
3.15	0.00854	0.003406	-0.0001	0.003506
3.16	0.003945	0.003689	-8.7e-05	0.003776
3.17	0.004298	0.003963	-7.8e-05	0.004041
3.18	0.009671	0.004192	-7.2e-05	0.004264
3.19	0.006521	0.00435	-9.5e-05	0.004445
3.2	0.002252	0.004367	-0.000127	0.004494
3.21	0.004952	0.004413	-9.6e-05	0.004509
3.22	0.007702	0.004513	-5.8e-05	0.004571
3.23	0.009435	0.004725	-7e-05	0.004795
3.24	0.007904	0.004894	-6.2e-05	0.004956
3.25	0.002498	0.004861	-4e-05	0.004901
3.26	0.00231	0.00485	-7e-05	0.00492
3.27	0.006595	0.004972	-0.000104	0.005076
3.28	0.007687	0.005107	-9e-05	0.005197
3.29	0.008527	0.005357	-7.2e-05	0.005429
3.3	0.009367	0.005712	-7.8e-05	0.00579
3.31	0.007712	0.006112	-9e-05	0.006202
3.32	0.006157	0.006755	-9.5e-05	0.00685
3.33	0.00812	0.007643	-9e-05	0.007733
3.34	0.011318	0.009003	-9.4e-05	0.009097
3.35	0.012384	0.0102	-0.0001	0.0103
3.36	0.010704	0.00979	-7.6e-05	0.009866
3.37	0.008864	0.008595	-5.2e-05	0.008647
3.38	0.00733	0.007931	-7.9e-05	0.00801
3.39	0.005378	0.007296	-0.000116	0.007412
3.4	0.003011	0.006617	-0.000106	0.006723
3.41	0.002476	0.00638	-7.6e-05	0.006456
3.42	0.002243	0.006266	-6.1e-05	0.006327
3.43	-0.002439	0.005923	-7.1e-05	0.005994
3.44	-0.005118	0.005729	-7.7e-05	0.005806
3.45	-0.006238	0.005661	-5.7e-05	0.005718
3.46	-0.008917	0.00548	-5.1e-05	0.005531
3.47	-0.005378	0.005381	-6.9e-05	0.00545
3.48	0.005405	0.005458	-6.6e-05	0.005524
3.49	0.01339	0.005351	-4e-05	0.005391
3.5	0.012583	0.005087	-4.2e-05	0.005129
3.51	0.005602	0.004973	-6.4e-05	0.005037
3.52	0.005063	0.004841	-6.1e-05	0.004902
3.53	0.007067	0.004669	-4e-05	0.004709
3.54	0.001352	0.004481	-3.1e-05	0.004512
3.55	0.001893	0.004265	-4.3e-05	0.004308
3.56	0.006436	0.004119	-6.8e-05	0.004187
3.57	0.001739	0.003783	-6.2e-05	0.003845
3.58	-0.000843	0.00314	-4.9e-05	0.003189
3.59	0.000408	0.00211	-7.4e-05	0.002184
3.6	-0.003853	0.000596	-7.6e-05	0.000672
3.61	-0.004276	-0.000617	-3.5e-05	-0.000582
3.62	-2e-05	-0.000502	-1.2e-05	-0.00049
3.63	0.000277	0.000701	-2.3e-05	0.000724
3.64	-0.00157	0.001664	-6.1e-05	0.001725
3.65	-0.001919	0.00216	-6.1e-05	0.002221
3.66	-0.002957	0.002744	-1e-05	0.002754
3.67	-0.007383	0.003125	-4e-06	0.003129
3.68	-0.009618	0.003311	-6.3e-05	0.003374
3.69	-0.007516	0.003667	-9.8e-05	0.003765
3.7	-0.005227	0.004008	-5.6e-05	0.004064
3.71	-0.005619	0.004224	-3e-05	0.004254
3.72	-0.00802	0.004317	-5.8e-05	0.004375
3.73	-0.007597	0.004394	-4.5e-05	0.004439
3.74	-0.005992	0.004482	-8e-06	0.00449
3.75	-0.008114	0.004494	-3.5e-05	0.004529
3.76	-0.004616	0.004573	-6e-05	0.004633
3.77	0.00231	0.004768	-3.7e-05	0.004805
3.78	-0.003332	0.004884	-2.5e-05	0.004909
3.79	-0.011412	0.004798	-1.6e-05	0.004814
3.8	-0.008858	0.004878	-2.4e-05	0.004902
3.81	-0.00748	0.00509	-6.7e-05	0.005157
3.82	-0.008948	0.005125	-7.4e-05	0.005199
3.83	-0.006546	0.005102	-4.7e-05	0.005149
3.84	-0.00791	0.00519	-2.8e-05	0.005218
3.85	-0.010048	0.005446	-9e-06	0.005455
3.86	-0.007204	0.005678	1e-06	0.005677
3.87	-0.007081	0.005979	-1.4e-05	0.005993
3.88	-0.009783	0.006486	-5.1e-05	0.006537
3.89	-0.007551	0.007111	-4.5e-05	0.007156
3.9	-0.006523	0.008125	-1.3e-05	0.008138
3.91	-0.007535	0.009568	-2e-05	0.009588
3.92	-0.003709	0.010603	-5.2e-05	0.010655
3.93	-0.005183	0.010069	-5.8e-05	0.010127
3.94	-0.009311	0.008714	-3e-05	0.008744
3.95	-0.005008	0.007788	-2.5e-05	0.007813
3.96	-0.002934	0.007237	-6.2e-05	0.007299
3.97	-0.008604	0.006922	-7.1e-05	0.006993
3.98	-0.011195	0.006617	-6.1e-05	0.006678
3.99	-0.009583	0.006307	-7.4e-05	0.006381
4	-0.008465	0.006139	-7e-05	0.006209
4.01	-0.004767	0.005926	-5.2e-05	0.005978
4.02	-0.001722	0.00566	-4.9e-05	0.005709
4.03	-0.00364	0.005524	-4.4e-05	0.005568
4.04	-0.008168	0.005491	-3.6e-05	0.005527
4.05	-0.008939	0.005368	-4.7e-05	0.005415
4.06	-0.004064	0.005266	-6.6e-05	0.005332
4.07	-0.001345	0.005257	-6.4e-05	0.005321
4.08	0.000123	0.005146	-5.3e-05	0.005199
4.09	-0.002108	0.004997	-5.7e-05	0.005054
4.1	-0.012513	0.004882	-6.6e-05	0.004948
4.11	-0.016969	0.004805	-6e-05	0.004865
4.12	-0.007803	0.004689	-5.7e-05	0.004746
4.13	-0.003919	0.004432	-5e-05	0.004482
4.14	-0.007033	0.00414	-3.9e-05	0.004179
4.15	-0.002903	0.003625	-4.3e-05	0.003668
4.16	-0.003372	0.002661	-4.6e-05	0.002707
4.17	-0.006982	0.001299	-4.2e-05	0.001341
4.18	-0.00244	-9.8e-05	-4.2e-05	-5.6e-05
4.19	-0.003194	-0.000408	-4.2e-05	-0.000366
4.2	-0.010067	0.000729	-4.7e-05	0.000776
4.21	-0.009507	0.001826	-5.1e-05	0.001877
4.22	-0.005008	0.002272	-4.2e-05	0.002314
4.23	-0.00625	0.002799	-3.5e-05	0.002834
4.24	-0.008077	0.00327	-2.9e-05	0.003299
4.25	-0.005899	0.003502	-2.4e-05	0.003526
4.26	-0.008684	0.003882	-3.3e-05	0.003915
4.27	-0.014573	0.004211	-5.6e-05	0.004267
4.28	-0.012461	0.004354	-4.8e-05	0.004402
4.29	-0.010484	0.004407	-2e-05	0.004427
4.3	-0.011919	0.004398	-2.2e-05	0.00442
4.31	-0.005119	0.004549	-3.2e-05	0.004581
4.32	0.005393	0.004735	-4.1e-05	0.004776
4.33	0.005162	0.004796	-4.6e-05	0.004842
4.34	0.000906	0.004864	-4.1e-05	0.004905
4.35	0.001291	0.005008	-4e-05	0.005048
4.36	-0.003967	0.005244	-3.5e-05	0.005279
4.37	-0.014194	0.005325	-2.8e-05	0.005353
4.38	-0.013385	0.005307	-4.5e-05	0.005352
4.39	-0.00531	0.005513	-6.7e-05	0.00558
4.4	-0.00737	0.00576	-3.9e-05	0.005799
4.41	-0.013087	0.006013	-1.5e-05	0.006028
4.42	-0.008471	0.006458	-4.9e-05	0.006507
4.43	-0.002489	0.007353	-6.6e-05	0.007419
4.44	-0.004055	0.008667	-4.7e-05	0.008714
4.45	-0.006223	0.010033	-3.1e-05	0.010064
4.46	-0.005474	0.010614	-2.6e-05	0.01064
4.47	-0.007984	0.009685	-5e-05	0.009735
4.48	-0.008943	0.008517	-5.9e-05	0.008576
4.49	-0.006796	0.008004	-3.5e-05	0.008039
4.5	-0.00748	0.007479	-3.7e-05	0.007516
4.51	-0.007424	0.006897	-4.6e-05	0.006943
4.52	-0.001729	0.006575	-4.1e-05	0.006616
4.53	0.004399	0.006407	-5.1e-05	0.006458
4.54	0.001618	0.006155	-6.9e-05	0.006224
4.55	-0.003239	0.005926	-6.8e-05	0.005994
4.56	-0.002421	0.00576	-5e-05	0.00581
4.57	-0.002009	0.00546	-4.9e-05	0.005509
4.58	-0.002452	0.0053	-5.4e-05	0.005354
4.59	0.002696	0.005287	-4.2e-05	0.005329
4.6	0.001568	0.005185	-3.6e-05	0.005221
4.61	-0.004067	0.005116	-3.7e-05	0.005153
4.62	0.000872	0.004999	-4.8e-05	0.005047
4.63	0.005456	0.004878	-6.3e-05	0.004941
4.64	0.001748	0.004818	-6.9e-05	0.004887
4.65	-0.000149	0.00472	-7e-05	0.00479
4.66	0.000359	0.004573	-6e-05	0.004633
4.67	-0.005504	0.00435	-4.6e-05	0.004396
4.68	-0.009569	0.003985	-5.1e-05	0.004036
4.69	-0.002881	0.00337	-6.2e-05	0.003432
4.7	0.003038	0.002475	-5.8e-05	0.002533
4.71	0.000346	0.001198	-4.5e-05	0.001243
4.72	-0.004786	-0.00023	-3.9e-05	-0.000191
4.73	-0.005949	-0.000372	-4.3e-05	-0.000329
4.74	-0.003116	0.000771	-4.4e-05	0.000815
4.75	-0.002858	0.001686	-3.5e-05	0.001721
4.76	-0.00778	0.002234	-3.3e-05	0.002267
4.77	-0.010095	0.002859	-3.6e-05	0.002895
4.78	-0.008477	0.003349	-4.4e-05	0.003393
4.79	-0.007997	0.00356	-4.8e-05	0.003608
4.8	-0.007404	0.003801	-5e-05	0.003851
4.81	-0.008749	0.004072	-4.5e-05	0.004117
4.82	-0.011018	0.004258	-4.2e-05	0.0043
4.83	-0.008745	0.004441	-5.1e-05	0.004492
4.84	-0.008796	0.004561	-5e-05	0.004611
4.85	-0.011151	0.004762	-3.3e-05	0.004795
4.86	-0.004065	0.004932	-2.4e-05	0.004956
4.87	0.003959	0.005005	-2.8e-05	0.005033
4.88	0.001856	0.00503	-3.8e-05	0.005068
4.89	-0.000402	0.005073	-4.6e-05	0.005119
4.9	0.000248	0.005205	-4.8e-05	0.005253
4.91	-0.001594	0.005263	-4.4e-05	0.005307
4.92	-0.003124	0.005389	-5e-05	0.005439
4.93	-0.00427	0.005665	-6.6e-05	0.005731
4.94	-0.005173	0.005982	-5.7e-05	0.006039
4.95	-0.003355	0.006393	-4.3e-05	0.006436
4.96	-0.001212	0.0071	-4.3e-05	0.007143
4.97	0.002588	0.008276	-3.5e-05	0.008311
4.98	0.0058	0.009747	-1.8e-05	0.009765
4.99	0.000252	0.010611	-2e-05	0.010631
5	-0.007741	0.009982	-4.8e-05	0.01003
5.01	-0.008168	0.008806	-6.5e-05	0.008871
5.02	-0.003345	0.008211	-5.9e-05	0.00827
5.03	-0.001764	0.007699	-5.7e-05	0.007756
5.04	-0.001929	0.006969	-4.6e-05	0.007015
5.05	0.000378	0.006576	-2.7e-05	0.006603
5.06	-0.003712	0.006559	-2.8e-05	0.006587
5.07	-0.009605	0.006354	-4e-05	0.006394
5.08	-0.003436	0.006043	-4.9e-05	0.006092
5.09	-0.00093	0.00587	-6e-05	0.00593
5.1	-0.008292	0.005775	-6e-05	0.005835
5.11	-0.009238	0.005716	-4.3e-05	0.005759
5.12	-0.008065	0.005563	-5e-05	0.005613
5.13	-0.010494	0.005344	-6.3e-05	0.005407
5.14	-0.009654	0.005202	-3.9e-05	0.005241
5.15	-0.006618	0.005153	-3.7e-05	0.00519
5.16	-0.009091	0.005126	-6.4e-05	0.00519
5.17	-0.011426	0.004892	-5.6e-05	0.004948
5.18	-0.00753	0.004691	-4.2e-05	0.004733
5.19	-0.004146	0.004652	-4.8e-05	0.0047
5.2	-0.001258	0.004443	-4.5e-05	0.004488
5.21	-0.001056	0.004024	-4.6e-05	0.00407
5.22	-0.004636	0.003435	-6.9e-05	0.003504
5.23	-0.003506	0.002576	-7.9e-05	0.002655
5.24	-0.00126	0.001181	-6.7e-05	0.001248
5.25	-0.005747	-0.000197	-6.4e-05	-0.000133
5.26	-0.005389	-0.000171	-5.6e-05	-0.000115
5.27	0.001573	0.001095	-4.4e-05	0.001139
5.28	-0.000631	0.001935	-3.3e-05	0.001968
5.29	-0.006642	0.0022	-3.1e-05	0.002231
5.3	-0.006303	0.002904	-5.1e-05	0.002955
5.31	-0.005247	0.003514	-5.7e-05	0.003571
5.32	-0.010249	0.00358	-3.1e-05	0.003611
5.33	-0.015775	0.003896	-3e-05	0.003926
5.34	-0.012087	0.004305	-4.8e-05	0.004353
5.35	-0.004648	0.00434	-4.3e-05	0.004383
5.36	-0.003549	0.004452	-2.1e-05	0.004473
5.37	-0.004333	0.004633	-3.3e-05	0.004666
5.38	-0.000767	0.004621	-5.9e-05	0.00468
5.39	0.000117	0.004575	-5.4e-05	0.004629
5.4	-0.002358	0.004672	-4.9e-05	0.004721
5.41	-0.002855	0.004804	-4.4e-05	0.004848
5.42	-0.000847	0.004892	-2.9e-05	0.004921
5.43	0.000428	0.004876	-2.7e-05	0.004903
5.44	-0.000493	0.004864	-4.3e-05	0.004907
5.45	-0.003654	0.005067	-5.8e-05	0.005125
5.46	-0.004541	0.005206	-5e-05	0.005256
5.47	-0.004869	0.005256	-4.5e-05	0.005301
5.48	-0.008894	0.005516	-5e-05	0.005566
5.49	-0.011278	0.005712	-3.8e-05	0.00575
5.5	-0.009163	0.005702	-3.7e-05	0.005739
5.51	-0.009433	0.005737	-5.3e-05	0.00579
5.52	-0.011059	0.005957	-5.5e-05	0.006012
5.53	-0.010305	0.00646	-4.3e-05	0.006503
5.54	-0.00831	0.007035	-4.7e-05	0.007082
5.55	-0.002712	0.007881	-6.3e-05	0.007944
5.56	-0.002826	0.009494	-4.4e-05	0.009538
5.57	-0.00825	0.010975	-3e-05	0.011005
5.58	-0.005523	0.010808	-4.3e-05	0.010851
5.59	-0.00516	0.009387	-4.6e-05	0.009433
5.6	-0.011713	0.008378	-4.9e-05	0.008427
5.61	-0.0136	0.007894	-5.3e-05	0.007947
5.62	-0.013615	0.007304	-5.6e-05	0.00736
5.63	-0.013819	0.006871	-6.2e-05	0.006933
5.64	-0.007636	0.006672	-6.2e-05	0.006734
5.65	-0.005741	0.006242	-7.5e-05	0.006317
5.66	-0.011203	0.005855	-8.2e-05	0.005937
5.67	-0.010671	0.005806	-5.7e-05	0.005863
5.68	-0.008866	0.005649	-5.2e-05	0.005701
5.69	-0.011573	0.005366	-6.1e-05	0.005427
5.7	-0.011609	0.005326	-5e-05	0.005376
5.71	-0.012357	0.00522	-6e-05	0.00528
5.72	-0.016022	0.005036	-6.7e-05	0.005103
5.73	-0.011312	0.005039	-5.2e-05	0.005091
5.74	-0.003271	0.004953	-7e-05	0.005023
5.75	-0.000324	0.004783	-7.9e-05	0.004862
5.76	0.001145	0.004653	-5.2e-05	0.004705
5.77	-0.000296	0.004379	-5.6e-05	0.004435
5.78	-0.002762	0.003935	-6.9e-05	0.004004
5.79	-0.005788	0.003366	-4.4e-05	0.00341
5.8	-0.011665	0.002482	-6e-06	0.002488
5.81	-0.014541	0.001136	1.1e-05	0.001125
5.82	-0.012864	0.000152	-1.6e-05	0.000168
5.83	-0.010914	0.000503	-5.9e-05	0.000562
5.84	-0.010993	0.001436	-9.6e-05	0.001532
5.85	-0.009638	0.00213	-0.000106	0.002236
5.86	-0.004436	0.002749	-5.6e-05	0.002805
5.87	-0.008608	0.003198	1.3e-05	0.003185
5.88	-0.019066	0.00345	4.9e-05	0.003401
5.89	-0.01566	0.003659	5.1e-05	0.003608
5.9	-0.008202	0.003981	-7e-06	0.003988
5.91	-0.012911	0.004229	-8.3e-05	0.004312
5.92	-0.017424	0.00431	-0.00011	0.00442
5.93	-0.007984	0.004515	-7.5e-05	0.00459
5.94	0.000725	0.004741	-3e-06	0.004744
5.95	-0.002305	0.004858	4.2e-05	0.004816
5.96	-0.00612	0.00486	1.3e-05	0.004847
5.97	-0.007191	0.004884	-5e-05	0.004934
5.98	-0.00932	0.005034	-7.7e-05	0.005111
5.99	-0.010622	0.005105	-5.9e-05	0.005164
6	-0.00931	0.005095	-2.4e-05	0.005119
6.01	-0.010467	0.00509	1.2e-05	0.005078
6.02	-0.012556	0.005157	2.8e-05	0.005129
6.03	-0.010094	0.005312	4e-06	0.005308
6.04	-0.005426	0.00533	-3.9e-05	0.005369
6.05	-0.001203	0.005369	-4e-05	0.005409
6.06	-0.001814	0.005565	-1.1e-05	0.005576
6.07	-0.007243	0.005664	-2.5e-05	0.005689
6.08	-0.006186	0.005722	-6.2e-05	0.005784
6.09	-0.003225	0.005957	-4.6e-05	0.006003
6.1	-0.008818	0.006414	1.3e-05	0.006401
6.11	-0.014341	0.007079	5.3e-05	0.007026
6.12	-0.013486	0.008051	4.9e-05	0.008002
6.13	-0.009618	0.009547	2.5e-05	0.009522
6.14	-0.004246	0.010894	4e-06	0.01089
6.15	-0.004618	0.010573	-1e-05	0.010583
6.16	-0.007688	0.00916	-2.6e-05	0.009186
6.17	-0.002857	0.008467	-6e-06	0.008473
6.18	-0.00358	0.008122	7.1e-05	0.008051
6.19	-0.011437	0.007397	0.000103	0.007294
6.2	-0.009828	0.006941	4.5e-05	0.006896
6.21	-0.007818	0.006749	-8e-06	0.006757
6.22	-0.011806	0.006363	0	0.006363
6.23	-0.009088	0.006118	4e-05	0.006078
6.24	-0.002735	0.005977	8.8e-05	0.005889
6.25	0.002456	0.00569	8.4e-05	0.005606
6.26	0.005348	0.005505	4.4e-05	0.005461
6.27	0.003293	0.005529	2.4e-05	0.005505
6.28	0.000604	0.005569	-3e-06	0.005572
6.29	-0.001084	0.005531	-2.6e-05	0.005557
6.3	-0.000762	0.005499	3.6e-05	0.005463
6.31	0.004926	0.00543	0.000117	0.005313
6.32	0.009605	0.005244	8.7e-05	0.005157
6.33	0.00809	0.005012	2.6e-05	0.004986
6.34	0.001472	0.004875	3.9e-05	0.004836
6.35	-0.004736	0.004783	6.7e-05	0.004716
6.36	-0.003571	0.004571	5e-05	0.004521
6.37	-0.001891	0.004343	3.6e-05	0.004307
6.38	-0.00347	0.003854	4.9e-05	0.003805
6.39	-0.007595	0.002514	6.6e-05	0.002448
6.4	-0.010688	0.000517	5.5e-05	0.000462
6.41	-0.007311	-0.000146	1.2e-05	-0.000158
6.42	-0.002353	0.001724	1e-06	0.001723
6.43	-0.000743	0.003735	4.5e-05	0.00369
6.44	-0.001011	0.004828	6.7e-05	0.004761
6.45	-0.006751	0.006281	3.8e-05	0.006243
6.46	-0.012198	0.007793	1.3e-05	0.00778
6.47	-0.008131	0.008976	2.3e-05	0.008953
6.48	-0.006122	0.010382	3.8e-05	0.010344
6.49	-0.006647	0.011684	3.2e-05	0.011652
6.5	-0.000457	0.012718	3.3e-05	0.012685
6.51	0.002345	0.0138	5.2e-05	0.013748
6.52	0.00018	0.014874	3.8e-05	0.014836
6.53	-0.001018	0.015911	1.7e-05	0.015894
6.54	-0.001177	0.017151	3.6e-05	0.017115
6.55	-0.0014	0.018338	5.4e-05	0.018284
6.56	0.000594	0.019221	4.3e-05	0.019178
6.57	0.002081	0.020178	3.8e-05	0.02014
6.58	0.002315	0.021396	5.8e-05	0.021338
6.59	0.005127	0.022502	6.1e-05	0.022441
6.6	0.003029	0.023444	3.3e-05	0.023411
6.61	-0.001537	0.024511	2.2e-05	0.024489
6.62	-0.000227	0.02562	2.5e-05	0.025595
6.63	-0.000383	0.026616	1.9e-05	0.026597
6.64	0.000535	0.027604	2.1e-05	0.027583
6.65	0.002179	0.028594	2.3e-05	0.028571
6.66	-0.001852	0.029634	1.5e-05	0.029619
6.67	-0.00243	0.030797	1.9e-05	0.030778
6.68	0.005091	0.031899	4.2e-05	0.031857
6.69	0.007987	0.032713	6.3e-05	0.03265
6.7	0.002984	0.033695	5.5e-05	0.03364
6.71	-0.000117	0.034979	4.3e-05	0.034936
6.72	0.001188	0.036013	4.3e-05	0.03597
6.73	0.004363	0.036956	6e-06	0.03695
6.74	0.00548	0.038061	-2.3e-05	0.038084
6.75	0.00277	0.039142	8e-06	0.039134
6.76	0.00457	0.040132	2.8e-05	0.040104
6.77	0.008253	0.041171	1.1e-05	0.04116
6.78	0.00442	0.042247	3e-05	0.042217
6.79	0.001516	0.043226	6.7e-05	0.043159
6.8	0.003636	0.044136	6.1e-05	0.044075
6.81	0.001243	0.045234	3.9e-05	0.045195
6.82	-0.004495	0.046349	3.9e-05	0.04631
6.83	-0.004949	0.047249	3e-05	0.047219
6.84	-0.002069	0.048126	3.1e-05	0.048095
6.85	-0.001766	0.049099	3.2e-05	0.049067
6.86	0.000151	0.050129	-4e-06	0.050133
6.87	0.000871	0.051172	-1e-06	0.051173
6.88	-0.002754	0.052087	2.8e-05	0.052059
6.89	-0.004717	0.053014	1.5e-05	0.052999
6.9	-0.005744	0.054093	5e-06	0.054088
6.91	-0.00438	0.055008	3.5e-05	0.054973
6.92	0.001896	0.055873	6.3e-05	0.05581
6.93	0.001732	0.056986	6.9e-05	0.056917
6.94	-0.004263	0.058013	5.4e-05	0.057959
6.95	-0.004724	0.058928	2.5e-05	0.058903
6.96	-0.000714	0.060009	1.2e-05	0.059997
6.97	0.002966	0.061059	3.3e-05	0.061026
6.98	0.004774	0.062146	3.8e-05	0.062108
6.99	0.003877	0.063284	1.1e-05	0.063273
7	0.000977	0.064172	-1e-05	0.064182
7.01	-0.000961	0.064952	-9e-06	0.064961
7.02	0.000235	0.065997	9e-06	0.065988
7.03	0.000142	0.067122	4e-05	0.067082
7.04	-0.00194	0.068106	5.6e-05	0.06805
7.05	-0.004095	0.06918	3.9e-05	0.069141
7.06	-0.00537	0.070186	1.9e-05	0.070167
7.07	-0.003013	0.071157	2e-05	0.071137
7.08	0.000158	0.07237	3.1e-05	0.072339
7.09	-0.001361	0.073449	1.9e-05	0.07343
7.1	-0.004512	0.074301	1e-05	0.074291
7.11	-0.001851	0.07532	1.4e-05	0.075306
7.12	0.005933	0.076443	2.5e-05	0.076418
7.13	0.00593	0.077428	4.4e-05	0.077384
7.14	-0.003104	0.078479	4.9e-05	0.07843
7.15	-0.00855	0.079591	3.9e-05	0.079552
7.16	-0.005229	0.080479	2.3e-05	0.080456
7.17	-0.001722	0.081398	1.4e-05	0.081384
7.18	-0.004296	0.082581	2.4e-05	0.082557
7.19	-0.005388	0.083658	2.4e-05	0.083634
7.2	-0.001604	0.0846	1.8e-05	0.084582
7.21	0.002508	0.085635	2.6e-05	0.085609
7.22	0.004921	0.086579	2.2e-05	0.086557
7.23	0.002573	0.087371	1.5e-05	0.087356
7.24	-0.001163	0.088486	3.8e-05	0.088448
7.25	-0.003083	0.089719	4.4e-05	0.089675
7.26	-0.003433	0.090577	6e-06	0.090571
7.27	-0.000146	0.091535	3e-06	0.091532
7.28	0.004787	0.092662	2.6e-05	0.092636
7.29	0.006423	0.093591	0	0.093591
7.3	0.001669	0.094628	-1.4e-05	0.094642
7.31	-0.003721	0.095721	4e-06	0.095717
7.32	-0.004002	0.096693	-4e-06	0.096697
7.33	0.000301	0.097653	-2e-06	0.097655
7.34	0.001867	0.098625	2.7e-05	0.098598
7.35	-0.002511	0.099711	3.4e-05	0.099677
7.36	-0.004304	0.10077	3.3e-05	0.100737
7.37	-0.003507	0.101707	4.1e-05	0.101666
7.38	-0.004437	0.102685	3e-05	0.102655
7.39	-0.005977	0.103892	1.3e-05	0.103879
7.4	-0.005885	0.105009	5e-06	0.105004
7.41	-0.004973	0.105736	-4e-06	0.10574
7.42	-0.008037	0.106745	-8e-06	0.106753
7.43	-0.006709	0.107942	0	0.107942
7.44	0.000184	0.108759	3e-06	0.108756
7.45	-0.000369	0.109708	9e-06	0.109699
7.46	-0.002857	0.11099	3.8e-05	0.110952
7.47	-0.001103	0.112086	6.3e-05	0.112023
7.48	-0.003641	0.113052	5.9e-05	0.112993
7.49	-0.008792	0.114245	3.3e-05	0.114212
7.5	-0.009574	0.115302	1.2e-05	0.11529
7.51	-0.007343	0.116116	2.3e-05	0.116093
7.52	-0.002818	0.117169	2.2e-05	0.117147
7.53	0.001218	0.118234	3e-06	0.118231
7.54	8.7e-05	0.119195	-1e-06	0.119196
7.55	-0.001171	0.120197	-6e-06	0.120203
7.56	-0.002276	0.121129	1e-06	0.121128
7.57	-0.006549	0.122124	1.5e-05	0.122109
7.58	-0.007277	0.123222	1.5e-05	0.123207
7.59	-0.000697	0.124219	1.4e-05	0.124205
7.6	0.001771	0.125079	1e-05	0.125069
7.61	-0.001067	0.126131	5e-06	0.126126
7.62	-0.004202	0.127231	3e-06	0.127228
7.63	-0.00819	0.128032	3e-06	0.128029
7.64	-0.009757	0.12904	9e-06	0.129031
7.65	-0.006533	0.130243	-1e-06	0.130244
7.66	-0.001513	0.131095	-9e-06	0.131104
7.67	-0.003621	0.132017	6e-06	0.132011
7.68	-0.00773	0.133264	1e-06	0.133263
7.69	-0.006306	0.13426	-1e-05	0.13427
7.7	-0.005821	0.13506	6e-06	0.135054
7.71	-0.006554	0.136107	2e-05	0.136087
7.72	-0.006889	0.137118	5e-06	0.137113
7.73	-0.008442	0.138108	2e-06	0.138106
7.74	-0.007009	0.139326	7e-06	0.139319
7.75	-0.003442	0.140364	3e-06	0.140361
7.76	-0.004241	0.141251	0	0.141251
7.77	-0.009612	0.142264	-7e-06	0.142271
7.78	-0.013784	0.143211	-8e-06	0.143219
7.79	-0.010369	0.144316	1e-06	0.144315
7.8	-0.006628	0.145529	1.3e-05	0.145516
7.81	-0.001572	0.14642	1.5e-05	0.146405
7.82	0.004058	0.147402	1.2e-05	0.14739
7.83	0.000807	0.148652	-5e-06	0.148657
7.84	-0.001844	0.149675	-3.1e-05	0.149706
7.85	-0.000658	0.150457	-2.2e-05	0.150479
7.86	-0.000928	0.151491	-1.1e-05	0.151502
7.87	-0.003577	0.15266	-1.7e-05	0.152677
7.88	-0.005504	0.153551	-1.3e-05	0.153564
7.89	-0.003384	0.154584	-3e-06	0.154587
7.9	-0.002926	0.155714	6e-06	0.155708
7.91	-0.008386	0.15654	0	0.15654
7.92	-0.00642	0.157578	1e-06	0.157577
7.93	0.001684	0.158836	1.7e-05	0.158819
7.94	0.002162	0.159754	-1e-06	0.159755
7.95	0.00036	0.160621	-1.3e-05	0.160634
7.96	-0.001856	0.16174	1e-06	0.161739
7.97	-0.007218	0.162737	-8e-06	0.162745
7.98	-0.006222	0.163724	-1.4e-05	0.163738
7.99	-0.002693	0.164766	4e-06	0.164762
8	-0.005978	0.165565	7e-06	0.165558
8.01	-0.007444	0.16651	-1e-05	0.16652
8.02	-0.005105	0.167713	1e-06	0.167712
8.03	-0.006326	0.168647	3e-05	0.168617
8.04	-0.004391	0.169611	2e-05	0.169591
8.05	0.001065	0.170982	-1e-06	0.170983
8.06	-0.000422	0.172158	7e-06	0.172151
8.07	-0.006721	0.172979	4e-06	0.172975
8.08	-0.008992	0.173962	-1.8e-05	0.17398
8.09	-0.010144	0.175091	-1.4e-05	0.175105
8.1	-0.0123	0.176103	1.1e-05	0.176092
8.11	-0.007941	0.177083	8e-06	0.177075
8.12	-0.00367	0.177936	1.2e-05	0.177924
8.13	-0.007523	0.178779	2.6e-05	0.178753
8.14	-0.00964	0.179954	8e-06	0.179946
8.15	-0.007755	0.180998	1.3e-05	0.180985
8.16	-0.005471	0.181709	2.9e-05	0.18168
8.17	-0.003385	0.182798	-6e-06	0.182804
8.18	-0.002506	0.183985	-2.8e-05	0.184013
8.19	-0.001829	0.184758	-1e-06	0.184759
8.2	-7.5e-05	0.185707	1.8e-05	0.185689
8.21	-0.000101	0.18688	0	0.18688
8.22	-0.003264	0.187859	-2.7e-05	0.187886
8.23	-0.007495	0.188792	-2.6e-05	0.188818
8.24	-0.009055	0.189931	4e-06	0.189927
8.25	-0.005131	0.190851	2.7e-05	0.190824
8.26	0.000888	0.191512	2.9e-05	0.191483
8.27	0.000308	0.192683	2.1e-05	0.192662
8.28	-0.004757	0.194034	1.4e-05	0.19402
8.29	-0.008216	0.195031	-2e-06	0.195033
8.3	-0.008853	0.196073	-7e-06	0.19608
8.31	-0.009039	0.197174	3e-06	0.197171
8.32	-0.00932	0.198045	-5e-06	0.19805
8.33	-0.008011	0.199004	-9e-06	0.199013
8.34	-0.007311	0.200162	-9e-06	0.200171
8.35	-0.006724	0.201137	-1.8e-05	0.201155
8.36	-0.006966	0.202017	-1.4e-05	0.202031
8.37	-0.008644	0.203145	-2e-06	0.203147
8.38	-0.005364	0.204121	1.9e-05	0.204102
8.39	-0.001234	0.204907	3e-05	0.204877
8.4	-0.0045	0.20591	1.1e-05	0.205899
8.41	-0.009456	0.207014	-1.2e-05	0.207026
8.42	-0.008195	0.208124	-1.1e-05	0.208135
8.43	-0.004267	0.209154	0	0.209154
8.44	-0.004311	0.21008	0	0.21008
8.45	-0.00463	0.211141	1.7e-05	0.211124
8.46	-0.00176	0.212229	3.2e-05	0.212197
8.47	-0.002245	0.213054	1.7e-05	0.213037
8.48	-0.008874	0.213989	-1e-06	0.21399
8.49	-0.008919	0.215267	-1e-06	0.215268
8.5	-0.000589	0.216282	3e-06	0.216279
8.51	-0.002446	0.217094	-1.3e-05	0.217107
8.52	-0.010628	0.218265	-9e-06	0.218274
8.53	-0.008133	0.219414	9e-06	0.219405
8.54	-0.003416	0.220357	1.3e-05	0.220344
8.55	-0.004751	0.221341	1.8e-05	0.221323
8.56	-0.005009	0.222246	-1e-06	0.222247
8.57	-0.003843	0.223062	-3.6e-05	0.223098
8.58	-0.004013	0.224099	-2.7e-05	0.224126
8.59	-0.006545	0.225315	8e-06	0.225307
8.6	-0.007594	0.22623	-7e-06	0.226237
8.61	-0.004817	0.227026	-2.1e-05	0.227047
8.62	0.00034	0.228124	1.3e-05	0.228111
8.63	0.003647	0.229237	1.7e-05	0.22922
8.64	0.000741	0.230238	-1.1e-05	0.230249
8.65	-0.003058	0.231253	-1.1e-05	0.231264
8.66	-0.005705	0.232157	5e-06	0.232152
8.67	-0.00732	0.233124	0	0.233124
8.68	-0.002207	0.234278	-2e-06	0.23428
8.69	0.00599	0.235325	8e-06	0.235317
8.7	0.003208	0.236306	6e-06	0.2363
8.71	-0.000993	0.237355	-1.2e-05	0.237367
8.72	0.002992	0.23831	-1.3e-05	0.238323
8.73	0.001368	0.239267	-3e-06	0.23927
8.74	-0.003217	0.240266	-7e-06	0.240273
8.75	-0.000218	0.241157	-2.4e-05	0.241181
8.76	-0.000499	0.242235	-3.2e-05	0.242267
8.77	-0.006972	0.243434	-1.2e-05	0.243446
8.78	-0.008736	0.2443	3e-06	0.244297
8.79	-0.006537	0.245214	9e-06	0.245205
8.8	-0.002841	0.246408	3e-06	0.246405
8.81	0.000845	0.247379	-2.6e-05	0.247405
8.82	-0.001915	0.248124	-2.4e-05	0.248148
8.83	-0.004579	0.249254	-4e-06	0.249258
8.84	-0.004331	0.250591	2e-06	0.250589
8.85	-0.0077	0.251469	0	0.251469
8.86	-0.009984	0.252287	-1.7e-05	0.252304
8.87	-0.007255	0.253425	-3.9e-05	0.253464
8.88	-0.000636	0.254488	-2.4e-05	0.254512
8.89	0.003046	0.255426	3e-06	0.255423
8.9	-0.004029	0.256572	1.5e-05	0.256557
8.91	-0.010098	0.257537	1.8e-05	0.257519
8.92	-0.006896	0.258293	-1.2e-05	0.258305
8.93	-0.005012	0.259362	-3.8e-05	0.2594
8.94	-0.003866	0.260617	-3.2e-05	0.260649
8.95	-0.006397	0.261612	-1.5e-05	0.261627
8.96	-0.014167	0.262504	1e-06	0.262503
8.97	-0.013149	0.263479	1.6e-05	0.263463
8.98	-0.008022	0.26449	2.9e-05	0.264461
8.99	-0.008143	0.265419	2.6e-05	0.265393
9	-0.003668	0.266288	9e-06	0.266279
9.01	-0.000519	0.267362	-7e-06	0.267369
9.02	-0.007827	0.268417	-2.1e-05	0.268438
9.03	-0.008613	0.269307	-2e-05	0.269327
9.04	-0.00429	0.270299	-9e-06	0.270308
9.05	-0.005208	0.271433	-1.5e-05	0.271448
9.06	-0.004488	0.272543	-2.5e-05	0.272568
9.07	-0.004895	0.273527	-1.2e-05	0.273539
9.08	-0.004832	0.274505	-4e-06	0.274509
9.09	-0.002136	0.275517	-2.1e-05	0.275538
9.1	-0.005144	0.276505	-3.1e-05	0.276536
9.11	-0.008258	0.277623	-3.5e-05	0.277658
9.12	-0.004879	0.278711	-3.5e-05	0.278746
9.13	-0.000586	0.279566	-2.1e-05	0.279587
9.14	-0.002356	0.280541	-1.1e-05	0.280552
9.15	-0.004447	0.281728	-7e-06	0.281735
9.16	-0.003548	0.282714	-1.5e-05	0.282729
9.17	-0.008144	0.283621	-2.8e-05	0.283649
9.18	-0.012096	0.284795	-1.7e-05	0.284812
9.19	-0.009515	0.285786	-1.2e-05	0.285798
9.2	-0.003974	0.286611	-1.5e-05	0.286626
9.21	-0.000638	0.287616	-4e-06	0.28762
9.22	-0.003979	0.28863	-9e-06	0.288639
9.23	-0.007495	0.289561	-2.9e-05	0.28959
9.24	-0.009435	0.290491	-3.7e-05	0.290528
9.25	-0.01168	0.291588	-2.5e-05	0.291613
9.26	-0.00821	0.292741	-2.4e-05	0.292765
9.27	-0.004489	0.293692	-3.3e-05	0.293725
9.28	-0.005758	0.294651	-1.7e-05	0.294668
9.29	-0.006268	0.295779	-7e-06	0.295786
9.3	-0.003056	0.29682	-1.9e-05	0.296839
9.31	-0.001231	0.297773	-9e-06	0.297782
9.32	-0.005694	0.298765	1e-06	0.298764
9.33	-0.006624	0.299659	-1.2e-05	0.299671
9.34	-0.000358	0.300522	-2.5e-05	0.300547
9.35	-0.002889	0.301587	-2.5e-05	0.301612
9.36	-0.008596	0.302666	-2.6e-05	0.302692
9.37	-0.006589	0.303697	-3e-05	0.303727
9.38	-0.004649	0.304738	-1.9e-05	0.304757
9.39	-0.006168	0.305549	-6e-06	0.305555
9.4	-0.007372	0.306474	-7e-06	0.306481
9.41	-0.007843	0.307847	-1.3e-05	0.30786
9.42	-0.00917	0.30883	-2.3e-05	0.308853
9.43	-0.009081	0.309396	-2.3e-05	0.309419
9.44	-0.00742	0.310536	-2.8e-05	0.310564
9.45	-0.007584	0.311837	-1.7e-05	0.311854
9.46	-0.007973	0.312693	2.3e-05	0.31267
9.47	-0.007894	0.313638	1.7e-05	0.313621
9.48	-0.010556	0.314799	-2.7e-05	0.314826
9.49	-0.014993	0.315887	-2.7e-05	0.315914
9.5	-0.013921	0.316913	-9e-06	0.316922
9.51	-0.003515	0.317895	-2.7e-05	0.317922
9.52	0.001789	0.318885	-2.3e-05	0.318908
9.53	-0.003652	0.320071	1.3e-05	0.320058
9.54	-0.003574	0.32121	2e-05	0.32119
9.55	-0.002028	0.322095	-4e-06	0.322099
9.56	-0.008732	0.323148	-1.2e-05	0.32316
9.57	-0.012738	0.324268	-2e-06	0.32427
9.58	-0.010202	0.325092	-5e-06	0.325097
9.59	-0.005434	0.326014	-1.9e-05	0.326033
9.6	0.000234	0.327131	-2.4e-05	0.327155
9.61	0.001869	0.328111	-1.3e-05	0.328124
9.62	-0.002458	0.329111	-1e-06	0.329112
9.63	-0.005723	0.330259	1.5e-05	0.330244
9.64	-0.000821	0.331226	2.8e-05	0.331198
9.65	0.003134	0.33198	1.1e-05	0.331969
9.66	0.003769	0.33292	-5e-06	0.332925
9.67	0.007635	0.333979	1.7e-05	0.333962
9.68	0.007644	0.334933	2.9e-05	0.334904
9.69	0.005553	0.33592	1.4e-05	0.335906
9.7	0.005377	0.336971	0	0.336971
9.71	0.000401	0.337923	-7e-06	0.33793
9.72	-0.003602	0.338803	-3e-06	0.338806
9.73	-0.002911	0.339865	1.1e-05	0.339854
9.74	-0.004366	0.340927	1.4e-05	0.340913
9.75	-0.002161	0.34183	1.8e-05	0.341812
9.76	0.003094	0.34275	2.2e-05	0.342728
9.77	0.000693	0.3438	-3e-06	0.343803
9.78	-0.004532	0.344994	2e-06	0.344992
9.79	-0.001364	0.346039	3.5e-05	0.346004
9.8	0.005057	0.346862	1.8e-05	0.346844
9.81	0.006291	0.347957	6e-06	0.347951
9.82	0.005729	0.349184	3.2e-05	0.349152
9.83	0.001078	0.350115	1.2e-05	0.350103
9.84	-0.005648	0.351067	-1e-05	0.351077
9.85	-0.006419	0.352181	2e-05	0.352161
9.86	-0.005303	0.353093	2.9e-05	0.353064
9.87	-0.004752	0.354029	9e-06	0.35402
9.88	-0.003111	0.355159	1.7e-05	0.355142
9.89	-0.002666	0.356072	3e-05	0.356042
9.9	-0.002129	0.357049	1.8e-05	0.357031
9.91	0.002685	0.358213	4e-06	0.358209
9.92	0.004564	0.359105	-2e-06	0.359107
9.93	-0.002574	0.360062	9e-06	0.360053
9.94	-0.00931	0.36123	2e-05	0.36121
9.95	-0.010107	0.362067	1.3e-05	0.362054
9.96	-0.008237	0.362889	1.9e-05	0.36287
9.97	-0.006527	0.364225	3.9e-05	0.364186
9.98	-0.007989	0.365341	4.4e-05	0.365297
9.99	-0.010027	0.36603	3.1e-05	0.365999
10	-0.007943	0.367081	1.6e-05	0.367065
10.01	-0.000749	0.368351	1.8e-05	0.368333
10.02	0.003537	0.369299	2.4e-05	0.369275
10.03	0.006814	0.37024	1.1e-05	0.370229
10.04	0.010749	0.371382	5e-06	0.371377
10.05	0.009576	0.372444	1.8e-05	0.372426
10.06	0.007517	0.373397	2.7e-05	0.37337
10.07	0.006897	0.37438	1.9e-05	0.374361
10.08	0.004049	0.375283	8e-06	0.375275
10.09	-0.000958	0.376139	1.8e-05	0.376121
10.1	-0.007664	0.377235	3.4e-05	0.377201
10.11	-0.007864	0.378279	2.8e-05	0.378251
10.12	-2.1e-05	0.379073	1.3e-05	0.37906
10.13	0.001356	0.38019	1.2e-05	0.380178
10.14	-0.000512	0.381288	1.1e-05	0.381277
10.15	0.003852	0.382078	0	0.382078
10.16	0.004122	0.383201	0	0.383201
10.17	-0.001203	0.384429	2.2e-05	0.384407
10.18	-0.002461	0.385372	3.3e-05	0.385339
10.19	-0.00094	0.386459	1e-05	0.386449
10.2	0.000919	0.387501	0	0.387501
10.21	0.004637	0.388264	2e-05	0.388244
10.22	0.003523	0.389379	2.8e-05	0.389351
10.23	0.001014	0.390637	3e-05	0.390607
10.24	0.005088	0.391391	4.3e-05	0.391348
10.25	0.004879	0.392303	3.9e-05	0.392264
10.26	-0.000303	0.393586	1.4e-05	0.393572
10.27	0.00463	0.394466	5e-06	0.394461
10.28	0.010944	0.395333	2.3e-05	0.39531
10.29	0.006176	0.396488	2.9e-05	0.396459
10.3	0.003316	0.39747	1.2e-05	0.397458
10.31	0.009497	0.398469	1.8e-05	0.398451
10.32	0.008706	0.399642	4.8e-05	0.399594
10.33	0.005889	0.400564	4.4e-05	0.40052
10.34	0.013866	0.401362	1.9e-05	0.401343
10.35	0.014103	0.402388	1.9e-05	0.402369
10.36	0.007639	0.40347	2.7e-05	0.403443
10.37	0.010233	0.404444	2.5e-05	0.404419
10.38	0.010769	0.405484	1.7e-05	0.405467
10.39	0.00922	0.406551	1.5e-05	0.406536
10.4	0.01149	0.407466	2.4e-05	0.407442
10.41	0.010277	0.408423	2.5e-05	0.408398
10.42	0.005541	0.409458	1.7e-05	0.409441
10.43	0.003251	0.410422	1.4e-05	0.410408
10.44	0.004827	0.411371	1.3e-05	0.411358
10.45	0.005032	0.412351	4e-06	0.412347
10.46	0.001903	0.413335	1.7e-05	0.413318
10.47	0.00605	0.414359	4.3e-05	0.414316
10.48	0.010916	0.415319	2.9e-05	0.41529
10.49	0.00123	0.416195	1e-05	0.416185
10.5	-0.006115	0.417166	2.2e-05	0.417144
10.51	0.000702	0.4183	2.5e-05	0.418275
10.52	0.00094	0.419425	1.8e-05	0.419407
10.53	-0.003765	0.420319	2.7e-05	0.420292
10.54	-0.002489	0.421202	2e-05	0.421182
10.55	-0.000697	0.422281	8e-06	0.422273
10.56	-0.002118	0.423327	-1e-06	0.423328
10.57	-0.002382	0.424306	1.1e-05	0.424295
10.58	0.00216	0.425355	3.2e-05	0.425323
10.59	0.00957	0.426416	5e-06	0.426411
10.6	0.011279	0.427502	-7e-06	0.427509
10.61	0.004112	0.428558	1.9e-05	0.428539
10.62	-0.000316	0.429556	7e-06	0.429549
10.63	0.000511	0.430625	-1.5e-05	0.43064
10.64	-0.001876	0.431526	-5e-06	0.431531
10.65	-0.002098	0.432464	4e-06	0.43246
10.66	0.001689	0.433843	1.3e-05	0.43383
10.67	0.003539	0.434944	1.8e-05	0.434926
10.68	0.007676	0.43564	1.3e-05	0.435627
10.69	0.010899	0.43663	1.7e-05	0.436613
10.7	0.010365	0.437755	2.9e-05	0.437726
10.71	0.009725	0.438655	3.1e-05	0.438624
10.72	0.006736	0.439629	2.3e-05	0.439606
10.73	0.004675	0.440777	4.2e-05	0.440735
10.74	0.007705	0.441801	7.6e-05	0.441725
10.75	0.011594	0.442824	7.9e-05	0.442745
10.76	0.012303	0.443788	7.7e-05	0.443711
10.77	0.012936	0.444572	8.9e-05	0.444483
10.78	0.013889	0.445555	9.4e-05	0.445461
10.79	0.010682	0.446698	9.6e-05	0.446602
10.8	0.008406	0.447656	0.000108	0.447548
10.81	0.009357	0.448578	0.00011	0.448468
10.82	0.010137	0.449682	0.000109	0.449573
10.83	0.013796	0.450717	0.000125	0.450592
10.84	0.017153	0.451624	0.000124	0.4515
10.85	0.009803	0.452747	0.000103	0.452644
10.86	0.006392	0.453834	0.000123	0.453711
10.87	0.015339	0.454788	0.000152	0.454636
10.88	0.018335	0.455825	0.000134	0.455691
10.89	0.016434	0.456758	0.000119	0.456639
10.9	0.019685	0.457645	0.000152	0.457493
10.91	0.018291	0.458595	0.000181	0.458414
10.92	0.015675	0.459532	0.000163	0.459369
10.93	0.018898	0.460534	0.000158	0.460376
10.94	0.015445	0.46156	0.000164	0.461396
10.95	0.0109	0.462563	0.000137	0.462426
10.96	0.018121	0.463607	0.00013	0.463477
10.97	0.022038	0.464714	0.000149	0.464565
10.98	0.017585	0.465744	0.000156	0.465588
10.99	0.016938	0.46663	0.000158	0.466472
11	0.017878	0.467628	0.00017	0.467458
11.01	0.016461	0.468706	0.000193	0.468513
11.02	0.015481	0.469624	0.00019	0.469434
11.03	0.01384	0.470591	0.000176	0.470415
11.04	0.014443	0.471598	0.000202	0.471396
11.05	0.01818	0.4724	0.000207	0.472193
11.06	0.021965	0.473363	0.000174	0.473189
11.07	0.024811	0.474644	0.000197	0.474447
11.08	0.026056	0.475601	0.000237	0.475364
11.09	0.027044	0.476362	0.000216	0.476146
11.1	0.031422	0.47755	0.000202	0.477348
11.11	0.036494	0.478581	0.000225	0.478356
11.12	0.036226	0.479373	0.000229	0.479144
11.13	0.032928	0.480514	0.000229	0.480285
11.14	0.033466	0.481528	0.000245	0.481283
11.15	0.034603	0.482378	0.000257	0.482121
11.16	0.035916	0.483492	0.000254	0.483238
11.17	0.040162	0.484574	0.000243	0.484331
11.18	0.04313	0.485466	0.000247	0.485219
11.19	0.045491	0.486533	0.000251	0.486282
11.2	0.051277	0.487683	0.00024	0.487443
11.21	0.057691	0.488564	0.000239	0.488325
11.22	0.053215	0.489519	0.000264	0.489255
11.23	0.046057	0.490564	0.000296	0.490268
11.24	0.049973	0.491582	0.000302	0.49128
11.25	0.053669	0.492726	0.000283	0.492443
11.26	0.052405	0.493745	0.00027	0.493475
11.27	0.055267	0.494603	0.000288	0.494315
11.28	0.063725	0.495659	0.000283	0.495376
11.29	0.069455	0.496766	0.000262	0.496504
11.3	0.068752	0.497701	0.00028	0.497421
11.31	0.065597	0.498714	0.000284	0.49843
11.32	0.061582	0.499892	0.000271	0.499621
11.33	0.064459	0.500816	0.000284	0.500532
11.34	0.066987	0.501637	0.000295	0.501342
11.35	0.063287	0.50282	0.000284	0.502536
11.36	0.067695	0.503852	0.000264	0.503588
11.37	0.074658	0.504743	0.000265	0.504478
11.38	0.073819	0.50587	0.000286	0.505584
11.39	0.072569	0.506763	0.000293	0.50647
11.4	0.074593	0.507589	0.000292	0.507297
11.41	0.076527	0.508869	0.000288	0.508581
11.42	0.075157	0.510115	0.000287	0.509828
11.43	0.074798	0.510877	0.0003	0.510577
11.44	0.081604	0.511798	0.000311	0.511487
11.45	0.086805	0.513013	0.000328	0.512685
11.46	0.085684	0.513879	0.000341	0.513538
11.47	0.086783	0.514698	0.000311	0.514387
11.48	0.089414	0.515776	0.000298	0.515478
11.49	0.089685	0.516753	0.000319	0.516434
11.5	0.090329	0.517623	0.000323	0.5173
11.51	0.089853	0.518546	0.000328	0.518218
11.52	0.088038	0.519508	0.000333	0.519175
11.53	0.085483	0.520564	0.000311	0.520253
11.54	0.081004	0.521629	0.000303	0.521326
11.55	0.085793	0.522586	0.000331	0.522255
11.56	0.095658	0.523614	0.000348	0.523266
11.57	0.091042	0.524755	0.000336	0.524419
11.58	0.081084	0.525755	0.000335	0.52542
11.59	0.084655	0.526802	0.000362	0.52644
11.6	0.094328	0.527857	0.00037	0.527487
11.61	0.096383	0.528739	0.00034	0.528399
11.62	0.096525	0.52975	0.000339	0.529411
11.63	0.098583	0.530866	0.000366	0.5305
11.64	0.098484	0.531762	0.000353	0.531409
11.65	0.097843	0.532696	0.000329	0.532367
11.66	0.100306	0.533875	0.000361	0.533514
11.67	0.102409	0.534872	0.000379	0.534493
11.68	0.102492	0.535697	0.00036	0.535337
11.69	0.103263	0.536877	0.000377	0.5365
11.7	0.105523	0.53799	0.000386	0.537604
11.71	0.106789	0.53869	0.000375	0.538315
11.72	0.107738	0.539745	0.000386	0.539359
11.73	0.110178	0.540869	0.000398	0.540471
11.74	0.10979	0.541557	0.000402	0.541155
11.75	0.114011	0.542567	0.000398	0.542169
11.76	0.124145	0.543736	0.000403	0.543333
11.77	0.122619	0.544651	0.000415	0.544236
11.78	0.115184	0.545706	0.000424	0.545282
11.79	0.117777	0.546775	0.000428	0.546347
11.8	0.126688	0.547701	0.000424	0.547277
11.81	0.134465	0.548795	0.000419	0.548376
11.82	0.137737	0.549923	0.000406	0.549517
11.83	0.141646	0.550808	0.0004	0.550408
11.84	0.145676	0.551845	0.000394	0.551451
11.85	0.148507	0.552974	0.000382	0.552592
11.86	0.150577	0.55385	0.000395	0.553455
11.87	0.14809	0.554774	0.000395	0.554379
11.88	0.146679	0.555814	0.000378	0.555436
11.89	0.150341	0.55677	0.000381	0.556389
11.9	0.156679	0.5577	0.000388	0.557312
11.91	0.16396	0.558754	0.000393	0.558361
11.92	0.169225	0.559824	0.000393	0.559431
11.93	0.170364	0.560809	0.000375	0.560434
11.94	0.167274	0.561819	0.000385	0.561434
11.95	0.166764	0.562782	0.000402	0.56238
11.96	0.172386	0.563634	0.000384	0.56325
11.97	0.175302	0.564672	0.00038	0.564292
11.98	0.176176	0.565753	0.000388	0.565365
11.99	0.176712	0.566661	0.000362	0.566299
12	0.175923	0.56789	0.000359	0.567531
12.01	0.178352	0.569122	0.000386	0.568736
12.02	0.180463	0.569872	0.000378	0.569494
12.03	0.17967	0.570771	0.000363	0.570408
12.04	0.181393	0.571915	0.000368	0.571547
12.05	0.188138	0.572896	0.000363	0.572533
12.06	0.189031	0.574001	0.00035	0.573651
12.07	0.182992	0.575166	0.000362	0.574804
12.08	0.18641	0.575982	0.000377	0.575605
12.09	0.194441	0.576907	0.000371	0.576536
12.1	0.194676	0.578056	0.000362	0.577694
12.11	0.198641	0.578965	0.000351	0.578614
12.12	0.206167	0.579845	0.000345	0.5795
12.13	0.206488	0.580998	0.000346	0.580652
12.14	0.205944	0.582084	0.00035	0.581734
12.15	0.208867	0.583027	0.000357	0.58267
12.16	0.208837	0.584112	0.000356	0.583756
12.17	0.206792	0.58502	0.000353	0.584667
12.18	0.211719	0.58581	0.000341	0.585469
12.19	0.221531	0.58694	0.000334	0.586606
12.2	0.220337	0.587991	0.00034	0.587651
12.21	0.216496	0.588752	0.000336	0.588416
12.22	0.223444	0.589681	0.000326	0.589355
12.23	0.226941	0.590745	0.00032	0.590425
12.24	0.218388	0.591706	0.000328	0.591378
12.25	0.213095	0.592728	0.000351	0.592377
12.26	0.217004	0.593765	0.000363	0.593402
12.27	0.221642	0.594658	0.000346	0.594312
12.28	0.227349	0.595687	0.000331	0.595356
12.29	0.235	0.596775	0.000355	0.59642
12.3	0.236692	0.597583	0.000366	0.597217
12.31	0.235085	0.598459	0.000351	0.598108
12.32	0.237824	0.599627	0.000347	0.59928
12.33	0.244174	0.600617	0.000336	0.600281
12.34	0.248495	0.601468	0.000323	0.601145
12.35	0.24545	0.602734	0.000329	0.602405
12.36	0.242754	0.603984	0.000336	0.603648
12.37	0.247779	0.604843	0.000334	0.604509
12.38	0.252993	0.605938	0.000352	0.605586
12.39	0.253575	0.607047	0.000365	0.606682
12.4	0.258417	0.607872	0.000343	0.607529
12.41	0.264254	0.608907	0.000317	0.60859
12.42	0.262053	0.610016	0.00032	0.609696
12.43	0.259913	0.610746	0.000323	0.610423
12.44	0.264751	0.611763	0.000319	0.611444
12.45	0.266708	0.612959	0.000329	0.61263
12.46	0.266914	0.613842	0.000334	0.613508
12.47	0.272493	0.614945	0.000324	0.614621
12.48	0.274903	0.615972	0.000334	0.615638
12.49	0.275101	0.616733	0.00034	0.616393
12.5	0.27744	0.617885	0.000319	0.617566
12.51	0.279957	0.619109	0.00032	0.618789
12.52	0.284002	0.620017	0.000332	0.619685
12.53	0.285359	0.620996	0.000325	0.620671
12.54	0.283539	0.622016	0.000325	0.621691
12.55	0.285353	0.62292	0.000321	0.622599
12.56	0.28964	0.62392	0.000304	0.623616
12.57	0.291624	0.625015	0.000308	0.624707
12.58	0.296926	0.626023	0.000326	0.625697
12.59	0.306364	0.627043	0.000325	0.626718
12.6	0.308531	0.628083	0.000327	0.627756
12.61	0.307306	0.629083	0.000327	0.628756
12.62	0.310541	0.63013	0.000313	0.629817
12.63	0.3082	0.631087	0.000316	0.630771
12.64	0.303531	0.632	0.000321	0.631679
12.65	0.307439	0.633027	0.000302	0.632725
12.66	0.314589	0.634007	0.0003	0.633707
12.67	0.318961	0.634948	0.000331	0.634617
12.68	0.320546	0.635912	0.000349	0.635563
12.69	0.320225	0.637013	0.000337	0.636676
12.7	0.321908	0.638169	0.000311	0.637858
12.71	0.32914	0.639157	0.000304	0.638853
12.72	0.334694	0.640157	0.000322	0.639835
12.73	0.335907	0.641235	0.000325	0.64091
12.74	0.339663	0.642075	0.000316	0.641759
12.75	0.343193	0.643011	0.00032	0.642691
12.76	0.343616	0.644166	0.000322	0.643844
12.77	0.349241	0.645039	0.000325	0.644714
12.78	0.358992	0.646004	0.000329	0.645675
12.79	0.362313	0.647071	0.000332	0.646739
12.8	0.361516	0.647795	0.000331	0.647464
12.81	0.362159	0.648722	0.000324	0.648398
12.82	0.362963	0.650005	0.000321	0.649684
12.83	0.364175	0.651058	0.00033	0.650728
12.84	0.367279	0.65188	0.000329	0.651551
12.85	0.370107	0.652854	0.000301	0.652553
12.86	0.372195	0.653961	0.000309	0.653652
12.87	0.372354	0.654893	0.000347	0.654546
12.88	0.368136	0.655921	0.000328	0.655593
12.89	0.368263	0.656884	0.000307	0.656577
12.9	0.37599	0.657651	0.000335	0.657316
12.91	0.382807	0.658736	0.00034	0.658396
12.92	0.383723	0.659904	0.000334	0.65957
12.93	0.380905	0.660838	0.000334	0.660504
12.94	0.378168	0.661891	0.000314	0.661577
12.95	0.38448	0.662903	0.000324	0.662579
12.96	0.392314	0.663783	0.000336	0.663447
12.97	0.390865	0.664892	0.000305	0.664587
12.98	0.392833	0.66597	0.000314	0.665656
12.99	0.400478	0.666851	0.000355	0.666496
13	0.402274	0.667875	0.000326	0.667549
13.01	0.40364	0.668954	0.00029	0.668664
13.02	0.411591	0.669859	0.000316	0.669543
13.03	0.421097	0.670853	0.000334	0.670519
13.04	0.425275	0.672014	0.000313	0.671701
13.05	0.42629	0.673053	0.000303	0.67275
13.06	0.427634	0.673939	0.000321	0.673618
13.07	0.426444	0.674947	0.000333	0.674614
13.08	0.426346	0.675984	0.000319	0.675665
13.09	0.431954	0.677042	0.00031	0.676732
13.1	0.440714	0.678192	0.000323	0.677869
13.11	0.447461	0.679161	0.000323	0.678838
13.12	0.452569	0.680145	0.000296	0.679849
13.13	0.45892	0.681271	0.000295	0.680976
13.14	0.460854	0.682127	0.000305	0.681822
13.15	0.458228	0.682936	0.000294	0.682642
13.16	0.461612	0.684128	0.000309	0.683819
13.17	0.468347	0.685183	0.000338	0.684845
13.18	0.472213	0.685888	0.000318	0.68557
13.19	0.472765	0.686958	0.00029	0.686668
13.2	0.470489	0.6881	0.000305	0.687795
13.21	0.468778	0.688966	0.000322	0.688644
13.22	0.471996	0.690018	0.000322	0.689696
13.23	0.478543	0.691	0.000309	0.690691
13.24	0.484774	0.691822	0.000301	0.691521
13.25	0.490214	0.692958	0.000325	0.692633
13.26	0.493539	0.694089	0.00036	0.693729
13.27	0.493755	0.694979	0.000348	0.694631
13.28	0.499219	0.695994	0.00031	0.695684
13.29	0.505295	0.697071	0.000322	0.696749
13.3	0.502516	0.697921	0.000347	0.697574
13.31	0.502397	0.698823	0.000312	0.698511
13.32	0.507956	0.700043	0.000292	0.699751
13.33	0.509615	0.701249	0.000316	0.700933
13.34	0.514274	0.702165	0.00032	0.701845
13.35	0.525484	0.702994	0.00032	0.702674
13.36	0.530406	0.704051	0.000338	0.703713
13.37	0.530769	0.705115	0.000327	0.704788
13.38	0.537513	0.70599	0.000307	0.705683
13.39	0.539877	0.706974	0.00033	0.706644
13.4	0.534473	0.708095	0.000348	0.707747
13.41	0.534848	0.709111	0.000342	0.708769
13.42	0.536567	0.710155	0.000354	0.709801
13.43	0.540754	0.711246	0.000353	0.710893
13.44	0.551597	0.712207	0.000335	0.711872
13.45	0.556478	0.713182	0.000325	0.712857
13.46	0.555592	0.714251	0.00033	0.713921
13.47	0.55674	0.71528	0.000341	0.714939
13.48	0.557467	0.71617	0.000339	0.715831
13.49	0.560338	0.717131	0.00033	0.716801
13.5	0.564539	0.718148	0.000329	0.717819
13.51	0.565014	0.719038	0.000339	0.718699
13.52	0.566565	0.720106	0.000345	0.719761
13.53	0.571466	0.721132	0.000339	0.720793
13.54	0.57771	0.721952	0.000336	0.721616
13.55	0.579774	0.72295	0.000345	0.722605
13.56	0.578867	0.724001	0.000343	0.723658
13.57	0.582317	0.724874	0.000339	0.724535
13.58	0.591723	0.72583	0.000354	0.725476
13.59	0.59523	0.726888	0.000353	0.726535
13.6	0.590969	0.727869	0.00033	0.727539
13.61	0.596723	0.728845	0.000323	0.728522
13.62	0.604972	0.72985	0.000334	0.729516
13.63	0.603254	0.730866	0.000344	0.730522
13.64	0.605806	0.731896	0.000335	0.731561
13.65	0.614534	0.732884	0.000321	0.732563
13.66	0.6201	0.733789	0.000317	0.733472
13.67	0.620154	0.734884	0.00032	0.734564
13.68	0.619858	0.736089	0.00032	0.735769
13.69	0.622578	0.736997	0.000333	0.736664
13.7	0.625645	0.737859	0.000338	0.737521
13.71	0.631504	0.739077	0.000296	0.738781
13.72	0.639381	0.740122	0.000285	0.739837
13.73	0.64553	0.740939	0.000337	0.740602
13.74	0.651426	0.742047	0.000347	0.7417
13.75	0.657059	0.743042	0.000318	0.742724
13.76	0.657639	0.743993	0.000334	0.743659
13.77	0.653394	0.745193	0.000358	0.744835
13.78	0.658069	0.746207	0.000331	0.745876
13.79	0.670955	0.747175	0.000291	0.746884
13.8	0.671023	0.748345	0.000299	0.748046
13.81	0.66381	0.749369	0.000314	0.749055
13.82	0.666064	0.750266	0.000294	0.749972
13.83	0.673134	0.75129	0.000293	0.750997
13.84	0.678129	0.752141	0.000313	0.751828
13.85	0.681839	0.752898	0.00029	0.752608
13.86	0.686138	0.754043	0.000267	0.753776
13.87	0.693189	0.755125	0.000275	0.75485
13.88	0.70011	0.755938	0.000273	0.755665
13.89	0.700944	0.757038	0.000269	0.756769
13.9	0.703096	0.75815	0.000278	0.757872
13.91	0.707808	0.759002	0.000278	0.758724
13.92	0.705883	0.760018	0.00026	0.759758
13.93	0.704716	0.761123	0.000239	0.760884
13.94	0.713118	0.761952	0.000231	0.761721
13.95	0.725134	0.762868	0.000232	0.762636
13.96	0.729499	0.763999	0.000233	0.763766
13.97	0.731596	0.764841	0.000231	0.76461
13.98	0.738665	0.765725	0.000217	0.765508
13.99	0.743776	0.766909	0.000201	0.766708
14	0.747214	0.767919	0.000191	0.767728
14.01	0.749803	0.768878	0.000174	0.768704
14.02	0.750073	0.769938	0.000159	0.769779
14.03	0.75387	0.770896	0.000169	0.770727
14.04	0.762255	0.771835	0.000184	0.771651
14.05	0.767628	0.772977	0.000167	0.77281
14.06	0.77207	0.773967	0.000128	0.773839
14.07	0.777503	0.774751	0.000106	0.774645
14.08	0.776527	0.775835	9.4e-05	0.775741
14.09	0.772101	0.776968	7.1e-05	0.776897
14.1	0.775052	0.777877	5.6e-05	0.777821
14.11	0.781631	0.779026	6.1e-05	0.778965
14.12	0.78385	0.780234	5.9e-05	0.780175
14.13	0.787128	0.781027	3.6e-05	0.780991
14.14	0.791297	0.782014	-7e-06	0.782021
14.15	0.792947	0.783422	-6.6e-05	0.783488
14.16	0.796996	0.784428	-9.9e-05	0.784527
14.17	0.801322	0.785186	-0.000116	0.785302
14.18	0.798873	0.786263	-0.000159	0.786422
14.19	0.797867	0.787252	-0.00021	0.787462
14.2	0.806048	0.788213	-0.000264	0.788477
14.21	0.810327	0.789347	-0.000343	0.78969
14.22	0.802949	0.790245	-0.000423	0.790668
14.23	0.802326	0.791048	-0.000496	0.791544
14.24	0.813444	0.792159	-0.000585	0.792744
14.25	0.821036	0.793249	-0.00071	0.793959
14.26	0.817213	0.794199	-0.000894	0.795093
14.27	0.816368	0.795227	-0.001127	0.796354
14.28	0.830787	0.796132	-0.001447	0.797579
14.29	0.842882	0.797096	-0.002019	0.799115
14.3	0.841674	0.798221	-0.003197	0.801418
14.31	0.841306	0.799131	-0.005629	0.80476
14.32	0.84368	0.800026	-0.009241	0.809267
14.33	0.842483	0.80112	-0.012209	0.813329
14.34	0.844521	0.802065	-0.013332	0.815397
14.35	0.845481	0.802936	-0.013693	0.816629
14.36	0.844056	0.804031	-0.014192	0.818223
14.37	0.844248	0.805077	-0.014556	0.819633
14.38	0.840727	0.805912	-0.014771	0.820683
14.39	0.842157	0.807058	-0.015041	0.822099
14.4	0.85072	0.808211	-0.0153	0.823511
14.41	0.855222	0.80891	-0.015514	0.824424
14.42	0.858364	0.809912	-0.015714	0.825626
14.43	0.86589	0.811326	-0.0159	0.827226
14.44	0.868635	0.812366	-0.016074	0.82844
14.45	0.862878	0.813169	-0.016232	0.829401
14.46	0.859801	0.8142	-0.016409	0.830609
14.47	0.866797	0.815222	-0.016605	0.831827
14.48	0.871031	0.816141	-0.016789	0.83293
14.49	0.864977	0.817255	-0.016952	0.834207
14.5	0.862921	0.818304	-0.017108	0.835412
14.51	0.865389	0.819261	-0.017286	0.836547
14.52	0.860673	0.820409	-0.017473	0.837882
14.53	0.855708	0.821249	-0.017642	0.838891
14.54	0.858561	0.822071	-0.017808	0.839879
14.55	0.857949	0.823438	-0.017968	0.841406
14.56	0.849686	0.824606	-0.018118	0.842724
14.57	0.844976	0.825358	-0.018269	0.843627
14.58	0.850547	0.826335	-0.018397	0.844732
14.59	0.864441	0.827272	-0.0185	0.845772
14.6	0.872412	0.828038	-0.018636	0.846674
14.61	0.870664	0.82915	-0.018808	0.847958
14.62	0.866375	0.830205	-0.018965	0.84917
14.63	0.863566	0.831043	-0.019115	0.850158
14.64	0.867687	0.832186	-0.019264	0.85145
14.65	0.872575	0.833187	-0.019419	0.852606
14.66	0.870678	0.833957	-0.019575	0.853532
14.67	0.871865	0.835048	-0.019724	0.854772
14.68	0.879047	0.836183	-0.019885	0.856068
14.69	0.881951	0.836965	-0.02007	0.857035
14.7	0.878167	0.837873	-0.020265	0.858138
14.71	0.875569	0.839154	-0.020453	0.859607
14.72	0.878631	0.840193	-0.020637	0.86083
14.73	0.8777	0.841062	-0.020878	0.86194
14.74	0.871344	0.842206	-0.021146	0.863352
14.75	0.873925	0.843214	-0.021379	0.864593
14.76	0.879228	0.844062	-0.02163	0.865692
14.77	0.877905	0.845212	-0.021915	0.867127
14.78	0.88156	0.846295	-0.022185	0.86848
14.79	0.887509	0.847096	-0.022459	0.869555
14.8	0.886845	0.848152	-0.022744	0.870896
14.81	0.884282	0.849265	-0.023014	0.872279
14.82	0.882944	0.850121	-0.023279	0.8734
14.83	0.881528	0.851034	-0.023563	0.874597
14.84	0.878928	0.852049	-0.02388	0.875929
14.85	0.87916	0.853053	-0.024189	0.877242
14.86	0.880068	0.854155	-0.024435	0.87859
14.87	0.879913	0.855189	-0.024683	0.879872
14.88	0.884523	0.85616	-0.024975	0.881135
14.89	0.890526	0.857189	-0.025252	0.882441
14.9	0.88747	0.85815	-0.025516	0.883666
14.91	0.880896	0.859046	-0.025786	0.884832
14.92	0.882753	0.860034	-0.026024	0.886058
14.93	0.887767	0.861101	-0.026236	0.887337
14.94	0.891231	0.862026	-0.026474	0.8885
14.95	0.894599	0.863032	-0.026742	0.889774
14.96	0.892416	0.864185	-0.026991	0.891176
14.97	0.888813	0.865021	-0.027209	0.89223
14.98	0.89034	0.865911	-0.027435	0.893346
14.99	0.891152	0.867205	-0.027652	0.894857
15	0.888252	0.868372	-0.02783	0.896202
15.01	0.890377	0.869224	-0.028008	0.897232
15.02	0.896597	0.870219	-0.028201	0.89842
15.03	0.897786	0.871344	-0.028367	0.899711
15.04	0.897076	0.872188	-0.02852	0.900708
15.05	0.900027	0.873145	-0.028687	0.901832
15.06	0.903827	0.874427	-0.028846	0.903273
15.07	0.90252	0.875428	-0.028987	0.904415
15.08	0.898332	0.876251	-0.02914	0.905391
15.09	0.899854	0.877282	-0.029309	0.906591
15.1	0.902103	0.878222	-0.029485	0.907707
15.11	0.898788	0.879146	-0.029647	0.908793
15.12	0.897349	0.880259	-0.029784	0.910043
15.13	0.898273	0.881249	-0.029914	0.911163
15.14	0.898998	0.882238	-0.030035	0.912273
15.15	0.902068	0.883389	-0.030137	0.913526
15.16	0.902317	0.884254	-0.030233	0.914487
15.17	0.901895	0.88515	-0.030334	0.915484
15.18	0.900368	0.88636	-0.030452	0.916812
15.19	0.893639	0.887212	-0.030571	0.917783
15.2	0.892322	0.888075	-0.030651	0.918726
15.21	0.894418	0.889254	-0.030721	0.919975
15.22	0.891805	0.890286	-0.030808	0.921094
15.23	0.891337	0.891319	-0.030891	0.92221
15.24	0.894877	0.892382	-0.030991	0.923373
15.25	0.893331	0.893303	-0.031099	0.924402
15.26	0.887541	0.894336	-0.031175	0.925511
15.27	0.889056	0.895375	-0.031233	0.926608
15.28	0.896624	0.896261	-0.031305	0.927566
15.29	0.894614	0.897251	-0.031384	0.928635
15.3	0.885371	0.89827	-0.031451	0.929721
15.31	0.885757	0.899174	-0.031513	0.930687
15.32	0.894922	0.900158	-0.031574	0.931732
15.33	0.900694	0.90116	-0.031625	0.932785
15.34	0.901792	0.902117	-0.031686	0.933803
15.35	0.901097	0.90313	-0.03176	0.93489
15.36	0.897095	0.904065	-0.031838	0.935903
15.37	0.894973	0.905046	-0.031918	0.936964
15.38	0.899898	0.90618	-0.03197	0.93815
15.39	0.90203	0.907158	-0.032017	0.939175
15.4	0.897974	0.908043	-0.032106	0.940149
15.41	0.895967	0.909161	-0.032191	0.941352
15.42	0.89589	0.910312	-0.032248	0.94256
15.43	0.901374	0.911116	-0.032296	0.943412
15.44	0.905308	0.911993	-0.032355	0.944348
15.45	0.900502	0.913177	-0.032423	0.9456
15.46	0.905337	0.914171	-0.032476	0.946647
15.47	0.913916	0.915168	-0.032538	0.947706
15.48	0.910555	0.916402	-0.032596	0.948998
15.49	0.906649	0.917418	-0.03264	0.950058
15.5	0.907793	0.918333	-0.0327	0.951033
15.51	0.911211	0.919404	-0.032749	0.952153
15.52	0.914113	0.920482	-0.032817	0.953299
15.53	0.913764	0.921403	-0.032897	0.9543
15.54	0.91355	0.922294	-0.032941	0.955235
15.55	0.91293	0.923277	-0.032992	0.956269
15.56	0.91158	0.924302	-0.033047	0.957349
15.57	0.914172	0.925338	-0.033075	0.958413
15.58	0.916029	0.926182	-0.03311	0.959292
15.59	0.914433	0.927094	-0.033181	0.960275
15.6	0.918519	0.928248	-0.033243	0.961491
15.61	0.923429	0.929139	-0.033292	0.962431
15.62	0.921622	0.930026	-0.033344	0.96337
15.63	0.917735	0.931176	-0.033401	0.964577
15.64	0.916542	0.932103	-0.033448	0.965551
15.65	0.919258	0.932946	-0.033501	0.966447
15.66	0.921586	0.934038	-0.033557	0.967595
15.67	0.91727	0.934996	-0.0336	0.968596
15.68	0.91644	0.935886	-0.033661	0.969547
15.69	0.925494	0.937016	-0.033738	0.970754
15.7	0.929541	0.938031	-0.03379	0.971821
15.71	0.926576	0.938892	-0.033832	0.972724
15.72	0.929094	0.939874	-0.033882	0.973756
15.73	0.932849	0.940857	-0.033942	0.974799
15.74	0.932087	0.941773	-0.034014	0.975787
15.75	0.930779	0.942873	-0.034065	0.976938
15.76	0.929548	0.944081	-0.034101	0.978182
15.77	0.929684	0.944947	-0.034153	0.9791
15.78	0.929604	0.945884	-0.034212	0.980096
15.79	0.927448	0.9472	-0.03427	0.98147
15.8	0.930246	0.948169	-0.034323	0.982492
15.81	0.933618	0.948888	-0.034374	0.983262
15.82	0.932161	0.950028	-0.034421	0.984449
15.83	0.930168	0.951142	-0.03446	0.985602
15.84	0.92758	0.951925	-0.034525	0.98645
15.85	0.924598	0.952998	-0.034585	0.987583
15.86	0.923466	0.954215	-0.034621	0.988836
15.87	0.926863	0.955194	-0.034663	0.989857
15.88	0.930215	0.956235	-0.034715	0.99095
15.89	0.929712	0.957269	-0.034787	0.992056
15.9	0.929349	0.958221	-0.034858	0.993079
15.91	0.927769	0.959406	-0.034914	0.99432
15.92	0.929268	0.96056	-0.034969	0.995529
15.93	0.936584	0.961325	-0.035009	0.996334
15.94	0.937671	0.962213	-0.035058	0.997271
15.95	0.93324	0.963426	-0.035107	0.998533
15.96	0.937444	0.964442	-0.035152	0.999594
15.97	0.942977	0.965323	-0.035229	1.00055
15.98	0.938677	0.966334	-0.035283	1.00162
15.99	0.938866	0.967277	-0.035326	1.0026
16	0.943884	0.968203	-0.035405	1.00361
16.01	0.942216	0.969273	-0.035481	1.00475
16.02	0.942937	0.970161	-0.035544	1.0057
16.03	0.950869	0.971142	-0.035607	1.00675
16.04	0.95551	0.97234	-0.03566	1.008
16.05	0.952692	0.973184	-0.035716	1.0089
16.06	0.950382	0.974035	-0.035793	1.00983
16.07	0.953483	0.975239	-0.035851	1.01109
16.08	0.956364	0.976163	-0.035924	1.01209
16.09	0.954335	0.977039	-0.036026	1.01306
16.1	0.948486	0.978162	-0.036079	1.01424
16.11	0.945965	0.979214	-0.036114	1.01533
16.12	0.947679	0.980277	-0.0362	1.01648
16.13	0.951973	0.981313	-0.036279	1.01759
16.14	0.953522	0.982265	-0.03633	1.01859
16.15	0.949468	0.983227	-0.036397	1.01962
16.16	0.948593	0.984148	-0.036477	1.02062
16.17	0.953707	0.985271	-0.036557	1.02183
16.18	0.959432	0.986493	-0.036611	1.0231
16.19	0.959031	0.987326	-0.03665	1.02398
16.2	0.954513	0.988115	-0.036728	1.02484
16.21	0.957372	0.989276	-0.036813	1.02609
16.22	0.961302	0.990298	-0.036863	1.02716
16.23	0.956452	0.991153	-0.036922	1.02808
16.24	0.952867	0.992247	-0.037002	1.02925
16.25	0.955739	0.99322	-0.037062	1.03028
16.26	0.956909	0.994152	-0.037098	1.03125
16.27	0.958375	0.995278	-0.03714	1.03242
16.28	0.963757	0.996135	-0.037194	1.03333
16.29	0.964714	0.996933	-0.037251	1.03418
16.3	0.962316	0.998095	-0.037304	1.0354
16.31	0.961474	0.999212	-0.037343	1.03655
16.32	0.960395	1.00007	-0.037387	1.03746
16.33	0.963417	1.00101	-0.037441	1.03845
16.34	0.969529	1.00202	-0.037489	1.03951
16.35	0.970209	1.00298	-0.037537	1.04052
16.36	0.966007	1.00408	-0.037563	1.04164
16.37	0.962784	1.00521	-0.037595	1.0428
16.38	0.963772	1.00614	-0.03765	1.04379
16.39	0.970716	1.00708	-0.037684	1.04476
16.4	0.976184	1.00818	-0.037723	1.0459
16.41	0.972122	1.00915	-0.037799	1.04695
16.42	0.966298	1.01017	-0.037844	1.04801
16.43	0.966263	1.01133	-0.03785	1.04918
16.44	0.968092	1.01218	-0.037887	1.05006
16.45	0.968749	1.013	-0.037928	1.05093
16.46	0.968438	1.01419	-0.037933	1.05212
16.47	0.97043	1.01515	-0.037966	1.05312
16.48	0.976185	1.01595	-0.038028	1.05398
16.49	0.977915	1.01719	-0.038053	1.05524
16.5	0.97598	1.01836	-0.038077	1.05644
16.51	0.977797	1.0192	-0.038115	1.05731
16.52	0.977763	1.02028	-0.038142	1.05842
16.53	0.975225	1.02126	-0.038165	1.05942
16.54	0.980025	1.02206	-0.038179	1.06024
16.55	0.986479	1.02309	-0.038202	1.0613
16.56	0.984175	1.02419	-0.038243	1.06243
16.57	0.981479	1.02532	-0.038258	1.06358
16.58	0.982925	1.02639	-0.038276	1.06467
16.59	0.981727	1.02732	-0.038315	1.06563
16.6	0.975444	1.0283	-0.038326	1.06662
16.61	0.971605	1.02933	-0.038348	1.06767
16.62	0.975259	1.03033	-0.038395	1.06872
16.63	0.979682	1.03129	-0.03842	1.06971
16.64	0.982088	1.03231	-0.038424	1.07073
16.65	0.98544	1.03333	-0.03843	1.07176
16.66	0.988949	1.03429	-0.038438	1.07273
16.67	0.98946	1.0352	-0.038453	1.07366
16.68	0.984552	1.03618	-0.03847	1.07465
16.69	0.980073	1.03729	-0.038505	1.0758
16.7	0.982429	1.03828	-0.038541	1.07682
16.71	0.988244	1.0391	-0.038545	1.07764
16.72	0.986237	1.04017	-0.038574	1.07874
16.73	0.981446	1.04132	-0.038612	1.07994
16.74	0.986342	1.04225	-0.038587	1.08084
16.75	0.990548	1.04337	-0.038581	1.08195
16.76	0.986234	1.04454	-0.038615	1.08315
16.77	0.988017	1.04531	-0.03862	1.08393
16.78	0.994833	1.04619	-0.038636	1.08483
16.79	0.991524	1.04725	-0.038667	1.08592
16.8	0.985184	1.04812	-0.038673	1.08679
16.81	0.989965	1.04908	-0.038674	1.08775
16.82	0.997613	1.05019	-0.038694	1.08889
16.83	0.998966	1.05112	-0.038723	1.08984
16.84	1.00262	1.05209	-0.038726	1.09082
16.85	1.00664	1.05327	-0.038718	1.09199
16.86	1.00211	1.05421	-0.038731	1.09294
16.87	1.00163	1.05507	-0.038738	1.09381
16.88	1.00676	1.0561	-0.038746	1.09484
16.89	1.00185	1.05703	-0.038772	1.0958
16.9	0.995799	1.05802	-0.038778	1.0968
16.91	1.0016	1.05928	-0.038769	1.09805
16.92	1.00696	1.0602	-0.038772	1.09897
16.93	1.00503	1.06087	-0.038785	1.09966
16.94	1.00605	1.06199	-0.038798	1.10079
16.95	1.0101	1.06311	-0.038813	1.10192
16.96	1.01098	1.06396	-0.038825	1.10279
16.97	1.00835	1.06496	-0.038817	1.10378
16.98	1.00357	1.06598	-0.038808	1.10479
16.99	1.00666	1.0669	-0.038813	1.10572
17	1.01676	1.06801	-0.038828	1.10683
17.01	1.01664	1.06915	-0.03885	1.108
17.02	1.00887	1.07002	-0.038874	1.10889
17.03	1.00953	1.07098	-0.038873	1.10985
17.04	1.01047	1.07215	-0.038861	1.11101
17.05	1.0043	1.0732	-0.038879	1.11207
17.06	1.00499	1.07411	-0.038895	1.11301
17.07	1.01259	1.07514	-0.038892	1.11403
17.08	1.01872	1.07624	-0.038901	1.11514
17.09	1.02287	1.07735	-0.038901	1.11625
17.1	1.02247	1.07841	-0.038905	1.11731
17.11	1.02138	1.07934	-0.038923	1.11827
17.12	1.02207	1.08031	-0.038929	1.11924
17.13	1.02156	1.08141	-0.038928	1.12033
17.14	1.02004	1.08235	-0.038923	1.12127
17.15	1.01954	1.08328	-0.038927	1.12221
17.16	1.01948	1.08447	-0.038929	1.1234
17.17	1.01928	1.0855	-0.038934	1.12444
17.18	1.02101	1.08632	-0.038948	1.12526
17.19	1.02013	1.0874	-0.038944	1.12635
17.2	1.01525	1.08853	-0.038943	1.12747
17.21	1.01966	1.08935	-0.038963	1.12831
17.22	1.03049	1.09046	-0.038979	1.12944
17.23	1.031	1.09155	-0.038986	1.13053
17.24	1.02741	1.09219	-0.038992	1.13118
17.25	1.0305	1.09326	-0.038979	1.13224
17.26	1.03307	1.09446	-0.038982	1.13345
17.27	1.03083	1.09525	-0.039003	1.13425
17.28	1.03093	1.09631	-0.038994	1.13531
17.29	1.03541	1.09736	-0.038986	1.13634
17.3	1.0405	1.09813	-0.039	1.13713
17.31	1.04248	1.09919	-0.039003	1.1382
17.32	1.03793	1.10028	-0.038996	1.13928
17.33	1.03273	1.10106	-0.038997	1.14006
17.34	1.03458	1.10197	-0.03902	1.14099
17.35	1.04016	1.10313	-0.039026	1.14216
17.36	1.04201	1.10417	-0.039006	1.14318
17.37	1.04425	1.10515	-0.038998	1.14414
17.38	1.04738	1.10626	-0.039001	1.14526
17.39	1.04414	1.10737	-0.039008	1.14638
17.4	1.04408	1.10832	-0.039015	1.14734
17.41	1.05214	1.1093	-0.039017	1.14832
17.42	1.05334	1.11028	-0.039017	1.1493
17.43	1.04985	1.11118	-0.039027	1.15021
17.44	1.05442	1.11213	-0.039033	1.15116
17.45	1.05642	1.11315	-0.039013	1.15216
17.46	1.05292	1.11409	-0.039005	1.15309
17.47	1.05713	1.11505	-0.039014	1.15407
17.48	1.06486	1.11599	-0.039012	1.15501
17.49	1.06722	1.11695	-0.039019	1.15597
17.5	1.06361	1.11819	-0.039026	1.15722
17.51	1.05621	1.11939	-0.039019	1.15841
17.52	1.054	1.12036	-0.039016	1.15937
17.53	1.05807	1.12141	-0.039017	1.16043
17.54	1.06182	1.12243	-0.039013	1.16145
17.55	1.06019	1.12324	-0.039007	1.16224
17.56	1.05692	1.12423	-0.039015	1.16324
17.57	1.05997	1.1254	-0.039029	1.16443
17.58	1.0654	1.12635	-0.039033	1.16538
17.59	1.06533	1.12728	-0.039022	1.1663
17.6	1.06451	1.12834	-0.039011	1.16735
17.61	1.06499	1.12939	-0.039016	1.16841
17.62	1.06572	1.13033	-0.039022	1.16935
17.63	1.0694	1.13131	-0.03902	1.17033
17.64	1.07239	1.13236	-0.039031	1.17139
17.65	1.07187	1.13322	-0.039046	1.17227
17.66	1.07334	1.13408	-0.039041	1.17312
17.67	1.07473	1.13509	-0.039032	1.17413
17.68	1.07092	1.13611	-0.039028	1.17514
17.69	1.07	1.13712	-0.039033	1.17615
17.7	1.07467	1.1381	-0.039032	1.17714
17.71	1.07741	1.13899	-0.039028	1.17802
17.72	1.08104	1.13993	-0.039035	1.17896
17.73	1.08339	1.14095	-0.039046	1.17999
17.74	1.08366	1.14192	-0.039039	1.18096
17.75	1.08493	1.14302	-0.039026	1.18205
17.76	1.08312	1.14425	-0.039023	1.18327
17.77	1.08291	1.14519	-0.039027	1.18422
17.78	1.08643	1.14614	-0.039026	1.18517
17.79	1.0864	1.14729	-0.039021	1.18631
17.8	1.08758	1.14817	-0.039021	1.18719
17.81	1.09538	1.14907	-0.039024	1.1881
17.82	1.09961	1.15026	-0.03903	1.18929
17.83	1.09313	1.15122	-0.039027	1.19025
17.84	1.09195	1.15217	-0.039011	1.19118
17.85	1.10159	1.15333	-0.039018	1.19235
17.86	1.1025	1.15436	-0.039026	1.19339
17.87	1.09776	1.15528	-0.039031	1.19432
17.88	1.09951	1.15625	-0.039045	1.1953
17.89	1.1015	1.15715	-0.039033	1.19619
17.9	1.10224	1.15821	-0.039026	1.19723
17.91	1.10019	1.15946	-0.039042	1.1985
17.92	1.09931	1.16049	-0.03904	1.19953
17.93	1.10472	1.16141	-0.039024	1.20044
17.94	1.10597	1.16255	-0.039018	1.20157
17.95	1.10138	1.16358	-0.039031	1.20261
17.96	1.10236	1.16441	-0.039037	1.20345
17.97	1.10333	1.16541	-0.039018	1.20443
17.98	1.10021	1.16643	-0.039017	1.20544
17.99	1.10041	1.16728	-0.039031	1.20631
18	1.10633	1.16833	-0.039015	1.20734
18.01	1.11058	1.16946	-0.039013	1.20848
18.02	1.10402	1.17026	-0.03904	1.2093
18.03	1.09905	1.17106	-0.039035	1.21009
18.04	1.10863	1.17212	-0.039029	1.21115
18.05	1.11575	1.17311	-0.039044	1.21216
18.06	1.11143	1.17414	-0.039051	1.2132
18.07	1.1131	1.17521	-0.039042	1.21425
18.08	1.11639	1.17608	-0.039045	1.21513
18.09	1.11113	1.17711	-0.03904	1.21615
18.1	1.10886	1.17826	-0.039026	1.21729
18.11	1.11042	1.17917	-0.03905	1.21822
18.12	1.11103	1.18	-0.039071	1.21907
18.13	1.11152	1.18102	-0.039033	1.22006
18.14	1.11286	1.18203	-0.039006	1.22104
18.15	1.1144	1.183	-0.039029	1.22203
18.16	1.1185	1.18407	-0.039025	1.2231
18.17	1.12255	1.18509	-0.039011	1.2241
18.18	1.12245	1.18616	-0.039032	1.22519
18.19	1.12421	1.18731	-0.039028	1.22634
18.2	1.12603	1.18832	-0.039015	1.22734
18.21	1.12319	1.18918	-0.039019	1.2282
18.22	1.11994	1.19013	-0.039021	1.22915
18.23	1.11981	1.19128	-0.039023	1.2303
18.24	1.12444	1.19238	-0.03903	1.23141
18.25	1.12911	1.19341	-0.03902	1.23243
18.26	1.12719	1.19443	-0.039009	1.23344
18.27	1.12785	1.19521	-0.039036	1.23425
18.28	1.13229	1.19616	-0.03904	1.2352
18.29	1.13452	1.19727	-0.039013	1.23629
18.3	1.13596	1.19807	-0.03902	1.23709
18.31	1.13338	1.19913	-0.039023	1.23815
18.32	1.12989	1.2004	-0.039009	1.23941
18.33	1.12921	1.20125	-0.039032	1.24028
18.34	1.13223	1.2022	-0.039048	1.24125
18.35	1.13741	1.20343	-0.039032	1.24247
18.36	1.13789	1.20439	-0.039025	1.24342
18.37	1.13687	1.20519	-0.039023	1.24421
18.38	1.13664	1.2061	-0.039014	1.24511
18.39	1.13669	1.20702	-0.039028	1.24605
18.4	1.1404	1.208	-0.039055	1.24705
18.41	1.1447	1.20913	-0.039055	1.24819
18.42	1.14434	1.21024	-0.039032	1.24927
18.43	1.14518	1.21113	-0.039027	1.25016
18.44	1.1495	1.2121	-0.039041	1.25114
18.45	1.14665	1.21324	-0.039038	1.25228
18.46	1.14263	1.21422	-0.039027	1.25324
18.47	1.14683	1.2152	-0.039034	1.25423
18.48	1.14854	1.21629	-0.039043	1.25533
18.49	1.14753	1.21717	-0.039039	1.25621
18.5	1.15079	1.21812	-0.039036	1.25715
18.51	1.15284	1.21924	-0.039046	1.25828
18.52	1.15173	1.22015	-0.039041	1.25919
18.53	1.15438	1.22114	-0.039036	1.26017
18.54	1.15763	1.22225	-0.039044	1.2613
18.55	1.15767	1.22318	-0.039044	1.26222
18.56	1.1615	1.22413	-0.039045	1.26317
18.57	1.16452	1.22524	-0.039052	1.26429
18.58	1.16097	1.22625	-0.039042	1.26529
18.59	1.15964	1.22709	-0.039027	1.26612
18.6	1.15831	1.22808	-0.039038	1.26712
18.61	1.15786	1.22916	-0.039051	1.26821
18.62	1.16487	1.2301	-0.039038	1.26914
18.63	1.17102	1.23119	-0.039047	1.27024
18.64	1.17626	1.23224	-0.039062	1.2713
18.65	1.18257	1.2331	-0.039046	1.27215
18.66	1.1813	1.2342	-0.039039	1.27324
18.67	1.17296	1.23527	-0.039042	1.27432
18.68	1.16742	1.23615	-0.039033	1.27518
18.69	1.17181	1.23724	-0.039035	1.27627
18.7	1.17869	1.23829	-0.03904	1.27733
18.71	1.17908	1.23926	-0.039032	1.27829
18.72	1.17822	1.24029	-0.039036	1.27933
18.73	1.1805	1.24113	-0.039037	1.28016
18.74	1.18643	1.24204	-0.039033	1.28107
18.75	1.19084	1.24326	-0.039041	1.2823
18.76	1.18833	1.24425	-0.039043	1.28329
18.77	1.18843	1.2451	-0.039025	1.28412
18.78	1.19338	1.24621	-0.039021	1.28523
18.79	1.19172	1.24725	-0.039034	1.28628
18.8	1.18848	1.24803	-0.039021	1.28705
18.81	1.19622	1.24901	-0.038999	1.28801
18.82	1.20522	1.25026	-0.03902	1.28928
18.83	1.20092	1.25126	-0.039032	1.29029
18.84	1.19668	1.25216	-0.039007	1.29117
18.85	1.20251	1.25324	-0.039014	1.29225
18.86	1.20287	1.25417	-0.039024	1.29319
18.87	1.19835	1.2551	-0.038992	1.29409
18.88	1.20403	1.25619	-0.038998	1.29519
18.89	1.21668	1.25705	-0.039034	1.29609
18.9	1.21728	1.25804	-0.039016	1.29705
18.91	1.21074	1.25941	-0.038996	1.29841
18.92	1.21724	1.26053	-0.039012	1.29954
18.93	1.22454	1.26135	-0.039006	1.30036
18.94	1.22313	1.26238	-0.03899	1.30137
18.95	1.22404	1.26333	-0.038996	1.30233
18.96	1.22585	1.26419	-0.039002	1.30319
18.97	1.22682	1.26529	-0.038995	1.30428
18.98	1.22939	1.26624	-0.039002	1.30524
18.99	1.22999	1.26711	-0.039017	1.30612
19	1.22838	1.26829	-0.039004	1.30729
19.01	1.22844	1.26939	-0.038983	1.30837
19.02	1.23104	1.27021	-0.038995	1.3092
19.03	1.23277	1.27118	-0.039014	1.31019
19.04	1.23255	1.2723	-0.038996	1.31129
19.05	1.23286	1.27323	-0.038991	1.31222
19.06	1.23365	1.27416	-0.039018	1.31318
19.07	1.23661	1.27534	-0.039024	1.31436
19.08	1.23682	1.27638	-0.03902	1.3154
19.09	1.235	1.27723	-0.039023	1.31625
19.1	1.23837	1.27828	-0.039021	1.3173
19.11	1.24313	1.27927	-0.039037	1.31831
19.12	1.24432	1.28018	-0.039071	1.31925
19.13	1.2423	1.28135	-0.039076	1.32043
19.14	1.24392	1.28231	-0.039066	1.32138
19.15	1.25227	1.28319	-0.039073	1.32226
19.16	1.25645	1.28446	-0.03908	1.32354
19.17	1.2544	1.28555	-0.039086	1.32464
19.18	1.25189	1.28632	-0.039085	1.3254
19.19	1.25356	1.28727	-0.039077	1.32635
19.2	1.25907	1.28834	-0.039075	1.32742
19.21	1.2605	1.28932	-0.03908	1.32841
19.22	1.2616	1.29029	-0.039078	1.32937
19.23	1.26748	1.29128	-0.039068	1.33034
19.24	1.27412	1.29228	-0.039068	1.33135
19.25	1.2797	1.29341	-0.039074	1.33249
19.26	1.28028	1.29446	-0.039075	1.33354
19.27	1.27865	1.29527	-0.039078	1.33435
19.28	1.28002	1.29635	-0.039092	1.33544
19.29	1.28313	1.29759	-0.039092	1.33668
19.3	1.29042	1.29842	-0.039079	1.3375
19.31	1.2989	1.29919	-0.039087	1.33827
19.32	1.30272	1.30034	-0.03909	1.33943
19.33	1.30332	1.30139	-0.039075	1.34047
19.34	1.30842	1.30222	-0.039065	1.34128
19.35	1.31808	1.30325	-0.039051	1.3423
19.36	1.32211	1.30426	-0.039055	1.34331
19.37	1.32446	1.30512	-0.039083	1.3442
19.38	1.33182	1.30628	-0.039084	1.34537
19.39	1.33622	1.30734	-0.039066	1.34641
19.4	1.34198	1.30813	-0.039069	1.34719
19.41	1.35699	1.30918	-0.039058	1.34824
19.42	1.36546	1.3102	-0.039039	1.34924
19.43	1.3609	1.31099	-0.039051	1.35004
19.44	1.35784	1.3121	-0.03906	1.35116
19.45	1.36286	1.31324	-0.039056	1.3523
19.46	1.36667	1.31409	-0.039048	1.35313
19.47	1.37289	1.31517	-0.039043	1.35421
19.48	1.38644	1.31636	-0.039055	1.35541
19.49	1.3926	1.31728	-0.039051	1.35633
19.5	1.38847	1.31824	-0.039019	1.35726
19.51	1.38433	1.31928	-0.039019	1.3583
19.52	1.38393	1.32028	-0.039043	1.35932
19.53	1.38961	1.32125	-0.039052	1.3603
19.54	1.40238	1.32238	-0.039041	1.36143
19.55	1.41173	1.3236	-0.03903	1.36263
19.56	1.41398	1.32445	-0.039028	1.36347
19.57	1.4202	1.32532	-0.039021	1.36434
19.58	1.42665	1.32653	-0.039021	1.36555
19.59	1.42656	1.32752	-0.039037	1.36655
19.6	1.42951	1.32838	-0.039043	1.36743
19.61	1.43572	1.32948	-0.039028	1.36851
19.62	1.43891	1.33052	-0.039023	1.36954
19.63	1.44313	1.33122	-0.03903	1.37025
19.64	1.44709	1.33216	-0.039044	1.37121
19.65	1.44911	1.33344	-0.039049	1.37249
19.66	1.4587	1.33429	-0.039039	1.37333
19.67	1.46871	1.33507	-0.03902	1.37409
19.68	1.46921	1.33634	-0.039012	1.37535
19.69	1.47109	1.33745	-0.03903	1.37648
19.7	1.4753	1.33825	-0.039046	1.3773
19.71	1.47618	1.33929	-0.039043	1.37833
19.72	1.48178	1.34034	-0.039048	1.37939
19.73	1.48902	1.34116	-0.039046	1.38021
19.74	1.49234	1.3421	-0.039023	1.38112
19.75	1.49609	1.34315	-0.039022	1.38218
19.76	1.50018	1.34415	-0.039048	1.3832
19.77	1.50347	1.34524	-0.039053	1.38429
19.78	1.50904	1.34626	-0.039054	1.38532
19.79	1.51257	1.34719	-0.039074	1.38626
19.8	1.51208	1.34826	-0.039069	1.38733
19.81	1.51705	1.34934	-0.039055	1.3884
19.82	1.51867	1.35027	-0.039071	1.38934
19.83	1.51352	1.35132	-0.039074	1.3904
19.84	1.5212	1.35248	-0.03906	1.39154
19.85	1.5316	1.35345	-0.039071	1.39252
19.86	1.52788	1.35429	-0.039079	1.39337
19.87	1.52783	1.35521	-0.039084	1.3943
19.88	1.53595	1.3563	-0.039101	1.3954
19.89	1.53815	1.35736	-0.039114	1.39647
19.9	1.54102	1.35826	-0.039115	1.39737
19.91	1.54714	1.35926	-0.039111	1.39837
19.92	1.54595	1.36035	-0.03911	1.39946
19.93	1.5461	1.36133	-0.039124	1.40046
19.94	1.55562	1.36239	-0.039138	1.40153
19.95	1.56331	1.3634	-0.039154	1.40255
19.96	1.56234	1.36432	-0.039158	1.40348
19.97	1.55969	1.36542	-0.039152	1.40457
19.98	1.56631	1.36642	-0.039173	1.40559
[truncated: 10,125 more rows]
