# Supplementary material for: Experimental data on the development of “Post-installed Screw Pullout test” for in-situ investigation of concrete strength
Source: Data Brief. 2020 Aug 22;32:106190. doi: 10.1016/j.dib.2020.106190 (PMC7475196; doi:10.1016/j.dib.2020.106190)
Supplement: Supplementary file 1 — Fig. 1: Load-displacement curves for test set up 1. Fig. 2: Load-displacement curves for test set up 2. Fig. 3: Load-displacement curves for test set up 3. Fig. 4: Load-displacement curves for test set up 4. Fig. 5: Load-displacement curves for test set up 5. Fig. 6: Load-displacement curves for test set up 6. Fig. 7: Load-displacement curves for test set up 7. Fig. 8: Load-displacement curves for test set up 8. Fig. 9: Load-displacement curves for test set up 9. Fig. 10: Load-displacement curves for test set up 10. Fig. 11: Load-displacement curves for test set up 11. Fig. 12: Load-displacement curves for test set up 12. Fig. 13: Load-displacement curves for test set up 13. Fig. 14: Load-displacement curves for test set up 14. Fig. 15: Load-displacement curves for test set up 15. Fig. 16: Load-displacement curves for test set up 16. Fig. 17: Load-displacement curves for test set up 17. Fig. 18: Load-displacement curves for Mix 1 at 7 days. Fig. 19: Load-displacement curves for Mix 1 at 14 days. Fig. 20: Load-displacement curves for Mix 1 at 28 days. Fig. 21: Load-displacement curves for Mix 1 at 100 days. Fig. 22: Load-displacement curves for Mix 2 at 7 days. Fig. 23: Load-displacement curves for Mix 2 at 14 days. Fig. 24: Load-displacement curves for Mix 2 at 28 days. Fig. 25: Load-displacement curves for Mix 2 at 100 days. [file mmc1.zip › Figure 17 - Test set up 17.xlsx]

## Sheet: M-70-11.5-77
Time [s]	Load [kN]	LVDT 1 [mm]	LVDT 2 [mm]	Displacement [mm]
0	0	0	0	0
0.01	0	0	0	0
0.02	1.1e-05	-1e-06	0	-1e-06
0.03	6.9e-05	-6.8e-05	1e-06	-6.9e-05
0.04	-0.001797	-0.000326	8e-06	-0.000334
0.05	-0.005587	-0.000559	8e-06	-0.000567
0.06	-0.001176	-0.000551	-3e-06	-0.000548
0.07	0.006879	-0.00059	1e-05	-0.0006
0.08	0.004713	-0.000829	2.3e-05	-0.000852
0.09	-0.000212	-0.00098	1.1e-05	-0.000991
0.1	-0.002733	-0.000982	8e-06	-0.00099
0.11	-0.002194	-0.001141	1.6e-05	-0.001157
0.12	0.002213	-0.001411	2e-05	-0.001431
0.13	0.003865	-0.001589	1.3e-05	-0.001602
0.14	0.005586	-0.001794	4e-06	-0.001798
0.15	0.004627	-0.001966	4e-06	-0.00197
0.16	-0.003074	-0.002092	8e-06	-0.0021
0.17	-0.005856	-0.00234	1e-05	-0.00235
0.18	-0.004192	-0.002671	2.1e-05	-0.002692
0.19	-0.005204	-0.002986	2.4e-05	-0.00301
0.2	-0.005333	-0.003255	7e-06	-0.003262
0.21	-0.002849	-0.003525	6e-06	-0.003531
0.22	-0.000804	-0.003811	9e-06	-0.00382
0.23	0.002447	-0.004108	8e-06	-0.004116
0.24	0.003482	-0.004435	1e-05	-0.004445
0.25	0.003355	-0.004767	1.2e-05	-0.004779
0.26	0.007857	-0.004999	1.6e-05	-0.005015
0.27	0.008647	-0.005207	2e-05	-0.005227
0.28	0.003947	-0.005431	1.7e-05	-0.005448
0.29	0.002558	-0.005605	1.2e-05	-0.005617
0.3	0.002018	-0.005664	1.5e-05	-0.005679
0.31	-0.003361	-0.005693	8e-06	-0.005701
0.32	-0.003314	-0.005745	3e-06	-0.005748
0.33	0.002825	-0.005618	1.9e-05	-0.005637
0.34	0.001018	-0.005421	1.9e-05	-0.00544
0.35	-0.002	-0.00537	2e-06	-0.005372
0.36	-0.000939	-0.005351	-3e-06	-0.005348
0.37	0.000275	-0.005208	0	-0.005208
0.38	0.004055	-0.005112	1.4e-05	-0.005126
0.39	0.005178	-0.005134	2.6e-05	-0.00516
0.4	0.002346	-0.005089	6e-06	-0.005095
0.41	0.002164	-0.005025	-4e-06	-0.005021
0.42	0.001054	-0.004867	1e-06	-0.004868
0.43	-5.6e-05	-0.004622	0	-0.004622
0.44	0.002045	-0.004649	1e-05	-0.004659
0.45	0.000684	-0.00473	1.9e-05	-0.004749
0.46	-0.002463	-0.004608	8e-06	-0.004616
0.47	-0.004665	-0.004448	6e-06	-0.004454
0.48	-0.008168	-0.004392	9e-06	-0.004401
0.49	-0.010006	-0.004291	-1e-06	-0.00429
0.5	-0.011197	-0.004107	1e-06	-0.004108
0.51	-0.010303	-0.004024	6e-06	-0.00403
0.52	-0.006067	-0.00396	6e-06	-0.003966
0.53	-0.007292	-0.003853	2e-05	-0.003873
0.54	-0.012174	-0.003734	2.9e-05	-0.003763
0.55	-0.011513	-0.003619	2.6e-05	-0.003645
0.56	-0.006605	-0.003619	2e-05	-0.003639
0.57	-0.00438	-0.003605	8e-06	-0.003613
0.58	-0.004823	-0.003396	1.3e-05	-0.003409
0.59	-0.004462	-0.003202	1.2e-05	-0.003214
0.6	-0.00337	-0.003058	-1e-05	-0.003048
0.61	-0.006008	-0.002954	-1.6e-05	-0.002938
0.62	-0.008793	-0.002922	5e-06	-0.002927
0.63	-0.003832	-0.002807	1.7e-05	-0.002824
0.64	0.000583	-0.002686	-6e-06	-0.00268
0.65	-0.002968	-0.002661	-1.1e-05	-0.00265
0.66	-0.006296	-0.002614	2.4e-05	-0.002638
0.67	-0.00422	-0.002504	2.8e-05	-0.002532
0.68	-0.000945	-0.002406	9e-06	-0.002415
0.69	-0.000522	-0.002337	2e-05	-0.002357
0.7	-0.004507	-0.00221	1.3e-05	-0.002223
0.71	-0.006393	-0.002154	-3e-06	-0.002151
0.72	-0.000531	-0.002086	2e-06	-0.002088
0.73	-0.000213	-0.00191	1e-06	-0.001911
0.74	-0.003195	-0.001923	6e-06	-0.001929
0.75	0.002864	-0.001957	2.3e-05	-0.00198
0.76	0.002785	-0.001828	1.8e-05	-0.001846
0.77	-0.006549	-0.001673	8e-06	-0.001681
0.78	-0.007796	-0.001618	7e-06	-0.001625
0.79	-0.0024	-0.001571	-5e-06	-0.001566
0.8	0.004968	-0.001505	-2.4e-05	-0.001481
0.81	0.011379	-0.001448	-1.3e-05	-0.001435
0.82	0.007005	-0.001351	1.5e-05	-0.001366
0.83	0.00056	-0.001265	2e-05	-0.001285
0.84	0.002868	-0.001112	1.5e-05	-0.001127
0.85	0.004517	-0.000912	2.3e-05	-0.000935
0.86	0.000661	-0.000835	1.2e-05	-0.000847
0.87	-0.000505	-0.000802	-1.6e-05	-0.000786
0.88	-7.1e-05	-0.000625	-2e-05	-0.000605
0.89	-0.004896	-0.000366	-8e-06	-0.000358
0.9	-0.009517	-0.000361	2.6e-05	-0.000387
0.91	-0.008833	-0.000327	3.4e-05	-0.000361
0.92	-0.007779	3.8e-05	3e-06	3.5e-05
0.93	-0.007594	0.000251	-7e-06	0.000258
0.94	-0.006994	0.000352	-8e-06	0.00036
0.95	-0.003703	0.000828	4e-06	0.000824
0.96	0.00374	0.00158	1.6e-05	0.001564
0.97	0.007074	0.00262	-2e-06	0.002622
0.98	0.002305	0.004263	-5e-06	0.004268
0.99	-0.000385	0.006028	0	0.006028
1	-0.00186	0.006131	-7e-06	0.006138
1.01	-0.004957	0.004556	-1.8e-05	0.004574
1.02	-0.006186	0.003459	-3.1e-05	0.00349
1.03	-0.003634	0.002998	-2.1e-05	0.003019
1.04	-0.000262	0.002306	0	0.002306
1.05	-0.004347	0.001663	1e-06	0.001662
1.06	-0.008132	0.001361	-2.5e-05	0.001386
1.07	-0.005563	0.001012	-3.2e-05	0.001044
1.08	-0.001886	0.000598	-5e-06	0.000603
1.09	0.002911	0.000478	-7e-06	0.000485
1.1	0.001751	0.000376	-3.1e-05	0.000407
1.11	-0.00864	9.3e-05	-2e-05	0.000113
1.12	-0.013767	-0.000216	-1.4e-05	-0.000202
1.13	-0.004704	-0.000311	-2.5e-05	-0.000286
1.14	0.001664	-0.000339	-2.1e-05	-0.000318
1.15	-0.002497	-0.000544	-1e-06	-0.000543
1.16	-0.006715	-0.000596	-9e-06	-0.000587
1.17	-0.006361	-0.000575	-3.6e-05	-0.000539
1.18	-0.006833	-0.000765	-1.1e-05	-0.000754
1.19	-0.009966	-0.000941	1.1e-05	-0.000952
1.2	-0.008051	-0.001085	-1.9e-05	-0.001066
1.21	-0.003253	-0.001262	-3.5e-05	-0.001227
1.22	-0.000293	-0.001431	-1.8e-05	-0.001413
1.23	-0.00241	-0.001762	-1.1e-05	-0.001751
1.24	-0.006954	-0.002247	-1.5e-05	-0.002232
1.25	-0.005126	-0.002729	-1.8e-05	-0.002711
1.26	0.000699	-0.00349	-1.9e-05	-0.003471
1.27	0.002891	-0.004859	-1.9e-05	-0.00484
1.28	0.002783	-0.00649	-1.5e-05	-0.006475
1.29	0.002344	-0.00725	-1.2e-05	-0.007238
1.3	-0.001959	-0.006264	-1.4e-05	-0.00625
1.31	-0.005688	-0.004863	-1.2e-05	-0.004851
1.32	-0.004797	-0.004289	-6e-06	-0.004283
1.33	-0.005917	-0.003877	-6e-06	-0.003871
1.34	-0.005655	-0.003173	-1.7e-05	-0.003156
1.35	0.002107	-0.002501	-1.9e-05	-0.002482
1.36	0.004709	-0.002191	-9e-06	-0.002182
1.37	0.000539	-0.002101	0	-0.002101
1.38	0.002663	-0.001773	9e-06	-0.001782
1.39	0.007663	-0.001378	1.7e-05	-0.001395
1.4	0.008097	-0.001242	-1e-06	-0.001241
1.41	0.008917	-0.001134	-2.8e-05	-0.001106
1.42	0.006001	-0.000997	-1.9e-05	-0.000978
1.43	0.000999	-0.000902	-2e-06	-0.0009
1.44	0.000444	-0.000854	-6e-06	-0.000848
1.45	0.00012	-0.000811	0	-0.000811
1.46	-0.000189	-0.000757	9e-06	-0.000766
1.47	0.004204	-0.000704	9e-06	-0.000713
1.48	0.00653	-0.000584	3e-06	-0.000587
1.49	0.003261	-0.000495	-1.9e-05	-0.000476
1.5	6.2e-05	-0.000458	-2.6e-05	-0.000432
1.51	-0.000933	-0.000364	-1.4e-05	-0.00035
1.52	-0.0011	-0.000234	-2.3e-05	-0.000211
1.53	-0.000368	-6.7e-05	-1.9e-05	-4.8e-05
1.54	0.00112	0.000116	-8e-06	0.000124
1.55	0.002968	0.000274	-1.7e-05	0.000291
1.56	0.005987	0.00059	-7e-06	0.000597
1.57	0.010311	0.001232	1.5e-05	0.001217
1.58	0.010198	0.002293	-4e-06	0.002297
1.59	0.002677	0.003862	-2.9e-05	0.003891
1.6	-0.003324	0.005486	-2e-05	0.005506
1.61	-0.00354	0.005885	-2.4e-05	0.005909
1.62	-0.000142	0.004719	-3.2e-05	0.004751
1.63	0.006711	0.003542	-1.8e-05	0.00356
1.64	0.010729	0.002957	-2e-05	0.002977
1.65	0.012314	0.002367	-1.4e-05	0.002381
1.66	0.009565	0.001754	2e-06	0.001752
1.67	0.002142	0.001372	-2.2e-05	0.001394
1.68	0.003685	0.001045	-4.2e-05	0.001087
1.69	0.010457	0.000661	-2.6e-05	0.000687
1.7	0.007813	0.000349	9e-06	0.00034
1.71	0.002861	0.000217	4.4e-05	0.000173
1.72	0.003073	5.3e-05	1.7e-05	3.6e-05
1.73	0.005222	-0.000178	-3.2e-05	-0.000146
1.74	0.004698	-0.000278	-1.7e-05	-0.000261
1.75	0.000502	-0.000408	1e-05	-0.000418
1.76	-0.00237	-0.000589	1.6e-05	-0.000605
1.77	-0.002431	-0.000622	4e-06	-0.000626
1.78	-0.000109	-0.000651	-7e-06	-0.000644
1.79	0.00119	-0.000784	3e-06	-0.000787
1.8	0.002383	-0.000825	0	-0.000825
1.81	0.004539	-0.000879	-1.5e-05	-0.000864
1.82	0.001758	-0.001101	-5e-06	-0.001096
1.83	-0.003513	-0.001303	2.5e-05	-0.001328
1.84	-0.002484	-0.001563	2.7e-05	-0.00159
1.85	0.001266	-0.002064	1e-06	-0.002065
1.86	0.002166	-0.002611	-3e-06	-0.002608
1.87	0.005853	-0.003454	1.6e-05	-0.00347
1.88	0.004575	-0.004772	1.3e-05	-0.004785
1.89	-0.006423	-0.006336	-2.4e-05	-0.006312
1.9	-0.007449	-0.007382	-1.6e-05	-0.007366
1.91	-0.000873	-0.006729	3.5e-05	-0.006764
1.92	-0.002097	-0.005328	3.9e-05	-0.005367
1.93	-0.001	-0.004539	1.1e-05	-0.00455
1.94	0.003914	-0.003952	-9e-06	-0.003943
1.95	0.005037	-0.003425	-2.2e-05	-0.003403
1.96	0.004713	-0.00301	-4e-06	-0.003006
1.97	0.00474	-0.002636	1.7e-05	-0.002653
1.98	0.005586	-0.002328	7e-06	-0.002335
1.99	0.003394	-0.002044	5e-06	-0.002049
2	0.000891	-0.001742	9e-06	-0.001751
2.01	0.00448	-0.001485	1.7e-05	-0.001502
2.02	0.007307	-0.001416	1.8e-05	-0.001434
2.03	0.006403	-0.001306	0	-0.001306
2.04	0.003595	-0.00109	-6e-06	-0.001084
2.05	0.003162	-0.001049	1.1e-05	-0.00106
2.06	0.010627	-0.001062	2.5e-05	-0.001087
2.07	0.014696	-0.001015	1.2e-05	-0.001027
2.08	0.007968	-0.000974	-1e-06	-0.000973
2.09	0.004749	-0.000946	7e-06	-0.000953
2.1	0.005609	-0.000948	-4e-06	-0.000944
2.11	-0.001991	-0.000933	-2.1e-05	-0.000912
2.12	-0.006505	-0.000897	-2e-06	-0.000895
2.13	0.000506	-0.000822	2.8e-05	-0.00085
2.14	0.005463	-0.000854	3.2e-05	-0.000886
2.15	0.005357	-0.000869	9e-06	-0.000878
2.16	0.00413	-0.000654	-4e-06	-0.00065
2.17	0.003226	-0.000512	7e-06	-0.000519
2.18	0.002408	-0.000464	1.7e-05	-0.000481
2.19	-0.000719	-0.000257	1.6e-05	-0.000273
2.2	-0.00349	9.3e-05	4e-06	8.9e-05
2.21	-0.001009	0.000377	5e-06	0.000372
2.22	0.002098	0.000932	6e-06	0.000926
2.23	0.001576	0.002032	-6e-06	0.002038
2.24	0.002038	0.00338	7e-06	0.003373
2.25	0.000906	0.004937	1.8e-05	0.004919
2.26	-0.003783	0.005623	1e-06	0.005622
2.27	-0.005461	0.004454	-5e-06	0.004459
2.28	-0.00394	0.003117	-1.5e-05	0.003132
2.29	-0.006483	0.002561	-2e-05	0.002581
2.3	-0.007166	0.002092	4e-06	0.002088
2.31	-0.000691	0.001491	5e-06	0.001486
2.32	-0.003044	0.001036	-2.1e-05	0.001057
2.33	-0.009123	0.000754	-1.9e-05	0.000773
2.34	-0.005512	0.000503	-1.1e-05	0.000514
2.35	-0.004245	0.000372	-2.2e-05	0.000394
2.36	-0.007534	0.000222	-1.8e-05	0.00024
2.37	-0.005919	5.4e-05	2e-06	5.2e-05
2.38	-0.003367	-4.2e-05	-3e-06	-3.9e-05
2.39	-0.00081	-0.000166	-2.1e-05	-0.000145
2.4	0.004691	-0.00047	-1.2e-05	-0.000458
2.41	0.004895	-0.000739	7e-06	-0.000746
2.42	-0.003496	-0.000718	1e-06	-0.000719
2.43	-0.005074	-0.000865	-1.1e-05	-0.000854
2.44	0.006648	-0.001072	-2e-06	-0.00107
2.45	0.007043	-0.00108	4e-06	-0.001084
2.46	-0.007445	-0.001202	-3e-06	-0.001199
2.47	-0.010055	-0.001423	-7e-06	-0.001416
2.48	-0.001336	-0.001633	-1.4e-05	-0.001619
2.49	0.001948	-0.00198	-2e-05	-0.00196
2.5	0.003791	-0.002607	-2.1e-05	-0.002586
2.51	0.005744	-0.003495	-4e-06	-0.003491
2.52	0.000229	-0.004618	1.3e-05	-0.004631
2.53	-0.003419	-0.006181	8e-06	-0.006189
2.54	-0.002323	-0.007333	1e-06	-0.007334
2.55	-0.006852	-0.006746	7e-06	-0.006753
2.56	-0.008435	-0.005409	1.4e-05	-0.005423
2.57	-0.00084	-0.004709	-1e-06	-0.004708
2.58	0.002494	-0.004101	-2e-05	-0.004081
2.59	0.000324	-0.003374	4e-06	-0.003378
2.6	0.00087	-0.00297	2.1e-05	-0.002991
2.61	1.5e-05	-0.002733	0	-0.002733
2.62	-0.000599	-0.002402	7e-06	-0.002409
2.63	0.00066	-0.002141	1.1e-05	-0.002152
2.64	-0.001618	-0.001923	-1.7e-05	-0.001906
2.65	0.004247	-0.001611	-1.2e-05	-0.001599
2.66	0.013926	-0.001425	1.7e-05	-0.001442
2.67	0.006674	-0.001353	1.7e-05	-0.00137
2.68	-0.004847	-0.001329	1e-06	-0.00133
2.69	-0.005563	-0.001177	-3e-06	-0.001174
2.7	-0.003301	-0.000976	5e-06	-0.000981
2.71	-0.002129	-0.000979	2e-06	-0.000981
2.72	0.001036	-0.000942	-7e-06	-0.000935
2.73	0.000738	-0.000795	-9e-06	-0.000786
2.74	-0.001616	-0.000787	-6e-06	-0.000781
2.75	0.001218	-0.000801	-1e-05	-0.000791
2.76	0.00319	-0.000652	-3e-06	-0.000649
2.77	-0.000836	-0.000466	9e-06	-0.000475
2.78	-0.002613	-0.000389	-8e-06	-0.000381
2.79	-0.002345	-0.000239	-2.1e-05	-0.000218
2.8	-0.005054	0.000143	-3e-06	0.000146
2.81	-0.007674	0.000682	0	0.000682
2.82	-0.007611	0.001482	-1.1e-05	0.001493
2.83	-0.006372	0.002623	-1.2e-05	0.002635
2.84	-0.004733	0.004125	1e-06	0.004124
2.85	-0.003147	0.005415	1.8e-05	0.005397
2.86	-0.004734	0.005195	-1e-06	0.005196
2.87	-0.003298	0.003796	-9e-06	0.003805
2.88	0.003785	0.00282	9e-06	0.002811
2.89	0.002684	0.002287	-2e-06	0.002289
2.9	-0.002263	0.001663	-2.7e-05	0.00169
2.91	0.002801	0.001263	-4.2e-05	0.001305
2.92	0.009058	0.000907	-1.5e-05	0.000922
2.93	0.002525	0.000522	1.4e-05	0.000508
2.94	-0.004402	0.000303	-2.1e-05	0.000324
2.95	0.00149	8e-06	-4.5e-05	5.3e-05
2.96	0.005086	-0.000187	-1.7e-05	-0.00017
2.97	-0.000893	-0.000322	-1.1e-05	-0.000311
2.98	0.000465	-0.000435	-1.5e-05	-0.00042
2.99	0.004837	-0.000469	-9e-06	-0.00046
3	-0.001441	-0.000592	-2.3e-05	-0.000569
3.01	-0.007269	-0.00072	-3.3e-05	-0.000687
3.02	-0.005038	-0.000945	-1.9e-05	-0.000926
3.03	0.001248	-0.001111	-4e-06	-0.001107
3.04	0.001415	-0.001083	-1e-05	-0.001073
3.05	-0.008723	-0.001317	-1.6e-05	-0.001301
3.06	-0.00899	-0.001699	1e-06	-0.0017
3.07	-0.001403	-0.001959	-1e-06	-0.001958
3.08	-0.007723	-0.002253	-2.3e-05	-0.00223
3.09	-0.015286	-0.002885	-1.1e-05	-0.002874
3.1	-0.013071	-0.00403	-5e-06	-0.004025
3.11	-0.0139	-0.005494	-3.6e-05	-0.005458
3.12	-0.011474	-0.006988	-4.2e-05	-0.006946
3.13	-0.007531	-0.007305	-1e-06	-0.007304
3.14	-0.010421	-0.006101	1.7e-05	-0.006118
3.15	-0.007645	-0.004968	-1.4e-05	-0.004954
3.16	-0.005214	-0.004485	-2.2e-05	-0.004463
3.17	-0.012669	-0.003904	-1.2e-05	-0.003892
3.18	-0.015577	-0.003332	-2.9e-05	-0.003303
3.19	-0.010378	-0.002928	-3.2e-05	-0.002896
3.2	-0.009587	-0.002446	-1.2e-05	-0.002434
3.21	-0.012444	-0.00218	-7e-06	-0.002173
3.22	-0.01155	-0.002078	-2.3e-05	-0.002055
3.23	-0.007856	-0.00183	-2.7e-05	-0.001803
3.24	-0.005041	-0.001574	-1.6e-05	-0.001558
3.25	-0.005418	-0.001494	-2.3e-05	-0.001471
3.26	-0.009401	-0.001448	-2.4e-05	-0.001424
3.27	-0.012848	-0.001236	1e-06	-0.001237
3.28	-0.014593	-0.001155	4e-06	-0.001159
3.29	-0.012776	-0.001156	-1.9e-05	-0.001137
3.3	-0.004402	-0.000924	-1.7e-05	-0.000907
3.31	0.000142	-0.000793	-3e-06	-0.00079
3.32	-0.00601	-0.000845	-2e-06	-0.000843
3.33	-0.012405	-0.00086	-1.3e-05	-0.000847
3.34	-0.011996	-0.000768	-1.9e-05	-0.000749
3.35	-0.00861	-0.000694	-3e-06	-0.000691
3.36	-0.007727	-0.000649	1e-06	-0.00065
3.37	-0.010663	-0.000468	-2.2e-05	-0.000446
3.38	-0.013093	-0.000279	-2.2e-05	-0.000257
3.39	-0.011823	-3.1e-05	-7e-06	-2.4e-05
3.4	-0.00612	0.000471	-5e-06	0.000476
3.41	-0.0031	0.001242	-2e-05	0.001262
3.42	-0.008444	0.002477	-2.4e-05	0.002501
3.43	-0.008747	0.004118	-1.6e-05	0.004134
3.44	-0.000185	0.005531	-1.9e-05	0.00555
3.45	0.001462	0.005405	-2.4e-05	0.005429
3.46	-0.002386	0.003877	-2.1e-05	0.003898
3.47	-0.001499	0.002896	-1.5e-05	0.002911
3.48	-0.000536	0.00242	-9e-06	0.002429
3.49	-0.001959	0.001772	-1.8e-05	0.00179
3.5	-0.002914	0.001171	-3.9e-05	0.00121
3.51	-0.001842	0.000784	-3.6e-05	0.00082
3.52	-0.002566	0.000684	-2.4e-05	0.000708
3.53	-0.005155	0.000428	-3.4e-05	0.000462
3.54	-0.0024	2e-05	-2.9e-05	4.9e-05
3.55	0.001224	-8.3e-05	-1.7e-05	-6.6e-05
3.56	-0.004277	-0.000176	-2.1e-05	-0.000155
3.57	-0.010204	-0.000421	-2.1e-05	-0.0004
3.58	-0.007034	-0.000554	-3e-05	-0.000524
3.59	-0.003187	-0.00058	-3e-05	-0.00055
3.6	-0.004728	-0.000714	-2.9e-05	-0.000685
3.61	-0.006345	-0.000907	-4.1e-05	-0.000866
3.62	-0.007911	-0.000983	-3.4e-05	-0.000949
3.63	-0.010777	-0.000993	-1.9e-05	-0.000974
3.64	-0.007517	-0.00107	-2.8e-05	-0.001042
3.65	-0.004432	-0.001224	-4.6e-05	-0.001178
3.66	-0.007295	-0.001304	-5.4e-05	-0.00125
3.67	-0.008973	-0.001462	-3.4e-05	-0.001428
3.68	-0.009244	-0.001816	-1.4e-05	-0.001802
3.69	-0.012814	-0.002219	-2.2e-05	-0.002197
3.7	-0.015542	-0.002841	-3.5e-05	-0.002806
3.71	-0.011583	-0.003795	-3.8e-05	-0.003757
3.72	-0.007163	-0.005296	-3.7e-05	-0.005259
3.73	-0.003705	-0.006944	-3.6e-05	-0.006908
3.74	0.000776	-0.007248	-2.9e-05	-0.007219
3.75	0.001444	-0.006089	-2.6e-05	-0.006063
3.76	-9.9e-05	-0.004972	-1.9e-05	-0.004953
3.77	-0.000759	-0.004383	-1.6e-05	-0.004367
3.78	-0.000988	-0.00383	-2.6e-05	-0.003804
3.79	-0.002716	-0.003307	-2.4e-05	-0.003283
3.8	-0.004783	-0.002932	-2.6e-05	-0.002906
3.81	-0.004076	-0.002497	-3e-05	-0.002467
3.82	-0.002643	-0.002138	-2.2e-05	-0.002116
3.83	-2.5e-05	-0.002005	-2.4e-05	-0.001981
3.84	0.000795	-0.001918	-2.6e-05	-0.001892
3.85	-0.002779	-0.001666	-2.8e-05	-0.001638
3.86	-0.002914	-0.001458	-2e-05	-0.001438
3.87	-0.000119	-0.00146	-1e-06	-0.001459
3.88	-0.001211	-0.001321	-9e-06	-0.001312
3.89	-0.003561	-0.001105	-3.6e-05	-0.001069
3.9	-0.003522	-0.001005	-4.1e-05	-0.000964
3.91	-0.004159	-0.000862	-1.8e-05	-0.000844
3.92	-0.003834	-0.000692	-1.4e-05	-0.000678
3.93	-0.000124	-0.00056	-2.2e-05	-0.000538
3.94	-0.000272	-0.000485	-1.2e-05	-0.000473
3.95	-0.001402	-0.000286	-1.4e-05	-0.000272
3.96	0.000621	9.5e-05	-2.8e-05	0.000123
3.97	-0.000108	0.00052	-2.2e-05	0.000542
3.98	-0.003088	0.001192	-3.6e-05	0.001228
3.99	-0.005096	0.002257	-5.4e-05	0.002311
4	-0.006823	0.003755	-3.6e-05	0.003791
4.01	-0.003658	0.005264	-3.6e-05	0.0053
4.02	0.001762	0.005417	-4.9e-05	0.005466
4.03	-0.000244	0.00414	-2.7e-05	0.004167
4.04	-0.004022	0.002996	-2.9e-05	0.003025
4.05	-0.005441	0.002412	-6.4e-05	0.002476
4.06	-0.005581	0.001786	-5.4e-05	0.00184
4.07	-0.004273	0.001133	-1.9e-05	0.001152
4.08	-0.00519	0.000897	-1.8e-05	0.000915
4.09	-0.00352	0.000743	-2.5e-05	0.000768
4.1	0.0006	0.000381	-3.2e-05	0.000413
4.11	-0.002337	0.000179	-3.6e-05	0.000215
4.12	-0.008777	4.1e-05	-2.9e-05	7e-05
4.13	-0.006642	-0.000238	-2.1e-05	-0.000217
4.14	-0.000847	-0.000476	-2.6e-05	-0.00045
4.15	0.002466	-0.00063	-3.4e-05	-0.000596
4.16	0.004297	-0.000751	-3.8e-05	-0.000713
4.17	0.002031	-0.000751	-4.7e-05	-0.000704
4.18	0.000412	-0.000708	-5.2e-05	-0.000656
4.19	0.002044	-0.000761	-4.2e-05	-0.000719
4.2	-0.000889	-0.000915	-3.1e-05	-0.000884
4.21	-0.005397	-0.000977	-3.8e-05	-0.000939
4.22	-0.007029	-0.001054	-4.9e-05	-0.001005
4.23	-0.007441	-0.001142	-3.8e-05	-0.001104
4.24	-0.00551	-0.00117	-3.5e-05	-0.001135
4.25	0.002475	-0.001251	-6.1e-05	-0.00119
4.26	0.004402	-0.001263	-5.7e-05	-0.001206
4.27	-0.004275	-0.0014	-2.8e-05	-0.001372
4.28	-0.009025	-0.00173	-4.8e-05	-0.001682
4.29	-0.007446	-0.001915	-7.6e-05	-0.001839
4.3	-0.00606	-0.002202	-3.6e-05	-0.002166
4.31	-0.006896	-0.002937	-7e-06	-0.00293
4.32	-0.00675	-0.003987	-3.7e-05	-0.00395
4.33	-0.001625	-0.005389	-4.3e-05	-0.005346
4.34	0.001578	-0.006983	-2e-05	-0.006963
4.35	-0.00145	-0.007456	-1.8e-05	-0.007438
4.36	-0.002469	-0.006374	-3.2e-05	-0.006342
4.37	0.001858	-0.00525	-5.1e-05	-0.005199
4.38	0.002082	-0.004592	-5.8e-05	-0.004534
4.39	0.000769	-0.00387	-3.9e-05	-0.003831
4.4	0.005751	-0.003315	-3.6e-05	-0.003279
4.41	0.008561	-0.002983	-5.4e-05	-0.002929
4.42	0.00437	-0.002569	-4.3e-05	-0.002526
4.43	-0.002018	-0.002258	-3.8e-05	-0.00222
4.44	-0.004567	-0.002063	-5.3e-05	-0.00201
4.45	-0.003183	-0.00176	-4.5e-05	-0.001715
4.46	-0.003882	-0.001526	-4.6e-05	-0.00148
4.47	-0.003564	-0.001468	-5.5e-05	-0.001413
4.48	5e-06	-0.001369	-4.9e-05	-0.00132
4.49	0.001247	-0.001245	-4.1e-05	-0.001204
4.5	-0.001504	-0.001176	-2.6e-05	-0.00115
4.51	-0.003239	-0.001073	-3.4e-05	-0.001039
4.52	-0.002546	-0.00101	-5e-05	-0.00096
4.53	-0.003808	-0.000943	-4.2e-05	-0.000901
4.54	-0.003828	-0.000896	-4e-05	-0.000856
4.55	0.002909	-0.000861	-4.5e-05	-0.000816
4.56	0.006172	-0.000807	-4.8e-05	-0.000759
4.57	0.000446	-0.000802	-6e-05	-0.000742
4.58	-0.002238	-0.00075	-5e-05	-0.0007
4.59	-0.000368	-0.000628	-4e-05	-0.000588
4.6	-0.003125	-0.000497	-5.6e-05	-0.000441
4.61	-0.006169	-0.000353	-4.9e-05	-0.000304
4.62	-0.002389	-0.000199	-3e-05	-0.000169
4.63	-0.004865	0.000114	-4e-05	0.000154
4.64	-0.010207	0.0006	-4.6e-05	0.000646
4.65	-0.005948	0.001322	-4.2e-05	0.001364
4.66	-0.006709	0.002493	-4.2e-05	0.002535
4.67	-0.007594	0.004121	-2.2e-05	0.004143
4.68	-0.001902	0.005558	-5e-06	0.005563
4.69	-0.003911	0.005311	-2.2e-05	0.005333
4.7	-0.007992	0.0038	-3.7e-05	0.003837
4.71	-0.009475	0.00285	-3.7e-05	0.002887
4.72	-0.009677	0.002402	-4e-05	0.002442
4.73	-0.007751	0.001772	-3.8e-05	0.00181
4.74	-0.004565	0.001221	-4e-05	0.001261
4.75	-0.001282	0.000888	-4.5e-05	0.000933
4.76	0.002073	0.000415	-4.7e-05	0.000462
4.77	0.001883	9.8e-05	-4.7e-05	0.000145
4.78	-0.002787	-9e-06	-5.1e-05	4.2e-05
4.79	-0.003351	-0.000235	-5.2e-05	-0.000183
4.8	-0.00284	-0.00037	-5.5e-05	-0.000315
4.81	-0.004484	-0.000333	-5.3e-05	-0.00028
4.82	-0.00126	-0.000435	-3e-05	-0.000405
4.83	0.00163	-0.000673	-3.5e-05	-0.000638
4.84	0.001376	-0.00084	-6e-05	-0.00078
4.85	0.00123	-0.000895	-6.5e-05	-0.00083
4.86	0.000182	-0.000944	-5.9e-05	-0.000885
4.87	0.000741	-0.001084	-5.9e-05	-0.001025
4.88	0.001442	-0.001218	-6.2e-05	-0.001156
4.89	0.001427	-0.00128	-5.8e-05	-0.001222
4.9	0.004861	-0.001406	-5.7e-05	-0.001349
4.91	0.005299	-0.001659	-6e-05	-0.001599
4.92	0.000208	-0.001911	-5.6e-05	-0.001855
4.93	-0.001217	-0.002434	-5.6e-05	-0.002378
4.94	-0.000661	-0.003298	-6.7e-05	-0.003231
4.95	-0.002629	-0.004369	-6.3e-05	-0.004306
4.96	-0.003135	-0.005984	-4.5e-05	-0.005939
4.97	-0.002275	-0.007392	-4.3e-05	-0.007349
4.98	-0.000123	-0.006963	-5e-05	-0.006913
4.99	0.007839	-0.005435	-3.9e-05	-0.005396
5	0.014444	-0.004673	-3.2e-05	-0.004641
5.01	0.010142	-0.004225	-4.9e-05	-0.004176
5.02	0.004289	-0.003557	-4.9e-05	-0.003508
5.03	0.007477	-0.003129	-2.8e-05	-0.003101
5.04	0.009308	-0.002712	-2.8e-05	-0.002684
5.05	0.002107	-0.002371	-4.5e-05	-0.002326
5.06	-0.00019	-0.002154	-5.1e-05	-0.002103
5.07	0.000979	-0.001879	-3.6e-05	-0.001843
5.08	-0.001872	-0.001706	-2.9e-05	-0.001677
5.09	0.001885	-0.001642	-3.6e-05	-0.001606
5.1	0.002775	-0.00158	-3.4e-05	-0.001546
5.11	-0.003441	-0.001458	-3e-05	-0.001428
5.12	-0.000512	-0.001254	-3.1e-05	-0.001223
5.13	0.005336	-0.001085	-2.7e-05	-0.001058
5.14	0.005196	-0.000981	-2.2e-05	-0.000959
5.15	0.003623	-0.00092	-2.5e-05	-0.000895
5.16	0.005177	-0.000728	-4.5e-05	-0.000683
5.17	0.007412	-0.000566	-6.4e-05	-0.000502
5.18	0.003456	-0.000487	-6.7e-05	-0.00042
5.19	-0.001516	-0.000218	-6e-05	-0.000158
5.2	-0.004666	0.000115	-3.1e-05	0.000146
5.21	-0.005496	0.000628	-2.1e-05	0.000649
5.22	0.001493	0.001404	-3.6e-05	0.00144
5.23	0.005544	0.002469	-3.2e-05	0.002501
5.24	0.0014	0.004067	-2.8e-05	0.004095
5.25	-0.001712	0.00549	-4.2e-05	0.005532
5.26	-0.00443	0.005249	-5.2e-05	0.005301
5.27	-0.006713	0.003767	-5.6e-05	0.003823
5.28	-0.001984	0.002883	-5e-05	0.002933
5.29	0.003198	0.002428	-4.6e-05	0.002474
5.3	0.000551	0.001642	-5.6e-05	0.001698
5.31	-0.003045	0.001119	-6.3e-05	0.001182
5.32	-0.00159	0.000772	-5.4e-05	0.000826
5.33	-0.002201	0.000432	-4.8e-05	0.00048
5.34	-0.007648	0.000289	-6e-05	0.000349
5.35	-0.011668	4.2e-05	-5e-05	9.2e-05
5.36	-0.010946	-0.000179	-3.9e-05	-0.00014
5.37	-0.010028	-0.000141	-6e-05	-8.1e-05
5.38	-0.010427	-0.000205	-7.4e-05	-0.000131
5.39	-0.010845	-0.000455	-5.6e-05	-0.000399
5.4	-0.015797	-0.000561	-4.3e-05	-0.000518
5.41	-0.014702	-0.000644	-5.5e-05	-0.000589
5.42	-0.009166	-0.000738	-6.3e-05	-0.000675
5.43	-0.014399	-0.000743	-6.7e-05	-0.000676
5.44	-0.016146	-0.000904	-6e-05	-0.000844
5.45	-0.008633	-0.001106	-5e-05	-0.001056
5.46	-0.004199	-0.001158	-6.1e-05	-0.001097
5.47	-0.004454	-0.001289	-6.8e-05	-0.001221
5.48	-0.003185	-0.001535	-6.5e-05	-0.00147
5.49	-0.000613	-0.001663	-6.8e-05	-0.001595
5.5	-0.001513	-0.001859	-8e-05	-0.001779
5.51	-0.007668	-0.00236	-8.5e-05	-0.002275
5.52	-0.013659	-0.003087	-6.6e-05	-0.003021
5.53	-0.012085	-0.004174	-3.4e-05	-0.00414
5.54	-0.008392	-0.00573	-3.4e-05	-0.005696
5.55	-0.007749	-0.007224	-6.3e-05	-0.007161
5.56	-0.007485	-0.007274	-6.7e-05	-0.007207
5.57	-0.007257	-0.005872	-4.1e-05	-0.005831
5.58	-0.007078	-0.004871	-3.6e-05	-0.004835
5.59	-0.006541	-0.004457	-5e-05	-0.004407
5.6	-0.006305	-0.00388	-5.6e-05	-0.003824
5.61	-0.007971	-0.00322	-5.3e-05	-0.003167
5.62	-0.011374	-0.002801	-5.3e-05	-0.002748
5.63	-0.013223	-0.002683	-4.9e-05	-0.002634
5.64	-0.012723	-0.002432	-4.9e-05	-0.002383
5.65	-0.010108	-0.002054	-4.3e-05	-0.002011
5.66	-0.006906	-0.001825	-3.1e-05	-0.001794
5.67	-0.009318	-0.001711	-4.7e-05	-0.001664
5.68	-0.010587	-0.001673	-6.9e-05	-0.001604
5.69	-0.002893	-0.001509	-6.3e-05	-0.001446
5.7	-0.004935	-0.00128	-5e-05	-0.00123
5.71	-0.01932	-0.00125	-5e-05	-0.0012
5.72	-0.020198	-0.001285	-4.6e-05	-0.001239
5.73	-0.009187	-0.001192	-3.9e-05	-0.001153
5.74	-0.007602	-0.000913	-5.1e-05	-0.000862
5.75	-0.013588	-0.000799	-7e-05	-0.000729
5.76	-0.016351	-0.000761	-6.5e-05	-0.000696
5.77	-0.017931	-0.000645	-3.6e-05	-0.000609
5.78	-0.022736	-0.000632	-4e-05	-0.000592
5.79	-0.020407	-0.0005	-6.7e-05	-0.000433
5.8	-0.008078	-0.000295	-5.9e-05	-0.000236
5.81	-0.003003	-0.00013	-5e-05	-8e-05
5.82	-0.005665	0.000161	-5.6e-05	0.000217
5.83	-0.00583	0.000713	-3.8e-05	0.000751
5.84	-0.004209	0.001566	-3e-05	0.001596
5.85	-0.003898	0.002839	-4.1e-05	0.00288
5.86	-0.004559	0.004543	-5e-05	0.004593
5.87	-0.006347	0.005629	-5.8e-05	0.005687
5.88	-0.005662	0.004915	-6.5e-05	0.00498
5.89	-0.005857	0.003428	-6.6e-05	0.003494
5.9	-0.008082	0.002756	-5.3e-05	0.002809
5.91	-0.003888	0.002403	-4.9e-05	0.002452
5.92	0.000648	0.001592	-6.6e-05	0.001658
5.93	-0.002365	0.001055	-6.3e-05	0.001118
5.94	-0.006378	0.00095	-5.1e-05	0.001001
5.95	-0.007601	0.000528	-5.6e-05	0.000584
5.96	-0.010795	7.7e-05	-7.9e-05	0.000156
5.97	-0.014415	-3.1e-05	-8e-05	4.9e-05
5.98	-0.015692	-3.9e-05	-5.1e-05	1.2e-05
5.99	-0.017329	-0.000224	-5.9e-05	-0.000165
6	-0.020384	-0.000488	-8.5e-05	-0.000403
6.01	-0.022843	-0.000562	-5.9e-05	-0.000503
6.02	-0.017868	-0.000656	-3.9e-05	-0.000617
6.03	-0.007463	-0.000832	-5.8e-05	-0.000774
6.04	-0.007556	-0.001007	-7e-05	-0.000937
6.05	-0.01447	-0.001024	-6.8e-05	-0.000956
6.06	-0.014652	-0.001012	-5.1e-05	-0.000961
6.07	-0.012297	-0.001226	-5.1e-05	-0.001175
6.08	-0.007	-0.001378	-8.7e-05	-0.001291
6.09	-0.002224	-0.001478	-8.2e-05	-0.001396
6.1	-0.00451	-0.001706	-5e-05	-0.001656
6.11	-0.007833	-0.002087	-7.2e-05	-0.002015
6.12	-0.010459	-0.002716	-8.4e-05	-0.002632
6.13	-0.01062	-0.003547	-6.2e-05	-0.003485
6.14	-0.007695	-0.004742	-6.7e-05	-0.004675
6.15	-0.006544	-0.006418	-8.1e-05	-0.006337
6.16	-0.006501	-0.007377	-6.5e-05	-0.007312
6.17	-0.003219	-0.006599	-4.8e-05	-0.006551
6.18	-0.000155	-0.005312	-6.7e-05	-0.005245
6.19	0.000639	-0.004721	-8.7e-05	-0.004634
6.2	-0.000277	-0.004242	-7.5e-05	-0.004167
6.21	-0.004825	-0.00348	-6.6e-05	-0.003414
6.22	-0.007051	-0.002978	-6.6e-05	-0.002912
6.23	-0.006032	-0.002755	-4.8e-05	-0.002707
6.24	-0.007479	-0.002555	-5.6e-05	-0.002499
6.25	-0.00962	-0.002321	-8e-05	-0.002241
6.26	-0.008902	-0.002012	-6.1e-05	-0.001951
6.27	-0.009785	-0.001682	-3.2e-05	-0.00165
6.28	-0.013322	-0.001565	-3.4e-05	-0.001531
6.29	-0.016921	-0.001617	-6.1e-05	-0.001556
6.3	-0.017639	-0.001378	-8.2e-05	-0.001296
6.31	-0.017399	-0.001223	-8.3e-05	-0.00114
6.32	-0.016554	-0.001313	-7.3e-05	-0.00124
6.33	-0.014303	-0.001121	-6.8e-05	-0.001053
6.34	-0.016144	-0.000914	-6.4e-05	-0.00085
6.35	-0.017642	-0.000878	-5.4e-05	-0.000824
6.36	-0.014063	-0.000753	-5.8e-05	-0.000695
6.37	-0.010408	-0.000497	-6.6e-05	-0.000431
6.38	-0.008797	-0.000299	-6.1e-05	-0.000238
6.39	-0.010531	-0.000119	-4.5e-05	-7.4e-05
6.4	-0.013457	0.000345	-4.4e-05	0.000389
6.41	-0.01309	0.001069	-5.9e-05	0.001128
6.42	-0.014592	0.002145	-6.5e-05	0.00221
6.43	-0.015308	0.003817	-4.8e-05	0.003865
6.44	-0.011089	0.005341	-5.4e-05	0.005395
6.45	-0.009239	0.005297	-8.2e-05	0.005379
6.46	-0.009472	0.003875	-8.9e-05	0.003964
6.47	-0.006989	0.002851	-7.6e-05	0.002927
6.48	-0.006076	0.002351	-6.9e-05	0.00242
6.49	-0.007805	0.00166	-6.3e-05	0.001723
6.5	-0.00936	0.001117	-6e-05	0.001177
6.51	-0.008765	0.000764	-6.8e-05	0.000832
6.52	-0.006674	0.000485	-7.4e-05	0.000559
6.53	-0.007406	0.000335	-6.8e-05	0.000403
6.54	-0.010424	9.7e-05	-6.3e-05	0.00016
6.55	-0.012394	-9.4e-05	-8.2e-05	-1.2e-05
6.56	-0.012461	-0.000157	-0.0001	-5.7e-05
6.57	-0.010294	-0.000398	-8.8e-05	-0.00031
6.58	-0.008848	-0.000692	-7.8e-05	-0.000614
6.59	-0.010192	-0.000779	-8.3e-05	-0.000696
6.6	-0.006102	-0.00088	-8.3e-05	-0.000797
6.61	-0.001982	-0.001009	-7.2e-05	-0.000937
6.62	-0.005859	-0.000917	-5.8e-05	-0.000859
6.63	-0.00889	-0.000924	-5.7e-05	-0.000867
6.64	-0.013152	-0.001131	-7.3e-05	-0.001058
6.65	-0.017244	-0.001235	-0.000101	-0.001134
6.66	-0.013577	-0.001324	-0.000103	-0.001221
6.67	-0.0147	-0.001528	-7.5e-05	-0.001453
6.68	-0.018804	-0.001883	-7.5e-05	-0.001808
6.69	-0.015594	-0.002248	-9.6e-05	-0.002152
6.7	-0.013265	-0.002784	-8.8e-05	-0.002696
6.71	-0.01618	-0.003851	-6.8e-05	-0.003783
6.72	-0.017548	-0.005367	-7.7e-05	-0.00529
6.73	-0.016804	-0.006929	-8.2e-05	-0.006847
6.74	-0.017483	-0.007345	-6.7e-05	-0.007278
6.75	-0.014598	-0.00618	-7.2e-05	-0.006108
6.76	-0.013044	-0.005011	-8.8e-05	-0.004923
6.77	-0.017942	-0.004417	-7.8e-05	-0.004339
6.78	-0.016974	-0.003797	-6.4e-05	-0.003733
6.79	-0.014357	-0.003242	-6.8e-05	-0.003174
6.8	-0.018615	-0.003018	-7.8e-05	-0.00294
6.81	-0.020079	-0.002809	-7.7e-05	-0.002732
6.82	-0.015977	-0.002342	-7.4e-05	-0.002268
6.83	-0.011527	-0.002107	-6.5e-05	-0.002042
6.84	-0.010779	-0.001971	-6.1e-05	-0.00191
6.85	-0.013158	-0.00144	-7.5e-05	-0.001365
6.86	-0.011741	-0.000736	-9.5e-05	-0.000641
6.87	-0.007633	-5.4e-05	-9.9e-05	4.5e-05
6.88	-0.008805	0.000772	-8.5e-05	0.000857
6.89	-0.012023	0.001672	-6.6e-05	0.001738
6.9	-0.007538	0.002536	-6.4e-05	0.0026
6.91	-0.00069	0.003433	-6.8e-05	0.003501
6.92	-0.003299	0.004337	-7e-05	0.004407
6.93	-0.008045	0.005431	-8.5e-05	0.005516
6.94	-0.007745	0.006448	-8.7e-05	0.006535
6.95	-0.008214	0.007346	-6.7e-05	0.007413
6.96	-0.005951	0.008416	-7.6e-05	0.008492
6.97	-0.00181	0.009501	-9.2e-05	0.009593
6.98	-0.002677	0.010627	-8.2e-05	0.010709
6.99	-0.004479	0.011702	-7.2e-05	0.011774
7	-0.005037	0.01251	-8.2e-05	0.012592
7.01	-0.00646	0.013417	-7.8e-05	0.013495
7.02	-0.008555	0.014605	-7.4e-05	0.014679
7.03	-0.005483	0.015635	-7.9e-05	0.015714
7.04	0.003206	0.016419	-5.9e-05	0.016478
7.05	0.002028	0.017476	-5.9e-05	0.017535
7.06	-0.007028	0.018638	-7.2e-05	0.01871
7.07	-0.008081	0.019476	-5.9e-05	0.019535
7.08	-0.007694	0.020414	-6.1e-05	0.020475
7.09	-0.007911	0.021608	-6.9e-05	0.021677
7.1	-0.00873	0.022567	-5.2e-05	0.022619
7.11	-0.013844	0.02347	-4.8e-05	0.023518
7.12	-0.013227	0.024639	-4.5e-05	0.024684
7.13	-0.011463	0.025626	-3.5e-05	0.025661
7.14	-0.011514	0.02647	-3.5e-05	0.026505
7.15	-0.004916	0.027535	-4.9e-05	0.027584
7.16	-0.001681	0.028542	-6.5e-05	0.028607
7.17	-0.008526	0.029454	-6.3e-05	0.029517
7.18	-0.012987	0.03053	-4.7e-05	0.030577
7.19	-0.008303	0.031559	-3.4e-05	0.031593
7.2	-0.000911	0.032533	-4.1e-05	0.032574
7.21	-0.003463	0.033706	-5.8e-05	0.033764
7.22	-0.009853	0.034755	-5.6e-05	0.034811
7.23	-0.009496	0.035649	-5.5e-05	0.035704
7.24	-0.0092	0.036809	-5.7e-05	0.036866
7.25	-0.009426	0.037921	-5.5e-05	0.037976
7.26	-0.006056	0.038744	-5.4e-05	0.038798
7.27	-0.004362	0.039838	-6.2e-05	0.0399
7.28	-0.006697	0.041026	-7.3e-05	0.041099
7.29	-0.008148	0.041866	-5.7e-05	0.041923
7.3	-0.00875	0.042843	-4.2e-05	0.042885
7.31	-0.008152	0.04393	-6.6e-05	0.043996
7.32	-0.004967	0.044946	-9.5e-05	0.045041
7.33	-0.002905	0.04612	-8.2e-05	0.046202
7.34	0.000412	0.047201	-5.7e-05	0.047258
7.35	0.002998	0.048126	-5.8e-05	0.048184
7.36	0.000979	0.049115	-7.7e-05	0.049192
7.37	-0.000904	0.0501	-8.8e-05	0.050188
7.38	-0.005932	0.051068	-8e-05	0.051148
7.39	-0.010691	0.052126	-7.7e-05	0.052203
7.4	-0.004454	0.053261	-8.7e-05	0.053348
7.41	-9.5e-05	0.054253	-7.7e-05	0.05433
7.42	-0.001549	0.055153	-7e-05	0.055223
7.43	0.0037	0.056208	-8.8e-05	0.056296
7.44	0.009101	0.05715	-8.9e-05	0.057239
7.45	0.00673	0.057999	-7.6e-05	0.058075
7.46	0.006501	0.059062	-7.8e-05	0.05914
7.47	0.01131	0.060082	-8.4e-05	0.060166
7.48	0.014092	0.061042	-9.6e-05	0.061138
7.49	0.01261	0.062069	-0.000103	0.062172
7.5	0.010611	0.063051	-9.3e-05	0.063144
7.51	0.009058	0.064078	-8.7e-05	0.064165
7.52	0.006421	0.065094	-8.8e-05	0.065182
7.53	0.002381	0.066078	-8.2e-05	0.06616
7.54	-0.001063	0.067143	-8.4e-05	0.067227
7.55	-0.000101	0.068202	-8.8e-05	0.06829
7.56	0.002284	0.069149	-8.5e-05	0.069234
7.57	-0.000504	0.070138	-8.3e-05	0.070221
7.58	-0.005193	0.071295	-8.5e-05	0.07138
7.59	-0.002395	0.07239	-7.7e-05	0.072467
7.6	0.005629	0.073391	-8.2e-05	0.073473
7.61	0.006823	0.074465	-0.000103	0.074568
7.62	0.002105	0.075489	-8.7e-05	0.075576
7.63	-0.001785	0.076378	-6.6e-05	0.076444
7.64	0.000322	0.07737	-8.1e-05	0.077451
7.65	0.004245	0.078504	-8.5e-05	0.078589
7.66	0.005595	0.079498	-7.8e-05	0.079576
7.67	0.007589	0.080516	-9.3e-05	0.080609
7.68	0.008286	0.081759	-0.000107	0.081866
7.69	0.00771	0.082788	-0.000102	0.08289
7.7	0.00616	0.083592	-9.1e-05	0.083683
7.71	0.003764	0.084658	-8.5e-05	0.084743
7.72	0.003259	0.085799	-0.000101	0.0859
7.73	0.006177	0.086708	-0.000111	0.086819
7.74	0.007021	0.087729	-9.2e-05	0.087821
7.75	0.006866	0.088736	-9.3e-05	0.088829
7.76	0.008589	0.089537	-0.000105	0.089642
7.77	0.005977	0.090665	-0.0001	0.090765
7.78	0.005691	0.091879	-9.1e-05	0.09197
7.79	0.009018	0.092721	-8.3e-05	0.092804
7.8	0.004853	0.093655	-9e-05	0.093745
7.81	0.002464	0.094756	-0.000102	0.094858
7.82	0.00775	0.095749	-9.9e-05	0.095848
7.83	0.007358	0.096742	-9.2e-05	0.096834
7.84	0.001953	0.097822	-8.4e-05	0.097906
7.85	0.001573	0.098794	-7.8e-05	0.098872
7.86	0.004519	0.099686	-8.8e-05	0.099774
7.87	0.009121	0.10067	-9e-05	0.10076
7.88	0.011035	0.101638	-9e-05	0.101728
7.89	0.004565	0.102736	-0.0001	0.102836
7.9	0.003201	0.103979	-0.000102	0.104081
7.91	0.009005	0.104922	-0.000102	0.105024
7.92	0.006155	0.10577	-0.000101	0.105871
7.93	0.003399	0.106883	-0.000103	0.106986
7.94	0.009464	0.107869	-0.000107	0.107976
7.95	0.011374	0.10879	-0.000103	0.108893
7.96	0.01479	0.109915	-0.000104	0.110019
7.97	0.02084	0.110924	-0.000116	0.11104
7.98	0.016482	0.111807	-0.000111	0.111918
7.99	0.01049	0.11292	-0.000107	0.113027
8	0.012848	0.114051	-0.00012	0.114171
8.01	0.011356	0.115004	-0.000107	0.115111
8.02	0.007911	0.116095	-9e-05	0.116185
8.03	0.013995	0.117193	-0.000102	0.117295
8.04	0.02133	0.118047	-0.000117	0.118164
8.05	0.023396	0.118996	-0.000135	0.119131
8.06	0.023815	0.120075	-0.000134	0.120209
8.07	0.027975	0.121046	-0.000109	0.121155
8.08	0.032588	0.12212	-0.000111	0.122231
8.09	0.030119	0.123105	-0.000129	0.123234
8.1	0.029947	0.123923	-0.000126	0.124049
8.11	0.036365	0.125072	-0.000125	0.125197
8.12	0.03634	0.126352	-0.000141	0.126493
8.13	0.032518	0.127231	-0.000141	0.127372
8.14	0.032432	0.12816	-0.000127	0.128287
8.15	0.028181	0.129327	-0.000127	0.129454
8.16	0.027733	0.130218	-0.000135	0.130353
8.17	0.039502	0.131124	-0.000137	0.131261
8.18	0.047516	0.13227	-0.000128	0.132398
8.19	0.046524	0.133244	-0.000124	0.133368
8.2	0.043798	0.134148	-0.000131	0.134279
8.21	0.039676	0.135191	-0.000136	0.135327
8.22	0.037778	0.136195	-0.000144	0.136339
8.23	0.040094	0.137135	-0.000149	0.137284
8.24	0.045088	0.138208	-0.000148	0.138356
8.25	0.053023	0.13933	-0.00014	0.13947
8.26	0.058482	0.14023	-0.000135	0.140365
8.27	0.055503	0.141262	-0.000151	0.141413
8.28	0.050144	0.14244	-0.000157	0.142597
8.29	0.047456	0.143379	-0.000151	0.14353
8.3	0.047928	0.144322	-0.000151	0.144473
8.31	0.054021	0.145315	-0.000168	0.145483
8.32	0.061844	0.146227	-0.000179	0.146406
8.33	0.065921	0.147395	-0.000172	0.147567
8.34	0.06373	0.148537	-0.000169	0.148706
8.35	0.061779	0.149333	-0.000182	0.149515
8.36	0.066813	0.150355	-0.000183	0.150538
8.37	0.068663	0.151605	-0.000167	0.151772
8.38	0.067556	0.152459	-0.000157	0.152616
8.39	0.072212	0.153308	-0.000172	0.15348
8.4	0.077859	0.154528	-0.000194	0.154722
8.41	0.078885	0.15551	-0.000214	0.155724
8.42	0.074008	0.156446	-0.000219	0.156665
8.43	0.072085	0.157563	-0.000203	0.157766
8.44	0.078882	0.158481	-0.000202	0.158683
8.45	0.084852	0.159344	-0.000214	0.159558
8.46	0.080441	0.160442	-0.000209	0.160651
8.47	0.078621	0.161517	-0.000211	0.161728
8.48	0.086744	0.162462	-0.000217	0.162679
8.49	0.08786	0.163436	-0.000216	0.163652
8.5	0.085582	0.164468	-0.000215	0.164683
8.51	0.089139	0.165443	-0.00022	0.165663
8.52	0.092864	0.166459	-0.000215	0.166674
8.53	0.09175	0.167537	-0.000203	0.16774
8.54	0.086834	0.168637	-0.000222	0.168859
8.55	0.0894	0.169693	-0.000243	0.169936
8.56	0.102139	0.170651	-0.000231	0.170882
8.57	0.105123	0.171714	-0.000226	0.17194
8.58	0.100824	0.172755	-0.000242	0.172997
8.59	0.10294	0.173704	-0.000247	0.173951
8.6	0.103839	0.174581	-0.000225	0.174806
8.61	0.105812	0.175596	-0.000227	0.175823
8.62	0.110191	0.176848	-0.000261	0.177109
8.63	0.10886	0.177921	-0.00025	0.178171
8.64	0.108918	0.178811	-0.000219	0.17903
8.65	0.115979	0.179834	-0.000239	0.180073
8.66	0.119836	0.180856	-0.000259	0.181115
8.67	0.117401	0.181862	-0.00025	0.182112
8.68	0.119964	0.182979	-0.000246	0.183225
8.69	0.12888	0.183992	-0.000244	0.184236
8.7	0.13276	0.184912	-0.000261	0.185173
8.71	0.132111	0.186056	-0.000293	0.186349
8.72	0.131059	0.187121	-0.000271	0.187392
8.73	0.127998	0.18791	-0.000244	0.188154
8.74	0.130203	0.188833	-0.000272	0.189105
8.75	0.133878	0.189947	-0.000288	0.190235
8.76	0.133726	0.191013	-0.000275	0.191288
8.77	0.13558	0.191834	-0.000284	0.192118
8.78	0.141398	0.1928	-0.000286	0.193086
8.79	0.148145	0.193999	-0.000262	0.194261
8.8	0.147869	0.194847	-0.000254	0.195101
8.81	0.144738	0.195755	-0.000255	0.19601
8.82	0.151634	0.196941	-0.000249	0.19719
8.83	0.160018	0.197874	-0.000264	0.198138
8.84	0.158968	0.198759	-0.000287	0.199046
8.85	0.161205	0.199817	-0.000294	0.200111
8.86	0.165441	0.200892	-0.000295	0.201187
8.87	0.161631	0.201881	-0.000296	0.202177
8.88	0.163662	0.202759	-0.000277	0.203036
8.89	0.174296	0.203717	-0.000261	0.203978
8.9	0.173717	0.204848	-0.000274	0.205122
8.91	0.166633	0.205884	-0.000287	0.206171
8.92	0.172456	0.206832	-0.000278	0.20711
8.93	0.18297	0.208023	-0.000276	0.208299
8.94	0.178454	0.209059	-0.000298	0.209357
8.95	0.170502	0.209886	-0.00031	0.210196
8.96	0.177455	0.211083	-0.0003	0.211383
8.97	0.184103	0.212173	-0.000299	0.212472
8.98	0.183069	0.212912	-0.000321	0.213233
8.99	0.187516	0.214043	-0.000325	0.214368
9	0.196888	0.2153	-0.000301	0.215601
9.01	0.200561	0.21617	-0.000307	0.216477
9.02	0.197881	0.217144	-0.000334	0.217478
9.03	0.196571	0.21821	-0.000307	0.218517
9.04	0.200302	0.219183	-0.000276	0.219459
9.05	0.204547	0.220316	-0.000313	0.220629
9.06	0.206872	0.221376	-0.000331	0.221707
9.07	0.209664	0.222297	-0.000314	0.222611
9.08	0.211922	0.223416	-0.000331	0.223747
9.09	0.212385	0.224408	-0.00034	0.224748
9.1	0.213952	0.22518	-0.000318	0.225498
9.11	0.216146	0.226256	-0.000318	0.226574
9.12	0.215878	0.227441	-0.000324	0.227765
9.13	0.217871	0.228285	-0.000307	0.228592
9.14	0.221696	0.22909	-0.000308	0.229398
9.15	0.22177	0.230248	-0.00034	0.230588
9.16	0.224232	0.231282	-0.000351	0.231633
9.17	0.230557	0.232132	-0.00033	0.232462
9.18	0.230735	0.233176	-0.000327	0.233503
9.19	0.225469	0.234237	-0.000339	0.234576
9.2	0.227534	0.23527	-0.000339	0.235609
9.21	0.234442	0.236217	-0.000343	0.23656
9.22	0.235495	0.23719	-0.000343	0.237533
9.23	0.236978	0.238291	-0.000345	0.238636
9.24	0.235842	0.239216	-0.000341	0.239557
9.25	0.232422	0.240217	-0.000332	0.240549
9.26	0.239781	0.241304	-0.000352	0.241656
9.27	0.24924	0.242223	-0.000373	0.242596
9.28	0.247471	0.243192	-0.000355	0.243547
9.29	0.243411	0.24413	-0.00035	0.24448
9.3	0.247948	0.245068	-0.00038	0.245448
9.31	0.253524	0.246247	-0.000374	0.246621
9.32	0.251351	0.247281	-0.000355	0.247636
9.33	0.249496	0.248261	-0.000371	0.248632
9.34	0.251974	0.24941	-0.000374	0.249784
9.35	0.254894	0.250409	-0.000355	0.250764
9.36	0.258532	0.251307	-0.000366	0.251673
9.37	0.256767	0.25243	-0.000376	0.252806
9.38	0.255454	0.253528	-0.000373	0.253901
9.39	0.262871	0.254492	-0.000373	0.254865
9.4	0.265161	0.255589	-0.00038	0.255969
9.41	0.26197	0.256565	-0.000397	0.256962
9.42	0.266513	0.257497	-0.000404	0.257901
9.43	0.275504	0.258663	-0.000398	0.259061
9.44	0.275469	0.259567	-0.00039	0.259957
9.45	0.269736	0.260253	-0.000387	0.26064
9.46	0.27613	0.261422	-0.000409	0.261831
9.47	0.287984	0.262671	-0.000429	0.2631
9.48	0.286366	0.263506	-0.000407	0.263913
9.49	0.281449	0.264521	-0.000387	0.264908
9.5	0.282709	0.265755	-0.000403	0.266158
9.51	0.282463	0.266698	-0.00042	0.267118
9.52	0.283278	0.267594	-0.000424	0.268018
9.53	0.287138	0.268549	-0.000423	0.268972
9.54	0.288132	0.269496	-0.000419	0.269915
9.55	0.292779	0.270489	-0.000432	0.270921
9.56	0.300104	0.271462	-0.000456	0.271918
9.57	0.303207	0.272499	-0.000453	0.272952
9.58	0.304151	0.273459	-0.000448	0.273907
9.59	0.306849	0.274401	-0.000468	0.274869
9.6	0.317161	0.275556	-0.000489	0.276045
9.61	0.326767	0.276506	-0.000488	0.276994
9.62	0.321663	0.277314	-0.000488	0.277802
9.63	0.314269	0.278456	-0.000494	0.27895
9.64	0.318596	0.279589	-0.000502	0.280091
9.65	0.32205	0.280409	-0.000516	0.280925
9.66	0.323085	0.281425	-0.000524	0.281949
9.67	0.331027	0.282609	-0.000526	0.283135
9.68	0.336406	0.283495	-0.000543	0.284038
9.69	0.336051	0.284423	-0.000559	0.284982
9.7	0.339608	0.285551	-0.000562	0.286113
9.71	0.344188	0.286496	-0.000575	0.287071
9.72	0.348582	0.287633	-0.000605	0.288238
9.73	0.356019	0.288799	-0.000618	0.289417
9.74	0.35811	0.289576	-0.000637	0.290213
9.75	0.358295	0.290581	-0.000693	0.291274
9.76	0.360616	0.29185	-0.000729	0.292579
9.77	0.359967	0.292823	-0.000743	0.293566
9.78	0.362554	0.29367	-0.000807	0.294477
9.79	0.368017	0.294827	-0.000894	0.295721
9.8	0.368332	0.295914	-0.00095	0.296864
9.81	0.368899	0.296788	-0.001032	0.29782
9.82	0.375825	0.297847	-0.001168	0.299015
9.83	0.382576	0.298849	-0.001314	0.300163
9.84	0.384439	0.299794	-0.001489	0.301283
9.85	0.386828	0.300958	-0.001679	0.302637
9.86	0.385773	0.301911	-0.001856	0.303767
9.87	0.384734	0.302726	-0.002097	0.304823
9.88	0.389234	0.303746	-0.002448	0.306194
9.89	0.393137	0.304836	-0.002894	0.30773
9.9	0.39334	0.305942	-0.003432	0.309374
9.91	0.392672	0.307048	-0.004093	0.311141
9.92	0.393391	0.308031	-0.004843	0.312874
9.93	0.397212	0.308893	-0.005527	0.31442
9.94	0.40422	0.309902	-0.006112	0.316014
9.95	0.410671	0.31096	-0.006749	0.317709
9.96	0.412453	0.311866	-0.007436	0.319302
9.97	0.412328	0.31292	-0.008153	0.321073
9.98	0.41683	0.314036	-0.008948	0.322984
9.99	0.419273	0.314907	-0.009707	0.324614
10	0.419557	0.315928	-0.010403	0.326331
10.01	0.427971	0.317055	-0.011129	0.328184
10.02	0.436047	0.317882	-0.011818	0.3297
10.03	0.435702	0.318827	-0.012442	0.331269
10.04	0.437688	0.31996	-0.013022	0.332982
10.05	0.442645	0.320864	-0.013522	0.334386
10.06	0.442533	0.321841	-0.013959	0.3358
10.07	0.441684	0.322939	-0.014402	0.337341
10.08	0.445015	0.323919	-0.014925	0.338844
10.09	0.451917	0.324912	-0.015523	0.340435
10.1	0.458777	0.325973	-0.016126	0.342099
10.11	0.459238	0.326959	-0.016709	0.343668
10.12	0.458168	0.327801	-0.017335	0.345136
10.13	0.461931	0.328839	-0.018011	0.34685
10.14	0.46551	0.330025	-0.018573	0.348598
10.15	0.470844	0.330954	-0.018994	0.349948
10.16	0.477649	0.331921	-0.019452	0.351373
10.17	0.476871	0.332978	-0.019995	0.352973
10.18	0.478607	0.333926	-0.020583	0.354509
10.19	0.48691	0.334979	-0.021239	0.356218
10.2	0.491009	0.336057	-0.021957	0.358014
10.21	0.492153	0.336944	-0.022667	0.359611
10.22	0.495147	0.337896	-0.023307	0.361203
10.23	0.496473	0.33889	-0.023933	0.362823
10.24	0.498751	0.339856	-0.02459	0.364446
10.25	0.505427	0.340981	-0.025179	0.36616
10.26	0.507855	0.342052	-0.025679	0.367731
10.27	0.503943	0.343044	-0.026205	0.369249
10.28	0.505495	0.344082	-0.02673	0.370812
10.29	0.510969	0.345206	-0.02717	0.372376
10.3	0.512299	0.346169	-0.027605	0.373774
10.31	0.518488	0.347114	-0.028101	0.375215
10.32	0.528885	0.348254	-0.028623	0.376877
10.33	0.528613	0.349213	-0.029164	0.378377
10.34	0.526138	0.350124	-0.029689	0.379813
10.35	0.530364	0.351322	-0.030168	0.38149
10.36	0.535713	0.352307	-0.030608	0.382915
10.37	0.544262	0.353065	-0.030999	0.384064
10.38	0.546753	0.354288	-0.031382	0.38567
10.39	0.542439	0.355458	-0.031783	0.387241
10.4	0.547804	0.356172	-0.032211	0.388383
10.41	0.556787	0.357204	-0.032679	0.389883
10.42	0.556799	0.358443	-0.033168	0.391611
10.43	0.555087	0.359253	-0.033649	0.392902
10.44	0.559734	0.360171	-0.034091	0.394262
10.45	0.563488	0.361248	-0.034533	0.395781
10.46	0.564348	0.362046	-0.035007	0.397053
10.47	0.566234	0.363055	-0.035481	0.398536
10.48	0.571347	0.3643	-0.035953	0.400253
10.49	0.580021	0.365227	-0.036415	0.401642
10.5	0.580086	0.36621	-0.036864	0.403074
10.51	0.57837	0.367408	-0.037341	0.404749
10.52	0.586058	0.368323	-0.037868	0.406191
10.53	0.589421	0.369242	-0.0384	0.407642
10.54	0.592135	0.370435	-0.038925	0.40936
10.55	0.600643	0.371432	-0.039476	0.410908
10.56	0.603751	0.372263	-0.040016	0.412279
10.57	0.605241	0.373206	-0.04053	0.413736
10.58	0.607639	0.374291	-0.041051	0.415342
10.59	0.604118	0.375394	-0.041552	0.416946
10.6	0.609006	0.376224	-0.042038	0.418262
10.61	0.617232	0.377129	-0.042549	0.419678
10.62	0.61457	0.378306	-0.043042	0.421348
10.63	0.620167	0.379259	-0.043469	0.422728
10.64	0.628181	0.380231	-0.043881	0.424112
10.65	0.624437	0.381417	-0.044331	0.425748
10.66	0.624627	0.382374	-0.044807	0.427181
10.67	0.632177	0.383224	-0.045274	0.428498
10.68	0.634431	0.384331	-0.045707	0.430038
10.69	0.636065	0.385391	-0.046133	0.431524
10.7	0.64208	0.386308	-0.046567	0.432875
10.71	0.645425	0.387325	-0.046997	0.434322
10.72	0.646785	0.388227	-0.047404	0.435631
10.73	0.649411	0.389273	-0.047778	0.437051
10.74	0.652557	0.390567	-0.04814	0.438707
10.75	0.657306	0.391527	-0.048496	0.440023
10.76	0.663687	0.392312	-0.048852	0.441164
10.77	0.668217	0.393321	-0.049195	0.442516
10.78	0.672017	0.394426	-0.049531	0.443957
10.79	0.673891	0.395415	-0.049865	0.44528
10.8	0.67393	0.396334	-0.050199	0.446533
10.81	0.676994	0.39732	-0.050557	0.447877
10.82	0.683059	0.398391	-0.050905	0.449296
10.83	0.690349	0.399409	-0.051229	0.450638
10.84	0.69606	0.400313	-0.051563	0.451876
10.85	0.697095	0.40119	-0.05191	0.4531
10.86	0.699668	0.402196	-0.052274	0.45447
10.87	0.706804	0.403298	-0.052629	0.455927
10.88	0.708733	0.404171	-0.052966	0.457137
10.89	0.70738	0.405081	-0.053331	0.458412
10.9	0.713143	0.406324	-0.053706	0.46003
10.91	0.718219	0.407365	-0.054074	0.461439
10.92	0.719716	0.408127	-0.054457	0.462584
10.93	0.726743	0.40919	-0.054847	0.464037
10.94	0.734144	0.410264	-0.055206	0.46547
10.95	0.736942	0.411207	-0.055549	0.466756
10.96	0.741553	0.412381	-0.055911	0.468292
10.97	0.746863	0.41337	-0.056267	0.469637
10.98	0.751124	0.414267	-0.056639	0.470906
10.99	0.75449	0.415504	-0.057068	0.472572
11	0.754972	0.416551	-0.057491	0.474042
11.01	0.757143	0.417359	-0.057891	0.47525
11.02	0.760557	0.418458	-0.058295	0.476753
11.03	0.758546	0.419561	-0.058692	0.478253
11.04	0.759353	0.420489	-0.059091	0.47958
11.05	0.767644	0.421635	-0.059475	0.48111
11.06	0.769028	0.422644	-0.059787	0.482431
11.07	0.766772	0.423393	-0.060063	0.483456
11.08	0.776902	0.424352	-0.060361	0.484713
11.09	0.785811	0.425577	-0.060667	0.486244
11.1	0.782325	0.426647	-0.060976	0.487623
11.11	0.785321	0.427559	-0.061293	0.488852
11.12	0.791482	0.428686	-0.061574	0.49026
11.13	0.790909	0.42972	-0.061797	0.491517
11.14	0.791636	0.430525	-0.062027	0.492552
11.15	0.795065	0.431604	-0.062302	0.493906
11.16	0.798419	0.432718	-0.062572	0.49529
11.17	0.799674	0.433596	-0.062807	0.496403
11.18	0.800339	0.434548	-0.063029	0.497577
11.19	0.805728	0.435547	-0.063259	0.498806
11.2	0.811625	0.436499	-0.063499	0.499998
11.21	0.811951	0.437648	-0.063724	0.501372
11.22	0.810879	0.438554	-0.063936	0.50249
11.23	0.813608	0.439259	-0.064175	0.503434
11.24	0.815821	0.440378	-0.064411	0.504789
11.25	0.816498	0.441573	-0.064604	0.506177
11.26	0.814207	0.442416	-0.064768	0.507184
11.27	0.80942	0.443347	-0.06492	0.508267
11.28	0.814144	0.444302	-0.065057	0.509359
11.29	0.828577	0.445185	-0.065163	0.510348
11.3	0.834997	0.446293	-0.065235	0.511528
11.31	0.828687	0.447376	-0.065306	0.512682
11.32	0.827685	0.448236	-0.065388	0.513624
11.33	0.834976	0.449256	-0.065448	0.514704
11.34	0.839181	0.450388	-0.065469	0.515857
11.35	0.837784	0.451399	-0.065492	0.516891
11.36	0.832793	0.452378	-0.065519	0.517897
11.37	0.829321	0.45339	-0.065516	0.518906
11.38	0.831829	0.454266	-0.065512	0.519778
11.39	0.833263	0.455224	-0.065516	0.52074
11.4	0.830951	0.456426	-0.065512	0.521938
11.41	0.82756	0.457443	-0.065531	0.522974
11.42	0.823835	0.458398	-0.065543	0.523941
11.43	0.825936	0.459451	-0.065515	0.524966
11.44	0.826268	0.460478	-0.065506	0.525984
11.45	0.819403	0.461507	-0.065516	0.527023
11.46	0.817301	0.462567	-0.065505	0.528072
11.47	0.818212	0.463593	-0.065504	0.529097
11.48	0.818237	0.464592	-0.065504	0.530096
11.49	0.82234	0.465571	-0.065475	0.531046
11.5	0.824096	0.466617	-0.065473	0.53209
11.51	0.822922	0.467699	-0.065484	0.533183
11.52	0.822755	0.468552	-0.065478	0.53403
11.53	0.820551	0.469512	-0.065477	0.534989
11.54	0.81719	0.470695	-0.065474	0.536169
11.55	0.816253	0.47167	-0.065472	0.537142
11.56	0.820382	0.472547	-0.065491	0.538038
11.57	0.824635	0.473611	-0.065509	0.53912
11.58	0.828677	0.474585	-0.065495	0.54008
11.59	0.832269	0.475495	-0.065477	0.540972
11.6	0.833181	0.476498	-0.065491	0.541989
11.61	0.836238	0.477535	-0.065497	0.543032
11.62	0.834843	0.4786	-0.06552	0.54412
11.63	0.833674	0.47959	-0.065556	0.545146
11.64	0.84177	0.480474	-0.065569	0.546043
11.65	0.84756	0.481469	-0.065597	0.547066
11.66	0.843934	0.482502	-0.065627	0.548129
11.67	0.840043	0.483461	-0.06564	0.549101
11.68	0.84008	0.484413	-0.065656	0.550069
11.69	0.839362	0.485528	-0.065668	0.551196
11.7	0.844985	0.486671	-0.0657	0.552371
11.71	0.850795	0.487593	-0.065733	0.553326
11.72	0.845296	0.488543	-0.065748	0.554291
11.73	0.846019	0.489618	-0.065791	0.555409
11.74	0.855132	0.490528	-0.06583	0.556358
11.75	0.852727	0.491671	-0.065844	0.557515
11.76	0.848607	0.492822	-0.065891	0.558713
11.77	0.853373	0.493482	-0.06595	0.559432
11.78	0.85654	0.494415	-0.065985	0.5604
11.79	0.853243	0.495676	-0.066028	0.561704
11.8	0.851298	0.496533	-0.066082	0.562615
11.81	0.856623	0.497442	-0.066134	0.563576
11.82	0.860053	0.498607	-0.066169	0.564776
11.83	0.855066	0.49957	-0.066191	0.565761
11.84	0.852264	0.500529	-0.06623	0.566759
11.85	0.857224	0.501574	-0.066273	0.567847
11.86	0.858616	0.502555	-0.0663	0.568855
11.87	0.855436	0.50342	-0.066341	0.569761
11.88	0.858135	0.504217	-0.066407	0.570624
11.89	0.858757	0.5053	-0.066459	0.571759
11.9	0.852495	0.506508	-0.066456	0.572964
11.91	0.853999	0.507424	-0.066465	0.573889
11.92	0.861577	0.508241	-0.066532	0.574773
11.93	0.86437	0.509284	-0.066574	0.575858
11.94	0.86393	0.510458	-0.066583	0.577041
11.95	0.861551	0.511492	-0.066636	0.578128
11.96	0.860055	0.512478	-0.06669	0.579168
11.97	0.860846	0.513457	-0.066699	0.580156
11.98	0.863992	0.514414	-0.066713	0.581127
11.99	0.865362	0.515617	-0.066758	0.582375
12	0.863531	0.516628	-0.06679	0.583418
12.01	0.860535	0.517398	-0.066791	0.584189
12.02	0.857074	0.518405	-0.066807	0.585212
12.03	0.86107	0.519507	-0.066851	0.586358
12.04	0.870255	0.520493	-0.066867	0.58736
12.05	0.871749	0.521435	-0.066882	0.588317
12.06	0.865769	0.522412	-0.066909	0.589321
12.07	0.86315	0.523558	-0.066933	0.590491
12.08	0.864104	0.524539	-0.066961	0.5915
12.09	0.861273	0.525443	-0.066968	0.592411
12.1	0.86174	0.526595	-0.066965	0.59356
12.11	0.868757	0.527692	-0.067	0.594692
12.12	0.872978	0.528522	-0.067046	0.595568
12.13	0.873182	0.529539	-0.067043	0.596582
12.14	0.869325	0.530723	-0.067049	0.597772
12.15	0.871148	0.531541	-0.067092	0.598633
12.16	0.880628	0.53254	-0.067114	0.599654
12.17	0.887012	0.533694	-0.067106	0.6008
12.18	0.885655	0.534603	-0.067107	0.60171
12.19	0.882115	0.53567	-0.067122	0.602792
12.2	0.885039	0.536719	-0.067148	0.603867
12.21	0.888598	0.537452	-0.067173	0.604625
12.22	0.885278	0.538467	-0.067184	0.605651
12.23	0.881697	0.539653	-0.067191	0.606844
12.24	0.881442	0.540703	-0.06721	0.607913
12.25	0.882884	0.541782	-0.067231	0.609013
12.26	0.884747	0.542598	-0.067243	0.609841
12.27	0.884419	0.543433	-0.067266	0.610699
12.28	0.881827	0.544726	-0.067289	0.612015
12.29	0.883454	0.545931	-0.067291	0.613222
12.3	0.885944	0.546615	-0.067291	0.613906
12.31	0.881012	0.547523	-0.067325	0.614848
12.32	0.878407	0.548819	-0.067353	0.616172
12.33	0.883442	0.549786	-0.067338	0.617124
12.34	0.888162	0.550651	-0.067363	0.618014
12.35	0.888834	0.551684	-0.067409	0.619093
12.36	0.886347	0.55263	-0.067397	0.620027
12.37	0.886508	0.553667	-0.067406	0.621073
12.38	0.890337	0.554755	-0.067462	0.622217
12.39	0.8917	0.555684	-0.067476	0.62316
12.4	0.888129	0.556593	-0.067471	0.624064
12.41	0.886501	0.557737	-0.067516	0.625253
12.42	0.89375	0.558828	-0.067547	0.626375
12.43	0.899773	0.559611	-0.067542	0.627153
12.44	0.89583	0.560594	-0.067562	0.628156
12.45	0.89571	0.561788	-0.067579	0.629367
12.46	0.901838	0.562816	-0.06758	0.630396
12.47	0.898662	0.563735	-0.067608	0.631343
12.48	0.892503	0.564819	-0.067637	0.632456
12.49	0.896083	0.565762	-0.067641	0.633403
12.5	0.900044	0.56669	-0.06765	0.63434
12.51	0.897665	0.56787	-0.067682	0.635552
12.52	0.893984	0.568682	-0.067708	0.63639
12.53	0.892962	0.569555	-0.067711	0.637266
12.54	0.895537	0.570769	-0.067719	0.638488
12.55	0.898402	0.571684	-0.06774	0.639424
12.56	0.899609	0.572595	-0.067747	0.640342
12.57	0.89881	0.573717	-0.067755	0.641472
12.58	0.898294	0.574781	-0.067781	0.642562
12.59	0.900457	0.57571	-0.067802	0.643512
12.6	0.905637	0.576606	-0.067812	0.644418
12.61	0.911491	0.577585	-0.067844	0.645429
12.62	0.90804	0.578664	-0.067877	0.646541
12.63	0.901437	0.579553	-0.067874	0.647427
12.64	0.90357	0.580404	-0.067884	0.648288
12.65	0.901928	0.581575	-0.067924	0.649499
12.66	0.89716	0.582603	-0.067945	0.650548
12.67	0.902024	0.583475	-0.067943	0.651418
12.68	0.906562	0.584669	-0.067952	0.652621
12.69	0.904729	0.585729	-0.067969	0.653698
12.7	0.899134	0.586704	-0.067982	0.654686
12.71	0.896259	0.587787	-0.068011	0.655798
12.72	0.899822	0.588762	-0.068023	0.656785
12.73	0.902557	0.589782	-0.068022	0.657804
12.74	0.903367	0.590713	-0.068048	0.658761
12.75	0.906426	0.591622	-0.068075	0.659697
12.76	0.907919	0.592788	-0.068086	0.660874
12.77	0.906236	0.593766	-0.068113	0.661879
12.78	0.905049	0.59466	-0.068155	0.662815
12.79	0.906835	0.595853	-0.068159	0.664012
12.8	0.912824	0.596896	-0.068144	0.66504
12.81	0.916667	0.59771	-0.068174	0.665884
12.82	0.918108	0.598831	-0.068211	0.667042
12.83	0.919469	0.599943	-0.068222	0.668165
12.84	0.918799	0.600798	-0.068236	0.669034
12.85	0.916147	0.601838	-0.068252	0.67009
12.86	0.915431	0.602929	-0.068269	0.671198
12.87	0.917636	0.603812	-0.068287	0.672099
12.88	0.918584	0.604761	-0.0683	0.673061
12.89	0.919467	0.60587	-0.068326	0.674196
12.9	0.921143	0.606876	-0.068348	0.675224
12.91	0.919957	0.60785	-0.068354	0.676204
12.92	0.914219	0.608868	-0.068382	0.67725
12.93	0.909993	0.609778	-0.068424	0.678202
12.94	0.914064	0.610809	-0.068437	0.679246
12.95	0.920525	0.611857	-0.068448	0.680305
12.96	0.917982	0.612733	-0.06848	0.681213
12.97	0.911635	0.613742	-0.068504	0.682246
12.98	0.912117	0.614795	-0.068524	0.683319
12.99	0.919346	0.615689	-0.068554	0.684243
13	0.927734	0.616719	-0.068568	0.685287
13.01	0.927199	0.617821	-0.068572	0.686393
13.02	0.923499	0.618684	-0.068596	0.68728
13.03	0.927377	0.619691	-0.068637	0.688328
13.04	0.925375	0.620885	-0.068664	0.689549
13.05	0.919487	0.621796	-0.068669	0.690465
13.06	0.923739	0.622639	-0.068681	0.69132
13.07	0.93087	0.623837	-0.068716	0.692553
13.08	0.934206	0.624813	-0.068754	0.693567
13.09	0.935914	0.625546	-0.068776	0.694322
13.1	0.932458	0.626642	-0.068795	0.695437
13.11	0.930126	0.627768	-0.068825	0.696593
13.12	0.935314	0.628747	-0.068864	0.697611
13.13	0.940339	0.629766	-0.068885	0.698651
13.14	0.940049	0.630819	-0.068889	0.699708
13.15	0.93552	0.631819	-0.068915	0.700734
13.16	0.9334	0.632717	-0.068953	0.70167
13.17	0.940861	0.633767	-0.068971	0.702738
13.18	0.944287	0.634885	-0.068999	0.703884
13.19	0.936557	0.635722	-0.06903	0.704752
13.2	0.93591	0.636667	-0.06904	0.705707
13.21	0.939067	0.637796	-0.069072	0.706868
13.22	0.933649	0.638779	-0.069115	0.707894
13.23	0.936181	0.63984	-0.069148	0.708988
13.24	0.943616	0.640992	-0.069183	0.710175
13.25	0.93932	0.64185	-0.069194	0.711044
13.26	0.939395	0.642848	-0.069206	0.712054
13.27	0.945839	0.643965	-0.069266	0.713231
13.28	0.946333	0.644773	-0.06931	0.714083
13.29	0.94692	0.645694	-0.069316	0.71501
13.3	0.946886	0.646799	-0.069337	0.716136
13.31	0.94858	0.647804	-0.069378	0.717182
13.32	0.955398	0.648918	-0.069412	0.71833
13.33	0.951712	0.649911	-0.06945	0.719361
13.34	0.943849	0.650766	-0.069497	0.720263
13.35	0.950487	0.65179	-0.069529	0.721319
13.36	0.958795	0.65285	-0.069563	0.722413
13.37	0.955707	0.653825	-0.069596	0.723421
13.38	0.95472	0.654922	-0.069612	0.724534
13.39	0.958102	0.656008	-0.069643	0.725651
13.4	0.95646	0.656854	-0.069701	0.726555
13.41	0.956125	0.657746	-0.069744	0.72749
13.42	0.96211	0.658897	-0.069765	0.728662
13.43	0.9642	0.659891	-0.069795	0.729686
13.44	0.958397	0.660745	-0.069831	0.730576
13.45	0.958767	0.661856	-0.06985	0.731706
13.46	0.964721	0.662933	-0.069879	0.732812
13.47	0.962302	0.663881	-0.069914	0.733795
13.48	0.962245	0.665085	-0.069942	0.735027
13.49	0.970129	0.666174	-0.069971	0.736145
13.5	0.965451	0.666943	-0.069981	0.736924
13.51	0.956325	0.667958	-0.069995	0.737953
13.52	0.958916	0.669047	-0.070035	0.739082
13.53	0.96005	0.669998	-0.070068	0.740066
13.54	0.967386	0.67103	-0.070092	0.741122
13.55	0.975414	0.671922	-0.070106	0.742028
13.56	0.966083	0.672797	-0.070133	0.74293
13.57	0.960574	0.673826	-0.070174	0.744
13.58	0.96609	0.675002	-0.070194	0.745196
13.59	0.967634	0.675997	-0.070205	0.746202
13.6	0.965502	0.676719	-0.070221	0.74694
13.61	0.967821	0.677721	-0.070239	0.74796
13.62	0.971316	0.678858	-0.070253	0.749111
13.63	0.974352	0.679958	-0.070276	0.750234
13.64	0.982181	0.68106	-0.070293	0.751353
13.65	0.98423	0.681843	-0.070309	0.752152
13.66	0.977663	0.682664	-0.070335	0.752999
13.67	0.976199	0.683898	-0.070356	0.754254
13.68	0.979277	0.684969	-0.070372	0.755341
13.69	0.982309	0.68587	-0.070386	0.756256
13.7	0.984704	0.687008	-0.070397	0.757405
13.71	0.981342	0.687979	-0.070418	0.758397
13.72	0.979166	0.688824	-0.070439	0.759263
13.73	0.984214	0.689935	-0.070463	0.760398
13.74	0.984407	0.690987	-0.07048	0.761467
13.75	0.981476	0.691856	-0.070497	0.762353
13.76	0.984411	0.692875	-0.070515	0.76339
13.77	0.985781	0.693919	-0.070513	0.764432
13.78	0.985789	0.694842	-0.070522	0.765364
13.79	0.986725	0.696016	-0.070545	0.766561
13.8	0.982099	0.697136	-0.070532	0.767668
13.81	0.979576	0.697874	-0.070527	0.768401
13.82	0.986333	0.698795	-0.070567	0.769362
13.83	0.990317	0.70007	-0.070592	0.770662
13.84	0.986353	0.700993	-0.070593	0.771586
13.85	0.981764	0.70192	-0.070603	0.772523
13.86	0.978162	0.703142	-0.070625	0.773767
13.87	0.979592	0.704007	-0.070631	0.774638
13.88	0.985343	0.704828	-0.07061	0.775438
13.89	0.988693	0.70605	-0.070616	0.776666
13.9	0.992536	0.707002	-0.070648	0.77765
13.91	0.996964	0.707771	-0.070652	0.778423
13.92	0.999164	0.709005	-0.070635	0.77964
13.93	1.00528	0.71004	-0.070645	0.780685
13.94	1.00931	0.710857	-0.070669	0.781526
13.95	1.00398	0.711965	-0.070667	0.782632
13.96	1.00275	0.712881	-0.070665	0.783546
13.97	1.00623	0.713652	-0.07069	0.784342
13.98	1.00507	0.714841	-0.07071	0.785551
13.99	1.00094	0.715844	-0.070698	0.786542
14	0.99575	0.716659	-0.070694	0.787353
14.01	0.993695	0.717797	-0.070722	0.788519
14.02	0.994055	0.718741	-0.070733	0.789474
14.03	0.998514	0.719716	-0.07071	0.790426
14.04	1.00231	0.721001	-0.070701	0.791702
14.05	0.999248	0.722058	-0.07073	0.792788
14.06	0.996723	0.722874	-0.070747	0.793621
14.07	1.00091	0.723882	-0.070731	0.794613
14.08	1.0031	0.724905	-0.070731	0.795636
14.09	1.00045	0.725909	-0.070729	0.796638
14.1	1.00358	0.727025	-0.07072	0.797745
14.11	1.0101	0.727992	-0.07074	0.798732
14.12	1.01103	0.728875	-0.070759	0.799634
14.13	1.01396	0.730003	-0.070754	0.800757
14.14	1.01959	0.731121	-0.070745	0.801866
14.15	1.02205	0.732001	-0.070751	0.802752
14.16	1.0231	0.733016	-0.070765	0.803781
14.17	1.0211	0.734067	-0.07077	0.804837
14.18	1.01635	0.73501	-0.070763	0.805773
14.19	1.01383	0.735895	-0.070766	0.806661
14.2	1.01548	0.736923	-0.070768	0.807691
14.21	1.01749	0.738019	-0.070766	0.808785
14.22	1.01736	0.738907	-0.070784	0.809691
14.23	1.01894	0.739908	-0.070795	0.810703
14.24	1.02082	0.740886	-0.070786	0.811672
14.25	1.02098	0.741773	-0.070768	0.812541
14.26	1.02043	0.742964	-0.070764	0.813728
14.27	1.0243	0.744095	-0.070798	0.814893
14.28	1.02756	0.744916	-0.070819	0.815735
14.29	1.02906	0.745938	-0.0708	0.816738
14.3	1.03509	0.747097	-0.070807	0.817904
14.31	1.03876	0.748022	-0.07084	0.818862
14.32	1.03957	0.748948	-0.070829	0.819777
14.33	1.04005	0.749949	-0.070806	0.820755
14.34	1.0374	0.750861	-0.070828	0.821689
14.35	1.03704	0.751889	-0.070857	0.822746
14.36	1.04251	0.752933	-0.07084	0.823773
14.37	1.0437	0.753753	-0.070822	0.824575
14.38	1.03918	0.754737	-0.070842	0.825579
14.39	1.04114	0.755945	-0.07086	0.826805
14.4	1.0496	0.756825	-0.070853	0.827678
14.41	1.0502	0.757784	-0.070854	0.828638
14.42	1.0438	0.75897	-0.070883	0.829853
14.43	1.0474	0.759942	-0.070891	0.830833
14.44	1.05331	0.760831	-0.070881	0.831712
14.45	1.05134	0.761951	-0.070886	0.832837
14.46	1.04903	0.763024	-0.070884	0.833908
14.47	1.0466	0.763883	-0.070875	0.834758
14.48	1.04978	0.765036	-0.070874	0.83591
14.49	1.06042	0.766026	-0.070875	0.836901
14.5	1.06492	0.766903	-0.070887	0.83779
14.51	1.06158	0.768006	-0.070906	0.838912
14.52	1.06008	0.769027	-0.070905	0.839932
14.53	1.06159	0.770265	-0.070912	0.841177
14.54	1.06081	0.771401	-0.070941	0.842342
14.55	1.06215	0.772173	-0.070936	0.843109
14.56	1.06714	0.773169	-0.070912	0.844081
14.57	1.06791	0.774226	-0.070923	0.845149
14.58	1.06578	0.775075	-0.070945	0.84602
14.59	1.06422	0.775989	-0.070951	0.84694
14.6	1.06869	0.777055	-0.070959	0.848014
14.61	1.0752	0.778074	-0.07098	0.849054
14.62	1.07138	0.779075	-0.070984	0.850059
14.63	1.07103	0.78002	-0.070964	0.850984
14.64	1.08059	0.78098	-0.070978	0.851958
14.65	1.08199	0.782087	-0.070999	0.853086
14.66	1.07962	0.783045	-0.070976	0.854021
14.67	1.08347	0.784063	-0.070974	0.855037
14.68	1.08195	0.785041	-0.071006	0.856047
14.69	1.08295	0.785879	-0.071023	0.856902
14.7	1.08949	0.786849	-0.071021	0.85787
14.71	1.08781	0.787787	-0.071011	0.858798
14.72	1.08472	0.78876	-0.071016	0.859776
14.73	1.08704	0.789865	-0.071022	0.860887
14.74	1.08897	0.790843	-0.071013	0.861856
14.75	1.09024	0.7918	-0.071037	0.862837
14.76	1.09201	0.792829	-0.071071	0.8639
14.77	1.09675	0.793906	-0.07106	0.864966
14.78	1.09871	0.795002	-0.071057	0.866059
14.79	1.09605	0.796019	-0.071073	0.867092
14.8	1.09874	0.796935	-0.071063	0.867998
14.81	1.10179	0.797978	-0.071058	0.869036
14.82	1.09893	0.799058	-0.071075	0.870133
14.83	1.09751	0.79998	-0.07109	0.87107
14.84	1.09948	0.800959	-0.071094	0.872053
14.85	1.10048	0.802055	-0.07109	0.873145
14.86	1.10455	0.803055	-0.071098	0.874153
14.87	1.11028	0.804099	-0.071107	0.875206
14.88	1.11001	0.805135	-0.071098	0.876233
14.89	1.11222	0.806174	-0.0711	0.877274
14.9	1.11867	0.807233	-0.071123	0.878356
14.91	1.12005	0.808269	-0.071131	0.8794
14.92	1.11929	0.809209	-0.071129	0.880338
14.93	1.11554	0.810072	-0.071133	0.881205
14.94	1.1141	0.811188	-0.071137	0.882325
14.95	1.11916	0.812562	-0.071151	0.883713
14.96	1.12224	0.813511	-0.07116	0.884671
14.97	1.12328	0.814096	-0.071152	0.885248
14.98	1.12634	0.815147	-0.071154	0.886301
14.99	1.13143	0.816398	-0.071168	0.887566
15	1.13532	0.817327	-0.071173	0.8885
15.01	1.13081	0.818246	-0.071165	0.889411
15.02	1.12189	0.819233	-0.071173	0.890406
15.03	1.1196	0.820149	-0.07119	0.891339
15.04	1.12444	0.821152	-0.071205	0.892357
15.05	1.12662	0.822218	-0.071218	0.893436
15.06	1.12399	0.823145	-0.071213	0.894358
15.07	1.12682	0.824027	-0.071195	0.895222
15.08	1.13636	0.825089	-0.071199	0.896288
15.09	1.13981	0.826127	-0.07121	0.897337
15.1	1.1341	0.827028	-0.071205	0.898233
15.11	1.13454	0.828065	-0.071213	0.899278
15.12	1.14281	0.829071	-0.071209	0.90028
15.13	1.14252	0.829955	-0.07119	0.901145
15.14	1.13803	0.830912	-0.071201	0.902113
15.15	1.14303	0.831967	-0.071225	0.903192
15.16	1.14804	0.833042	-0.071226	0.904268
15.17	1.14528	0.834075	-0.071206	0.905281
15.18	1.14833	0.835026	-0.071195	0.906221
15.19	1.15204	0.835882	-0.071218	0.9071
15.2	1.14698	0.837001	-0.071232	0.908233
15.21	1.14286	0.83821	-0.071214	0.909424
15.22	1.14417	0.839189	-0.071212	0.910401
15.23	1.14691	0.840178	-0.071241	0.911419
15.24	1.15089	0.841123	-0.071243	0.912366
15.25	1.15256	0.842027	-0.071224	0.913251
15.26	1.14932	0.843044	-0.071238	0.914282
15.27	1.14546	0.844083	-0.071264	0.915347
15.28	1.14609	0.845064	-0.071244	0.916308
15.29	1.15203	0.84596	-0.071224	0.917184
15.3	1.15904	0.847058	-0.071246	0.918304
15.31	1.16455	0.848219	-0.071253	0.919472
15.32	1.16596	0.84903	-0.071256	0.920286
15.33	1.16633	0.849967	-0.071269	0.921236
15.34	1.16825	0.851168	-0.071265	0.922433
15.35	1.17119	0.852098	-0.071272	0.92337
15.36	1.176	0.85303	-0.071286	0.924316
15.37	1.17699	0.854137	-0.071283	0.92542
15.38	1.17149	0.855134	-0.071301	0.926435
15.39	1.17327	0.856116	-0.071324	0.92744
15.4	1.18276	0.857264	-0.071317	0.928581
15.41	1.1853	0.858198	-0.071313	0.929511
15.42	1.18314	0.859028	-0.071325	0.930353
15.43	1.185	0.860033	-0.071337	0.93137
15.44	1.18294	0.861028	-0.07135	0.932378
15.45	1.18043	0.862148	-0.071355	0.933503
15.46	1.18513	0.863441	-0.071346	0.934787
15.47	1.18741	0.864318	-0.071368	0.935686
15.48	1.19083	0.865055	-0.071402	0.936457
15.49	1.19961	0.866164	-0.071399	0.937563
15.5	1.20326	0.867252	-0.0714	0.938652
15.51	1.20113	0.868022	-0.071431	0.939453
15.52	1.19996	0.869027	-0.071437	0.940464
15.53	1.19938	0.870216	-0.071441	0.941657
15.54	1.19727	0.871163	-0.071483	0.942646
15.55	1.19669	0.872087	-0.071518	0.943605
15.56	1.20081	0.873131	-0.071517	0.944648
15.57	1.20558	0.874223	-0.071523	0.945746
15.58	1.20821	0.875238	-0.071544	0.946782
15.59	1.21297	0.87616	-0.071565	0.947725
15.6	1.21484	0.87732	-0.071584	0.948904
15.61	1.20941	0.878333	-0.071605	0.949938
15.62	1.20654	0.878985	-0.071661	0.950646
15.63	1.21082	0.879963	-0.071722	0.951685
15.64	1.21711	0.881205	-0.071751	0.952956
15.65	1.21854	0.88211	-0.071775	0.953885
15.66	1.21762	0.883044	-0.071806	0.95485
15.67	1.22091	0.88416	-0.071858	0.956018
15.68	1.22547	0.885	-0.071939	0.956939
15.69	1.22838	0.885894	-0.071998	0.957892
15.7	1.22873	0.887158	-0.072035	0.959193
15.71	1.22645	0.888182	-0.072109	0.960291
15.72	1.22784	0.889095	-0.072214	0.961309
15.73	1.23273	0.890082	-0.072312	0.962394
15.74	1.23462	0.891	-0.072392	0.963392
15.75	1.23511	0.891945	-0.07247	0.964415
15.76	1.23839	0.892954	-0.072571	0.965525
15.77	1.24172	0.894076	-0.072685	0.966761
15.78	1.24456	0.895086	-0.072813	0.967899
15.79	1.24887	0.89612	-0.07295	0.96907
15.8	1.25306	0.897244	-0.073088	0.970332
15.81	1.25622	0.89817	-0.073241	0.971411
15.82	1.25994	0.899067	-0.073409	0.972476
15.83	1.26452	0.900204	-0.073585	0.973789
15.84	1.26602	0.901335	-0.073787	0.975122
15.85	1.26851	0.902279	-0.074031	0.97631
15.86	1.27721	0.903205	-0.074279	0.977484
15.87	1.28087	0.90423	-0.07448	0.97871
15.88	1.27901	0.905126	-0.074665	0.979791
15.89	1.28587	0.905979	-0.074884	0.980863
15.9	1.29629	0.907144	-0.075154	0.982298
15.91	1.29296	0.908179	-0.075455	0.983634
15.92	1.28688	0.908956	-0.075775	0.984731
15.93	1.29273	0.9099	-0.076121	0.986021
15.94	1.30064	0.910957	-0.076444	0.987401
15.95	1.30446	0.911886	-0.076725	0.988611
15.96	1.30534	0.912942	-0.077034	0.989976
15.97	1.30718	0.914045	-0.077347	0.991392
15.98	1.31523	0.914957	-0.077586	0.992543
15.99	1.32264	0.915852	-0.077798	0.99365
16	1.3215	0.916872	-0.078015	0.994887
16.01	1.32254	0.917932	-0.078202	0.996134
16.02	1.32612	0.918973	-0.07838	0.997353
16.03	1.32633	0.919984	-0.078577	0.998561
16.04	1.33374	0.921044	-0.078786	0.99983
16.05	1.3432	0.921975	-0.078969	1.00094
16.06	1.34026	0.922935	-0.079126	1.00206
16.07	1.34019	0.923899	-0.079274	1.00317
16.08	1.34888	0.924821	-0.079435	1.00426
16.09	1.35244	0.925902	-0.079607	1.00551
16.1	1.35069	0.926906	-0.079763	1.00667
16.11	1.35671	0.927866	-0.079902	1.00777
16.12	1.36794	0.929049	-0.080029	1.00908
16.13	1.36739	0.930017	-0.080158	1.01018
16.14	1.36301	0.930857	-0.080315	1.01117
16.15	1.37069	0.931939	-0.080475	1.01241
16.16	1.37962	0.933081	-0.08062	1.0137
16.17	1.38215	0.934096	-0.080771	1.01487
16.18	1.38804	0.935174	-0.080919	1.01609
16.19	1.39412	0.936277	-0.081053	1.01733
16.2	1.39113	0.937211	-0.08117	1.01838
16.21	1.38849	0.93829	-0.081281	1.01957
16.22	1.39457	0.939336	-0.081419	1.02076
16.23	1.4024	0.940163	-0.081564	1.02173
16.24	1.40697	0.941248	-0.081692	1.02294
16.25	1.41022	0.942425	-0.081795	1.02422
16.26	1.41624	0.943228	-0.081897	1.02513
16.27	1.42114	0.944087	-0.082007	1.02609
16.28	1.4222	0.945319	-0.082108	1.02743
16.29	1.42526	0.946319	-0.082231	1.02855
16.3	1.42998	0.947171	-0.082377	1.02955
16.31	1.43134	0.948291	-0.082497	1.03079
16.32	1.4329	0.94926	-0.082596	1.03186
16.33	1.43892	0.950066	-0.082694	1.03276
16.34	1.4446	0.951176	-0.082802	1.03398
16.35	1.44511	0.952154	-0.082923	1.03508
16.36	1.4472	0.953136	-0.083036	1.03617
16.37	1.45658	0.954319	-0.083147	1.03747
16.38	1.46405	0.955158	-0.083289	1.03845
16.39	1.46589	0.956013	-0.083437	1.03945
16.4	1.47019	0.957037	-0.083577	1.04061
16.41	1.47687	0.957934	-0.083729	1.04166
16.42	1.48072	0.958914	-0.083884	1.0428
16.43	1.48434	0.960027	-0.084055	1.04408
16.44	1.48933	0.961063	-0.08425	1.04531
16.45	1.4926	0.961885	-0.084471	1.04636
16.46	1.49981	0.962756	-0.084716	1.04747
16.47	1.5084	0.963763	-0.084984	1.04875
16.48	1.50961	0.964814	-0.085359	1.05017
16.49	1.5109	0.965895	-0.085864	1.05176
16.5	1.51753	0.966915	-0.0865	1.05342
16.51	1.5256	0.967845	-0.087332	1.05518
16.52	1.53091	0.968893	-0.088206	1.0571
16.53	1.52827	0.97006	-0.08902	1.05908
16.54	1.52905	0.970924	-0.089843	1.06077
16.55	1.54227	0.971832	-0.090583	1.06242
16.56	1.55148	0.972996	-0.091103	1.0641
16.57	1.55069	0.974017	-0.091487	1.0655
16.58	1.55404	0.974987	-0.091867	1.06685
16.59	1.5632	0.976199	-0.092166	1.06837
16.6	1.56418	0.977346	-0.09239	1.06974
16.61	1.56373	0.978178	-0.092636	1.07081
16.62	1.56973	0.979172	-0.09285	1.07202
16.63	1.57089	0.980259	-0.093007	1.07327
16.64	1.56989	0.981081	-0.093179	1.07426
16.65	1.58178	0.982287	-0.093385	1.07567
16.66	1.59645	0.98346	-0.093581	1.07704
16.67	1.59874	0.984144	-0.093747	1.07789
16.68	1.59938	0.98519	-0.093937	1.07913
16.69	1.5968	0.986233	-0.094152	1.08039
16.7	1.5921	0.987037	-0.094351	1.08139
16.71	1.60054	0.988211	-0.094552	1.08276
16.72	1.60752	0.989338	-0.094766	1.0841
16.73	1.6039	0.990064	-0.094979	1.08504
16.74	1.60743	0.991077	-0.095203	1.08628
16.75	1.61345	0.992293	-0.095431	1.08772
16.76	1.61242	0.993121	-0.095632	1.08875
16.77	1.61197	0.993904	-0.095826	1.08973
16.78	1.61359	0.995083	-0.096018	1.0911
16.79	1.6165	0.996149	-0.096182	1.09233
16.8	1.62062	0.997007	-0.096353	1.09336
16.81	1.61937	0.998063	-0.096538	1.0946
16.82	1.61838	0.999063	-0.096719	1.09578
16.83	1.62561	1.00001	-0.096905	1.09691
16.84	1.63111	1.00097	-0.097091	1.09806
16.85	1.63355	1.002	-0.097267	1.09927
16.86	1.63531	1.00302	-0.097466	1.10049
16.87	1.63243	1.00397	-0.097705	1.10167
16.88	1.63312	1.00501	-0.097942	1.10295
16.89	1.64127	1.00609	-0.098158	1.10425
16.9	1.64178	1.00695	-0.098344	1.1053
16.91	1.63972	1.008	-0.098523	1.10652
16.92	1.64767	1.00929	-0.098754	1.10804
16.93	1.65595	1.01022	-0.098989	1.10921
16.94	1.65884	1.01112	-0.099173	1.1103
16.95	1.66119	1.01231	-0.099371	1.11168
16.96	1.66373	1.01335	-0.099596	1.11295
16.97	1.6626	1.01423	-0.099799	1.11403
16.98	1.65576	1.01531	-0.100002	1.11531
16.99	1.65957	1.01642	-0.100244	1.11666
17	1.67512	1.0173	-0.100478	1.11778
17.01	1.68106	1.0183	-0.100704	1.119
17.02	1.68389	1.01932	-0.100959	1.12028
17.03	1.69511	1.02026	-0.101227	1.12149
17.04	1.69972	1.02138	-0.101531	1.12291
17.05	1.69605	1.02243	-0.101868	1.12429
17.06	1.69938	1.02342	-0.102207	1.12562
17.07	1.70625	1.02431	-0.102561	1.12687
17.08	1.70835	1.02517	-0.102945	1.12811
17.09	1.71006	1.02627	-0.103313	1.12958
17.1	1.71469	1.0273	-0.103653	1.13095
17.11	1.71826	1.02823	-0.104026	1.13226
17.12	1.72428	1.02924	-0.104464	1.13371
17.13	1.73444	1.03023	-0.104931	1.13516
17.14	1.74315	1.03123	-0.105401	1.13663
17.15	1.74961	1.0321	-0.105844	1.13794
17.16	1.75102	1.03309	-0.106264	1.13936
17.17	1.75236	1.03421	-0.106673	1.14089
17.18	1.76221	1.03508	-0.107066	1.14215
17.19	1.76697	1.0361	-0.107463	1.14356
17.2	1.75913	1.03729	-0.10786	1.14515
17.21	1.76305	1.03798	-0.108254	1.14623
17.22	1.7786	1.03884	-0.10866	1.1475
17.23	1.78562	1.04028	-0.109112	1.14939
17.24	1.78817	1.04117	-0.109595	1.15077
17.25	1.79445	1.04175	-0.110084	1.15183
17.26	1.80353	1.043	-0.11057	1.15357
17.27	1.81232	1.04413	-0.110993	1.15512
17.28	1.81622	1.04487	-0.11132	1.15619
17.29	1.81966	1.0462	-0.111641	1.15784
17.3	1.82651	1.04737	-0.11197	1.15934
17.31	1.82827	1.04794	-0.11225	1.16019
17.32	1.82868	1.04909	-0.112506	1.1616
17.33	1.8365	1.05041	-0.112777	1.16319
17.34	1.84165	1.05119	-0.113023	1.16421
17.35	1.84033	1.05236	-0.113251	1.16561
17.36	1.84332	1.05357	-0.113524	1.16709
17.37	1.8506	1.0542	-0.11382	1.16802
17.38	1.85793	1.05526	-0.114107	1.16936
17.39	1.86304	1.05646	-0.114424	1.17089
17.4	1.8653	1.05723	-0.114758	1.17199
17.41	1.87093	1.05837	-0.115094	1.17346
17.42	1.87689	1.05954	-0.115463	1.175
17.43	1.87815	1.06032	-0.115822	1.17614
17.44	1.88614	1.06148	-0.116127	1.17761
17.45	1.8976	1.06257	-0.116422	1.17899
17.46	1.90028	1.06337	-0.116717	1.18008
17.47	1.90079	1.0644	-0.117012	1.18141
17.48	1.90556	1.06532	-0.117301	1.18262
17.49	1.9135	1.06621	-0.117606	1.18381
17.5	1.91561	1.06722	-0.117971	1.1852
17.51	1.91365	1.06807	-0.118357	1.18643
17.52	1.9159	1.06916	-0.11875	1.18791
17.53	1.9202	1.07045	-0.119202	1.18966
17.54	1.92871	1.07136	-0.119672	1.19103
17.55	1.93722	1.0723	-0.120105	1.19241
17.56	1.94078	1.07344	-0.120517	1.19395
17.57	1.94714	1.07427	-0.12091	1.19518
17.58	1.95453	1.0751	-0.121254	1.19635
17.59	1.95644	1.07621	-0.121587	1.1978
17.6	1.9599	1.07726	-0.121965	1.19922
17.61	1.97193	1.07809	-0.122325	1.20041
17.62	1.9808	1.07903	-0.122655	1.20168
17.63	1.97954	1.08022	-0.123017	1.20323
17.64	1.98284	1.08125	-0.123433	1.20468
17.65	1.99247	1.0819	-0.12383	1.20573
17.66	2.00106	1.08284	-0.124171	1.20701
17.67	2.00923	1.08433	-0.124599	1.20893
17.68	2.0192	1.08546	-0.125069	1.21053
17.69	2.02327	1.08614	-0.12541	1.21155
17.7	2.02401	1.08702	-0.125707	1.21273
17.71	2.02732	1.08802	-0.126072	1.21409
17.72	2.03094	1.08911	-0.126463	1.21558
17.73	2.04079	1.09036	-0.126782	1.21714
17.74	2.05285	1.09126	-0.127082	1.21834
17.75	2.05607	1.09194	-0.127419	1.21936
17.76	2.06055	1.09318	-0.127729	1.22091
17.77	2.07184	1.0944	-0.128026	1.22242
17.78	2.07648	1.09491	-0.128354	1.22326
17.79	2.07338	1.09581	-0.128701	1.22451
17.8	2.07608	1.09731	-0.129058	1.22637
17.81	2.08762	1.09823	-0.12943	1.22766
17.82	2.09446	1.09903	-0.129838	1.22887
17.83	2.09743	1.10029	-0.130258	1.23055
17.84	2.10917	1.10129	-0.130634	1.23192
17.85	2.11748	1.10206	-0.130984	1.23305
17.86	2.11548	1.10313	-0.131341	1.23447
17.87	2.12013	1.10417	-0.131715	1.23589
17.88	2.13211	1.105	-0.132121	1.23712
17.89	2.13459	1.10601	-0.132562	1.23858
17.9	2.13215	1.10713	-0.133032	1.24016
17.91	2.14258	1.10823	-0.133517	1.24175
17.92	2.15471	1.10933	-0.133956	1.24329
17.93	2.15368	1.11013	-0.134345	1.24448
17.94	2.15476	1.11101	-0.134735	1.24575
17.95	2.16439	1.11212	-0.135122	1.24724
17.96	2.17349	1.113	-0.135526	1.24853
17.97	2.18461	1.11405	-0.135983	1.25003
17.98	2.18998	1.11538	-0.136481	1.25186
17.99	2.18428	1.11621	-0.136942	1.25315
18	2.18378	1.11684	-0.137379	1.25422
18.01	2.19211	1.11811	-0.137791	1.2559
18.02	2.2032	1.11931	-0.138162	1.25747
18.03	2.21311	1.11995	-0.138554	1.2585
18.04	2.22168	1.12095	-0.138966	1.25991
18.05	2.22923	1.12225	-0.139376	1.26162
18.06	2.23826	1.12318	-0.139762	1.26294
18.07	2.24781	1.12394	-0.140096	1.26404
18.08	2.25319	1.12481	-0.1404	1.26521
18.09	2.25368	1.12585	-0.140709	1.26656
18.1	2.25394	1.12707	-0.141033	1.2681
18.11	2.26066	1.12807	-0.141337	1.26941
18.12	2.27229	1.12882	-0.141635	1.27046
18.13	2.28348	1.12996	-0.141958	1.27191
18.14	2.29024	1.13116	-0.142318	1.27347
18.15	2.29383	1.13201	-0.14272	1.27473
18.16	2.30067	1.13316	-0.143125	1.27629
18.17	2.30788	1.13431	-0.143535	1.27785
18.18	2.31354	1.13495	-0.143959	1.27891
18.19	2.32464	1.13599	-0.144345	1.28034
18.2	2.3331	1.13731	-0.144704	1.28202
18.21	2.33176	1.13808	-0.1451	1.28318
18.22	2.33255	1.13907	-0.145527	1.28459
18.23	2.3401	1.14047	-0.145892	1.28636
18.24	2.34912	1.14124	-0.146203	1.28745
18.25	2.3543	1.14187	-0.146549	1.28842
18.26	2.35652	1.14329	-0.146933	1.29022
18.27	2.35961	1.14453	-0.147308	1.29184
18.28	2.36497	1.14515	-0.147652	1.2928
18.29	2.37006	1.14608	-0.148003	1.29409
18.3	2.37379	1.14729	-0.148401	1.29569
18.31	2.37964	1.14826	-0.148791	1.29705
18.32	2.3852	1.14909	-0.149132	1.29822
18.33	2.38845	1.15011	-0.149454	1.29957
18.34	2.39542	1.15121	-0.149819	1.30103
18.35	2.40455	1.15224	-0.15022	1.30246
18.36	2.4122	1.15337	-0.150573	1.30394
18.37	2.41715	1.15415	-0.150899	1.30505
18.38	2.41936	1.15497	-0.151314	1.30629
18.39	2.42014	1.15628	-0.151774	1.30806
18.4	2.42393	1.15714	-0.152164	1.3093
18.41	2.43319	1.15798	-0.152507	1.31049
18.42	2.44208	1.1593	-0.152834	1.31213
18.43	2.4451	1.16007	-0.153134	1.31321
18.44	2.44664	1.16085	-0.153457	1.3143
18.45	2.45233	1.1622	-0.153797	1.31599
18.46	2.46179	1.1631	-0.154105	1.3172
18.47	2.46798	1.16385	-0.154439	1.31829
18.48	2.46858	1.16501	-0.154837	1.31985
18.49	2.47395	1.16599	-0.155239	1.32123
18.5	2.48452	1.1669	-0.155652	1.32255
18.51	2.49313	1.16797	-0.156089	1.32406
18.52	2.49909	1.16878	-0.156525	1.32531
18.53	2.50207	1.16967	-0.156943	1.32661
18.54	2.50286	1.17102	-0.157348	1.32836
18.55	2.5028	1.17204	-0.157773	1.32981
18.56	2.50671	1.17279	-0.158202	1.33099
18.57	2.51593	1.17401	-0.158593	1.33261
18.58	2.52161	1.17502	-0.158983	1.334
18.59	2.52856	1.17556	-0.159423	1.33498
18.6	2.54353	1.1767	-0.1599	1.3366
18.61	2.55441	1.17817	-0.16035	1.33852
18.62	2.56032	1.17897	-0.160781	1.33975
18.63	2.57175	1.17972	-0.161236	1.34096
18.64	2.57827	1.181	-0.16167	1.34267
18.65	2.57707	1.18212	-0.16207	1.34419
18.66	2.58251	1.18319	-0.162497	1.34569
18.67	2.58817	1.18433	-0.162927	1.34726
18.68	2.58905	1.1851	-0.163299	1.3484
18.69	2.5975	1.18583	-0.163643	1.34948
18.7	2.6103	1.18705	-0.164021	1.35108
18.71	2.61565	1.18834	-0.164428	1.35277
18.72	2.61432	1.18927	-0.164818	1.35409
18.73	2.61932	1.19025	-0.165188	1.35544
18.74	2.63441	1.19142	-0.165554	1.35697
18.75	2.63999	1.19243	-0.165904	1.35834
18.76	2.63474	1.19333	-0.166227	1.35956
18.77	2.64183	1.19433	-0.166523	1.36085
18.78	2.65537	1.19522	-0.166804	1.36203
18.79	2.65562	1.19608	-0.167104	1.36318
18.8	2.65465	1.19713	-0.167452	1.36458
18.81	2.6608	1.19806	-0.167858	1.36591
18.82	2.66766	1.19893	-0.168313	1.36724
18.83	2.67457	1.2001	-0.168773	1.36887
18.84	2.6809	1.20118	-0.16921	1.37039
18.85	2.69283	1.20199	-0.169615	1.3716
18.86	2.70334	1.20295	-0.169974	1.37293
18.87	2.70296	1.20419	-0.170302	1.37449
18.88	2.7066	1.20525	-0.170634	1.37588
18.89	2.7192	1.20599	-0.170944	1.37694
18.9	2.72506	1.20676	-0.171214	1.37797
18.91	2.7277	1.2078	-0.171475	1.37928
18.92	2.73995	1.2091	-0.171751	1.38086
18.93	2.75131	1.21012	-0.17205	1.38217
18.94	2.75073	1.21078	-0.172359	1.38314
18.95	2.74862	1.21183	-0.172666	1.3845
18.96	2.75825	1.21315	-0.173004	1.38616
18.97	2.76688	1.21428	-0.173358	1.38764
18.98	2.7639	1.21528	-0.173687	1.38897
18.99	2.76244	1.21608	-0.174026	1.3901
19	2.76933	1.21688	-0.174401	1.39129
19.01	2.77622	1.21799	-0.174796	1.39279
19.02	2.78282	1.21906	-0.17523	1.39429
19.03	2.79399	1.21997	-0.17572	1.39569
19.04	2.80679	1.22131	-0.176186	1.3975
19.05	2.81164	1.22263	-0.176584	1.39922
19.06	2.80664	1.22334	-0.176966	1.4003
19.07	2.80652	1.22417	-0.177377	1.40155
19.08	2.81608	1.22527	-0.177793	1.40306
19.09	2.82461	1.22617	-0.178199	1.40437
19.1	2.83011	1.22725	-0.178602	1.40585
19.11	2.83522	1.22841	-0.178987	1.4074
19.12	2.84243	1.22921	-0.179357	1.40856
19.13	2.84683	1.23002	-0.179726	1.40974
19.14	2.84913	1.23106	-0.180064	1.41112
19.15	2.85621	1.23197	-0.180346	1.41231
19.16	2.86213	1.23312	-0.180617	1.41373
19.17	2.86279	1.23453	-0.180926	1.41546
19.18	2.86686	1.23527	-0.181232	1.4165
19.19	2.87978	1.23582	-0.181508	1.41732
19.2	2.89076	1.23697	-0.181807	1.41877
19.21	2.89284	1.23812	-0.182135	1.42026
19.22	2.89878	1.239	-0.182446	1.42145
19.23	2.90693	1.23996	-0.182748	1.42271
19.24	2.90862	1.24096	-0.183065	1.42402
19.25	2.91209	1.24185	-0.183363	1.42522
19.26	2.92087	1.24295	-0.183687	1.42664
19.27	2.92494	1.2441	-0.1841	1.4282
19.28	2.92576	1.24504	-0.184572	1.42962
19.29	2.9351	1.24596	-0.185069	1.43103
19.3	2.94596	1.24682	-0.185586	1.43241
19.31	2.94488	1.24773	-0.186104	1.43384
19.32	2.94225	1.24891	-0.186599	1.43551
19.33	2.95367	1.25007	-0.187078	1.43715
19.34	2.96658	1.25104	-0.18753	1.43857
19.35	2.96972	1.25208	-0.187941	1.44002
19.36	2.96991	1.25319	-0.188332	1.44152
19.37	2.97625	1.25421	-0.188691	1.44291
19.38	2.98597	1.25516	-0.189058	1.44422
19.39	2.99092	1.25607	-0.189474	1.44554
19.4	2.99805	1.25692	-0.189867	1.44679
19.41	3.00619	1.25797	-0.190198	1.44817
19.42	3.00768	1.25918	-0.190479	1.44966
19.43	3.01129	1.26019	-0.190745	1.45093
19.44	3.01867	1.26121	-0.191048	1.45226
19.45	3.02267	1.26245	-0.191346	1.45379
19.46	3.02764	1.26343	-0.191618	1.45505
19.47	3.0362	1.26428	-0.191955	1.45624
19.48	3.042	1.26537	-0.192377	1.45775
19.49	3.04406	1.26644	-0.192807	1.45924
19.5	3.04492	1.26726	-0.193206	1.46047
19.51	3.04794	1.26809	-0.193577	1.46167
19.52	3.05459	1.26902	-0.193899	1.46291
19.53	3.06129	1.27	-0.194204	1.4642
19.54	3.067	1.27114	-0.194529	1.46567
19.55	3.07372	1.27221	-0.194891	1.4671
19.56	3.07893	1.27323	-0.195242	1.46847
19.57	3.08356	1.27448	-0.195562	1.47004
19.58	3.08954	1.2756	-0.195909	1.47151
19.59	3.09463	1.27629	-0.196274	1.47256
19.6	3.10031	1.27714	-0.196625	1.47377
19.61	3.10613	1.27832	-0.196974	1.47529
19.62	3.10997	1.27925	-0.197347	1.47659
19.63	3.11201	1.27994	-0.197739	1.47768
19.64	3.1153	1.28091	-0.198083	1.47899
19.65	3.12192	1.28197	-0.19836	1.48033
19.66	3.12445	1.28298	-0.198607	1.48159
19.67	3.12545	1.28425	-0.198868	1.48311
19.68	3.13405	1.28541	-0.199175	1.48459
19.69	3.14215	1.28628	-0.199487	1.48576
19.7	3.14396	1.28719	-0.199776	1.48697
19.71	3.14913	1.28806	-0.200067	1.48812
19.72	3.15718	1.28877	-0.200386	1.48916
19.73	3.15762	1.28994	-0.200721	1.49066
19.74	3.15853	1.29129	-0.201032	1.49232
19.75	3.16504	1.29216	-0.201306	1.49347
19.76	3.1701	1.29318	-0.201573	1.49476
19.77	3.17909	1.29438	-0.201853	1.49623
19.78	3.1916	1.29517	-0.202163	1.49734
19.79	3.19513	1.29608	-0.202522	1.4986
19.8	3.19233	1.29713	-0.202896	1.50003
19.81	3.19704	1.29797	-0.203228	1.5012
19.82	3.20493	1.29894	-0.203563	1.5025
19.83	3.20571	1.30004	-0.203946	1.50398
19.84	3.20986	1.30111	-0.204335	1.50545
19.85	3.22058	1.30225	-0.204686	1.50694
19.86	3.22577	1.30339	-0.205015	1.5084
19.87	3.22838	1.30439	-0.205369	1.50975
19.88	3.2336	1.30519	-0.205727	1.51092
19.89	3.23836	1.30618	-0.206059	1.51224
19.9	3.24336	1.30743	-0.206396	1.51382
19.91	3.25201	1.30835	-0.206735	1.51508
19.92	3.25727	1.30902	-0.207066	1.51608
19.93	3.26237	1.31013	-0.207403	1.51754
19.94	3.27398	1.31136	-0.20773	1.51909
19.95	3.28016	1.31222	-0.208001	1.52022
19.96	3.27635	1.3131	-0.208221	1.52132
19.97	3.27714	1.31411	-0.208446	1.52255
19.98	3.28567	1.3152	-0.208674	1.52387
[truncated: 12,227 more rows]

## Sheet: M-70-11.5-81
Time [s]	Load [kN]	LVDT 1 [mm]	LVDT 2 [mm]	Displacement [mm]
0	0	0	0	0
0.01	0	0	0	0
0.02	3e-05	-1e-06	0	-1e-06
0.03	0.000506	-2.7e-05	-3e-06	-2.4e-05
0.04	0.001507	-0.000175	-2.2e-05	-0.000153
0.05	0.001781	-0.000315	-4.2e-05	-0.000273
0.06	-0.000443	-0.000286	-3.8e-05	-0.000248
0.07	-0.004463	-0.000269	-2.5e-05	-0.000244
0.08	-0.003518	-0.000346	-2.6e-05	-0.00032
0.09	0.001126	-0.000286	-2.4e-05	-0.000262
0.1	0.000546	-0.000263	-2.2e-05	-0.000241
0.11	-0.005353	-0.000412	-2.9e-05	-0.000383
0.12	-0.009785	-0.0004	-2.3e-05	-0.000377
0.13	-0.007601	-0.000303	-7e-06	-0.000296
0.14	-0.003773	-0.000419	-1.8e-05	-0.000401
0.15	-0.006857	-0.000604	-2.4e-05	-0.00058
0.16	-0.00936	-0.000575	-2.7e-05	-0.000548
0.17	-0.004383	-0.000497	-4e-05	-0.000457
0.18	-0.001797	-0.000559	-2.5e-05	-0.000534
0.19	-0.006974	-0.000539	-1.5e-05	-0.000524
0.2	-0.006257	-0.000398	-3.5e-05	-0.000363
0.21	0.001923	-0.000372	-3.8e-05	-0.000334
0.22	0.001605	-0.000402	-3.2e-05	-0.00037
0.23	-0.002803	-0.000439	-2.8e-05	-0.000411
0.24	-0.001228	-0.000522	-2.2e-05	-0.0005
0.25	-0.001448	-0.000599	-3.2e-05	-0.000567
0.26	-0.003669	-0.000575	-3.5e-05	-0.00054
0.27	-0.001001	-0.000571	-1.7e-05	-0.000554
0.28	-5.1e-05	-0.000661	-1.8e-05	-0.000643
0.29	-0.004403	-0.000707	-3e-05	-0.000677
0.3	-0.008689	-0.000787	-2.7e-05	-0.00076
0.31	-0.009708	-0.000874	-2.8e-05	-0.000846
0.32	-0.004097	-0.000913	-3.7e-05	-0.000876
0.33	0.000149	-0.001012	-3.4e-05	-0.000978
0.34	-0.005731	-0.001154	-2.6e-05	-0.001128
0.35	-0.009052	-0.001356	-2.2e-05	-0.001334
0.36	-0.004769	-0.001647	-2e-05	-0.001627
0.37	0.000561	-0.002038	-1.4e-05	-0.002024
0.38	0.006942	-0.002565	-2.1e-05	-0.002544
0.39	0.007253	-0.003209	-3.2e-05	-0.003177
0.4	0.002858	-0.004068	-2.9e-05	-0.004039
0.41	0.008832	-0.004939	-2.3e-05	-0.004916
0.42	0.018603	-0.004983	-3.9e-05	-0.004944
0.43	0.021221	-0.003953	-5.1e-05	-0.003902
0.44	0.024022	-0.002934	-3.8e-05	-0.002896
0.45	0.031896	-0.002551	-3.5e-05	-0.002516
0.46	0.035094	-0.002355	-4.1e-05	-0.002314
0.47	0.026543	-0.002033	-2.5e-05	-0.002008
0.48	0.022996	-0.001763	-1.9e-05	-0.001744
0.49	0.032011	-0.001639	-3.7e-05	-0.001602
0.5	0.037919	-0.001435	-4.9e-05	-0.001386
0.51	0.029221	-0.001189	-5.2e-05	-0.001137
0.52	0.019751	-0.001095	-4.8e-05	-0.001047
0.53	0.024876	-0.001096	-3.9e-05	-0.001057
0.54	0.033803	-0.001018	-4.2e-05	-0.000976
0.55	0.038222	-0.000834	-5.8e-05	-0.000776
0.56	0.039609	-0.000684	-6e-05	-0.000624
0.57	0.042954	-0.000681	-5.7e-05	-0.000624
0.58	0.047617	-0.000739	-4.5e-05	-0.000694
0.59	0.045916	-0.000634	-3.5e-05	-0.000599
0.6	0.041002	-0.000572	-4.8e-05	-0.000524
0.61	0.041631	-0.000651	-6.2e-05	-0.000589
0.62	0.047588	-0.000629	-6.1e-05	-0.000568
0.63	0.052873	-0.000519	-4.6e-05	-0.000473
0.64	0.049915	-0.000551	-3.6e-05	-0.000515
0.65	0.044227	-0.000575	-4.7e-05	-0.000528
0.66	0.048026	-0.000446	-7e-05	-0.000376
0.67	0.046296	-0.000363	-7.6e-05	-0.000287
0.68	0.036981	-0.000279	-6.8e-05	-0.000211
0.69	0.040264	-0.000239	-5.8e-05	-0.000181
0.7	0.04789	-0.000297	-5.8e-05	-0.000239
0.71	0.044098	-0.000219	-6e-05	-0.000159
0.72	0.037351	-0.000127	-6.9e-05	-5.8e-05
0.73	0.037578	-0.000164	-8.2e-05	-8.2e-05
0.74	0.039873	-9.8e-05	-7.3e-05	-2.5e-05
0.75	0.035989	7.3e-05	-7.7e-05	0.00015
0.76	0.036112	0.000196	-8.3e-05	0.000279
0.77	0.044738	0.000431	-6e-05	0.000491
0.78	0.047969	0.000729	-5.3e-05	0.000782
0.79	0.044176	0.001051	-6.4e-05	0.001115
0.8	0.037789	0.001613	-6.4e-05	0.001677
0.81	0.034009	0.00231	-6.6e-05	0.002376
0.82	0.033515	0.003021	-6.7e-05	0.003088
0.83	0.032071	0.00351	-5.8e-05	0.003568
0.84	0.030243	0.003416	-5.1e-05	0.003467
0.85	0.023442	0.002821	-5.1e-05	0.002872
0.86	0.012754	0.00214	-5.3e-05	0.002193
0.87	0.012025	0.001652	-4.6e-05	0.001698
0.88	0.012045	0.001351	-4.3e-05	0.001394
0.89	0.007712	0.00108	-4.6e-05	0.001126
0.9	0.012758	0.000699	-5.7e-05	0.000756
0.91	0.01619	0.000448	-6.4e-05	0.000512
0.92	0.00884	0.0004	-4.9e-05	0.000449
0.93	0.004391	0.000233	-3e-05	0.000263
0.94	0.004045	4.8e-05	-4.1e-05	8.9e-05
0.95	0.000241	3.1e-05	-5.5e-05	8.6e-05
0.96	-0.002747	-7.7e-05	-3.6e-05	-4.1e-05
0.97	-0.001498	-0.000203	-3.2e-05	-0.000171
0.98	0.001424	-0.000243	-5.1e-05	-0.000192
0.99	-0.003757	-0.000384	-6.5e-05	-0.000319
1	-0.01168	-0.000486	-6.3e-05	-0.000423
1.01	-0.008059	-0.000421	-3.6e-05	-0.000385
1.02	-0.002733	-0.000472	-3.8e-05	-0.000434
1.03	-0.005146	-0.000628	-6.4e-05	-0.000564
1.04	-0.006239	-0.000554	-5.5e-05	-0.000499
1.05	-0.000732	-0.000468	-3.8e-05	-0.00043
1.06	0.005255	-0.000594	-3.1e-05	-0.000563
1.07	0.002131	-0.000748	-3.8e-05	-0.00071
1.08	-0.004571	-0.000811	-4.8e-05	-0.000763
1.09	-0.002034	-0.000867	-4.3e-05	-0.000824
1.1	0.001339	-0.001091	-6e-05	-0.001031
1.11	-0.001449	-0.001251	-4.8e-05	-0.001203
1.12	0.000967	-0.001402	-1.1e-05	-0.001391
1.13	0.010516	-0.001788	-2.9e-05	-0.001759
1.14	0.011597	-0.00223	-5.4e-05	-0.002176
1.15	0.004587	-0.002712	-5.3e-05	-0.002659
1.16	0.003403	-0.003418	-4.2e-05	-0.003376
1.17	0.007024	-0.004195	-3e-05	-0.004165
1.18	0.011075	-0.00452	-3e-05	-0.00449
1.19	0.0131	-0.004089	-4.1e-05	-0.004048
1.2	0.012395	-0.003312	-4.9e-05	-0.003263
1.21	0.017972	-0.002852	-5.6e-05	-0.002796
1.22	0.027194	-0.002669	-5.2e-05	-0.002617
1.23	0.029583	-0.002228	-3.7e-05	-0.002191
1.24	0.03175	-0.001758	-4e-05	-0.001718
1.25	0.035228	-0.001593	-5.6e-05	-0.001537
1.26	0.033032	-0.00147	-6.2e-05	-0.001408
1.27	0.032924	-0.001268	-5.9e-05	-0.001209
1.28	0.038639	-0.001142	-5.6e-05	-0.001086
1.29	0.040381	-0.00108	-5.5e-05	-0.001025
1.3	0.037145	-0.000939	-6.1e-05	-0.000878
1.31	0.038505	-0.000758	-4.8e-05	-0.00071
1.32	0.042735	-0.000747	-2.7e-05	-0.00072
1.33	0.039377	-0.000853	-4e-05	-0.000813
1.34	0.031314	-0.000908	-4.8e-05	-0.00086
1.35	0.029907	-0.000846	-4e-05	-0.000806
1.36	0.034871	-0.000772	-4.1e-05	-0.000731
1.37	0.041164	-0.000688	-4.7e-05	-0.000641
1.38	0.041328	-0.000548	-5.2e-05	-0.000496
1.39	0.036983	-0.000581	-5.8e-05	-0.000523
1.4	0.038253	-0.000588	-5.6e-05	-0.000532
1.41	0.040987	-0.0005	-4.9e-05	-0.000451
1.42	0.0407	-0.000476	-5.1e-05	-0.000425
1.43	0.042177	-0.000401	-5.4e-05	-0.000347
1.44	0.04503	-0.00026	-6.5e-05	-0.000195
1.45	0.048879	-0.000247	-7.8e-05	-0.000169
1.46	0.049033	-0.000268	-7.4e-05	-0.000194
1.47	0.044628	-0.000128	-7.8e-05	-5e-05
1.48	0.039429	8.9e-05	-8e-05	0.000169
1.49	0.035354	0.000226	-6.4e-05	0.00029
1.5	0.034384	0.000355	-5.3e-05	0.000408
1.51	0.034958	0.000576	-6.3e-05	0.000639
1.52	0.035345	0.000898	-8.8e-05	0.000986
1.53	0.040447	0.001372	-8.4e-05	0.001456
1.54	0.042897	0.001888	-5.4e-05	0.001942
1.55	0.035427	0.002588	-6.2e-05	0.00265
1.56	0.028557	0.003451	-7.8e-05	0.003529
1.57	0.023097	0.003873	-5.9e-05	0.003932
1.58	0.021538	0.003359	-5.5e-05	0.003414
1.59	0.022572	0.002513	-6.8e-05	0.002581
1.6	0.01471	0.002013	-6.1e-05	0.002074
1.61	0.008408	0.001594	-5.6e-05	0.00165
1.62	0.00982	0.001185	-6.3e-05	0.001248
1.63	0.008872	0.000844	-5.9e-05	0.000903
1.64	0.006197	0.000598	-5.8e-05	0.000656
1.65	0.004374	0.000531	-6.2e-05	0.000593
1.66	0.004273	0.000378	-6.1e-05	0.000439
1.67	0.003471	0.000192	-5.5e-05	0.000247
1.68	-0.002104	0.0001	-5.4e-05	0.000154
1.69	0.000237	-7.3e-05	-6e-05	-1.3e-05
1.7	0.007361	-0.00019	-7.1e-05	-0.000119
1.71	0.003475	-0.000188	-6.2e-05	-0.000126
1.72	0.000332	-0.000268	-4.1e-05	-0.000227
1.73	0.006383	-0.000314	-4.1e-05	-0.000273
1.74	0.007343	-0.000303	-4e-05	-0.000263
1.75	-0.002155	-0.000401	-4.7e-05	-0.000354
1.76	-0.006929	-0.00044	-6.1e-05	-0.000379
1.77	-0.000427	-0.000372	-4.8e-05	-0.000324
1.78	0.002696	-0.000423	-3.5e-05	-0.000388
1.79	-0.000344	-0.000458	-5e-05	-0.000408
1.8	-0.003832	-0.000403	-6e-05	-0.000343
1.81	-0.00909	-0.000424	-4.8e-05	-0.000376
1.82	-0.011953	-0.000484	-3.1e-05	-0.000453
1.83	-0.013574	-0.000504	-3.5e-05	-0.000469
1.84	-0.013995	-0.000574	-4.7e-05	-0.000527
1.85	-0.009262	-0.000649	-4.4e-05	-0.000605
1.86	-0.003221	-0.000694	-3.5e-05	-0.000659
1.87	0.002235	-0.000631	-4e-05	-0.000591
1.88	0.007462	-0.00053	-7e-05	-0.00046
1.89	0.006118	-0.000636	-8.1e-05	-0.000555
1.9	0.000787	-0.000764	-5e-05	-0.000714
1.91	0.004057	-0.000787	-4.3e-05	-0.000744
1.92	0.007669	-0.000929	-5.8e-05	-0.000871
1.93	0.003434	-0.001081	-4.3e-05	-0.001038
1.94	0.003498	-0.001223	-3.5e-05	-0.001188
1.95	0.009883	-0.001386	-3.4e-05	-0.001352
1.96	0.007953	-0.001689	-2.7e-05	-0.001662
1.97	0.001507	-0.00216	-4.8e-05	-0.002112
1.98	0.001781	-0.002517	-8e-05	-0.002437
1.99	0.001455	-0.003107	-7.8e-05	-0.003029
2	-0.001648	-0.003983	-3.9e-05	-0.003944
2.01	0.000919	-0.0046	-1.8e-05	-0.004582
2.02	0.008449	-0.004366	-3.6e-05	-0.00433
2.03	0.012925	-0.003506	-4.3e-05	-0.003463
2.04	0.015154	-0.00296	-4.9e-05	-0.002911
2.05	0.02195	-0.002656	-6.3e-05	-0.002593
2.06	0.02831	-0.002228	-6e-05	-0.002168
2.07	0.02418	-0.001849	-5.3e-05	-0.001796
2.08	0.019866	-0.001638	-7.2e-05	-0.001566
2.09	0.025245	-0.001565	-8.2e-05	-0.001483
2.1	0.033861	-0.001376	-6.5e-05	-0.001311
2.11	0.035655	-0.001157	-5.8e-05	-0.001099
2.12	0.032371	-0.00116	-5.9e-05	-0.001101
2.13	0.034203	-0.001185	-5.3e-05	-0.001132
2.14	0.038773	-0.001062	-5.3e-05	-0.001009
2.15	0.039403	-0.000817	-6.7e-05	-0.00075
2.16	0.035438	-0.000713	-7.4e-05	-0.000639
2.17	0.031065	-0.00074	-6.6e-05	-0.000674
2.18	0.031541	-0.000769	-6.4e-05	-0.000705
2.19	0.037449	-0.000693	-7.1e-05	-0.000622
2.2	0.038913	-0.000548	-8.1e-05	-0.000467
2.21	0.034134	-0.000592	-7.3e-05	-0.000519
2.22	0.033523	-0.000687	-6.5e-05	-0.000622
2.23	0.0416	-0.000614	-6.7e-05	-0.000547
2.24	0.047994	-0.00058	-6.1e-05	-0.000519
2.25	0.047422	-0.000668	-6.8e-05	-0.0006
2.26	0.045316	-0.000732	-8.2e-05	-0.00065
2.27	0.040353	-0.000655	-6.8e-05	-0.000587
2.28	0.040038	-0.000464	-5.7e-05	-0.000407
2.29	0.048806	-0.000429	-7.8e-05	-0.000351
2.3	0.044841	-0.000421	-9e-05	-0.000331
2.31	0.028567	-0.000397	-8.8e-05	-0.000309
2.32	0.027076	-0.000385	-8.4e-05	-0.000301
2.33	0.036601	-0.000289	-6.6e-05	-0.000223
2.34	0.039899	-0.000334	-5.2e-05	-0.000282
2.35	0.041393	-0.000386	-5.1e-05	-0.000335
2.36	0.040854	-0.000226	-5.6e-05	-0.00017
2.37	0.033494	-0.00018	-6.8e-05	-0.000112
2.38	0.034112	-0.000219	-9.1e-05	-0.000128
2.39	0.040368	-9.3e-05	-9.5e-05	2e-06
2.4	0.038513	-7e-06	-7.9e-05	7.2e-05
2.41	0.033943	9.5e-05	-6.5e-05	0.00016
2.42	0.03393	0.00039	-6.2e-05	0.000452
2.43	0.040013	0.000664	-8.1e-05	0.000745
2.44	0.044487	0.001031	-8.3e-05	0.001114
2.45	0.038699	0.001545	-5.2e-05	0.001597
2.46	0.030677	0.00207	-4.8e-05	0.002118
2.47	0.028823	0.002802	-7.6e-05	0.002878
2.48	0.031336	0.003532	-7.9e-05	0.003611
2.49	0.034513	0.003767	-7.2e-05	0.003839
2.5	0.030018	0.003122	-7e-05	0.003192
2.51	0.021036	0.002143	-5.8e-05	0.002201
2.52	0.019623	0.00176	-5.6e-05	0.001816
2.53	0.019206	0.001604	-6.4e-05	0.001668
2.54	0.015785	0.001179	-5.4e-05	0.001233
2.55	0.011727	0.00077	-6.2e-05	0.000832
2.56	0.006582	0.000501	-8e-05	0.000581
2.57	0.002484	0.000295	-6.6e-05	0.000361
2.58	0.004002	0.000243	-7.7e-05	0.00032
2.59	0.008197	0.00022	-7.5e-05	0.000295
2.6	0.007249	1e-06	-3.3e-05	3.4e-05
2.61	0.001541	-0.000103	-4.1e-05	-6.2e-05
2.62	-0.00027	-9.9e-05	-6e-05	-3.9e-05
2.63	0.001102	-0.000168	-4.2e-05	-0.000126
2.64	-0.00149	-0.000217	-5.1e-05	-0.000166
2.65	-0.002393	-0.000262	-8e-05	-0.000182
2.66	-0.003706	-0.000338	-6.2e-05	-0.000276
2.67	-0.007594	-0.000408	-3.7e-05	-0.000371
2.68	-0.004969	-0.00043	-4.8e-05	-0.000382
2.69	-0.000221	-0.000422	-6e-05	-0.000362
2.7	-0.001366	-0.000498	-6.7e-05	-0.000431
2.71	-0.001548	-0.000559	-7.6e-05	-0.000483
2.72	0.001387	-0.000538	-5.6e-05	-0.000482
2.73	0.001992	-0.000547	-3.8e-05	-0.000509
2.74	0.001345	-0.000559	-4.2e-05	-0.000517
2.75	-0.003047	-0.000578	-3.4e-05	-0.000544
2.76	-0.009722	-0.000626	-3.2e-05	-0.000594
2.77	-0.008145	-0.000605	-5.1e-05	-0.000554
2.78	-0.00476	-0.000598	-5.4e-05	-0.000544
2.79	-0.007153	-0.000602	-4.5e-05	-0.000557
2.8	-0.004883	-0.000659	-5.9e-05	-0.0006
2.81	-0.000491	-0.000706	-6.7e-05	-0.000639
2.82	-0.003138	-0.000649	-5.5e-05	-0.000594
2.83	-0.006668	-0.000629	-5.4e-05	-0.000575
2.84	-0.002358	-0.00062	-5.9e-05	-0.000561
2.85	-0.000534	-0.000628	-5.3e-05	-0.000575
2.86	-0.004277	-0.000725	-5.2e-05	-0.000673
2.87	-0.001812	-0.000876	-5.6e-05	-0.00082
2.88	0.001826	-0.000922	-5.3e-05	-0.000869
2.89	0.002572	-0.000909	-5.9e-05	-0.00085
2.9	0.004136	-0.000994	-6.4e-05	-0.00093
2.91	-0.000902	-0.001114	-5.8e-05	-0.001056
2.92	-0.004103	-0.001333	-6.1e-05	-0.001272
2.93	0.004058	-0.00153	-6.1e-05	-0.001469
2.94	0.003934	-0.001771	-5e-05	-0.001721
2.95	0.000808	-0.002205	-4.6e-05	-0.002159
2.96	0.008941	-0.002675	-4.9e-05	-0.002626
2.97	0.013106	-0.003384	-5.2e-05	-0.003332
2.98	0.006576	-0.004283	-5.5e-05	-0.004228
2.99	0.004766	-0.004617	-5.9e-05	-0.004558
3	0.013169	-0.004055	-6.4e-05	-0.003991
3.01	0.015099	-0.003288	-6.6e-05	-0.003222
3.02	0.011343	-0.00282	-6.7e-05	-0.002753
3.03	0.013765	-0.002408	-6.2e-05	-0.002346
3.04	0.017324	-0.002009	-6.6e-05	-0.001943
3.05	0.021327	-0.001877	-8.8e-05	-0.001789
3.06	0.028925	-0.001722	-9.4e-05	-0.001628
3.07	0.033098	-0.001364	-7.2e-05	-0.001292
3.08	0.032204	-0.001295	-6.3e-05	-0.001232
3.09	0.034046	-0.001238	-7.3e-05	-0.001165
3.1	0.033788	-0.000971	-6.3e-05	-0.000908
3.11	0.026256	-0.000879	-6.8e-05	-0.000811
3.12	0.028239	-0.000934	-9.5e-05	-0.000839
3.13	0.03977	-0.000975	-9e-05	-0.000885
3.14	0.042144	-0.000961	-6.6e-05	-0.000895
3.15	0.039911	-0.000947	-6.7e-05	-0.00088
3.16	0.041328	-0.000837	-6.9e-05	-0.000768
3.17	0.040309	-0.000617	-6.7e-05	-0.00055
3.18	0.040896	-0.000614	-7.2e-05	-0.000542
3.19	0.045142	-0.00068	-6.5e-05	-0.000615
3.2	0.043699	-0.000654	-6.8e-05	-0.000586
3.21	0.04015	-0.000628	-7.8e-05	-0.00055
3.22	0.035892	-0.000605	-8.1e-05	-0.000524
3.23	0.030748	-0.000582	-8.2e-05	-0.0005
3.24	0.033395	-0.000563	-7.8e-05	-0.000485
3.25	0.038591	-0.00058	-7.4e-05	-0.000506
3.26	0.040603	-0.000542	-8e-05	-0.000462
3.27	0.044391	-0.000536	-8.9e-05	-0.000447
3.28	0.045333	-0.000567	-8.2e-05	-0.000485
3.29	0.042333	-0.000463	-6.3e-05	-0.0004
3.3	0.041079	-0.000405	-7.2e-05	-0.000333
3.31	0.037201	-0.000404	-9.7e-05	-0.000307
3.32	0.030091	-0.000447	-8.7e-05	-0.00036
3.33	0.030508	-0.000578	-7.1e-05	-0.000507
3.34	0.03704	-0.000517	-7.8e-05	-0.000439
3.35	0.038617	-0.000463	-7.1e-05	-0.000392
3.36	0.038367	-0.000479	-6.1e-05	-0.000418
3.37	0.038385	-0.000448	-8.7e-05	-0.000361
3.38	0.040443	-0.00048	-0.000111	-0.000369
3.39	0.042575	-0.000428	-9e-05	-0.000338
3.4	0.03701	-0.000341	-7.1e-05	-0.00027
3.41	0.033076	-0.00044	-8e-05	-0.00036
3.42	0.040692	-0.000535	-8.9e-05	-0.000446
3.43	0.044709	-0.000431	-8.8e-05	-0.000343
3.44	0.038887	-0.000395	-7.7e-05	-0.000318
3.45	0.032105	-0.000413	-7.7e-05	-0.000336
3.46	0.0296	-0.000319	-8.4e-05	-0.000235
3.47	0.033162	-0.000318	-7.2e-05	-0.000246
3.48	0.036573	-0.000358	-7.2e-05	-0.000286
3.49	0.037218	-0.000301	-8.5e-05	-0.000216
3.5	0.03336	-0.000203	-8e-05	-0.000123
3.51	0.025918	-3.5e-05	-7e-05	3.5e-05
3.52	0.025572	4.1e-05	-8.1e-05	0.000122
3.53	0.031061	8.5e-05	-9.5e-05	0.00018
3.54	0.033301	0.000261	-8.5e-05	0.000346
3.55	0.033106	0.000551	-8e-05	0.000631
3.56	0.030684	0.001049	-0.000103	0.001152
3.57	0.026085	0.001595	-9.7e-05	0.001692
3.58	0.02428	0.002113	-8e-05	0.002193
3.59	0.027421	0.002787	-8.4e-05	0.002871
3.6	0.021724	0.00352	-7.3e-05	0.003593
3.61	0.007982	0.00359	-6.7e-05	0.003657
3.62	0.009615	0.002856	-7.7e-05	0.002933
3.63	0.020633	0.002189	-8.1e-05	0.00227
3.64	0.018266	0.001831	-7.1e-05	0.001902
3.65	0.008945	0.001375	-6.1e-05	0.001436
3.66	0.004236	0.000978	-6.9e-05	0.001047
3.67	0.003639	0.000826	-8.4e-05	0.00091
3.68	0.003672	0.000631	-7.8e-05	0.000709
3.69	0.001877	0.0004	-6.9e-05	0.000469
3.7	-0.00085	0.000247	-8.3e-05	0.00033
3.71	-0.003315	0.000137	-9e-05	0.000227
3.72	-0.006217	7e-06	-5.9e-05	6.6e-05
3.73	-0.009541	-0.000168	-6e-05	-0.000108
3.74	-0.009312	-0.000245	-8.8e-05	-0.000157
3.75	-0.006455	-0.000275	-7.4e-05	-0.000201
3.76	-0.011242	-0.000385	-6.7e-05	-0.000318
3.77	-0.016526	-0.000509	-8.4e-05	-0.000425
3.78	-0.013309	-0.000618	-7.3e-05	-0.000545
3.79	-0.008635	-0.000672	-5.4e-05	-0.000618
3.8	-0.007277	-0.000709	-4.8e-05	-0.000661
3.81	-0.005596	-0.000815	-6e-05	-0.000755
3.82	-0.005429	-0.000979	-8.2e-05	-0.000897
3.83	-0.00815	-0.001099	-8.1e-05	-0.001018
3.84	-0.006532	-0.001187	-7e-05	-0.001117
3.85	-0.002472	-0.001402	-7.8e-05	-0.001324
3.86	-0.00325	-0.001711	-8.1e-05	-0.00163
3.87	-0.00158	-0.002092	-6.7e-05	-0.002025
3.88	0.004837	-0.002574	-5.8e-05	-0.002516
3.89	0.004805	-0.003138	-6.3e-05	-0.003075
3.9	0.004144	-0.003865	-7e-05	-0.003795
3.91	0.010424	-0.004359	-6.9e-05	-0.00429
3.92	0.017946	-0.00423	-6.6e-05	-0.004164
3.93	0.022656	-0.003562	-6.7e-05	-0.003495
3.94	0.024423	-0.002857	-7.8e-05	-0.002779
3.95	0.02687	-0.00245	-8.7e-05	-0.002363
3.96	0.033847	-0.002069	-8.1e-05	-0.001988
3.97	0.042454	-0.001805	-7.2e-05	-0.001733
3.98	0.041844	-0.001711	-7.7e-05	-0.001634
3.99	0.034191	-0.001556	-8.4e-05	-0.001472
4	0.035717	-0.001356	-8.7e-05	-0.001269
4.01	0.043895	-0.001196	-8.5e-05	-0.001111
4.02	0.044197	-0.001088	-6.7e-05	-0.001021
4.03	0.038843	-0.001023	-6.1e-05	-0.000962
4.04	0.040599	-0.001033	-8.5e-05	-0.000948
4.05	0.044555	-0.000948	-9.6e-05	-0.000852
4.06	0.040047	-0.000794	-9.2e-05	-0.000702
4.07	0.037938	-0.000801	-0.000102	-0.000699
4.08	0.041738	-0.000792	-9.6e-05	-0.000696
4.09	0.042862	-0.000717	-6.9e-05	-0.000648
4.1	0.045447	-0.000659	-8e-05	-0.000579
4.11	0.046927	-0.0006	-0.000113	-0.000487
4.12	0.045183	-0.000541	-0.000111	-0.00043
4.13	0.043361	-0.000511	-0.000105	-0.000406
4.14	0.038165	-0.000477	-9.9e-05	-0.000378
4.15	0.040147	-0.000428	-8.1e-05	-0.000347
4.16	0.050919	-0.000467	-8.4e-05	-0.000383
4.17	0.051645	-0.000483	-9.8e-05	-0.000385
4.18	0.050594	-0.000502	-8.5e-05	-0.000417
4.19	0.056157	-0.000582	-7e-05	-0.000512
4.2	0.054787	-0.000547	-8.5e-05	-0.000462
4.21	0.051961	-0.000429	-0.000102	-0.000327
4.22	0.055059	-0.000383	-9.8e-05	-0.000285
4.23	0.055526	-0.00043	-9.7e-05	-0.000333
4.24	0.05369	-0.000408	-0.000103	-0.000305
4.25	0.05298	-0.000311	-9.5e-05	-0.000216
4.26	0.05341	-0.000329	-9.5e-05	-0.000234
4.27	0.056955	-0.000306	-0.000109	-0.000197
4.28	0.058481	-0.000199	-9.7e-05	-0.000102
4.29	0.05477	-0.000185	-8.4e-05	-0.000101
4.3	0.051109	-0.00019	-0.000107	-8.3e-05
4.31	0.048281	-7.9e-05	-0.000107	2.8e-05
4.32	0.044043	3.6e-05	-9.5e-05	0.000131
4.33	0.046574	0.000158	-0.000106	0.000264
4.34	0.049017	0.000413	-0.000103	0.000516
4.35	0.04175	0.000679	-9.7e-05	0.000776
4.36	0.043738	0.001077	-0.000103	0.00118
4.37	0.052853	0.001635	-0.000104	0.001739
4.38	0.048174	0.002181	-0.000108	0.002289
4.39	0.039124	0.00291	-0.000116	0.003026
4.4	0.036005	0.003613	-0.000117	0.00373
4.41	0.030981	0.003539	-0.000101	0.00364
4.42	0.026501	0.002769	-8e-05	0.002849
4.43	0.023814	0.002105	-8.4e-05	0.002189
4.44	0.018995	0.001732	-8.9e-05	0.001821
4.45	0.015811	0.001343	-7.8e-05	0.001421
4.46	0.01568	0.00096	-7.4e-05	0.001034
4.47	0.013143	0.000613	-7.5e-05	0.000688
4.48	0.012964	0.00039	-7.6e-05	0.000466
4.49	0.017041	0.000329	-8.3e-05	0.000412
4.5	0.011851	0.000184	-8.5e-05	0.000269
4.51	0.003272	0.000123	-8.9e-05	0.000212
4.52	0.007998	0.000108	-0.000105	0.000213
4.53	0.00906	-3.7e-05	-9.1e-05	5.4e-05
4.54	0.001155	-0.000201	-6.3e-05	-0.000138
4.55	0.004525	-0.00029	-7.6e-05	-0.000214
4.56	0.013118	-0.000226	-9.4e-05	-0.000132
4.57	0.015024	-0.000271	-8.5e-05	-0.000186
4.58	0.018777	-0.000386	-8e-05	-0.000306
4.59	0.017547	-0.000424	-8.7e-05	-0.000337
4.6	0.007342	-0.000429	-9e-05	-0.000339
4.61	0.003348	-0.000459	-8e-05	-0.000379
4.62	0.000189	-0.000566	-7.4e-05	-0.000492
4.63	0.000337	-0.000502	-8.2e-05	-0.00042
4.64	0.010237	-0.000565	-7.9e-05	-0.000486
4.65	0.013721	-0.000891	-7.8e-05	-0.000813
4.66	0.011124	-0.00093	-8.1e-05	-0.000849
4.67	0.011838	-0.000935	-8.1e-05	-0.000854
4.68	0.009366	-0.001087	-8.2e-05	-0.001005
4.69	0.006828	-0.001146	-7.1e-05	-0.001075
4.7	0.009724	-0.00128	-6.1e-05	-0.001219
4.71	0.01444	-0.001478	-7e-05	-0.001408
4.72	0.014605	-0.001781	-8.8e-05	-0.001693
4.73	0.011512	-0.002169	-8.6e-05	-0.002083
4.74	0.009348	-0.002656	-6.9e-05	-0.002587
4.75	0.01108	-0.003338	-7.7e-05	-0.003261
4.76	0.021584	-0.004133	-8.6e-05	-0.004047
4.77	0.02952	-0.004514	-8.5e-05	-0.004429
4.78	0.026145	-0.003956	-8.4e-05	-0.003872
4.79	0.025246	-0.003119	-9.4e-05	-0.003025
4.8	0.030913	-0.002667	-8.7e-05	-0.00258
4.81	0.032949	-0.002439	-7e-05	-0.002369
4.82	0.034892	-0.00214	-8.4e-05	-0.002056
4.83	0.040605	-0.001854	-0.000112	-0.001742
4.84	0.041422	-0.001681	-0.000115	-0.001566
4.85	0.041063	-0.001576	-0.000108	-0.001468
4.86	0.041948	-0.001487	-9.8e-05	-0.001389
4.87	0.043727	-0.001346	-9.2e-05	-0.001254
4.88	0.04683	-0.001213	-0.000102	-0.001111
4.89	0.044561	-0.001094	-0.000105	-0.000989
4.9	0.041984	-0.000987	-9.1e-05	-0.000896
4.91	0.046466	-0.000904	-9.7e-05	-0.000807
4.92	0.052325	-0.000812	-0.000108	-0.000704
4.93	0.055343	-0.000687	-9.4e-05	-0.000593
4.94	0.054066	-0.000618	-8.5e-05	-0.000533
4.95	0.053593	-0.000562	-8.7e-05	-0.000475
4.96	0.056872	-0.000507	-8.9e-05	-0.000418
4.97	0.058164	-0.000516	-9.2e-05	-0.000424
4.98	0.054305	-0.000481	-8.4e-05	-0.000397
4.99	0.046748	-0.000491	-8.7e-05	-0.000404
5	0.044572	-0.000488	-0.000104	-0.000384
5.01	0.049737	-0.000444	-0.000104	-0.00034
5.02	0.050427	-0.000427	-8.4e-05	-0.000343
5.03	0.047039	-0.000322	-7.9e-05	-0.000243
5.04	0.048382	-0.000137	-9.7e-05	-4e-05
5.05	0.052005	-0.000105	-9.8e-05	-7e-06
5.06	0.051702	-0.0002	-9.6e-05	-0.000104
5.07	0.047597	-5.7e-05	-9.8e-05	4.1e-05
5.08	0.044594	0.00013	-0.0001	0.00023
5.09	0.042923	0.000167	-0.000103	0.00027
5.1	0.042654	0.000402	-0.000114	0.000516
5.11	0.045308	0.000796	-0.000132	0.000928
5.12	0.044305	0.001218	-0.000125	0.001343
5.13	0.039668	0.001737	-8.8e-05	0.001825
5.14	0.043351	0.002471	-9e-05	0.002561
5.15	0.045488	0.003207	-0.000129	0.003336
5.16	0.03339	0.003562	-0.000124	0.003686
5.17	0.026718	0.003301	-8.5e-05	0.003386
5.18	0.023215	0.002447	-9.5e-05	0.002542
5.19	0.012381	0.001839	-0.000113	0.001952
5.2	0.010749	0.001607	-8.5e-05	0.001692
5.21	0.014583	0.001083	-8.3e-05	0.001166
5.22	0.007959	0.00069	-8.9e-05	0.000779
5.23	0.002582	0.000654	-7.3e-05	0.000727
5.24	0.009991	0.000336	-9.6e-05	0.000432
5.25	0.016799	5e-05	-0.000115	0.000165
5.26	0.01372	0.000218	-9e-05	0.000308
5.27	0.013615	0.000214	-8.7e-05	0.000301
5.28	0.015419	-1.7e-05	-9e-05	7.3e-05
5.29	0.009339	-4.7e-05	-6.4e-05	1.7e-05
5.3	0.002012	-7.7e-05	-5.8e-05	-1.9e-05
5.31	0.001211	-0.000217	-8e-05	-0.000137
5.32	0.004497	-0.000339	-9.2e-05	-0.000247
5.33	-1.9e-05	-0.000341	-9.3e-05	-0.000248
5.34	-0.001752	-0.000189	-9.1e-05	-9.8e-05
5.35	0.005665	-0.000246	-8.3e-05	-0.000163
5.36	0.004286	-0.000489	-7.9e-05	-0.00041
5.37	0.001179	-0.000514	-8.5e-05	-0.000429
5.38	0.005429	-0.000457	-7.8e-05	-0.000379
5.39	0.00467	-0.000396	-6.9e-05	-0.000327
5.4	1.9e-05	-0.000378	-8.2e-05	-0.000296
5.41	0.001969	-0.000453	-8.3e-05	-0.00037
5.42	0.007416	-0.000576	-7.8e-05	-0.000498
5.43	0.006274	-0.000579	-9e-05	-0.000489
5.44	0.008777	-0.000596	-7.3e-05	-0.000523
5.45	0.016765	-0.000763	-5.5e-05	-0.000708
5.46	0.009338	-0.00089	-8.3e-05	-0.000807
5.47	-0.00197	-0.000962	-9.8e-05	-0.000864
5.48	0.005965	-0.001052	-8.4e-05	-0.000968
5.49	0.015041	-0.001207	-8.8e-05	-0.001119
5.5	0.012501	-0.0014	-9.4e-05	-0.001306
5.51	0.008645	-0.001697	-9e-05	-0.001607
5.52	0.003006	-0.002122	-9e-05	-0.002032
5.53	-0.00076	-0.002586	-8.4e-05	-0.002502
5.54	0.005865	-0.003231	-7.8e-05	-0.003153
5.55	0.007327	-0.004011	-8e-05	-0.003931
5.56	0.003178	-0.004511	-8.3e-05	-0.004428
5.57	0.012792	-0.004385	-7.5e-05	-0.00431
5.58	0.022259	-0.003623	-6.9e-05	-0.003554
5.59	0.01896	-0.002917	-8.1e-05	-0.002836
5.6	0.019951	-0.002647	-9.6e-05	-0.002551
5.61	0.028559	-0.002364	-9.8e-05	-0.002266
5.62	0.031174	-0.00204	-9.1e-05	-0.001949
5.63	0.031448	-0.001852	-9.4e-05	-0.001758
5.64	0.041662	-0.001465	-9.8e-05	-0.001367
5.65	0.055622	-0.000749	-9.1e-05	-0.000658
5.66	0.056721	-5.1e-05	-9.9e-05	4.8e-05
5.67	0.052505	0.000802	-0.000118	0.00092
5.68	0.056038	0.001943	-0.000115	0.002058
5.69	0.061275	0.002885	-0.000103	0.002988
5.7	0.064049	0.003655	-0.000126	0.003781
5.71	0.067883	0.004553	-0.000148	0.004701
5.72	0.076991	0.005568	-0.00014	0.005708
5.73	0.085426	0.006594	-0.000149	0.006743
5.74	0.089859	0.007655	-0.000164	0.007819
5.75	0.093279	0.008691	-0.000164	0.008855
5.76	0.093786	0.009667	-0.000175	0.009842
5.77	0.094755	0.010687	-0.000181	0.010868
5.78	0.099562	0.011696	-0.000189	0.011885
5.79	0.103153	0.012611	-0.000225	0.012836
5.8	0.106483	0.013606	-0.000277	0.013883
5.81	0.114979	0.014545	-0.000357	0.014902
5.82	0.124632	0.015385	-0.00051	0.015895
5.83	0.129484	0.016502	-0.000754	0.017256
5.84	0.130908	0.017709	-0.001063	0.018772
5.85	0.132012	0.018702	-0.001344	0.020046
5.86	0.13571	0.019643	-0.001588	0.021231
5.87	0.14326	0.020597	-0.001877	0.022474
5.88	0.146741	0.02168	-0.002232	0.023912
5.89	0.144237	0.02284	-0.002674	0.025514
5.9	0.146647	0.02381	-0.003177	0.026987
5.91	0.153003	0.024726	-0.003631	0.028357
5.92	0.160022	0.025718	-0.004062	0.02978
5.93	0.168875	0.026876	-0.004524	0.0314
5.94	0.170398	0.027967	-0.004965	0.032932
5.95	0.173593	0.028818	-0.005402	0.03422
5.96	0.184125	0.029815	-0.005873	0.035688
5.97	0.187997	0.030873	-0.006339	0.037212
5.98	0.188142	0.031894	-0.006742	0.038636
5.99	0.193676	0.03301	-0.00713	0.04014
6	0.204375	0.0341	-0.007525	0.041625
6.01	0.209612	0.03511	-0.007895	0.043005
6.02	0.203713	0.036102	-0.008296	0.044398
6.03	0.20491	0.037062	-0.008719	0.045781
6.04	0.210456	0.038016	-0.009131	0.047147
6.05	0.211395	0.03905	-0.009573	0.048623
6.06	0.216529	0.040212	-0.010025	0.050237
6.07	0.222845	0.04127	-0.010406	0.051676
6.08	0.225108	0.042231	-0.010712	0.052943
6.09	0.226842	0.043242	-0.011026	0.054268
6.1	0.22993	0.044269	-0.011375	0.055644
6.11	0.233573	0.045237	-0.011712	0.056949
6.12	0.238425	0.046241	-0.012002	0.058243
6.13	0.245297	0.047354	-0.012298	0.059652
6.14	0.252267	0.04845	-0.012691	0.061141
6.15	0.257001	0.049374	-0.013137	0.062511
6.16	0.262879	0.050237	-0.01357	0.063807
6.17	0.265697	0.05134	-0.013979	0.065319
6.18	0.265552	0.052412	-0.014342	0.066754
6.19	0.270583	0.053335	-0.014707	0.068042
6.2	0.278569	0.054482	-0.015102	0.069584
6.21	0.281918	0.055513	-0.015468	0.070981
6.22	0.28191	0.056423	-0.015824	0.072247
6.23	0.282928	0.057572	-0.016175	0.073747
6.24	0.284309	0.058506	-0.016478	0.074984
6.25	0.290255	0.059341	-0.016782	0.076123
6.26	0.300505	0.060445	-0.017129	0.077574
6.27	0.308527	0.061569	-0.017503	0.079072
6.28	0.314126	0.062646	-0.017907	0.080553
6.29	0.320716	0.063527	-0.018318	0.081845
6.3	0.326371	0.064447	-0.018719	0.083166
6.31	0.329285	0.065716	-0.019113	0.084829
6.32	0.331136	0.066732	-0.019486	0.086218
6.33	0.333822	0.067541	-0.019875	0.087416
6.34	0.342796	0.06866	-0.020302	0.088962
6.35	0.352487	0.069682	-0.020698	0.09038
6.36	0.353579	0.070555	-0.021085	0.09164
6.37	0.354575	0.071702	-0.02166	0.093362
6.38	0.361668	0.072642	-0.023049	0.095691
6.39	0.370247	0.073505	-0.025223	0.098728
6.4	0.379137	0.074827	-0.02632	0.101147
6.41	0.386266	0.075953	-0.02638	0.102333
6.42	0.389697	0.076691	-0.02698	0.103671
6.43	0.396543	0.077708	-0.027673	0.105381
6.44	0.400919	0.078835	-0.027898	0.106733
6.45	0.399474	0.079673	-0.028198	0.107871
6.46	0.407137	0.080701	-0.028738	0.109439
6.47	0.415147	0.081937	-0.029443	0.11138
6.48	0.412178	0.082824	-0.030138	0.112962
6.49	0.413304	0.083734	-0.030533	0.114267
6.5	0.418767	0.084865	-0.030865	0.11573
6.51	0.423615	0.085821	-0.031358	0.117179
6.52	0.431529	0.086813	-0.031875	0.118688
6.53	0.439965	0.088	-0.032473	0.120473
6.54	0.440564	0.088987	-0.033113	0.1221
6.55	0.438568	0.089876	-0.033619	0.123495
6.56	0.444655	0.090976	-0.034107	0.125083
6.57	0.453503	0.091964	-0.034642	0.126606
6.58	0.459535	0.092783	-0.035112	0.127895
6.59	0.465144	0.093911	-0.035586	0.129497
6.6	0.469617	0.095028	-0.036113	0.131141
6.61	0.469556	0.095967	-0.036661	0.132628
6.62	0.470695	0.097149	-0.037264	0.134413
6.63	0.476807	0.098186	-0.037874	0.13606
6.64	0.480757	0.098984	-0.03842	0.137404
6.65	0.483745	0.100132	-0.038953	0.139085
6.66	0.489269	0.101285	-0.039577	0.140862
6.67	0.495232	0.102078	-0.040257	0.142335
6.68	0.50104	0.103111	-0.040831	0.143942
6.69	0.504531	0.104367	-0.041304	0.145671
6.7	0.51292	0.105264	-0.041801	0.147065
6.71	0.524607	0.10603	-0.042366	0.148396
6.72	0.52718	0.107083	-0.042959	0.150042
6.73	0.53061	0.108085	-0.043514	0.151599
6.74	0.538532	0.109098	-0.044056	0.153154
6.75	0.542114	0.110353	-0.044599	0.154952
6.76	0.549501	0.111389	-0.045057	0.156446
6.77	0.557714	0.112245	-0.045465	0.15771
6.78	0.558396	0.113328	-0.04599	0.159318
6.79	0.557404	0.114337	-0.046625	0.160962
6.8	0.560759	0.115246	-0.047239	0.162485
6.81	0.567962	0.11647	-0.047807	0.164277
6.82	0.575892	0.117564	-0.048339	0.165903
6.83	0.583526	0.118299	-0.048815	0.167114
6.84	0.588376	0.11936	-0.049306	0.168666
6.85	0.589608	0.120559	-0.049883	0.170442
6.86	0.589055	0.121461	-0.050479	0.17194
6.87	0.587319	0.122441	-0.051021	0.173462
6.88	0.588974	0.1235	-0.051542	0.175042
6.89	0.599215	0.124423	-0.052078	0.176501
6.9	0.604012	0.125514	-0.052624	0.178138
6.91	0.603905	0.126615	-0.053142	0.179757
6.92	0.612043	0.127395	-0.053646	0.181041
6.93	0.618308	0.128209	-0.054226	0.182435
6.94	0.622961	0.129344	-0.054862	0.184206
6.95	0.633501	0.130434	-0.05547	0.185904
6.96	0.641178	0.131351	-0.056031	0.187382
6.97	0.645398	0.132429	-0.056565	0.188994
6.98	0.649684	0.13351	-0.057114	0.190624
6.99	0.651565	0.13448	-0.057674	0.192154
7	0.649197	0.135543	-0.058223	0.193766
7.01	0.648797	0.136507	-0.058825	0.195332
7.02	0.660524	0.137426	-0.059541	0.196967
7.03	0.674595	0.13852	-0.060258	0.198778
7.04	0.677927	0.139559	-0.060863	0.200422
7.05	0.677459	0.140446	-0.061439	0.201885
7.06	0.680876	0.141409	-0.061999	0.203408
7.07	0.686952	0.142558	-0.06249	0.205048
7.08	0.693555	0.143632	-0.062975	0.206607
7.09	0.697571	0.144729	-0.063473	0.208202
7.1	0.703169	0.145825	-0.063957	0.209782
7.11	0.712466	0.146721	-0.064457	0.211178
7.12	0.71526	0.147734	-0.064953	0.212687
7.13	0.717656	0.148704	-0.065405	0.214109
7.14	0.724967	0.149519	-0.065897	0.215416
7.15	0.72884	0.150598	-0.066484	0.217082
7.16	0.732708	0.151816	-0.067074	0.21889
7.17	0.73914	0.152758	-0.067584	0.220342
7.18	0.742904	0.153629	-0.068039	0.221668
7.19	0.744879	0.154723	-0.068512	0.223235
7.2	0.746739	0.155752	-0.069005	0.224757
7.21	0.750489	0.156771	-0.069481	0.226252
7.22	0.754665	0.157912	-0.069989	0.227901
7.23	0.758871	0.158824	-0.07055	0.229374
7.24	0.761508	0.159852	-0.071078	0.23093
7.25	0.758109	0.160972	-0.071573	0.232545
7.26	0.761663	0.161737	-0.072071	0.233808
7.27	0.776447	0.162631	-0.072558	0.235189
7.28	0.783951	0.163799	-0.073082	0.236881
7.29	0.780851	0.164762	-0.073665	0.238427
7.3	0.782242	0.165678	-0.074189	0.239867
7.31	0.79086	0.166855	-0.074681	0.241536
7.32	0.797089	0.167995	-0.075195	0.24319
7.33	0.797533	0.168886	-0.075652	0.244538
7.34	0.799691	0.169912	-0.076037	0.245949
7.35	0.801548	0.170988	-0.076447	0.247435
7.36	0.801683	0.171902	-0.076914	0.248816
7.37	0.810203	0.172996	-0.077401	0.250397
7.38	0.819691	0.174064	-0.077913	0.251977
7.39	0.81854	0.174899	-0.07843	0.253329
7.4	0.821258	0.175927	-0.07892	0.254847
7.41	0.827844	0.177177	-0.079475	0.256652
7.42	0.824745	0.178094	-0.080103	0.258197
7.43	0.825156	0.178869	-0.080627	0.259496
7.44	0.831902	0.180067	-0.081094	0.261161
7.45	0.831162	0.181335	-0.081669	0.263004
7.46	0.832928	0.182292	-0.082275	0.264567
7.47	0.839434	0.183241	-0.082786	0.266027
7.48	0.840998	0.184222	-0.083299	0.267521
7.49	0.838386	0.185201	-0.083884	0.269085
7.5	0.840941	0.186268	-0.084413	0.270681
7.51	0.848549	0.187203	-0.084802	0.272005
7.52	0.851172	0.188094	-0.08518	0.273274
7.53	0.851626	0.189162	-0.085691	0.274853
7.54	0.855585	0.190184	-0.086287	0.276471
7.55	0.858345	0.191102	-0.086835	0.277937
7.56	0.860089	0.192187	-0.087311	0.279498
7.57	0.859652	0.193261	-0.087774	0.281035
7.58	0.858417	0.194166	-0.08826	0.282426
7.59	0.865958	0.19518	-0.088781	0.283961
7.6	0.871769	0.19621	-0.089271	0.285481
7.61	0.869233	0.197135	-0.089685	0.28682
7.62	0.875182	0.198234	-0.090119	0.288353
7.63	0.882774	0.199454	-0.09067	0.290124
7.64	0.876297	0.200444	-0.091192	0.291636
7.65	0.870974	0.201251	-0.091549	0.2928
7.66	0.872263	0.202186	-0.091896	0.294082
7.67	0.873145	0.203204	-0.092308	0.295512
7.68	0.880512	0.20431	-0.092685	0.296995
7.69	0.885694	0.20537	-0.092966	0.298336
7.7	0.880153	0.206209	-0.09316	0.299369
7.71	0.881776	0.207238	-0.093341	0.300579
7.72	0.890599	0.208325	-0.093533	0.301858
7.73	0.887235	0.209206	-0.093699	0.302905
7.74	0.880556	0.210289	-0.093849	0.304138
7.75	0.884669	0.211418	-0.093995	0.305413
7.76	0.888658	0.212307	-0.094114	0.306421
7.77	0.88732	0.213235	-0.094222	0.307457
7.78	0.885785	0.21446	-0.094325	0.308785
7.79	0.884982	0.215584	-0.094424	0.310008
7.8	0.889219	0.216333	-0.094545	0.310878
7.81	0.89869	0.217275	-0.094655	0.31193
7.82	0.904826	0.218377	-0.09475	0.313127
7.83	0.90657	0.219334	-0.094886	0.31422
7.84	0.904886	0.220431	-0.095029	0.31546
7.85	0.904117	0.221504	-0.095124	0.316628
7.86	0.909343	0.222383	-0.095221	0.317604
7.87	0.913103	0.223422	-0.09536	0.318782
7.88	0.912111	0.22459	-0.095465	0.320055
7.89	0.912509	0.225541	-0.09555	0.321091
7.9	0.914394	0.226447	-0.095659	0.322106
7.91	0.914017	0.227516	-0.095769	0.323285
7.92	0.910435	0.228598	-0.095895	0.324493
7.93	0.908116	0.229695	-0.096013	0.325708
7.94	0.90903	0.230699	-0.0961	0.326799
7.95	0.909373	0.231554	-0.096199	0.327753
7.96	0.913028	0.232519	-0.096303	0.328822
7.97	0.917164	0.233561	-0.096398	0.329959
7.98	0.913436	0.234607	-0.096508	0.331115
7.99	0.9122	0.235636	-0.096628	0.332264
8	0.912522	0.236672	-0.096721	0.333393
8.01	0.903919	0.23778	-0.096833	0.334613
8.02	0.902415	0.238882	-0.096966	0.335848
8.03	0.90983	0.239906	-0.09705	0.336956
8.04	0.913707	0.240725	-0.097119	0.337844
8.05	0.923252	0.241619	-0.097204	0.338823
8.06	0.929154	0.242775	-0.097253	0.340028
8.07	0.918454	0.24382	-0.097286	0.341106
8.08	0.913304	0.244682	-0.097359	0.342041
8.09	0.919754	0.24568	-0.097437	0.343117
8.1	0.920619	0.246709	-0.097496	0.344205
8.11	0.921999	0.247572	-0.097553	0.345125
8.12	0.929739	0.248581	-0.097613	0.346194
8.13	0.928771	0.249722	-0.097691	0.347413
8.14	0.926971	0.250729	-0.097787	0.348516
8.15	0.935349	0.251787	-0.097876	0.349663
8.16	0.93711	0.252849	-0.097935	0.350784
8.17	0.932314	0.253644	-0.097991	0.351635
8.18	0.934111	0.254628	-0.098073	0.352701
8.19	0.93968	0.255834	-0.098157	0.353991
8.2	0.942367	0.256662	-0.098202	0.354864
8.21	0.942031	0.257476	-0.098251	0.355727
8.22	0.94095	0.258728	-0.098334	0.357062
8.23	0.941543	0.25976	-0.098405	0.358165
8.24	0.944975	0.26055	-0.098469	0.359019
8.25	0.946865	0.261731	-0.098527	0.360258
8.26	0.945334	0.262852	-0.09858	0.361432
8.27	0.944185	0.263723	-0.098652	0.362375
8.28	0.950052	0.264807	-0.098716	0.363523
8.29	0.958164	0.265744	-0.098757	0.364501
8.3	0.953437	0.266616	-0.09881	0.365426
8.31	0.946007	0.267733	-0.098868	0.366601
8.32	0.949529	0.268779	-0.098902	0.367681
8.33	0.952486	0.269752	-0.098932	0.368684
8.34	0.952751	0.270882	-0.098992	0.369874
8.35	0.960375	0.271946	-0.099051	0.370997
8.36	0.963788	0.27283	-0.099085	0.371915
8.37	0.960965	0.273832	-0.099107	0.372939
8.38	0.961212	0.27485	-0.099146	0.373996
8.39	0.95724	0.275742	-0.099198	0.37494
8.4	0.952887	0.27682	-0.099217	0.376037
8.41	0.954126	0.277953	-0.099233	0.377186
8.42	0.950649	0.278826	-0.099284	0.37811
8.43	0.948954	0.279822	-0.099325	0.379147
8.44	0.957265	0.281045	-0.099344	0.380389
8.45	0.963471	0.282014	-0.099373	0.381387
8.46	0.963071	0.282858	-0.099417	0.382275
8.47	0.962434	0.283916	-0.099436	0.383352
8.48	0.962453	0.284881	-0.099448	0.384329
8.49	0.964675	0.285891	-0.099478	0.385369
8.5	0.96789	0.287063	-0.099494	0.386557
8.51	0.974226	0.287989	-0.099518	0.387507
8.52	0.976629	0.288956	-0.099576	0.388532
8.53	0.971546	0.290033	-0.099611	0.389644
8.54	0.970103	0.290916	-0.099606	0.390522
8.55	0.974589	0.291905	-0.099624	0.391529
8.56	0.975489	0.293129	-0.099673	0.392802
8.57	0.972869	0.294089	-0.099706	0.393795
8.58	0.976244	0.294976	-0.09973	0.394706
8.59	0.978077	0.296115	-0.099738	0.395853
8.6	0.977277	0.297196	-0.099734	0.39693
8.61	0.980593	0.298118	-0.099758	0.397876
8.62	0.982885	0.2991	-0.099773	0.398873
8.63	0.982183	0.300054	-0.099741	0.399795
8.64	0.982724	0.301007	-0.09973	0.400737
8.65	0.984863	0.302005	-0.099748	0.401753
8.66	0.990295	0.302985	-0.099746	0.402731
8.67	0.997272	0.303984	-0.099746	0.40373
8.68	0.997419	0.304957	-0.099757	0.404714
8.69	0.991674	0.306045	-0.099753	0.405798
8.7	0.99062	0.307159	-0.099758	0.406917
8.71	0.995725	0.308142	-0.099765	0.407907
8.72	1.00101	0.309192	-0.099755	0.408947
8.73	1.00391	0.310315	-0.099749	0.410064
8.74	1.00431	0.311337	-0.099747	0.411084
8.75	1.00128	0.312256	-0.099747	0.412003
8.76	0.999178	0.313215	-0.099762	0.412977
8.77	0.999851	0.314173	-0.099766	0.413939
8.78	1.00202	0.315051	-0.099758	0.414809
8.79	1.00596	0.316146	-0.099761	0.415907
8.8	1.00504	0.317316	-0.099757	0.417073
8.81	1.00735	0.318183	-0.099764	0.417947
8.82	1.0161	0.319149	-0.099785	0.418934
8.83	1.02187	0.320277	-0.099777	0.420054
8.84	1.0241	0.321237	-0.099751	0.420988
8.85	1.02354	0.322236	-0.099742	0.421978
8.86	1.01742	0.32329	-0.099751	0.423041
8.87	1.01246	0.32418	-0.099753	0.423933
8.88	1.01357	0.325144	-0.099759	0.424903
8.89	1.01893	0.326221	-0.099763	0.425984
8.9	1.02162	0.327093	-0.099742	0.426835
8.91	1.0173	0.328006	-0.099756	0.427762
8.92	1.01584	0.329151	-0.099776	0.428927
8.93	1.01972	0.330154	-0.09975	0.429904
8.94	1.01992	0.331108	-0.099765	0.430873
8.95	1.02013	0.332232	-0.099792	0.432024
8.96	1.02318	0.333247	-0.099767	0.433014
8.97	1.02182	0.334144	-0.099756	0.4339
8.98	1.02074	0.335087	-0.099774	0.434861
8.99	1.02598	0.336063	-0.099763	0.435826
9	1.0314	0.337009	-0.099746	0.436755
9.01	1.03622	0.338089	-0.099761	0.43785
9.02	1.03924	0.339156	-0.099764	0.43892
9.03	1.03503	0.339931	-0.099756	0.439687
9.04	1.03301	0.340972	-0.099758	0.44073
9.05	1.0337	0.342235	-0.099769	0.442004
9.06	1.03182	0.343082	-0.099778	0.44286
9.07	1.03639	0.344031	-0.099778	0.443809
9.08	1.04192	0.345252	-0.099766	0.445018
9.09	1.03721	0.346257	-0.099761	0.446018
9.1	1.03447	0.347289	-0.099761	0.44705
9.11	1.03885	0.348312	-0.099765	0.448077
9.12	1.03951	0.349174	-0.099763	0.448937
9.13	1.03807	0.350262	-0.099759	0.450021
9.14	1.0419	0.351428	-0.099773	0.451201
9.15	1.04561	0.352347	-0.099771	0.452118
9.16	1.04621	0.353373	-0.099763	0.453136
9.17	1.04955	0.354522	-0.099778	0.4543
9.18	1.04903	0.355429	-0.099767	0.455196
9.19	1.04309	0.356365	-0.099754	0.456119
9.2	1.0421	0.357541	-0.099772	0.457313
9.21	1.04525	0.35853	-0.099767	0.458297
9.22	1.04727	0.359338	-0.099743	0.459081
9.23	1.05136	0.360446	-0.099746	0.460192
9.24	1.0561	0.36155	-0.099765	0.461315
9.25	1.05834	0.362393	-0.099762	0.462155
9.26	1.06307	0.363396	-0.09975	0.463146
9.27	1.0621	0.364523	-0.099744	0.464267
9.28	1.05011	0.36549	-0.099751	0.465241
9.29	1.04553	0.366492	-0.099785	0.466277
9.3	1.05112	0.367517	-0.099792	0.467309
9.31	1.05906	0.368413	-0.099765	0.468178
9.32	1.06632	0.369333	-0.099768	0.469101
9.33	1.06889	0.37028	-0.099769	0.470049
9.34	1.06546	0.371338	-0.099751	0.471089
9.35	1.05986	0.372497	-0.099751	0.472248
9.36	1.0621	0.373498	-0.099753	0.473251
9.37	1.0695	0.374316	-0.099755	0.474071
9.38	1.0708	0.375221	-0.099764	0.474985
9.39	1.06904	0.376376	-0.099768	0.476144
9.4	1.07237	0.377484	-0.099763	0.477247
9.41	1.07336	0.378368	-0.09976	0.478128
9.42	1.06883	0.37938	-0.099756	0.479136
9.43	1.06601	0.380421	-0.099748	0.480169
9.44	1.0642	0.381323	-0.099749	0.481072
9.45	1.06286	0.382409	-0.099762	0.482171
9.46	1.06687	0.383391	-0.099772	0.483163
9.47	1.07639	0.384283	-0.099779	0.484062
9.48	1.08367	0.385528	-0.099777	0.485305
9.49	1.08159	0.386664	-0.099752	0.486416
9.5	1.07875	0.387467	-0.099738	0.487205
9.51	1.08048	0.388505	-0.099752	0.488257
9.52	1.07689	0.389634	-0.099749	0.489383
9.53	1.07116	0.390501	-0.099754	0.490255
9.54	1.07865	0.391438	-0.099769	0.491207
9.55	1.08845	0.392524	-0.099749	0.492273
9.56	1.08874	0.393496	-0.09974	0.493236
9.57	1.08388	0.394468	-0.09977	0.494238
9.58	1.08091	0.395539	-0.099778	0.495317
9.59	1.08161	0.396526	-0.099755	0.496281
9.6	1.07893	0.397546	-0.099738	0.497284
9.61	1.07523	0.398571	-0.099734	0.498305
9.62	1.07806	0.39938	-0.099746	0.499126
9.63	1.08188	0.400354	-0.099763	0.500117
9.64	1.08	0.401665	-0.099753	0.501418
9.65	1.07815	0.402705	-0.099746	0.502451
9.66	1.08255	0.403534	-0.099761	0.503295
9.67	1.0869	0.404496	-0.099769	0.504265
9.68	1.08551	0.405411	-0.099771	0.505182
9.69	1.08872	0.406436	-0.099761	0.506197
9.7	1.09498	0.407619	-0.099737	0.507356
9.71	1.0937	0.408482	-0.099742	0.508224
9.72	1.08964	0.409408	-0.099786	0.509194
9.73	1.08842	0.410708	-0.099794	0.510502
9.74	1.08667	0.411705	-0.099763	0.511468
9.75	1.08559	0.412396	-0.099745	0.512141
9.76	1.08782	0.413472	-0.099728	0.5132
9.77	1.08976	0.41468	-0.099739	0.514419
9.78	1.09389	0.415568	-0.099773	0.515341
9.79	1.10294	0.416532	-0.099776	0.516308
9.8	1.10656	0.41766	-0.099763	0.517423
9.81	1.10127	0.418669	-0.099751	0.51842
9.82	1.09776	0.419646	-0.099736	0.519382
9.83	1.09651	0.420717	-0.099756	0.520473
9.84	1.09316	0.421808	-0.099779	0.521587
9.85	1.09187	0.42272	-0.099753	0.522473
9.86	1.09667	0.423646	-0.099743	0.523389
9.87	1.10237	0.424776	-0.09976	0.524536
9.88	1.10149	0.425789	-0.099758	0.525547
9.89	1.10335	0.426698	-0.099761	0.526459
9.9	1.10904	0.427701	-0.099769	0.52747
9.91	1.10819	0.428717	-0.099759	0.528476
9.92	1.10309	0.429702	-0.099747	0.529449
9.93	1.10477	0.430676	-0.099739	0.530415
9.94	1.113	0.431687	-0.099732	0.531419
9.95	1.11443	0.43269	-0.099748	0.532438
9.96	1.10787	0.433658	-0.099775	0.533433
9.97	1.10875	0.434687	-0.099753	0.53444
9.98	1.11898	0.435706	-0.099721	0.535427
9.99	1.12011	0.436755	-0.09974	0.536495
10	1.10985	0.43782	-0.099758	0.537578
10.01	1.11013	0.43867	-0.099743	0.538413
10.02	1.11878	0.439533	-0.099742	0.539275
10.03	1.11823	0.440714	-0.099754	0.540468
10.04	1.11801	0.441754	-0.099763	0.541517
10.05	1.12379	0.442577	-0.099769	0.542346
10.06	1.1295	0.443654	-0.099758	0.543412
10.07	1.12921	0.444741	-0.099737	0.544478
10.08	1.12605	0.445632	-0.099726	0.545358
10.09	1.1288	0.446638	-0.099738	0.546376
10.1	1.13027	0.447652	-0.09975	0.547402
10.11	1.12835	0.448594	-0.099747	0.548341
10.12	1.1284	0.449657	-0.099728	0.549385
10.13	1.12821	0.450583	-0.099718	0.550301
10.14	1.12462	0.451388	-0.09974	0.551128
10.15	1.12287	0.452466	-0.099757	0.552223
10.16	1.12728	0.453644	-0.099747	0.553391
10.17	1.13107	0.45464	-0.099738	0.554378
10.18	1.12767	0.455651	-0.099735	0.555386
10.19	1.12529	0.456717	-0.099733	0.55645
10.2	1.13004	0.457677	-0.099756	0.557433
10.21	1.13552	0.458617	-0.099758	0.558375
10.22	1.13985	0.459647	-0.099736	0.559383
10.23	1.14126	0.460676	-0.099749	0.560425
10.24	1.13821	0.461693	-0.099752	0.561445
10.25	1.13713	0.462821	-0.099739	0.56256
10.26	1.13897	0.463767	-0.09975	0.563517
10.27	1.13873	0.464642	-0.099746	0.564388
10.28	1.14063	0.465725	-0.099731	0.565456
10.29	1.14382	0.466694	-0.099747	0.566441
10.3	1.14019	0.467597	-0.099771	0.567368
10.31	1.13578	0.468794	-0.099764	0.568558
10.32	1.1355	0.469917	-0.099749	0.569666
10.33	1.13549	0.470753	-0.099757	0.57051
10.34	1.13736	0.471777	-0.099757	0.571534
10.35	1.14229	0.47283	-0.099749	0.572579
10.36	1.14143	0.473663	-0.099734	0.573397
10.37	1.13734	0.474674	-0.099728	0.574402
10.38	1.13875	0.475775	-0.099739	0.575514
10.39	1.13946	0.476677	-0.099734	0.576411
10.4	1.14035	0.477669	-0.099738	0.577407
10.41	1.14582	0.478767	-0.099747	0.578514
10.42	1.14714	0.47973	-0.09975	0.57948
10.43	1.14469	0.480822	-0.099747	0.580569
10.44	1.14406	0.481972	-0.099732	0.581704
10.45	1.14306	0.482762	-0.099741	0.582503
10.46	1.14214	0.483759	-0.099752	0.583511
10.47	1.14074	0.485055	-0.099738	0.584793
10.48	1.14628	0.485883	-0.099728	0.585611
10.49	1.15686	0.486709	-0.099732	0.586441
10.5	1.15561	0.487877	-0.099725	0.587602
10.51	1.14914	0.488821	-0.099732	0.588553
10.52	1.1546	0.489806	-0.099758	0.589564
10.53	1.16153	0.490996	-0.099742	0.590738
10.54	1.15682	0.491941	-0.099726	0.591667
10.55	1.15112	0.492793	-0.099757	0.59255
10.56	1.15388	0.493919	-0.09975	0.593669
10.57	1.15736	0.494898	-0.099711	0.594609
10.58	1.15439	0.495681	-0.099733	0.595414
10.59	1.15558	0.496785	-0.099757	0.596542
10.6	1.16338	0.497843	-0.099726	0.597569
10.61	1.16619	0.498678	-0.099714	0.598392
10.62	1.17074	0.499791	-0.099741	0.599532
10.63	1.17766	0.500888	-0.099745	0.600633
10.64	1.17522	0.501749	-0.099727	0.601476
10.65	1.17247	0.502765	-0.099735	0.6025
10.66	1.17715	0.503808	-0.099745	0.603553
10.67	1.17926	0.504722	-0.099737	0.604459
10.68	1.17533	0.505792	-0.099757	0.605549
10.69	1.17136	0.50692	-0.099776	0.606696
10.7	1.17124	0.507842	-0.099743	0.607585
10.71	1.17462	0.508795	-0.09972	0.608515
10.72	1.17676	0.50978	-0.099742	0.609522
10.73	1.17525	0.510653	-0.099751	0.610404
10.74	1.17141	0.511663	-0.099737	0.6114
10.75	1.17284	0.51269	-0.09974	0.61243
10.76	1.17591	0.51376	-0.099741	0.613501
10.77	1.1701	0.514885	-0.099734	0.614619
10.78	1.16875	0.515768	-0.099748	0.615516
10.79	1.17332	0.516802	-0.099756	0.616558
10.8	1.17044	0.518005	-0.099734	0.617739
10.81	1.16723	0.518886	-0.099687	0.618573
10.82	1.17599	0.51979	-0.09969	0.61948
10.83	1.18463	0.520919	-0.099787	0.620706
10.84	1.18434	0.521816	-0.099768	0.621584
10.85	1.18437	0.522684	-0.099627	0.622311
10.86	1.18162	0.523913	-0.099686	0.623599
10.87	1.17584	0.524986	-0.09983	0.624816
10.88	1.17851	0.525826	-0.099729	0.625555
10.89	1.18088	0.52698	-0.099596	0.626576
10.9	1.1744	0.528149	-0.099685	0.627834
10.91	1.17154	0.529015	-0.099776	0.628791
10.92	1.17806	0.529904	-0.099682	0.629586
10.93	1.18461	0.530966	-0.099595	0.630561
10.94	1.18924	0.532068	-0.099684	0.631752
10.95	1.18686	0.532999	-0.099764	0.632763
10.96	1.18105	0.533878	-0.09967	0.633548
10.97	1.18857	0.534911	-0.099589	0.6345
10.98	1.19541	0.53591	-0.099678	0.635588
10.99	1.19001	0.536831	-0.09975	0.636581
11	1.19038	0.537827	-0.09967	0.637497
11.01	1.19799	0.538955	-0.099589	0.638544
11.02	1.19842	0.540031	-0.099645	0.639676
11.03	1.193	0.540888	-0.09972	0.640608
11.04	1.19068	0.541741	-0.099652	0.641393
11.05	1.19272	0.542759	-0.09958	0.642339
11.06	1.19404	0.543854	-0.099654	0.643508
11.07	1.19412	0.54491	-0.09971	0.64462
11.08	1.19749	0.546064	-0.09966	0.645724
11.09	1.20419	0.547041	-0.099628	0.646669
11.1	1.20602	0.547757	-0.099652	0.647409
11.11	1.19586	0.548895	-0.099659	0.648554
11.12	1.18892	0.550067	-0.099641	0.649708
11.13	1.19599	0.550895	-0.099642	0.650537
11.14	1.20495	0.551958	-0.099651	0.651609
11.15	1.20593	0.553096	-0.099625	0.652721
11.16	1.20215	0.553993	-0.099593	0.653586
11.17	1.20212	0.555023	-0.09963	0.654653
11.18	1.19936	0.556059	-0.099678	0.655737
11.19	1.19637	0.556964	-0.099657	0.656621
11.2	1.19989	0.557991	-0.099611	0.657602
11.21	1.20039	0.558999	-0.09962	0.658619
11.22	1.19918	0.559882	-0.099651	0.659533
11.23	1.19958	0.560999	-0.099636	0.660635
11.24	1.1977	0.562202	-0.09961	0.661812
11.25	1.1985	0.563083	-0.099632	0.662715
11.26	1.1996	0.564012	-0.099654	0.663666
11.27	1.19626	0.565177	-0.099626	0.664803
11.28	1.19729	0.566162	-0.099613	0.665775
11.29	1.20141	0.56712	-0.099634	0.666754
11.3	1.19691	0.568102	-0.099626	0.667728
11.31	1.19039	0.568947	-0.099612	0.668559
11.32	1.19333	0.570054	-0.099639	0.669693
11.33	1.19807	0.571289	-0.099645	0.670934
11.34	1.20112	0.572139	-0.099616	0.671755
11.35	1.20685	0.572982	-0.099597	0.672579
11.36	1.20723	0.574018	-0.099609	0.673627
11.37	1.20528	0.575002	-0.099636	0.674638
11.38	1.20668	0.576045	-0.099629	0.675674
11.39	1.20355	0.577068	-0.099596	0.676664
11.4	1.20447	0.577874	-0.099587	0.677461
11.41	1.21358	0.578831	-0.099606	0.678437
11.42	1.2124	0.579908	-0.099615	0.679523
11.43	1.20316	0.580888	-0.099613	0.680501
11.44	1.20206	0.581858	-0.099611	0.681469
11.45	1.20625	0.5828	-0.099602	0.682402
11.46	1.2061	0.58378	-0.099606	0.683386
11.47	1.20153	0.584889	-0.099618	0.684507
11.48	1.19713	0.585962	-0.099606	0.685568
11.49	1.19539	0.586893	-0.099608	0.686501
11.5	1.19436	0.587912	-0.099631	0.687543
11.51	1.1932	0.589013	-0.099622	0.688635
11.52	1.19355	0.589953	-0.099608	0.689561
11.53	1.19614	0.590892	-0.099608	0.6905
11.54	1.20009	0.592078	-0.099603	0.691681
11.55	1.20017	0.593223	-0.099596	0.692819
11.56	1.19724	0.59413	-0.099602	0.693732
11.57	1.20018	0.595131	-0.099615	0.694746
11.58	1.20305	0.596168	-0.099602	0.69577
11.59	1.20301	0.597052	-0.099595	0.696647
11.6	1.20618	0.598061	-0.099626	0.697687
11.61	1.20556	0.599144	-0.099642	0.698786
11.62	1.20124	0.600042	-0.099616	0.699658
11.63	1.20374	0.601032	-0.099595	0.700627
11.64	1.20954	0.602213	-0.099604	0.701817
11.65	1.2097	0.603163	-0.099614	0.702777
11.66	1.20472	0.604103	-0.099616	0.703719
11.67	1.19878	0.605318	-0.099601	0.704919
11.68	1.19729	0.606359	-0.099601	0.70596
11.69	1.20239	0.607199	-0.099627	0.706826
11.7	1.20371	0.608363	-0.099626	0.707989
11.71	1.19949	0.609451	-0.099604	0.709055
11.72	1.20129	0.610206	-0.099613	0.709819
11.73	1.20606	0.611168	-0.099627	0.710795
11.74	1.20522	0.612087	-0.099609	0.711696
11.75	1.20087	0.612889	-0.099592	0.712481
11.76	1.20188	0.614058	-0.099609	0.713667
11.77	1.20722	0.615117	-0.099619	0.714736
11.78	1.20447	0.615863	-0.099607	0.71547
11.79	1.2022	0.616888	-0.099605	0.716493
11.8	1.20629	0.617988	-0.099617	0.717605
11.81	1.2079	0.618918	-0.099633	0.718551
11.82	1.21087	0.619997	-0.099629	0.719626
11.83	1.21352	0.620994	-0.099606	0.7206
11.84	1.20966	0.62189	-0.099614	0.721504
11.85	1.20943	0.623029	-0.099628	0.722657
11.86	1.21182	0.624027	-0.099604	0.723631
11.87	1.20761	0.624901	-0.099607	0.724508
11.88	1.2059	0.625943	-0.099624	0.725567
11.89	1.20952	0.626955	-0.099614	0.726569
11.9	1.21166	0.628061	-0.099612	0.727673
11.91	1.21349	0.62916	-0.099615	0.728775
11.92	1.21786	0.630034	-0.099613	0.729647
11.93	1.21642	0.631004	-0.099623	0.730627
11.94	1.20914	0.632127	-0.099622	0.731749
11.95	1.20639	0.633027	-0.099604	0.732631
11.96	1.20907	0.633957	-0.099626	0.733583
11.97	1.2116	0.635209	-0.099641	0.73485
11.98	1.21563	0.636247	-0.099617	0.735864
11.99	1.21957	0.637099	-0.099602	0.736701
12	1.21721	0.638197	-0.099612	0.737809
12.01	1.21492	0.639223	-0.099627	0.73885
12.02	1.21909	0.640165	-0.099618	0.739783
12.03	1.22669	0.641248	-0.099594	0.740842
12.04	1.22916	0.642195	-0.099591	0.741786
12.05	1.22181	0.643107	-0.099612	0.742719
12.06	1.21862	0.644264	-0.09963	0.743894
12.07	1.22313	0.645214	-0.099634	0.744848
12.08	1.22074	0.64594	-0.099636	0.745576
12.09	1.21566	0.646993	-0.099626	0.746619
12.1	1.215	0.648198	-0.099613	0.747811
12.11	1.21762	0.649134	-0.099621	0.748755
12.12	1.21841	0.650123	-0.099631	0.749754
12.13	1.21663	0.651138	-0.099619	0.750757
12.14	1.2187	0.652086	-0.099615	0.751701
12.15	1.22331	0.653165	-0.099628	0.752793
12.16	1.22809	0.654115	-0.099623	0.753738
12.17	1.22591	0.655027	-0.099602	0.754629
12.18	1.22369	0.656089	-0.099606	0.755695
12.19	1.22591	0.657042	-0.099626	0.756668
12.2	1.22282	0.658021	-0.099637	0.757658
12.21	1.22083	0.659083	-0.099631	0.758714
12.22	1.22374	0.660071	-0.099616	0.759687
12.23	1.22131	0.660985	-0.099607	0.760592
12.24	1.21773	0.661956	-0.099615	0.761571
12.25	1.22356	0.663064	-0.099624	0.762688
12.26	1.22817	0.66414	-0.099618	0.763758
12.27	1.22465	0.665076	-0.099613	0.764689
12.28	1.22893	0.666071	-0.099604	0.765675
12.29	1.23879	0.667188	-0.099597	0.766785
12.3	1.23602	0.668219	-0.099601	0.76782
12.31	1.22586	0.669129	-0.099606	0.768735
12.32	1.22552	0.670175	-0.099622	0.769797
12.33	1.23252	0.671351	-0.099636	0.770987
12.34	1.23298	0.672325	-0.099633	0.771958
12.35	1.23299	0.67321	-0.09963	0.77284
12.36	1.23461	0.674301	-0.099634	0.773935
12.37	1.22896	0.67529	-0.099628	0.774918
12.38	1.22801	0.676176	-0.099619	0.775795
12.39	1.23584	0.677252	-0.099619	0.776871
12.4	1.2412	0.678261	-0.099624	0.777885
12.41	1.24592	0.679182	-0.099632	0.778814
12.42	1.24866	0.680222	-0.099617	0.779839
12.43	1.24355	0.681114	-0.099583	0.780697
12.44	1.24393	0.682018	-0.099599	0.781617
12.45	1.25089	0.683239	-0.099626	0.782865
12.46	1.25189	0.684309	-0.099596	0.783905
12.47	1.25267	0.685093	-0.099592	0.784685
12.48	1.25197	0.686087	-0.099635	0.785722
12.49	1.25039	0.687217	-0.099634	0.786851
12.5	1.25453	0.68814	-0.099629	0.787769
12.51	1.25437	0.689118	-0.099629	0.788747
12.52	1.25083	0.690221	-0.099609	0.78983
12.53	1.258	0.691179	-0.099608	0.790787
12.54	1.2655	0.692215	-0.099616	0.791831
12.55	1.2631	0.693272	-0.099613	0.792885
12.56	1.26202	0.694066	-0.099624	0.79369
12.57	1.26868	0.695024	-0.099614	0.794638
12.58	1.27823	0.696172	-0.09959	0.795762
12.59	1.28166	0.697068	-0.099613	0.796681
12.6	1.28128	0.69799	-0.099629	0.797619
12.61	1.28355	0.699198	-0.099604	0.798802
12.62	1.28739	0.700159	-0.099601	0.79976
12.63	1.29214	0.700949	-0.099622	0.800571
12.64	1.29768	0.7021	-0.099628	0.801728
12.65	1.30255	0.703189	-0.099626	0.802815
12.66	1.30394	0.704069	-0.099631	0.8037
12.67	1.30481	0.705105	-0.099632	0.804737
12.68	1.3039	0.706057	-0.09964	0.805697
12.69	1.30231	0.707016	-0.099643	0.806659
12.7	1.30837	0.70815	-0.099624	0.807774
12.71	1.31155	0.709165	-0.099634	0.808799
12.72	1.30724	0.710071	-0.099673	0.809744
12.73	1.31	0.711152	-0.099674	0.810826
12.74	1.31624	0.712236	-0.099652	0.811888
12.75	1.31734	0.713154	-0.099665	0.812819
12.76	1.32528	0.714155	-0.099669	0.813824
12.77	1.33349	0.715155	-0.099645	0.8148
12.78	1.33124	0.716025	-0.099651	0.815676
12.79	1.33698	0.717072	-0.099673	0.816745
12.8	1.35095	0.718161	-0.099658	0.817819
12.81	1.35577	0.719099	-0.099662	0.818761
12.82	1.35521	0.720142	-0.099699	0.819841
12.83	1.35377	0.721217	-0.099704	0.820921
12.84	1.35481	0.72214	-0.099682	0.821822
12.85	1.361	0.723135	-0.099685	0.82282
12.86	1.36419	0.72425	-0.099703	0.823953
12.87	1.36468	0.72523	-0.099716	0.824946
12.88	1.37059	0.726158	-0.099734	0.825892
12.89	1.37535	0.727254	-0.099742	0.826996
12.9	1.37175	0.72833	-0.099743	0.828073
12.91	1.3726	0.729262	-0.099757	0.829019
12.92	1.3754	0.730233	-0.099765	0.829998
12.93	1.37521	0.731288	-0.099799	0.831087
12.94	1.38213	0.732324	-0.099856	0.83218
12.95	1.39068	0.733339	-0.099863	0.833202
12.96	1.39396	0.734347	-0.099849	0.834196
12.97	1.39468	0.735266	-0.099909	0.835175
12.98	1.39377	0.736146	-0.100024	0.83617
12.99	1.39999	0.73728	-0.10019	0.83747
13	1.41185	0.73856	-0.100387	0.838947
13.01	1.4148	0.739436	-0.100563	0.839999
13.02	1.41445	0.740149	-0.100797	0.840946
13.03	1.41867	0.741145	-0.101297	0.842442
13.04	1.42173	0.742153	-0.102173	0.844326
13.05	1.42343	0.743185	-0.103103	0.846288
13.06	1.42718	0.744335	-0.103638	0.847973
13.07	1.43193	0.74521	-0.103853	0.849063
13.08	1.43497	0.746029	-0.104093	0.850122
13.09	1.44266	0.747097	-0.104425	0.851522
13.1	1.45207	0.748059	-0.104808	0.852867
13.11	1.45322	0.748986	-0.10523	0.854216
13.12	1.45002	0.750101	-0.105629	0.85573
13.13	1.44923	0.751143	-0.106035	0.857178
13.14	1.45509	0.752028	-0.106539	0.858567
13.15	1.46648	0.753106	-0.107066	0.860172
13.16	1.47208	0.754202	-0.107541	0.861743
13.17	1.46683	0.755066	-0.108017	0.863083
13.18	1.46572	0.756066	-0.108439	0.864505
13.19	1.47529	0.757168	-0.108745	0.865913
13.2	1.48899	0.758133	-0.109026	0.867159
13.21	1.50515	0.759194	-0.109335	0.868529
13.22	1.50928	0.76034	-0.109723	0.870063
13.23	1.50335	0.761296	-0.110239	0.871535
13.24	1.51014	0.762129	-0.110711	0.87284
13.25	1.52009	0.763063	-0.111042	0.874105
13.26	1.52204	0.764078	-0.111442	0.87552
13.27	1.52643	0.765131	-0.112049	0.87718
13.28	1.53242	0.766088	-0.112784	0.878872
13.29	1.53754	0.767036	-0.11353	0.880566
13.3	1.54354	0.768253	-0.114156	0.882409
13.31	1.54693	0.76928	-0.114593	0.883873
13.32	1.54886	0.770117	-0.114931	0.885048
13.33	1.55556	0.771241	-0.115265	0.886506
13.34	1.56583	0.77234	-0.115636	0.887976
13.35	1.57268	0.773322	-0.116091	0.889413
13.36	1.57666	0.774369	-0.116552	0.890921
13.37	1.58449	0.775321	-0.116856	0.892177
13.38	1.5896	0.776314	-0.117089	0.893403
13.39	1.59045	0.777428	-0.117462	0.89489
13.4	1.59767	0.778378	-0.118029	0.896407
13.41	1.60901	0.779268	-0.118732	0.898
13.42	1.61564	0.780331	-0.119409	0.89974
13.43	1.61717	0.78132	-0.11993	0.90125
13.44	1.61874	0.782184	-0.120379	0.902563
13.45	1.61935	0.783224	-0.12086	0.904084
13.46	1.62191	0.784178	-0.121376	0.905554
13.47	1.62818	0.784992	-0.121935	0.906927
13.48	1.62796	0.786074	-0.122445	0.908519
13.49	1.62691	0.787217	-0.122818	0.910035
13.5	1.63304	0.788065	-0.123159	0.911224
13.51	1.63897	0.789034	-0.123622	0.912656
13.52	1.64513	0.790222	-0.124219	0.914441
13.53	1.65484	0.791127	-0.12481	0.915937
13.54	1.66253	0.792079	-0.125288	0.917367
13.55	1.66774	0.793232	-0.125707	0.918939
13.56	1.67507	0.794159	-0.126225	0.920384
13.57	1.67989	0.79512	-0.126886	0.922006
13.58	1.68285	0.796231	-0.127558	0.923789
13.59	1.69191	0.797187	-0.128097	0.925284
13.6	1.7016	0.798153	-0.128512	0.926665
13.61	1.70674	0.799262	-0.128895	0.928157
13.62	1.70676	0.8002	-0.129299	0.929499
13.63	1.70988	0.801166	-0.129761	0.930927
13.64	1.71744	0.802351	-0.130356	0.932707
13.65	1.72141	0.80336	-0.131077	0.934437
13.66	1.72775	0.804321	-0.131739	0.93606
13.67	1.73765	0.805423	-0.132228	0.937651
13.68	1.74117	0.806306	-0.132664	0.93897
13.69	1.74068	0.807157	-0.133207	0.940364
13.7	1.74641	0.808366	-0.133869	0.942235
13.71	1.75488	0.809483	-0.134532	0.944015
13.72	1.76092	0.810329	-0.135068	0.945397
13.73	1.76721	0.811441	-0.135453	0.946894
13.74	1.7746	0.812498	-0.135772	0.94827
13.75	1.78578	0.813243	-0.1361	0.949343
13.76	1.79014	0.814303	-0.136494	0.950797
13.77	1.79002	0.815357	-0.136991	0.952348
13.78	1.80105	0.816165	-0.137466	0.953631
13.79	1.81003	0.817294	-0.13783	0.955124
13.8	1.80821	0.818347	-0.138211	0.956558
13.81	1.81291	0.819069	-0.138743	0.957812
13.82	1.82401	0.820083	-0.139336	0.959419
13.83	1.83199	0.821229	-0.139892	0.961121
13.84	1.84059	0.822073	-0.140449	0.962522
13.85	1.85146	0.823057	-0.140995	0.964052
13.86	1.85783	0.824222	-0.141498	0.96572
13.87	1.85922	0.825048	-0.141976	0.967024
13.88	1.85999	0.825913	-0.142431	0.968344
13.89	1.86342	0.827159	-0.142865	0.970024
13.9	1.87432	0.828142	-0.143319	0.971461
13.91	1.88627	0.828949	-0.143802	0.972751
13.92	1.8897	0.830145	-0.144334	0.974479
13.93	1.88823	0.831273	-0.14495	0.976223
13.94	1.89698	0.832022	-0.145645	0.977667
13.95	1.91316	0.83296	-0.146349	0.979309
13.96	1.91745	0.83407	-0.147048	0.981118
13.97	1.91921	0.835034	-0.147707	0.982741
13.98	1.93028	0.8361	-0.148142	0.984242
13.99	1.93497	0.837258	-0.148488	0.985746
14	1.9348	0.838291	-0.149101	0.987392
14.01	1.94169	0.83939	-0.149821	0.989211
14.02	1.95137	0.840299	-0.150216	0.990515
14.03	1.96355	0.841049	-0.150448	0.991497
14.04	1.97231	0.842247	-0.150907	0.993154
14.05	1.97225	0.84355	-0.151456	0.995006
14.06	1.97499	0.844422	-0.151881	0.996303
14.07	1.98266	0.845304	-0.152248	0.997552
14.08	1.9896	0.846402	-0.152711	0.999113
14.09	1.99691	0.847344	-0.153283	1.00063
14.1	2.002	0.848286	-0.153781	1.00207
14.11	2.00461	0.849338	-0.154253	1.00359
14.12	2.01301	0.850358	-0.154833	1.00519
14.13	2.02221	0.851487	-0.155354	1.00684
14.14	2.02621	0.85257	-0.155797	1.00837
14.15	2.02859	0.853383	-0.156342	1.00973
14.16	2.03462	0.854208	-0.156929	1.01114
14.17	2.04246	0.855342	-0.157371	1.01271
14.18	2.04879	0.856513	-0.157709	1.01422
14.19	2.05402	0.85733	-0.158131	1.01546
14.2	2.05793	0.858231	-0.158623	1.01685
14.21	2.06377	0.859339	-0.159114	1.01845
14.22	2.07473	0.860298	-0.15966	1.01996
14.23	2.0836	0.861245	-0.16019	1.02144
14.24	2.0883	0.862248	-0.160648	1.0229
14.25	2.09604	0.863254	-0.161153	1.02441
14.26	2.10338	0.864256	-0.161732	1.02599
14.27	2.10831	0.865239	-0.162263	1.0275
14.28	2.11638	0.866179	-0.162691	1.02887
14.29	2.12447	0.867022	-0.163091	1.03011
14.3	2.13127	0.867999	-0.163545	1.03154
14.31	2.13888	0.8692	-0.164028	1.03323
14.32	2.14515	0.870267	-0.164466	1.03473
14.33	2.15227	0.871068	-0.164899	1.03597
14.34	2.16231	0.872051	-0.165417	1.03747
14.35	2.16736	0.87318	-0.166064	1.03924
14.36	2.16967	0.874098	-0.166775	1.04087
14.37	2.1767	0.875121	-0.167418	1.04254
14.38	2.18613	0.876236	-0.167988	1.04422
14.39	2.19774	0.877179	-0.168534	1.04571
14.4	2.20532	0.878136	-0.169056	1.04719
14.41	2.21004	0.879138	-0.169552	1.04869
14.42	2.22033	0.880143	-0.17002	1.05016
14.43	2.22877	0.881347	-0.170486	1.05183
14.44	2.23139	0.882445	-0.170977	1.05342
14.45	2.23524	0.883238	-0.171521	1.05476
14.46	2.24703	0.884185	-0.172062	1.05625
14.47	2.26065	0.885307	-0.172517	1.05782
14.48	2.26531	0.886231	-0.17294	1.05917
14.49	2.26568	0.887147	-0.173466	1.06061
14.5	2.27042	0.888202	-0.174075	1.06228
14.51	2.27935	0.889186	-0.174671	1.06386
14.52	2.28867	0.890296	-0.175213	1.06551
14.53	2.29741	0.891384	-0.175672	1.06706
14.54	2.30278	0.892236	-0.176093	1.06833
14.55	2.30699	0.893143	-0.176576	1.06972
14.56	2.31611	0.894086	-0.17706	1.07115
14.57	2.32505	0.895143	-0.177457	1.0726
14.58	2.3318	0.896275	-0.177904	1.07418
14.59	2.34157	0.897203	-0.178516	1.07572
14.6	2.34736	0.898039	-0.179134	1.07717
14.61	2.34569	0.899037	-0.179614	1.07865
14.62	2.34902	0.900098	-0.180097	1.0802
14.63	2.36171	0.901091	-0.180715	1.08181
14.64	2.36912	0.902154	-0.181346	1.0835
14.65	2.36861	0.903202	-0.181899	1.0851
14.66	2.37333	0.904143	-0.182413	1.08656
14.67	2.38639	0.905238	-0.182911	1.08815
14.68	2.39432	0.906344	-0.183412	1.08976
14.69	2.39627	0.907251	-0.183896	1.09115
14.7	2.40529	0.908183	-0.184314	1.0925
14.71	2.41687	0.909127	-0.18475	1.09388
14.72	2.41967	0.910054	-0.185255	1.09531
14.73	2.42107	0.911197	-0.185778	1.09698
14.74	2.42934	0.912323	-0.186341	1.09866
14.75	2.44203	0.913162	-0.186945	1.10011
14.76	2.45276	0.914137	-0.187473	1.10161
14.77	2.45588	0.915378	-0.187941	1.10332
14.78	2.46048	0.916376	-0.188441	1.10482
14.79	2.47265	0.917235	-0.188943	1.10618
14.8	2.47979	0.918238	-0.189421	1.10766
14.81	2.47874	0.91928	-0.189843	1.10912
14.82	2.4809	0.920464	-0.190258	1.11072
14.83	2.48972	0.921505	-0.190824	1.11233
14.84	2.49996	0.922218	-0.191426	1.11364
14.85	2.50829	0.923141	-0.19182	1.11496
14.86	2.5151	0.924345	-0.192152	1.1165
14.87	2.5213	0.92533	-0.192611	1.11794
14.88	2.5269	0.926299	-0.193118	1.11942
14.89	2.53566	0.92746	-0.193623	1.12108
14.9	2.54663	0.9283	-0.19414	1.12244
14.91	2.54964	0.92908	-0.194614	1.12369
14.92	2.55504	0.930274	-0.195019	1.12529
14.93	2.57116	0.931302	-0.195504	1.12681
14.94	2.57895	0.932181	-0.196172	1.12835
14.95	2.57961	0.933377	-0.196815	1.13019
14.96	2.58743	0.934462	-0.197226	1.13169
14.97	2.59172	0.935229	-0.197574	1.1328
14.98	2.59577	0.93622	-0.198063	1.13428
14.99	2.60861	0.937327	-0.198587	1.13591
15	2.61713	0.938184	-0.199064	1.13725
15.01	2.62249	0.939223	-0.199623	1.13885
15.02	2.63217	0.940344	-0.200263	1.14061
15.03	2.6354	0.941208	-0.200823	1.14203
15.04	2.63575	0.942164	-0.201258	1.14342
15.05	2.64271	0.943285	-0.201662	1.14495
15.06	2.6514	0.944369	-0.202118	1.14649
15.07	2.65893	0.945255	-0.20256	1.14782
15.08	2.6673	0.946131	-0.20291	1.14904
15.09	2.67717	0.947234	-0.203273	1.15051
15.1	2.6841	0.948283	-0.20372	1.152
15.11	2.68596	0.949149	-0.204148	1.1533
15.12	2.69301	0.950091	-0.204559	1.15465
15.13	2.70211	0.951244	-0.205075	1.15632
15.14	2.70612	0.952228	-0.205682	1.15791
15.15	2.71343	0.953048	-0.206208	1.15926
15.16	2.72242	0.954136	-0.206629	1.16077
15.17	2.72652	0.955186	-0.207124	1.16231
15.18	2.73291	0.956138	-0.207755	1.16389
15.19	2.7418	0.957119	-0.2084	1.16552
15.2	2.74791	0.958071	-0.208974	1.16704
15.21	2.75084	0.959197	-0.209474	1.16867
15.22	2.7579	0.960294	-0.209975	1.17027
15.23	2.7723	0.961143	-0.210526	1.17167
15.24	2.78068	0.962098	-0.210998	1.1731
15.25	2.77905	0.963176	-0.211388	1.17456
15.26	2.78408	0.964123	-0.211872	1.176
15.27	2.79609	0.965119	-0.212448	1.17757
15.28	2.79921	0.966256	-0.212938	1.17919
15.29	2.79878	0.967293	-0.213308	1.1806
15.3	2.81014	0.968196	-0.213702	1.1819
15.31	2.82284	0.96925	-0.214173	1.18342
15.32	2.82545	0.970237	-0.214647	1.18488
15.33	2.83354	0.971125	-0.215122	1.18625
15.34	2.84494	0.972293	-0.215642	1.18794
15.35	2.8466	0.973421	-0.21628	1.1897
15.36	2.85281	0.974367	-0.217046	1.19141
15.37	2.86564	0.975525	-0.217743	1.19327
15.38	2.86867	0.976558	-0.218313	1.19487
15.39	2.86761	0.97738	-0.218824	1.1962
15.4	2.87622	0.978499	-0.219197	1.1977
15.41	2.88742	0.979488	-0.219508	1.199
15.42	2.89467	0.980298	-0.220005	1.2003
15.43	2.90433	0.981459	-0.220585	1.20204
15.44	2.9119	0.982405	-0.221033	1.20344
15.45	2.91432	0.983074	-0.221441	1.20452
15.46	2.91936	0.984306	-0.221883	1.20619
15.47	2.92916	0.985693	-0.2223	1.20799
15.48	2.93798	0.98646	-0.222703	1.20916
15.49	2.94053	0.987247	-0.223112	1.21036
15.5	2.94234	0.988341	-0.22353	1.21187
15.51	2.9488	0.989301	-0.223951	1.21325
15.52	2.95594	0.990323	-0.224328	1.21465
15.53	2.96299	0.991323	-0.224635	1.21596
15.54	2.97017	0.992137	-0.224923	1.21706
15.55	2.97932	0.993121	-0.225299	1.21842
15.56	2.98681	0.994149	-0.225754	1.2199
15.57	2.991	0.99516	-0.226196	1.22136
15.58	2.99823	0.996245	-0.226636	1.22288
15.59	3.00559	0.9972	-0.227096	1.2243
15.6	3.01036	0.998162	-0.227543	1.22571
15.61	3.01916	0.999235	-0.227961	1.2272
15.62	3.02797	1.00013	-0.228388	1.22852
15.63	3.02962	1.00097	-0.228868	1.22984
15.64	3.03177	1.00212	-0.229363	1.23149
15.65	3.03752	1.00317	-0.229803	1.23297
15.66	3.04222	1.00401	-0.230196	1.23421
15.67	3.05084	1.00511	-0.230642	1.23575
15.68	3.05729	1.00614	-0.231148	1.23729
15.69	3.05815	1.00702	-0.231577	1.2386
15.7	3.06812	1.0082	-0.231918	1.24011
15.71	3.08134	1.00929	-0.232303	1.24159
15.72	3.08392	1.01011	-0.23274	1.24285
15.73	3.09006	1.01122	-0.233136	1.24435
15.74	3.10518	1.01231	-0.233511	1.24583
15.75	3.11525	1.01316	-0.233946	1.24711
15.76	3.11943	1.01426	-0.234387	1.24864
15.77	3.12565	1.01536	-0.234771	1.25013
15.78	3.13419	1.0162	-0.23515	1.25135
15.79	3.14094	1.01731	-0.235533	1.25284
15.8	3.14493	1.0185	-0.235902	1.2544
15.81	3.15269	1.01935	-0.236302	1.25565
15.82	3.16511	1.02024	-0.23673	1.25697
15.83	3.1707	1.02127	-0.237162	1.25843
15.84	3.17386	1.02219	-0.237589	1.25978
15.85	3.18655	1.02323	-0.237992	1.26122
15.86	3.19578	1.0244	-0.238415	1.26282
15.87	3.19371	1.02537	-0.238908	1.26428
15.88	3.1953	1.02625	-0.239394	1.26565
15.89	3.20506	1.02726	-0.239853	1.26711
15.9	3.21238	1.02821	-0.240346	1.26856
15.91	3.21172	1.0292	-0.2408	1.27
15.92	3.21404	1.03028	-0.24112	1.2714
15.93	3.22219	1.03115	-0.241386	1.27254
15.94	3.23	1.03216	-0.241731	1.27389
15.95	3.23925	1.0334	-0.242151	1.27555
15.96	3.24805	1.03427	-0.242592	1.27686
15.97	3.25084	1.03511	-0.243018	1.27812
15.98	3.25053	1.03632	-0.243432	1.27976
15.99	3.2546	1.0373	-0.243849	1.28115
16	3.25957	1.03806	-0.244247	1.28231
16.01	3.26494	1.03921	-0.244608	1.28382
16.02	3.27686	1.04028	-0.244959	1.28523
16.03	3.28301	1.04108	-0.245341	1.28642
16.04	3.28047	1.04224	-0.245769	1.28801
16.05	3.28628	1.04338	-0.246196	1.28957
16.06	3.29579	1.04422	-0.246577	1.29079
16.07	3.30689	1.04527	-0.246953	1.29222
16.08	3.32301	1.04638	-0.247353	1.29373
16.09	3.3313	1.04728	-0.24774	1.29502
16.1	3.33255	1.04835	-0.248114	1.29646
16.11	3.33605	1.04943	-0.248496	1.29792
16.12	3.34348	1.0503	-0.248888	1.29919
16.13	3.35045	1.05138	-0.249272	1.30065
16.14	3.35142	1.05251	-0.249653	1.30216
16.15	3.35099	1.05334	-0.250058	1.3034
16.16	3.36012	1.05437	-0.250465	1.30484
16.17	3.36846	1.05562	-0.250836	1.30646
16.18	3.37118	1.05658	-0.25125	1.30783
16.19	3.37978	1.05752	-0.25174	1.30926
16.2	3.39034	1.05864	-0.252188	1.31082
16.21	3.39484	1.05954	-0.252568	1.31211
16.22	3.39895	1.06039	-0.252958	1.31334
16.23	3.40615	1.06146	-0.253343	1.3148
16.24	3.41193	1.06243	-0.253684	1.31611
16.25	3.41865	1.06333	-0.254012	1.31734
16.26	3.42939	1.06443	-0.254381	1.31881
16.27	3.4339	1.06541	-0.254759	1.32017
16.28	3.43422	1.06621	-0.255087	1.32129
16.29	3.44401	1.06725	-0.25541	1.32266
16.3	3.45412	1.06835	-0.255763	1.32411
16.31	3.45572	1.0691	-0.256132	1.32524
16.32	3.45542	1.07001	-0.25654	1.32655
16.33	3.45822	1.07118	-0.256952	1.32813
16.34	3.47017	1.07211	-0.257317	1.32943
16.35	3.48382	1.07299	-0.257686	1.33068
16.36	3.48647	1.07409	-0.258094	1.33218
16.37	3.48584	1.07506	-0.25853	1.33359
16.38	3.48889	1.07598	-0.258985	1.33497
16.39	3.49828	1.0771	-0.259409	1.33651
16.4	3.50797	1.07817	-0.259803	1.33797
16.41	3.50808	1.07916	-0.260193	1.33935
16.42	3.51177	1.08028	-0.260535	1.34081
16.43	3.52666	1.08126	-0.260888	1.34215
16.44	3.53403	1.08209	-0.261267	1.34335
16.45	3.53011	1.08326	-0.261583	1.34484
16.46	3.5389	1.08445	-0.261886	1.34633
16.47	3.55352	1.0853	-0.262207	1.34751
16.48	3.55553	1.08628	-0.262498	1.34878
16.49	3.5563	1.0874	-0.262784	1.35018
16.5	3.56088	1.08839	-0.2631	1.35149
16.51	3.5635	1.08942	-0.263427	1.35285
16.52	3.56677	1.09048	-0.263735	1.35421
16.53	3.57386	1.0914	-0.264079	1.35548
16.54	3.58145	1.09245	-0.264452	1.3569
16.55	3.58773	1.09356	-0.264788	1.35835
16.56	3.5932	1.09447	-0.265117	1.35958
16.57	3.59601	1.09543	-0.265496	1.36093
16.58	3.59823	1.0965	-0.265881	1.36238
16.59	3.60775	1.09752	-0.266252	1.36377
16.6	3.61972	1.0986	-0.266631	1.36523
16.61	3.62169	1.09964	-0.267013	1.36665
16.62	3.61941	1.10048	-0.267388	1.36787
16.63	3.6269	1.10142	-0.267719	1.36914
16.64	3.63481	1.10255	-0.268005	1.37056
16.65	3.63531	1.10354	-0.268292	1.37183
16.66	3.63722	1.10444	-0.268579	1.37302
16.67	3.64241	1.10548	-0.268852	1.37433
16.68	3.64636	1.10641	-0.26912	1.37553
16.69	3.65177	1.10736	-0.269421	1.37678
16.7	3.66219	1.10834	-0.269771	1.37812
16.71	3.67028	1.1093	-0.270111	1.37941
16.72	3.67517	1.11031	-0.270429	1.38074
16.73	3.68141	1.11131	-0.27075	1.38206
16.74	3.68495	1.11228	-0.271078	1.38335
16.75	3.68815	1.11327	-0.271408	1.38468
16.76	3.69579	1.1144	-0.271761	1.38616
16.77	3.70379	1.1154	-0.272109	1.38751
16.78	3.70963	1.11624	-0.272437	1.38867
16.79	3.71471	1.11733	-0.272801	1.39013
16.8	3.72054	1.11843	-0.273164	1.39159
16.81	3.72653	1.11928	-0.273467	1.39275
16.82	3.73381	1.12029	-0.273791	1.39408
16.83	3.73853	1.12141	-0.274188	1.3956
16.84	3.73904	1.12239	-0.274618	1.397
16.85	3.74409	1.12335	-0.27503	1.39838
16.86	3.75391	1.12443	-0.275394	1.39983
16.87	3.76017	1.12549	-0.275727	1.40122
16.88	3.76446	1.12646	-0.276039	1.4025
16.89	3.76844	1.1275	-0.276341	1.40385
16.9	3.77497	1.12836	-0.276669	1.40503
16.91	3.78551	1.12922	-0.277024	1.40624
16.92	3.78474	1.13033	-0.277359	1.40769
16.93	3.77893	1.13126	-0.277648	1.40891
16.94	3.78566	1.1322	-0.277939	1.41014
16.95	3.79454	1.1334	-0.278256	1.41166
16.96	3.79908	1.13441	-0.278546	1.41296
16.97	3.80506	1.13524	-0.278843	1.41408
16.98	3.80845	1.13631	-0.279143	1.41546
16.99	3.81494	1.13744	-0.279384	1.41682
17	3.82597	1.13833	-0.279632	1.41797
17.01	3.82807	1.13933	-0.279934	1.41927
17.02	3.82826	1.14042	-0.280234	1.42065
17.03	3.83591	1.14128	-0.280506	1.42178
17.04	3.84042	1.14222	-0.280763	1.42298
17.05	3.84147	1.14333	-0.281011	1.42434
17.06	3.84926	1.14439	-0.281257	1.42565
17.07	3.8562	1.14531	-0.281524	1.42683
17.08	3.85652	1.14628	-0.28178	1.42805
17.09	3.86183	1.1474	-0.282007	1.4294
17.1	3.87024	1.14836	-0.282258	1.43062
17.11	3.86713	1.14924	-0.282525	1.43177
17.12	3.86555	1.15039	-0.282786	1.43317
17.13	3.87433	1.15145	-0.283035	1.43449
17.14	3.88046	1.15223	-0.283305	1.43553
17.15	3.88387	1.15327	-0.283609	1.43688
17.16	3.89014	1.15444	-0.283912	1.43835
17.17	3.89593	1.15531	-0.284238	1.43955
17.18	3.89596	1.15634	-0.284594	1.44093
17.19	3.89897	1.15746	-0.284912	1.44237
17.2	3.91044	1.15827	-0.285199	1.44347
17.21	3.91927	1.15939	-0.285501	1.44489
17.22	3.92379	1.16072	-0.285806	1.44653
17.23	3.92705	1.16154	-0.286078	1.44762
17.24	3.92958	1.16243	-0.286358	1.44879
17.25	3.9355	1.16365	-0.286678	1.45032
17.26	3.94651	1.16452	-0.286982	1.4515
17.27	3.952	1.1653	-0.287273	1.45257
17.28	3.95126	1.16649	-0.28759	1.45408
17.29	3.9552	1.16756	-0.287898	1.45546
17.3	3.96005	1.16839	-0.288179	1.45657
17.31	3.95822	1.16947	-0.288451	1.45792
17.32	3.95868	1.1705	-0.288693	1.4592
17.33	3.96727	1.17138	-0.288917	1.4603
17.34	3.97303	1.17242	-0.289144	1.46156
17.35	3.97241	1.17338	-0.289382	1.46277
17.36	3.97974	1.17424	-0.289623	1.46386
17.37	3.99091	1.17526	-0.289832	1.46509
17.38	3.99172	1.17636	-0.290058	1.46641
17.39	3.99242	1.17738	-0.290321	1.4677
17.4	4.00002	1.1784	-0.29055	1.46895
17.41	4.00789	1.17946	-0.290779	1.47023
17.42	4.01385	1.1805	-0.291071	1.47157
17.43	4.01852	1.1816	-0.291358	1.47296
17.44	4.02288	1.18258	-0.291607	1.47419
17.45	4.02888	1.18342	-0.29185	1.47527
17.46	4.03388	1.18441	-0.292081	1.47649
17.47	4.03281	1.18542	-0.292308	1.47773
17.48	4.03143	1.18629	-0.292559	1.47885
17.49	4.0395	1.18727	-0.292837	1.4801
17.5	4.04755	1.18842	-0.293135	1.48156
17.51	4.0464	1.18935	-0.293415	1.48276
17.52	4.04873	1.19019	-0.293651	1.48384
17.53	4.05501	1.19134	-0.293872	1.48521
17.54	4.05697	1.19238	-0.294118	1.4865
17.55	4.05939	1.19324	-0.294375	1.48761
17.56	4.06599	1.19432	-0.29463	1.48895
17.57	4.07121	1.19531	-0.294889	1.4902
17.58	4.07634	1.19617	-0.29515	1.49132
17.59	4.08257	1.19733	-0.295423	1.49275
17.6	4.08325	1.19832	-0.295691	1.49402
17.61	4.08297	1.19906	-0.295981	1.49504
17.62	4.08714	1.20017	-0.296311	1.49648
17.63	4.09178	1.20137	-0.296619	1.49799
17.64	4.09496	1.20229	-0.296898	1.49918
17.65	4.09557	1.20328	-0.297212	1.5005
17.66	4.09893	1.20433	-0.297539	1.50187
17.67	4.11034	1.20528	-0.29783	1.50311
17.68	4.11973	1.20635	-0.298075	1.50442
17.69	4.12246	1.20739	-0.298305	1.50569
17.7	4.12477	1.20829	-0.298533	1.50682
17.71	4.12796	1.2093	-0.298745	1.50804
17.72	4.13243	1.21034	-0.29895	1.50929
17.73	4.13734	1.21122	-0.299162	1.51038
17.74	4.141	1.21223	-0.299381	1.51161
17.75	4.14619	1.21342	-0.29959	1.51301
17.76	4.15128	1.21439	-0.299813	1.5142
17.77	4.15029	1.21528	-0.300076	1.51535
17.78	4.15233	1.2164	-0.300318	1.51672
17.79	4.16217	1.21746	-0.300535	1.518
17.8	4.16552	1.21844	-0.300776	1.51921
17.81	4.16939	1.21952	-0.301017	1.52054
17.82	4.1772	1.22049	-0.30124	1.52173
17.83	4.18058	1.2214	-0.301477	1.52287
17.84	4.18369	1.22252	-0.301727	1.52425
17.85	4.18993	1.22352	-0.301989	1.52551
17.86	4.19323	1.22434	-0.302261	1.5266
17.87	4.19122	1.2255	-0.302512	1.52801
17.88	4.18965	1.22677	-0.302725	1.5295
17.89	4.19271	1.22762	-0.302897	1.53051
17.9	4.19748	1.22844	-0.30306	1.5315
17.91	4.1989	1.22951	-0.303252	1.53276
17.92	4.20048	1.2305	-0.30344	1.53394
17.93	4.20262	1.23152	-0.303603	1.53512
17.94	4.20628	1.23256	-0.303769	1.53633
17.95	4.21045	1.23337	-0.303925	1.53729
17.96	4.21074	1.23426	-0.304077	1.53834
17.97	4.21234	1.23546	-0.304249	1.53971
17.98	4.21833	1.23643	-0.30442	1.54085
17.99	4.22727	1.2373	-0.304575	1.54187
18	4.22778	1.23838	-0.304735	1.54312
18.01	4.21979	1.23933	-0.304895	1.54423
18.02	4.22119	1.24013	-0.30506	1.54519
18.03	4.22809	1.24122	-0.305229	1.54645
18.04	4.2276	1.24223	-0.305375	1.5476
18.05	4.22926	1.24304	-0.30555	1.54859
18.06	4.23514	1.24425	-0.305747	1.54999
18.07	4.23685	1.24534	-0.305934	1.55128
18.08	4.24197	1.2461	-0.306121	1.55222
18.09	4.24911	1.24717	-0.306271	1.55344
18.1	4.25259	1.24821	-0.306411	1.55462
18.11	4.25615	1.24912	-0.306597	1.55571
18.12	4.25643	1.25032	-0.306761	1.55708
18.13	4.25635	1.25146	-0.306886	1.55835
18.14	4.25961	1.25231	-0.307057	1.55937
18.15	4.26239	1.25334	-0.307232	1.56057
18.16	4.2657	1.25435	-0.307367	1.56172
18.17	4.27071	1.25511	-0.307537	1.56265
18.18	4.27566	1.25621	-0.307733	1.56395
18.19	4.28191	1.25746	-0.307902	1.56536
18.2	4.28542	1.25831	-0.308096	1.56641
18.21	4.28358	1.25929	-0.308293	1.56759
18.22	4.28524	1.26058	-0.308472	1.56906
18.23	4.28862	1.26162	-0.308681	1.5703
18.24	4.28677	1.26244	-0.308881	1.57132
18.25	4.28685	1.26341	-0.309067	1.57248
18.26	4.29448	1.26432	-0.309288	1.57361
18.27	4.30267	1.26521	-0.30951	1.57472
18.28	4.30919	1.26636	-0.309735	1.5761
18.29	4.31577	1.26745	-0.309981	1.57743
18.3	4.31897	1.26837	-0.310201	1.57857
18.31	4.3237	1.26938	-0.310424	1.57981
18.32	4.32834	1.27031	-0.310699	1.58101
18.33	4.33101	1.2712	-0.310964	1.58216
18.34	4.33996	1.27234	-0.311167	1.58351
18.35	4.34638	1.27344	-0.31137	1.58481
18.36	4.34092	1.27428	-0.311606	1.58589
18.37	4.34071	1.27527	-0.311829	1.5871
18.38	4.35143	1.27638	-0.312042	1.58843
18.39	4.35855	1.2773	-0.312279	1.58958
18.4	4.35622	1.27828	-0.312521	1.5908
18.41	4.35324	1.27939	-0.312741	1.59213
18.42	4.36373	1.28031	-0.312951	1.59326
18.43	4.37484	1.28119	-0.313163	1.59435
18.44	4.37558	1.28216	-0.313377	1.59553
18.45	4.37934	1.2833	-0.313577	1.59688
18.46	4.38312	1.28445	-0.313775	1.59822
18.47	4.38301	1.28547	-0.313983	1.59945
18.48	4.38644	1.28657	-0.314185	1.60076
18.49	4.39084	1.28759	-0.31437	1.60196
18.5	4.39435	1.28848	-0.314543	1.60303
18.51	4.39662	1.28941	-0.314716	1.60412
18.52	4.3992	1.29035	-0.314898	1.60524
18.53	4.4027	1.29143	-0.315077	1.6065
18.54	4.40712	1.29239	-0.315258	1.60765
18.55	4.4134	1.29333	-0.31542	1.60875
18.56	4.41247	1.29449	-0.315548	1.61004
18.57	4.41006	1.29555	-0.315685	1.61124
18.58	4.41626	1.29632	-0.315835	1.61215
18.59	4.42136	1.2973	-0.315963	1.61327
18.6	4.4229	1.29855	-0.316122	1.61467
18.61	4.42863	1.29959	-0.316323	1.61591
18.62	4.4335	1.30063	-0.31649	1.61712
18.63	4.4296	1.30166	-0.316624	1.61828
18.64	4.42892	1.3025	-0.316798	1.61929
18.65	4.43719	1.30346	-0.316966	1.62043
18.66	4.43968	1.30452	-0.317095	1.62161
18.67	4.4357	1.30546	-0.317223	1.62268
18.68	4.43795	1.30647	-0.317343	1.62382
18.69	4.44209	1.30752	-0.317431	1.62495
18.7	4.44062	1.30844	-0.31751	1.62595
18.71	4.4394	1.30932	-0.317606	1.62692
18.72	4.44257	1.31035	-0.317705	1.62806
18.73	4.44583	1.31132	-0.317796	1.62911
18.74	4.44976	1.31219	-0.31788	1.63007
18.75	4.45435	1.31326	-0.317962	1.63122
18.76	4.45122	1.31427	-0.318055	1.63232
18.77	4.44493	1.31515	-0.31816	1.63331
18.78	4.44794	1.31606	-0.318262	1.63432
18.79	4.45192	1.31708	-0.318359	1.63544
18.8	4.4539	1.31814	-0.318466	1.63661
18.81	4.45862	1.31914	-0.318586	1.63773
18.82	4.46273	1.32014	-0.318717	1.63886
18.83	4.46931	1.32112	-0.318862	1.63998
18.84	4.47353	1.32218	-0.318999	1.64118
18.85	4.47216	1.32318	-0.319139	1.64232
18.86	4.4716	1.32414	-0.319279	1.64342
18.87	4.47119	1.32524	-0.319399	1.64464
18.88	4.47336	1.32626	-0.319546	1.6458
18.89	4.47827	1.32722	-0.319703	1.64693
18.9	4.48044	1.32824	-0.319824	1.64806
18.91	4.48439	1.32924	-0.319959	1.6492
18.92	4.4868	1.33037	-0.320098	1.65046
18.93	4.48504	1.33136	-0.320218	1.65158
18.94	4.4875	1.3322	-0.32035	1.65255
18.95	4.4882	1.33344	-0.320459	1.6539
18.96	4.48327	1.33457	-0.320534	1.6551
18.97	4.48445	1.33532	-0.320627	1.65595
18.98	4.49004	1.3364	-0.320726	1.65712
18.99	4.48919	1.33751	-0.32083	1.65834
19	4.48669	1.33839	-0.320929	1.65932
19.01	4.48925	1.33947	-0.320991	1.66046
19.02	4.49241	1.34062	-0.321048	1.66167
19.03	4.49562	1.34155	-0.32112	1.66267
19.04	4.49586	1.34252	-0.321183	1.6637
19.05	4.49207	1.34367	-0.321249	1.66492
19.06	4.49008	1.34482	-0.32131	1.66613
19.07	4.48696	1.34565	-0.321338	1.66698
19.08	4.48435	1.34641	-0.321375	1.66779
19.09	4.48637	1.34752	-0.321436	1.66896
19.1	4.48294	1.34869	-0.321479	1.67017
19.11	4.47996	1.34961	-0.321508	1.67112
19.12	4.4846	1.35047	-0.321539	1.67201
19.13	4.48534	1.35143	-0.321572	1.673
19.14	4.48392	1.35239	-0.321603	1.674
19.15	4.48558	1.35344	-0.321601	1.67504
19.16	4.48503	1.35456	-0.321595	1.67615
19.17	4.48519	1.35541	-0.321622	1.67703
19.18	4.48545	1.35634	-0.321653	1.67799
19.19	4.47745	1.35748	-0.321669	1.67915
19.2	4.47042	1.35832	-0.321675	1.68
19.21	4.47584	1.35915	-0.321698	1.68085
19.22	4.48484	1.36036	-0.321705	1.68206
19.23	4.4819	1.36144	-0.321668	1.68311
19.24	4.472	1.36229	-0.32168	1.68397
19.25	4.47386	1.36327	-0.321708	1.68498
19.26	4.47738	1.36431	-0.321687	1.686
19.27	4.46778	1.36536	-0.32169	1.68705
19.28	4.46029	1.36639	-0.321717	1.68811
19.29	4.46065	1.36725	-0.321706	1.68895
19.3	4.45623	1.36822	-0.321689	1.68991
19.31	4.44922	1.36943	-0.321698	1.69113
19.32	4.45051	1.37055	-0.321707	1.69226
19.33	4.45097	1.37132	-0.321714	1.69303
19.34	4.44646	1.37211	-0.321719	1.69383
19.35	4.44711	1.37331	-0.321716	1.69502
19.36	4.44868	1.37448	-0.321724	1.69621
19.37	4.44419	1.3755	-0.321725	1.69723
19.38	4.44134	1.37648	-0.321705	1.69819
19.39	4.44024	1.37737	-0.321699	1.69907
19.4	4.43545	1.3784	-0.321707	1.7001
19.41	4.42986	1.37947	-0.321701	1.70117
19.42	4.42306	1.38041	-0.321701	1.70211
19.43	4.41861	1.38147	-0.321708	1.70318
19.44	4.414	1.38251	-0.321703	1.70422
19.45	4.4071	1.38341	-0.321698	1.70511
19.46	4.40177	1.38444	-0.321692	1.70614
19.47	4.39181	1.38551	-0.321695	1.7072
19.48	4.38503	1.38638	-0.321716	1.7081
19.49	4.3864	1.38739	-0.321705	1.7091
19.5	4.37816	1.38843	-0.321692	1.71012
19.51	4.36398	1.38928	-0.321704	1.71098
19.52	4.35839	1.3902	-0.321697	1.7119
19.53	4.35118	1.39131	-0.321676	1.71299
19.54	4.34011	1.39236	-0.321685	1.71405
19.55	4.33588	1.39332	-0.321703	1.71502
19.56	4.33198	1.39439	-0.321689	1.71607
19.57	4.32259	1.39545	-0.321682	1.71713
19.58	4.31541	1.39635	-0.321686	1.71804
19.59	4.3073	1.3974	-0.321677	1.71907
19.6	4.29442	1.39853	-0.32169	1.72022
19.61	4.28032	1.39942	-0.321688	1.72111
19.62	4.26591	1.40046	-0.321654	1.72211
19.63	4.25845	1.40162	-0.321658	1.72328
19.64	4.25731	1.40245	-0.321683	1.72413
19.65	4.25	1.40341	-0.321681	1.72509
19.66	4.2375	1.40456	-0.321662	1.72622
19.67	4.2291	1.40545	-0.321657	1.72711
19.68	4.22544	1.40642	-0.321665	1.72809
19.69	4.22315	1.40759	-0.321656	1.72925
19.7	4.21783	1.40856	-0.321639	1.7302
19.71	4.21014	1.40941	-0.321655	1.73106
19.72	4.20234	1.4106	-0.32168	1.73228
19.73	4.19399	1.41173	-0.321681	1.73341
19.74	4.18898	1.41258	-0.321665	1.73425
19.75	4.18711	1.41358	-0.321668	1.73525
19.76	4.1801	1.41448	-0.321723	1.73621
19.77	4.16939	1.41547	-0.321702	1.73717
19.78	4.16717	1.41665	-0.321291	1.73795
19.79	4.16808	1.41756	-0.319769	1.73732
19.8	4.16355	1.41839	-0.316991	1.73538
19.81	4.15409	1.41957	-0.314911	1.73448
19.82	4.14468	1.42061	-0.314765	1.73538
19.83	4.14581	1.42139	-0.315021	1.73641
19.84	4.15212	1.42248	-0.314572	1.73705
19.85	4.15019	1.42365	-0.313697	1.73735
19.86	4.14296	1.42452	-0.312953	1.73747
19.87	4.1395	1.42551	-0.312795	1.7383
19.88	4.14287	1.42657	-0.312892	1.73946
19.89	4.1508	1.42747	-0.312844	1.74031
19.9	4.15339	1.42842	-0.312775	1.74119
19.91	4.14842	1.42937	-0.312681	1.74205
19.92	4.14849	1.43036	-0.312538	1.74289
19.93	4.15179	1.43134	-0.312512	1.74385
19.94	4.14845	1.43231	-0.312527	1.74484
19.95	4.15027	1.43338	-0.312466	1.74584
19.96	4.15708	1.43444	-0.312414	1.74685
19.97	4.1554	1.43545	-0.312424	1.74788
19.98	4.15343	1.43645	-0.312442	1.74889
[truncated: 12,348 more rows]
