# Supplementary material for: Experimental data on the development of “Post-installed Screw Pullout test” for in-situ investigation of concrete strength
Source: Data Brief. 2020 Aug 22;32:106190. doi: 10.1016/j.dib.2020.106190 (PMC7475196; doi:10.1016/j.dib.2020.106190)
Supplement: Supplementary file 1 — Fig. 1: Load-displacement curves for test set up 1. Fig. 2: Load-displacement curves for test set up 2. Fig. 3: Load-displacement curves for test set up 3. Fig. 4: Load-displacement curves for test set up 4. Fig. 5: Load-displacement curves for test set up 5. Fig. 6: Load-displacement curves for test set up 6. Fig. 7: Load-displacement curves for test set up 7. Fig. 8: Load-displacement curves for test set up 8. Fig. 9: Load-displacement curves for test set up 9. Fig. 10: Load-displacement curves for test set up 10. Fig. 11: Load-displacement curves for test set up 11. Fig. 12: Load-displacement curves for test set up 12. Fig. 13: Load-displacement curves for test set up 13. Fig. 14: Load-displacement curves for test set up 14. Fig. 15: Load-displacement curves for test set up 15. Fig. 16: Load-displacement curves for test set up 16. Fig. 17: Load-displacement curves for test set up 17. Fig. 18: Load-displacement curves for Mix 1 at 7 days. Fig. 19: Load-displacement curves for Mix 1 at 14 days. Fig. 20: Load-displacement curves for Mix 1 at 28 days. Fig. 21: Load-displacement curves for Mix 1 at 100 days. Fig. 22: Load-displacement curves for Mix 2 at 7 days. Fig. 23: Load-displacement curves for Mix 2 at 14 days. Fig. 24: Load-displacement curves for Mix 2 at 28 days. Fig. 25: Load-displacement curves for Mix 2 at 100 days. [file mmc1.zip › Figure 18 - Mix 1 at 7 days.xlsx]

## Sheet: M-1-7-1
Time [s]	Load [kN]	LVDT 1 [mm]	LVDT 2 [mm]	Displacement [mm]
0	0	0	0	0
0.01	0	1e-06	0	1e-06
0.02	-6.9e-05	3e-06	1e-06	2e-06
0.03	-0.001551	3e-06	7e-06	-4e-06
0.04	-0.006396	-9e-06	2.5e-05	-3.4e-05
0.05	-0.010518	-4.1e-05	3.4e-05	-7.5e-05
0.06	-0.012731	-9.5e-05	2.9e-05	-0.000124
0.07	-0.015359	-0.000288	2.4e-05	-0.000312
0.08	-0.011559	-0.000411	1.2e-05	-0.000423
0.09	-0.003084	-0.000244	6e-06	-0.00025
0.1	-0.004068	-5.3e-05	3e-05	-8.3e-05
0.11	-0.011172	-0.000164	4.5e-05	-0.000209
0.12	-0.010726	-0.000304	2.9e-05	-0.000333
0.13	-0.010045	-0.000178	2e-05	-0.000198
0.14	-0.008795	-8.2e-05	4.2e-05	-0.000124
0.15	-0.006444	-0.00021	6.3e-05	-0.000273
0.16	-0.015646	-0.000265	4.5e-05	-0.00031
0.17	-0.012356	-0.000276	1.2e-05	-0.000288
0.18	0.005731	-0.000269	2.1e-05	-0.00029
0.19	0.00123	-0.000113	4.3e-05	-0.000156
0.2	-0.013915	-0.000139	4.3e-05	-0.000182
0.21	-0.00868	-0.000222	3.6e-05	-0.000258
0.22	0.000366	-0.000159	2e-05	-0.000179
0.23	-0.004279	-0.00024	8e-06	-0.000248
0.24	-0.006786	-0.000327	2e-05	-0.000347
0.25	-0.00467	-0.000268	3.4e-05	-0.000302
0.26	-0.011128	-9.3e-05	2.5e-05	-0.000118
0.27	-0.020325	-0.000161	3.4e-05	-0.000195
0.28	-0.017074	-0.00037	5e-05	-0.00042
0.29	-0.008144	-0.000294	3.5e-05	-0.000329
0.3	-0.010008	-0.000164	3.6e-05	-0.0002
0.31	-0.017776	-6e-05	5e-05	-0.00011
0.32	-0.01642	-5.9e-05	4.5e-05	-0.000104
0.33	-0.012175	-0.000289	2.6e-05	-0.000315
0.34	-0.018826	-0.000304	3.2e-05	-0.000336
0.35	-0.020801	-5.6e-05	6.4e-05	-0.00012
0.36	-0.013146	-0.000133	6.7e-05	-0.0002
0.37	-0.013047	-0.000384	2.9e-05	-0.000413
0.38	-0.014442	-0.000362	0	-0.000362
0.39	-0.008933	-0.000158	2.7e-05	-0.000185
0.4	-0.008251	-0.000137	5.4e-05	-0.000191
0.41	-0.011089	-0.000291	3.8e-05	-0.000329
0.42	-0.015255	-0.000284	3.1e-05	-0.000315
0.43	-0.020389	-0.000178	3.8e-05	-0.000216
0.44	-0.014808	-0.000214	4.5e-05	-0.000259
0.45	-0.007182	-0.000327	4.9e-05	-0.000376
0.46	-0.011314	-0.00023	3.7e-05	-0.000267
0.47	-0.014456	-9.5e-05	2.9e-05	-0.000124
0.48	-0.009284	-0.00025	4.6e-05	-0.000296
0.49	-0.003267	-0.000361	6.3e-05	-0.000424
0.5	-0.002543	-0.000194	5.5e-05	-0.000249
0.51	-0.007905	-0.000172	4.5e-05	-0.000217
0.52	-0.011059	-0.000301	5.7e-05	-0.000358
0.53	-0.01374	-0.000271	5.2e-05	-0.000323
0.54	-0.015956	-0.000264	3.9e-05	-0.000303
0.55	-0.011808	-0.00025	3.6e-05	-0.000286
0.56	-0.012449	-0.000121	3.1e-05	-0.000152
0.57	-0.01671	-0.000159	4.4e-05	-0.000203
0.58	-0.013221	-0.000238	6.1e-05	-0.000299
0.59	-0.015532	-0.000169	5.6e-05	-0.000225
0.6	-0.022328	-0.000248	5.1e-05	-0.000299
0.61	-0.015163	-0.000289	6.5e-05	-0.000354
0.62	-0.007215	-0.000181	5.9e-05	-0.00024
0.63	-0.01122	-0.000293	3.9e-05	-0.000332
0.64	-0.017518	-0.000367	4.9e-05	-0.000416
0.65	-0.016953	-0.000202	5.4e-05	-0.000256
0.66	-0.011544	-0.000101	2.9e-05	-0.00013
0.67	-0.009759	-0.000163	3e-05	-0.000193
0.68	-0.01196	-0.000227	5.4e-05	-0.000281
0.69	-0.009495	-0.000142	5.2e-05	-0.000194
0.7	-0.006017	-9.8e-05	4.4e-05	-0.000142
0.71	-0.011547	-0.00026	5.3e-05	-0.000313
0.72	-0.01667	-0.000208	5.3e-05	-0.000261
0.73	-0.012464	-3.6e-05	4.4e-05	-8e-05
0.74	-0.010299	-0.000179	4.1e-05	-0.00022
0.75	-0.007776	-0.000237	3.7e-05	-0.000274
0.76	-0.003911	-0.000137	2.8e-05	-0.000165
0.77	-0.007521	-0.000143	3.3e-05	-0.000176
0.78	-0.013279	-0.000188	5.1e-05	-0.000239
0.79	-0.014123	-0.000185	5e-05	-0.000235
0.8	-0.009284	-0.000333	4.9e-05	-0.000382
0.81	-0.003612	-0.000298	6.3e-05	-0.000361
0.82	-0.002133	-7.2e-05	6.2e-05	-0.000134
0.83	-0.002157	-0.000199	5.1e-05	-0.00025
0.84	0.000684	-0.000201	4.7e-05	-0.000248
0.85	-0.001759	-2.8e-05	5e-05	-7.8e-05
0.86	-0.005649	-0.000267	6.1e-05	-0.000328
0.87	-0.000593	-0.000279	6.4e-05	-0.000343
0.88	0.000645	-0.000156	4.9e-05	-0.000205
0.89	-0.000578	-0.000311	4.4e-05	-0.000355
0.9	0.004616	-0.000219	5.2e-05	-0.000271
0.91	0.002578	-0.000104	5.2e-05	-0.000156
0.92	-0.007372	-0.000253	5.2e-05	-0.000305
0.93	-0.005531	-0.000246	6.1e-05	-0.000307
0.94	0.001323	-8.4e-05	7e-05	-0.000154
0.95	0.001549	-0.000105	6.4e-05	-0.000169
0.96	-0.002757	-0.000314	5.8e-05	-0.000372
0.97	-0.004756	-0.000245	5.8e-05	-0.000303
0.98	0.003165	-4.2e-05	5.8e-05	-0.0001
0.99	0.005088	-0.000159	7.6e-05	-0.000235
1	-0.002662	-0.000338	8.2e-05	-0.00042
1.01	-0.000595	-0.000253	6.8e-05	-0.000321
1.02	0.00262	-0.000134	7e-05	-0.000204
1.03	-0.001885	-0.000194	7.5e-05	-0.000269
1.04	0.00022	-0.000281	6.5e-05	-0.000346
1.05	0.004819	-0.000237	5.3e-05	-0.00029
1.06	0.004153	-8.4e-05	6e-05	-0.000144
1.07	0.004097	-0.000205	6.7e-05	-0.000272
1.08	0.003447	-0.000337	5.5e-05	-0.000392
1.09	-0.00309	-0.000121	3.5e-05	-0.000156
1.1	-0.006608	-0.000252	4.1e-05	-0.000293
1.11	0.001349	-0.000354	5.5e-05	-0.000409
1.12	0.008362	-0.000118	4.6e-05	-0.000164
1.13	0.003693	-0.000289	5.3e-05	-0.000342
1.14	-0.005046	-0.00038	7.4e-05	-0.000454
1.15	-0.005313	-0.00018	5.8e-05	-0.000238
1.16	0.00168	-0.000321	4.7e-05	-0.000368
1.17	0.000753	-0.000338	5.7e-05	-0.000395
1.18	-0.00371	-0.000165	6.4e-05	-0.000229
1.19	-0.003318	-0.000129	8.4e-05	-0.000213
1.2	-0.002057	-0.000151	8.4e-05	-0.000235
1.21	-0.000609	-0.000248	5e-05	-0.000298
1.22	-0.003152	-0.000207	4.1e-05	-0.000248
1.23	-0.005851	-0.000144	6.7e-05	-0.000211
1.24	0.000865	-0.000214	6.4e-05	-0.000278
1.25	0.005174	-0.000252	4.6e-05	-0.000298
1.26	0.003449	-0.000287	5.4e-05	-0.000341
1.27	0.005621	-0.000191	6e-05	-0.000251
1.28	0.00514	-0.000214	6.1e-05	-0.000275
1.29	-0.000475	-0.00021	6.8e-05	-0.000278
1.3	-0.000509	-0.000102	6.7e-05	-0.000169
1.31	0.005503	-0.000263	5e-05	-0.000313
1.32	0.006739	-0.000287	4.9e-05	-0.000336
1.33	0.002268	-0.000186	7e-05	-0.000256
1.34	-0.001144	-0.000264	7.1e-05	-0.000335
1.35	-0.001633	-0.000251	6.6e-05	-0.000317
1.36	-0.00205	-0.000178	6.9e-05	-0.000247
1.37	-0.001732	-0.000261	6.7e-05	-0.000328
1.38	-0.003136	-0.000331	7.6e-05	-0.000407
1.39	-0.004665	-0.000147	8.2e-05	-0.000229
1.4	-0.003425	-0.00012	6.9e-05	-0.000189
1.41	-0.008672	-0.000219	6.6e-05	-0.000285
1.42	-0.012898	-0.000212	7.9e-05	-0.000291
1.43	-0.007632	-0.000411	7.5e-05	-0.000486
1.44	-0.006694	-0.000283	7.4e-05	-0.000357
1.45	-0.006249	1e-06	7e-05	-6.9e-05
1.46	-0.001241	-0.000251	6.3e-05	-0.000314
1.47	-0.001902	-0.000334	7.5e-05	-0.000409
1.48	-0.003234	-0.000167	8.1e-05	-0.000248
1.49	-0.002904	-0.000175	8.5e-05	-0.00026
1.5	-0.004308	-0.000179	8.8e-05	-0.000267
1.51	-0.000611	-0.000148	8.7e-05	-0.000235
1.52	0.003162	-0.000173	8.3e-05	-0.000256
1.53	-0.001533	-0.000315	7.6e-05	-0.000391
1.54	-0.005782	-0.000268	7.1e-05	-0.000339
1.55	-0.000977	-0.000139	7.2e-05	-0.000211
1.56	0.002157	-0.000223	7.7e-05	-0.0003
1.57	-0.001938	-0.000243	8.2e-05	-0.000325
1.58	-0.004323	-0.00022	9e-05	-0.00031
1.59	-0.000688	-0.000252	9.2e-05	-0.000344
1.6	-0.001979	-0.000236	9.5e-05	-0.000331
1.61	-0.00814	-0.000246	0.000103	-0.000349
1.62	-0.007153	-0.000164	9.1e-05	-0.000255
1.63	-0.003537	-0.000271	7.3e-05	-0.000344
1.64	-0.004533	-0.000351	8e-05	-0.000431
1.65	-0.004776	-0.000208	8.2e-05	-0.00029
1.66	-0.004665	-0.00037	7.1e-05	-0.000441
1.67	-0.008792	-0.000338	7.8e-05	-0.000416
1.68	-0.011299	-9.3e-05	0.000101	-0.000194
1.69	-0.011792	-0.000206	0.000109	-0.000315
1.7	-0.011187	-0.000202	9.8e-05	-0.0003
1.71	-0.003751	-0.000148	9.9e-05	-0.000247
1.72	0.001343	-0.000271	0.000123	-0.000394
1.73	-0.003655	-0.000273	0.000142	-0.000415
1.74	-0.008761	-0.000231	0.000156	-0.000387
1.75	-0.012611	-0.000173	0.000183	-0.000356
1.76	-0.014288	-0.000175	0.000241	-0.000416
1.77	-0.005895	-0.000233	0.000323	-0.000556
1.78	-0.002087	-0.000184	0.000416	-0.0006
1.79	-0.010683	-0.000123	0.000503	-0.000626
1.8	-0.014437	-0.000182	0.000576	-0.000758
1.81	-0.014321	-0.00026	0.000659	-0.000919
1.82	-0.015259	-0.000164	0.000726	-0.00089
1.83	-0.009991	-0.0002	0.000771	-0.000971
1.84	-0.005052	-0.000312	0.000824	-0.001136
1.85	-0.008991	-0.000218	0.000874	-0.001092
1.86	-0.01294	-0.000225	0.000922	-0.001147
1.87	-0.008433	-0.000185	0.000966	-0.001151
1.88	-0.001627	-9.4e-05	0.001	-0.001094
1.89	-0.005422	-0.000172	0.001057	-0.001229
1.9	-0.011444	-0.000223	0.001118	-0.001341
1.91	-0.00785	-0.000182	0.001143	-0.001325
1.92	-0.004152	-0.000151	0.001166	-0.001317
1.93	-0.004502	-0.000217	0.001187	-0.001404
1.94	-0.006539	-0.000186	0.001185	-0.001371
1.95	-0.011413	-9.4e-05	0.001193	-0.001287
1.96	-0.013161	-0.000252	0.001212	-0.001464
1.97	-0.008747	-0.00032	0.001216	-0.001536
1.98	-0.009107	-0.000205	0.001215	-0.00142
1.99	-0.0107	-0.000135	0.001225	-0.00136
2	-0.007725	-0.000189	0.001233	-0.001422
2.01	-0.002553	-0.000219	0.001234	-0.001453
2.02	0.002039	-0.000168	0.00124	-0.001408
2.03	-6.1e-05	-0.000325	0.001248	-0.001573
2.04	-0.00348	-0.000191	0.001251	-0.001442
2.05	0.0003	9.6e-05	0.001252	-0.001156
2.06	-0.001395	-0.000296	0.001255	-0.001551
2.07	-0.007264	-0.000363	0.001251	-0.001614
2.08	-0.000992	-4e-05	0.001248	-0.001288
2.09	0.006016	-0.00013	0.00127	-0.0014
2.1	0.003084	-0.000226	0.001276	-0.001502
2.11	0.000834	-0.000166	0.001253	-0.001419
2.12	0.001633	-0.000132	0.001261	-0.001393
2.13	0.003019	-0.000216	0.001274	-0.00149
2.14	0.004302	-0.000225	0.001256	-0.001481
2.15	0.000798	-0.000188	0.001243	-0.001431
2.16	0.000181	-0.000176	0.001261	-0.001437
2.17	-0.000294	-0.000228	0.001274	-0.001502
2.18	-0.006821	-0.000383	0.001269	-0.001652
2.19	-0.005311	-0.000231	0.001273	-0.001504
2.2	0.000196	-9.1e-05	0.001265	-0.001356
2.21	-0.00335	-0.00031	0.001272	-0.001582
2.22	-0.003152	-0.000173	0.001289	-0.001462
2.23	0.004776	7.6e-05	0.001274	-0.001198
2.24	0.001746	-0.000174	0.001261	-0.001435
2.25	-0.00644	-0.000335	0.001285	-0.00162
2.26	-0.001476	-0.000128	0.001283	-0.001411
2.27	0.008016	-0.000178	0.001262	-0.00144
2.28	0.002116	-0.000298	0.001267	-0.001565
2.29	-0.009061	-0.000177	0.001285	-0.001462
2.3	-0.005638	-0.000162	0.001288	-0.00145
2.31	-0.000264	-0.000207	0.001263	-0.00147
2.32	-0.004259	-0.000223	0.001254	-0.001477
2.33	-0.002277	-0.000164	0.001281	-0.001445
2.34	-6.5e-05	-0.000158	0.001289	-0.001447
2.35	-0.008136	-0.00023	0.001276	-0.001506
2.36	-0.00496	-0.000193	0.001286	-0.001479
2.37	0.004924	-0.000204	0.001296	-0.0015
2.38	0.00199	-0.000226	0.001296	-0.001522
2.39	-0.001456	-0.000205	0.001297	-0.001502
2.4	-0.001302	-0.000213	0.001291	-0.001504
2.41	0.000393	-0.000238	0.001287	-0.001525
2.42	0.002175	-0.00022	0.001284	-0.001504
2.43	-0.004116	-0.000125	0.00129	-0.001415
2.44	-0.009159	-0.00014	0.001294	-0.001434
2.45	-0.009533	-0.000254	0.001286	-0.00154
2.46	-0.010186	-0.000301	0.001284	-0.001585
2.47	-0.008618	-0.000322	0.001291	-0.001613
2.48	-0.009781	-0.000229	0.001294	-0.001523
2.49	-0.00977	-7.5e-05	0.001271	-0.001346
2.5	-0.005779	-0.000164	0.001254	-0.001418
2.51	-0.008987	-0.000265	0.001282	-0.001547
2.52	-0.010313	-0.000288	0.001282	-0.00157
2.53	-0.007963	-0.000258	0.00127	-0.001528
2.54	-0.009784	-0.000243	0.001289	-0.001532
2.55	-0.006668	-0.000247	0.001293	-0.00154
2.56	-0.00068	-0.000213	0.001287	-0.0015
2.57	0.000853	-0.000217	0.001292	-0.001509
2.58	-0.001052	-0.000247	0.001292	-0.001539
2.59	-0.000661	-0.00029	0.001294	-0.001584
2.6	-0.004304	-0.000158	0.0013	-0.001458
2.61	-0.009161	-0.000206	0.001288	-0.001494
2.62	-0.005393	-0.000414	0.001281	-0.001695
2.63	-0.00422	-0.000303	0.001295	-0.001598
2.64	-0.010926	-0.000223	0.001295	-0.001518
2.65	-0.012196	-0.000242	0.001298	-0.00154
2.66	-0.003336	-0.000254	0.001307	-0.001561
2.67	-0.001048	-0.000189	0.001289	-0.001478
2.68	-0.004837	-0.000186	0.001277	-0.001463
2.69	-0.002302	-0.000273	0.001291	-0.001564
2.7	-0.001356	-0.000255	0.001304	-0.001559
2.71	0.001266	-0.000283	0.001299	-0.001582
2.72	0.006457	-0.000184	0.00129	-0.001474
2.73	0.001584	-7.3e-05	0.001296	-0.001369
2.74	-0.005647	-0.00029	0.001299	-0.001589
2.75	-0.006888	-0.000287	0.001294	-0.001581
2.76	-0.005359	-0.00015	0.001306	-0.001456
2.77	0.000472	-0.000296	0.001313	-0.001609
2.78	0.006394	-0.000345	0.0013	-0.001645
2.79	0.001424	-0.000246	0.00129	-0.001536
2.8	-0.004751	-0.000177	0.001283	-0.00146
2.81	-0.007466	-0.000161	0.00129	-0.001451
2.82	-0.008841	-0.000138	0.001304	-0.001442
2.83	-0.003969	-0.000209	0.001289	-0.001498
2.84	7.9e-05	-0.000286	0.001283	-0.001569
2.85	-0.003232	-0.000186	0.001301	-0.001487
2.86	-0.00543	-0.00019	0.001297	-0.001487
2.87	-0.003892	-0.000199	0.001295	-0.001494
2.88	-0.005847	-0.000147	0.00131	-0.001457
2.89	-0.005675	-0.000148	0.001317	-0.001465
2.9	-1.6e-05	-0.000215	0.001311	-0.001526
2.91	0.005107	-0.000278	0.001309	-0.001587
2.92	0.002718	-0.000184	0.001301	-0.001485
2.93	-0.001421	-0.000121	0.001296	-0.001417
2.94	-0.003678	-0.000235	0.001297	-0.001532
2.95	-0.005217	-0.0002	0.001281	-0.001481
2.96	-0.001282	-0.000174	0.001275	-0.001449
2.97	-0.001746	-0.000212	0.001302	-0.001514
2.98	-0.009776	-0.000118	0.001316	-0.001434
2.99	-0.010745	-3.1e-05	0.001299	-0.00133
3	-0.004624	-0.000213	0.001283	-0.001496
3.01	-9e-05	-0.000354	0.001291	-0.001645
3.02	0.003818	-0.000189	0.00131	-0.001499
3.03	0.004875	-0.000241	0.00131	-0.001551
3.04	0.002376	-0.000421	0.001308	-0.001729
3.05	-0.001076	-0.000178	0.00132	-0.001498
3.06	0.000142	-0.000138	0.001327	-0.001465
3.07	0.004218	-0.000395	0.001315	-0.00171
3.08	0.00378	-0.000348	0.001314	-0.001662
3.09	-4e-06	-0.000102	0.001338	-0.00144
3.1	-0.003439	-4e-05	0.001331	-0.001371
3.11	-0.00546	-0.000201	0.001302	-0.001503
3.12	-0.006336	-0.000233	0.001293	-0.001526
3.13	-0.001478	-0.000285	0.001296	-0.001581
3.14	0.008721	-0.000282	0.001309	-0.001591
3.15	0.008096	-0.000171	0.001324	-0.001495
3.16	-0.000693	-0.000209	0.001321	-0.00153
3.17	-0.004813	-0.000242	0.001308	-0.00155
3.18	-0.004869	-0.000251	0.001305	-0.001556
3.19	0.005365	-0.00024	0.001308	-0.001548
3.2	0.013484	-0.000272	0.001303	-0.001575
3.21	0.004332	-0.000381	0.001306	-0.001687
3.22	-0.004082	-0.000242	0.00133	-0.001572
3.23	-0.003741	-7.6e-05	0.001329	-0.001405
3.24	-0.003386	-0.000173	0.0013	-0.001473
3.25	-0.00043	-0.000217	0.001306	-0.001523
3.26	0.003649	-0.000183	0.001326	-0.001509
3.27	0.002053	-0.000183	0.001327	-0.00151
3.28	0.000551	-0.000199	0.001319	-0.001518
3.29	0.006449	-0.000163	0.001314	-0.001477
3.3	0.011649	-0.000173	0.001312	-0.001485
3.31	0.005723	-0.000239	0.001294	-0.001533
3.32	0.000537	-0.000116	0.001288	-0.001404
3.33	0.005969	-7.5e-05	0.001307	-0.001382
3.34	0.008392	-0.000232	0.001319	-0.001551
3.35	0.00351	-0.000287	0.001311	-0.001598
3.36	0.001789	-0.000187	0.001307	-0.001494
3.37	-0.002456	-0.000212	0.001323	-0.001535
3.38	-0.007522	-0.000294	0.001336	-0.00163
3.39	-0.005535	-0.000174	0.001304	-0.001478
3.4	-0.006653	-0.000146	0.001288	-0.001434
3.41	-0.010045	-0.000158	0.001327	-0.001485
3.42	-0.005984	-0.000234	0.001342	-0.001576
3.43	-0.002013	-0.000349	0.001329	-0.001678
3.44	-0.002741	-0.000128	0.001323	-0.001451
3.45	0.000318	-0.000113	0.001311	-0.001424
3.46	0.007346	-0.000316	0.001302	-0.001618
3.47	0.009336	-0.000284	0.001316	-0.0016
3.48	-2.2e-05	-0.000161	0.001328	-0.001489
3.49	-0.003699	-0.000101	0.001316	-0.001417
3.5	0.002802	-0.000114	0.001309	-0.001423
3.51	-0.00142	-0.000121	0.001327	-0.001448
3.52	-0.009476	-0.000295	0.001344	-0.001639
3.53	-0.00673	-0.000293	0.001321	-0.001614
3.54	-0.002227	-0.000112	0.001298	-0.00141
3.55	-0.002862	-0.000202	0.00131	-0.001512
3.56	-0.004515	-0.000302	0.001317	-0.001619
3.57	-0.003694	-0.000125	0.001312	-0.001437
3.58	-0.005221	-8.6e-05	0.001317	-0.001403
3.59	-0.006485	-0.000334	0.001328	-0.001662
3.6	-0.006567	-0.000245	0.001332	-0.001577
3.61	-0.011175	-8.8e-05	0.001333	-0.001421
3.62	-0.011172	-0.000248	0.001338	-0.001586
3.63	-0.00519	-0.000289	0.001334	-0.001623
3.64	-0.00675	-0.000242	0.001331	-0.001573
3.65	-0.006881	-0.00019	0.001344	-0.001534
3.66	-0.004672	-0.000221	0.001351	-0.001572
3.67	-0.012593	-0.000275	0.001334	-0.001609
3.68	-0.017122	-0.000235	0.001317	-0.001552
3.69	-0.01139	-0.000294	0.001314	-0.001608
3.7	-0.011069	-0.000317	0.001319	-0.001636
3.71	-0.014201	-0.000257	0.001336	-0.001593
3.72	-0.008519	-0.00017	0.001335	-0.001505
3.73	-0.001053	-0.000158	0.001321	-0.001479
3.74	-0.001385	-0.000217	0.001329	-0.001546
3.75	-0.004197	-0.000188	0.001324	-0.001512
3.76	-0.003892	-0.000226	0.001322	-0.001548
3.77	-0.001824	-0.0003	0.001338	-0.001638
3.78	-0.00426	-0.000229	0.001326	-0.001555
3.79	-0.011754	-0.000164	0.001307	-0.001471
3.8	-0.008698	-0.000159	0.001318	-0.001477
3.81	-0.000602	-0.000218	0.001326	-0.001544
3.82	-0.002528	-0.000235	0.001307	-0.001542
3.83	-0.007684	-0.000274	0.001296	-0.00157
3.84	-0.012259	-0.000358	0.001301	-0.001659
3.85	-0.012462	-0.000259	0.001307	-0.001566
3.86	-0.005334	-0.000155	0.001325	-0.00148
3.87	-0.007449	-0.000154	0.00134	-0.001494
3.88	-0.019324	-0.000205	0.001334	-0.001539
3.89	-0.021747	-0.000267	0.001323	-0.00159
3.9	-0.014727	-0.000223	0.001318	-0.001541
3.91	-0.010355	-0.000185	0.001325	-0.00151
3.92	-0.017837	-0.000269	0.001328	-0.001597
3.93	-0.023913	-0.000257	0.00133	-0.001587
3.94	-0.012836	-5.4e-05	0.001344	-0.001398
3.95	-0.007397	-0.000182	0.001344	-0.001526
3.96	-0.020432	-0.000332	0.001329	-0.001661
3.97	-0.023279	-0.000222	0.001332	-0.001554
3.98	-0.011826	-0.000214	0.001332	-0.001546
3.99	-0.006464	-0.000161	0.001331	-0.001492
4	-0.00772	-0.000189	0.001336	-0.001525
4.01	-0.004469	-0.000263	0.001327	-0.00159
4.02	0.000778	-0.000199	0.001325	-0.001524
4.03	-0.001562	-0.000149	0.001342	-0.001491
4.04	-0.005593	-0.000229	0.001346	-0.001575
4.05	-0.005814	-0.000458	0.00134	-0.001798
4.06	-0.008704	-0.000323	0.001342	-0.001665
4.07	-0.006861	6e-06	0.001344	-0.001338
4.08	-0.00022	-0.000221	0.001339	-0.00156
4.09	-0.002842	-0.000453	0.001334	-0.001787
4.1	-0.005912	-0.000256	0.001335	-0.001591
4.11	-0.003835	-0.000251	0.001338	-0.001589
4.12	-0.003959	-0.000271	0.001349	-0.00162
4.13	-0.001734	-9.6e-05	0.001357	-0.001453
4.14	0.000863	-0.000248	0.001332	-0.00158
4.15	-0.002293	-0.00043	0.001308	-0.001738
4.16	-0.004153	-0.000209	0.001327	-0.001536
4.17	-0.002047	-2.7e-05	0.001352	-0.001379
4.18	-0.002923	-0.000193	0.001335	-0.001528
4.19	-0.005406	-0.000424	0.001311	-0.001735
4.2	-0.004451	-0.000308	0.001315	-0.001623
4.21	-0.004779	-0.000182	0.001339	-0.001521
4.22	-0.003561	-0.000269	0.001344	-0.001613
4.23	-0.001525	-0.0002	0.001322	-0.001522
4.24	-0.004071	-0.000216	0.00133	-0.001546
4.25	-0.002683	-0.000307	0.00136	-0.001667
4.26	-0.00012	-0.000288	0.001355	-0.001643
4.27	-0.006339	-0.000204	0.001338	-0.001542
4.28	-0.013158	-0.000172	0.001333	-0.001505
4.29	-0.017537	-0.000365	0.001333	-0.001698
4.3	-0.017275	-0.000387	0.001338	-0.001725
4.31	-0.012544	-0.000149	0.001332	-0.001481
4.32	-0.013099	-0.000109	0.001325	-0.001434
4.33	-0.016793	-0.00027	0.001329	-0.001599
4.34	-0.013963	-0.000205	0.001332	-0.001537
4.35	-0.00975	-0.000185	0.001328	-0.001513
4.36	-0.005918	-0.000379	0.001326	-0.001705
4.37	-0.001351	-0.000228	0.001331	-0.001559
4.38	-0.001269	-0.000115	0.001332	-0.001447
4.39	-0.002381	-0.00021	0.001326	-0.001536
4.4	0.000543	-0.00018	0.001336	-0.001516
4.41	0.001721	-0.00032	0.001347	-0.001667
4.42	-0.000714	-0.000279	0.001334	-0.001613
4.43	-0.002682	-9.1e-05	0.001324	-0.001415
4.44	-0.002263	-0.00016	0.001334	-0.001494
4.45	-0.003863	-0.000173	0.001345	-0.001518
4.46	-0.006579	-0.000211	0.001347	-0.001558
4.47	-0.006916	-0.000358	0.001336	-0.001694
4.48	-0.011308	-0.000324	0.001331	-0.001655
4.49	-0.014674	-0.000131	0.00133	-0.001461
4.5	-0.010953	-0.000249	0.001317	-0.001566
4.51	-0.009697	-0.000424	0.001324	-0.001748
4.52	-0.007572	-0.0002	0.001344	-0.001544
4.53	-0.001082	-9.4e-05	0.001336	-0.00143
4.54	-0.004741	-0.000208	0.001323	-0.001531
4.55	-0.013107	-0.000241	0.001347	-0.001588
4.56	-0.012522	-0.000271	0.001352	-0.001623
4.57	-0.009149	-0.000324	0.001334	-0.001658
4.58	-0.005952	-0.000219	0.001336	-0.001555
4.59	-0.001647	-6.3e-05	0.001348	-0.001411
4.6	0.000229	-0.000223	0.001353	-0.001576
4.61	-0.003075	-0.000372	0.001347	-0.001719
4.62	-0.008215	-0.000186	0.001337	-0.001523
4.63	-0.013291	-0.000249	0.001343	-0.001592
4.64	-0.013483	-0.000315	0.00135	-0.001665
4.65	-0.00901	-0.000133	0.001342	-0.001475
4.66	-0.0111	-0.000147	0.001345	-0.001492
4.67	-0.016903	-0.00031	0.00135	-0.00166
4.68	-0.014157	-0.000314	0.001339	-0.001653
4.69	-0.009016	-0.000185	0.001336	-0.001521
4.7	-0.012415	-0.000177	0.001331	-0.001508
4.71	-0.015911	-0.000171	0.001327	-0.001498
4.72	-0.008682	-0.000219	0.001337	-0.001556
4.73	-0.003693	-0.000265	0.001341	-0.001606
4.74	-0.011776	-0.000151	0.001332	-0.001483
4.75	-0.014202	-0.000273	0.001341	-0.001614
4.76	-0.008189	-0.000342	0.001368	-0.00171
4.77	-0.014722	-5.3e-05	0.001366	-0.001419
4.78	-0.017497	-4.1e-05	0.001343	-0.001384
4.79	-0.010004	-0.000279	0.00135	-0.001629
4.8	-0.009458	-0.000287	0.001366	-0.001653
4.81	-0.010483	-0.000228	0.001338	-0.001566
4.82	-0.006105	-0.000262	0.00132	-0.001582
4.83	-0.006515	-0.000129	0.001346	-0.001475
4.84	-0.012901	-0.000132	0.001345	-0.001477
4.85	-0.014876	-0.000391	0.001335	-0.001726
4.86	-0.011882	-0.000216	0.001354	-0.00157
4.87	-0.006067	-3.8e-05	0.001343	-0.001381
4.88	0.004353	-0.000304	0.001321	-0.001625
4.89	0.011495	-0.000344	0.001345	-0.001689
4.9	0.008948	-0.000143	0.001364	-0.001507
4.91	0.002615	-7.3e-05	0.001333	-0.001406
4.92	-0.005125	-0.000254	0.001322	-0.001576
4.93	-0.008631	-0.000287	0.001367	-0.001654
4.94	-0.010024	-0.000186	0.001395	-0.001581
4.95	-0.010623	-0.000135	0.001357	-0.001492
4.96	-0.006562	-7.8e-05	0.001314	-0.001392
4.97	-0.006694	-0.000167	0.001348	-0.001515
4.98	-0.010649	-0.000275	0.001407	-0.001682
4.99	-0.009901	-0.000313	0.001391	-0.001704
5	-0.009126	-0.000204	0.001342	-0.001546
5.01	-0.01289	-0.000139	0.001364	-0.001503
5.02	-0.01275	-0.000186	0.001402	-0.001588
5.03	-0.00608	-0.000117	0.00139	-0.001507
5.04	-0.00097	-0.000206	0.001408	-0.001614
5.05	-0.000139	-0.000297	0.001474	-0.001771
5.06	-0.002281	-0.000206	0.001543	-0.001749
5.07	-0.007393	-0.000204	0.001597	-0.001801
5.08	-0.01381	-0.000175	0.001635	-0.00181
5.09	-0.016433	-0.00018	0.001701	-0.001881
5.1	-0.011027	-0.000212	0.001798	-0.00201
5.11	-0.006028	-0.000227	0.00186	-0.002087
5.12	-0.010419	-0.000229	0.001891	-0.00212
5.13	-0.013062	-0.000186	0.001947	-0.002133
5.14	-0.007669	-0.000188	0.002018	-0.002206
5.15	-0.004629	-0.000207	0.002036	-0.002243
5.16	-0.008598	-0.000282	0.002034	-0.002316
5.17	-0.010178	-0.00022	0.002084	-0.002304
5.18	-0.005057	-6.6e-05	0.002122	-0.002188
5.19	-0.005518	-0.000161	0.002098	-0.002259
5.2	-0.009729	-0.000281	0.002096	-0.002377
5.21	-0.005742	-0.000272	0.002155	-0.002427
5.22	0.000194	-0.000203	0.002205	-0.002408
5.23	0.000232	-0.000229	0.002202	-0.002431
5.24	-0.005568	-0.000245	0.002211	-0.002456
5.25	-0.00773	-0.000148	0.002246	-0.002394
5.26	-0.001251	-0.000183	0.002249	-0.002432
5.27	-0.001122	-0.000262	0.002243	-0.002505
5.28	-0.004659	-0.000332	0.002258	-0.00259
5.29	-2.8e-05	-0.000255	0.002286	-0.002541
5.3	0.002891	-0.000116	0.002301	-0.002417
5.31	0.000937	-0.000198	0.002277	-0.002475
5.32	-0.00071	-0.000263	0.00228	-0.002543
5.33	0.002075	-0.000219	0.002319	-0.002538
5.34	0.007644	-0.000283	0.002326	-0.002609
5.35	0.002923	-0.000238	0.002318	-0.002556
5.36	-0.002372	-0.000119	0.002325	-0.002444
5.37	0.00108	-0.000161	0.002343	-0.002504
5.38	0.001958	-0.000195	0.002368	-0.002563
5.39	0.004243	-0.000228	0.002376	-0.002604
5.4	0.0028	-0.000303	0.002371	-0.002674
5.41	-0.00614	-0.000155	0.002371	-0.002526
5.42	-0.006858	-0.000197	0.00237	-0.002567
5.43	-0.001467	-0.00041	0.002382	-0.002792
5.44	-0.00269	-0.000123	0.002393	-0.002516
5.45	-0.008105	-5e-05	0.00238	-0.00243
5.46	-0.007353	-0.000364	0.00238	-0.002744
5.47	-0.002103	-0.000237	0.002398	-0.002635
5.48	0.000626	-6.2e-05	0.002396	-0.002458
5.49	3.8e-05	-0.000218	0.002389	-0.002607
5.5	-0.004343	-0.000263	0.002404	-0.002667
5.51	-0.003404	-0.000125	0.002403	-0.002528
5.52	0.002691	-0.000222	0.002387	-0.002609
5.53	0.002397	-0.000233	0.002406	-0.002639
5.54	-0.000562	-0.000125	0.002424	-0.002549
5.55	-0.00197	-0.000371	0.002396	-0.002767
5.56	-0.001726	-0.000396	0.002391	-0.002787
5.57	0.001896	-7.8e-05	0.002421	-0.002499
5.58	0.005921	-0.000181	0.002415	-0.002596
5.59	0.004588	-0.00035	0.002421	-0.002771
5.6	0.002805	-0.000121	0.002426	-0.002547
5.61	0.003106	-0.000113	0.002401	-0.002514
5.62	0.001249	-0.000369	0.002417	-0.002786
5.63	-0.004013	-0.000198	0.002435	-0.002633
5.64	-0.005017	-6.7e-05	0.002422	-0.002489
5.65	0.001995	-0.000302	0.002415	-0.002717
5.66	0.002736	-0.000232	0.002411	-0.002643
5.67	-0.005031	-0.000154	0.002407	-0.002561
5.68	-0.001541	-0.0003	0.002404	-0.002704
5.69	0.000665	-0.000194	0.002401	-0.002595
5.7	-0.012732	-0.00014	0.002416	-0.002556
5.71	-0.01728	-0.00027	0.002416	-0.002686
5.72	-0.009771	-0.000169	0.002401	-0.00257
5.73	-0.00788	0	0.002414	-0.002414
5.74	-0.004443	-0.00022	0.00242	-0.00264
5.75	0.000958	-0.000344	0.00242	-0.002764
5.76	0.00218	-6.1e-05	0.002429	-0.00249
5.77	-0.002135	-5.7e-05	0.002424	-0.002481
5.78	-0.008137	-0.000169	0.002426	-0.002595
5.79	-0.007694	-8.7e-05	0.002443	-0.00253
5.8	-0.006865	-0.000252	0.002435	-0.002687
5.81	-0.009485	-0.00043	0.00242	-0.00285
5.82	-0.011165	-0.000287	0.002424	-0.002711
5.83	-0.009567	-8.2e-05	0.002428	-0.00251
5.84	-0.005927	-0.000215	0.002422	-0.002637
5.85	-0.003345	-0.000307	0.002418	-0.002725
5.86	-0.002948	-9.5e-05	0.002417	-0.002512
5.87	-0.002386	-0.000157	0.002428	-0.002585
5.88	-0.004947	-0.000276	0.002429	-0.002705
5.89	-0.004239	-0.000265	0.002409	-0.002674
5.9	0.002785	-0.000291	0.002418	-0.002709
5.91	0.001066	-0.000265	0.002439	-0.002704
5.92	-0.006802	-0.000163	0.002429	-0.002592
5.93	-0.003952	-0.000121	0.002422	-0.002543
5.94	0.002447	-0.000123	0.002437	-0.00256
5.95	-0.005185	0.000507	0.002439	-0.001932
5.96	-0.013343	0.001843	0.002414	-0.000571
5.97	-0.003336	0.002814	0.002418	0.000396
5.98	0.006453	0.003594	0.002451	0.001143
5.99	0.000901	0.004788	0.002441	0.002347
6	-0.001784	0.005641	0.002412	0.003229
6.01	0.001394	0.006294	0.002415	0.003879
6.02	-0.001859	0.007287	0.002414	0.004873
6.03	-0.002859	0.00808	0.002418	0.005662
6.04	0.005466	0.008605	0.002428	0.006177
6.05	0.014028	0.009335	0.002406	0.006929
6.06	0.014485	0.009972	0.002395	0.007577
6.07	0.011083	0.010457	0.002393	0.008064
6.08	0.011998	0.011126	0.002357	0.008769
6.09	0.014679	0.011849	0.002338	0.009511
6.1	0.021211	0.012462	0.002345	0.010117
6.11	0.033694	0.013044	0.002353	0.010691
6.12	0.041281	0.013855	0.00235	0.011505
6.13	0.037963	0.014763	0.002329	0.012434
6.14	0.041339	0.015607	0.002309	0.013298
6.15	0.053495	0.016603	0.002292	0.014311
6.16	0.059535	0.017641	0.002271	0.01537
6.17	0.061585	0.01866	0.002273	0.016387
6.18	0.072127	0.019685	0.002255	0.01743
6.19	0.081105	0.020587	0.002198	0.018389
6.2	0.085155	0.021587	0.002176	0.019411
6.21	0.090217	0.022732	0.002172	0.02056
6.22	0.088145	0.023748	0.00216	0.021588
6.23	0.094785	0.024604	0.002166	0.022438
6.24	0.114963	0.025676	0.002157	0.023519
6.25	0.118662	0.026862	0.002111	0.024751
6.26	0.115656	0.02778	0.002087	0.025693
6.27	0.124253	0.028746	0.002078	0.026668
6.28	0.13048	0.029815	0.002049	0.027766
6.29	0.134499	0.030698	0.002027	0.028671
6.3	0.140599	0.031715	0.00201	0.029705
6.31	0.14385	0.03283	0.001987	0.030843
6.32	0.149743	0.033774	0.001969	0.031805
6.33	0.162063	0.034802	0.001944	0.032858
6.34	0.168156	0.035904	0.001907	0.033997
6.35	0.169568	0.036944	0.001885	0.035059
6.36	0.176756	0.037923	0.00186	0.036063
6.37	0.185383	0.038966	0.001814	0.037152
6.38	0.189672	0.040017	0.001783	0.038234
6.39	0.189878	0.041026	0.001751	0.039275
6.4	0.193621	0.042067	0.001547	0.04052
6.41	0.200682	0.042999	0.001178	0.041821
6.42	0.20102	0.04403	0.000957	0.043073
6.43	0.204847	0.04516	0.000872	0.044288
6.44	0.21323	0.046091	0.000698	0.045393
6.45	0.214213	0.047122	0.000512	0.04661
6.46	0.216879	0.048415	0.000359	0.048056
6.47	0.223514	0.049411	3.2e-05	0.049379
6.48	0.229867	0.050167	-0.000407	0.050574
6.49	0.237006	0.051247	-0.000639	0.051886
6.5	0.238921	0.052327	-0.000749	0.053076
6.51	0.237674	0.053167	-0.00115	0.054317
6.52	0.239052	0.054238	-0.002005	0.056243
6.53	0.246854	0.055407	-0.002815	0.058222
6.54	0.256983	0.056282	-0.003005	0.059287
6.55	0.260156	0.057332	-0.002958	0.06029
6.56	0.262449	0.058483	-0.003271	0.061754
6.57	0.268245	0.059375	-0.00383	0.063205
6.58	0.269202	0.060435	-0.004297	0.064732
6.59	0.272575	0.061618	-0.004654	0.066272
6.6	0.28595	0.062486	-0.005087	0.067573
6.61	0.295546	0.063387	-0.005587	0.068974
6.62	0.294263	0.064529	-0.005958	0.070487
6.63	0.29501	0.065496	-0.006293	0.071789
6.64	0.304969	0.066366	-0.006886	0.073252
6.65	0.314956	0.067424	-0.007638	0.075062
6.66	0.316526	0.068468	-0.008164	0.076632
6.67	0.318713	0.06944	-0.008481	0.077921
6.68	0.325886	0.0705	-0.008895	0.079395
6.69	0.332771	0.071419	-0.009364	0.080783
6.7	0.337482	0.072345	-0.009736	0.082081
6.71	0.336056	0.07352	-0.010182	0.083702
6.72	0.335971	0.074526	-0.010811	0.085337
6.73	0.34634	0.075455	-0.011391	0.086846
6.74	0.356631	0.076664	-0.01177	0.088434
6.75	0.359841	0.077739	-0.012087	0.089826
6.76	0.361982	0.078645	-0.012533	0.091178
6.77	0.366266	0.079819	-0.013146	0.092965
6.78	0.37238	0.080899	-0.013741	0.09464
6.79	0.380637	0.08169	-0.01418	0.09587
6.8	0.388325	0.082728	-0.014572	0.0973
6.81	0.394182	0.083821	-0.014993	0.098814
6.82	0.400564	0.08475	-0.015384	0.100134
6.83	0.403987	0.085784	-0.015833	0.101617
6.84	0.405381	0.0868	-0.016467	0.103267
6.85	0.409995	0.087746	-0.017097	0.104843
6.86	0.420341	0.08886	-0.017572	0.106432
6.87	0.43332	0.089958	-0.018044	0.108002
6.88	0.439246	0.090879	-0.01857	0.109449
6.89	0.441924	0.091912	-0.019004	0.110916
6.9	0.448909	0.093071	-0.019352	0.112423
6.91	0.457186	0.094025	-0.019769	0.113794
6.92	0.46467	0.094974	-0.020365	0.115339
6.93	0.465662	0.096122	-0.021051	0.117173
6.94	0.46518	0.097111	-0.0216	0.118711
6.95	0.473694	0.097997	-0.021995	0.119992
6.96	0.482777	0.09904	-0.022493	0.121533
6.97	0.484995	0.100072	-0.023187	0.123259
6.98	0.488574	0.101058	-0.023831	0.124889
6.99	0.498143	0.102134	-0.024306	0.12644
7	0.503999	0.103142	-0.024748	0.12789
7.01	0.50393	0.104017	-0.025148	0.129165
7.02	0.506516	0.105115	-0.025456	0.130571
7.03	0.512709	0.106127	-0.025807	0.131934
7.04	0.516093	0.106928	-0.026305	0.133233
7.05	0.521861	0.108091	-0.026857	0.134948
7.06	0.531889	0.109275	-0.027315	0.13659
7.07	0.536813	0.110189	-0.027701	0.13789
7.08	0.542112	0.111183	-0.028131	0.139314
7.09	0.555039	0.11224	-0.028704	0.140944
7.1	0.565017	0.113128	-0.029416	0.142544
7.11	0.568503	0.114089	-0.030185	0.144274
7.12	0.569437	0.115193	-0.030878	0.146071
7.13	0.567885	0.116196	-0.031371	0.147567
7.14	0.571077	0.117219	-0.03185	0.149069
7.15	0.585052	0.118274	-0.032575	0.150849
7.16	0.595249	0.119288	-0.03338	0.152668
7.17	0.593956	0.120303	-0.033948	0.154251
7.18	0.597522	0.121271	-0.034277	0.155548
7.19	0.606471	0.122322	-0.034644	0.156966
7.2	0.608632	0.123351	-0.035252	0.158603
7.21	0.611867	0.124313	-0.035999	0.160312
7.22	0.62229	0.125358	-0.036645	0.162003
7.23	0.628598	0.126394	-0.037113	0.163507
7.24	0.629379	0.127372	-0.037573	0.164945
7.25	0.638353	0.128419	-0.038198	0.166617
7.26	0.65175	0.129513	-0.038902	0.168415
7.27	0.658348	0.130525	-0.039442	0.169967
7.28	0.665071	0.131391	-0.039766	0.171157
7.29	0.670689	0.132361	-0.040093	0.172454
7.3	0.672078	0.133553	-0.04064	0.174193
7.31	0.678898	0.13463	-0.041423	0.176053
7.32	0.687106	0.135512	-0.042239	0.177751
7.33	0.692551	0.136534	-0.042856	0.17939
7.34	0.698365	0.137725	-0.0433	0.181025
7.35	0.705056	0.138686	-0.043786	0.182472
7.36	0.710471	0.139579	-0.044396	0.183975
7.37	0.712952	0.140683	-0.045042	0.185725
7.38	0.720977	0.141664	-0.045569	0.187233
7.39	0.734205	0.142606	-0.045956	0.188562
7.4	0.744225	0.143763	-0.046444	0.190207
7.41	0.749974	0.144801	-0.047104	0.191905
7.42	0.75006	0.14571	-0.047784	0.193494
7.43	0.752554	0.146745	-0.048455	0.1952
7.44	0.762564	0.14766	-0.049063	0.196723
7.45	0.769907	0.148479	-0.049554	0.198033
7.46	0.770823	0.149584	-0.050143	0.199727
7.47	0.775688	0.150678	-0.050936	0.201614
7.48	0.785602	0.151547	-0.051726	0.203273
7.49	0.795007	0.152526	-0.05237	0.204896
7.5	0.80296	0.153568	-0.052862	0.20643
7.51	0.808677	0.154552	-0.053275	0.207827
7.52	0.812042	0.155625	-0.053801	0.209426
7.53	0.814661	0.156692	-0.054474	0.211166
7.54	0.820244	0.157634	-0.055075	0.212709
7.55	0.828737	0.158742	-0.055525	0.214267
7.56	0.833723	0.159963	-0.055979	0.215942
7.57	0.834289	0.160854	-0.056556	0.21741
7.58	0.834532	0.161749	-0.057272	0.219021
7.59	0.839675	0.16293	-0.058061	0.220991
7.6	0.848958	0.163921	-0.058713	0.222634
7.61	0.85564	0.164787	-0.059162	0.223949
7.62	0.863233	0.165778	-0.059635	0.225413
7.63	0.872748	0.16675	-0.060251	0.227001
7.64	0.876258	0.167832	-0.06103	0.228862
7.65	0.879196	0.168987	-0.061968	0.230955
7.66	0.885533	0.16993	-0.062782	0.232712
7.67	0.889379	0.170889	-0.063233	0.234122
7.68	0.89426	0.172027	-0.063555	0.235582
7.69	0.909371	0.173046	-0.064045	0.237091
7.7	0.922682	0.173949	-0.06468	0.238629
7.71	0.927099	0.175054	-0.06526	0.240314
7.72	0.930751	0.176113	-0.065686	0.241799
7.73	0.929979	0.177009	-0.066064	0.243073
7.74	0.929517	0.178131	-0.066506	0.244637
7.75	0.932948	0.179204	-0.066953	0.246157
7.76	0.931667	0.180029	-0.067363	0.247392
7.77	0.934247	0.181083	-0.067803	0.248886
7.78	0.942287	0.182223	-0.068254	0.250477
7.79	0.947666	0.183097	-0.068674	0.251771
7.8	0.954299	0.184058	-0.069209	0.253267
7.81	0.96027	0.185227	-0.069843	0.25507
7.82	0.960829	0.186217	-0.070285	0.256502
7.83	0.962361	0.187066	-0.070572	0.257638
7.84	0.967535	0.18803	-0.070982	0.259012
7.85	0.971406	0.189033	-0.071448	0.260481
7.86	0.971913	0.1901	-0.071838	0.261938
7.87	0.971351	0.19111	-0.072269	0.263379
7.88	0.972215	0.191923	-0.072731	0.264654
7.89	0.978541	0.192937	-0.073063	0.266
7.9	0.988885	0.194121	-0.073359	0.26748
7.91	0.998305	0.195088	-0.073808	0.268896
7.92	1.00484	0.196024	-0.074317	0.270341
7.93	1.00555	0.197172	-0.074709	0.271881
7.94	1.00582	0.198291	-0.075038	0.273329
7.95	1.01283	0.199263	-0.075465	0.274728
7.96	1.02265	0.200226	-0.07595	0.276176
7.97	1.02953	0.201162	-0.076329	0.277491
7.98	1.02858	0.202222	-0.076691	0.278913
7.99	1.02269	0.203334	-0.077167	0.280501
8	1.02628	0.204354	-0.07763	0.281984
8.01	1.03655	0.205341	-0.078008	0.283349
8.02	1.04011	0.206314	-0.078464	0.284778
8.03	1.04348	0.207271	-0.079085	0.286356
8.04	1.05628	0.208228	-0.079759	0.287987
8.05	1.06651	0.209352	-0.080354	0.289706
8.06	1.06938	0.210498	-0.080802	0.2913
8.07	1.07854	0.211349	-0.081173	0.292522
8.08	1.0876	0.212229	-0.081607	0.293836
8.09	1.08452	0.213348	-0.082086	0.295434
8.1	1.08285	0.214369	-0.082569	0.296938
8.11	1.0931	0.215379	-0.083151	0.29853
8.12	1.10379	0.216463	-0.083826	0.300289
8.13	1.10809	0.217387	-0.084413	0.3018
8.14	1.11033	0.218387	-0.084907	0.303294
8.15	1.1156	0.219565	-0.085436	0.305001
8.16	1.12541	0.220582	-0.085975	0.306557
8.17	1.13384	0.221493	-0.086485	0.307978
8.18	1.13547	0.222525	-0.08699	0.309515
8.19	1.13626	0.223414	-0.087424	0.310838
8.2	1.14587	0.224338	-0.087811	0.312149
8.21	1.15956	0.225556	-0.088269	0.313825
8.22	1.16539	0.22662	-0.088799	0.315419
8.23	1.16769	0.227522	-0.089362	0.316884
8.24	1.17623	0.22858	-0.089943	0.318523
8.25	1.1824	0.229539	-0.090472	0.320011
8.26	1.18539	0.230359	-0.09091	0.321269
8.27	1.19449	0.23141	-0.09142	0.32283
8.28	1.20391	0.232439	-0.09206	0.324499
8.29	1.2136	0.233307	-0.092639	0.325946
8.3	1.22379	0.234365	-0.093113	0.327478
8.31	1.23197	0.235409	-0.093569	0.328978
8.32	1.23859	0.236372	-0.094055	0.330427
8.33	1.23932	0.237502	-0.094726	0.332228
8.34	1.24215	0.238573	-0.095516	0.334089
8.35	1.25339	0.239567	-0.096075	0.335642
8.36	1.26284	0.240597	-0.096441	0.337038
8.37	1.26768	0.241507	-0.096926	0.338433
8.38	1.27639	0.242506	-0.097573	0.340079
8.39	1.28626	0.243539	-0.098182	0.341721
8.4	1.28947	0.244467	-0.098666	0.343133
8.41	1.29513	0.245559	-0.099145	0.344704
8.42	1.30528	0.246672	-0.099757	0.346429
8.43	1.30971	0.247522	-0.100433	0.347955
8.44	1.31385	0.248564	-0.10105	0.349614
8.45	1.32657	0.249717	-0.101604	0.351321
8.46	1.33437	0.250638	-0.102158	0.352796
8.47	1.33527	0.25179	-0.102822	0.354612
8.48	1.34272	0.252913	-0.103528	0.356441
8.49	1.3539	0.253699	-0.104071	0.35777
8.5	1.35588	0.254678	-0.104521	0.359199
8.51	1.35502	0.255828	-0.105032	0.36086
8.52	1.36421	0.256749	-0.105556	0.362305
8.53	1.37577	0.257658	-0.106131	0.363789
8.54	1.38492	0.258741	-0.106745	0.365486
8.55	1.39614	0.259674	-0.107295	0.366969
8.56	1.40115	0.260652	-0.107839	0.368491
8.57	1.39999	0.261809	-0.108487	0.370296
8.58	1.40942	0.262774	-0.109155	0.371929
8.59	1.42335	0.263698	-0.109723	0.373421
8.6	1.42795	0.264899	-0.110257	0.375156
8.61	1.43124	0.26598	-0.110834	0.376814
8.62	1.43177	0.266809	-0.111338	0.378147
8.63	1.43166	0.26785	-0.111739	0.379589
8.64	1.44422	0.268822	-0.112161	0.380983
8.65	1.45868	0.26966	-0.112711	0.382371
8.66	1.46724	0.270731	-0.113365	0.384096
8.67	1.47533	0.271691	-0.113903	0.385594
8.68	1.4815	0.272582	-0.114295	0.386877
8.69	1.48405	0.273737	-0.114761	0.388498
8.7	1.48722	0.274807	-0.115282	0.390089
8.71	1.49521	0.275777	-0.11577	0.391547
8.72	1.50426	0.276855	-0.116355	0.39321
8.73	1.5107	0.277805	-0.117008	0.394813
8.74	1.51453	0.278729	-0.117637	0.396366
8.75	1.52003	0.279934	-0.118267	0.398201
8.76	1.52886	0.281068	-0.118849	0.399917
8.77	1.53682	0.28185	-0.119411	0.401261
8.78	1.54251	0.282801	-0.120102	0.402903
8.79	1.54405	0.28396	-0.120849	0.404809
8.8	1.54159	0.284809	-0.121448	0.406257
8.81	1.54515	0.285723	-0.121929	0.407652
8.82	1.55867	0.286997	-0.122455	0.409452
8.83	1.56575	0.288087	-0.123155	0.411242
8.84	1.56447	0.288929	-0.123998	0.412927
8.85	1.56693	0.290069	-0.124768	0.414837
8.86	1.57662	0.291145	-0.125375	0.41652
8.87	1.58185	0.291893	-0.125955	0.417848
8.88	1.58514	0.292938	-0.126632	0.41957
8.89	1.59784	0.294113	-0.127321	0.421434
8.9	1.60782	0.294974	-0.127888	0.422862
8.91	1.60913	0.295886	-0.128382	0.424268
8.92	1.61587	0.296975	-0.128876	0.425851
8.93	1.62131	0.297967	-0.129421	0.427388
8.94	1.61964	0.298858	-0.130101	0.428959
8.95	1.6262	0.299893	-0.130838	0.430731
8.96	1.64307	0.30099	-0.131496	0.432486
8.97	1.65973	0.302012	-0.132138	0.43415
8.98	1.66408	0.303012	-0.132837	0.435849
8.99	1.66191	0.303996	-0.13349	0.437486
9	1.67058	0.305052	-0.134028	0.43908
9.01	1.68134	0.306147	-0.134537	0.440684
9.02	1.683	0.307102	-0.135059	0.442161
9.03	1.68766	0.308144	-0.135583	0.443727
9.04	1.69885	0.309228	-0.136109	0.445337
9.05	1.7031	0.310053	-0.136627	0.44668
9.06	1.70729	0.310954	-0.137237	0.448191
9.07	1.72317	0.312096	-0.137958	0.450054
9.08	1.73305	0.313106	-0.138586	0.451692
9.09	1.73222	0.314001	-0.139148	0.453149
9.1	1.73417	0.315101	-0.139827	0.454928
9.11	1.74174	0.316124	-0.140503	0.456627
9.12	1.75255	0.316959	-0.141069	0.458028
9.13	1.76131	0.318047	-0.141717	0.459764
9.14	1.76452	0.319106	-0.142464	0.46157
9.15	1.76717	0.319908	-0.143153	0.463061
9.16	1.77484	0.320927	-0.143825	0.464752
9.17	1.77963	0.322144	-0.144497	0.466641
9.18	1.78273	0.323185	-0.145138	0.468323
9.19	1.79633	0.324194	-0.145799	0.469993
9.2	1.80819	0.325291	-0.146448	0.471739
9.21	1.81193	0.326177	-0.147015	0.473192
9.22	1.81703	0.327078	-0.147587	0.474665
9.23	1.82073	0.328174	-0.148249	0.476423
9.24	1.82853	0.329162	-0.148875	0.478037
9.25	1.84187	0.330142	-0.149349	0.479491
9.26	1.85102	0.331223	-0.1498	0.481023
9.27	1.85823	0.332204	-0.150422	0.482626
9.28	1.86215	0.333178	-0.151156	0.484334
9.29	1.86724	0.334239	-0.151893	0.486132
9.3	1.8781	0.335287	-0.152588	0.487875
9.31	1.88793	0.33626	-0.153246	0.489506
9.32	1.89395	0.337325	-0.153952	0.491277
9.33	1.89965	0.338374	-0.154644	0.493018
9.34	1.90818	0.339319	-0.155243	0.494562
9.35	1.9164	0.340342	-0.155862	0.496204
9.36	1.9216	0.341312	-0.156512	0.497824
9.37	1.92851	0.342178	-0.157115	0.499293
9.38	1.93811	0.343182	-0.157721	0.500903
9.39	1.94584	0.344272	-0.158386	0.502658
9.4	1.9483	0.345255	-0.159071	0.504326
9.41	1.95158	0.3463	-0.159704	0.506004
9.42	1.96306	0.347493	-0.160278	0.507771
9.43	1.97665	0.348488	-0.160901	0.509389
9.44	1.98245	0.349292	-0.161692	0.510984
9.45	1.98629	0.350269	-0.162427	0.512696
9.46	1.99278	0.35127	-0.16285	0.51412
9.47	2.00011	0.352335	-0.16327	0.515605
9.48	2.00804	0.35333	-0.164015	0.517345
9.49	2.01727	0.354145	-0.164834	0.518979
9.5	2.02195	0.355177	-0.165434	0.520611
9.51	2.02464	0.356286	-0.165928	0.522214
9.52	2.03215	0.357269	-0.166508	0.523777
9.53	2.0394	0.358297	-0.167222	0.525519
9.54	2.04334	0.359317	-0.167955	0.527272
9.55	2.05099	0.360182	-0.168584	0.528766
9.56	2.06302	0.361203	-0.16914	0.530343
9.57	2.0681	0.362443	-0.169653	0.532096
9.58	2.06651	0.363367	-0.170157	0.533524
9.59	2.07206	0.364288	-0.170773	0.535061
9.6	2.08391	0.365494	-0.171434	0.536928
9.61	2.09085	0.3664	-0.172	0.5384
9.62	2.09689	0.367224	-0.172567	0.539791
9.63	2.10535	0.368436	-0.173115	0.541551
9.64	2.10764	0.369477	-0.173564	0.543041
9.65	2.11275	0.370248	-0.174182	0.54443
9.66	2.12603	0.371259	-0.175089	0.546348
9.67	2.13187	0.372465	-0.175909	0.548374
9.68	2.13474	0.373438	-0.176481	0.549919
9.69	2.13973	0.374383	-0.176999	0.551382
9.7	2.13974	0.37545	-0.177579	0.553029
9.71	2.14561	0.376325	-0.178313	0.554638
9.72	2.15928	0.377386	-0.179265	0.556651
9.73	2.17077	0.378649	-0.180148	0.558797
9.74	2.17754	0.379528	-0.180743	0.560271
9.75	2.18083	0.380433	-0.181352	0.561785
9.76	2.18725	0.381649	-0.182141	0.56379
9.77	2.19761	0.382633	-0.182843	0.565476
9.78	2.20435	0.383462	-0.183379	0.566841
9.79	2.20561	0.384536	-0.183863	0.568399
9.8	2.21037	0.385525	-0.184376	0.569901
9.81	2.22131	0.386434	-0.185115	0.571549
9.82	2.23526	0.387583	-0.18607	0.573653
9.83	2.24409	0.388587	-0.186799	0.575386
9.84	2.24626	0.389428	-0.187286	0.576714
9.85	2.25486	0.390456	-0.187847	0.578303
9.86	2.26626	0.391574	-0.188412	0.579986
9.87	2.27248	0.392583	-0.188985	0.581568
9.88	2.28047	0.393535	-0.18974	0.583275
9.89	2.2891	0.39455	-0.190441	0.584991
9.9	2.29548	0.395462	-0.190921	0.586383
9.91	2.29891	0.396335	-0.191453	0.587788
9.92	2.30209	0.397436	-0.19218	0.589616
9.93	2.31072	0.398505	-0.192917	0.591422
9.94	2.31714	0.399517	-0.19357	0.593087
9.95	2.32039	0.40055	-0.194177	0.594727
9.96	2.33266	0.401429	-0.194776	0.596205
9.97	2.34629	0.402433	-0.195351	0.597784
9.98	2.35202	0.403603	-0.195898	0.599501
9.99	2.35699	0.404473	-0.196456	0.600929
10	2.36368	0.405445	-0.197061	0.602506
10.01	2.37075	0.406645	-0.197693	0.604338
10.02	2.37967	0.407535	-0.198314	0.605849
10.03	2.3862	0.40836	-0.198915	0.607275
10.04	2.39055	0.409488	-0.199479	0.608967
10.05	2.3976	0.41054	-0.200078	0.610618
10.06	2.40731	0.411459	-0.20082	0.612279
10.07	2.4138	0.412521	-0.201523	0.614044
10.08	2.41839	0.413602	-0.202025	0.615627
10.09	2.42536	0.414683	-0.202537	0.61722
10.1	2.4311	0.415811	-0.203183	0.618994
10.11	2.43437	0.416788	-0.203831	0.620619
10.12	2.4381	0.417669	-0.20443	0.622099
10.13	2.44239	0.418698	-0.205084	0.623782
10.14	2.4437	0.41972	-0.20578	0.6255
10.15	2.44907	0.420663	-0.206397	0.62706
10.16	2.46453	0.421816	-0.206919	0.628735
10.17	2.48024	0.422913	-0.207353	0.630266
10.18	2.48805	0.423812	-0.207828	0.63164
10.19	2.49148	0.424815	-0.208444	0.633259
10.2	2.49691	0.425844	-0.209038	0.634882
10.21	2.50154	0.426676	-0.209563	0.636239
10.22	2.50345	0.427606	-0.210147	0.637753
10.23	2.51426	0.42874	-0.21073	0.63947
10.24	2.53081	0.429786	-0.211235	0.641021
10.25	2.53651	0.4308	-0.211755	0.642555
10.26	2.54096	0.431809	-0.2123	0.644109
10.27	2.54704	0.432618	-0.212816	0.645434
10.28	2.54707	0.433593	-0.213472	0.647065
10.29	2.55731	0.434861	-0.214362	0.649223
10.3	2.57517	0.435806	-0.215215	0.651021
10.31	2.57865	0.436652	-0.215866	0.652518
10.32	2.57851	0.437711	-0.216387	0.654098
10.33	2.58882	0.438539	-0.216895	0.655434
10.34	2.59676	0.439333	-0.217573	0.656906
10.35	2.59854	0.440567	-0.218389	0.658956
10.36	2.60832	0.441749	-0.219087	0.660836
10.37	2.62404	0.442554	-0.219707	0.662261
10.38	2.6287	0.443528	-0.220408	0.663936
10.39	2.63067	0.444685	-0.221072	0.665757
10.4	2.64005	0.445576	-0.221671	0.667247
10.41	2.64828	0.446582	-0.222288	0.66887
10.42	2.6517	0.447766	-0.222779	0.670545
10.43	2.65473	0.448676	-0.223191	0.671867
10.44	2.66221	0.449691	-0.223809	0.6735
10.45	2.67317	0.45087	-0.224474	0.675344
10.46	2.67827	0.45174	-0.22499	0.67673
10.47	2.68126	0.452674	-0.225597	0.678271
10.48	2.68978	0.453866	-0.226296	0.680162
10.49	2.69938	0.454837	-0.226803	0.68164
10.5	2.71216	0.455716	-0.227311	0.683027
10.51	2.71908	0.456807	-0.228128	0.684935
10.52	2.71495	0.457855	-0.228999	0.686854
10.53	2.72224	0.458869	-0.229681	0.68855
10.54	2.73935	0.459947	-0.230363	0.69031
10.55	2.74327	0.460866	-0.23106	0.691926
10.56	2.74364	0.46177	-0.231678	0.693448
10.57	2.75347	0.462947	-0.232316	0.695263
10.58	2.76098	0.464002	-0.233016	0.697018
10.59	2.76481	0.464745	-0.233647	0.698392
10.6	2.77402	0.465802	-0.234174	0.699976
10.61	2.7835	0.467034	-0.234706	0.70174
10.62	2.78657	0.467897	-0.23534	0.703237
10.63	2.78915	0.468757	-0.236056	0.704813
10.64	2.79633	0.469782	-0.236665	0.706447
10.65	2.80498	0.470758	-0.237154	0.707912
10.66	2.81172	0.47176	-0.237699	0.709459
10.67	2.81888	0.472744	-0.238241	0.710985
10.68	2.82955	0.473636	-0.238727	0.712363
10.69	2.84471	0.474611	-0.239317	0.713928
10.7	2.85723	0.475663	-0.239972	0.715635
10.71	2.86277	0.476726	-0.240591	0.717317
10.72	2.86972	0.477724	-0.241302	0.719026
10.73	2.88153	0.478758	-0.242076	0.720834
10.74	2.88874	0.479877	-0.242632	0.722509
10.75	2.89031	0.48077	-0.243008	0.723778
10.76	2.89894	0.481601	-0.243522	0.725123
10.77	2.91235	0.482636	-0.244171	0.726807
10.78	2.92048	0.483712	-0.244736	0.728448
10.79	2.92478	0.48466	-0.245299	0.729959
10.8	2.92896	0.485672	-0.246049	0.731721
10.81	2.93383	0.486827	-0.246792	0.733619
10.82	2.94185	0.487787	-0.247317	0.735104
10.83	2.95288	0.488695	-0.247842	0.736537
10.84	2.96203	0.48983	-0.248483	0.738313
10.85	2.96743	0.490832	-0.249152	0.739984
10.86	2.96835	0.49181	-0.249908	0.741718
10.87	2.9727	0.492878	-0.250651	0.743529
10.88	2.98217	0.493729	-0.251167	0.744896
10.89	2.98752	0.494755	-0.251596	0.746351
10.9	2.99154	0.496085	-0.252162	0.748247
10.91	3.00056	0.497057	-0.252825	0.749882
10.92	3.00957	0.497892	-0.25349	0.751382
10.93	3.01301	0.499055	-0.254129	0.753184
10.94	3.01263	0.500003	-0.254715	0.754718
10.95	3.02064	0.500827	-0.255392	0.756219
10.96	3.03642	0.50195	-0.256225	0.758175
10.97	3.04264	0.502871	-0.256912	0.759783
10.98	3.04544	0.503751	-0.257415	0.761166
10.99	3.05522	0.505037	-0.257963	0.763
11	3.06439	0.506039	-0.258597	0.764636
11.01	3.07354	0.506763	-0.259336	0.766099
11.02	3.08249	0.50784	-0.260049	0.767889
11.03	3.08883	0.508938	-0.26058	0.769518
11.04	3.0997	0.509793	-0.261257	0.77105
11.05	3.10935	0.510853	-0.262138	0.772991
11.06	3.11242	0.51199	-0.262789	0.774779
11.07	3.11772	0.512881	-0.26329	0.776171
11.08	3.12323	0.513864	-0.263886	0.77775
11.09	3.12883	0.514858	-0.264471	0.779329
11.1	3.14126	0.515705	-0.265031	0.780736
11.11	3.15643	0.516757	-0.265645	0.782402
11.12	3.16664	0.517882	-0.266302	0.784184
11.13	3.17084	0.518806	-0.266982	0.785788
11.14	3.17402	0.51976	-0.267641	0.787401
11.15	3.18206	0.52084	-0.268193	0.789033
11.16	3.1907	0.521778	-0.268641	0.790419
11.17	3.19492	0.522735	-0.269194	0.791929
11.18	3.20223	0.52386	-0.269966	0.793826
11.19	3.21125	0.52489	-0.270658	0.795548
11.2	3.21806	0.525878	-0.271129	0.797007
11.21	3.22504	0.52697	-0.271698	0.798668
11.22	3.22943	0.527973	-0.272384	0.800357
11.23	3.23331	0.528925	-0.272925	0.80185
11.24	3.24199	0.530032	-0.273402	0.803434
11.25	3.24942	0.531016	-0.273961	0.804977
11.26	3.25505	0.531798	-0.27468	0.806478
11.27	3.26313	0.532842	-0.275546	0.808388
11.28	3.27064	0.53404	-0.276268	0.810308
11.29	3.27511	0.535021	-0.276766	0.811787
11.3	3.27542	0.535948	-0.27727	0.813218
11.31	3.27903	0.537038	-0.277864	0.814902
11.32	3.29149	0.538093	-0.278459	0.816552
11.33	3.30237	0.539071	-0.279033	0.818104
11.34	3.30554	0.540126	-0.27964	0.819766
11.35	3.30891	0.541173	-0.280224	0.821397
11.36	3.3163	0.542102	-0.280709	0.822811
11.37	3.32339	0.543039	-0.281151	0.82419
11.38	3.329	0.543995	-0.281649	0.825644
11.39	3.33731	0.544974	-0.282198	0.827172
11.4	3.34475	0.546024	-0.282765	0.828789
11.41	3.35064	0.547007	-0.283351	0.830358
11.42	3.36336	0.547986	-0.283953	0.831939
11.43	3.3741	0.549043	-0.284493	0.833536
11.44	3.37319	0.549988	-0.284884	0.834872
11.45	3.377	0.550906	-0.285283	0.836189
11.46	3.3907	0.552008	-0.285829	0.837837
11.47	3.40117	0.553047	-0.286363	0.83941
11.48	3.40637	0.553999	-0.286864	0.840863
11.49	3.41302	0.555093	-0.287446	0.842539
11.5	3.42048	0.556058	-0.288019	0.844077
11.51	3.42867	0.55681	-0.288542	0.845352
11.52	3.44301	0.55785	-0.289087	0.846937
11.53	3.45447	0.558967	-0.289643	0.84861
11.54	3.45422	0.559928	-0.290334	0.850262
11.55	3.45949	0.560996	-0.291287	0.852283
11.56	3.47108	0.562059	-0.292212	0.854271
11.57	3.47562	0.562999	-0.292887	0.855886
11.58	3.47885	0.563982	-0.293514	0.857496
11.59	3.48687	0.564974	-0.294198	0.859172
11.6	3.49673	0.565849	-0.294893	0.860742
11.61	3.50064	0.566861	-0.29561	0.862471
11.62	3.50819	0.568044	-0.296234	0.864278
11.63	3.52689	0.568967	-0.296766	0.865733
11.64	3.54343	0.569901	-0.297397	0.867298
11.65	3.54785	0.5711	-0.298043	0.869143
11.66	3.54708	0.572026	-0.298567	0.870593
11.67	3.54706	0.572905	-0.299136	0.872041
11.68	3.55104	0.574098	-0.299808	0.873906
11.69	3.55947	0.575133	-0.300464	0.875597
11.7	3.56606	0.576074	-0.301211	0.877285
11.71	3.57239	0.577255	-0.302022	0.879277
11.72	3.58116	0.578297	-0.302624	0.880921
11.73	3.58468	0.579137	-0.303131	0.882268
11.74	3.58219	0.580169	-0.30371	0.883879
11.75	3.59104	0.581174	-0.304167	0.885341
11.76	3.60778	0.582089	-0.304523	0.886612
11.77	3.61531	0.583163	-0.304935	0.888098
11.78	3.61933	0.584191	-0.305382	0.889573
11.79	3.6335	0.585056	-0.305856	0.890912
11.8	3.64312	0.586134	-0.306322	0.892456
11.81	3.6437	0.587235	-0.306686	0.893921
11.82	3.65191	0.588044	-0.306998	0.895042
11.83	3.66548	0.589022	-0.307404	0.896426
11.84	3.67351	0.590187	-0.307931	0.898118
11.85	3.67291	0.591054	-0.308466	0.89952
11.86	3.67786	0.591998	-0.308974	0.900972
11.87	3.69122	0.593125	-0.309468	0.902593
11.88	3.70186	0.594059	-0.309942	0.904001
11.89	3.71132	0.595054	-0.310492	0.905546
11.9	3.71988	0.59611	-0.311195	0.907305
11.91	3.72599	0.597043	-0.311913	0.908956
11.92	3.73044	0.598119	-0.312543	0.910662
11.93	3.73255	0.599249	-0.313151	0.9124
11.94	3.74062	0.600088	-0.31374	0.913828
11.95	3.75537	0.600968	-0.314386	0.915354
11.96	3.76471	0.6021	-0.315194	0.917294
11.97	3.77073	0.60307	-0.316	0.91907
11.98	3.77528	0.603933	-0.316843	0.920776
11.99	3.77628	0.605008	-0.31776	0.922768
12	3.78423	0.606078	-0.318354	0.924432
12.01	3.79805	0.607067	-0.318612	0.925679
12.02	3.80698	0.608133	-0.318916	0.927049
12.03	3.81265	0.609127	-0.319458	0.928585
12.04	3.81531	0.610063	-0.320203	0.930266
12.05	3.81972	0.611129	-0.320943	0.932072
12.06	3.82886	0.612155	-0.321587	0.933742
12.07	3.83596	0.613035	-0.322275	0.93531
12.08	3.84048	0.614068	-0.323	0.937068
12.09	3.84429	0.615143	-0.323552	0.938695
12.1	3.85516	0.615981	-0.323937	0.939918
12.11	3.87085	0.616954	-0.324398	0.941352
12.12	3.876	0.618122	-0.32496	0.943082
12.13	3.87636	0.619118	-0.325541	0.944659
12.14	3.88243	0.620059	-0.326204	0.946263
12.15	3.88727	0.621088	-0.326781	0.947869
12.16	3.88831	0.622178	-0.327169	0.949347
12.17	3.89828	0.623193	-0.327678	0.950871
12.18	3.91408	0.624126	-0.328338	0.952464
12.19	3.91731	0.6252	-0.328881	0.954081
12.2	3.91455	0.626203	-0.329344	0.955547
12.21	3.92132	0.627103	-0.329887	0.95699
12.22	3.93169	0.628139	-0.330436	0.958575
12.23	3.94341	0.629227	-0.330899	0.960126
12.24	3.95677	0.630167	-0.331463	0.96163
12.25	3.96205	0.63121	-0.332107	0.963317
12.26	3.96767	0.632325	-0.332508	0.964833
12.27	3.9775	0.633159	-0.332799	0.965958
12.28	3.97998	0.634071	-0.333404	0.967475
12.29	3.98034	0.635233	-0.334217	0.96945
12.3	3.98694	0.636176	-0.334827	0.971003
12.31	3.99503	0.637118	-0.335195	0.972313
12.32	4.001	0.638261	-0.335527	0.973788
12.33	4.00955	0.639184	-0.335963	0.975147
12.34	4.01861	0.640016	-0.336577	0.976593
12.35	4.02405	0.641117	-0.337197	0.978314
12.36	4.03257	0.642266	-0.337626	0.979892
12.37	4.03796	0.643207	-0.338063	0.98127
12.38	4.03804	0.644126	-0.33863	0.982756
12.39	4.04408	0.645141	-0.339143	0.984284
12.4	4.05587	0.646151	-0.339588	0.985739
12.41	4.06412	0.647192	-0.340032	0.987224
12.42	4.06896	0.648176	-0.340434	0.98861
12.43	4.07657	0.649111	-0.340958	0.990069
12.44	4.08254	0.650113	-0.341716	0.991829
12.45	4.08822	0.651114	-0.342439	0.993553
12.46	4.10027	0.652133	-0.342974	0.995107
12.47	4.1121	0.653172	-0.343457	0.996629
12.48	4.11409	0.65418	-0.344002	0.998182
12.49	4.11266	0.655127	-0.344665	0.999792
12.5	4.11696	0.656116	-0.345416	1.00153
12.51	4.12518	0.657208	-0.346043	1.00325
12.52	4.1312	0.658131	-0.346469	1.0046
12.53	4.13467	0.659049	-0.346915	1.00596
12.54	4.14426	0.660283	-0.347545	1.00783
12.55	4.15531	0.661362	-0.34819	1.00955
12.56	4.15408	0.662175	-0.348721	1.0109
12.57	4.15637	0.663178	-0.349216	1.01239
12.58	4.16828	0.664178	-0.349706	1.01388
12.59	4.17031	0.66511	-0.350252	1.01536
12.6	4.17015	0.666308	-0.350935	1.01724
12.61	4.18043	0.667443	-0.351537	1.01898
12.62	4.18793	0.668243	-0.351956	1.0202
12.63	4.19213	0.669201	-0.352374	1.02158
12.64	4.20298	0.670263	-0.352811	1.02307
12.65	4.20571	0.671149	-0.353297	1.02445
12.66	4.2021	0.672169	-0.353819	1.02599
12.67	4.21387	0.673274	-0.354234	1.02751
12.68	4.22983	0.674142	-0.354569	1.02871
12.69	4.23586	0.675106	-0.354917	1.03002
12.7	4.2379	0.676315	-0.355265	1.03158
12.71	4.23977	0.677334	-0.355593	1.03293
12.72	4.24495	0.678191	-0.356035	1.03423
12.73	4.25489	0.679182	-0.356749	1.03593
12.74	4.26176	0.680169	-0.357606	1.03777
12.75	4.26581	0.681123	-0.358369	1.03949
12.76	4.27209	0.682222	-0.35902	1.04124
12.77	4.28124	0.683249	-0.359589	1.04284
12.78	4.29096	0.684128	-0.360052	1.04418
12.79	4.29725	0.685056	-0.360448	1.0455
12.8	4.30312	0.686067	-0.360895	1.04696
12.81	4.3062	0.687085	-0.361496	1.04858
12.82	4.30672	0.688084	-0.362188	1.05027
12.83	4.3171	0.689013	-0.362808	1.05182
12.84	4.3333	0.690002	-0.363248	1.05325
12.85	4.33715	0.691193	-0.363533	1.05473
12.86	4.33819	0.692204	-0.363879	1.05608
12.87	4.34721	0.693056	-0.364407	1.05746
12.88	4.35308	0.694124	-0.36497	1.05909
12.89	4.35922	0.695206	-0.36542	1.06063
12.9	4.36823	0.69619	-0.365781	1.06197
12.91	4.37108	0.697188	-0.366135	1.06332
12.92	4.37633	0.69822	-0.366555	1.06477
12.93	4.38646	0.699274	-0.367079	1.06635
12.94	4.388	0.700285	-0.367573	1.06786
12.95	4.38867	0.701278	-0.367926	1.0692
12.96	4.3996	0.702373	-0.368247	1.07062
12.97	4.40673	0.703367	-0.368605	1.07197
12.98	4.40829	0.704308	-0.36907	1.07338
12.99	4.41461	0.70549	-0.369659	1.07515
13	4.42169	0.706606	-0.370196	1.0768
13.01	4.42632	0.707442	-0.370691	1.07813
13.02	4.43333	0.708454	-0.371228	1.07968
13.03	4.44142	0.709531	-0.371726	1.08126
13.04	4.4487	0.710434	-0.372278	1.08271
13.05	4.45474	0.711505	-0.372917	1.08442
13.06	4.46029	0.712584	-0.37344	1.08602
13.07	4.46762	0.71343	-0.373978	1.08741
13.08	4.47397	0.714451	-0.374694	1.08915
13.09	4.47886	0.715457	-0.375247	1.0907
13.1	4.48654	0.716217	-0.375553	1.09177
13.11	4.49425	0.717193	-0.375961	1.09315
13.12	4.49764	0.718382	-0.376513	1.09489
13.13	4.50087	0.719356	-0.377087	1.09644
13.14	4.50743	0.720265	-0.377679	1.09794
13.15	4.51098	0.721341	-0.378209	1.09955
13.16	4.51621	0.722356	-0.378656	1.10101
13.17	4.52611	0.723292	-0.379138	1.10243
13.18	4.53157	0.724291	-0.37964	1.10393
13.19	4.53466	0.725179	-0.380078	1.10526
13.2	4.54213	0.726097	-0.380513	1.10661
13.21	4.5495	0.727301	-0.380992	1.10829
13.22	4.55296	0.728384	-0.381436	1.10982
13.23	4.55711	0.729299	-0.381867	1.11117
13.24	4.56175	0.730249	-0.382346	1.1126
13.25	4.56624	0.731259	-0.382838	1.1141
13.26	4.57241	0.732291	-0.383258	1.11555
13.27	4.57907	0.733351	-0.383634	1.11698
13.28	4.58445	0.734355	-0.384081	1.11844
13.29	4.59102	0.735331	-0.38461	1.11994
13.3	4.59979	0.73637	-0.385087	1.12146
13.31	4.60527	0.737443	-0.385472	1.12291
13.32	4.60781	0.738499	-0.385867	1.12437
13.33	4.61886	0.739497	-0.386246	1.12574
13.34	4.62929	0.740502	-0.386605	1.12711
13.35	4.62392	0.741513	-0.387008	1.12852
13.36	4.6211	0.742454	-0.387435	1.12989
13.37	4.63508	0.743431	-0.387915	1.13135
13.38	4.64387	0.744429	-0.388458	1.13289
13.39	4.63824	0.745491	-0.388952	1.13444
13.4	4.64245	0.746561	-0.389377	1.13594
13.41	4.65585	0.747456	-0.38976	1.13722
13.42	4.66151	0.748438	-0.390098	1.13854
13.43	4.66276	0.749564	-0.390469	1.14003
13.44	4.66787	0.75056	-0.390907	1.14147
13.45	4.6793	0.751459	-0.391347	1.14281
13.46	4.68654	0.752388	-0.39178	1.14417
13.47	4.68496	0.753441	-0.392153	1.14559
13.48	4.6888	0.754562	-0.392407	1.14697
13.49	4.69741	0.755511	-0.392707	1.14822
13.5	4.7026	0.756472	-0.393201	1.14967
13.51	4.70973	0.757486	-0.393738	1.15122
13.52	4.72024	0.758402	-0.394244	1.15265
13.53	4.72597	0.759298	-0.394764	1.15406
13.54	4.72812	0.760328	-0.395176	1.1555
13.55	4.73482	0.761464	-0.395485	1.15695
13.56	4.74709	0.762453	-0.395856	1.15831
13.57	4.75734	0.763317	-0.396312	1.15963
13.58	4.76342	0.764259	-0.396755	1.16101
13.59	4.76768	0.765389	-0.397124	1.16251
13.6	4.77459	0.766453	-0.397459	1.16391
13.61	4.7833	0.767419	-0.397861	1.16528
13.62	4.78772	0.768414	-0.398415	1.16683
13.63	4.78817	0.769216	-0.399062	1.16828
13.64	4.79471	0.770183	-0.39965	1.16983
13.65	4.80495	0.77145	-0.400101	1.17155
13.66	4.80502	0.772445	-0.400531	1.17298
13.67	4.80293	0.773338	-0.4011	1.17444
13.68	4.81432	0.774499	-0.4017	1.1762
13.69	4.8274	0.775495	-0.402148	1.17764
13.7	4.8317	0.776362	-0.402514	1.17888
13.71	4.83687	0.77745	-0.402904	1.18035
13.72	4.84386	0.778494	-0.403281	1.18177
13.73	4.84736	0.779482	-0.403755	1.18324
13.74	4.85036	0.780615	-0.404383	1.185
13.75	4.85385	0.78158	-0.404898	1.18648
13.76	4.85877	0.782422	-0.40528	1.1877
13.77	4.86767	0.783552	-0.405755	1.18931
13.78	4.87461	0.784513	-0.406273	1.19079
13.79	4.87855	0.785234	-0.406789	1.19202
13.8	4.88522	0.786406	-0.407367	1.19377
13.81	4.89144	0.787653	-0.407862	1.19551
13.82	4.89682	0.788459	-0.408234	1.19669
13.83	4.90491	0.789449	-0.408628	1.19808
13.84	4.91537	0.790586	-0.409033	1.19962
13.85	4.92147	0.791285	-0.409508	1.20079
13.86	4.92064	0.792223	-0.410209	1.20243
13.87	4.92296	0.793509	-0.410952	1.20446
13.88	4.93718	0.794438	-0.411466	1.2059
13.89	4.95062	0.795373	-0.41185	1.20722
13.9	4.95126	0.796524	-0.412229	1.20875
13.91	4.95296	0.797452	-0.412603	1.21005
13.92	4.96359	0.798362	-0.413035	1.2114
13.93	4.97343	0.799398	-0.413454	1.21285
13.94	4.98075	0.800326	-0.413763	1.21409
13.95	4.98805	0.801321	-0.414105	1.21543
13.96	4.99138	0.802466	-0.414521	1.21699
13.97	4.9956	0.803357	-0.414838	1.21819
13.98	5.00785	0.804225	-0.41507	1.21929
13.99	5.01981	0.805473	-0.415366	1.22084
14	5.02389	0.806448	-0.415718	1.22217
14.01	5.02418	0.80722	-0.416127	1.22335
14.02	5.02593	0.808394	-0.41665	1.22504
14.03	5.03075	0.809486	-0.417174	1.22666
14.04	5.03303	0.810397	-0.417594	1.22799
14.05	5.03639	0.811448	-0.417989	1.22944
14.06	5.05058	0.812488	-0.418368	1.23086
14.07	5.05851	0.813414	-0.418773	1.23219
14.08	5.05402	0.814456	-0.419309	1.23377
14.09	5.06172	0.815489	-0.419809	1.2353
14.1	5.07689	0.816359	-0.420171	1.23653
14.11	5.07881	0.817441	-0.420575	1.23802
14.12	5.08373	0.818587	-0.421068	1.23966
14.13	5.09764	0.819462	-0.421553	1.24102
14.14	5.10146	0.820405	-0.422044	1.24245
14.15	5.10144	0.821474	-0.42254	1.24401
14.16	5.10902	0.822346	-0.423012	1.24536
14.17	5.11393	0.823278	-0.423627	1.2469
14.18	5.11489	0.82445	-0.424335	1.24878
14.19	5.12231	0.825379	-0.424909	1.25029
14.2	5.13114	0.826279	-0.425378	1.25166
14.21	5.13513	0.827443	-0.425778	1.25322
14.22	5.13694	0.828421	-0.426094	1.25451
14.23	5.14354	0.829332	-0.426443	1.25578
14.24	5.15169	0.830477	-0.426828	1.2573
14.25	5.15475	0.831406	-0.427172	1.25858
14.26	5.16003	0.832157	-0.427652	1.25981
14.27	5.17164	0.833297	-0.428346	1.26164
14.28	5.18047	0.8345	-0.429017	1.26352
14.29	5.18098	0.835375	-0.429696	1.26507
14.3	5.1818	0.836437	-0.430553	1.26699
14.31	5.19127	0.837594	-0.43139	1.26898
14.32	5.20104	0.838438	-0.431954	1.27039
14.33	5.20897	0.839454	-0.432328	1.27178
14.34	5.21821	0.840591	-0.432601	1.27319
14.35	5.22119	0.841409	-0.43287	1.27428
14.36	5.2252	0.842312	-0.433337	1.27565
14.37	5.2319	0.843357	-0.433877	1.27723
14.38	5.23225	0.844233	-0.434297	1.27853
14.39	5.2328	0.845233	-0.43471	1.27994
14.4	5.24097	0.846453	-0.435172	1.28163
14.41	5.24956	0.847415	-0.43564	1.28306
14.42	5.25314	0.848296	-0.436146	1.28444
14.43	5.25562	0.849471	-0.436697	1.28617
14.44	5.2633	0.850476	-0.437254	1.28773
14.45	5.27689	0.851366	-0.43786	1.28923
14.46	5.28766	0.852494	-0.438437	1.29093
14.47	5.28981	0.853473	-0.438842	1.29232
14.48	5.28967	0.854359	-0.439227	1.29359
14.49	5.29517	0.85546	-0.439703	1.29516
14.5	5.30441	0.856484	-0.440086	1.29657
14.51	5.30843	0.857382	-0.440438	1.29782
14.52	5.30481	0.85842	-0.440927	1.29935
14.53	5.30572	0.859439	-0.441367	1.30081
14.54	5.32149	0.860312	-0.441653	1.30197
14.55	5.33621	0.861266	-0.441956	1.30322
14.56	5.33877	0.862377	-0.442335	1.30471
14.57	5.34476	0.86341	-0.442766	1.30618
14.58	5.35238	0.864388	-0.443298	1.30769
14.59	5.35433	0.865475	-0.443798	1.30927
14.6	5.35899	0.866432	-0.444103	1.31053
14.61	5.36846	0.867331	-0.444371	1.3117
14.62	5.37877	0.868249	-0.444719	1.31297
14.63	5.38427	0.869091	-0.445099	1.31419
14.64	5.38254	0.870069	-0.44556	1.31563
14.65	5.3834	0.871192	-0.446076	1.31727
14.66	5.38835	0.872272	-0.446495	1.31877
14.67	5.39649	0.873327	-0.446835	1.32016
14.68	5.40979	0.874315	-0.447212	1.32153
14.69	5.41604	0.875261	-0.447612	1.32287
14.7	5.41834	0.876365	-0.447998	1.32436
14.71	5.42553	0.877402	-0.448401	1.3258
14.72	5.42626	0.87833	-0.448763	1.32709
14.73	5.4241	0.879431	-0.449102	1.32853
14.74	5.43243	0.880465	-0.449546	1.33001
14.75	5.44245	0.881462	-0.450093	1.33155
14.76	5.44556	0.882539	-0.45064	1.33318
14.77	5.4489	0.88338	-0.451088	1.33447
14.78	5.45387	0.884258	-0.451479	1.33574
14.79	5.45699	0.885363	-0.451898	1.33726
14.8	5.46209	0.88631	-0.452391	1.3387
14.81	5.46893	0.887334	-0.453028	1.34036
14.82	5.47684	0.888582	-0.453737	1.34232
14.83	5.48435	0.889464	-0.454428	1.34389
14.84	5.48712	0.890189	-0.455067	1.34526
14.85	5.48748	0.891322	-0.455537	1.34686
14.86	5.49646	0.892331	-0.455831	1.34816
14.87	5.5069	0.893165	-0.456211	1.34938
14.88	5.51118	0.894359	-0.456754	1.35111
14.89	5.51914	0.895496	-0.457188	1.35268
14.9	5.52558	0.89635	-0.45754	1.35389
14.91	5.5293	0.897404	-0.45804	1.35544
14.92	5.5408	0.898429	-0.458546	1.35698
14.93	5.55231	0.899282	-0.458974	1.35826
14.94	5.55483	0.900406	-0.459415	1.35982
14.95	5.55671	0.901525	-0.459758	1.36128
14.96	5.55973	0.902377	-0.460049	1.36243
14.97	5.55888	0.903391	-0.460464	1.36385
14.98	5.5611	0.904455	-0.460918	1.36537
14.99	5.57251	0.905281	-0.461402	1.36668
15	5.58376	0.906256	-0.461987	1.36824
15.01	5.58751	0.907386	-0.462496	1.36988
15.02	5.58845	0.908326	-0.462867	1.37119
15.03	5.59717	0.909372	-0.463261	1.37263
15.04	5.61313	0.910501	-0.463711	1.37421
15.05	5.62146	0.911363	-0.464138	1.3755
15.06	5.61865	0.912271	-0.464583	1.37685
15.07	5.61602	0.913342	-0.465076	1.37842
15.08	5.62178	0.91439	-0.465531	1.37992
15.09	5.63579	0.915429	-0.465958	1.38139
15.1	5.64301	0.916475	-0.46637	1.38284
15.11	5.63931	0.917392	-0.466692	1.38408
15.12	5.63934	0.918376	-0.467014	1.38539
15.13	5.64843	0.919542	-0.467412	1.38695
15.14	5.65219	0.920517	-0.467786	1.3883
15.15	5.65258	0.921379	-0.468148	1.38953
15.16	5.65735	0.9225	-0.468563	1.39106
15.17	5.66382	0.923598	-0.468947	1.39254
15.18	5.67225	0.924461	-0.469275	1.39374
15.19	5.6804	0.925337	-0.469682	1.39502
15.2	5.68539	0.926354	-0.470138	1.39649
15.21	5.68679	0.927375	-0.470501	1.39788
15.22	5.68843	0.928419	-0.470848	1.39927
15.23	5.69432	0.929456	-0.471299	1.40075
15.24	5.69959	0.930292	-0.47175	1.40204
15.25	5.70132	0.931266	-0.472163	1.40343
15.26	5.70802	0.932443	-0.472617	1.40506
15.27	5.71528	0.933423	-0.473054	1.40648
15.28	5.716	0.934352	-0.473547	1.4079
15.29	5.72243	0.935354	-0.474147	1.4095
15.3	5.73272	0.936329	-0.474688	1.41102
15.31	5.73351	0.937307	-0.475146	1.41245
15.32	5.73489	0.938337	-0.475545	1.41388
15.33	5.74652	0.939286	-0.475776	1.41506
15.34	5.7528	0.940314	-0.475949	1.41626
15.35	5.74497	0.941462	-0.47627	1.41773
15.36	5.74133	0.942379	-0.476648	1.41903
15.37	5.75648	0.943254	-0.476951	1.4202
15.38	5.76593	0.944336	-0.477232	1.42157
15.39	5.75957	0.945351	-0.477552	1.4229
15.4	5.75906	0.946285	-0.477958	1.42424
15.41	5.76637	0.947366	-0.478445	1.42581
15.42	5.77153	0.948386	-0.478787	1.42717
15.43	5.77601	0.949252	-0.478946	1.4282
15.44	5.77837	0.950311	-0.479144	1.42945
15.45	5.77765	0.951446	-0.479348	1.43079
15.46	5.78563	0.952289	-0.479497	1.43179
15.47	5.79683	0.953319	-0.479737	1.43306
15.48	5.79719	0.954504	-0.480017	1.43452
15.49	5.8027	0.955239	-0.480245	1.43548
15.5	5.81322	0.956165	-0.480537	1.4367
15.51	5.81556	0.957488	-0.480879	1.43837
15.52	5.81717	0.958515	-0.481198	1.43971
15.53	5.82248	0.959451	-0.481543	1.44099
15.54	5.83003	0.960561	-0.481836	1.4424
15.55	5.83808	0.961502	-0.482049	1.44355
15.56	5.84699	0.962395	-0.482368	1.44476
15.57	5.85144	0.96353	-0.48276	1.44629
15.58	5.85017	0.964591	-0.483073	1.44766
15.59	5.85307	0.965534	-0.483401	1.44894
15.6	5.85732	0.966605	-0.48379	1.4504
15.61	5.85959	0.96757	-0.484088	1.45166
15.62	5.8645	0.968369	-0.484321	1.45269
15.63	5.86981	0.969414	-0.484608	1.45402
15.64	5.87467	0.970505	-0.484882	1.45539
15.65	5.88215	0.971346	-0.485177	1.45652
15.66	5.88889	0.972363	-0.485552	1.45792
15.67	5.89289	0.973462	-0.485852	1.45931
15.68	5.89708	0.974272	-0.486093	1.46036
15.69	5.89921	0.975225	-0.486434	1.46166
15.7	5.90128	0.976355	-0.48679	1.46315
15.71	5.91138	0.977316	-0.487077	1.46439
15.72	5.92155	0.97838	-0.487451	1.46583
15.73	5.926	0.979529	-0.487886	1.46741
15.74	5.93195	0.980435	-0.488209	1.46864
15.75	5.93905	0.981254	-0.488509	1.46976
15.76	5.94303	0.982248	-0.488852	1.4711
15.77	5.94801	0.983316	-0.489146	1.47246
15.78	5.95204	0.984271	-0.489451	1.47372
15.79	5.9533	0.985271	-0.48981	1.47508
15.8	5.95958	0.9863	-0.49012	1.47642
15.81	5.96444	0.98734	-0.490414	1.47775
15.82	5.96521	0.988441	-0.490736	1.47918
15.83	5.97229	0.989408	-0.490971	1.48038
15.84	5.97917	0.990362	-0.491196	1.48156
15.85	5.98394	0.991371	-0.491617	1.48299
15.86	5.99004	0.992302	-0.492088	1.48439
15.87	5.98978	0.993283	-0.492454	1.48574
15.88	5.98949	0.994413	-0.492841	1.48725
15.89	5.9995	0.995518	-0.493267	1.48879
15.9	6.00771	0.996338	-0.493639	1.48998
15.91	6.00354	0.997266	-0.493962	1.49123
15.92	5.99885	0.998489	-0.494245	1.49273
15.93	6.00184	0.999496	-0.494491	1.49399
15.94	6.00788	1.00039	-0.49481	1.4952
15.95	6.01361	1.00145	-0.495177	1.49663
15.96	6.02047	1.00248	-0.495415	1.49789
15.97	6.02526	1.00348	-0.495619	1.4991
15.98	6.02422	1.00457	-0.495932	1.50051
15.99	6.02235	1.00559	-0.496224	1.50181
16	6.02644	1.00641	-0.496519	1.50293
16.01	6.03179	1.00733	-0.496936	1.50427
16.02	6.0356	1.00841	-0.497378	1.50579
16.03	6.04412	1.00947	-0.497812	1.50728
16.04	6.04948	1.01048	-0.498259	1.50874
16.05	6.04786	1.01135	-0.498632	1.50998
16.06	6.05222	1.01223	-0.498975	1.5112
16.07	6.06052	1.01328	-0.499382	1.51266
16.08	6.06459	1.01423	-0.499728	1.51396
16.09	6.0676	1.0152	-0.499977	1.51518
16.1	6.0736	1.01636	-0.50033	1.51669
16.11	6.07915	1.01738	-0.500788	1.51817
16.12	6.08136	1.01826	-0.501203	1.51946
16.13	6.08424	1.01938	-0.501604	1.52098
16.14	6.08738	1.02051	-0.502022	1.52254
16.15	6.0916	1.02135	-0.502436	1.52378
16.16	6.09886	1.02237	-0.502938	1.5253
16.17	6.10245	1.02351	-0.503528	1.52704
16.18	6.10391	1.02442	-0.504041	1.52846
16.19	6.10695	1.02538	-0.504438	1.52982
16.2	6.10632	1.0264	-0.50478	1.53118
16.21	6.10738	1.02741	-0.505078	1.53248
16.22	6.115	1.02837	-0.505362	1.53373
16.23	6.12128	1.02931	-0.505667	1.53497
16.24	6.12167	1.03045	-0.505981	1.53643
16.25	6.12582	1.03154	-0.506327	1.53787
16.26	6.13483	1.03244	-0.506753	1.53919
16.27	6.13605	1.03348	-0.507195	1.54067
16.28	6.13593	1.03445	-0.507558	1.54201
16.29	6.14563	1.03527	-0.507947	1.54322
16.3	6.15606	1.03634	-0.508442	1.54478
16.31	6.16014	1.03748	-0.508959	1.54644
16.32	6.16478	1.03841	-0.509453	1.54786
16.33	6.1721	1.03935	-0.509896	1.54924
16.34	6.17917	1.04047	-0.510255	1.55073
16.35	6.18071	1.04148	-0.510592	1.55207
16.36	6.18291	1.04243	-0.510941	1.55337
16.37	6.1916	1.04339	-0.511207	1.55459
16.38	6.19937	1.04437	-0.51144	1.55581
16.39	6.20418	1.04548	-0.511754	1.55723
16.4	6.20727	1.04644	-0.512045	1.55848
16.41	6.20762	1.0472	-0.512289	1.55949
16.42	6.2095	1.04829	-0.51259	1.56088
16.43	6.2184	1.04954	-0.512923	1.56246
16.44	6.22853	1.05037	-0.513262	1.56364
16.45	6.23254	1.05122	-0.513594	1.56481
16.46	6.23938	1.05233	-0.513866	1.5662
16.47	6.25028	1.05327	-0.514169	1.56744
16.48	6.25265	1.0542	-0.514633	1.56884
16.49	6.25057	1.0555	-0.515165	1.57066
16.5	6.25467	1.05652	-0.515604	1.57212
16.51	6.26202	1.05721	-0.515995	1.5732
16.52	6.26933	1.05818	-0.516379	1.57456
16.53	6.27651	1.05926	-0.516683	1.57594
16.54	6.27952	1.06034	-0.516982	1.57732
16.55	6.28335	1.06142	-0.517348	1.57877
16.56	6.29151	1.06241	-0.517717	1.58013
16.57	6.29318	1.06343	-0.518082	1.58151
16.58	6.29337	1.06439	-0.518448	1.58283
16.59	6.29952	1.06535	-0.518743	1.5841
16.6	6.30244	1.06652	-0.519031	1.58555
16.61	6.30259	1.06749	-0.519415	1.58691
16.62	6.30503	1.06826	-0.519804	1.58807
16.63	6.3083	1.06938	-0.520104	1.58948
16.64	6.31305	1.07065	-0.520361	1.59101
16.65	6.32013	1.07153	-0.520637	1.59217
16.66	6.32407	1.07238	-0.520944	1.59332
16.67	6.32697	1.07347	-0.521254	1.59472
16.68	6.33025	1.07448	-0.521572	1.59605
16.69	6.3334	1.07551	-0.521919	1.59743
16.7	6.33866	1.07658	-0.522258	1.59884
16.71	6.34077	1.07747	-0.522576	1.60005
16.72	6.34041	1.07837	-0.522902	1.60127
16.73	6.34473	1.07945	-0.523194	1.60265
16.74	6.34546	1.0804	-0.523436	1.60384
16.75	6.34271	1.08125	-0.523694	1.60495
16.76	6.35474	1.08233	-0.523961	1.60629
16.77	6.36924	1.08337	-0.524225	1.6076
16.78	6.3719	1.08429	-0.52451	1.6088
16.79	6.37603	1.08542	-0.524844	1.61026
16.8	6.37746	1.08642	-0.525229	1.61165
16.81	6.37244	1.08729	-0.525608	1.6129
16.82	6.37601	1.0884	-0.525928	1.61433
16.83	6.38397	1.08942	-0.526182	1.6156
16.84	6.38718	1.0903	-0.526409	1.61671
16.85	6.39065	1.09136	-0.526647	1.61801
16.86	6.3944	1.09238	-0.526889	1.61927
16.87	6.39637	1.09325	-0.527145	1.6204
16.88	6.39883	1.09432	-0.527412	1.62173
16.89	6.40105	1.09538	-0.527628	1.623
16.9	6.40327	1.09631	-0.527809	1.62411
16.91	6.41024	1.09734	-0.528002	1.62534
16.92	6.41938	1.09845	-0.528184	1.62663
16.93	6.4208	1.09936	-0.52837	1.62773
16.94	6.41525	1.10016	-0.528606	1.62877
16.95	6.41802	1.1012	-0.528839	1.63004
16.96	6.42398	1.10245	-0.529031	1.63149
16.97	6.42564	1.10347	-0.529273	1.63275
16.98	6.43417	1.10429	-0.52956	1.63385
16.99	6.44219	1.10539	-0.529806	1.63519
17	6.43907	1.10654	-0.530046	1.63658
17.01	6.43548	1.10732	-0.530303	1.63763
17.02	6.43495	1.1083	-0.530524	1.63882
17.03	6.43615	1.10944	-0.530723	1.64016
17.04	6.4407	1.11033	-0.530943	1.64127
17.05	6.44417	1.11136	-0.53117	1.64253
17.06	6.44848	1.11245	-0.531364	1.64381
17.07	6.455	1.11332	-0.531538	1.64486
17.08	6.46127	1.11444	-0.531694	1.64613
17.09	6.46692	1.11551	-0.531835	1.64735
17.1	6.46634	1.11634	-0.531992	1.64833
17.11	6.46671	1.11733	-0.532214	1.64954
17.12	6.47087	1.11845	-0.5325	1.65095
17.13	6.46678	1.11936	-0.532864	1.65222
17.14	6.46138	1.12028	-0.533363	1.65364
17.15	6.46868	1.1214	-0.533897	1.6553
17.16	6.47729	1.12238	-0.534285	1.65666
17.17	6.48156	1.1233	-0.534565	1.65787
17.18	6.48808	1.12435	-0.534804	1.65915
17.19	6.49104	1.12524	-0.534982	1.66023
17.2	6.49455	1.12629	-0.535147	1.66144
17.21	6.49936	1.12756	-0.535314	1.66288
17.22	6.49564	1.12843	-0.535418	1.66385
17.23	6.49355	1.12919	-0.535527	1.66472
17.24	6.50109	1.13033	-0.53571	1.66604
17.25	6.50565	1.13142	-0.535871	1.66729
17.26	6.50469	1.13231	-0.536014	1.66833
17.27	6.50856	1.13334	-0.53621	1.66955
17.28	6.51205	1.13438	-0.536377	1.67076
17.29	6.51124	1.13537	-0.536521	1.67189
17.3	6.51198	1.13651	-0.53673	1.67324
17.31	6.5143	1.13749	-0.536933	1.67443
17.32	6.51793	1.13836	-0.537092	1.67545
17.33	6.52462	1.13956	-0.537269	1.67683
17.34	6.52797	1.14068	-0.537405	1.67808
17.35	6.52309	1.14146	-0.537506	1.67896
17.36	6.51846	1.14244	-0.537672	1.68011
17.37	6.51907	1.14362	-0.537824	1.68144
17.38	6.52581	1.14463	-0.537941	1.68257
17.39	6.53135	1.14561	-0.53815	1.68376
17.4	6.52822	1.14658	-0.538392	1.68497
17.41	6.52996	1.14741	-0.538551	1.68596
17.42	6.53406	1.14839	-0.538735	1.68712
17.43	6.53399	1.14946	-0.538968	1.68843
17.44	6.53966	1.15032	-0.539119	1.68944
17.45	6.54486	1.15134	-0.539243	1.69059
17.46	6.54296	1.15251	-0.539393	1.69191
17.47	6.54739	1.15337	-0.539513	1.69288
17.48	6.55757	1.15414	-0.539651	1.69379
17.49	6.55959	1.15529	-0.539827	1.69512
17.5	6.56298	1.15649	-0.539997	1.69649
17.51	6.57097	1.15739	-0.540205	1.69759
17.52	6.56725	1.1584	-0.540442	1.69884
17.53	6.56418	1.15951	-0.540618	1.70012
17.54	6.57203	1.16037	-0.540762	1.70113
17.55	6.57564	1.16137	-0.540925	1.7023
17.56	6.57555	1.16246	-0.541096	1.70356
17.57	6.57355	1.16327	-0.541269	1.70454
17.58	6.57169	1.16415	-0.54144	1.70559
17.59	6.57663	1.16527	-0.541594	1.70686
17.6	6.58132	1.16631	-0.541751	1.70806
17.61	6.57991	1.16732	-0.541921	1.70924
17.62	6.5805	1.1684	-0.542074	1.71047
17.63	6.58557	1.16935	-0.542231	1.71158
17.64	6.58848	1.17025	-0.542418	1.71267
17.65	6.58745	1.17138	-0.542599	1.71398
17.66	6.58769	1.17245	-0.542778	1.71523
17.67	6.59256	1.17339	-0.543006	1.7164
17.68	6.59779	1.1744	-0.543267	1.71767
17.69	6.59676	1.17528	-0.543507	1.71879
17.7	6.59329	1.17618	-0.54375	1.71993
17.71	6.59787	1.17732	-0.543992	1.72132
17.72	6.60492	1.17843	-0.544188	1.72262
17.73	6.60689	1.17936	-0.544381	1.72374
17.74	6.61157	1.18042	-0.544602	1.72503
17.75	6.61777	1.1815	-0.544802	1.7263
17.76	6.61534	1.18242	-0.545011	1.72743
17.77	6.61277	1.18348	-0.545312	1.72879
17.78	6.61987	1.18448	-0.545654	1.73013
17.79	6.62292	1.18536	-0.54599	1.73135
17.8	6.62153	1.18651	-0.546348	1.73286
17.81	6.62664	1.18758	-0.546616	1.7342
17.82	6.62742	1.18835	-0.546767	1.73511
17.83	6.62155	1.18939	-0.546954	1.73634
17.84	6.6254	1.19054	-0.547184	1.73773
17.85	6.63914	1.19133	-0.54742	1.73875
17.86	6.64449	1.19223	-0.547694	1.73992
17.87	6.64074	1.1934	-0.547925	1.74132
17.88	6.64424	1.19432	-0.548076	1.74239
17.89	6.65498	1.19524	-0.548239	1.74348
17.9	6.65927	1.19632	-0.548404	1.74473
17.91	6.6591	1.19727	-0.548531	1.7458
17.92	6.66262	1.19835	-0.548687	1.74703
17.93	6.66423	1.1995	-0.548835	1.74833
17.94	6.66103	1.20041	-0.548925	1.74934
17.95	6.65999	1.20133	-0.549041	1.75037
17.96	6.66652	1.20244	-0.549187	1.75162
17.97	6.6707	1.20347	-0.549309	1.75278
17.98	6.666	1.20438	-0.549434	1.75382
17.99	6.66411	1.20544	-0.549584	1.75503
18	6.6691	1.20642	-0.549723	1.75614
18.01	6.67075	1.20737	-0.549838	1.75721
18.02	6.67058	1.20851	-0.549946	1.75845
18.03	6.67234	1.20943	-0.550023	1.75946
18.04	6.67337	1.21023	-0.550075	1.7603
18.05	6.67876	1.21134	-0.550149	1.76149
18.06	6.68481	1.21251	-0.550233	1.76275
18.07	6.68324	1.21337	-0.550292	1.76366
18.08	6.68218	1.21428	-0.550354	1.76463
18.09	6.68496	1.21544	-0.550416	1.76585
18.1	6.684	1.21638	-0.55047	1.76685
18.11	6.67811	1.21727	-0.550536	1.7678
18.12	6.67632	1.21839	-0.550613	1.769
18.13	6.67876	1.21943	-0.550691	1.77012
18.14	6.67905	1.22047	-0.550771	1.77124
18.15	6.68417	1.22157	-0.550839	1.77241
18.16	6.68956	1.22252	-0.550901	1.77342
18.17	6.68754	1.22342	-0.550975	1.7744
18.18	6.68891	1.22449	-0.551056	1.77554
18.19	6.69635	1.22552	-0.551125	1.77664
18.2	6.69615	1.22633	-0.551181	1.77751
18.21	6.68893	1.2274	-0.551237	1.77863
18.22	6.68826	1.22859	-0.551305	1.7799
18.23	6.69418	1.22945	-0.551389	1.78084
18.24	6.6959	1.23035	-0.551462	1.78181
18.25	6.69352	1.23145	-0.551521	1.78297
18.26	6.69345	1.23242	-0.551585	1.78401
18.27	6.69155	1.23343	-0.551656	1.78509
18.28	6.68992	1.23451	-0.551726	1.78624
18.29	6.69582	1.23542	-0.551788	1.78721
18.3	6.69855	1.2364	-0.551868	1.78827
18.31	6.69249	1.23745	-0.551969	1.78942
18.32	6.68968	1.23834	-0.552037	1.79038
18.33	6.6941	1.23942	-0.552102	1.79152
18.34	6.6996	1.24061	-0.552197	1.79281
18.35	6.70591	1.24148	-0.552273	1.79375
18.36	6.71378	1.24239	-0.552324	1.79472
18.37	6.71523	1.24358	-0.552386	1.79597
18.38	6.70854	1.24459	-0.552457	1.79704
18.39	6.70559	1.24549	-0.552519	1.79801
18.4	6.70807	1.24661	-0.552575	1.79918
18.41	6.70932	1.24754	-0.552622	1.80017
18.42	6.71323	1.2484	-0.552658	1.80106
18.43	6.71568	1.24955	-0.552688	1.80223
18.44	6.7115	1.25055	-0.552729	1.80328
18.45	6.70787	1.2514	-0.552782	1.80418
18.46	6.7078	1.25254	-0.552827	1.80536
18.47	6.70962	1.25355	-0.552842	1.80639
18.48	6.71019	1.25433	-0.552857	1.80719
18.49	6.70651	1.25543	-0.552896	1.80833
18.5	6.70187	1.2566	-0.55293	1.80953
18.51	6.69953	1.25741	-0.55295	1.81036
18.52	6.70122	1.2583	-0.552969	1.81127
18.53	6.70799	1.2594	-0.552986	1.81239
18.54	6.71471	1.26038	-0.553005	1.81338
18.55	6.71575	1.26142	-0.553032	1.81445
18.56	6.71337	1.26246	-0.553063	1.81553
18.57	6.71032	1.26335	-0.553077	1.81643
18.58	6.70993	1.26446	-0.553089	1.81755
18.59	6.71295	1.26556	-0.553113	1.81867
18.6	6.71477	1.26647	-0.553151	1.81962
18.61	6.71858	1.26758	-0.553211	1.82079
18.62	6.72166	1.2686	-0.55326	1.82186
18.63	6.72	1.26936	-0.553296	1.82266
18.64	6.71827	1.27034	-0.553342	1.82368
18.65	6.72219	1.27146	-0.553395	1.82486
18.66	6.72607	1.27241	-0.553443	1.82585
18.67	6.72163	1.27342	-0.553523	1.82694
18.68	6.71822	1.27451	-0.553622	1.82813
18.69	6.72184	1.27542	-0.553693	1.82912
18.7	6.72721	1.27641	-0.553758	1.83017
18.71	6.72907	1.27747	-0.553854	1.83132
18.72	6.72832	1.27844	-0.553942	1.83238
18.73	6.72922	1.27946	-0.554025	1.83348
18.74	6.72483	1.28054	-0.554145	1.83468
18.75	6.71915	1.2815	-0.554258	1.83576
18.76	6.7254	1.28242	-0.554346	1.83677
18.77	6.73547	1.28345	-0.554474	1.83792
18.78	6.73456	1.28445	-0.554613	1.83907
18.79	6.73049	1.2854	-0.554752	1.84015
18.8	6.73485	1.28641	-0.554956	1.84137
18.81	6.74	1.28743	-0.555163	1.84259
18.82	6.7403	1.28842	-0.555317	1.84373
18.83	6.7433	1.28952	-0.555555	1.84507
18.84	6.74599	1.29052	-0.555878	1.8464
18.85	6.74765	1.29133	-0.556137	1.84747
18.86	6.75372	1.29239	-0.556392	1.84878
18.87	6.76019	1.29348	-0.556677	1.85016
18.88	6.7624	1.29427	-0.556909	1.85118
18.89	6.76083	1.29522	-0.557104	1.85232
18.9	6.76019	1.29642	-0.557308	1.85373
18.91	6.76412	1.2974	-0.557479	1.85488
18.92	6.76723	1.29828	-0.557618	1.8559
18.93	6.76792	1.29941	-0.557785	1.8572
18.94	6.77367	1.30044	-0.557936	1.85837
18.95	6.78355	1.30131	-0.558038	1.85935
18.96	6.78592	1.30235	-0.55816	1.86051
18.97	6.77982	1.30346	-0.558301	1.86176
18.98	6.77841	1.30445	-0.558414	1.86287
18.99	6.78447	1.30544	-0.558538	1.86398
19	6.7892	1.30642	-0.558676	1.8651
19.01	6.78994	1.30732	-0.558796	1.86611
19.02	6.78977	1.30838	-0.55891	1.86729
19.03	6.79311	1.30949	-0.559006	1.86849
19.04	6.79805	1.31038	-0.559093	1.86947
19.05	6.79831	1.31128	-0.55922	1.8705
19.06	6.79738	1.31238	-0.559346	1.87173
19.07	6.79681	1.31353	-0.559436	1.87297
19.08	6.79842	1.3146	-0.559544	1.87414
19.09	6.80002	1.31567	-0.559661	1.87533
19.1	6.79897	1.31659	-0.559739	1.87633
19.11	6.80082	1.3174	-0.559821	1.87722
19.12	6.80504	1.31835	-0.559918	1.87827
19.13	6.80592	1.31944	-0.55996	1.8794
19.14	6.80672	1.32046	-0.560002	1.88047
19.15	6.80912	1.32147	-0.560091	1.88156
19.16	6.80896	1.32243	-0.560169	1.8826
19.17	6.81193	1.32336	-0.560243	1.8836
19.18	6.82046	1.32441	-0.560364	1.88477
19.19	6.82055	1.32547	-0.56047	1.88594
19.2	6.81265	1.32651	-0.560552	1.88706
19.21	6.81257	1.32755	-0.560663	1.88821
19.22	6.81456	1.32847	-0.560765	1.88923
19.23	6.8162	1.32938	-0.560859	1.89024
19.24	6.82445	1.33045	-0.560965	1.89142
19.25	6.82282	1.33147	-0.561055	1.89253
19.26	6.81733	1.33236	-0.561144	1.89351
19.27	6.82482	1.33324	-0.561236	1.89447
19.28	6.82922	1.33421	-0.56132	1.89553
19.29	6.82849	1.33527	-0.561405	1.89667
19.3	6.83204	1.33628	-0.561523	1.8978
19.31	6.8311	1.33737	-0.561684	1.89905
19.32	6.82651	1.33852	-0.561818	1.90034
19.33	6.82858	1.3394	-0.561919	1.90132
19.34	6.83525	1.3403	-0.562046	1.90234
19.35	6.83806	1.34145	-0.562158	1.9036
19.36	6.83662	1.34239	-0.562244	1.90464
19.37	6.83892	1.34333	-0.562363	1.90569
19.38	6.84216	1.3444	-0.562516	1.90691
19.39	6.84212	1.34539	-0.562703	1.9081
19.4	6.83813	1.3464	-0.56292	1.90932
19.41	6.83521	1.34737	-0.563091	1.91046
19.42	6.83925	1.34828	-0.563197	1.91147
19.43	6.84628	1.34945	-0.563323	1.91277
19.44	6.84977	1.35061	-0.563438	1.91404
19.45	6.84598	1.3515	-0.563507	1.91501
19.46	6.84504	1.35252	-0.563617	1.91614
19.47	6.85121	1.35351	-0.563731	1.91725
19.48	6.85134	1.35441	-0.563792	1.9182
19.49	6.85595	1.35545	-0.563895	1.91935
19.5	6.86602	1.35647	-0.564039	1.92051
19.51	6.86252	1.35743	-0.564153	1.92158
19.52	6.86097	1.35849	-0.564291	1.92278
19.53	6.86931	1.35962	-0.564471	1.92409
19.54	6.87352	1.36065	-0.564614	1.92527
19.55	6.87278	1.36165	-0.56472	1.92637
19.56	6.8725	1.36263	-0.564855	1.92749
19.57	6.87251	1.36348	-0.56499	1.92847
19.58	6.86988	1.36446	-0.565083	1.92954
19.59	6.86913	1.36557	-0.565175	1.93074
19.6	6.87346	1.36643	-0.565291	1.93172
19.61	6.87788	1.36741	-0.565413	1.93283
19.62	6.87924	1.36862	-0.565547	1.93416
19.63	6.88192	1.36959	-0.565721	1.93531
19.64	6.88143	1.3704	-0.56592	1.93632
19.65	6.87829	1.37145	-0.566097	1.93755
19.66	6.88632	1.37254	-0.566244	1.93879
19.67	6.89565	1.37344	-0.566406	1.93985
19.68	6.89476	1.37443	-0.56658	1.94101
19.69	6.89532	1.37553	-0.566719	1.94225
19.7	6.90241	1.37655	-0.56685	1.94339
19.71	6.90659	1.3776	-0.567018	1.94462
19.72	6.90596	1.37852	-0.567183	1.94571
19.73	6.9128	1.37929	-0.56737	1.94666
19.74	6.92324	1.38032	-0.567592	1.94791
19.75	6.92297	1.38148	-0.567802	1.94928
19.76	6.92405	1.38242	-0.568068	1.95048
19.77	6.92854	1.38336	-0.56844	1.9518
19.78	6.9245	1.38443	-0.568782	1.95322
19.79	6.92218	1.38545	-0.569044	1.95449
19.8	6.93233	1.38645	-0.56934	1.95579
19.81	6.94215	1.38745	-0.569617	1.95706
19.82	6.94241	1.38837	-0.569806	1.95817
19.83	6.94288	1.38944	-0.570027	1.95946
19.84	6.9467	1.39054	-0.570301	1.96084
19.85	6.94949	1.39135	-0.570558	1.96191
19.86	6.95283	1.39233	-0.570853	1.96318
19.87	6.95372	1.39353	-0.571186	1.96471
19.88	6.95425	1.39449	-0.571529	1.96602
19.89	6.95718	1.39543	-0.571911	1.96734
19.9	6.9589	1.39652	-0.572263	1.96878
19.91	6.96523	1.39748	-0.572523	1.97
19.92	6.97321	1.39844	-0.572777	1.97121
19.93	6.97433	1.39956	-0.5731	1.97266
19.94	6.97501	1.40058	-0.573448	1.97403
19.95	6.97997	1.40148	-0.573804	1.97528
19.96	6.98563	1.40248	-0.574128	1.97661
19.97	6.99085	1.40347	-0.574345	1.97782
19.98	6.99725	1.40444	-0.574536	1.97898
[truncated: 10,732 more rows]

## Sheet: M-1-7-2
Time [s]	Load [kN]	LVDT 1 [mm]	LVDT 2 [mm]	Displacement [mm]
0	0	0	0	0
0.01	0	0	0	0
0.02	2.1e-05	1.2e-05	0	1.2e-05
0.03	0.0003	0.000128	-2e-06	0.00013
0.04	0.000192	0.000387	-1.2e-05	0.000399
0.05	-0.002171	0.000472	-2.2e-05	0.000494
0.06	-0.003797	0.000298	-3.4e-05	0.000332
0.07	-0.00102	0.000306	-3.3e-05	0.000339
0.08	-0.000314	0.000435	-2e-05	0.000455
0.09	-0.001666	0.000426	-1.6e-05	0.000442
0.1	0.000855	0.00025	-1.9e-05	0.000269
0.11	-0.000564	6.3e-05	-3.3e-05	9.6e-05
0.12	-0.005576	0.000178	-3.3e-05	0.000211
0.13	-0.004287	0.000246	-3.7e-05	0.000283
0.14	-0.002033	0.000169	-3.9e-05	0.000208
0.15	-0.003913	0.000182	-1.5e-05	0.000197
0.16	-0.005183	0.000176	-1.2e-05	0.000188
0.17	-0.001384	0.000174	-1.8e-05	0.000192
0.18	-0.000223	0.000255	-3e-06	0.000258
0.19	-0.005697	0.000263	-1e-05	0.000273
0.2	-0.005712	0.000257	-3.2e-05	0.000289
0.21	-0.002156	0.000283	-2.3e-05	0.000306
0.22	-0.0039	0.00025	-1e-05	0.00026
0.23	-0.005932	0.000245	-2.1e-05	0.000266
0.24	-0.002179	0.000404	-3e-05	0.000434
0.25	0.0019	0.000568	-1.6e-05	0.000584
0.26	0.001867	0.00057	-1.4e-05	0.000584
0.27	0.001594	0.000569	-3.9e-05	0.000608
0.28	0.000258	0.000586	-4.2e-05	0.000628
0.29	-0.002358	0.000521	-3.8e-05	0.000559
0.3	-0.003575	0.000475	-3.9e-05	0.000514
0.31	-0.002485	0.000419	-1.2e-05	0.000431
0.32	0.004004	0.000341	2e-06	0.000339
0.33	0.005793	0.000348	-2.7e-05	0.000375
0.34	0.000171	0.000411	-3.1e-05	0.000442
0.35	0.001318	0.000375	-1e-05	0.000385
0.36	0.004401	0.000314	-1.7e-05	0.000331
0.37	0.001361	0.00039	-2.3e-05	0.000413
0.38	-0.001509	0.000392	-1.4e-05	0.000406
0.39	-0.002515	0.000304	-2.2e-05	0.000326
0.4	-0.006377	0.000372	-2.8e-05	0.0004
0.41	-0.007601	0.000471	-1.8e-05	0.000489
0.42	-0.001645	0.000473	-1.7e-05	0.00049
0.43	-0.00295	0.000379	-2.3e-05	0.000402
0.44	-0.012752	0.000306	-1.9e-05	0.000325
0.45	-0.01399	0.000345	-2e-05	0.000365
0.46	-0.006355	0.000344	-3.8e-05	0.000382
0.47	-0.002929	0.000323	-3.4e-05	0.000357
0.48	-0.003175	0.000373	-2.8e-05	0.000401
0.49	-0.00319	0.000153	-4e-05	0.000193
0.5	-0.003674	-4.2e-05	-1.4e-05	-2.8e-05
0.51	-0.003716	0.00027	6e-06	0.000264
0.52	-0.006432	0.000375	-2.2e-05	0.000397
0.53	-0.008197	0.000154	-2.1e-05	0.000175
0.54	-0.001691	0.000175	-9e-06	0.000184
0.55	0.003022	0.000284	-2.2e-05	0.000306
0.56	-0.004378	0.000232	-3.4e-05	0.000266
0.57	-0.009468	0.000145	-3.8e-05	0.000183
0.58	-0.005363	0.000199	-2.4e-05	0.000223
0.59	-0.006482	0.00028	-6e-06	0.000286
0.6	-0.012746	0.000374	-2.8e-05	0.000402
0.61	-0.011153	0.00037	-4.8e-05	0.000418
0.62	-0.003336	0.000324	-3.5e-05	0.000359
0.63	-0.001249	0.000398	-3.6e-05	0.000434
0.64	-0.005218	0.000214	-5.6e-05	0.00027
0.65	-0.004851	8e-05	-3.7e-05	0.000117
0.66	-0.000401	0.000329	-1.3e-05	0.000342
0.67	-0.001685	0.000365	-3e-05	0.000395
0.68	-0.007594	0.000162	-4.2e-05	0.000204
0.69	-0.011301	0.00012	-4e-05	0.00016
0.7	-0.013869	0.000347	-4.5e-05	0.000392
0.71	-0.014829	0.000482	-3.7e-05	0.000519
0.72	-0.010431	0.000286	-1.4e-05	0.0003
0.73	-0.006498	0.000177	-2.6e-05	0.000203
0.74	-0.006124	0.000297	-5.2e-05	0.000349
0.75	-0.003889	0.000377	-5.5e-05	0.000432
0.76	-0.000471	0.000162	-4.7e-05	0.000209
0.77	-0.00136	2e-05	-4e-05	6e-05
0.78	-0.004305	0.000241	-4.5e-05	0.000286
0.79	-0.005264	0.000266	-4.8e-05	0.000314
0.8	-0.006406	0.000154	-3.3e-05	0.000187
0.81	-0.004751	0.000215	-3.3e-05	0.000248
0.82	-0.001267	0.00032	-4.2e-05	0.000362
0.83	-0.000155	0.000309	-3.3e-05	0.000342
0.84	0.001472	0.000248	-2.5e-05	0.000273
0.85	-0.00067	0.000185	-3.4e-05	0.000219
0.86	-0.005953	0.000186	-3.1e-05	0.000217
0.87	-0.006447	0.000354	-1.9e-05	0.000373
0.88	-0.006576	0.0003	-2.1e-05	0.000321
0.89	-0.006107	0.000122	-1.6e-05	0.000138
0.9	-0.004996	0.000251	-1.9e-05	0.00027
0.91	-0.004309	0.000361	-5e-05	0.000411
0.92	-0.003218	0.000324	-5.2e-05	0.000376
0.93	-0.006586	0.000203	-2.4e-05	0.000227
0.94	-0.007518	0.000179	-2.5e-05	0.000204
0.95	-0.003901	0.000263	-3.8e-05	0.000301
0.96	-0.010729	0.000243	-3e-05	0.000273
0.97	-0.018366	0.000249	-2.2e-05	0.000271
0.98	-0.012008	0.000212	-3.5e-05	0.000247
0.99	-0.005715	8.7e-05	-4e-05	0.000127
1	-0.009338	0.00021	-2.4e-05	0.000234
1.01	-0.012507	0.000314	-2.7e-05	0.000341
1.02	-0.010218	0.00012	-3.4e-05	0.000154
1.03	-0.005596	0.000155	-3.4e-05	0.000189
1.04	-0.002107	0.000392	-4.8e-05	0.00044
1.05	-0.002348	0.000318	-4.2e-05	0.00036
1.06	-0.005835	9.9e-05	-1.8e-05	0.000117
1.07	-0.007235	0.000225	-2.8e-05	0.000253
1.08	-0.00407	0.000403	-5.4e-05	0.000457
1.09	-0.0065	0.000224	-4.8e-05	0.000272
1.1	-0.0151	0.000134	-4e-05	0.000174
1.11	-0.016276	0.000397	-6.1e-05	0.000458
1.12	-0.011567	0.000483	-6.4e-05	0.000547
1.13	-0.008946	0.000235	-5e-05	0.000285
1.14	-0.0087	0.000292	-4.7e-05	0.000339
1.15	-0.010541	0.000422	-3.2e-05	0.000454
1.16	-0.012595	0.000166	-2.1e-05	0.000187
1.17	-0.012334	8.5e-05	-3.4e-05	0.000119
1.18	-0.009547	0.000332	-4.2e-05	0.000374
1.19	-0.009067	0.000325	-4.3e-05	0.000368
1.2	-0.013696	0.000212	-4.6e-05	0.000258
1.21	-0.016979	0.000383	-5.7e-05	0.00044
1.22	-0.01683	0.000383	-5.9e-05	0.000442
1.23	-0.017479	0.000228	-5e-05	0.000278
1.24	-0.018743	0.00023	-4.8e-05	0.000278
1.25	-0.018848	0.000339	-4.9e-05	0.000388
1.26	-0.016617	0.00036	-4.2e-05	0.000402
1.27	-0.012712	0.000234	-3.9e-05	0.000273
1.28	-0.009335	0.000262	-4.2e-05	0.000304
1.29	-0.004933	0.00038	-5.1e-05	0.000431
1.3	-0.005594	0.000281	-5.4e-05	0.000335
1.31	-0.010694	0.000237	-4.1e-05	0.000278
1.32	-0.01178	0.000314	-4.1e-05	0.000355
1.33	-0.010803	0.000301	-4.4e-05	0.000345
1.34	-0.013995	0.000262	-3.7e-05	0.000299
1.35	-0.015619	0.00024	-4.4e-05	0.000284
1.36	-0.008611	0.00018	-5.5e-05	0.000235
1.37	-0.006179	0.000175	-4.3e-05	0.000218
1.38	-0.012619	0.000299	-3.1e-05	0.00033
1.39	-0.014495	0.000312	-4.8e-05	0.00036
1.4	-0.015472	0.000256	-6e-05	0.000316
1.41	-0.016575	0.000296	-4.8e-05	0.000344
1.42	-0.011814	0.00031	-3.7e-05	0.000347
1.43	-0.009222	0.000212	-3.9e-05	0.000251
1.44	-0.009923	0.000181	-4.4e-05	0.000225
1.45	-0.007838	0.000321	-4.4e-05	0.000365
1.46	-0.0012	0.000326	-4.7e-05	0.000373
1.47	0.001814	0.0002	-5.7e-05	0.000257
1.48	-0.00645	0.000159	-5.5e-05	0.000214
1.49	-0.009757	0.000223	-4.2e-05	0.000265
1.5	-0.002763	0.000266	-4.8e-05	0.000314
1.51	-0.001737	0.000224	-6e-05	0.000284
1.52	-0.005281	0.000284	-6.4e-05	0.000348
1.53	-0.005102	0.000322	-6.6e-05	0.000388
1.54	-0.004046	0.000311	-6e-05	0.000371
1.55	-0.005501	0.000293	-5e-05	0.000343
1.56	-0.004745	0.000233	-4.3e-05	0.000276
1.57	-0.001895	0.000281	-3.9e-05	0.00032
1.58	-0.002338	0.00032	-4.9e-05	0.000369
1.59	-0.003177	0.000353	-6.9e-05	0.000422
1.6	-0.003606	0.000369	-6.1e-05	0.00043
1.61	-0.005493	0.00035	-5.1e-05	0.000401
1.62	-0.003459	0.000266	-5.1e-05	0.000317
1.63	0.001459	0.000235	-5e-05	0.000285
1.64	-0.000228	0.000348	-6.2e-05	0.00041
1.65	-0.005419	0.000327	-6.4e-05	0.000391
1.66	-0.007226	0.000279	-4.7e-05	0.000326
1.67	-0.005438	0.000317	-5.6e-05	0.000373
1.68	-0.003581	0.000305	-7e-05	0.000375
1.69	-0.003165	0.000202	-6e-05	0.000262
1.7	-0.005777	0.000176	-5.1e-05	0.000227
1.71	-0.006392	0.00033	-5.1e-05	0.000381
1.72	0.000223	0.000275	-5.9e-05	0.000334
1.73	0.002605	9e-05	-6.9e-05	0.000159
1.74	-0.002588	0.000306	-7.5e-05	0.000381
1.75	-0.004054	0.000361	-7e-05	0.000431
1.76	0.000291	0.000144	-4.6e-05	0.00019
1.77	0.002463	0.000354	-4e-05	0.000394
1.78	-0.001458	0.000368	-6.7e-05	0.000435
1.79	-0.006188	0.000113	-7.4e-05	0.000187
1.8	-0.00639	0.00033	-6.5e-05	0.000395
1.81	-0.00422	0.000468	-6.3e-05	0.000531
1.82	-0.005372	0.000257	-5.6e-05	0.000313
1.83	-0.005686	0.000218	-5e-05	0.000268
1.84	-0.000358	0.000311	-5.9e-05	0.00037
1.85	0.001684	0.000313	-7.2e-05	0.000385
1.86	-0.003725	0.0004	-7.4e-05	0.000474
1.87	-0.007744	0.000401	-6.2e-05	0.000463
1.88	-0.004377	0.000319	-5.5e-05	0.000374
1.89	0.001416	0.000485	-5.1e-05	0.000536
1.9	-0.000588	0.00049	-5.2e-05	0.000542
1.91	-0.005393	0.000271	-5.8e-05	0.000329
1.92	-0.004522	0.000281	-5.8e-05	0.000339
1.93	-0.006567	0.000428	-5.7e-05	0.000485
1.94	-0.010431	0.000495	-4.7e-05	0.000542
1.95	-0.009755	0.000413	-4.3e-05	0.000456
1.96	-0.008575	0.000402	-6.7e-05	0.000469
1.97	-0.003978	0.000466	-7.7e-05	0.000543
1.98	0.000955	0.000386	-7e-05	0.000456
1.99	-0.003683	0.000211	-7.5e-05	0.000286
2	-0.008574	0.000219	-7.7e-05	0.000296
2.01	-0.006357	0.000326	-6.6e-05	0.000392
2.02	-0.007563	0.000237	-6.9e-05	0.000306
2.03	-0.007199	0.000191	-8.6e-05	0.000277
2.04	-0.002989	0.0003	-7.9e-05	0.000379
2.05	-0.007086	0.000237	-6e-05	0.000297
2.06	-0.008264	0.000223	-6.1e-05	0.000284
2.07	-0.001775	0.000301	-5.8e-05	0.000359
2.08	-0.000781	0.000369	-4.7e-05	0.000416
2.09	-0.002408	0.00037	-6e-05	0.00043
2.1	-0.002814	0.000165	-7.7e-05	0.000242
2.11	-0.000193	0.000154	-6.5e-05	0.000219
2.12	0.002568	0.000287	-6.7e-05	0.000354
2.13	-0.002749	0.00028	-9e-05	0.00037
2.14	-0.006549	0.000433	-8.7e-05	0.00052
2.15	-0.00104	0.000479	-7.6e-05	0.000555
2.16	0.00045	0.000385	-6.5e-05	0.00045
2.17	-0.004728	0.000297	-5.9e-05	0.000356
2.18	-0.007316	0.000168	-6.4e-05	0.000232
2.19	-0.010064	0.000382	-5.6e-05	0.000438
2.2	-0.009267	0.000501	-7.3e-05	0.000574
2.21	-0.001627	0.000304	-9.7e-05	0.000401
2.22	0.002998	0.000469	-7.8e-05	0.000547
2.23	0.002491	0.000644	-5.4e-05	0.000698
2.24	0.003263	0.000437	-6.7e-05	0.000504
2.25	0.003692	0.000363	-8.2e-05	0.000445
2.26	0.002781	0.000495	-8.2e-05	0.000577
2.27	0.001553	0.00039	-8.7e-05	0.000477
2.28	0.003467	0.000193	-8.5e-05	0.000278
2.29	0.003956	0.000264	-7.2e-05	0.000336
2.3	-0.000386	0.000272	-7.1e-05	0.000343
2.31	-0.000561	9e-05	-6.9e-05	0.000159
2.32	0.001574	0.000144	-6.1e-05	0.000205
2.33	0.000449	0.00026	-6.9e-05	0.000329
2.34	-0.002077	0.00019	-8.1e-05	0.000271
2.35	-0.004163	0.000172	-7.2e-05	0.000244
2.36	-0.00564	0.000159	-6.7e-05	0.000226
2.37	-0.004857	0.000164	-8e-05	0.000244
2.38	-0.001639	0.000217	-8e-05	0.000297
2.39	-0.002058	0.000152	-8.9e-05	0.000241
2.4	-0.004631	0.000103	-9.3e-05	0.000196
2.41	-0.003687	0.000161	-6.9e-05	0.00023
2.42	-0.003906	0.000203	-6.2e-05	0.000265
2.43	-0.003297	0.000193	-7.8e-05	0.000271
2.44	0.004436	0.000163	-8e-05	0.000243
2.45	0.005351	0.000225	-7.5e-05	0.0003
2.46	-0.004865	0.000238	-6.9e-05	0.000307
2.47	-0.010053	0.000247	-6.6e-05	0.000313
2.48	-0.006334	0.00024	-8.4e-05	0.000324
2.49	-0.003003	0.000215	-8.1e-05	0.000296
2.5	-0.001144	0.000299	-6.9e-05	0.000368
2.51	-0.000256	0.000332	-7.7e-05	0.000409
2.52	-0.001582	0.000257	-7.3e-05	0.00033
2.53	-0.001121	0.000157	-8e-05	0.000237
2.54	0.001117	0.000159	-9.7e-05	0.000256
2.55	0.000253	0.000181	-7.7e-05	0.000258
2.56	-0.000675	0.00011	-6.8e-05	0.000178
2.57	0.004403	0.000154	-9.4e-05	0.000248
2.58	0.005944	0.000278	-9.4e-05	0.000372
2.59	0.000728	0.000371	-7.5e-05	0.000446
2.6	0.003297	0.000305	-8.4e-05	0.000389
2.61	0.008346	0.000275	-0.000101	0.000376
2.62	0.004095	0.000251	-8.8e-05	0.000339
2.63	-0.00052	0.000154	-6.7e-05	0.000221
2.64	-0.002874	0.000261	-8.6e-05	0.000347
2.65	-0.00844	0.000322	-0.000102	0.000424
2.66	-0.010975	0.00031	-7.3e-05	0.000383
2.67	-0.008847	0.000285	-6.5e-05	0.00035
2.68	-0.009566	0.00025	-9e-05	0.00034
2.69	-0.011616	0.00017	-8.3e-05	0.000253
2.7	-0.009396	9e-05	-6.4e-05	0.000154
2.71	-0.006812	0.000199	-8.4e-05	0.000283
2.72	-0.006496	0.000326	-8.8e-05	0.000414
2.73	-0.005174	0.000393	-6.8e-05	0.000461
2.74	-0.000797	0.000324	-8.4e-05	0.000408
2.75	0.002024	0.00019	-9.7e-05	0.000287
2.76	-0.000796	0.000298	-8.7e-05	0.000385
2.77	-0.003359	0.000368	-9.4e-05	0.000462
2.78	-0.004721	0.000286	-8.9e-05	0.000375
2.79	-0.006912	0.000145	-6.7e-05	0.000212
2.8	-0.008626	0.000143	-7.8e-05	0.000221
2.81	-0.007796	0.000379	-9.3e-05	0.000472
2.82	-0.003541	0.000404	-7.9e-05	0.000483
2.83	0.000438	0.000242	-7.3e-05	0.000315
2.84	1e-06	0.000196	-9.4e-05	0.00029
2.85	-0.000982	0.000296	-0.0001	0.000396
2.86	0.000885	0.000381	-8.1e-05	0.000462
2.87	0.003417	0.000233	-8.2e-05	0.000315
2.88	0.007519	0.000187	-9.8e-05	0.000285
2.89	0.007606	0.000267	-9.4e-05	0.000361
2.9	0.005277	0.000316	-8.2e-05	0.000398
2.91	0.006683	0.000387	-7.6e-05	0.000463
2.92	0.003972	0.000409	-9e-05	0.000499
2.93	0.000158	0.000375	-0.000106	0.000481
2.94	-0.00192	0.00036	-9.7e-05	0.000457
2.95	-0.006107	0.000487	-9.1e-05	0.000578
2.96	-0.006195	0.000341	-9.4e-05	0.000435
2.97	-0.003006	1.6e-05	-9.1e-05	0.000107
2.98	1.6e-05	0.000187	-9.3e-05	0.00028
2.99	0.00374	0.000395	-9.4e-05	0.000489
3	0.003061	0.000371	-8.7e-05	0.000458
3.01	-0.000568	0.000332	-9.1e-05	0.000423
3.02	-0.002093	0.000249	-9.5e-05	0.000344
3.03	-0.003625	0.000258	-9.3e-05	0.000351
3.04	-0.002235	0.000268	-8.8e-05	0.000356
3.05	0.00119	0.000237	-8.1e-05	0.000318
3.06	-0.001944	0.000186	-7.9e-05	0.000265
3.07	-0.004268	0.000261	-8.3e-05	0.000344
3.08	9.9e-05	0.000353	-9e-05	0.000443
3.09	-0.000291	0.000205	-9.9e-05	0.000304
3.1	-0.006174	0.000156	-0.000106	0.000262
3.11	-0.006917	0.000216	-9.6e-05	0.000312
3.12	-0.00484	0.000284	-9e-05	0.000374
3.13	-0.003398	0.000353	-9.9e-05	0.000452
3.14	-0.000231	0.000419	-0.000103	0.000522
3.15	0.000246	0.000364	-0.0001	0.000464
3.16	-0.003942	0.000167	-9.3e-05	0.00026
3.17	-0.008124	0.000256	-8.3e-05	0.000339
3.18	-0.007809	0.000323	-8.1e-05	0.000404
3.19	-0.003725	0.000242	-0.000103	0.000345
3.2	-0.005547	0.00024	-0.000114	0.000354
3.21	-0.008972	0.000201	-9.3e-05	0.000294
3.22	-0.005526	0.000254	-9.3e-05	0.000347
3.23	-0.002792	0.000302	-9.6e-05	0.000398
3.24	-0.002711	0.000191	-8.1e-05	0.000272
3.25	-0.004702	0.000309	-0.00011	0.000419
3.26	-0.005702	0.000446	-0.000127	0.000573
3.27	-0.002169	0.000231	-9.2e-05	0.000323
3.28	-0.003084	5.7e-05	-9.2e-05	0.000149
3.29	-0.004633	0.000237	-0.000106	0.000343
3.3	-0.003173	0.000346	-9.2e-05	0.000438
3.31	-0.006806	0.000246	-0.000104	0.00035
3.32	-0.009016	0.000212	-0.000125	0.000337
3.33	-0.005502	0.000148	-9.9e-05	0.000247
3.34	-0.006444	0.000213	-8.5e-05	0.000298
3.35	-0.006552	0.000331	-0.000108	0.000439
3.36	-0.002006	0.000303	-0.000104	0.000407
3.37	-0.006081	0.000416	-9e-05	0.000506
3.38	-0.009968	0.000389	-0.000102	0.000491
3.39	-0.010443	0.000181	-0.000109	0.00029
3.4	-0.0135	0.000168	-9.2e-05	0.00026
3.41	-0.009259	0.000234	-8.7e-05	0.000321
3.42	-0.004317	0.000316	-0.000103	0.000419
3.43	-0.004936	0.000286	-0.000105	0.000391
3.44	-0.007017	0.000187	-9.4e-05	0.000281
3.45	-0.007343	0.000106	-8.7e-05	0.000193
3.46	-0.002182	0.000152	-8e-05	0.000232
3.47	-0.001036	0.000354	-8.1e-05	0.000435
3.48	-0.004868	0.000432	-9.7e-05	0.000529
3.49	-0.007479	0.000341	-0.000105	0.000446
3.5	-0.012074	0.000258	-9.9e-05	0.000357
3.51	-0.009156	0.000317	-9.8e-05	0.000415
3.52	-0.0016	0.000353	-0.000106	0.000459
3.53	-0.003616	0.000265	-9.8e-05	0.000363
3.54	-0.007046	0.000278	-9.8e-05	0.000376
3.55	-0.005323	0.000318	-0.00012	0.000438
3.56	-0.002681	0.000225	-0.000111	0.000336
3.57	-0.002298	0.000181	-9.5e-05	0.000276
3.58	-0.006174	0.000281	-9.9e-05	0.00038
3.59	-0.013573	0.000293	-9.7e-05	0.00039
3.6	-0.014249	0.000226	-9.2e-05	0.000318
3.61	-0.006974	0.000366	-0.0001	0.000466
3.62	-0.001565	0.000379	-0.000102	0.000481
3.63	-0.00194	0.000224	-9.5e-05	0.000319
3.64	-0.006496	0.000233	-9.2e-05	0.000325
3.65	-0.007449	0.000352	-8.7e-05	0.000439
3.66	-0.002085	0.000321	-8.9e-05	0.00041
3.67	-0.001237	0.000192	-0.000106	0.000298
3.68	-0.003449	0.000241	-0.000117	0.000358
3.69	-0.001595	0.000352	-0.000117	0.000469
3.7	-0.003844	0.000312	-0.000114	0.000426
3.71	-0.003821	0.000261	-0.000105	0.000366
3.72	0.003645	0.000381	-0.000108	0.000489
3.73	0.003619	0.0004	-0.000119	0.000519
3.74	-0.003686	0.000229	-0.000119	0.000348
3.75	-0.003695	0.000257	-0.000128	0.000385
3.76	-0.001652	0.000328	-0.000132	0.00046
3.77	-0.005624	0.000287	-0.000103	0.00039
3.78	-0.008545	0.000259	-9e-05	0.000349
3.79	-0.008728	0.000293	-0.000118	0.000411
3.8	-0.006215	0.000308	-0.000133	0.000441
3.81	-0.00363	0.000274	-0.000125	0.000399
3.82	-0.004258	0.000212	-0.000126	0.000338
3.83	-0.003427	9.1e-05	-0.000117	0.000208
3.84	0.000292	0.000178	-0.000104	0.000282
3.85	-0.001036	0.000326	-0.000115	0.000441
3.86	-0.005254	0.00021	-0.000115	0.000325
3.87	-0.003464	0.00014	-0.000104	0.000244
3.88	-0.000204	0.000187	-0.000108	0.000295
3.89	-0.00401	0.000213	-0.000111	0.000324
3.9	-0.00594	0.000264	-0.000108	0.000372
3.91	-0.005306	0.000338	-0.000117	0.000455
3.92	-0.010791	0.000273	-0.00012	0.000393
3.93	-0.012437	0.000199	-0.000108	0.000307
3.94	-0.006969	0.000267	-0.000119	0.000386
3.95	-0.007569	0.000313	-0.000129	0.000442
3.96	-0.015994	0.000313	-0.000116	0.000429
3.97	-0.018739	0.000211	-0.000116	0.000327
3.98	-0.011317	0.000284	-0.000117	0.000401
3.99	-0.005505	0.00054	-0.000113	0.000653
4	-0.003852	0.000423	-0.000117	0.00054
4.01	-0.004504	0.000317	-0.000112	0.000429
4.02	-0.008742	0.000475	-0.000104	0.000579
4.03	-0.011418	0.00041	-0.000111	0.000521
4.04	-0.013251	0.000212	-0.000123	0.000335
4.05	-0.015668	0.000217	-0.000116	0.000333
4.06	-0.009592	0.000323	-0.000106	0.000429
4.07	-0.001247	0.000215	-0.000112	0.000327
4.08	-0.004419	0.000197	-0.000117	0.000314
4.09	-0.009659	0.000283	-0.000133	0.000416
4.1	-0.006017	0.000214	-0.000144	0.000358
4.11	-0.003581	8.6e-05	-0.000125	0.000211
4.12	-0.006293	0.000145	-0.000115	0.00026
4.13	-0.002548	0.000302	-0.000114	0.000416
4.14	0.001314	0.000217	-0.000119	0.000336
4.15	-0.003939	0.000196	-0.000127	0.000323
4.16	-0.000855	0.000231	-0.000123	0.000354
4.17	0.01263	0.000121	-0.000107	0.000228
4.18	0.012585	0.000128	-0.000104	0.000232
4.19	0.000849	0.000204	-0.000123	0.000327
4.2	-0.003955	0.000244	-0.000133	0.000377
4.21	-0.002687	0.00017	-0.000133	0.000303
4.22	-0.001042	0.000183	-0.000138	0.000321
4.23	0.003661	0.000217	-0.000137	0.000354
4.24	0.007773	0.000192	-0.000115	0.000307
4.25	0.004608	0.000332	-0.000107	0.000439
4.26	-0.000982	0.000289	-0.000135	0.000424
4.27	-0.004764	0.000161	-0.000138	0.000299
4.28	-0.002979	0.000272	-0.00012	0.000392
4.29	0.0016	0.000225	-0.00012	0.000345
4.3	-0.00016	0.000189	-0.000116	0.000305
4.31	-0.002076	0.000266	-0.000116	0.000382
4.32	0.002799	0.000207	-0.000127	0.000334
4.33	0.002103	0.000173	-0.000128	0.000301
4.34	-0.000372	0.00023	-0.000133	0.000363
4.35	0.001792	0.000358	-0.000132	0.00049
4.36	-0.00076	0.000382	-0.000109	0.000491
4.37	-0.003876	0.000282	-0.000105	0.000387
4.38	-0.002633	0.000174	-0.000128	0.000302
4.39	-0.005277	0.000151	-0.000133	0.000284
4.4	-0.005294	0.000349	-0.000127	0.000476
4.41	0.001782	0.000384	-0.000124	0.000508
4.42	0.000484	0.000203	-0.000125	0.000328
4.43	-0.003671	0.000196	-0.000124	0.00032
4.44	0.000903	0.000252	-0.000131	0.000383
4.45	0.003099	0.000328	-0.000142	0.00047
4.46	-0.002484	0.000351	-0.00014	0.000491
4.47	-0.007799	0.00033	-0.000133	0.000463
4.48	-0.008176	0.000253	-0.000133	0.000386
4.49	-0.002301	0.000117	-0.000127	0.000244
4.5	0.00551	0.000281	-0.000132	0.000413
4.51	0.002809	0.000344	-0.000141	0.000485
4.52	-0.003702	0.000223	-0.000126	0.000349
4.53	-0.002405	0.000319	-0.000119	0.000438
4.54	0.002546	0.000238	-0.000127	0.000365
4.55	0.003577	0.000153	-0.000132	0.000285
4.56	-0.001092	0.000262	-0.00013	0.000392
4.57	-0.003001	0.000203	-0.000132	0.000335
4.58	0.002808	0.00019	-0.000136	0.000326
4.59	0.007037	0.000285	-0.000128	0.000413
4.6	0.004086	0.00022	-0.000126	0.000346
4.61	0.001463	0.0001	-0.000143	0.000243
4.62	0.000681	0.000214	-0.000146	0.00036
4.63	-0.002761	0.000351	-0.000134	0.000485
4.64	-0.00144	0.000312	-0.000133	0.000445
4.65	0.001847	0.000198	-0.000124	0.000322
4.66	0.000795	0.000146	-0.000117	0.000263
4.67	0.001454	0.000374	-0.000139	0.000513
4.68	-0.002089	0.000476	-0.000148	0.000624
4.69	-0.007663	0.000249	-0.000131	0.00038
4.7	-0.002073	0.000104	-0.000132	0.000236
4.71	0.002658	0.000222	-0.000145	0.000367
4.72	0.00328	0.00037	-0.000136	0.000506
4.73	0.008294	0.000276	-0.000133	0.000409
4.74	0.007411	0.000149	-0.000143	0.000292
4.75	-0.002252	0.000223	-0.000132	0.000355
4.76	-0.007017	0.000272	-0.000126	0.000398
4.77	-0.004327	0.000275	-0.000141	0.000416
4.78	-0.001963	0.000223	-0.00013	0.000353
4.79	-0.001803	0.000195	-0.000119	0.000314
4.8	-0.004138	0.000349	-0.00014	0.000489
4.81	-0.006027	0.000385	-0.000152	0.000537
4.82	-0.001577	0.00026	-0.000139	0.000399
4.83	-0.001321	0.000147	-0.00014	0.000287
4.84	-0.008168	0.000221	-0.000152	0.000373
4.85	-0.009802	0.000294	-0.000149	0.000443
4.86	-0.00751	0.000293	-0.000133	0.000426
4.87	-0.006839	0.000313	-0.000125	0.000438
4.88	-0.006254	0.00027	-0.000126	0.000396
4.89	-0.005583	0.000266	-0.000135	0.000401
4.9	-0.006318	0.000318	-0.000141	0.000459
4.91	-0.007755	0.000295	-0.000133	0.000428
4.92	-0.00704	0.00023	-0.000132	0.000362
4.93	-0.007146	0.00026	-0.000135	0.000395
4.94	-0.009424	0.000383	-0.000133	0.000516
4.95	-0.008894	0.000253	-0.000134	0.000387
4.96	-0.010054	0.000165	-0.000135	0.0003
4.97	-0.008159	0.000423	-0.000139	0.000562
4.98	-0.000456	0.000451	-0.000145	0.000596
4.99	0.000836	0.000309	-0.00014	0.000449
5	0.001178	0.000228	-0.000134	0.000362
5.01	-0.000473	0.00018	-0.000152	0.000332
5.02	-0.005844	0.000172	-0.000161	0.000333
5.03	-0.006945	0.000305	-0.000147	0.000452
5.04	-0.007897	0.000347	-0.000133	0.00048
5.05	-0.01225	9.7e-05	-0.000132	0.000229
5.06	-0.011663	0.000212	-0.000121	0.000333
5.07	-0.008289	0.000415	-0.00011	0.000525
5.08	-0.007259	0.000276	-0.000136	0.000412
5.09	-0.008248	0.000266	-0.000164	0.00043
5.1	-0.00638	0.000347	-0.000173	0.00052
5.11	-0.00452	0.000279	-0.000166	0.000445
5.12	-0.008985	0.000225	-0.000151	0.000376
5.13	-0.012016	0.000306	-0.000146	0.000452
5.14	-0.007432	0.000264	-0.000144	0.000408
5.15	-0.003358	0.000227	-0.000139	0.000366
5.16	-0.004471	0.000357	-0.000147	0.000504
5.17	-0.006148	0.000303	-0.000146	0.000449
5.18	-0.011461	0.000239	-0.000137	0.000376
5.19	-0.014253	0.000266	-0.000139	0.000405
5.2	-0.009034	0.000253	-0.000137	0.00039
5.21	-0.006914	0.000324	-0.000141	0.000465
5.22	-0.01059	0.000331	-0.000146	0.000477
5.23	-0.015815	0.000343	-0.00014	0.000483
5.24	-0.014658	0.000355	-0.000146	0.000501
5.25	-0.008634	0.000244	-0.00015	0.000394
5.26	-0.011033	0.000207	-0.000142	0.000349
5.27	-0.019792	0.000289	-0.000153	0.000442
5.28	-0.019853	0.000349	-0.000162	0.000511
5.29	-0.00893	0.00035	-0.000134	0.000484
5.3	-0.001525	0.00029	-0.000128	0.000418
5.31	-0.004906	0.000209	-0.00015	0.000359
5.32	-0.009414	0.000302	-0.000144	0.000446
5.33	-0.007896	0.000381	-0.000135	0.000516
5.34	-0.003296	0.000265	-0.000143	0.000408
5.35	-0.003628	0.00026	-0.000151	0.000411
5.36	-0.011816	0.000297	-0.000154	0.000451
5.37	-0.01428	0.000301	-0.000135	0.000436
5.38	-0.009278	0.000232	-0.000139	0.000371
5.39	-0.008617	5.5e-05	-0.000159	0.000214
5.4	-0.009036	0.000115	-0.000138	0.000253
5.41	-0.008236	0.000283	-0.000126	0.000409
5.42	-0.010437	0.000206	-0.000158	0.000364
5.43	-0.013062	0.000123	-0.000163	0.000286
5.44	-0.009179	0.000309	-0.00014	0.000449
5.45	-0.004944	0.000352	-0.000157	0.000509
5.46	-0.004374	0.000222	-0.000169	0.000391
5.47	-0.003346	0.000376	-0.000144	0.00052
5.48	-0.006812	0.000416	-0.000137	0.000553
5.49	-0.009558	0.000287	-0.000155	0.000442
5.5	-0.004948	0.000297	-0.000161	0.000458
5.51	-0.004667	0.000209	-0.000161	0.00037
5.52	-0.008963	0.000236	-0.000161	0.000397
5.53	-0.011983	0.000365	-0.000164	0.000529
5.54	-0.012944	0.000322	-0.000161	0.000483
5.55	-0.009357	0.000187	-0.000137	0.000324
5.56	-0.00517	0.000169	-0.000135	0.000304
5.57	-0.00338	0.000324	-0.000157	0.000481
5.58	-0.00279	0.000328	-0.000156	0.000484
5.59	0.001563	0.000241	-0.000143	0.000384
5.6	0.000208	0.000339	-0.000144	0.000483
5.61	-0.007221	0.000327	-0.000139	0.000466
5.62	0.000432	0.000289	-0.000141	0.00043
5.63	0.010693	0.000375	-0.000159	0.000534
5.64	-0.000305	0.000336	-0.000157	0.000493
5.65	-0.008108	0.000269	-0.000148	0.000417
5.66	-0.000841	0.000313	-0.00016	0.000473
5.67	0.00139	0.000425	-0.000167	0.000592
5.68	-0.002426	0.000467	-0.000154	0.000621
5.69	-0.003513	0.000369	-0.000149	0.000518
5.7	-0.00202	0.000265	-0.000159	0.000424
5.71	-0.00404	0.000374	-0.000164	0.000538
5.72	-0.008044	0.000474	-0.00015	0.000624
5.73	-0.011188	0.000392	-0.00014	0.000532
5.74	-0.014673	0.000304	-0.000153	0.000457
5.75	-0.014676	0.000117	-0.000164	0.000281
5.76	-0.015626	0.000102	-0.000172	0.000274
5.77	-0.019854	0.000309	-0.000182	0.000491
5.78	-0.016724	0.000297	-0.000165	0.000462
5.79	-0.011329	0.000116	-0.000141	0.000257
5.8	-0.011308	0.000169	-0.000151	0.00032
5.81	-0.01233	0.000471	-0.000165	0.000636
5.82	-0.011822	0.000422	-0.000157	0.000579
5.83	-0.009118	0.000124	-0.000172	0.000296
5.84	-0.006249	0.000188	-0.000183	0.000371
5.85	-0.008186	0.000344	-0.000153	0.000497
5.86	-0.011306	0.000188	-0.000147	0.000335
5.87	-0.007431	0.000129	-0.000166	0.000295
5.88	-0.002374	0.000288	-0.000158	0.000446
5.89	-0.007397	0.000281	-0.000152	0.000433
5.9	-0.009485	0.000154	-0.00016	0.000314
5.91	-0.002894	0.000208	-0.000158	0.000366
5.92	-0.004224	0.000253	-0.000161	0.000414
5.93	-0.00943	0.000258	-0.000159	0.000417
5.94	-0.009072	0.000274	-0.000161	0.000435
5.95	-0.003931	0.000234	-0.000171	0.000405
5.96	-0.002066	0.000282	-0.000162	0.000444
5.97	-0.004916	0.000394	-0.00015	0.000544
5.98	-0.000318	0.000345	-0.000162	0.000507
5.99	0.007796	0.000332	-0.000173	0.000505
6	0.004255	0.000488	-0.000165	0.000653
6.01	-0.002415	0.000546	-0.000166	0.000712
6.02	0.000428	0.001128	-0.000182	0.00131
6.03	0.005522	0.002569	-0.000173	0.002742
6.04	0.00745	0.003607	-0.000154	0.003761
6.05	0.00566	0.004194	-0.000162	0.004356
6.06	0.001352	0.005353	-0.000164	0.005517
6.07	0.000931	0.006407	-0.00015	0.006557
6.08	0.004464	0.006898	-0.000168	0.007066
6.09	0.011184	0.007622	-0.000177	0.007799
6.1	0.016738	0.008365	-0.000139	0.008504
6.11	0.014902	0.008771	-0.000142	0.008913
6.12	0.018546	0.009368	-0.000174	0.009542
6.13	0.025359	0.010099	-0.000165	0.010264
6.14	0.022747	0.010639	-0.000157	0.010796
6.15	0.023036	0.011275	-0.000173	0.011448
6.16	0.026778	0.011875	-0.000162	0.012037
6.17	0.028359	0.01224	-0.000143	0.012383
6.18	0.034112	0.012873	-0.000159	0.013032
6.19	0.041903	0.013883	-0.000166	0.014049
6.2	0.047941	0.0148	-0.000151	0.014951
6.21	0.053565	0.015598	-0.000152	0.01575
6.22	0.059943	0.016507	-0.00016	0.016667
6.23	0.067277	0.017479	-0.000155	0.017634
6.24	0.077555	0.018489	-0.000156	0.018645
6.25	0.089496	0.019441	-0.000165	0.019606
6.26	0.096778	0.020367	-0.00016	0.020527
6.27	0.096829	0.021475	-0.000152	0.021627
6.28	0.099508	0.0225	-0.000152	0.022652
6.29	0.105276	0.023343	-0.000156	0.023499
6.3	0.114641	0.02444	-0.00017	0.02461
6.31	0.128539	0.02551	-0.000176	0.025686
6.32	0.138699	0.026385	-0.000161	0.026546
6.33	0.144555	0.027535	-0.000158	0.027693
6.34	0.149351	0.028657	-0.000176	0.028833
6.35	0.155532	0.029505	-0.000167	0.029672
6.36	0.165512	0.030509	-0.000151	0.03066
6.37	0.173068	0.031601	-0.000165	0.031766
6.38	0.175698	0.032596	-0.000167	0.032763
6.39	0.176754	0.033655	-0.000153	0.033808
6.4	0.183341	0.034729	-0.000157	0.034886
6.41	0.193603	0.035788	-0.000164	0.035952
6.42	0.201193	0.036838	-0.000168	0.037006
6.43	0.209234	0.037802	-0.00018	0.037982
6.44	0.217993	0.038772	-0.000182	0.038954
6.45	0.224638	0.039853	-0.000172	0.040025
6.46	0.227783	0.040865	-0.00016	0.041025
6.47	0.234103	0.041751	-0.00015	0.041901
6.48	0.244977	0.042829	-0.000164	0.042993
6.49	0.251214	0.043959	-0.000183	0.044142
6.5	0.253501	0.044852	-0.000172	0.045024
6.51	0.255148	0.045903	-0.00016	0.046063
6.52	0.2549	0.047105	-0.000173	0.047278
6.53	0.262095	0.048053	-0.000186	0.048239
6.54	0.276668	0.048972	-0.000177	0.049149
6.55	0.285422	0.050152	-0.000186	0.050338
6.56	0.286142	0.05123	-0.000206	0.051436
6.57	0.291048	0.052182	-0.000196	0.052378
6.58	0.301302	0.053325	-0.000178	0.053503
6.59	0.306939	0.054325	-0.000181	0.054506
6.6	0.312577	0.055176	-0.000191	0.055367
6.61	0.320014	0.056341	-0.000193	0.056534
6.62	0.327571	0.057481	-0.000191	0.057672
6.63	0.334412	0.058295	-0.000189	0.058484
6.64	0.339003	0.059366	-0.000186	0.059552
6.65	0.343267	0.060569	-0.000192	0.060761
6.66	0.345989	0.061473	-0.000204	0.061677
6.67	0.352041	0.062516	-0.000199	0.062715
6.68	0.366368	0.063668	-0.000183	0.063851
6.69	0.381914	0.064544	-0.000174	0.064718
6.7	0.388348	0.065583	-0.000177	0.06576
6.71	0.389222	0.066767	-0.00019	0.066957
6.72	0.392534	0.067587	-0.000189	0.067776
6.73	0.399676	0.06846	-0.000179	0.068639
6.74	0.409044	0.069597	-0.000191	0.069788
6.75	0.415156	0.07058	-0.000214	0.070794
6.76	0.419058	0.071547	-0.000212	0.071759
6.77	0.424898	0.072666	-0.000195	0.072861
6.78	0.429973	0.073585	-0.0002	0.073785
6.79	0.433731	0.074522	-0.000209	0.074731
6.8	0.438134	0.075631	-0.000194	0.075825
6.81	0.446411	0.076534	-0.000194	0.076728
6.82	0.462423	0.077586	-0.000211	0.077797
6.83	0.473987	0.078846	-0.000211	0.079057
6.84	0.474136	0.079713	-0.000212	0.079925
6.85	0.476696	0.080584	-0.000222	0.080806
6.86	0.485755	0.081718	-0.000205	0.081923
6.87	0.49551	0.082691	-0.000186	0.082877
6.88	0.502949	0.083592	-0.000209	0.083801
6.89	0.510262	0.084692	-0.000223	0.084915
6.9	0.515856	0.085826	-0.000207	0.086033
6.91	0.516896	0.08683	-0.000197	0.087027
6.92	0.522312	0.087893	-0.000206	0.088099
6.93	0.531271	0.088893	-0.000215	0.089108
6.94	0.535282	0.089761	-0.000211	0.089972
6.95	0.540165	0.090821	-0.000219	0.09104
6.96	0.549351	0.091885	-0.000235	0.09212
6.97	0.555019	0.092865	-0.000222	0.093087
6.98	0.559328	0.094097	-0.000211	0.094308
6.99	0.567976	0.095204	-0.000222	0.095426
7	0.572671	0.095987	-0.000218	0.096205
7.01	0.575738	0.09706	-0.000205	0.097265
7.02	0.588109	0.098211	-0.000228	0.098439
7.03	0.598958	0.098999	-0.000251	0.09925
7.04	0.603055	0.100006	-0.000234	0.10024
7.05	0.609027	0.10131	-0.000223	0.101533
7.06	0.610935	0.102278	-0.000236	0.102514
7.07	0.608601	0.103214	-0.000226	0.10344
7.08	0.611859	0.104367	-0.000221	0.104588
7.09	0.618109	0.105284	-0.000247	0.105531
7.1	0.621919	0.106254	-0.00025	0.106504
7.11	0.628085	0.107342	-0.000227	0.107569
7.12	0.640163	0.108303	-0.000217	0.10852
7.13	0.648644	0.109353	-0.00022	0.109573
7.14	0.646251	0.110352	-0.000243	0.110595
7.15	0.641551	0.111296	-0.000257	0.111553
7.16	0.648993	0.112261	-0.000248	0.112509
7.17	0.660314	0.113193	-0.000238	0.113431
7.18	0.663699	0.11423	-0.000235	0.114465
7.19	0.664587	0.115275	-0.00025	0.115525
7.2	0.662854	0.116325	-0.000256	0.116581
7.21	0.660747	0.117439	-0.000249	0.117688
7.22	0.66585	0.118459	-0.000255	0.118714
7.23	0.672246	0.119411	-0.000247	0.119658
7.24	0.675228	0.120471	-0.000231	0.120702
7.25	0.682313	0.121465	-0.000229	0.121694
7.26	0.689043	0.122403	-0.000236	0.122639
7.27	0.690771	0.123511	-0.000245	0.123756
7.28	0.696367	0.124538	-0.000249	0.124787
7.29	0.701958	0.125448	-0.000257	0.125705
7.3	0.701818	0.126444	-0.000254	0.126698
7.31	0.706281	0.127479	-0.000238	0.127717
7.32	0.716039	0.128555	-0.000231	0.128786
7.33	0.723723	0.129614	-0.000239	0.129853
7.34	0.729253	0.13058	-0.000246	0.130826
7.35	0.732786	0.13158	-0.00025	0.13183
7.36	0.737247	0.132715	-0.000249	0.132964
7.37	0.746436	0.133727	-0.000241	0.133968
7.38	0.749042	0.13462	-0.000252	0.134872
7.39	0.741231	0.135757	-0.000255	0.136012
7.4	0.741505	0.136856	-0.000235	0.137091
7.41	0.747013	0.13768	-0.000245	0.137925
7.42	0.748691	0.138821	-0.000268	0.139089
7.43	0.761541	0.140044	-0.000259	0.140303
7.44	0.772571	0.140841	-0.000245	0.141086
7.45	0.765241	0.14179	-0.000249	0.142039
7.46	0.761859	0.142933	-0.000246	0.143179
7.47	0.770873	0.14383	-0.000248	0.144078
7.48	0.779003	0.144888	-0.00027	0.145158
7.49	0.784383	0.146055	-0.000263	0.146318
7.5	0.790493	0.146882	-0.000244	0.147126
7.51	0.79506	0.147792	-0.000265	0.148057
7.52	0.797767	0.148897	-0.000275	0.149172
7.53	0.805993	0.149772	-0.000257	0.150029
7.54	0.8167	0.150708	-0.000263	0.150971
7.55	0.822162	0.151853	-0.000287	0.15214
7.56	0.824387	0.152827	-0.000275	0.153102
7.57	0.827036	0.153763	-0.000263	0.154026
7.58	0.832165	0.154867	-0.00028	0.155147
7.59	0.836827	0.155816	-0.00028	0.156096
7.6	0.841707	0.156681	-0.000276	0.156957
7.61	0.850358	0.157789	-0.000277	0.158066
7.62	0.857516	0.158843	-0.000272	0.159115
7.63	0.864969	0.159763	-0.000283	0.160046
7.64	0.87198	0.160852	-0.000287	0.161139
7.65	0.872862	0.161888	-0.000278	0.162166
7.66	0.875945	0.162809	-0.000298	0.163107
7.67	0.885472	0.163977	-0.000301	0.164278
7.68	0.891617	0.165136	-0.000281	0.165417
7.69	0.892769	0.166012	-0.000285	0.166297
7.7	0.902828	0.167044	-0.000289	0.167333
7.71	0.912513	0.168241	-0.000277	0.168518
7.72	0.913718	0.169185	-0.000282	0.169467
7.73	0.921888	0.170172	-0.000298	0.17047
7.74	0.930989	0.171334	-0.0003	0.171634
7.75	0.931873	0.172204	-0.000283	0.172487
7.76	0.935356	0.173069	-0.000269	0.173338
7.77	0.943384	0.174253	-0.000293	0.174546
7.78	0.953868	0.175308	-0.000314	0.175622
7.79	0.962653	0.176288	-0.000291	0.176579
7.8	0.965639	0.177454	-0.000278	0.177732
7.81	0.969292	0.178412	-0.000292	0.178704
7.82	0.976329	0.179366	-0.000304	0.17967
7.83	0.984358	0.180591	-0.00031	0.180901
7.84	0.992037	0.181549	-0.000305	0.181854
7.85	0.999607	0.18237	-0.000294	0.182664
7.86	1.00757	0.183445	-0.000297	0.183742
7.87	1.01243	0.184465	-0.000303	0.184768
7.88	1.01569	0.185355	-0.000304	0.185659
7.89	1.01912	0.18643	-0.000315	0.186745
7.9	1.01953	0.187468	-0.000307	0.187775
7.91	1.02122	0.188343	-0.000288	0.188631
7.92	1.02934	0.18946	-0.000305	0.189765
7.93	1.04364	0.19065	-0.000324	0.190974
7.94	1.0527	0.191485	-0.00032	0.191805
7.95	1.05283	0.192348	-0.000318	0.192666
7.96	1.05716	0.193484	-0.00031	0.193794
7.97	1.07127	0.194461	-0.000304	0.194765
7.98	1.08287	0.195451	-0.000311	0.195762
7.99	1.0831	0.196615	-0.000326	0.196941
8	1.08517	0.197534	-0.00033	0.197864
8.01	1.09044	0.198502	-0.000309	0.198811
8.02	1.09714	0.199633	-0.000297	0.19993
8.03	1.10967	0.200522	-0.000314	0.200836
8.04	1.1103	0.201477	-0.000335	0.201812
8.05	1.10473	0.202659	-0.000331	0.20299
8.06	1.11563	0.203626	-0.000315	0.203941
8.07	1.13174	0.204556	-0.000325	0.204881
8.08	1.13866	0.205703	-0.000339	0.206042
8.09	1.14412	0.206678	-0.000329	0.207007
8.1	1.14971	0.207537	-0.000314	0.207851
8.11	1.15507	0.208579	-0.000319	0.208898
8.12	1.16305	0.20953	-0.000334	0.209864
8.13	1.16506	0.210423	-0.000334	0.210757
8.14	1.16845	0.211554	-0.000338	0.211892
8.15	1.18156	0.212616	-0.00034	0.212956
8.16	1.18849	0.21352	-0.000333	0.213853
8.17	1.19029	0.214682	-0.000334	0.215016
8.18	1.19794	0.215872	-0.000333	0.216205
8.19	1.20174	0.216696	-0.000326	0.217022
8.2	1.20318	0.217605	-0.000332	0.217937
8.21	1.21136	0.218716	-0.000346	0.219062
8.22	1.2216	0.219706	-0.000355	0.220061
8.23	1.22397	0.220784	-0.000349	0.221133
8.24	1.22276	0.221834	-0.000334	0.222168
8.25	1.23215	0.222792	-0.00033	0.223122
8.26	1.2409	0.223894	-0.000336	0.22423
8.27	1.24285	0.224912	-0.000345	0.225257
8.28	1.25097	0.225838	-0.000354	0.226192
8.29	1.2565	0.226872	-0.000347	0.227219
8.3	1.25512	0.227979	-0.000337	0.228316
8.31	1.26279	0.228912	-0.000342	0.229254
8.32	1.27365	0.229803	-0.000365	0.230168
8.33	1.27701	0.230855	-0.000374	0.231229
8.34	1.28366	0.231924	-0.000357	0.232281
8.35	1.29116	0.232925	-0.000362	0.233287
8.36	1.2953	0.233988	-0.000375	0.234363
8.37	1.30221	0.23501	-0.000372	0.235382
8.38	1.31208	0.235975	-0.000373	0.236348
8.39	1.32473	0.237094	-0.000362	0.237456
8.4	1.32907	0.238092	-0.000354	0.238446
8.41	1.32443	0.238933	-0.000364	0.239297
8.42	1.33047	0.240047	-0.00036	0.240407
8.43	1.3395	0.241231	-0.000359	0.24159
8.44	1.34288	0.242076	-0.000376	0.242452
8.45	1.35567	0.24301	-0.000379	0.243389
8.46	1.36969	0.244124	-0.000378	0.244502
8.47	1.36807	0.245122	-0.000392	0.245514
8.48	1.36918	0.246085	-0.000391	0.246476
8.49	1.38834	0.247099	-0.000369	0.247468
8.5	1.39879	0.248029	-0.000369	0.248398
8.51	1.39534	0.249037	-0.000392	0.249429
8.52	1.4024	0.250076	-0.000391	0.250467
8.53	1.41457	0.250968	-0.000374	0.251342
8.54	1.41863	0.252021	-0.000396	0.252417
8.55	1.4203	0.253174	-0.000416	0.25359
8.56	1.42566	0.254112	-0.000386	0.254498
8.57	1.4355	0.255112	-0.000373	0.255485
8.58	1.44556	0.256297	-0.000383	0.25668
8.59	1.4527	0.25735	-0.000365	0.257715
8.6	1.46115	0.258321	-0.000361	0.258682
8.61	1.46519	0.259366	-0.000389	0.259755
8.62	1.46851	0.260288	-0.000398	0.260686
8.63	1.47915	0.261194	-0.000395	0.261589
8.64	1.48574	0.26229	-0.000415	0.262705
8.65	1.48633	0.26337	-0.000421	0.263791
8.66	1.49195	0.264443	-0.000414	0.264857
8.67	1.50113	0.265493	-0.000408	0.265901
8.68	1.50792	0.266418	-0.000398	0.266816
8.69	1.51284	0.267349	-0.000395	0.267744
8.7	1.51606	0.268374	-0.000414	0.268788
8.71	1.52104	0.269384	-0.00043	0.269814
8.72	1.5314	0.270422	-0.000417	0.270839
8.73	1.53821	0.2714	-0.000416	0.271816
8.74	1.54368	0.27234	-0.000425	0.272765
8.75	1.55597	0.273403	-0.000404	0.273807
8.76	1.56344	0.274423	-0.000394	0.274817
8.77	1.56571	0.275433	-0.00042	0.275853
8.78	1.57327	0.2766	-0.000437	0.277037
8.79	1.58418	0.27757	-0.000434	0.278004
8.8	1.58867	0.27837	-0.000425	0.278795
8.81	1.5865	0.279362	-0.000418	0.27978
8.82	1.59108	0.280418	-0.000434	0.280852
8.83	1.60296	0.281383	-0.00044	0.281823
8.84	1.60966	0.282462	-0.000426	0.282888
8.85	1.61649	0.283523	-0.000437	0.28396
8.86	1.63072	0.284392	-0.000454	0.284846
8.87	1.63853	0.285378	-0.000448	0.285826
8.88	1.63966	0.286373	-0.000448	0.286821
8.89	1.64762	0.287206	-0.000442	0.287648
8.9	1.65609	0.288304	-0.000442	0.288746
8.91	1.66297	0.289555	-0.000452	0.290007
8.92	1.67233	0.290467	-0.000452	0.290919
8.93	1.67837	0.291404	-0.000455	0.291859
8.94	1.68159	0.292502	-0.000469	0.292971
8.95	1.68557	0.293409	-0.000473	0.293882
8.96	1.69239	0.294363	-0.000466	0.294829
8.97	1.70204	0.295582	-0.00046	0.296042
8.98	1.71012	0.296599	-0.000454	0.297053
8.99	1.71765	0.297494	-0.000461	0.297955
9	1.72714	0.298687	-0.000466	0.299153
9.01	1.73528	0.299692	-0.000459	0.300151
9.02	1.74175	0.300498	-0.000482	0.30098
9.03	1.74771	0.301701	-0.000502	0.302203
9.04	1.75426	0.302896	-0.000495	0.303391
9.05	1.76229	0.303675	-0.000489	0.304164
9.06	1.76899	0.304676	-0.000484	0.30516
9.07	1.77435	0.305861	-0.000485	0.306346
9.08	1.78311	0.306723	-0.000496	0.307219
9.09	1.79079	0.307721	-0.000505	0.308226
9.1	1.79344	0.308948	-0.000489	0.309437
9.11	1.79382	0.309863	-0.000477	0.31034
9.12	1.79617	0.310812	-0.000496	0.311308
9.13	1.80475	0.311877	-0.000513	0.31239
9.14	1.81383	0.312693	-0.000515	0.313208
9.15	1.81941	0.313636	-0.000514	0.31415
9.16	1.82586	0.31484	-0.000513	0.315353
9.17	1.83259	0.315825	-0.000512	0.316337
9.18	1.83596	0.316746	-0.000506	0.317252
9.19	1.83914	0.317862	-0.000507	0.318369
9.2	1.84921	0.318789	-0.000518	0.319307
9.21	1.85903	0.319628	-0.000526	0.320154
9.22	1.86559	0.320715	-0.000537	0.321252
9.23	1.87717	0.321734	-0.000532	0.322266
9.24	1.88717	0.322565	-0.000511	0.323076
9.25	1.88791	0.32359	-0.000519	0.324109
9.26	1.8945	0.324671	-0.000543	0.325214
9.27	1.90392	0.325612	-0.000549	0.326161
9.28	1.90539	0.326677	-0.000542	0.327219
9.29	1.91257	0.327698	-0.00054	0.328238
9.3	1.91909	0.328464	-0.000535	0.328999
9.31	1.91781	0.329442	-0.000531	0.329973
9.32	1.92582	0.330645	-0.000536	0.331181
9.33	1.93981	0.331578	-0.000554	0.332132
9.34	1.94679	0.332534	-0.000567	0.333101
9.35	1.95461	0.333691	-0.000554	0.334245
9.36	1.96819	0.334623	-0.000547	0.33517
9.37	1.98182	0.335504	-0.000564	0.336068
9.38	1.98852	0.336638	-0.00057	0.337208
9.39	1.99208	0.337705	-0.00056	0.338265
9.4	2.00181	0.338675	-0.000565	0.33924
9.41	2.01037	0.33988	-0.000583	0.340463
9.42	2.01589	0.341042	-0.000596	0.341638
9.43	2.02518	0.341949	-0.000607	0.342556
9.44	2.03094	0.342963	-0.000614	0.343577
9.45	2.03014	0.343934	-0.000603	0.344537
9.46	2.0374	0.34484	-0.000588	0.345428
9.47	2.05024	0.345954	-0.000596	0.34655
9.48	2.05358	0.347039	-0.000604	0.347643
9.49	2.05816	0.347971	-0.000597	0.348568
9.5	2.0704	0.349009	-0.000613	0.349622
9.51	2.07778	0.350122	-0.000634	0.350756
9.52	2.08242	0.351052	-0.000626	0.351678
9.53	2.08883	0.352029	-0.000618	0.352647
9.54	2.09002	0.353016	-0.000618	0.353634
9.55	2.09601	0.353858	-0.000623	0.354481
9.56	2.11474	0.35499	-0.000641	0.355631
9.57	2.12273	0.356157	-0.000638	0.356795
9.58	2.11861	0.357022	-0.000629	0.357651
9.59	2.12404	0.358092	-0.000641	0.358733
9.6	2.13392	0.35919	-0.000642	0.359832
9.61	2.1369	0.359996	-0.000643	0.360639
9.62	2.14168	0.36098	-0.000651	0.361631
9.63	2.15017	0.362098	-0.000642	0.36274
9.64	2.15775	0.362987	-0.000633	0.36362
9.65	2.16412	0.36396	-0.000639	0.364599
9.66	2.16808	0.365047	-0.000657	0.365704
9.67	2.17088	0.365914	-0.000663	0.366577
9.68	2.17769	0.366884	-0.000656	0.36754
9.69	2.18662	0.368074	-0.000673	0.368747
9.7	2.18862	0.368992	-0.000682	0.369674
9.71	2.19264	0.369793	-0.000662	0.370455
9.72	2.20577	0.370888	-0.000667	0.371555
9.73	2.2144	0.371939	-0.000683	0.372622
9.74	2.21915	0.372813	-0.000686	0.373499
9.75	2.22532	0.373866	-0.000689	0.374555
9.76	2.23103	0.37496	-0.000689	0.375649
9.77	2.23919	0.375911	-0.000691	0.376602
9.78	2.24772	0.376988	-0.000694	0.377682
9.79	2.25952	0.378092	-0.000696	0.378788
9.8	2.26711	0.37903	-0.000703	0.379733
9.81	2.26867	0.380177	-0.000703	0.38088
9.82	2.27947	0.381298	-0.000714	0.382012
9.83	2.28955	0.382057	-0.000722	0.382779
9.84	2.29203	0.383081	-0.000714	0.383795
9.85	2.30157	0.384409	-0.000711	0.38512
9.86	2.31589	0.385339	-0.000719	0.386058
9.87	2.32152	0.386122	-0.000734	0.386856
9.88	2.32592	0.387247	-0.000744	0.387991
9.89	2.33563	0.388257	-0.000749	0.389006
9.9	2.34372	0.389126	-0.000742	0.389868
9.91	2.34818	0.390197	-0.000737	0.390934
9.92	2.34996	0.391265	-0.000765	0.39203
9.93	2.35568	0.392223	-0.000773	0.392996
9.94	2.36757	0.393188	-0.000749	0.393937
9.95	2.3782	0.394248	-0.000763	0.395011
9.96	2.38811	0.395172	-0.000794	0.395966
9.97	2.39618	0.395984	-0.000791	0.396775
9.98	2.39589	0.397003	-0.000783	0.397786
9.99	2.39542	0.398054	-0.000789	0.398843
10	2.40335	0.399023	-0.00081	0.399833
10.01	2.41125	0.400135	-0.00082	0.400955
10.02	2.41938	0.401309	-0.000815	0.402124
10.03	2.42631	0.402181	-0.000833	0.403014
10.04	2.42973	0.4031	-0.000849	0.403949
10.05	2.43614	0.404224	-0.000836	0.40506
10.06	2.442	0.405057	-0.000839	0.405896
10.07	2.44243	0.405943	-0.00086	0.406803
10.08	2.4475	0.407252	-0.000863	0.408115
10.09	2.45787	0.408316	-0.000869	0.409185
10.1	2.46289	0.409063	-0.000894	0.409957
10.11	2.46768	0.410144	-0.00089	0.411034
10.12	2.47999	0.411274	-0.00087	0.412144
10.13	2.4936	0.41209	-0.000892	0.412982
10.14	2.50223	0.413052	-0.000922	0.413974
10.15	2.50863	0.41419	-0.000915	0.415105
10.16	2.51831	0.4152	-0.000916	0.416116
10.17	2.52848	0.416197	-0.000939	0.417136
10.18	2.53354	0.417215	-0.00095	0.418165
10.19	2.53462	0.41817	-0.000974	0.419144
10.2	2.54157	0.419227	-0.000993	0.42022
10.21	2.55562	0.420322	-0.000985	0.421307
10.22	2.56283	0.421303	-0.000988	0.422291
10.23	2.56193	0.42231	-0.00102	0.42333
10.24	2.57023	0.423326	-0.001053	0.424379
10.25	2.58292	0.424229	-0.001071	0.4253
10.26	2.58989	0.42527	-0.001093	0.426363
10.27	2.60226	0.426502	-0.001145	0.427647
10.28	2.61538	0.427476	-0.001233	0.428709
10.29	2.6176	0.428264	-0.001338	0.429602
10.3	2.6217	0.429367	-0.001472	0.430839
10.31	2.63047	0.430488	-0.001612	0.4321
10.32	2.63627	0.431419	-0.001713	0.433132
10.33	2.64024	0.432447	-0.001804	0.434251
10.34	2.64494	0.433359	-0.001905	0.435264
10.35	2.65064	0.434284	-0.001981	0.436265
10.36	2.65501	0.435402	-0.002028	0.43743
10.37	2.66671	0.436452	-0.002069	0.438521
10.38	2.68476	0.437435	-0.002114	0.439549
10.39	2.69134	0.438352	-0.002169	0.440521
10.4	2.69082	0.439279	-0.002215	0.441494
10.41	2.69921	0.440358	-0.002252	0.44261
10.42	2.70689	0.441367	-0.002282	0.443649
10.43	2.70663	0.442211	-0.002312	0.444523
10.44	2.7145	0.443238	-0.002355	0.445593
10.45	2.72679	0.444301	-0.0024	0.446701
10.46	2.72684	0.445265	-0.002443	0.447708
10.47	2.72864	0.446361	-0.002485	0.448846
10.48	2.74259	0.447346	-0.00253	0.449876
10.49	2.74922	0.448214	-0.002574	0.450788
10.5	2.75194	0.449286	-0.002623	0.451909
10.51	2.76108	0.450242	-0.002674	0.452916
10.52	2.76754	0.451068	-0.00273	0.453798
10.53	2.77448	0.452161	-0.002802	0.454963
10.54	2.78297	0.453282	-0.002874	0.456156
10.55	2.787	0.454177	-0.002947	0.457124
10.56	2.79146	0.455207	-0.003046	0.458253
10.57	2.79892	0.456332	-0.003165	0.459497
10.58	2.80602	0.457227	-0.003279	0.460506
10.59	2.8136	0.458172	-0.003418	0.46159
10.6	2.823	0.459314	-0.003631	0.462945
10.61	2.83296	0.460292	-0.003906	0.464198
10.62	2.84152	0.461254	-0.004213	0.465467
10.63	2.84924	0.46239	-0.004604	0.466994
10.64	2.85281	0.463318	-0.00515	0.468468
10.65	2.85367	0.46415	-0.005812	0.469962
10.66	2.86028	0.465281	-0.006434	0.471715
10.67	2.87478	0.466342	-0.006913	0.473255
10.68	2.89098	0.467304	-0.007304	0.474608
10.69	2.90068	0.468595	-0.00763	0.476225
10.7	2.90425	0.469636	-0.00785	0.477486
10.71	2.90791	0.470346	-0.008005	0.478351
10.72	2.91478	0.471369	-0.00814	0.479509
10.73	2.92247	0.472449	-0.00824	0.480689
10.74	2.93164	0.473417	-0.008311	0.481728
10.75	2.94465	0.474542	-0.008381	0.482923
10.76	2.9514	0.475547	-0.008439	0.483986
10.77	2.95348	0.476366	-0.008491	0.484857
10.78	2.95888	0.477458	-0.008544	0.486002
10.79	2.9655	0.478589	-0.008581	0.48717
10.8	2.97388	0.479429	-0.008618	0.488047
10.81	2.98487	0.480554	-0.008688	0.489242
10.82	2.99373	0.481637	-0.008749	0.490386
10.83	3.00243	0.48231	-0.008777	0.491087
10.84	3.01307	0.483471	-0.008832	0.492303
10.85	3.01708	0.484708	-0.008937	0.493645
10.86	3.01803	0.485335	-0.00903	0.494365
10.87	3.02503	0.486221	-0.009127	0.495348
10.88	3.03465	0.487517	-0.009285	0.496802
10.89	3.0399	0.488521	-0.009558	0.498079
10.9	3.045	0.489487	-0.010218	0.499705
10.91	3.05295	0.490594	-0.012626	0.50322
10.92	3.05773	0.491548	-0.019599	0.511147
10.93	3.06086	0.492456	-0.028465	0.520921
10.94	3.06876	0.493449	-0.030621	0.52407
10.95	3.08231	0.494426	-0.028375	0.522801
10.96	3.09184	0.495447	-0.028762	0.524209
10.97	3.09077	0.496544	-0.029551	0.526095
10.98	3.0883	0.49751	-0.028902	0.526412
10.99	3.09477	0.498411	-0.028938	0.527349
11	3.10411	0.499339	-0.029249	0.528588
11.01	3.10924	0.500319	-0.029047	0.529366
11.02	3.116	0.5014	-0.029042	0.530442
11.03	3.12751	0.50253	-0.029146	0.531676
11.04	3.13753	0.503557	-0.029084	0.532641
11.05	3.14321	0.504492	-0.02909	0.533582
11.06	3.14875	0.505553	-0.029121	0.534674
11.07	3.15537	0.506612	-0.029084	0.535696
11.08	3.16472	0.50743	-0.029096	0.536526
11.09	3.17458	0.508378	-0.029126	0.537504
11.1	3.1844	0.509525	-0.029115	0.53864
11.11	3.19569	0.510526	-0.029126	0.539652
11.12	3.20363	0.511414	-0.02916	0.540574
11.13	3.20596	0.512524	-0.02915	0.541674
11.14	3.21065	0.513624	-0.029119	0.542743
11.15	3.22088	0.514594	-0.029123	0.543717
11.16	3.23504	0.515582	-0.02914	0.544722
11.17	3.24824	0.516519	-0.029153	0.545672
11.18	3.24572	0.517597	-0.029156	0.546753
11.19	3.24022	0.518815	-0.029149	0.547964
11.2	3.2526	0.519682	-0.029154	0.548836
11.21	3.26538	0.520448	-0.02917	0.549618
11.22	3.27224	0.521626	-0.029172	0.550798
11.23	3.28278	0.5227	-0.029179	0.551879
11.24	3.28924	0.523436	-0.0292	0.552636
11.25	3.28663	0.524453	-0.029201	0.553654
11.26	3.29043	0.525575	-0.029194	0.554769
11.27	3.30192	0.526515	-0.029192	0.555707
11.28	3.30671	0.527586	-0.029191	0.556777
11.29	3.31369	0.528577	-0.029197	0.557774
11.3	3.32921	0.529441	-0.0292	0.558641
11.31	3.34092	0.530601	-0.02921	0.559811
11.32	3.34664	0.531716	-0.029227	0.560943
11.33	3.35066	0.532491	-0.029245	0.561736
11.34	3.3549	0.533362	-0.029253	0.562615
11.35	3.3588	0.534479	-0.029249	0.563728
11.36	3.36316	0.535557	-0.029254	0.564811
11.37	3.37112	0.536502	-0.029273	0.565775
11.38	3.37955	0.537461	-0.029283	0.566744
11.39	3.38536	0.538364	-0.029304	0.567668
11.4	3.38891	0.539357	-0.029368	0.568725
11.41	3.39679	0.540578	-0.029788	0.570366
11.42	3.40929	0.541674	-0.034846	0.57652
11.43	3.41507	0.542692	-0.052177	0.594869
11.44	3.41863	0.543715	-0.067543	0.611258
11.45	3.42408	0.544529	-0.064784	0.609313
11.46	3.4275	0.545453	-0.060858	0.606311
11.47	3.43611	0.546703	-0.064064	0.610767
11.48	3.4457	0.547761	-0.063974	0.611735
11.49	3.45055	0.548662	-0.062454	0.611116
11.5	3.46121	0.549793	-0.063495	0.613288
11.51	3.47495	0.550844	-0.063605	0.614449
11.52	3.48328	0.551734	-0.063023	0.614757
11.53	3.48358	0.552844	-0.063378	0.616222
11.54	3.48211	0.553942	-0.063462	0.617404
11.55	3.49243	0.554758	-0.063248	0.618006
11.56	3.50625	0.555769	-0.063378	0.619147
11.57	3.51268	0.556959	-0.0634	0.620359
11.58	3.51933	0.557931	-0.063301	0.621232
11.59	3.5263	0.558884	-0.063356	0.62224
11.6	3.5309	0.559901	-0.063379	0.62328
11.61	3.53868	0.560796	-0.063337	0.624133
11.62	3.54218	0.561766	-0.063365	0.625131
11.63	3.54549	0.562856	-0.063389	0.626245
11.64	3.5554	0.56373	-0.063364	0.627094
11.65	3.56215	0.56467	-0.063353	0.628023
11.66	3.56857	0.565819	-0.063368	0.629187
11.67	3.57587	0.566722	-0.063384	0.630106
11.68	3.57976	0.567523	-0.06338	0.630903
11.69	3.58467	0.568628	-0.063364	0.631992
11.7	3.59748	0.569695	-0.063361	0.633056
11.71	3.61009	0.570582	-0.063373	0.633955
11.72	3.61073	0.571657	-0.063395	0.635052
11.73	3.61091	0.572709	-0.063411	0.63612
11.74	3.62098	0.573519	-0.06341	0.636929
11.75	3.62741	0.574509	-0.063407	0.637916
11.76	3.6268	0.575664	-0.063409	0.639073
11.77	3.63326	0.576636	-0.06341	0.640046
11.78	3.64489	0.577616	-0.063404	0.64102
11.79	3.65055	0.578597	-0.063401	0.641998
11.8	3.65558	0.579491	-0.063418	0.642909
11.81	3.6635	0.580543	-0.063427	0.64397
11.82	3.67027	0.581595	-0.063413	0.645008
11.83	3.67368	0.58252	-0.06341	0.64593
11.84	3.67799	0.583622	-0.063422	0.647044
11.85	3.68861	0.584804	-0.063415	0.648219
11.86	3.69646	0.585718	-0.063406	0.649124
11.87	3.69747	0.586674	-0.063433	0.650107
11.88	3.70185	0.587799	-0.063442	0.651241
11.89	3.71056	0.588732	-0.06341	0.652142
11.9	3.71155	0.589696	-0.063404	0.6531
11.91	3.71074	0.590854	-0.063431	0.654285
11.92	3.72114	0.591852	-0.063454	0.655306
11.93	3.73288	0.592829	-0.063457	0.656286
11.94	3.73891	0.593951	-0.063459	0.65741
11.95	3.74374	0.59491	-0.063465	0.658375
11.96	3.74762	0.595893	-0.063447	0.65934
11.97	3.75034	0.597111	-0.063427	0.660538
11.98	3.75467	0.598157	-0.063447	0.661604
11.99	3.76593	0.598984	-0.063471	0.662455
12	3.77895	0.600058	-0.063461	0.663519
12.01	3.78404	0.60114	-0.063451	0.664591
12.02	3.78962	0.602001	-0.06346	0.665461
12.03	3.80107	0.603006	-0.063471	0.666477
12.04	3.80795	0.604067	-0.063484	0.667551
12.05	3.80918	0.604949	-0.063485	0.668434
12.06	3.81511	0.605827	-0.063484	0.669311
12.07	3.82878	0.606875	-0.063501	0.670376
12.08	3.83803	0.607891	-0.063514	0.671405
12.09	3.84076	0.608885	-0.063511	0.672396
12.1	3.84742	0.609967	-0.063523	0.67349
12.11	3.85483	0.61096	-0.063531	0.674491
12.12	3.86012	0.611924	-0.063522	0.675446
12.13	3.8695	0.612905	-0.063534	0.676439
12.14	3.87643	0.613754	-0.063559	0.677313
12.15	3.87826	0.614636	-0.063564	0.6782
12.16	3.88091	0.615813	-0.063591	0.679404
12.17	3.88228	0.616964	-0.064812	0.681776
12.18	3.88567	0.617854	-0.075672	0.693526
12.19	3.89632	0.618774	-0.098383	0.717157
12.2	3.90572	0.619755	-0.107511	0.727266
12.21	3.9143	0.620718	-0.100345	0.721063
12.22	3.92316	0.621806	-0.100134	0.72194
12.23	3.92697	0.622833	-0.103406	0.726239
12.24	3.92988	0.623785	-0.101519	0.725304
12.25	3.93403	0.624925	-0.101125	0.72605
12.26	3.94158	0.625927	-0.102349	0.728276
12.27	3.95033	0.626816	-0.101757	0.728573
12.28	3.95649	0.627839	-0.101531	0.72937
12.29	3.96088	0.628766	-0.101974	0.73074
12.3	3.96798	0.629681	-0.101786	0.731467
12.31	3.97943	0.63074	-0.101707	0.732447
12.32	3.99219	0.631863	-0.101875	0.733738
12.33	4.00016	0.632884	-0.101801	0.734685
12.34	4.00166	0.63389	-0.101783	0.735673
12.35	4.0082	0.634991	-0.101858	0.736849
12.36	4.02244	0.635958	-0.101798	0.737756
12.37	4.02845	0.636939	-0.101773	0.738712
12.38	4.02762	0.638008	-0.101842	0.73985
12.39	4.03348	0.638934	-0.101831	0.740765
12.4	4.03887	0.640012	-0.101792	0.741804
12.41	4.03941	0.641119	-0.101815	0.742934
12.42	4.04688	0.642024	-0.10185	0.743874
12.43	4.06126	0.643042	-0.101855	0.744897
12.44	4.06746	0.644095	-0.101843	0.745938
12.45	4.06743	0.644916	-0.101831	0.746747
12.46	4.07411	0.645787	-0.101843	0.74763
12.47	4.08137	0.646893	-0.101873	0.748766
12.48	4.08725	0.647914	-0.101869	0.749783
12.49	4.09743	0.648916	-0.101848	0.750764
12.5	4.10271	0.650043	-0.101857	0.7519
12.51	4.10466	0.651002	-0.101865	0.752867
12.52	4.11285	0.651838	-0.101849	0.753687
12.53	4.12249	0.652806	-0.101837	0.754643
12.54	4.13328	0.653803	-0.101845	0.755648
12.55	4.14342	0.654824	-0.101857	0.756681
12.56	4.14622	0.655972	-0.101852	0.757824
12.57	4.14945	0.657053	-0.101851	0.758904
12.58	4.15495	0.657901	-0.101875	0.759776
12.59	4.15739	0.658833	-0.101866	0.760699
12.6	4.16635	0.660003	-0.101842	0.761845
12.61	4.18013	0.660979	-0.10187	0.762849
12.62	4.18775	0.66185	-0.101892	0.763742
12.63	4.18962	0.662947	-0.101881	0.764828
12.64	4.19656	0.664024	-0.101885	0.765909
12.65	4.20987	0.664983	-0.101891	0.766874
12.66	4.21787	0.666107	-0.10189	0.767997
12.67	4.22234	0.667134	-0.101891	0.769025
12.68	4.22879	0.668001	-0.101891	0.769892
12.69	4.23157	0.669126	-0.101898	0.771024
12.7	4.22737	0.670175	-0.101909	0.772084
12.71	4.2313	0.671045	-0.101911	0.772956
12.72	4.24744	0.672127	-0.1019	0.774027
12.73	4.25691	0.673166	-0.1019	0.775066
12.74	4.25484	0.674028	-0.101905	0.775933
12.75	4.25527	0.675057	-0.101909	0.776966
12.76	4.26184	0.676188	-0.101923	0.778111
12.77	4.27044	0.677104	-0.101916	0.77902
12.78	4.28036	0.678065	-0.101903	0.779968
12.79	4.28834	0.679168	-0.101922	0.78109
12.8	4.29268	0.680092	-0.101936	0.782028
12.81	4.29527	0.681106	-0.101936	0.783042
12.82	4.29657	0.682244	-0.101939	0.784183
12.83	4.29954	0.683119	-0.101934	0.785053
12.84	4.30867	0.684095	-0.101924	0.786019
12.85	4.3174	0.685211	-0.101935	0.787146
12.86	4.3184	0.686071	-0.10196	0.788031
12.87	4.3195	0.686989	-0.101951	0.78894
12.88	4.32757	0.688074	-0.101945	0.790019
12.89	4.33841	0.688927	-0.101967	0.790894
12.9	4.34362	0.689818	-0.101955	0.791773
12.91	4.3446	0.690931	-0.101942	0.792873
12.92	4.34866	0.691929	-0.101969	0.793898
12.93	4.35304	0.692966	-0.101978	0.794944
12.94	4.36046	0.694007	-0.101988	0.795995
12.95	4.37	0.694797	-0.102011	0.796808
12.96	4.3736	0.695756	-0.101972	0.797728
12.97	4.37617	0.69695	-0.101954	0.798904
12.98	4.3815	0.697935	-0.10201	0.799945
12.99	4.38793	0.698837	-0.102015	0.800852
13	4.3956	0.699941	-0.101983	0.801924
13.01	4.40395	0.701003	-0.102001	0.803004
13.02	4.41055	0.701821	-0.102018	0.803839
13.03	4.41522	0.702846	-0.102011	0.804857
13.04	4.41886	0.703954	-0.102016	0.80597
13.05	4.42153	0.704896	-0.10204	0.806936
13.06	4.42365	0.705961	-0.102068	0.808029
13.07	4.42342	0.706977	-0.102086	0.809063
13.08	4.42755	0.707882	-0.102754	0.810636
13.09	4.4375	0.70901	-0.111636	0.820646
13.1	4.44233	0.71008	-0.136144	0.846224
13.11	4.45064	0.710848	-0.151298	0.862146
13.12	4.46301	0.711846	-0.144471	0.856317
13.13	4.46482	0.713097	-0.141895	0.854992
13.14	4.46951	0.714002	-0.14623	0.860232
13.15	4.48172	0.71488	-0.144801	0.859681
13.16	4.4867	0.716047	-0.143559	0.859606
13.17	4.48844	0.716998	-0.145116	0.862114
13.18	4.49442	0.717947	-0.14476	0.862707
13.19	4.50032	0.71917	-0.144201	0.863371
13.2	4.50736	0.720194	-0.144744	0.864938
13.21	4.51795	0.721111	-0.144679	0.86579
13.22	4.52419	0.722168	-0.144461	0.866629
13.23	4.52608	0.723264	-0.144647	0.867911
13.24	4.52631	0.724259	-0.144624	0.868883
13.25	4.52916	0.725058	-0.144545	0.869603
13.26	4.53501	0.725951	-0.144636	0.870587
13.27	4.54227	0.727116	-0.144629	0.871745
13.28	4.54962	0.728147	-0.144576	0.872723
13.29	4.55636	0.729067	-0.144631	0.873698
13.3	4.56571	0.730097	-0.14464	0.874737
13.31	4.57048	0.730986	-0.144591	0.875577
13.32	4.57039	0.731897	-0.144601	0.876498
13.33	4.57421	0.733078	-0.144632	0.87771
13.34	4.5822	0.734193	-0.14463	0.878823
13.35	4.58751	0.735168	-0.144637	0.879805
13.36	4.58753	0.736133	-0.144639	0.880772
13.37	4.59084	0.737114	-0.144617	0.881731
13.38	4.59942	0.738158	-0.144619	0.882777
13.39	4.60525	0.739199	-0.144626	0.883825
13.4	4.60881	0.740137	-0.144623	0.88476
13.41	4.61494	0.740989	-0.144643	0.885632
13.42	4.61827	0.741923	-0.144657	0.88658
13.43	4.62184	0.742975	-0.144629	0.887604
13.44	4.62894	0.743907	-0.144625	0.888532
13.45	4.63288	0.744896	-0.144665	0.889561
13.46	4.63783	0.74602	-0.144668	0.890688
13.47	4.64395	0.74703	-0.144638	0.891668
13.48	4.64714	0.748005	-0.144642	0.892647
13.49	4.65483	0.748994	-0.144653	0.893647
13.5	4.66345	0.749995	-0.14464	0.894635
13.51	4.66941	0.751083	-0.144641	0.895724
13.52	4.67681	0.75211	-0.14465	0.89676
13.53	4.68169	0.752963	-0.144657	0.89762
13.54	4.68352	0.753931	-0.144668	0.898599
13.55	4.69177	0.755047	-0.144657	0.899704
13.56	4.70702	0.75607	-0.144637	0.900707
13.57	4.71552	0.756996	-0.14466	0.901656
13.58	4.71306	0.758025	-0.144686	0.902711
13.59	4.71535	0.759112	-0.144671	0.903783
13.6	4.73041	0.760135	-0.144674	0.904809
13.61	4.73617	0.761212	-0.144693	0.905905
13.62	4.73709	0.762184	-0.144681	0.906865
13.63	4.74703	0.763004	-0.144669	0.907673
13.64	4.75137	0.764035	-0.144676	0.908711
13.65	4.75729	0.765157	-0.144682	0.909839
13.66	4.76768	0.766131	-0.144687	0.910818
13.67	4.77146	0.767167	-0.144696	0.911863
13.68	4.77824	0.768265	-0.144685	0.91295
13.69	4.78933	0.769175	-0.144675	0.91385
13.7	4.79528	0.770148	-0.144696	0.914844
13.71	4.80069	0.77119	-0.144712	0.915902
13.72	4.80972	0.772162	-0.144703	0.916865
13.73	4.82093	0.773196	-0.144695	0.917891
13.74	4.82656	0.774153	-0.144701	0.918854
13.75	4.82524	0.775031	-0.144721	0.919752
13.76	4.82492	0.7761	-0.14472	0.92082
13.77	4.83141	0.777134	-0.144699	0.921833
13.78	4.83923	0.77792	-0.144704	0.922624
13.79	4.84456	0.778937	-0.144736	0.923673
13.8	4.8542	0.780171	-0.144746	0.924917
13.81	4.86182	0.781076	-0.144725	0.925801
13.82	4.86006	0.781975	-0.144699	0.926674
13.83	4.86028	0.783103	-0.14471	0.927813
13.84	4.86609	0.784029	-0.144734	0.928763
13.85	4.87015	0.784939	-0.144723	0.929662
13.86	4.87573	0.786073	-0.144725	0.930798
13.87	4.88523	0.786985	-0.144754	0.931739
13.88	4.89023	0.787878	-0.144755	0.932633
13.89	4.89106	0.789051	-0.144733	0.933784
13.9	4.89493	0.790101	-0.144727	0.934828
13.91	4.90103	0.791005	-0.144731	0.935736
13.92	4.9082	0.792082	-0.144739	0.936821
13.93	4.915	0.793139	-0.144754	0.937893
13.94	4.91772	0.794089	-0.14477	0.938859
13.95	4.91906	0.795116	-0.144769	0.939885
13.96	4.92605	0.796152	-0.144749	0.940901
13.97	4.9314	0.797112	-0.144741	0.941853
13.98	4.93536	0.798134	-0.144754	0.942888
13.99	4.94229	0.799209	-0.144761	0.94397
14	4.94684	0.8002	-0.144755	0.944955
14.01	4.95518	0.801262	-0.144757	0.946019
14.02	4.96076	0.802402	-0.144769	0.947171
14.03	4.95996	0.803282	-0.144781	0.948063
14.04	4.96614	0.804221	-0.144788	0.949009
14.05	4.97355	0.805423	-0.144786	0.950209
14.06	4.9776	0.806387	-0.144792	0.951179
14.07	4.9859	0.807247	-0.1448	0.952047
14.08	4.99268	0.808282	-0.144784	0.953066
14.09	4.99502	0.809203	-0.144778	0.953981
14.1	5.00239	0.810136	-0.144805	0.954941
14.11	5.01068	0.811247	-0.144812	0.956059
14.12	5.0156	0.812209	-0.144809	0.957018
14.13	5.02104	0.813083	-0.144814	0.957897
14.14	5.03072	0.814141	-0.14481	0.958951
14.15	5.03699	0.815166	-0.144822	0.959988
14.16	5.04139	0.816081	-0.144857	0.960938
14.17	5.05042	0.817185	-0.144865	0.96205
14.18	5.05626	0.818229	-0.144844	0.963073
14.19	5.05809	0.819053	-0.144841	0.963894
14.2	5.06316	0.820045	-0.144862	0.964907
14.21	5.07213	0.821154	-0.144892	0.966046
14.22	5.08129	0.822029	-0.144914	0.966943
14.23	5.08802	0.822873	-0.145187	0.96806
14.24	5.09317	0.824015	-0.150938	0.974953
14.25	5.10235	0.825089	-0.172752	0.997841
14.26	5.10837	0.826023	-0.192942	1.01897
14.27	5.10924	0.827168	-0.189499	1.01667
14.28	5.11849	0.828124	-0.18415	1.01227
14.29	5.13007	0.828983	-0.188335	1.01732
14.3	5.13213	0.830149	-0.188326	1.01848
14.31	5.1383	0.831184	-0.18632	1.0175
14.32	5.15407	0.832087	-0.187657	1.01974
14.33	5.16192	0.833169	-0.187801	1.02097
14.34	5.16113	0.834174	-0.187018	1.02119
14.35	5.16848	0.835124	-0.187473	1.0226
14.36	5.17649	0.836227	-0.187559	1.02379
14.37	5.17653	0.837374	-0.187246	1.02462
14.38	5.17948	0.838356	-0.187423	1.02578
14.39	5.18546	0.839304	-0.18749	1.02679
14.4	5.18948	0.840336	-0.187376	1.02771
14.41	5.19524	0.841328	-0.187426	1.02875
14.42	5.20249	0.842402	-0.187436	1.02984
14.43	5.2059	0.843446	-0.187385	1.03083
14.44	5.20483	0.844327	-0.187418	1.03174
14.45	5.20523	0.845386	-0.187465	1.03285
14.46	5.20824	0.846439	-0.187445	1.03388
14.47	5.2132	0.847258	-0.187434	1.03469
14.48	5.21936	0.848316	-0.187452	1.03577
14.49	5.22526	0.849394	-0.187446	1.03684
14.5	5.2315	0.850179	-0.187454	1.03763
14.51	5.23635	0.851141	-0.187479	1.03862
14.52	5.23921	0.852246	-0.187466	1.03971
14.53	5.24513	0.853171	-0.187449	1.04062
14.54	5.25437	0.854132	-0.187463	1.04159
14.55	5.25806	0.855183	-0.187473	1.04266
14.56	5.25915	0.856022	-0.187465	1.04349
14.57	5.26682	0.856941	-0.187461	1.0444
14.58	5.26894	0.858142	-0.187474	1.04562
14.59	5.26322	0.85913	-0.187479	1.04661
14.6	5.26961	0.860004	-0.187473	1.04748
14.61	5.28257	0.861121	-0.187478	1.0486
14.62	5.28637	0.862154	-0.187479	1.04963
14.63	5.28862	0.863024	-0.187467	1.05049
14.64	5.29257	0.864081	-0.187476	1.05156
14.65	5.29228	0.865097	-0.187499	1.0526
14.66	5.2939	0.865902	-0.1875	1.0534
14.67	5.30232	0.866998	-0.187492	1.05449
14.68	5.30896	0.868195	-0.187501	1.0557
14.69	5.31272	0.869052	-0.187506	1.05656
14.7	5.31903	0.870013	-0.187487	1.0575
14.71	5.31653	0.87118	-0.187479	1.05866
14.72	5.30596	0.872185	-0.18749	1.05968
14.73	5.3121	0.873201	-0.187498	1.0607
14.74	5.32668	0.874349	-0.187508	1.06186
14.75	5.32763	0.875206	-0.187512	1.06272
14.76	5.33241	0.876037	-0.187505	1.06354
14.77	5.34431	0.877215	-0.18751	1.06473
14.78	5.34212	0.878179	-0.187517	1.0657
14.79	5.33735	0.879087	-0.18751	1.0666
14.8	5.35004	0.880324	-0.187508	1.06783
14.81	5.36159	0.881329	-0.187508	1.06884
14.82	5.35936	0.882184	-0.187511	1.0697
14.83	5.36044	0.883294	-0.187526	1.07082
14.84	5.36496	0.884359	-0.187535	1.07189
14.85	5.36647	0.885245	-0.187534	1.07278
14.86	5.3727	0.886197	-0.18753	1.07373
14.87	5.38487	0.887178	-0.187545	1.07472
14.88	5.39598	0.888061	-0.18755	1.07561
14.89	5.39716	0.889143	-0.187523	1.07667
14.9	5.38849	0.890258	-0.187521	1.07778
14.91	5.38808	0.89114	-0.187547	1.07869
14.92	5.40528	0.892116	-0.187551	1.07967
14.93	5.4189	0.893163	-0.187546	1.08071
14.94	5.41683	0.894075	-0.187538	1.08161
14.95	5.41994	0.894991	-0.187521	1.08251
14.96	5.43351	0.896076	-0.187533	1.08361
14.97	5.43885	0.897136	-0.187552	1.08469
14.98	5.43697	0.898112	-0.187544	1.08566
14.99	5.4362	0.899116	-0.187551	1.08667
15	5.43816	0.899998	-0.187568	1.08757
15.01	5.4431	0.901029	-0.187558	1.08859
15.02	5.44647	0.902175	-0.187549	1.08972
15.03	5.4501	0.902963	-0.187558	1.09052
15.04	5.45625	0.9038	-0.187567	1.09137
15.05	5.46042	0.905032	-0.187575	1.09261
15.06	5.46382	0.906167	-0.187573	1.09374
15.07	5.46828	0.90714	-0.187561	1.0947
15.08	5.46913	0.908257	-0.187565	1.09582
15.09	5.46895	0.909341	-0.187586	1.09693
15.1	5.47309	0.910257	-0.187583	1.09784
15.11	5.47701	0.911222	-0.187559	1.09878
15.12	5.48347	0.912186	-0.187567	1.09975
15.13	5.49046	0.913141	-0.187587	1.10073
15.14	5.48863	0.91435	-0.187588	1.10194
15.15	5.48914	0.915426	-0.1876	1.10303
15.16	5.49992	0.916243	-0.187597	1.10384
15.17	5.50711	0.917292	-0.187579	1.10487
15.18	5.50809	0.918378	-0.187585	1.10596
15.19	5.51245	0.919211	-0.18758	1.10679
15.2	5.51847	0.920212	-0.18757	1.10778
15.21	5.52041	0.921421	-0.187577	1.109
15.22	5.52102	0.922353	-0.187583	1.10994
15.23	5.52532	0.92325	-0.187585	1.11084
15.24	5.53171	0.924426	-0.187595	1.11202
15.25	5.53898	0.925399	-0.18761	1.11301
15.26	5.5427	0.926237	-0.187608	1.11385
15.27	5.54299	0.927301	-0.187592	1.11489
15.28	5.54824	0.928349	-0.187605	1.11595
15.29	5.551	0.92931	-0.187631	1.11694
15.3	5.55095	0.930374	-0.18763	1.118
15.31	5.55845	0.931291	-0.187618	1.11891
15.32	5.56281	0.93212	-0.187611	1.11973
15.33	5.55858	0.933192	-0.187607	1.1208
15.34	5.56027	0.934142	-0.187604	1.12175
15.35	5.56716	0.934984	-0.187603	1.12259
15.36	5.56861	0.936099	-0.187593	1.12369
15.37	5.57147	0.937188	-0.187608	1.1248
15.38	5.57733	0.938078	-0.187645	1.12572
15.39	5.58049	0.939132	-0.187638	1.12677
15.4	5.58343	0.940186	-0.187603	1.12779
15.41	5.58694	0.941098	-0.187613	1.12871
15.42	5.59454	0.942103	-0.18765	1.12975
15.43	5.60121	0.943208	-0.187659	1.13087
15.44	5.60331	0.944242	-0.18764	1.13188
15.45	5.60362	0.945161	-0.187617	1.13278
15.46	5.60449	0.946169	-0.187629	1.1338
15.47	5.60945	0.947232	-0.187651	1.13488
15.48	5.61436	0.948084	-0.187652	1.13574
15.49	5.62087	0.949029	-0.187661	1.13669
15.5	5.63064	0.950223	-0.187682	1.13791
15.51	5.63515	0.951235	-0.187686	1.13892
15.52	5.63743	0.952069	-0.18768	1.13975
15.53	5.64319	0.953151	-0.187675	1.14083
15.54	5.64694	0.954266	-0.187674	1.14194
15.55	5.65129	0.955174	-0.187685	1.14286
15.56	5.66017	0.956218	-0.187688	1.14391
15.57	5.66165	0.957236	-0.187684	1.14492
15.58	5.65654	0.958104	-0.187702	1.14581
15.59	5.65616	0.959222	-0.187719	1.14694
15.6	5.65832	0.960296	-0.18771	1.14801
15.61	5.66184	0.961084	-0.187703	1.14879
15.62	5.66838	0.962129	-0.187715	1.14984
15.63	5.67348	0.963374	-0.18773	1.1511
15.64	5.67949	0.964309	-0.187727	1.15204
15.65	5.6876	0.965263	-0.187733	1.153
15.66	5.68982	0.966356	-0.188061	1.15442
15.67	5.69171	0.967276	-0.19403	1.16131
15.68	5.69773	0.968239	-0.215607	1.18385
15.69	5.70516	0.96926	-0.234271	1.20353
15.7	5.71295	0.97022	-0.230096	1.20032
15.71	5.71897	0.971309	-0.225358	1.19667
15.72	5.72353	0.972391	-0.229537	1.20193
15.73	5.73	0.973189	-0.22924	1.20243
15.74	5.73229	0.97404	-0.227398	1.20144
15.75	5.72785	0.975266	-0.228763	1.20403
15.76	5.72888	0.976398	-0.228816	1.20521
15.77	5.74023	0.977239	-0.228088	1.20533
15.78	5.75123	0.9782	-0.228553	1.20675
15.79	5.75431	0.979334	-0.228597	1.20793
15.8	5.75347	0.980247	-0.228294	1.20854
15.81	5.7555	0.981186	-0.228479	1.20967
15.82	5.76029	0.982348	-0.228538	1.21089
15.83	5.76212	0.983359	-0.228415	1.21177
15.84	5.76188	0.984309	-0.228456	1.21277
15.85	5.76841	0.985316	-0.228479	1.2138
15.86	5.77807	0.986258	-0.228444	1.2147
15.87	5.78426	0.987246	-0.228476	1.21572
15.88	5.78918	0.988368	-0.228487	1.21686
15.89	5.79101	0.98941	-0.228467	1.21788
15.9	5.79261	0.99032	-0.228487	1.21881
15.91	5.80077	0.991359	-0.228498	1.21986
15.92	5.80674	0.992364	-0.228486	1.22085
15.93	5.80716	0.993223	-0.228491	1.22171
15.94	5.81039	0.994195	-0.228496	1.22269
15.95	5.81751	0.995174	-0.228472	1.22365
15.96	5.82464	0.996121	-0.228482	1.2246
15.97	5.82735	0.997257	-0.228507	1.22576
15.98	5.82984	0.998364	-0.228494	1.22686
15.99	5.83725	0.999189	-0.228503	1.22769
16	5.84187	1.00011	-0.228522	1.22863
16.01	5.84426	1.00122	-0.228504	1.22973
16.02	5.85616	1.00219	-0.228493	1.23068
16.03	5.86906	1.00314	-0.228501	1.23165
16.04	5.86676	1.00425	-0.228509	1.23276
16.05	5.86257	1.00525	-0.228513	1.23376
16.06	5.87225	1.0062	-0.228512	1.23471
16.07	5.88048	1.00726	-0.228499	1.23576
16.08	5.88262	1.00823	-0.228495	1.23672
16.09	5.89315	1.00922	-0.228519	1.23774
16.1	5.90575	1.01029	-0.228531	1.23882
16.11	5.90355	1.01113	-0.228496	1.23963
16.12	5.89951	1.01205	-0.228483	1.24053
16.13	5.91227	1.01328	-0.228506	1.24179
16.14	5.9224	1.01434	-0.228506	1.24285
16.15	5.91791	1.01516	-0.228497	1.24365
16.16	5.92134	1.01618	-0.228501	1.24468
16.17	5.93769	1.01728	-0.228504	1.24578
16.18	5.94308	1.01829	-0.228509	1.2468
16.19	5.93792	1.01932	-0.228514	1.24784
16.2	5.94077	1.02027	-0.228525	1.2488
16.21	5.94704	1.02122	-0.228535	1.24975
16.22	5.95161	1.02229	-0.22852	1.25081
16.23	5.95963	1.02329	-0.22852	1.25181
16.24	5.97195	1.02415	-0.228532	1.25269
16.25	5.98136	1.02518	-0.228518	1.2537
16.26	5.98501	1.02628	-0.228516	1.2548
16.27	5.9943	1.02718	-0.228528	1.25571
16.28	6.00352	1.02812	-0.228531	1.25665
16.29	6.00103	1.02917	-0.228544	1.25771
16.3	6.00096	1.03009	-0.228537	1.25863
16.31	6.00982	1.0311	-0.228513	1.25961
16.32	6.01623	1.03216	-0.228529	1.26069
16.33	6.02275	1.03311	-0.228548	1.26166
16.34	6.03072	1.03418	-0.228544	1.26273
16.35	6.03547	1.03533	-0.228556	1.26388
16.36	6.03978	1.0362	-0.228561	1.26476
16.37	6.04085	1.03705	-0.228545	1.2656
16.38	6.04006	1.03815	-0.228549	1.2667
16.39	6.04599	1.03921	-0.228572	1.26778
16.4	6.05437	1.04014	-0.228571	1.26871
16.41	6.06112	1.0412	-0.228557	1.26975
16.42	6.0671	1.04223	-0.228548	1.27078
16.43	6.06794	1.04318	-0.228539	1.27172
16.44	6.06888	1.04421	-0.228547	1.27276
16.45	6.07615	1.04519	-0.228568	1.27376
16.46	6.08096	1.04623	-0.228576	1.27481
16.47	6.0816	1.04742	-0.228573	1.27599
16.48	6.08522	1.0485	-0.228558	1.27706
16.49	6.08994	1.0495	-0.228551	1.27805
16.5	6.09607	1.05045	-0.228568	1.27902
16.51	6.10225	1.05136	-0.228582	1.27994
16.52	6.10421	1.05241	-0.22857	1.28098
16.53	6.10592	1.05344	-0.228568	1.28201
16.54	6.10881	1.0543	-0.228585	1.28289
16.55	6.11436	1.05534	-0.228593	1.28393
16.56	6.1232	1.05637	-0.228604	1.28497
16.57	6.12746	1.05729	-0.2286	1.28589
16.58	6.13306	1.05838	-0.228578	1.28696
16.59	6.14348	1.05931	-0.228579	1.28789
16.6	6.14679	1.06011	-0.228592	1.2887
16.61	6.14838	1.06124	-0.228594	1.28983
16.62	6.15773	1.06228	-0.228595	1.29088
16.63	6.16284	1.06311	-0.228593	1.2917
16.64	6.15972	1.0642	-0.228592	1.29279
16.65	6.1641	1.06523	-0.228599	1.29383
16.66	6.17283	1.06607	-0.228609	1.29468
16.67	6.17438	1.06716	-0.22861	1.29577
16.68	6.17842	1.06826	-0.2286	1.29686
16.69	6.18785	1.06903	-0.228605	1.29764
16.7	6.19008	1.06997	-0.228618	1.29859
16.71	6.19182	1.07112	-0.228622	1.29974
16.72	6.20213	1.07209	-0.228634	1.30072
16.73	6.204	1.07309	-0.228631	1.30172
16.74	6.20205	1.07417	-0.228609	1.30278
16.75	6.21608	1.07508	-0.228627	1.30371
16.76	6.22772	1.07605	-0.228651	1.3047
16.77	6.22326	1.0772	-0.228634	1.30583
16.78	6.21852	1.07816	-0.228618	1.30678
16.79	6.22192	1.07911	-0.22863	1.30774
16.8	6.22723	1.08026	-0.228642	1.3089
16.81	6.22648	1.08123	-0.228637	1.30987
16.82	6.22682	1.08215	-0.228631	1.31078
16.83	6.23469	1.08327	-0.22864	1.31191
16.84	6.2392	1.08426	-0.228651	1.31291
16.85	6.24106	1.08518	-0.22866	1.31384
16.86	6.24528	1.08631	-0.228662	1.31497
16.87	6.24829	1.08731	-0.228657	1.31597
16.88	6.25506	1.0882	-0.228662	1.31686
16.89	6.26581	1.08939	-0.228681	1.31808
16.9	6.26618	1.09056	-0.228676	1.31923
16.91	6.26022	1.09137	-0.228662	1.32004
16.92	6.26493	1.0924	-0.228672	1.32107
16.93	6.27185	1.09358	-0.228675	1.32225
16.94	6.2741	1.09443	-0.228667	1.32309
16.95	6.28317	1.09531	-0.228673	1.32398
16.96	6.29062	1.09641	-0.228671	1.32508
16.97	6.2911	1.09738	-0.22867	1.32605
16.98	6.30001	1.09828	-0.22869	1.32697
16.99	6.31099	1.09921	-0.228691	1.3279
17	6.31328	1.10008	-0.228674	1.32876
17.01	6.31913	1.10116	-0.228685	1.32985
17.02	6.32762	1.10231	-0.228714	1.33103
17.03	6.33001	1.10319	-0.228715	1.3319
17.04	6.33361	1.10409	-0.228698	1.33279
17.05	6.34268	1.10515	-0.228715	1.33387
17.06	6.3496	1.10613	-0.228744	1.33488
17.07	6.35571	1.10706	-0.228736	1.33579
17.08	6.36496	1.10816	-0.228722	1.33688
17.09	6.3687	1.10923	-0.22874	1.33797
17.1	6.36969	1.11019	-0.228765	1.33895
17.11	6.3745	1.11127	-0.229126	1.34039
17.12	6.38264	1.11223	-0.235972	1.3482
17.13	6.38813	1.11314	-0.25982	1.37296
17.14	6.38972	1.11432	-0.279567	1.39389
17.15	6.39227	1.11533	-0.27463	1.38996
17.16	6.39375	1.11616	-0.269802	1.38596
17.17	6.39141	1.11727	-0.274357	1.39162
17.18	6.39721	1.11833	-0.273886	1.39221
17.19	6.40869	1.1193	-0.271994	1.39129
17.2	6.41247	1.12043	-0.273463	1.39389
17.21	6.41514	1.12138	-0.273444	1.39483
17.22	6.42132	1.12217	-0.272708	1.39488
17.23	6.43309	1.12331	-0.273211	1.39652
17.24	6.44284	1.12443	-0.273255	1.39769
17.25	6.44344	1.12521	-0.272982	1.3982
17.26	6.44807	1.12624	-0.273158	1.3994
17.27	6.45737	1.1274	-0.27318	1.40058
17.28	6.45913	1.12844	-0.273072	1.40151
17.29	6.46149	1.12941	-0.273139	1.40255
17.3	6.46998	1.13027	-0.273152	1.40342
17.31	6.47577	1.1312	-0.273103	1.40431
17.32	6.47775	1.13231	-0.273128	1.40544
17.33	6.48062	1.13328	-0.273125	1.4064
17.34	6.48639	1.1342	-0.273096	1.40729
17.35	6.49609	1.13533	-0.27312	1.40845
17.36	6.50492	1.13632	-0.273137	1.40945
17.37	6.50516	1.13719	-0.273134	1.41032
17.38	6.50729	1.13822	-0.273139	1.41135
17.39	6.51977	1.1391	-0.273134	1.41223
17.4	6.5253	1.14	-0.27313	1.41313
17.41	6.52335	1.14114	-0.273141	1.41428
17.42	6.53238	1.14207	-0.273148	1.41522
17.43	6.54269	1.143	-0.273139	1.41614
17.44	6.54694	1.14417	-0.273144	1.41732
17.45	6.55401	1.14508	-0.273149	1.41822
17.46	6.56019	1.14591	-0.273148	1.41906
17.47	6.5596	1.14717	-0.273149	1.42032
17.48	6.55958	1.14828	-0.273138	1.42142
17.49	6.57089	1.14908	-0.273127	1.42221
17.5	6.58176	1.15019	-0.273138	1.42332
17.51	6.58106	1.1513	-0.273156	1.42446
17.52	6.58658	1.1522	-0.273147	1.42535
17.53	6.60129	1.15327	-0.273138	1.4264
17.54	6.6034	1.15434	-0.27314	1.42748
17.55	6.59942	1.15533	-0.273143	1.42847
17.56	6.60626	1.15626	-0.273157	1.42942
17.57	6.617	1.15717	-0.273162	1.43033
17.58	6.62509	1.15825	-0.273157	1.43141
17.59	6.63266	1.15934	-0.273164	1.4325
17.6	6.63713	1.16032	-0.273168	1.43349
17.61	6.63884	1.16137	-0.273174	1.43455
17.62	6.64188	1.16242	-0.273181	1.4356
17.63	6.64432	1.16337	-0.273165	1.43654
17.64	6.64913	1.16438	-0.273156	1.43753
17.65	6.65594	1.16533	-0.273172	1.4385
17.66	6.66087	1.16623	-0.273176	1.43941
17.67	6.66674	1.16735	-0.273169	1.44052
17.68	6.67614	1.16843	-0.273173	1.44161
17.69	6.68087	1.16927	-0.273174	1.44244
17.7	6.68106	1.17027	-0.273177	1.44345
17.71	6.68408	1.17132	-0.273184	1.44451
17.72	6.6876	1.17214	-0.273172	1.44531
17.73	6.69367	1.17321	-0.273163	1.44638
17.74	6.70405	1.17446	-0.273184	1.44765
17.75	6.70705	1.17534	-0.273183	1.44853
17.76	6.70902	1.17618	-0.273163	1.44934
17.77	6.71624	1.17737	-0.273171	1.45054
17.78	6.72338	1.17842	-0.27319	1.45161
17.79	6.72761	1.17923	-0.2732	1.45243
17.8	6.7349	1.18017	-0.273201	1.45337
17.81	6.74396	1.18115	-0.27321	1.45436
17.82	6.74443	1.18216	-0.273223	1.45539
17.83	6.74637	1.18329	-0.273222	1.45652
17.84	6.75494	1.18435	-0.273211	1.45757
17.85	6.76126	1.18531	-0.273204	1.45851
17.86	6.76537	1.18629	-0.273199	1.45949
17.87	6.76994	1.18722	-0.273197	1.46042
17.88	6.77559	1.18818	-0.273207	1.46139
17.89	6.78211	1.18933	-0.273209	1.46254
17.9	6.78849	1.19039	-0.273206	1.4636
17.91	6.79502	1.19133	-0.273222	1.46455
17.92	6.79884	1.19234	-0.27322	1.46556
17.93	6.79926	1.19332	-0.27321	1.46653
17.94	6.80095	1.19423	-0.27322	1.46745
17.95	6.80596	1.19524	-0.273219	1.46846
17.96	6.81554	1.19634	-0.27321	1.46955
17.97	6.82231	1.19739	-0.273224	1.47061
17.98	6.82411	1.19836	-0.273215	1.47158
17.99	6.82884	1.19941	-0.273196	1.4726
18	6.83253	1.20035	-0.27323	1.47358
18.01	6.83372	1.20124	-0.273253	1.47449
18.02	6.84068	1.2023	-0.273225	1.47552
18.03	6.85244	1.20322	-0.273226	1.47645
18.04	6.86295	1.20418	-0.273251	1.47744
18.05	6.86625	1.20526	-0.273245	1.4785
18.06	6.86808	1.20617	-0.273247	1.47941
18.07	6.87143	1.20716	-0.273258	1.48041
18.08	6.87533	1.20823	-0.27325	1.48148
18.09	6.88426	1.20919	-0.273237	1.48242
18.1	6.89186	1.21026	-0.273244	1.48351
18.11	6.8917	1.21141	-0.273257	1.48467
18.12	6.89061	1.21234	-0.273257	1.48559
18.13	6.88953	1.21325	-0.27326	1.48651
18.14	6.89007	1.21433	-0.273266	1.4876
18.15	6.89882	1.2153	-0.273271	1.48857
18.16	6.90457	1.21614	-0.273271	1.48941
18.17	6.90429	1.21722	-0.273276	1.4905
18.18	6.91273	1.21835	-0.273278	1.49163
18.19	6.9224	1.21931	-0.273272	1.49258
18.2	6.9255	1.22034	-0.273268	1.49361
18.21	6.92911	1.22139	-0.273267	1.49466
18.22	6.93584	1.22227	-0.273268	1.49554
18.23	6.94559	1.2233	-0.273271	1.49657
18.24	6.95376	1.22443	-0.273286	1.49772
18.25	6.96078	1.22525	-0.273305	1.49856
18.26	6.96556	1.22617	-0.273304	1.49948
18.27	6.96237	1.22736	-0.2733	1.50066
18.28	6.96327	1.22833	-0.273308	1.50164
18.29	6.96808	1.22926	-0.273321	1.50258
18.3	6.97236	1.2304	-0.273319	1.50372
18.31	6.97999	1.23137	-0.273312	1.50468
18.32	6.98697	1.2323	-0.273307	1.5056
18.33	6.99585	1.23343	-0.273303	1.50673
18.34	7.00788	1.23442	-0.273316	1.50774
18.35	7.01296	1.23524	-0.273336	1.50858
18.36	7.01232	1.23623	-0.273326	1.50956
18.37	7.01734	1.23724	-0.273309	1.51055
18.38	7.02477	1.23821	-0.273328	1.51154
18.39	7.02967	1.23934	-0.273352	1.51269
18.4	7.03445	1.2403	-0.273362	1.51366
18.41	7.03903	1.24109	-0.273369	1.51446
18.42	7.04581	1.2422	-0.273351	1.51555
18.43	7.05131	1.24329	-0.273339	1.51663
18.44	7.05199	1.24417	-0.27336	1.51753
18.45	7.05476	1.24522	-0.27337	1.51859
18.46	7.06108	1.24637	-0.273373	1.51974
18.47	7.06421	1.24729	-0.273388	1.52067
18.48	7.06847	1.2482	-0.273419	1.52162
18.49	7.07552	1.24927	-0.274491	1.52376
18.5	7.07875	1.25026	-0.28552	1.53578
18.51	7.08188	1.25126	-0.310502	1.56176
18.52	7.08182	1.25233	-0.321765	1.57409
18.53	7.08187	1.25333	-0.313889	1.56722
18.54	7.09204	1.25438	-0.313094	1.56748
18.55	7.10152	1.2555	-0.316942	1.57244
18.56	7.10099	1.25648	-0.315002	1.57148
18.57	7.10346	1.25742	-0.314376	1.5718
18.58	7.1128	1.25853	-0.315766	1.57429
18.59	7.12003	1.25953	-0.315149	1.57468
18.6	7.12701	1.2604	-0.314846	1.57525
18.61	7.13481	1.26148	-0.315403	1.57689
18.62	7.14117	1.26247	-0.315208	1.57768
18.63	7.1438	1.26333	-0.315037	1.57837
18.64	7.14694	1.26454	-0.315239	1.57978
18.65	7.15654	1.26562	-0.315195	1.58081
18.66	7.1616	1.26639	-0.315135	1.58152
18.67	7.16086	1.26744	-0.315202	1.58264
18.68	7.16424	1.26856	-0.315172	1.58373
18.69	7.17132	1.26939	-0.315156	1.58454
18.7	7.1782	1.27038	-0.31521	1.58559
18.71	7.18404	1.27154	-0.315194	1.58674
18.72	7.19096	1.27243	-0.315162	1.58759
18.73	7.19046	1.27336	-0.315191	1.58855
18.74	7.18566	1.27446	-0.315206	1.58967
18.75	7.19606	1.27538	-0.315196	1.59058
18.76	7.20813	1.27625	-0.31519	1.59144
18.77	7.21346	1.27725	-0.315181	1.59244
18.78	7.22495	1.27822	-0.31518	1.5934
18.79	7.23378	1.27925	-0.315182	1.59443
18.8	7.23454	1.28038	-0.315188	1.59557
18.81	7.23688	1.28131	-0.31519	1.5965
18.82	7.24277	1.28224	-0.315186	1.59742
18.83	7.2474	1.28333	-0.315189	1.59851
18.84	7.25377	1.28433	-0.315196	1.59952
18.85	7.26064	1.28528	-0.315191	1.60047
18.86	7.26343	1.28636	-0.315173	1.60154
18.87	7.2674	1.28741	-0.315186	1.6026
18.88	7.27694	1.28835	-0.315209	1.60356
18.89	7.28509	1.2894	-0.315198	1.6046
18.9	7.2891	1.2905	-0.315191	1.60569
18.91	7.29401	1.2916	-0.315204	1.6068
18.92	7.30025	1.2927	-0.315217	1.60791
18.93	7.30737	1.29366	-0.315213	1.60887
18.94	7.31481	1.29455	-0.315197	1.60975
18.95	7.32071	1.2955	-0.315199	1.6107
18.96	7.32749	1.29653	-0.3152	1.61173
18.97	7.33313	1.29754	-0.315185	1.61272
18.98	7.33507	1.2986	-0.315193	1.61379
18.99	7.33706	1.29971	-0.315221	1.61493
19	7.34129	1.30063	-0.315227	1.61586
19.01	7.34331	1.30159	-0.315218	1.61681
19.02	7.34816	1.3027	-0.315219	1.61792
19.03	7.3603	1.30356	-0.315231	1.61879
19.04	7.36902	1.30453	-0.315233	1.61977
19.05	7.37054	1.30566	-0.315227	1.62089
19.06	7.37674	1.30653	-0.315222	1.62175
19.07	7.38577	1.30741	-0.315237	1.62265
19.08	7.38821	1.30853	-0.315257	1.62378
19.09	7.39125	1.30949	-0.315238	1.62473
19.1	7.39756	1.31029	-0.315228	1.62552
19.11	7.40181	1.31138	-0.315237	1.62662
19.12	7.40907	1.31243	-0.315233	1.62766
19.13	7.4125	1.31331	-0.315232	1.62855
19.14	7.41097	1.31437	-0.315231	1.6296
19.15	7.41804	1.31541	-0.315241	1.63065
19.16	7.42935	1.31631	-0.315244	1.63155
19.17	7.43198	1.31739	-0.315235	1.63263
19.18	7.43092	1.31849	-0.315244	1.63373
19.19	7.43566	1.31937	-0.315238	1.63461
19.2	7.44016	1.32027	-0.31524	1.63551
19.21	7.4407	1.32133	-0.31526	1.63659
19.22	7.44575	1.32231	-0.315259	1.63756
19.23	7.45677	1.32326	-0.315261	1.63852
19.24	7.46562	1.32436	-0.315284	1.63965
19.25	7.47179	1.32535	-0.315275	1.64063
19.26	7.4763	1.32634	-0.315254	1.64159
19.27	7.4804	1.32746	-0.315268	1.64273
19.28	7.48401	1.32842	-0.315281	1.6437
19.29	7.48769	1.32934	-0.315275	1.64462
19.3	7.49642	1.33046	-0.31526	1.64572
19.31	7.50558	1.33149	-0.315256	1.64674
19.32	7.51016	1.33244	-0.315269	1.64771
19.33	7.51586	1.33356	-0.315272	1.64883
19.34	7.52441	1.33453	-0.315276	1.6498
19.35	7.52956	1.33539	-0.315287	1.65068
19.36	7.53238	1.33652	-0.315294	1.65181
19.37	7.53756	1.33759	-0.315301	1.65289
19.38	7.54526	1.33851	-0.315297	1.6538
19.39	7.55517	1.33955	-0.315306	1.65485
19.4	7.56484	1.3405	-0.315319	1.65582
19.41	7.56862	1.34145	-0.315306	1.65676
19.42	7.56983	1.34249	-0.315293	1.65778
19.43	7.57681	1.34343	-0.315285	1.65872
19.44	7.58463	1.3444	-0.315284	1.65968
19.45	7.58988	1.3455	-0.315304	1.6608
19.46	7.59835	1.3465	-0.315313	1.66182
19.47	7.60161	1.34726	-0.31531	1.66257
19.48	7.60055	1.3482	-0.315323	1.66352
19.49	7.60647	1.34932	-0.315336	1.66466
19.5	7.61359	1.35027	-0.315326	1.6656
19.51	7.6204	1.35121	-0.315307	1.66652
19.52	7.6295	1.3523	-0.31531	1.66761
19.53	7.6318	1.35329	-0.315328	1.66862
19.54	7.63413	1.3543	-0.315326	1.66963
19.55	7.64226	1.35543	-0.315333	1.67077
19.56	7.64514	1.3564	-0.315354	1.67175
19.57	7.64942	1.35735	-0.315352	1.6727
19.58	7.66224	1.35845	-0.315347	1.6738
19.59	7.6692	1.35946	-0.315352	1.67482
19.6	7.67101	1.36044	-0.315348	1.67578
19.61	7.67794	1.36155	-0.315339	1.67689
19.62	7.68055	1.3625	-0.315342	1.67784
19.63	7.6799	1.36332	-0.315362	1.67868
19.64	7.69159	1.36433	-0.315369	1.6797
19.65	7.70084	1.36544	-0.315373	1.68081
19.66	7.70057	1.36642	-0.31539	1.68181
19.67	7.70464	1.3675	-0.315399	1.6829
19.68	7.71039	1.36859	-0.315399	1.68399
19.69	7.71052	1.36934	-0.315399	1.68474
19.7	7.71284	1.37037	-0.315394	1.68577
19.71	7.72348	1.37159	-0.315407	1.68699
19.72	7.73041	1.37248	-0.315429	1.68791
19.73	7.73363	1.37355	-0.31542	1.68897
19.74	7.74189	1.3748	-0.315415	1.69021
19.75	7.74803	1.37567	-0.315442	1.69111
19.76	7.75169	1.3765	-0.315454	1.69196
19.77	7.75947	1.37761	-0.315469	1.69308
19.78	7.76657	1.37851	-0.316877	1.69539
19.79	7.76866	1.37943	-0.329673	1.7091
19.8	7.77096	1.38056	-0.355752	1.73631
19.81	7.77423	1.38141	-0.365315	1.74673
19.82	7.77496	1.3823	-0.356803	1.73911
19.83	7.77753	1.38345	-0.356936	1.74039
19.84	7.78447	1.38443	-0.360584	1.74502
19.85	7.79255	1.38534	-0.358304	1.74364
19.86	7.79848	1.38638	-0.357968	1.74435
19.87	7.80097	1.38734	-0.359328	1.74667
19.88	7.80581	1.38822	-0.358596	1.74682
19.89	7.81624	1.3893	-0.358396	1.7477
19.9	7.82435	1.39028	-0.358918	1.7492
19.91	7.82931	1.39112	-0.358657	1.74978
19.92	7.84016	1.39221	-0.358558	1.75077
19.93	7.85011	1.39326	-0.358788	1.75205
19.94	7.85484	1.39406	-0.358703	1.75276
19.95	7.85541	1.39518	-0.358639	1.75382
19.96	7.85537	1.39645	-0.358718	1.75517
19.97	7.86175	1.39735	-0.358687	1.75603
19.98	7.86779	1.39833	-0.358679	1.75701
[truncated: 12,572 more rows]

## Sheet: M-1-7-3
Time [s]	Load [kN]	LVDT 1 [mm]	LVDT 2 [mm]	Displacement [mm]
0	0	0	0	0
0.01	0	0	0	0
0.02	-1.9e-05	2.4e-05	0	2.4e-05
0.03	-0.000552	0.000345	4e-06	0.000341
0.04	-0.001646	0.001134	9e-06	0.001125
0.05	0.002076	0.001561	1e-06	0.00156
0.06	0.010471	0.001458	-3e-06	0.001461
0.07	0.011473	0.001515	2.1e-05	0.001494
0.08	0.00873	0.001375	3e-05	0.001345
0.09	0.010939	0.000974	2.4e-05	0.00095
0.1	0.012775	0.001046	2.6e-05	0.00102
0.11	0.013552	0.001176	1.8e-05	0.001158
0.12	0.013048	0.000997	1e-06	0.000996
0.13	0.008975	0.000913	-2e-06	0.000915
0.14	0.006833	0.000969	8e-06	0.000961
0.15	0.008802	0.001055	1.8e-05	0.001037
0.16	0.010013	0.001252	1.6e-05	0.001236
0.17	0.00951	0.001228	1e-06	0.001227
0.18	0.009394	0.001089	5e-06	0.001084
0.19	0.008588	0.001264	2.6e-05	0.001238
0.2	0.008987	0.001419	8e-06	0.001411
0.21	0.006418	0.001328	-2e-05	0.001348
0.22	-9.3e-05	0.001405	1e-05	0.001395
0.23	0.000235	0.001434	3.5e-05	0.001399
0.24	0.005512	0.001243	1.3e-05	0.00123
0.25	0.00468	0.001235	8e-06	0.001227
0.26	0.001393	0.00127	1.5e-05	0.001255
0.27	0.002241	0.001179	7e-06	0.001172
0.28	0.003881	0.001253	1.1e-05	0.001242
0.29	0.004367	0.001385	1.7e-05	0.001368
0.3	0.003625	0.001442	-4e-06	0.001446
0.31	-0.000531	0.00164	-1.5e-05	0.001655
0.32	-0.00089	0.001706	1.5e-05	0.001691
0.33	0.004398	0.001558	2.1e-05	0.001537
0.34	0.004589	0.001471	0	0.001471
0.35	0.00471	0.001424	5e-06	0.001419
0.36	0.010373	0.001381	1.6e-05	0.001365
0.37	0.009251	0.00136	1e-05	0.00135
0.38	0.003673	0.001292	1e-06	0.001291
0.39	0.008958	0.001251	3e-06	0.001248
0.4	0.013295	0.001228	2e-06	0.001226
0.41	0.006752	0.001179	-1.2e-05	0.001191
0.42	0.001932	0.001178	-4e-06	0.001182
0.43	-0.000671	0.001165	1e-05	0.001155
0.44	-0.001943	0.001129	-4e-06	0.001133
0.45	0.000776	0.00132	9e-06	0.001311
0.46	0.004776	0.001509	2.1e-05	0.001488
0.47	0.007131	0.001439	1e-06	0.001438
0.48	0.001923	0.001503	-3e-06	0.001506
0.49	-0.001873	0.001525	-1e-06	0.001526
0.5	0.003858	0.001372	-1e-06	0.001373
0.51	0.007701	0.001333	9e-06	0.001324
0.52	0.00478	0.00135	1e-06	0.001349
0.53	0.002221	0.001348	-1.5e-05	0.001363
0.54	0.002045	0.001256	-7e-06	0.001263
0.55	0.000595	0.001176	5e-06	0.001171
0.56	0.001284	0.00108	6e-06	0.001074
0.57	0.007704	0.001137	3e-06	0.001134
0.58	0.012439	0.001321	0	0.001321
0.59	0.013391	0.00125	-5e-06	0.001255
0.6	0.014494	0.001218	-2e-06	0.00122
0.61	0.013849	0.001336	6e-06	0.00133
0.62	0.01143	0.001402	-8e-06	0.00141
0.63	0.01326	0.00141	-1.4e-05	0.001424
0.64	0.015101	0.001401	6e-06	0.001395
0.65	0.008889	0.001249	-8e-06	0.001257
0.66	0.008441	0.00115	-3.3e-05	0.001183
0.67	0.014592	0.00139	-1e-05	0.0014
0.68	0.011243	0.001413	1.1e-05	0.001402
0.69	0.003478	0.001106	-3e-06	0.001109
0.7	0.001134	0.001209	-5e-06	0.001214
0.71	-0.001809	0.001392	-3e-06	0.001395
0.72	0.000958	0.00129	-5e-06	0.001295
0.73	0.007371	0.001272	5e-06	0.001267
0.74	0.007263	0.001316	9e-06	0.001307
0.75	0.007772	0.00122	-1.5e-05	0.001235
0.76	0.007276	0.001278	-2.8e-05	0.001306
0.77	0.004694	0.001394	-3e-06	0.001397
0.78	0.00651	0.001276	2.1e-05	0.001255
0.79	0.010533	0.001267	1.2e-05	0.001255
0.8	0.010025	0.001296	-1e-05	0.001306
0.81	0.003336	0.001405	-8e-06	0.001413
0.82	-0.000472	0.001452	-8e-06	0.00146
0.83	0.003366	0.001182	-2.4e-05	0.001206
0.84	0.009508	0.001291	-1.1e-05	0.001302
0.85	0.012441	0.001508	2e-06	0.001506
0.86	0.007466	0.001279	-1.3e-05	0.001292
0.87	-0.002185	0.001217	-1.8e-05	0.001235
0.88	-0.005713	0.001306	-6e-06	0.001312
0.89	-0.003281	0.001336	-2e-06	0.001338
0.9	0.002638	0.001231	-1.9e-05	0.00125
0.91	0.009716	0.00111	-1.4e-05	0.001124
0.92	0.010378	0.001304	3e-06	0.001301
0.93	0.007969	0.001379	-9e-06	0.001388
0.94	0.004856	0.001133	-2.3e-05	0.001156
0.95	0.004537	0.001088	-1.5e-05	0.001103
0.96	0.007735	0.001408	-5e-06	0.001413
0.97	0.007932	0.001554	-1.7e-05	0.001571
0.98	0.007413	0.001425	-2e-05	0.001445
0.99	0.009216	0.001282	-1.4e-05	0.001296
1	0.012929	0.001212	-3.4e-05	0.001246
1.01	0.014798	0.001301	-2.5e-05	0.001326
1.02	0.010237	0.00138	1.3e-05	0.001367
1.03	0.007784	0.001292	5e-06	0.001287
1.04	0.011656	0.001187	-2.2e-05	0.001209
1.05	0.011127	0.001088	-1.6e-05	0.001104
1.06	0.009218	0.001161	-5e-06	0.001166
1.07	0.010836	0.001318	-1.9e-05	0.001337
1.08	0.007375	0.001219	-2.4e-05	0.001243
1.09	0.002758	0.001239	-1.8e-05	0.001257
1.1	0.005281	0.001352	-2.5e-05	0.001377
1.11	0.009722	0.001393	-2.5e-05	0.001418
1.12	0.0125	0.001337	-1.8e-05	0.001355
1.13	0.014124	0.001262	-2.6e-05	0.001288
1.14	0.015135	0.001318	-2.7e-05	0.001345
1.15	0.013284	0.001256	-2.3e-05	0.001279
1.16	0.013549	0.001235	-2e-05	0.001255
1.17	0.017197	0.001296	-1.4e-05	0.00131
1.18	0.01483	0.001284	-2.5e-05	0.001309
1.19	0.008134	0.00131	-5e-05	0.00136
1.2	0.004437	0.001289	-3.9e-05	0.001328
1.21	0.005065	0.001345	-1.2e-05	0.001357
1.22	0.004058	0.001348	-1.6e-05	0.001364
1.23	0.004106	0.001213	-2.1e-05	0.001234
1.24	0.007208	0.001211	-2.7e-05	0.001238
1.25	0.004189	0.001274	-2.6e-05	0.0013
1.26	-0.000621	0.001294	-1.1e-05	0.001305
1.27	0.001372	0.00134	-1.5e-05	0.001355
1.28	0.006737	0.001284	-2.2e-05	0.001306
1.29	0.010334	0.001261	-2.5e-05	0.001286
1.3	0.011943	0.001369	-2.5e-05	0.001394
1.31	0.008541	0.001291	-1.7e-05	0.001308
1.32	0.006602	0.001228	-4e-06	0.001232
1.33	0.009174	0.001317	6e-06	0.001311
1.34	0.012409	0.001212	-2.1e-05	0.001233
1.35	0.013292	0.00121	-4.2e-05	0.001252
1.36	0.007315	0.001377	-1.1e-05	0.001388
1.37	0.006115	0.001267	6e-06	0.001261
1.38	0.010812	0.001281	-2.7e-05	0.001308
1.39	0.008174	0.001446	-4.2e-05	0.001488
1.4	0.004477	0.001298	-2e-05	0.001318
1.41	0.002329	0.001116	-1e-05	0.001126
1.42	0.000673	0.001313	-2e-05	0.001333
1.43	0.004593	0.001396	-2.1e-05	0.001417
1.44	0.007787	0.00122	-2.4e-05	0.001244
1.45	0.008601	0.001229	-3.8e-05	0.001267
1.46	0.007078	0.001326	-3.9e-05	0.001365
1.47	0.004712	0.001312	-2.5e-05	0.001337
1.48	0.005154	0.001332	-1.7e-05	0.001349
1.49	0.007225	0.001393	-1.7e-05	0.00141
1.5	0.011866	0.001342	-2.2e-05	0.001364
1.51	0.013022	0.001198	-1.6e-05	0.001214
1.52	0.010339	0.001204	-1.3e-05	0.001217
1.53	0.010213	0.001303	-1.9e-05	0.001322
1.54	0.008909	0.001333	-1.3e-05	0.001346
1.55	0.008973	0.001302	-1.9e-05	0.001321
1.56	0.006713	0.001218	-3.5e-05	0.001253
1.57	0.001202	0.001296	-3.1e-05	0.001327
1.58	0.009246	0.00128	-1.7e-05	0.001297
1.59	0.019252	0.001134	-1.1e-05	0.001145
1.6	0.013082	0.001209	-2.4e-05	0.001233
1.61	0.00939	0.001312	-3.3e-05	0.001345
1.62	0.014113	0.001415	-1.4e-05	0.001429
1.63	0.013972	0.001288	-1.3e-05	0.001301
1.64	0.013237	0.001131	-4.9e-05	0.00118
1.65	0.015749	0.001388	-5.9e-05	0.001447
1.66	0.010536	0.001537	-1.5e-05	0.001552
1.67	0.005686	0.00134	-1.2e-05	0.001352
1.68	0.010679	0.001214	-4.7e-05	0.001261
1.69	0.010167	0.001325	-3.7e-05	0.001362
1.7	0.007431	0.001314	-6e-06	0.00132
1.71	0.014565	0.001286	-1.5e-05	0.001301
1.72	0.016616	0.001341	-2.7e-05	0.001368
1.73	0.006334	0.001362	-2.4e-05	0.001386
1.74	0.000769	0.001356	-3.5e-05	0.001391
1.75	0.006848	0.001145	-3.8e-05	0.001183
1.76	0.012197	0.001147	-2.7e-05	0.001174
1.77	0.010311	0.001336	-3.1e-05	0.001367
1.78	0.005841	0.001326	-4.5e-05	0.001371
1.79	0.002493	0.001333	-3.8e-05	0.001371
1.8	0.004452	0.001344	-2.2e-05	0.001366
1.81	0.009069	0.001224	-3.3e-05	0.001257
1.82	0.004974	0.001151	-5.2e-05	0.001203
1.83	0.004153	0.001147	-4.2e-05	0.001189
1.84	0.00744	0.001305	-2.2e-05	0.001327
1.85	0.001163	0.001445	-2.1e-05	0.001466
1.86	0.000339	0.001216	-3.1e-05	0.001247
1.87	0.00764	0.001181	-4e-05	0.001221
1.88	0.006857	0.001399	-4.6e-05	0.001445
1.89	0.003363	0.001291	-3.5e-05	0.001326
1.9	0.005818	0.001202	-1.8e-05	0.00122
1.91	0.010688	0.001356	-2.1e-05	0.001377
1.92	0.009476	0.001351	-3.8e-05	0.001389
1.93	0.001399	0.001343	-3.9e-05	0.001382
1.94	0.000548	0.001499	-3.2e-05	0.001531
1.95	0.005018	0.001393	-3.4e-05	0.001427
1.96	0.004363	0.001179	-2.7e-05	0.001206
1.97	0.004588	0.001272	-3e-05	0.001302
1.98	0.005825	0.001391	-3.9e-05	0.00143
1.99	0.009669	0.001341	-3.5e-05	0.001376
2	0.017866	0.001255	-3.4e-05	0.001289
2.01	0.014636	0.00112	-2.5e-05	0.001145
2.02	0.008359	0.001207	-3.3e-05	0.00124
2.03	0.010077	0.001478	-4.6e-05	0.001524
2.04	0.00749	0.001453	-2.4e-05	0.001477
2.05	0.001035	0.001262	-3.1e-05	0.001293
2.06	0.001133	0.001204	-5.8e-05	0.001262
2.07	0.005073	0.001231	-4.3e-05	0.001274
2.08	0.005468	0.001364	-2e-05	0.001384
2.09	0.003251	0.001376	-1.8e-05	0.001394
2.1	0.003445	0.001323	-2.7e-05	0.00135
2.11	0.006052	0.001322	-4.2e-05	0.001364
2.12	0.009107	0.001257	-3.7e-05	0.001294
2.13	0.00873	0.001356	-1.3e-05	0.001369
2.14	0.005886	0.001433	-1e-05	0.001443
2.15	0.005699	0.001267	-3.1e-05	0.001298
2.16	0.008569	0.001351	-3.8e-05	0.001389
2.17	0.008878	0.001413	-3.1e-05	0.001444
2.18	0.006352	0.001142	-4e-05	0.001182
2.19	0.00824	0.001199	-4.7e-05	0.001246
2.2	0.012403	0.001461	-3.4e-05	0.001495
2.21	0.01231	0.001375	-3.5e-05	0.00141
2.22	0.010581	0.001188	-4.5e-05	0.001233
2.23	0.011263	0.001328	-3.9e-05	0.001367
2.24	0.008788	0.001404	-3.2e-05	0.001436
2.25	0.005111	0.001341	-4.9e-05	0.00139
2.26	0.008338	0.001277	-6.3e-05	0.00134
2.27	0.009605	0.001263	-3.6e-05	0.001299
2.28	0.002956	0.001461	-2.6e-05	0.001487
2.29	-0.001089	0.001495	-4.7e-05	0.001542
2.3	0.001779	0.001251	-4.6e-05	0.001297
2.31	0.010955	0.001107	-5.3e-05	0.00116
2.32	0.021728	0.001356	-6.3e-05	0.001419
2.33	0.021981	0.001463	-3.9e-05	0.001502
2.34	0.011919	0.001264	-2.4e-05	0.001288
2.35	0.010013	0.001257	-4e-05	0.001297
2.36	0.017795	0.001308	-6.7e-05	0.001375
2.37	0.016399	0.001267	-6.6e-05	0.001333
2.38	0.007995	0.001173	-3.7e-05	0.00121
2.39	0.006143	0.001119	-3.4e-05	0.001153
2.4	0.006785	0.001358	-4.4e-05	0.001402
2.41	0.005586	0.001467	-3.7e-05	0.001504
2.42	0.007054	0.001275	-4.4e-05	0.001319
2.43	0.009647	0.001212	-6.8e-05	0.00128
2.44	0.011395	0.001259	-6.1e-05	0.00132
2.45	0.010007	0.001345	-3.7e-05	0.001382
2.46	0.002251	0.00131	-3.2e-05	0.001342
2.47	-0.000816	0.001419	-4.2e-05	0.001461
2.48	0.002187	0.001445	-4.7e-05	0.001492
2.49	0.000309	0.001204	-4.6e-05	0.00125
2.5	-0.002528	0.001313	-4e-05	0.001353
2.51	0.000631	0.001408	-3.7e-05	0.001445
2.52	0.004816	0.001217	-4.4e-05	0.001261
2.53	0.009136	0.001369	-4.9e-05	0.001418
2.54	0.009585	0.001488	-4.1e-05	0.001529
2.55	0.00438	0.001298	-3.3e-05	0.001331
2.56	0.002935	0.001174	-4.9e-05	0.001223
2.57	0.004045	0.001212	-6.4e-05	0.001276
2.58	0.001983	0.001277	-6.1e-05	0.001338
2.59	0.000213	0.001345	-7e-05	0.001415
2.6	0.004693	0.001426	-6.8e-05	0.001494
2.61	0.010879	0.001549	-4.1e-05	0.00159
2.62	0.008794	0.001398	-3.2e-05	0.00143
2.63	0.002547	0.001112	-3.3e-05	0.001145
2.64	0.000319	0.001326	-4.2e-05	0.001368
2.65	0.001983	0.001535	-7.9e-05	0.001614
2.66	0.005963	0.001258	-7.9e-05	0.001337
2.67	0.009575	0.001175	-3.9e-05	0.001214
2.68	0.009051	0.00133	-4.4e-05	0.001374
2.69	0.006846	0.001328	-5.3e-05	0.001381
2.7	0.010355	0.00127	-5.3e-05	0.001323
2.71	0.012395	0.001375	-7.2e-05	0.001447
2.72	0.006647	0.001394	-5.9e-05	0.001453
2.73	0.007417	0.001192	-2.9e-05	0.001221
2.74	0.012746	0.001264	-3.8e-05	0.001302
2.75	0.008825	0.001293	-5.9e-05	0.001352
2.76	0.003534	0.001328	-6.3e-05	0.001391
2.77	0.006104	0.001509	-6.2e-05	0.001571
2.78	0.009493	0.001343	-6.2e-05	0.001405
2.79	0.008495	0.001298	-6.5e-05	0.001363
2.8	0.008166	0.001409	-6.6e-05	0.001475
2.81	0.008082	0.001255	-6.4e-05	0.001319
2.82	0.009016	0.001219	-6.1e-05	0.00128
2.83	0.013026	0.001285	-5e-05	0.001335
2.84	0.014674	0.001302	-4.5e-05	0.001347
2.85	0.009574	0.001306	-5.1e-05	0.001357
2.86	0.004862	0.001253	-5.1e-05	0.001304
2.87	0.00484	0.001301	-6.4e-05	0.001365
2.88	0.002148	0.001392	-8.3e-05	0.001475
2.89	-0.002519	0.001407	-7.7e-05	0.001484
2.9	-0.003296	0.001292	-6.1e-05	0.001353
2.91	7.8e-05	0.00119	-6.2e-05	0.001252
2.92	0.003481	0.001291	-6.7e-05	0.001358
2.93	0.003752	0.001376	-6.9e-05	0.001445
2.94	0.003061	0.001217	-7.3e-05	0.00129
2.95	0.004344	0.001216	-6.4e-05	0.00128
2.96	0.011871	0.001408	-4.9e-05	0.001457
2.97	0.015964	0.00133	-6.4e-05	0.001394
2.98	0.006546	0.001331	-8e-05	0.001411
2.99	0.000341	0.00139	-7.7e-05	0.001467
3	0.00479	0.001335	-6.7e-05	0.001402
3.01	0.005787	0.001351	-5.5e-05	0.001406
3.02	0.003868	0.001347	-5.7e-05	0.001404
3.03	0.008314	0.001326	-6.3e-05	0.001389
3.04	0.008598	0.001327	-6.2e-05	0.001389
3.05	-0.002786	0.001278	-7.3e-05	0.001351
3.06	-0.008906	0.001363	-7.7e-05	0.00144
3.07	-0.00283	0.001423	-6.5e-05	0.001488
3.08	0.002359	0.001322	-6.1e-05	0.001383
3.09	0.001169	0.001285	-6.2e-05	0.001347
3.1	0.000166	0.001419	-5.9e-05	0.001478
3.11	0.003826	0.001383	-7.2e-05	0.001455
3.12	0.004368	0.001259	-9e-05	0.001349
3.13	0.002441	0.001352	-6.9e-05	0.001421
3.14	0.00593	0.001314	-5e-05	0.001364
3.15	0.007478	0.001158	-6.7e-05	0.001225
3.16	0.006562	0.001284	-8e-05	0.001364
3.17	0.00952	0.001432	-6.9e-05	0.001501
3.18	0.006682	0.001329	-5.9e-05	0.001388
3.19	-0.002518	0.001225	-6.1e-05	0.001286
3.2	0.002143	0.001293	-6.1e-05	0.001354
3.21	0.013577	0.001258	-6e-05	0.001318
3.22	0.012525	0.001297	-5.7e-05	0.001354
3.23	0.012245	0.001374	-7.1e-05	0.001445
3.24	0.017596	0.001222	-8.5e-05	0.001307
3.25	0.012074	0.001191	-6.4e-05	0.001255
3.26	0.000145	0.001316	-5.8e-05	0.001374
3.27	-0.000358	0.001269	-8e-05	0.001349
3.28	0.006032	0.001158	-6.2e-05	0.00122
3.29	0.002606	0.001327	-5.2e-05	0.001379
3.3	-0.000402	0.001447	-8.2e-05	0.001529
3.31	0.00267	0.001205	-8.2e-05	0.001287
3.32	-0.002071	0.001295	-7.1e-05	0.001366
3.33	-0.005333	0.001484	-7.5e-05	0.001559
3.34	0.001375	0.001205	-6e-05	0.001265
3.35	0.002925	0.001129	-5.3e-05	0.001182
3.36	-0.00336	0.001369	-7e-05	0.001439
3.37	0.001836	0.001361	-8e-05	0.001441
3.38	0.008369	0.00118	-8e-05	0.00126
3.39	-0.00294	0.001241	-8e-05	0.001321
3.4	-0.006062	0.001316	-7.4e-05	0.00139
3.41	0.006454	0.001175	-7.3e-05	0.001248
3.42	0.007363	0.001275	-7.1e-05	0.001346
3.43	0.000663	0.001417	-5.9e-05	0.001476
3.44	0.001228	0.001293	-6.6e-05	0.001359
3.45	0.005105	0.001362	-8e-05	0.001442
3.46	0.009056	0.001372	-6.4e-05	0.001436
3.47	0.006671	0.00126	-4.7e-05	0.001307
3.48	0.002554	0.001226	-7e-05	0.001296
3.49	0.004435	0.00132	-8.5e-05	0.001405
3.5	0.004284	0.001371	-7.8e-05	0.001449
3.51	0.000266	0.001309	-8.7e-05	0.001396
3.52	-0.000872	0.001254	-7.6e-05	0.00133
3.53	0.004707	0.001186	-5.6e-05	0.001242
3.54	0.010306	0.001257	-7e-05	0.001327
3.55	0.009867	0.001329	-7.1e-05	0.0014
3.56	0.007355	0.001238	-5.5e-05	0.001293
3.57	0.004309	0.00131	-6.5e-05	0.001375
3.58	0.003972	0.001367	-7e-05	0.001437
3.59	0.008049	0.001332	-6.5e-05	0.001397
3.6	0.007783	0.001345	-8e-05	0.001425
3.61	0.003288	0.001245	-8.8e-05	0.001333
3.62	4.1e-05	0.001334	-9.3e-05	0.001427
3.63	0.002887	0.001489	-9.2e-05	0.001581
3.64	0.010313	0.001406	-7.4e-05	0.00148
3.65	0.009051	0.001203	-6.9e-05	0.001272
3.66	0.006153	0.00123	-8e-05	0.00131
3.67	0.009337	0.001487	-8.1e-05	0.001568
3.68	0.004347	0.001342	-7.7e-05	0.001419
3.69	-0.001338	0.001037	-8.3e-05	0.00112
3.7	0.005024	0.001266	-8.1e-05	0.001347
3.71	0.006934	0.001475	-6.9e-05	0.001544
3.72	0.003129	0.001374	-8.7e-05	0.001461
3.73	0.007943	0.001247	-9.2e-05	0.001339
3.74	0.010666	0.001223	-7.1e-05	0.001294
3.75	0.007043	0.001264	-8.5e-05	0.001349
3.76	0.004163	0.001303	-9.5e-05	0.001398
3.77	0.001254	0.001367	-7.8e-05	0.001445
3.78	-0.000816	0.00123	-6.2e-05	0.001292
3.79	4.4e-05	0.001197	-6.4e-05	0.001261
3.8	0.004222	0.001341	-7e-05	0.001411
3.81	0.004035	0.00133	-8.2e-05	0.001412
3.82	-0.000495	0.001255	-9.7e-05	0.001352
3.83	0.000921	0.001352	-9.4e-05	0.001446
3.84	0.006017	0.001355	-8.1e-05	0.001436
3.85	0.007198	0.001226	-7.3e-05	0.001299
3.86	0.005426	0.001339	-7.5e-05	0.001414
3.87	0.006623	0.0013	-8.9e-05	0.001389
3.88	0.005365	0.001237	-9.5e-05	0.001332
3.89	0.00247	0.001384	-8.9e-05	0.001473
3.9	0.005709	0.001382	-7.8e-05	0.00146
3.91	0.004025	0.001317	-7.9e-05	0.001396
3.92	-0.00213	0.001288	-7.9e-05	0.001367
3.93	0.002739	0.001322	-8e-05	0.001402
3.94	0.007515	0.00148	-9.3e-05	0.001573
3.95	0.003602	0.001349	-9.5e-05	0.001444
3.96	0.002727	0.001158	-8.8e-05	0.001246
3.97	0.003788	0.001356	-9.5e-05	0.001451
3.98	0.001764	0.001289	-0.000107	0.001396
3.99	1.2e-05	0.00128	-8.9e-05	0.001369
4	-0.000751	0.001516	-7.1e-05	0.001587
4.01	-0.001597	0.001219	-7.1e-05	0.00129
4.02	-0.001735	0.001047	-6.9e-05	0.001116
4.03	-0.001403	0.001396	-0.0001	0.001496
4.04	0.00056	0.001346	-0.000123	0.001469
4.05	0.001393	0.001245	-9.5e-05	0.00134
4.06	0.002865	0.001392	-7.3e-05	0.001465
4.07	0.005361	0.001227	-7.7e-05	0.001304
4.08	0.001756	0.001253	-8.3e-05	0.001336
4.09	-9.8e-05	0.001296	-8.6e-05	0.001382
4.1	0.001498	0.001162	-7.8e-05	0.00124
4.11	0.000123	0.001522	-7.6e-05	0.001598
4.12	0.006078	0.001453	-0.0001	0.001553
4.13	0.013951	0.001123	-0.000104	0.001227
4.14	0.008672	0.001431	-9.2e-05	0.001523
4.15	0.004571	0.001375	-8.7e-05	0.001462
4.16	0.004733	0.001247	-8.1e-05	0.001328
4.17	0.001187	0.001374	-8.3e-05	0.001457
4.18	-0.001948	0.001236	-8.6e-05	0.001322
4.19	0.001129	0.001218	-8e-05	0.001298
4.2	0.008377	0.00133	-8.9e-05	0.001419
4.21	0.01147	0.001272	-9.8e-05	0.00137
4.22	0.010872	0.001295	-8.7e-05	0.001382
4.23	0.006943	0.001347	-8.4e-05	0.001431
4.24	0.001592	0.001275	-8e-05	0.001355
4.25	0.000969	0.001303	-6.7e-05	0.00137
4.26	0.003632	0.001462	-9.1e-05	0.001553
4.27	0.003847	0.001415	-0.000115	0.00153
4.28	-0.000661	0.001177	-9.4e-05	0.001271
4.29	-0.001047	0.001269	-8.7e-05	0.001356
4.3	0.002204	0.001429	-0.000103	0.001532
4.31	0.001349	0.001251	-9.9e-05	0.00135
4.32	-0.001144	0.00122	-9.6e-05	0.001316
4.33	-0.001022	0.001312	-0.000105	0.001417
4.34	-0.001197	0.001124	-0.000108	0.001232
4.35	-0.004923	0.001272	-9.6e-05	0.001368
4.36	-0.005399	0.001487	-9.9e-05	0.001586
4.37	0.002771	0.001379	-0.000107	0.001486
4.38	0.006823	0.001427	-8.1e-05	0.001508
4.39	-0.001991	0.001341	-6.7e-05	0.001408
4.4	-0.010203	0.001357	-7.7e-05	0.001434
4.41	-0.008463	0.001431	-6.9e-05	0.0015
4.42	-0.004644	0.001211	-7.5e-05	0.001286
4.43	-0.001514	0.001407	-9.3e-05	0.0015
4.44	0.003882	0.00156	-0.000107	0.001667
4.45	0.007535	0.001327	-0.000119	0.001446
4.46	0.007421	0.001384	-0.000117	0.001501
4.47	0.007072	0.001392	-0.000105	0.001497
4.48	0.010231	0.001443	-9.9e-05	0.001542
4.49	0.011637	0.001443	-0.000103	0.001546
4.5	0.008336	0.001227	-9e-05	0.001317
4.51	0.008441	0.001325	-8.4e-05	0.001409
4.52	0.008505	0.001303	-0.000115	0.001418
4.53	0.004754	0.0012	-0.00013	0.00133
4.54	0.001134	0.001341	-9.8e-05	0.001439
4.55	0.002245	0.001339	-8.1e-05	0.00142
4.56	0.00435	0.001272	-9.7e-05	0.001369
4.57	0.001006	0.001358	-0.000104	0.001462
4.58	-0.000208	0.001317	-8.9e-05	0.001406
4.59	0.007802	0.0013	-8.7e-05	0.001387
4.6	0.013198	0.001466	-0.000111	0.001577
4.61	0.00817	0.001363	-0.000124	0.001487
4.62	0.005631	0.001301	-0.000107	0.001408
4.63	0.007944	0.001409	-9.2e-05	0.001501
4.64	0.007299	0.001331	-0.000105	0.001436
4.65	0.000995	0.001386	-0.000102	0.001488
4.66	-0.004573	0.00148	-8.6e-05	0.001566
4.67	0.000326	0.001299	-9.4e-05	0.001393
4.68	0.006998	0.001166	-9.1e-05	0.001257
4.69	0.001453	0.001355	-9.5e-05	0.00145
4.7	-0.005132	0.001357	-0.000119	0.001476
4.71	0.004152	0.001161	-0.000113	0.001274
4.72	0.014752	0.001427	-9.6e-05	0.001523
4.73	0.009734	0.00143	-0.000101	0.001531
4.74	0.00602	0.001097	-0.000101	0.001198
4.75	0.011538	0.001397	-0.000107	0.001504
4.76	0.008068	0.001544	-0.000117	0.001661
4.77	-0.001375	0.001278	-0.000111	0.001389
4.78	-0.002603	0.001438	-0.000113	0.001551
4.79	0.001937	0.001593	-0.000114	0.001707
4.8	0.006141	0.001223	-0.000118	0.001341
4.81	0.009725	0.001176	-0.000118	0.001294
4.82	0.009662	0.00155	-9.9e-05	0.001649
4.83	0.007089	0.001503	-9.4e-05	0.001597
4.84	0.005505	0.001335	-0.000107	0.001442
4.85	0.003342	0.001232	-0.000105	0.001337
4.86	0.002463	0.001088	-8.6e-05	0.001174
4.87	0.004201	0.001497	-9.6e-05	0.001593
4.88	0.003794	0.001542	-0.000118	0.00166
4.89	0.004138	0.000964	-0.000118	0.001082
4.9	0.010253	0.001253	-0.000104	0.001357
4.91	0.012533	0.001631	-9.7e-05	0.001728
4.92	0.007837	0.001352	-0.0001	0.001452
4.93	0.007	0.001234	-0.000109	0.001343
4.94	0.009814	0.00145	-0.000105	0.001555
4.95	0.008387	0.001381	-8.9e-05	0.00147
4.96	0.0075	0.001193	-9.2e-05	0.001285
4.97	0.010944	0.001279	-0.000105	0.001384
4.98	0.010191	0.001329	-0.000106	0.001435
4.99	0.004322	0.001383	-0.000111	0.001494
5	0.000949	0.001361	-0.000117	0.001478
5.01	0.003869	0.001348	-0.000116	0.001464
5.02	0.007809	0.001442	-0.000122	0.001564
5.03	0.0064	0.001527	-0.000113	0.00164
5.04	0.004029	0.001465	-9.2e-05	0.001557
5.05	0.004991	0.001229	-8.8e-05	0.001317
5.06	0.011573	0.001483	-0.000103	0.001586
5.07	0.017051	0.001621	-0.000114	0.001735
5.08	0.010961	0.001253	-0.000113	0.001366
5.09	0.00695	0.001219	-0.000101	0.00132
5.1	0.009671	0.001481	-9.2e-05	0.001573
5.11	0.007386	0.00156	-0.00011	0.00167
5.12	0.008355	0.001165	-0.000126	0.001291
5.13	0.013905	0.001028	-0.000114	0.001142
5.14	0.009535	0.001516	-0.0001	0.001616
5.15	0.005283	0.001444	-0.000105	0.001549
5.16	0.010983	0.001164	-0.000115	0.001279
5.17	0.012522	0.001405	-0.000105	0.00151
5.18	0.0027	0.001464	-9.6e-05	0.00156
5.19	-0.00012	0.001254	-0.000106	0.00136
5.2	0.007076	0.001439	-0.000111	0.00155
5.21	0.005386	0.001392	-0.000108	0.0015
5.22	0.00382	0.001104	-0.000116	0.00122
5.23	0.008478	0.001489	-0.000119	0.001608
5.24	0.006174	0.001607	-0.000112	0.001719
5.25	0.00372	0.001256	-0.000102	0.001358
5.26	0.008549	0.001365	-9.8e-05	0.001463
5.27	0.011577	0.001493	-0.00011	0.001603
5.28	0.010041	0.00137	-0.000117	0.001487
5.29	0.006482	0.001355	-0.000115	0.00147
5.3	0.004478	0.001456	-0.000112	0.001568
5.31	0.003789	0.001294	-0.000116	0.00141
5.32	0.002199	0.001193	-0.000128	0.001321
5.33	0.001517	0.001429	-0.000126	0.001555
5.34	0.004494	0.001485	-0.000114	0.001599
5.35	0.006875	0.001299	-0.000121	0.00142
5.36	0.006482	0.001229	-0.000133	0.001362
5.37	0.004889	0.001477	-0.000124	0.001601
5.38	-0.000374	0.001417	-0.000115	0.001532
5.39	-0.002674	0.001079	-0.000111	0.00119
5.4	0.007637	0.001419	-0.000113	0.001532
5.41	0.01537	0.001598	-0.000128	0.001726
5.42	0.006011	0.001223	-0.000126	0.001349
5.43	0.001563	0.001203	-0.000117	0.00132
5.44	0.007843	0.001245	-0.000122	0.001367
5.45	0.008855	0.001332	-0.000121	0.001453
5.46	0.008629	0.001565	-0.000114	0.001679
5.47	0.009382	0.001315	-0.000117	0.001432
5.48	0.005873	0.001112	-0.000124	0.001236
5.49	0.001385	0.001389	-0.000129	0.001518
5.5	-0.000524	0.001399	-0.000132	0.001531
5.51	0.001127	0.00123	-0.000133	0.001363
5.52	0.005505	0.001301	-0.000124	0.001425
5.53	0.003372	0.001376	-0.000123	0.001499
5.54	-0.00224	0.001396	-0.000131	0.001527
5.55	0.001156	0.001383	-0.00013	0.001513
5.56	0.005054	0.001332	-0.000123	0.001455
5.57	0.002648	0.001295	-0.000104	0.001399
5.58	0.001951	0.001222	-0.000106	0.001328
5.59	0.002774	0.00126	-0.000128	0.001388
5.6	0.004371	0.001356	-0.000124	0.00148
5.61	0.005164	0.001309	-0.000123	0.001432
5.62	0.002935	0.001128	-0.000138	0.001266
5.63	0.004125	0.001265	-0.000139	0.001404
5.64	0.010064	0.001457	-0.000124	0.001581
5.65	0.011345	0.001292	-0.000131	0.001423
5.66	0.010152	0.00122	-0.00015	0.00137
5.67	0.005822	0.001336	-0.000143	0.001479
5.68	-0.00201	0.001332	-0.000122	0.001454
5.69	-0.002538	0.001273	-0.000131	0.001404
5.7	-0.000173	0.001248	-0.000149	0.001397
5.71	-0.005802	0.001358	-0.000135	0.001493
5.72	-0.01022	0.001478	-0.000124	0.001602
5.73	-0.006348	0.001396	-0.000143	0.001539
5.74	-0.003913	0.001226	-0.000137	0.001363
5.75	-0.005385	0.001305	-0.000105	0.00141
5.76	-0.00356	0.001446	-0.000103	0.001549
5.77	-0.002621	0.001282	-0.000103	0.001385
5.78	-0.000993	0.001207	-0.000107	0.001314
5.79	0.005386	0.001184	-0.000128	0.001312
5.8	0.004185	0.001177	-0.000135	0.001312
5.81	-0.003452	0.001463	-0.000137	0.0016
5.82	-0.00798	0.001466	-0.000149	0.001615
5.83	-0.006597	0.001252	-0.000145	0.001397
5.84	-0.00015	0.00122	-0.000126	0.001346
5.85	0.004337	0.001306	-0.000132	0.001438
5.86	0.005407	0.001362	-0.000129	0.001491
5.87	0.005653	0.001323	-0.00012	0.001443
5.88	0.005437	0.001368	-0.000141	0.001509
5.89	0.005413	0.001332	-0.00014	0.001472
5.9	0.003802	0.001165	-0.000129	0.001294
5.91	-0.000394	0.001283	-0.000137	0.00142
5.92	0.000253	0.001344	-0.000133	0.001477
5.93	0.009328	0.001053	-0.000127	0.00118
5.94	0.009633	0.001239	-0.000141	0.00138
5.95	0.003062	0.001481	-0.000147	0.001628
5.96	0.004223	0.001195	-0.00013	0.001325
5.97	0.00578	0.001054	-0.000121	0.001175
5.98	0.002646	0.001366	-0.000138	0.001504
5.99	-0.001066	0.001449	-0.000142	0.001591
6	-0.004195	0.001203	-0.000125	0.001328
6.01	-0.002072	0.001146	-0.00013	0.001276
6.02	0.004584	0.001421	-0.000144	0.001565
6.03	0.005978	0.001453	-0.000134	0.001587
6.04	0.000454	0.001121	-0.000129	0.00125
6.05	-0.002885	0.001255	-0.000141	0.001396
6.06	0.002026	0.001381	-0.000138	0.001519
6.07	0.006262	0.001305	-0.000124	0.001429
6.08	0.002959	0.001463	-0.000123	0.001586
6.09	-0.001284	0.001315	-0.00012	0.001435
6.1	-0.00072	0.001138	-0.000121	0.001259
6.11	-0.001774	0.001409	-0.000134	0.001543
6.12	0.000313	0.001544	-0.000131	0.001675
6.13	0.006865	0.001278	-0.000127	0.001405
6.14	0.00748	0.001328	-0.00015	0.001478
6.15	0.00146	0.001495	-0.00015	0.001645
6.16	-0.005388	0.001331	-0.000114	0.001445
6.17	-0.006467	0.001459	-0.000108	0.001567
6.18	-0.004016	0.001515	-0.000142	0.001657
6.19	-0.002641	0.001137	-0.000152	0.001289
6.2	-0.001274	0.001205	-0.00014	0.001345
6.21	-0.000416	0.001474	-0.000141	0.001615
6.22	-0.002502	0.001327	-0.000154	0.001481
6.23	-0.002929	0.001341	-0.000162	0.001503
6.24	-0.001258	0.001563	-0.000158	0.001721
6.25	-0.003088	0.001372	-0.000138	0.00151
6.26	-0.00426	0.001236	-0.000117	0.001353
6.27	5e-05	0.001434	-0.000117	0.001551
6.28	0.007911	0.00139	-0.000137	0.001527
6.29	0.010625	0.001249	-0.000154	0.001403
6.3	0.002067	0.001326	-0.00014	0.001466
6.31	-0.003322	0.001343	-0.000125	0.001468
6.32	0.003823	0.001313	-0.000146	0.001459
6.33	0.008738	0.001433	-0.000155	0.001588
6.34	0.004314	0.001413	-0.000136	0.001549
6.35	0.006064	0.001207	-0.000128	0.001335
6.36	0.013104	0.001447	-0.000144	0.001591
6.37	0.008627	0.001564	-0.000154	0.001718
6.38	0.004011	0.001247	-0.000137	0.001384
6.39	0.008317	0.001393	-0.000123	0.001516
6.4	0.007721	0.001541	-0.000137	0.001678
6.41	0.005195	0.001182	-0.000163	0.001345
6.42	0.010017	0.001267	-0.000161	0.001428
6.43	0.011353	0.001617	-0.000136	0.001753
6.44	0.007116	0.001401	-0.000141	0.001542
6.45	0.007936	0.001164	-0.000161	0.001325
6.46	0.011461	0.001465	-0.000151	0.001616
6.47	0.013838	0.001572	-0.00013	0.001702
6.48	0.014044	0.001592	-0.000135	0.001727
6.49	0.013082	0.002555	-0.00015	0.002705
6.5	0.016265	0.003858	-0.000151	0.004009
6.51	0.018952	0.004838	-0.000154	0.004992
6.52	0.018717	0.005858	-0.000152	0.00601
6.53	0.016801	0.006649	-0.000156	0.006805
6.54	0.01569	0.007255	-0.000169	0.007424
6.55	0.016425	0.008176	-0.000158	0.008334
6.56	0.012707	0.008999	-0.000143	0.009142
6.57	0.011301	0.009516	-0.000154	0.00967
6.58	0.017367	0.01019	-0.000149	0.010339
6.59	0.022396	0.010955	-0.000132	0.011087
6.6	0.026904	0.011608	-0.000149	0.011757
6.61	0.030139	0.012221	-0.00016	0.012381
6.62	0.02905	0.012829	-0.000145	0.012974
6.63	0.029789	0.013651	-0.000151	0.013802
6.64	0.034834	0.014448	-0.000168	0.014616
6.65	0.036955	0.014901	-0.000176	0.015077
6.66	0.038529	0.015562	-0.000176	0.015738
6.67	0.048509	0.016665	-0.000175	0.01684
6.68	0.064505	0.017752	-0.000177	0.017929
6.69	0.072601	0.018576	-0.000171	0.018747
6.7	0.072757	0.019517	-0.000165	0.019682
6.71	0.075927	0.020713	-0.000164	0.020877
6.72	0.08005	0.021712	-0.000161	0.021873
6.73	0.084329	0.022632	-0.00016	0.022792
6.74	0.091487	0.023752	-0.000161	0.023913
6.75	0.095224	0.02473	-0.000169	0.024899
6.76	0.095797	0.025563	-0.000173	0.025736
6.77	0.099572	0.026664	-0.000162	0.026826
6.78	0.106594	0.027771	-0.000155	0.027926
6.79	0.11507	0.028663	-0.000155	0.028818
6.8	0.119145	0.0296	-0.000156	0.029756
6.81	0.118299	0.030697	-0.000151	0.030848
6.82	0.126273	0.031857	-0.000149	0.032006
6.83	0.135365	0.032839	-0.000162	0.033001
6.84	0.135882	0.03379	-0.000165	0.033955
6.85	0.138799	0.034958	-0.000157	0.035115
6.86	0.144131	0.036098	-0.000157	0.036255
6.87	0.145139	0.037005	-0.000157	0.037162
6.88	0.142537	0.037856	-0.000173	0.038029
6.89	0.145982	0.038972	-0.000176	0.039148
6.9	0.15744	0.040057	-0.000146	0.040203
6.91	0.165815	0.040855	-0.000143	0.040998
6.92	0.164906	0.041904	-0.000159	0.042063
6.93	0.164289	0.04309	-0.000141	0.043231
6.94	0.171246	0.044027	-0.000132	0.044159
6.95	0.182054	0.045059	-0.000144	0.045203
6.96	0.188381	0.046188	-0.000148	0.046336
6.97	0.193295	0.047242	-0.000149	0.047391
6.98	0.204449	0.048367	-0.000156	0.048523
6.99	0.213248	0.049392	-0.000161	0.049553
7	0.213682	0.050134	-0.000168	0.050302
7.01	0.213058	0.051159	-0.000161	0.05132
7.02	0.215265	0.052472	-0.000133	0.052605
7.03	0.220281	0.053374	-0.00013	0.053504
7.04	0.223811	0.054245	-0.000155	0.0544
7.05	0.227261	0.055384	-0.000151	0.055535
7.06	0.231427	0.056388	-0.000137	0.056525
7.07	0.235642	0.057446	-0.000145	0.057591
7.08	0.242891	0.058574	-0.000129	0.058703
7.09	0.2513	0.059481	-0.000127	0.059608
7.1	0.255117	0.060409	-0.000166	0.060575
7.11	0.258107	0.061463	-0.000167	0.06163
7.12	0.263221	0.062485	-0.000158	0.062643
7.13	0.266391	0.06344	-0.000183	0.063623
7.14	0.268204	0.064484	-0.000178	0.064662
7.15	0.272724	0.065562	-0.000157	0.065719
7.16	0.279002	0.06658	-0.00018	0.06676
7.17	0.281499	0.067636	-0.00019	0.067826
7.18	0.28056	0.068655	-0.000158	0.068813
7.19	0.282649	0.069549	-0.000143	0.069692
7.2	0.289641	0.070518	-0.000158	0.070676
7.21	0.301728	0.0717	-0.000176	0.071876
7.22	0.312761	0.072724	-0.000183	0.072907
7.23	0.315132	0.073704	-0.000183	0.073887
7.24	0.313281	0.074692	-0.000181	0.074873
7.25	0.314413	0.075439	-0.000176	0.075615
7.26	0.32167	0.076479	-0.00018	0.076659
7.27	0.329665	0.077731	-0.000178	0.077909
7.28	0.331164	0.078519	-0.000169	0.078688
7.29	0.333259	0.079434	-0.000186	0.07962
7.3	0.344402	0.080787	-0.000199	0.080986
7.31	0.356935	0.081785	-0.000188	0.081973
7.32	0.361702	0.082621	-0.0002	0.082821
7.33	0.363068	0.083727	-0.000218	0.083945
7.34	0.369468	0.084645	-0.000206	0.084851
7.35	0.381764	0.085497	-0.000195	0.085692
7.36	0.392047	0.086757	-0.000201	0.086958
7.37	0.394202	0.087923	-0.000203	0.088126
7.38	0.394631	0.088805	-0.000207	0.089012
7.39	0.395771	0.08986	-0.000216	0.090076
7.4	0.398223	0.090903	-0.000218	0.091121
7.41	0.407903	0.091841	-0.000216	0.092057
7.42	0.41576	0.092937	-0.000211	0.093148
7.43	0.415347	0.093953	-0.000207	0.09416
7.44	0.419349	0.094792	-0.000206	0.094998
7.45	0.431379	0.095962	-0.000211	0.096173
7.46	0.438014	0.0972	-0.000235	0.097435
7.47	0.439309	0.097916	-0.000258	0.098174
7.48	0.445009	0.098847	-0.00025	0.099097
7.49	0.450986	0.100202	-0.000235	0.100437
7.5	0.456366	0.101236	-0.000238	0.101474
7.51	0.466157	0.102171	-0.000226	0.102397
7.52	0.475678	0.103226	-0.000222	0.103448
7.53	0.481702	0.104156	-0.000238	0.104394
7.54	0.488689	0.105167	-0.000232	0.105399
7.55	0.497175	0.106335	-0.000227	0.106562
7.56	0.498583	0.107423	-0.000249	0.107672
7.57	0.493377	0.108343	-0.000262	0.108605
7.58	0.495467	0.10919	-0.000271	0.109461
7.59	0.505218	0.11011	-0.000273	0.110383
7.6	0.511405	0.111193	-0.000261	0.111454
7.61	0.517714	0.112278	-0.000265	0.112543
7.62	0.529726	0.113287	-0.000283	0.11357
7.63	0.53911	0.114265	-0.000285	0.11455
7.64	0.54443	0.115136	-0.000284	0.11542
7.65	0.548688	0.116212	-0.000296	0.116508
7.66	0.553334	0.117381	-0.000287	0.117668
7.67	0.560839	0.118148	-0.000273	0.118421
7.68	0.565395	0.119054	-0.000294	0.119348
7.69	0.56514	0.120376	-0.000312	0.120688
7.7	0.56704	0.121455	-0.000299	0.121754
7.71	0.573123	0.122379	-0.000293	0.122672
7.72	0.579967	0.123395	-0.000304	0.123699
7.73	0.582631	0.12423	-0.000314	0.124544
7.74	0.585727	0.125264	-0.000328	0.125592
7.75	0.594416	0.126578	-0.000332	0.12691
7.76	0.601839	0.12746	-0.000319	0.127779
7.77	0.608124	0.128293	-0.000312	0.128605
7.78	0.612661	0.129531	-0.000326	0.129857
7.79	0.613854	0.130486	-0.000343	0.130829
7.8	0.618849	0.13133	-0.000341	0.131671
7.81	0.628259	0.13252	-0.000345	0.132865
7.82	0.634645	0.133526	-0.000353	0.133879
7.83	0.642983	0.134338	-0.000351	0.134689
7.84	0.652286	0.135388	-0.00035	0.135738
7.85	0.654425	0.136719	-0.000347	0.137066
7.86	0.65556	0.137776	-0.000353	0.138129
7.87	0.663049	0.138593	-0.000369	0.138962
7.88	0.671442	0.139579	-0.000387	0.139966
7.89	0.677405	0.140422	-0.000379	0.140801
7.9	0.681897	0.141329	-0.000364	0.141693
7.91	0.687552	0.142553	-0.000379	0.142932
7.92	0.693148	0.143609	-0.000395	0.144004
7.93	0.695977	0.144524	-0.000403	0.144927
7.94	0.699399	0.145601	-0.000403	0.146004
7.95	0.70599	0.146679	-0.000407	0.147086
7.96	0.716687	0.147603	-0.000414	0.148017
7.97	0.730653	0.148542	-0.000402	0.148944
7.98	0.739613	0.149476	-0.000406	0.149882
7.99	0.74343	0.150462	-0.000426	0.150888
8	0.748035	0.151721	-0.000432	0.152153
8.01	0.754559	0.152656	-0.000433	0.153089
8.02	0.757365	0.15334	-0.000435	0.153775
8.03	0.757964	0.15453	-0.000431	0.154961
8.04	0.761462	0.155708	-0.000426	0.156134
8.05	0.762971	0.156577	-0.000428	0.157005
8.06	0.768868	0.157667	-0.000436	0.158103
8.07	0.779027	0.158705	-0.000453	0.159158
8.08	0.780254	0.159461	-0.000457	0.159918
8.09	0.781124	0.160602	-0.000444	0.161046
8.1	0.788153	0.161939	-0.00045	0.162389
8.11	0.791767	0.162797	-0.000474	0.163271
8.12	0.792897	0.163678	-0.000481	0.164159
8.13	0.7964	0.16488	-0.000477	0.165357
8.14	0.797395	0.165907	-0.000489	0.166396
8.15	0.792554	0.166937	-0.000498	0.167435
8.16	0.793668	0.168176	-0.000494	0.16867
8.17	0.80314	0.169034	-0.000497	0.169531
8.18	0.806994	0.1698	-0.000503	0.170303
8.19	0.809975	0.170968	-0.000504	0.171472
8.2	0.817216	0.172018	-0.000518	0.172536
8.21	0.82027	0.17296	-0.000534	0.173494
8.22	0.823757	0.174095	-0.00053	0.174625
8.23	0.829701	0.174961	-0.000523	0.175484
8.24	0.830864	0.175793	-0.000531	0.176324
8.25	0.828214	0.177024	-0.000542	0.177566
8.26	0.827358	0.178121	-0.000546	0.178667
8.27	0.833172	0.179008	-0.000545	0.179553
8.28	0.841831	0.180112	-0.000547	0.180659
8.29	0.84286	0.181209	-0.000556	0.181765
8.3	0.83909	0.18209	-0.000542	0.182632
8.31	0.841615	0.183016	-0.000529	0.183545
8.32	0.849029	0.18404	-0.000551	0.184591
8.33	0.853796	0.184927	-0.000569	0.185496
8.34	0.857433	0.185939	-0.000553	0.186492
8.35	0.860895	0.187214	-0.00055	0.187764
8.36	0.868885	0.188095	-0.000576	0.188671
8.37	0.877763	0.18886	-0.000589	0.189449
8.38	0.881912	0.190013	-0.000581	0.190594
8.39	0.888791	0.191039	-0.00057	0.191609
8.4	0.893753	0.192023	-0.000568	0.192591
8.41	0.898735	0.193155	-0.000574	0.193729
8.42	0.906711	0.193846	-0.000581	0.194427
8.43	0.909616	0.194814	-0.000596	0.19541
8.44	0.91742	0.196356	-0.000606	0.196962
8.45	0.929284	0.197229	-0.000612	0.197841
8.46	0.93076	0.197865	-0.000615	0.19848
8.47	0.933524	0.199063	-0.000616	0.199679
8.48	0.946627	0.200158	-0.000622	0.20078
8.49	0.952826	0.201129	-0.000632	0.201761
8.5	0.951263	0.202294	-0.000625	0.202919
8.51	0.958931	0.203164	-0.000625	0.203789
8.52	0.966022	0.204038	-0.000653	0.204691
8.53	0.965958	0.20526	-0.000665	0.205925
8.54	0.970968	0.206309	-0.000669	0.206978
8.55	0.978014	0.207192	-0.00068	0.207872
8.56	0.982599	0.208244	-0.000672	0.208916
8.57	0.989428	0.209396	-0.000681	0.210077
8.58	0.99813	0.210482	-0.000707	0.211189
8.59	1.00413	0.211497	-0.00071	0.212207
8.6	1.00656	0.212438	-0.000711	0.213149
8.61	1.01115	0.213278	-0.000724	0.214002
8.62	1.02191	0.21431	-0.000719	0.215029
8.63	1.03357	0.215511	-0.000725	0.216236
8.64	1.03917	0.216447	-0.000751	0.217198
8.65	1.04208	0.217319	-0.000745	0.218064
8.66	1.05333	0.218365	-0.000736	0.219101
8.67	1.06817	0.219331	-0.000761	0.220092
8.68	1.07408	0.220299	-0.000776	0.221075
8.69	1.07461	0.221389	-0.000781	0.22217
8.7	1.0795	0.222445	-0.000791	0.223236
8.71	1.08664	0.223522	-0.0008	0.224322
8.72	1.09327	0.224545	-0.000823	0.225368
8.73	1.09832	0.225401	-0.000848	0.226249
8.74	1.09998	0.226295	-0.000843	0.227138
8.75	1.10783	0.227395	-0.00085	0.228245
8.76	1.11957	0.228509	-0.000891	0.2294
8.77	1.1231	0.229505	-0.000906	0.230411
8.78	1.12756	0.230455	-0.000907	0.231362
8.79	1.13792	0.231324	-0.000934	0.232258
8.8	1.14321	0.232336	-0.000963	0.233299
8.81	1.14654	0.233566	-0.000994	0.23456
8.82	1.15413	0.234653	-0.001029	0.235682
8.83	1.15878	0.235567	-0.001054	0.236621
8.84	1.16202	0.236558	-0.001085	0.237643
8.85	1.17051	0.237514	-0.001131	0.238645
8.86	1.18227	0.238536	-0.001215	0.239751
8.87	1.18903	0.239733	-0.00133	0.241063
8.88	1.1906	0.24069	-0.001467	0.242157
8.89	1.19601	0.241495	-0.001732	0.243227
8.9	1.20186	0.24247	-0.002445	0.244915
8.91	1.20233	0.243547	-0.004393	0.24794
8.92	1.20325	0.244624	-0.007655	0.252279
8.93	1.20652	0.245591	-0.01023	0.255821
8.94	1.20782	0.246621	-0.010925	0.257546
8.95	1.212	0.247658	-0.010968	0.258626
8.96	1.22775	0.248594	-0.01115	0.259744
8.97	1.24149	0.24979	-0.011217	0.261007
8.98	1.24166	0.250775	-0.011242	0.262017
8.99	1.24057	0.251451	-0.011327	0.262778
9	1.24733	0.252511	-0.01136	0.263871
9.01	1.25295	0.253634	-0.011422	0.265056
9.02	1.25719	0.254569	-0.01158	0.266149
9.03	1.26662	0.255623	-0.011877	0.2675
9.04	1.27369	0.256594	-0.012704	0.269298
9.05	1.27648	0.257527	-0.014588	0.272115
9.06	1.2785	0.258742	-0.017128	0.27587
9.07	1.28052	0.259746	-0.018988	0.278734
9.08	1.2872	0.260514	-0.019746	0.28026
9.09	1.29802	0.261654	-0.019971	0.281625
9.1	1.30613	0.262763	-0.020031	0.282794
9.11	1.31343	0.263581	-0.020058	0.283639
9.12	1.32534	0.264587	-0.020089	0.284676
9.13	1.33331	0.2657	-0.020122	0.285822
9.14	1.33386	0.266656	-0.020152	0.286808
9.15	1.34319	0.267656	-0.02017	0.287826
9.16	1.35616	0.268711	-0.020209	0.28892
9.17	1.36107	0.269633	-0.020266	0.289899
9.18	1.36715	0.270746	-0.020359	0.291105
9.19	1.37809	0.271948	-0.020682	0.29263
9.2	1.38665	0.272691	-0.022123	0.294814
9.21	1.3925	0.273533	-0.026128	0.299661
9.22	1.39932	0.274816	-0.031125	0.305941
9.23	1.40175	0.275839	-0.033428	0.309267
9.24	1.40517	0.276724	-0.03338	0.310104
9.25	1.41658	0.277847	-0.033399	0.311246
9.26	1.42363	0.278752	-0.033598	0.31235
9.27	1.42533	0.279587	-0.033551	0.313138
9.28	1.43237	0.280859	-0.033562	0.314421
9.29	1.43868	0.282111	-0.033631	0.315742
9.3	1.4418	0.282929	-0.033629	0.316558
9.31	1.4513	0.283774	-0.033652	0.317426
9.32	1.46529	0.284806	-0.033694	0.3185
9.33	1.47541	0.285751	-0.033701	0.319452
9.34	1.47569	0.286872	-0.033713	0.320585
9.35	1.47959	0.288019	-0.033759	0.321778
9.36	1.491	0.288782	-0.033876	0.322658
9.37	1.49516	0.289746	-0.034425	0.324171
9.38	1.49833	0.291043	-0.036506	0.327549
9.39	1.50758	0.291989	-0.040672	0.332661
9.4	1.51368	0.292862	-0.044395	0.337257
9.41	1.51669	0.294022	-0.045402	0.339424
9.42	1.52459	0.294918	-0.045239	0.340157
9.43	1.53125	0.295855	-0.045454	0.341309
9.44	1.53429	0.29719	-0.04558	0.34277
9.45	1.54419	0.298179	-0.045498	0.343677
9.46	1.5542	0.298995	-0.045548	0.344543
9.47	1.55257	0.300056	-0.045618	0.345674
9.48	1.55617	0.300975	-0.045634	0.346609
9.49	1.56798	0.301815	-0.045676	0.347491
9.5	1.56952	0.30284	-0.045727	0.348567
9.51	1.56623	0.303917	-0.045767	0.349684
9.52	1.57301	0.305035	-0.045809	0.350844
9.53	1.5862	0.306216	-0.045971	0.352187
9.54	1.59505	0.30724	-0.046974	0.354214
9.55	1.60156	0.308109	-0.050163	0.358272
9.56	1.60942	0.308995	-0.054753	0.363748
9.57	1.61566	0.309899	-0.057662	0.367561
9.58	1.62538	0.310769	-0.058258	0.369027
9.59	1.63887	0.311837	-0.058291	0.370128
9.6	1.64439	0.313066	-0.058402	0.371468
9.61	1.64718	0.314018	-0.058401	0.372419
9.62	1.65179	0.315027	-0.058406	0.373433
9.63	1.65354	0.316237	-0.058447	0.374684
9.64	1.65941	0.317047	-0.058458	0.375505
9.65	1.67002	0.317862	-0.058473	0.376335
9.66	1.68119	0.319061	-0.058496	0.377557
9.67	1.68703	0.320057	-0.058514	0.378571
9.68	1.68295	0.32099	-0.058544	0.379534
9.69	1.68933	0.322115	-0.058599	0.380714
9.7	1.70533	0.32302	-0.058775	0.381795
9.71	1.71267	0.323912	-0.059896	0.383808
9.72	1.71515	0.325017	-0.063346	0.388363
9.73	1.72086	0.326067	-0.067677	0.393744
9.74	1.72721	0.327064	-0.069557	0.396621
9.75	1.73191	0.328098	-0.069389	0.397487
9.76	1.73569	0.329191	-0.069405	0.398596
9.77	1.74303	0.330273	-0.069594	0.399867
9.78	1.75692	0.331167	-0.06952	0.400687
9.79	1.76503	0.332071	-0.069523	0.401594
9.8	1.76477	0.333075	-0.069585	0.40266
9.81	1.77255	0.333952	-0.069565	0.403517
9.82	1.78315	0.33499	-0.069581	0.404571
9.83	1.78724	0.336225	-0.069618	0.405843
9.84	1.7918	0.337202	-0.069627	0.406829
9.85	1.80041	0.338179	-0.069662	0.407841
9.86	1.80522	0.339294	-0.069696	0.40899
9.87	1.80698	0.340212	-0.069767	0.409979
9.88	1.81118	0.341222	-0.07052	0.411742
9.89	1.81728	0.342329	-0.073666	0.415995
9.9	1.82415	0.343219	-0.079226	0.422445
9.91	1.83273	0.34422	-0.08304	0.42726
9.92	1.84183	0.345314	-0.083197	0.428511
9.93	1.84896	0.346138	-0.082792	0.42893
9.94	1.85212	0.347037	-0.08314	0.430177
9.95	1.85724	0.348182	-0.083142	0.431324
9.96	1.8668	0.349172	-0.082997	0.432169
9.97	1.87401	0.350101	-0.083108	0.433209
9.98	1.88135	0.351253	-0.083143	0.434396
9.99	1.8902	0.352336	-0.083112	0.435448
10	1.89162	0.353197	-0.083153	0.43635
10.01	1.8924	0.354245	-0.083173	0.437418
10.02	1.90461	0.355319	-0.083169	0.438488
10.03	1.92015	0.356144	-0.083188	0.439332
10.04	1.92938	0.357183	-0.083202	0.440385
10.05	1.93425	0.358356	-0.083243	0.441599
10.06	1.93761	0.359272	-0.083385	0.442657
10.07	1.94047	0.360292	-0.08403	0.444322
10.08	1.94344	0.361454	-0.086572	0.448026
10.09	1.94856	0.362327	-0.091048	0.453375
10.1	1.95317	0.363231	-0.094256	0.457487
10.11	1.96229	0.364415	-0.094962	0.459377
10.12	1.98293	0.365348	-0.095115	0.460463
10.13	2.00053	0.366186	-0.095347	0.461533
10.14	2.00388	0.367348	-0.095295	0.462643
10.15	2.00467	0.368308	-0.095284	0.463592
10.16	2.01169	0.369136	-0.095366	0.464502
10.17	2.0213	0.370418	-0.095372	0.46579
10.18	2.02639	0.371628	-0.095414	0.467042
10.19	2.03245	0.372459	-0.095489	0.467948
10.2	2.04305	0.373529	-0.095512	0.469041
10.21	2.0457	0.374661	-0.095527	0.470188
10.22	2.04323	0.375468	-0.095589	0.471057
10.23	2.05325	0.376445	-0.095949	0.472394
10.24	2.06843	0.377555	-0.097901	0.475456
10.25	2.07045	0.378393	-0.101892	0.480285
10.26	2.07003	0.379314	-0.104609	0.483923
10.27	2.08138	0.380397	-0.104721	0.485118
10.28	2.09381	0.381394	-0.104666	0.48606
10.29	2.09982	0.382352	-0.104989	0.487341
10.3	2.10841	0.383407	-0.104948	0.488355
10.31	2.11768	0.384466	-0.104939	0.489405
10.32	2.11617	0.38539	-0.105062	0.490452
10.33	2.1189	0.38646	-0.105057	0.491517
10.34	2.13581	0.387614	-0.105082	0.492696
10.35	2.14238	0.38854	-0.105178	0.493718
10.36	2.14318	0.389449	-0.10526	0.494709
10.37	2.15718	0.390362	-0.105444	0.495806
10.38	2.16845	0.391288	-0.106042	0.49733
10.39	2.16953	0.392364	-0.108073	0.500437
10.4	2.17011	0.393364	-0.112274	0.505638
10.41	2.1725	0.39425	-0.116051	0.510301
10.42	2.17953	0.395288	-0.116768	0.512056
10.43	2.18817	0.396346	-0.11636	0.512706
10.44	2.19602	0.397338	-0.116628	0.513966
10.45	2.20084	0.398471	-0.116753	0.515224
10.46	2.20676	0.399566	-0.116635	0.516201
10.47	2.21698	0.400439	-0.116729	0.517168
10.48	2.22493	0.401517	-0.1168	0.518317
10.49	2.23244	0.402721	-0.116787	0.519508
10.5	2.24446	0.403629	-0.116847	0.520476
10.51	2.24994	0.40459	-0.116909	0.521499
10.52	2.24777	0.405646	-0.117018	0.522664
10.53	2.25252	0.406521	-0.117573	0.524094
10.54	2.26433	0.407432	-0.119651	0.527083
10.55	2.27613	0.408459	-0.123521	0.53198
10.56	2.28425	0.409428	-0.126529	0.535957
10.57	2.28864	0.410482	-0.126951	0.537433
10.58	2.29471	0.411633	-0.126678	0.538311
10.59	2.30512	0.412607	-0.126937	0.539544
10.6	2.31481	0.413635	-0.127015	0.54065
10.61	2.3191	0.414796	-0.126911	0.541707
10.62	2.32181	0.415685	-0.126989	0.542674
10.63	2.3333	0.416611	-0.127051	0.543662
10.64	2.34774	0.417827	-0.127044	0.544871
10.65	2.34652	0.418831	-0.127075	0.545906
10.66	2.34049	0.41968	-0.127119	0.546799
10.67	2.34927	0.420725	-0.127194	0.547919
10.68	2.36038	0.42182	-0.127443	0.549263
10.69	2.36715	0.422691	-0.128493	0.551184
10.7	2.37708	0.423571	-0.131637	0.555208
10.71	2.3857	0.424591	-0.136014	0.560605
10.72	2.38933	0.42558	-0.138474	0.564054
10.73	2.39516	0.426615	-0.138922	0.565537
10.74	2.40412	0.427526	-0.139158	0.566684
10.75	2.41406	0.428312	-0.139287	0.567599
10.76	2.41974	0.429457	-0.139217	0.568674
10.77	2.42421	0.430631	-0.139286	0.569917
10.78	2.43545	0.431531	-0.139356	0.570887
10.79	2.44346	0.432673	-0.139353	0.572026
10.8	2.44712	0.433813	-0.139408	0.573221
10.81	2.45302	0.434471	-0.139483	0.573954
10.82	2.46015	0.435222	-0.139579	0.574801
10.83	2.46689	0.436443	-0.139836	0.576279
10.84	2.47466	0.437565	-0.140637	0.578202
10.85	2.48066	0.43849	-0.142895	0.581385
10.86	2.48495	0.439575	-0.146308	0.585883
10.87	2.4895	0.440627	-0.148307	0.588934
10.88	2.49333	0.441617	-0.148291	0.589908
10.89	2.49989	0.442786	-0.148222	0.591008
10.9	2.51013	0.443776	-0.148466	0.592242
10.91	2.52091	0.444591	-0.148429	0.59302
10.92	2.52689	0.445742	-0.148394	0.594136
10.93	2.53043	0.446873	-0.148475	0.595348
10.94	2.53754	0.447733	-0.148488	0.596221
10.95	2.54816	0.448647	-0.148503	0.59715
10.96	2.55513	0.4496	-0.14855	0.59815
10.97	2.55801	0.450582	-0.14863	0.599212
10.98	2.56808	0.451652	-0.148901	0.600553
10.99	2.57857	0.452617	-0.149713	0.60233
11	2.58261	0.453538	-0.151932	0.60547
11.01	2.59293	0.454678	-0.155899	0.610577
11.02	2.6047	0.45578	-0.159464	0.615244
11.03	2.60745	0.456663	-0.160688	0.617351
11.04	2.60791	0.457741	-0.160728	0.618469
11.05	2.61137	0.458894	-0.160878	0.619772
11.06	2.61777	0.459843	-0.16095	0.620793
11.07	2.62541	0.46087	-0.160928	0.621798
11.08	2.63485	0.461891	-0.160999	0.62289
11.09	2.64346	0.46285	-0.16105	0.6239
11.1	2.64866	0.463803	-0.161049	0.624852
11.11	2.65815	0.464744	-0.161084	0.625828
11.12	2.66952	0.465721	-0.161155	0.626876
11.13	2.67303	0.46671	-0.161232	0.627942
11.14	2.67689	0.467868	-0.16142	0.629288
11.15	2.68514	0.468904	-0.162083	0.630987
11.16	2.6906	0.469835	-0.163965	0.6338
11.17	2.69631	0.47096	-0.166915	0.637875
11.18	2.70767	0.471895	-0.16933	0.641225
11.19	2.71802	0.472713	-0.170618	0.643331
11.2	2.72213	0.473846	-0.171374	0.64522
11.21	2.72775	0.475025	-0.171672	0.646697
11.22	2.73254	0.475908	-0.171691	0.647599
11.23	2.73054	0.476869	-0.17179	0.648659
11.24	2.72904	0.477949	-0.171872	0.649821
11.25	2.73203	0.478934	-0.171885	0.650819
11.26	2.73838	0.479975	-0.171934	0.651909
11.27	2.74982	0.480999	-0.171982	0.652981
11.28	2.76149	0.481892	-0.172034	0.653926
11.29	2.76593	0.482814	-0.172125	0.654939
11.3	2.77335	0.483878	-0.172218	0.656096
11.31	2.78531	0.484952	-0.172428	0.65738
11.32	2.78987	0.485952	-0.173133	0.659085
11.33	2.79266	0.487037	-0.174793	0.66183
11.34	2.79905	0.488023	-0.17748	0.665503
11.35	2.80596	0.488774	-0.180273	0.669047
11.36	2.81413	0.489777	-0.181804	0.671581
11.37	2.82215	0.490981	-0.182098	0.673079
11.38	2.82951	0.491904	-0.182176	0.67408
11.39	2.83635	0.492818	-0.182305	0.675123
11.4	2.8384	0.493868	-0.182316	0.676184
11.41	2.84189	0.494878	-0.182335	0.677213
11.42	2.8511	0.495923	-0.182398	0.678321
11.43	2.8605	0.496903	-0.182413	0.679316
11.44	2.87157	0.497707	-0.182432	0.680139
11.45	2.8779	0.498685	-0.18249	0.681175
11.46	2.87909	0.499906	-0.182561	0.682467
11.47	2.88954	0.500895	-0.182635	0.68353
11.48	2.90414	0.501724	-0.182818	0.684542
11.49	2.90513	0.50271	-0.183608	0.686318
11.5	2.90179	0.503641	-0.186122	0.689763
11.51	2.91117	0.50463	-0.190254	0.694884
11.52	2.92035	0.505796	-0.193348	0.699144
11.53	2.92949	0.506887	-0.194151	0.701038
11.54	2.94843	0.507902	-0.194169	0.702071
11.55	2.95876	0.508948	-0.194302	0.70325
11.56	2.95602	0.509783	-0.194317	0.7041
11.57	2.95624	0.510726	-0.194283	0.705009
11.58	2.96238	0.51197	-0.19434	0.70631
11.59	2.96826	0.512957	-0.194371	0.707328
11.6	2.96696	0.513818	-0.194362	0.70818
11.61	2.97108	0.514945	-0.194389	0.709334
11.62	2.98766	0.516026	-0.194417	0.710443
11.63	2.99733	0.516979	-0.194411	0.71139
11.64	2.99579	0.518022	-0.194422	0.712444
11.65	2.99696	0.51907	-0.19447	0.71354
11.66	3.00418	0.520132	-0.194603	0.714735
11.67	3.01395	0.521207	-0.195105	0.716312
11.68	3.02255	0.522109	-0.196666	0.718775
11.69	3.02705	0.522972	-0.199425	0.722397
11.7	3.03062	0.524013	-0.201647	0.72566
11.71	3.03731	0.524997	-0.202199	0.727196
11.72	3.04411	0.5259	-0.202231	0.728131
11.73	3.04917	0.526885	-0.202449	0.729334
11.74	3.05666	0.527884	-0.202492	0.730376
11.75	3.06647	0.528897	-0.202455	0.731352
11.76	3.07628	0.530061	-0.202532	0.732593
11.77	3.08527	0.531181	-0.202573	0.733754
11.78	3.09067	0.532126	-0.20257	0.734696
11.79	3.09628	0.533081	-0.202632	0.735713
11.8	3.10541	0.534045	-0.202692	0.736737
11.81	3.11183	0.535064	-0.20271	0.737774
11.82	3.1138	0.536106	-0.202803	0.738909
11.83	3.11628	0.5371	-0.20317	0.74027
11.84	3.11879	0.537931	-0.204711	0.742642
11.85	3.12316	0.538822	-0.208482	0.747304
11.86	3.13095	0.539981	-0.212662	0.752643
11.87	3.13698	0.541097	-0.214665	0.755762
11.88	3.14498	0.542105	-0.215217	0.757322
11.89	3.15146	0.543144	-0.215539	0.758683
11.9	3.15257	0.544111	-0.21559	0.759701
11.91	3.15465	0.545039	-0.21557	0.760609
11.92	3.16363	0.546123	-0.215646	0.761769
11.93	3.17755	0.547237	-0.215668	0.762905
11.94	3.18695	0.548078	-0.215666	0.763744
11.95	3.1903	0.54896	-0.215705	0.764665
11.96	3.19247	0.550042	-0.215724	0.765766
11.97	3.19957	0.551017	-0.215729	0.766746
11.98	3.21117	0.552001	-0.215754	0.767755
11.99	3.22306	0.553086	-0.21577	0.768856
12	3.22837	0.554039	-0.215804	0.769843
12.01	3.23209	0.555072	-0.215883	0.770955
12.02	3.24396	0.556197	-0.216071	0.772268
12.03	3.25298	0.557055	-0.216684	0.773739
12.04	3.25712	0.557931	-0.218262	0.776193
12.05	3.26218	0.559077	-0.220881	0.779958
12.06	3.26448	0.560061	-0.22337	0.783431
12.07	3.26686	0.560915	-0.224637	0.785552
12.08	3.27374	0.562088	-0.225034	0.787122
12.09	3.28299	0.563127	-0.225162	0.788289
12.1	3.29271	0.563941	-0.225195	0.789136
12.11	3.2959	0.565006	-0.225252	0.790258
12.12	3.29444	0.566065	-0.225318	0.791383
12.13	3.30241	0.56705	-0.225327	0.792377
12.14	3.31616	0.568127	-0.225343	0.79347
12.15	3.321	0.569019	-0.225399	0.794418
12.16	3.32551	0.569892	-0.225442	0.795334
12.17	3.33288	0.571015	-0.225461	0.796476
12.18	3.33564	0.572027	-0.225499	0.797526
12.19	3.34303	0.572882	-0.22563	0.798512
12.2	3.35434	0.573957	-0.225989	0.799946
12.21	3.3577	0.574972	-0.226816	0.801788
12.22	3.36302	0.57588	-0.228106	0.803986
12.23	3.3739	0.577023	-0.229478	0.806501
12.24	3.38087	0.578133	-0.230849	0.808982
12.25	3.38963	0.579079	-0.232229	0.811308
12.26	3.40268	0.580166	-0.233191	0.813357
12.27	3.40672	0.581192	-0.23354	0.814732
12.28	3.39893	0.582024	-0.233637	0.815661
12.29	3.39789	0.582952	-0.23371	0.816662
12.3	3.40781	0.584039	-0.233744	0.817783
12.31	3.41804	0.585073	-0.233797	0.81887
12.32	3.42685	0.586055	-0.233858	0.819913
12.33	3.4365	0.587075	-0.233864	0.820939
12.34	3.44507	0.588101	-0.233885	0.821986
12.35	3.45019	0.589139	-0.233955	0.823094
12.36	3.45611	0.590065	-0.233996	0.824061
12.37	3.46161	0.591012	-0.23402	0.825032
12.38	3.46522	0.59217	-0.234116	0.826286
12.39	3.4738	0.593179	-0.234314	0.827493
12.4	3.4813	0.594129	-0.23476	0.828889
12.41	3.48241	0.595347	-0.236003	0.83135
12.42	3.48283	0.59634	-0.238967	0.835307
12.43	3.49208	0.597162	-0.242846	0.840008
12.44	3.503	0.598248	-0.245009	0.843257
12.45	3.50507	0.59924	-0.245248	0.844488
12.46	3.50714	0.600164	-0.245299	0.845463
12.47	3.51492	0.60126	-0.245462	0.846722
12.48	3.52669	0.602276	-0.245434	0.84771
12.49	3.53461	0.603162	-0.24544	0.848602
12.5	3.53542	0.60412	-0.245494	0.849614
12.51	3.53997	0.605094	-0.245503	0.850597
12.52	3.55158	0.606045	-0.24554	0.851585
12.53	3.56329	0.60712	-0.245586	0.852706
12.54	3.56819	0.608116	-0.245586	0.853702
12.55	3.57304	0.609024	-0.245595	0.854619
12.56	3.58247	0.610182	-0.24565	0.855832
12.57	3.58851	0.611284	-0.2457	0.856984
12.58	3.59454	0.612147	-0.24575	0.857897
12.59	3.60189	0.613209	-0.245875	0.859084
12.6	3.60615	0.614283	-0.24611	0.860393
12.61	3.61203	0.614994	-0.246581	0.861575
12.62	3.62072	0.615935	-0.247736	0.863671
12.63	3.62711	0.61714	-0.24988	0.86702
12.64	3.63158	0.618068	-0.252268	0.870336
12.65	3.63745	0.619125	-0.253651	0.872776
12.66	3.64384	0.620364	-0.253935	0.874299
12.67	3.64582	0.621207	-0.254021	0.875228
12.68	3.64576	0.621987	-0.254198	0.876185
12.69	3.65609	0.623179	-0.254249	0.877428
12.7	3.67239	0.624279	-0.254263	0.878542
12.71	3.67983	0.625108	-0.254337	0.879445
12.72	3.68516	0.626217	-0.254391	0.880608
12.73	3.69259	0.627283	-0.254424	0.881707
12.74	3.69633	0.628054	-0.25448	0.882534
12.75	3.70413	0.62909	-0.254534	0.883624
12.76	3.71355	0.63019	-0.254587	0.884777
12.77	3.71081	0.631231	-0.254672	0.885903
12.78	3.70782	0.63235	-0.254815	0.887165
12.79	3.71342	0.633216	-0.255181	0.888397
12.8	3.71773	0.633949	-0.256124	0.890073
12.81	3.72414	0.634941	-0.257885	0.892826
12.82	3.7327	0.636076	-0.259989	0.896065
12.83	3.7339	0.637124	-0.261623	0.898747
12.84	3.7398	0.63821	-0.262617	0.900827
12.85	3.75602	0.639234	-0.263164	0.902398
12.86	3.76633	0.64013	-0.263388	0.903518
12.87	3.76904	0.641196	-0.263478	0.904674
12.88	3.7742	0.642283	-0.263553	0.905836
12.89	3.77776	0.643081	-0.263606	0.906687
12.9	3.77845	0.643997	-0.263657	0.907654
12.91	3.78496	0.645178	-0.263718	0.908896
12.92	3.79685	0.646133	-0.26377	0.909903
12.93	3.80573	0.647088	-0.263808	0.910896
12.94	3.81287	0.648395	-0.263841	0.912236
12.95	3.82038	0.649385	-0.263906	0.913291
12.96	3.8264	0.650105	-0.263996	0.914101
12.97	3.83059	0.651184	-0.26411	0.915294
12.98	3.83326	0.652333	-0.26431	0.916643
12.99	3.83984	0.65332	-0.264695	0.918015
13	3.84824	0.654162	-0.265494	0.919656
13.01	3.85346	0.655031	-0.267071	0.922102
13.02	3.8614	0.656184	-0.269286	0.92547
13.03	3.86833	0.657316	-0.271121	0.928437
13.04	3.87093	0.658216	-0.272008	0.930224
13.05	3.87455	0.659095	-0.272288	0.931383
13.06	3.87951	0.660162	-0.272356	0.932518
13.07	3.88564	0.661432	-0.272403	0.933835
13.08	3.89441	0.662406	-0.272454	0.93486
13.09	3.90317	0.663107	-0.272488	0.935595
13.1	3.90858	0.664111	-0.272519	0.93663
13.11	3.91246	0.665234	-0.272544	0.937778
13.12	3.91736	0.666201	-0.272564	0.938765
13.13	3.92154	0.667175	-0.272595	0.93977
13.14	3.92563	0.668082	-0.272611	0.940693
13.15	3.93459	0.668934	-0.272634	0.941568
13.16	3.94508	0.669978	-0.272692	0.94267
13.17	3.95232	0.67108	-0.272741	0.943821
13.18	3.95993	0.672253	-0.272808	0.945061
13.19	3.96505	0.673518	-0.27293	0.946448
13.2	3.96498	0.674414	-0.27311	0.947524
13.21	3.97236	0.675118	-0.273635	0.948753
13.22	3.98484	0.675971	-0.275479	0.95145
13.23	3.98826	0.676958	-0.279191	0.956149
13.24	3.99042	0.678205	-0.282532	0.960737
13.25	3.99749	0.679428	-0.283571	0.962999
13.26	4.00443	0.68026	-0.283663	0.963923
13.27	4.00999	0.681129	-0.2839	0.965029
13.28	4.01287	0.682257	-0.283928	0.966185
13.29	4.01438	0.683226	-0.283887	0.967113
13.3	4.01982	0.684128	-0.283985	0.968113
13.31	4.02653	0.685266	-0.284011	0.969277
13.32	4.03157	0.686262	-0.283986	0.970248
13.33	4.03965	0.687125	-0.284028	0.971153
13.34	4.04849	0.688347	-0.284058	0.972405
13.35	4.05091	0.689459	-0.28405	0.973509
13.36	4.05401	0.69025	-0.284077	0.974327
13.37	4.06317	0.691261	-0.284113	0.975374
13.38	4.07312	0.692286	-0.284119	0.976405
13.39	4.07676	0.693204	-0.284139	0.977343
13.4	4.07975	0.694246	-0.284188	0.978434
13.41	4.08594	0.695232	-0.284235	0.979467
13.42	4.08907	0.696036	-0.284277	0.980313
13.43	4.09298	0.696966	-0.284396	0.981362
13.44	4.10236	0.698152	-0.284794	0.982946
13.45	4.11132	0.699272	-0.286105	0.985377
13.46	4.11943	0.700229	-0.289225	0.989454
13.47	4.12755	0.70134	-0.293036	0.994376
13.48	4.13131	0.702421	-0.294961	0.997382
13.49	4.13133	0.703306	-0.295113	0.998419
13.5	4.13499	0.70418	-0.295181	0.999361
13.51	4.14429	0.705222	-0.295322	1.00054
13.52	4.15449	0.706344	-0.29527	1.00161
13.53	4.15928	0.70732	-0.295267	1.00259
13.54	4.15854	0.708251	-0.295324	1.00358
13.55	4.16206	0.709217	-0.29534	1.00456
13.56	4.17347	0.710182	-0.29536	1.00554
13.57	4.17739	0.711126	-0.29537	1.0065
13.58	4.17597	0.711984	-0.295351	1.00734
13.59	4.18733	0.712977	-0.295357	1.00833
13.6	4.19504	0.714133	-0.295379	1.00951
13.61	4.1921	0.715303	-0.295391	1.01069
13.62	4.20067	0.716328	-0.295407	1.01174
13.63	4.21362	0.717148	-0.295407	1.01256
13.64	4.21677	0.71803	-0.295406	1.01344
13.65	4.21951	0.719032	-0.295434	1.01447
13.66	4.22149	0.720167	-0.295454	1.01562
13.67	4.22784	0.72144	-0.295464	1.0169
13.68	4.24005	0.722447	-0.295503	1.01795
13.69	4.2442	0.723248	-0.295574	1.01882
13.7	4.24611	0.724311	-0.295672	1.01998
13.71	4.25328	0.725433	-0.295865	1.0213
13.72	4.25994	0.72622	-0.296479	1.0227
13.73	4.26489	0.727041	-0.298502	1.02554
13.74	4.27271	0.728134	-0.302238	1.03037
13.75	4.27902	0.729254	-0.305304	1.03456
13.76	4.28204	0.730412	-0.305927	1.03634
13.77	4.28941	0.731499	-0.305688	1.03719
13.78	4.29615	0.732336	-0.305859	1.0382
13.79	4.29589	0.733282	-0.305953	1.03923
13.8	4.29998	0.734442	-0.305899	1.04034
13.81	4.30459	0.735317	-0.30594	1.04126
13.82	4.30436	0.736198	-0.305969	1.04217
13.83	4.31394	0.737414	-0.305961	1.04338
13.84	4.32494	0.738316	-0.305966	1.04428
13.85	4.32682	0.739097	-0.305963	1.04506
13.86	4.33323	0.740282	-0.305968	1.04625
13.87	4.33892	0.741193	-0.305992	1.04718
13.88	4.33998	0.741975	-0.305992	1.04797
13.89	4.34903	0.743139	-0.305984	1.04912
13.9	4.35944	0.744188	-0.306006	1.05019
13.91	4.36004	0.745102	-0.306008	1.05111
13.92	4.36253	0.74619	-0.305994	1.05218
13.93	4.37289	0.747324	-0.306017	1.05334
13.94	4.37754	0.748366	-0.306057	1.05442
13.95	4.37631	0.74927	-0.306072	1.05534
13.96	4.38347	0.750058	-0.306073	1.05613
13.97	4.3892	0.750922	-0.30609	1.05701
13.98	4.38629	0.752062	-0.306122	1.05818
13.99	4.39283	0.753235	-0.306168	1.0594
14	4.40757	0.754157	-0.306244	1.0604
14.01	4.41304	0.755125	-0.306408	1.06153
14.02	4.41732	0.756273	-0.306924	1.0632
14.03	4.42755	0.757281	-0.30867	1.06595
14.04	4.4309	0.75826	-0.312498	1.07076
14.05	4.43034	0.759406	-0.316695	1.0761
14.06	4.43909	0.760387	-0.318671	1.07906
14.07	4.44919	0.761236	-0.318909	1.08015
14.08	4.45336	0.762187	-0.318993	1.08118
14.09	4.4531	0.763052	-0.319078	1.08213
14.1	4.45648	0.764019	-0.31906	1.08308
14.11	4.46949	0.765212	-0.319088	1.0843
14.12	4.46945	0.766322	-0.319124	1.08545
14.13	4.45968	0.767304	-0.31912	1.08642
14.14	4.4685	0.768407	-0.319112	1.08752
14.15	4.48165	0.769445	-0.319112	1.08856
14.16	4.48653	0.770345	-0.319119	1.08946
14.17	4.49758	0.771394	-0.319129	1.09052
14.18	4.51058	0.772406	-0.319137	1.09154
14.19	4.51201	0.773232	-0.319149	1.09238
14.2	4.51441	0.774304	-0.319168	1.09347
14.21	4.52379	0.775381	-0.319164	1.09454
14.22	4.5274	0.77616	-0.319143	1.0953
14.23	4.5252	0.777145	-0.319166	1.09631
14.24	4.52722	0.778305	-0.319186	1.09749
14.25	4.53369	0.779263	-0.319154	1.09842
14.26	4.53924	0.780204	-0.319167	1.09937
14.27	4.54771	0.781199	-0.31922	1.10042
14.28	4.55839	0.782126	-0.319232	1.10136
14.29	4.56273	0.783189	-0.319227	1.10242
14.3	4.56543	0.784397	-0.319245	1.10364
14.31	4.57278	0.785319	-0.319255	1.10457
14.32	4.57651	0.786172	-0.319265	1.10544
14.33	4.57718	0.787277	-0.319302	1.10658
14.34	4.58172	0.788329	-0.319331	1.10766
14.35	4.58857	0.78925	-0.319364	1.10861
14.36	4.59446	0.790155	-0.319538	1.10969
14.37	4.59926	0.791081	-0.320276	1.11136
14.38	4.60264	0.79209	-0.322686	1.11478
14.39	4.6041	0.79319	-0.32663	1.11982
14.4	4.60717	0.794288	-0.329104	1.12339
14.41	4.61678	0.795331	-0.329309	1.12464
14.42	4.62053	0.796368	-0.329397	1.12577
14.43	4.61739	0.797366	-0.329673	1.12704
14.44	4.62453	0.798252	-0.329586	1.12784
14.45	4.63197	0.799271	-0.329568	1.12884
14.46	4.63046	0.800436	-0.329671	1.13011
14.47	4.63198	0.80137	-0.32966	1.13103
14.48	4.63583	0.802319	-0.329636	1.13196
14.49	4.64105	0.803392	-0.329644	1.13304
14.5	4.64823	0.804196	-0.329652	1.13385
14.51	4.64904	0.805121	-0.329668	1.13479
14.52	4.64763	0.806308	-0.329677	1.13599
14.53	4.6547	0.807274	-0.329679	1.13695
14.54	4.66491	0.808291	-0.329699	1.13799
14.55	4.6682	0.809465	-0.329707	1.13917
14.56	4.67252	0.810402	-0.329685	1.14009
14.57	4.68018	0.811348	-0.329687	1.14104
14.58	4.6818	0.812366	-0.329708	1.14207
14.59	4.68964	0.813178	-0.329706	1.14288
14.6	4.70315	0.814149	-0.329697	1.14385
14.61	4.70519	0.81529	-0.329706	1.145
14.62	4.70104	0.816294	-0.329715	1.14601
14.63	4.70556	0.817301	-0.32972	1.14702
14.64	4.71885	0.81834	-0.329717	1.14806
14.65	4.7244	0.819252	-0.329706	1.14896
14.66	4.72044	0.820294	-0.32972	1.15001
14.67	4.72846	0.821452	-0.329744	1.1512
14.68	4.74663	0.82228	-0.329746	1.15203
14.69	4.75025	0.822971	-0.329753	1.15272
14.7	4.74659	0.824088	-0.329756	1.15384
14.71	4.7513	0.825268	-0.329748	1.15502
14.72	4.7596	0.826159	-0.329747	1.15591
14.73	4.76772	0.827233	-0.329752	1.15698
14.74	4.77436	0.828265	-0.329771	1.15804
14.75	4.78052	0.829019	-0.329812	1.15883
14.76	4.78946	0.829994	-0.329909	1.1599
14.77	4.79621	0.83114	-0.330441	1.16158
14.78	4.79771	0.832018	-0.333002	1.16502
14.79	4.79864	0.833032	-0.338469	1.1715
14.8	4.80533	0.834314	-0.343723	1.17804
14.81	4.81686	0.835271	-0.345744	1.18102
14.82	4.82459	0.836069	-0.345811	1.18188
14.83	4.82369	0.837044	-0.345873	1.18292
14.84	4.82662	0.838044	-0.345961	1.184
14.85	4.83622	0.8392	-0.345924	1.18512
14.86	4.83642	0.840433	-0.345936	1.18637
14.87	4.83118	0.841298	-0.345963	1.18726
14.88	4.83609	0.842184	-0.345963	1.18815
14.89	4.84418	0.843401	-0.345979	1.18938
14.9	4.8442	0.84446	-0.346001	1.19046
14.91	4.84292	0.845362	-0.345995	1.19136
14.92	4.84983	0.846404	-0.345973	1.19238
14.93	4.85442	0.847309	-0.345971	1.19328
14.94	4.85259	0.848054	-0.345993	1.19405
14.95	4.85331	0.849066	-0.345997	1.19506
14.96	4.85597	0.850254	-0.345993	1.19625
14.97	4.8601	0.851334	-0.346017	1.19735
14.98	4.86645	0.852484	-0.346024	1.19851
14.99	4.8708	0.853472	-0.346	1.19947
15	4.87161	0.854212	-0.346	1.20021
15.01	4.87432	0.855221	-0.346002	1.20122
15.02	4.87579	0.856339	-0.345993	1.20233
15.03	4.87808	0.857252	-0.345992	1.20324
15.04	4.885	0.858207	-0.346001	1.20421
15.05	4.89011	0.859303	-0.346007	1.20531
15.06	4.89226	0.860386	-0.346001	1.20639
15.07	4.89	0.861427	-0.345994	1.20742
15.08	4.88815	0.862282	-0.345984	1.20827
15.09	4.89148	0.863119	-0.345968	1.20909
15.1	4.8977	0.864269	-0.345981	1.21025
15.11	4.9035	0.865442	-0.346012	1.21145
15.12	4.90044	0.866281	-0.346012	1.21229
15.13	4.89148	0.867039	-0.346004	1.21304
15.14	4.89688	0.868131	-0.346014	1.21415
15.15	4.90998	0.869264	-0.346029	1.21529
15.16	4.91159	0.870103	-0.346018	1.21612
15.17	4.90681	0.871028	-0.345993	1.21702
15.18	4.90796	0.872137	-0.345995	1.21813
15.19	4.91525	0.873218	-0.346016	1.21923
15.2	4.91542	0.874351	-0.346015	1.22037
15.21	4.91451	0.875253	-0.346013	1.22127
15.22	4.92795	0.875997	-0.346028	1.22203
15.23	4.93711	0.877233	-0.346022	1.22326
15.24	4.93457	0.878549	-0.346012	1.22456
15.25	4.93616	0.879356	-0.346023	1.22538
15.26	4.94026	0.88021	-0.346033	1.22624
15.27	4.94382	0.881343	-0.346013	1.22736
15.28	4.95042	0.882253	-0.346003	1.22826
15.29	4.9545	0.883174	-0.346029	1.2292
15.3	4.95031	0.884256	-0.346032	1.23029
15.31	4.95016	0.885132	-0.346022	1.23115
15.32	4.95965	0.886196	-0.346032	1.23223
15.33	4.96622	0.887509	-0.346026	1.23354
15.34	4.96932	0.888418	-0.346011	1.23443
15.35	4.9723	0.889177	-0.346016	1.23519
15.36	4.97086	0.890238	-0.346033	1.23627
15.37	4.96553	0.891215	-0.346037	1.23725
15.38	4.96034	0.89219	-0.346031	1.23822
15.39	4.96246	0.893463	-0.346042	1.23951
15.4	4.96958	0.894417	-0.346056	1.24047
15.41	4.97718	0.89508	-0.346048	1.24113
15.42	4.98185	0.896217	-0.346037	1.24225
15.43	4.98243	0.89736	-0.346052	1.24341
15.44	4.98355	0.898173	-0.346066	1.24424
15.45	4.98183	0.899292	-0.346062	1.24535
15.46	4.97642	0.90042	-0.346067	1.24649
15.47	4.97921	0.901242	-0.346087	1.24733
15.48	4.99051	0.902256	-0.346086	1.24834
15.49	4.99424	0.90332	-0.346073	1.24939
15.5	4.99246	0.904149	-0.346078	1.25023
15.51	4.99401	0.905135	-0.346095	1.25123
15.52	4.99573	0.906316	-0.346108	1.25242
15.53	4.9962	0.907282	-0.346105	1.25339
15.54	5.00021	0.90818	-0.346109	1.25429
15.55	5.0061	0.909224	-0.34612	1.25534
15.56	5.01007	0.910134	-0.346123	1.25626
15.57	5.01044	0.911137	-0.346144	1.25728
15.58	5.0076	0.912431	-0.346278	1.25871
15.59	5.00581	0.913386	-0.347375	1.26076
15.6	5.00715	0.914091	-0.352135	1.26623
15.61	5.0132	0.915117	-0.360036	1.27515
15.62	5.02126	0.916224	-0.365054	1.28128
15.63	5.01935	0.917176	-0.365617	1.28279
15.64	5.01761	0.918223	-0.365445	1.28367
15.65	5.02512	0.919212	-0.365719	1.28493
15.66	5.02797	0.920191	-0.365678	1.28587
15.67	5.02572	0.921359	-0.365602	1.28696
15.68	5.02939	0.922309	-0.365672	1.28798
15.69	5.03428	0.923095	-0.365687	1.28878
15.7	5.03803	0.924174	-0.365703	1.28988
15.71	5.04319	0.925283	-0.365722	1.29101
15.72	5.04818	0.926229	-0.365696	1.29192
15.73	5.05356	0.927179	-0.365689	1.29287
15.74	5.05431	0.928278	-0.36571	1.29399
15.75	5.04747	0.929327	-0.365718	1.29505
15.76	5.04123	0.930236	-0.365726	1.29596
15.77	5.0407	0.931089	-0.365717	1.29681
15.78	5.04929	0.932029	-0.365705	1.29773
15.79	5.06436	0.933289	-0.365717	1.29901
15.8	5.06787	0.934413	-0.365723	1.30014
15.81	5.065	0.935276	-0.365726	1.301
15.82	5.06943	0.936264	-0.365728	1.30199
15.83	5.07257	0.937206	-0.365719	1.30292
15.84	5.07259	0.938156	-0.365718	1.30387
15.85	5.07653	0.939276	-0.365715	1.30499
15.86	5.07634	0.940363	-0.365717	1.30608
15.87	5.07269	0.941307	-0.36574	1.30705
15.88	5.08035	0.942183	-0.365749	1.30793
15.89	5.09022	0.943108	-0.365732	1.30884
15.9	5.08477	0.944245	-0.365724	1.30997
15.91	5.07703	0.945422	-0.365743	1.31117
15.92	5.07899	0.94628	-0.36574	1.31202
15.93	5.08455	0.947078	-0.365722	1.3128
15.94	5.08819	0.948126	-0.365737	1.31386
15.95	5.09078	0.949234	-0.365741	1.31498
15.96	5.09398	0.950254	-0.365721	1.31598
15.97	5.08854	0.951235	-0.365733	1.31697
15.98	5.07841	0.952154	-0.365748	1.3179
15.99	5.08079	0.95322	-0.365743	1.31896
16	5.08646	0.954466	-0.365746	1.32021
16.01	5.08558	0.955317	-0.365739	1.32106
16.02	5.0906	0.956006	-0.365722	1.32173
16.03	5.09987	0.957207	-0.365729	1.32294
16.04	5.10024	0.958327	-0.36575	1.32408
16.05	5.09935	0.959045	-0.365744	1.32479
16.06	5.10495	0.960081	-0.365728	1.32581
16.07	5.1067	0.961336	-0.36574	1.32708
16.08	5.1041	0.962281	-0.365755	1.32804
16.09	5.10622	0.963228	-0.365745	1.32897
16.1	5.11107	0.964352	-0.365743	1.3301
16.11	5.11001	0.965282	-0.365752	1.33103
16.12	5.10488	0.966068	-0.365747	1.33181
16.13	5.1072	0.967242	-0.365743	1.33299
16.14	5.11104	0.968481	-0.36575	1.33423
16.15	5.10731	0.969298	-0.365748	1.33505
16.16	5.11141	0.970132	-0.365745	1.33588
16.17	5.12497	0.971242	-0.365745	1.33699
16.18	5.12864	0.97239	-0.365738	1.33813
16.19	5.12883	0.973368	-0.365739	1.33911
16.2	5.1348	0.974248	-0.36574	1.33999
16.21	5.14078	0.975415	-0.365739	1.34115
16.22	5.1436	0.976606	-0.365745	1.34235
16.23	5.14375	0.977345	-0.365759	1.3431
16.24	5.14464	0.978245	-0.36577	1.34402
16.25	5.14875	0.979464	-0.365761	1.34523
16.26	5.15144	0.980301	-0.36575	1.34605
16.27	5.14728	0.981197	-0.36576	1.34696
16.28	5.14477	0.982354	-0.365771	1.34813
16.29	5.15249	0.983172	-0.365772	1.34894
16.3	5.16242	0.984036	-0.365768	1.3498
16.31	5.16242	0.985323	-0.365763	1.35109
16.32	5.162	0.986485	-0.365757	1.35224
16.33	5.16734	0.987304	-0.365759	1.35306
16.34	5.16954	0.988218	-0.365774	1.35399
16.35	5.17248	0.989309	-0.365773	1.35508
16.36	5.17909	0.990203	-0.365768	1.35597
16.37	5.18708	0.990984	-0.365762	1.35675
16.38	5.19151	0.992108	-0.365751	1.35786
16.39	5.19269	0.993234	-0.365763	1.359
16.4	5.19549	0.994041	-0.365776	1.35982
16.41	5.20088	0.995014	-0.365769	1.36078
16.42	5.20869	0.996149	-0.365767	1.36192
16.43	5.21215	0.997154	-0.365766	1.36292
16.44	5.20986	0.998148	-0.365761	1.36391
16.45	5.21208	0.999145	-0.365772	1.36492
16.46	5.21918	1.00019	-0.365784	1.36597
16.47	5.22239	1.0012	-0.365771	1.36697
16.48	5.22072	1.00205	-0.365767	1.36782
16.49	5.22113	1.00312	-0.365784	1.3689
16.5	5.22765	1.00433	-0.365788	1.37012
16.51	5.2371	1.00527	-0.36578	1.37105
16.52	5.23926	1.00619	-0.365793	1.37198
16.53	5.23631	1.00736	-0.365815	1.37318
16.54	5.23993	1.00834	-0.365823	1.37417
16.55	5.24514	1.00927	-0.365808	1.37508
16.56	5.24924	1.01041	-0.365799	1.3762
16.57	5.2552	1.01131	-0.365813	1.37712
16.58	5.25362	1.01206	-0.365833	1.37789
16.59	5.24641	1.0133	-0.365839	1.37914
16.6	5.24882	1.01448	-0.365863	1.38034
16.61	5.25585	1.01527	-0.366178	1.38145
16.62	5.26081	1.01635	-0.368287	1.38464
16.63	5.26655	1.01751	-0.374368	1.39188
16.64	5.2713	1.01827	-0.381658	1.39993
16.65	5.27745	1.0193	-0.384906	1.40421
16.66	5.28136	1.0205	-0.384943	1.40545
16.67	5.28099	1.02126	-0.385016	1.40627
16.68	5.28285	1.02226	-0.385212	1.40747
16.69	5.2886	1.02346	-0.385104	1.40857
16.7	5.29427	1.02422	-0.385109	1.40933
16.71	5.29981	1.02521	-0.385165	1.41038
16.72	5.30527	1.02638	-0.385138	1.41152
16.73	5.30682	1.02713	-0.385158	1.41229
16.74	5.30669	1.02809	-0.385183	1.41328
16.75	5.31101	1.02935	-0.385167	1.41452
16.76	5.3153	1.03023	-0.385163	1.41539
16.77	5.31658	1.03114	-0.385177	1.41632
16.78	5.3163	1.03239	-0.385186	1.41757
16.79	5.31371	1.03326	-0.385188	1.41845
16.8	5.31337	1.03401	-0.385191	1.4192
16.81	5.31824	1.03524	-0.385184	1.42042
16.82	5.3234	1.03633	-0.385169	1.4215
16.83	5.32479	1.03709	-0.385176	1.42227
16.84	5.32714	1.03826	-0.385192	1.42346
16.85	5.33492	1.03954	-0.385204	1.42474
16.86	5.34188	1.04034	-0.385208	1.42554
16.87	5.3434	1.0411	-0.385203	1.4263
16.88	5.34367	1.04234	-0.3852	1.42754
16.89	5.34681	1.04341	-0.385209	1.42862
16.9	5.35245	1.0442	-0.385223	1.42942
16.91	5.34852	1.04537	-0.385229	1.43059
16.92	5.3431	1.0465	-0.385223	1.43172
16.93	5.35271	1.04734	-0.385217	1.43256
16.94	5.35936	1.04838	-0.385212	1.43359
16.95	5.35165	1.0494	-0.385196	1.4346
16.96	5.35011	1.05027	-0.3852	1.43547
16.97	5.35491	1.05131	-0.385232	1.43654
16.98	5.34955	1.05238	-0.385227	1.43761
16.99	5.33961	1.05326	-0.385196	1.43846
17	5.34259	1.05431	-0.385199	1.43951
17.01	5.3532	1.05543	-0.385221	1.44066
17.02	5.35767	1.05643	-0.385224	1.44165
17.03	5.35798	1.05758	-0.385216	1.4428
17.04	5.36073	1.05851	-0.385227	1.44374
17.05	5.36177	1.05911	-0.38523	1.44434
17.06	5.36346	1.06015	-0.385216	1.44537
17.07	5.36683	1.06131	-0.385231	1.44654
17.08	5.36338	1.06214	-0.385247	1.44739
17.09	5.3593	1.06306	-0.385237	1.4483
17.1	5.36653	1.06421	-0.385237	1.44945
17.11	5.36857	1.06521	-0.385232	1.45044
17.12	5.36275	1.06617	-0.385225	1.4514
17.13	5.36712	1.06728	-0.385242	1.45252
17.14	5.37549	1.0683	-0.385251	1.45355
17.15	5.3831	1.06923	-0.385234	1.45446
17.16	5.39276	1.07018	-0.385221	1.4554
17.17	5.39868	1.07121	-0.385222	1.45643
17.18	5.39594	1.07232	-0.385219	1.45754
17.19	5.39351	1.07337	-0.385227	1.4586
17.2	5.39479	1.07418	-0.385246	1.45943
17.21	5.39918	1.0751	-0.385238	1.46034
17.22	5.40438	1.07625	-0.385224	1.46147
17.23	5.40102	1.07721	-0.385244	1.46245
17.24	5.4042	1.07806	-0.385257	1.46332
17.25	5.42075	1.07911	-0.385243	1.46435
17.26	5.42458	1.08027	-0.385245	1.46552
17.27	5.41922	1.08143	-0.385252	1.46668
17.28	5.423	1.08238	-0.385231	1.46761
17.29	5.42755	1.08316	-0.385226	1.46838
17.3	5.42667	1.08413	-0.385254	1.46938
17.31	5.42801	1.08531	-0.385253	1.47056
17.32	5.43475	1.08633	-0.385228	1.47156
17.33	5.43898	1.08716	-0.385241	1.4724
17.34	5.43727	1.08825	-0.38526	1.47351
17.35	5.4373	1.08942	-0.38525	1.47467
17.36	5.43995	1.09021	-0.385244	1.47545
17.37	5.44539	1.09107	-0.385261	1.47633
17.38	5.44979	1.09224	-0.385253	1.47749
17.39	5.4523	1.09327	-0.385239	1.47851
17.4	5.45528	1.09417	-0.385255	1.47943
17.41	5.46036	1.09532	-0.38526	1.48058
17.42	5.46977	1.09645	-0.385253	1.4817
17.43	5.47592	1.09736	-0.385257	1.48261
17.44	5.47558	1.0983	-0.385251	1.48355
17.45	5.47934	1.09929	-0.38525	1.48454
17.46	5.48737	1.10026	-0.385273	1.48554
17.47	5.49068	1.10129	-0.385267	1.48656
17.48	5.48867	1.10222	-0.385258	1.48748
17.49	5.4876	1.10322	-0.385289	1.48851
17.5	5.49118	1.10445	-0.385283	1.48973
17.51	5.49638	1.10536	-0.385255	1.49061
17.52	5.49689	1.10621	-0.38527	1.49148
17.53	5.49827	1.10733	-0.38529	1.49262
17.54	5.50578	1.10813	-0.38528	1.49341
17.55	5.50687	1.10902	-0.385266	1.49429
17.56	5.50659	1.11037	-0.385277	1.49565
17.57	5.51266	1.11139	-0.385285	1.49668
17.58	5.51334	1.1122	-0.385282	1.49748
17.59	5.5101	1.11344	-0.385293	1.49873
17.6	5.5114	1.11454	-0.385315	1.49986
17.61	5.51448	1.11531	-0.385352	1.50067
17.62	5.51713	1.11628	-0.385606	1.50189
17.63	5.51992	1.11722	-0.387283	1.5045
17.64	5.51903	1.11815	-0.392565	1.51072
17.65	5.51812	1.11931	-0.39935	1.51866
17.66	5.52472	1.12035	-0.402195	1.52255
17.67	5.52613	1.12125	-0.401702	1.52295
17.68	5.52286	1.12223	-0.401685	1.52392
17.69	5.53064	1.12328	-0.402027	1.52531
17.7	5.53938	1.12434	-0.401844	1.52619
17.71	5.536	1.12534	-0.401801	1.52714
17.72	5.5323	1.12628	-0.401927	1.52821
17.73	5.53518	1.12725	-0.401894	1.52915
17.74	5.53879	1.12822	-0.401877	1.5301
17.75	5.54255	1.12917	-0.401918	1.53109
17.76	5.54659	1.1301	-0.401915	1.53202
17.77	5.5475	1.13117	-0.401907	1.53308
17.78	5.5477	1.13228	-0.401914	1.53419
17.79	5.55422	1.13312	-0.401935	1.53506
17.8	5.55555	1.1341	-0.401953	1.53605
17.81	5.5523	1.13529	-0.401932	1.53722
17.82	5.55338	1.13628	-0.401916	1.5382
17.83	5.55445	1.1372	-0.401926	1.53913
17.84	5.55835	1.13828	-0.401931	1.54022
17.85	5.5607	1.13924	-0.401926	1.54116
17.86	5.55765	1.14012	-0.40192	1.54204
17.87	5.55598	1.14135	-0.401928	1.54327
17.88	5.55517	1.14248	-0.401931	1.54441
17.89	5.55682	1.14318	-0.401928	1.54511
17.9	5.56496	1.1441	-0.401938	1.54604
17.91	5.57455	1.14535	-0.401934	1.54729
17.92	5.58438	1.14631	-0.401928	1.54824
17.93	5.58824	1.14717	-0.401935	1.5491
17.94	5.58772	1.14828	-0.401938	1.55022
17.95	5.5949	1.14931	-0.40193	1.55124
17.96	5.60042	1.15028	-0.401919	1.55219
17.97	5.59474	1.1513	-0.401929	1.55323
17.98	5.58868	1.15223	-0.401954	1.55419
17.99	5.58823	1.15319	-0.401954	1.55514
18	5.59016	1.15422	-0.401946	1.55617
18.01	5.5966	1.15518	-0.401939	1.55712
18.02	5.60256	1.15625	-0.401939	1.55818
18.03	5.59783	1.15742	-0.401961	1.55938
18.04	5.59153	1.1583	-0.40198	1.56028
18.05	5.59642	1.1592	-0.401968	1.56117
18.06	5.60237	1.16041	-0.401943	1.56235
18.07	5.60041	1.16124	-0.401936	1.56317
18.08	5.59857	1.16206	-0.401942	1.564
18.09	5.59962	1.16337	-0.401952	1.56532
18.1	5.60278	1.1644	-0.401954	1.56635
18.11	5.60921	1.16506	-0.401952	1.56701
18.12	5.60913	1.16612	-0.401961	1.56808
18.13	5.6042	1.16742	-0.401965	1.56938
18.14	5.60731	1.16822	-0.401955	1.57018
18.15	5.61585	1.16904	-0.401956	1.571
18.16	5.62082	1.17033	-0.40196	1.57229
18.17	5.6196	1.1714	-0.401956	1.57335
18.18	5.61711	1.17227	-0.401957	1.57423
18.19	5.61511	1.17333	-0.401956	1.57529
18.2	5.61776	1.17433	-0.401955	1.57629
18.21	5.62084	1.17539	-0.401961	1.57735
18.22	5.61861	1.17652	-0.40197	1.57849
18.23	5.6224	1.17744	-0.401964	1.57941
18.24	5.62786	1.17837	-0.401964	1.58033
18.25	5.62475	1.17946	-0.401967	1.58143
18.26	5.62631	1.18038	-0.401953	1.58233
18.27	5.62941	1.18133	-0.401951	1.58328
18.28	5.62522	1.18244	-0.401966	1.5844
18.29	5.627	1.18336	-0.401968	1.58532
18.3	5.62815	1.18433	-0.40195	1.58628
18.31	5.62202	1.18549	-0.401951	1.58744
18.32	5.61956	1.18649	-0.40198	1.58847
18.33	5.62026	1.18729	-0.401984	1.58928
18.34	5.61926	1.18826	-0.401967	1.59023
18.35	5.61655	1.18941	-0.401964	1.59137
18.36	5.61335	1.19032	-0.401966	1.59229
18.37	5.61334	1.19123	-0.40196	1.59319
18.38	5.6146	1.19243	-0.401971	1.5944
18.39	5.61728	1.19336	-0.401994	1.59535
18.4	5.62028	1.19413	-0.401977	1.59611
18.41	5.61815	1.19523	-0.401965	1.59719
18.42	5.61957	1.19627	-0.401983	1.59825
18.43	5.62288	1.1972	-0.401979	1.59918
18.44	5.61946	1.19837	-0.401966	1.60034
18.45	5.61785	1.19946	-0.401975	1.60144
18.46	5.62113	1.20024	-0.40197	1.60221
18.47	5.62073	1.20123	-0.401964	1.6032
18.48	5.6176	1.20238	-0.401979	1.60436
18.49	5.6185	1.20328	-0.401981	1.60526
18.5	5.62284	1.20422	-0.401969	1.60619
18.51	5.61997	1.20524	-0.401978	1.60722
18.52	5.61443	1.2061	-0.401983	1.60809
18.53	5.61613	1.20725	-0.401975	1.60922
18.54	5.61686	1.20852	-0.401991	1.61051
18.55	5.61436	1.20927	-0.401993	1.61126
18.56	5.61537	1.21018	-0.401979	1.61216
18.57	5.61745	1.21142	-0.401988	1.61341
18.58	5.61601	1.21222	-0.402	1.61422
18.59	5.61162	1.21308	-0.401992	1.61507
18.6	5.6094	1.21438	-0.401975	1.61636
18.61	5.61469	1.21535	-0.401976	1.61733
18.62	5.61815	1.2163	-0.401991	1.61829
18.63	5.60918	1.21764	-0.401983	1.61962
18.64	5.60237	1.21851	-0.401964	1.62048
18.65	5.60815	1.21926	-0.401969	1.62123
18.66	5.61232	1.22055	-0.401973	1.62252
18.67	5.60915	1.22145	-0.401962	1.62341
18.68	5.60775	1.22222	-0.401979	1.6242
18.69	5.60972	1.22359	-0.401998	1.62559
18.7	5.6126	1.22457	-0.401976	1.62654
18.71	5.61803	1.2253	-0.401961	1.62726
18.72	5.62391	1.22652	-0.401973	1.62849
18.73	5.62151	1.2275	-0.401977	1.62948
18.74	5.61792	1.22823	-0.401987	1.63021
18.75	5.62179	1.22943	-0.402008	1.63144
18.76	5.61945	1.23051	-0.401999	1.63251
18.77	5.61345	1.23118	-0.401979	1.63316
18.78	5.61919	1.23224	-0.401985	1.63422
18.79	5.62371	1.23345	-0.401992	1.63544
18.8	5.62284	1.23427	-0.401991	1.63626
18.81	5.62628	1.23518	-0.40199	1.63717
18.82	5.62575	1.23621	-0.401983	1.63819
18.83	5.61892	1.23717	-0.401975	1.63914
18.84	5.61605	1.23833	-0.401978	1.6403
18.85	5.61014	1.2392	-0.401987	1.64119
18.86	5.60575	1.23999	-0.40198	1.64197
18.87	5.61317	1.2413	-0.401977	1.64328
18.88	5.61534	1.24241	-0.401983	1.6444
18.89	5.61074	1.24295	-0.401996	1.64495
18.9	5.61427	1.24397	-0.401998	1.64597
18.91	5.61724	1.2454	-0.401983	1.64738
18.92	5.61828	1.24621	-0.401994	1.6482
18.93	5.62099	1.247	-0.402013	1.64901
18.94	5.61542	1.24825	-0.401995	1.65025
18.95	5.6127	1.24929	-0.401998	1.65129
18.96	5.61957	1.25023	-0.402018	1.65225
18.97	5.62153	1.25132	-0.401997	1.65331
18.98	5.62143	1.25237	-0.401986	1.65436
18.99	5.62282	1.25326	-0.402002	1.65526
19	5.61731	1.25419	-0.402003	1.65619
19.01	5.60904	1.25531	-0.402001	1.65732
19.02	5.60612	1.25642	-0.402015	1.65843
19.03	5.60669	1.25735	-0.402013	1.65937
19.04	5.60787	1.25832	-0.401992	1.66031
19.05	5.6055	1.25939	-0.401991	1.66138
19.06	5.59654	1.26037	-0.402008	1.66238
19.07	5.58816	1.2614	-0.402006	1.66341
19.08	5.59271	1.26243	-0.401998	1.66442
19.09	5.60015	1.26319	-0.402003	1.6652
19.1	5.59972	1.26426	-0.402007	1.66627
19.11	5.5978	1.2655	-0.402009	1.66751
19.12	5.59228	1.26639	-0.402024	1.66842
19.13	5.58716	1.26737	-0.402016	1.66939
19.14	5.58976	1.26843	-0.402	1.67043
19.15	5.59077	1.26939	-0.402011	1.67141
19.16	5.58635	1.2703	-0.402014	1.67231
19.17	5.58346	1.27121	-0.402005	1.67321
19.18	5.58352	1.27227	-0.402018	1.67429
19.19	5.58513	1.27323	-0.402031	1.67526
19.2	5.58501	1.27419	-0.40203	1.67622
19.21	5.58425	1.27525	-0.402021	1.67727
19.22	5.58336	1.27621	-0.402008	1.67822
19.23	5.57741	1.2772	-0.401997	1.6792
19.24	5.57587	1.27819	-0.402008	1.6802
19.25	5.58099	1.27907	-0.402014	1.68109
19.26	5.58169	1.28011	-0.401994	1.6821
19.27	5.58175	1.28126	-0.401999	1.68326
19.28	5.58476	1.28221	-0.40202	1.68423
19.29	5.58476	1.28316	-0.402006	1.68516
19.3	5.5853	1.28419	-0.401991	1.68618
19.31	5.58509	1.28513	-0.402006	1.68713
19.32	5.58469	1.28613	-0.402017	1.68815
19.33	5.59302	1.28722	-0.402012	1.68924
19.34	5.59997	1.28821	-0.402003	1.69021
19.35	5.59607	1.28924	-0.401999	1.69123
19.36	5.59361	1.29037	-0.402001	1.69237
19.37	5.59746	1.29145	-0.402	1.69345
19.38	5.59875	1.29234	-0.401993	1.69434
19.39	5.6007	1.29326	-0.40199	1.69525
19.4	5.60775	1.29434	-0.402002	1.69634
19.41	5.60852	1.29535	-0.40201	1.69736
19.42	5.60232	1.29637	-0.402011	1.69838
19.43	5.60476	1.29744	-0.40201	1.69945
19.44	5.61141	1.29827	-0.401988	1.70026
19.45	5.60816	1.29932	-0.401993	1.70131
19.46	5.60415	1.30044	-0.402014	1.70245
19.47	5.60537	1.30128	-0.402009	1.70329
19.48	5.60353	1.3023	-0.402001	1.7043
19.49	5.60236	1.30341	-0.402002	1.70541
19.5	5.60735	1.30425	-0.401996	1.70625
19.51	5.60858	1.3052	-0.401987	1.70719
19.52	5.60675	1.30639	-0.402	1.70839
19.53	5.60958	1.30734	-0.402019	1.70936
19.54	5.61167	1.30822	-0.402008	1.71023
19.55	5.61805	1.30935	-0.401998	1.71135
19.56	5.62656	1.31031	-0.402013	1.71232
19.57	5.62552	1.31118	-0.402013	1.71319
19.58	5.62137	1.31224	-0.402011	1.71425
19.59	5.62415	1.31324	-0.402023	1.71527
19.6	5.63023	1.31422	-0.402023	1.71624
19.61	5.63101	1.31525	-0.40201	1.71726
19.62	5.63237	1.31619	-0.402007	1.7182
19.63	5.64263	1.31712	-0.402004	1.71912
19.64	5.64864	1.31817	-0.401998	1.72017
19.65	5.64344	1.31919	-0.401995	1.72118
19.66	5.64129	1.32013	-0.40199	1.72212
19.67	5.64135	1.32118	-0.401982	1.72316
19.68	5.6379	1.32224	-0.401983	1.72423
19.69	5.64047	1.32318	-0.401993	1.72517
19.7	5.64621	1.32416	-0.402008	1.72616
19.71	5.6435	1.32527	-0.402015	1.72729
19.72	5.64023	1.32634	-0.402003	1.72834
19.73	5.63942	1.32737	-0.401998	1.72937
19.74	5.6375	1.32842	-0.402013	1.73043
19.75	5.63701	1.32933	-0.402035	1.73137
19.76	5.64003	1.33034	-0.402041	1.73238
19.77	5.64	1.33137	-0.402036	1.7334
19.78	5.63332	1.33217	-0.402037	1.73421
19.79	5.63269	1.3332	-0.402027	1.73523
19.8	5.64074	1.33431	-0.402013	1.73632
19.81	5.64422	1.33525	-0.401995	1.73724
19.82	5.64135	1.33632	-0.401987	1.73831
19.83	5.63696	1.33745	-0.402028	1.73948
19.84	5.63483	1.33832	-0.402042	1.74036
19.85	5.6382	1.33923	-0.401997	1.74122
19.86	5.64173	1.34037	-0.401991	1.74236
19.87	5.64297	1.34139	-0.402029	1.74342
19.88	5.64198	1.34225	-0.40203	1.74428
19.89	5.64015	1.34329	-0.402009	1.7453
19.9	5.64636	1.34434	-0.402021	1.74636
19.91	5.65991	1.34527	-0.402036	1.74731
19.92	5.66506	1.34628	-0.402026	1.7483
19.93	5.65935	1.34722	-0.40202	1.74924
19.94	5.65324	1.34818	-0.402035	1.75021
19.95	5.6491	1.34936	-0.402038	1.7514
19.96	5.64695	1.35041	-0.402035	1.75245
19.97	5.6467	1.3512	-0.402031	1.75323
19.98	5.64514	1.35225	-0.402011	1.75426
[truncated: 12,115 more rows]

## Sheet: M-1-7-4
Time [s]	Load [kN]	LVDT 1 [mm]	LVDT 2 [mm]	Displacement [mm]
0	0	0	0	0
0.01	0	0	0	0
0.02	-2.4e-05	-2e-06	0	-2e-06
0.03	-0.000669	3.8e-05	-5e-06	4.3e-05
0.04	-0.002978	0.00023	-2.5e-05	0.000255
0.05	-0.004727	0.000426	-4.1e-05	0.000467
0.06	-0.001907	0.000486	-3.7e-05	0.000523
0.07	0.002426	0.000477	-2.8e-05	0.000505
0.08	0.004333	0.000417	-2e-05	0.000437
0.09	0.006788	0.000368	-2.1e-05	0.000389
0.1	0.007749	0.000392	-1.6e-05	0.000408
0.11	0.005708	0.00055	-1.6e-05	0.000566
0.12	0.002019	0.000545	-2.8e-05	0.000573
0.13	-0.002633	0.000328	-2.1e-05	0.000349
0.14	-0.003918	0.000342	-1.9e-05	0.000361
0.15	-0.000203	0.000474	-3.4e-05	0.000508
0.16	0.004827	0.000532	-4.5e-05	0.000577
0.17	0.003072	0.00047	-3.7e-05	0.000507
0.18	-0.006431	0.000439	-1.6e-05	0.000455
0.19	-0.009311	0.000642	-2.4e-05	0.000666
0.2	-0.002362	0.00082	-4.3e-05	0.000863
0.21	-0.003497	0.000763	-3.7e-05	0.0008
0.22	-0.010863	0.000736	-2.1e-05	0.000757
0.23	-0.009539	0.000864	-7e-06	0.000871
0.24	-0.001994	0.00084	-1.2e-05	0.000852
0.25	0.000183	0.000658	-3.5e-05	0.000693
0.26	-0.006097	0.000604	-3e-05	0.000634
0.27	-0.009486	0.000694	-8e-06	0.000702
0.28	-0.006135	0.00075	-1.2e-05	0.000762
0.29	-0.008275	0.000748	-2.3e-05	0.000771
0.3	-0.00967	0.000748	-1.9e-05	0.000767
0.31	0.000825	0.000746	-2.3e-05	0.000769
0.32	0.007489	0.000687	-3.3e-05	0.00072
0.33	0.003592	0.000614	-3.4e-05	0.000648
0.34	0.002777	0.000693	-2.8e-05	0.000721
0.35	0.00119	0.000652	-2.9e-05	0.000681
0.36	-0.005564	0.000451	-2.5e-05	0.000476
0.37	-0.003401	0.000437	-1.6e-05	0.000453
0.38	0.001875	0.000494	-3.6e-05	0.00053
0.39	-0.000621	0.000398	-4.3e-05	0.000441
0.4	-0.00244	0.000404	-2.2e-05	0.000426
0.41	-0.001736	0.000579	-1.9e-05	0.000598
0.42	-0.00557	0.000573	-3.3e-05	0.000606
0.43	-0.008448	0.000489	-2.7e-05	0.000516
0.44	-0.003452	0.000619	-1.8e-05	0.000637
0.45	0.000691	0.000627	-3e-05	0.000657
0.46	-0.00141	0.000497	-3.7e-05	0.000534
0.47	-0.003804	0.000594	-3.8e-05	0.000632
0.48	-0.003449	0.000708	-4.1e-05	0.000749
0.49	-0.007163	0.000543	-3.4e-05	0.000577
0.5	-0.010467	0.000424	-3.4e-05	0.000458
0.51	-0.005843	0.000483	-4.8e-05	0.000531
0.52	-0.004361	0.000359	-4.3e-05	0.000402
0.53	-0.006848	0.000173	-2.8e-05	0.000201
0.54	-0.00198	0.000172	-3.7e-05	0.000209
0.55	0.004429	8e-06	-4.4e-05	5.2e-05
0.56	-0.000996	-0.000251	-3.3e-05	-0.000218
0.57	-0.009886	-0.000325	-2.4e-05	-0.000301
0.58	-0.008407	-0.000449	-2.2e-05	-0.000427
0.59	-0.002824	-0.000368	-3.3e-05	-0.000335
0.6	0.001098	-0.00013	-3.3e-05	-9.7e-05
0.61	0.004586	-9.4e-05	-3.4e-05	-6e-05
0.62	0.002975	-0.000244	-4.1e-05	-0.000203
0.63	-0.001304	-0.000307	-4.4e-05	-0.000263
0.64	-0.00305	-0.000363	-4.7e-05	-0.000316
0.65	-0.003754	-0.00042	-3.8e-05	-0.000382
0.66	-0.001987	-0.000343	-4.2e-05	-0.000301
0.67	-0.000714	-0.000387	-5.4e-05	-0.000333
0.68	0.007136	-0.000402	-3.5e-05	-0.000367
0.69	0.017032	-0.00035	-3e-05	-0.00032
0.7	0.009726	-0.000471	-6.1e-05	-0.00041
0.71	0.000985	-0.000477	-5.9e-05	-0.000418
0.72	0.00287	-0.000405	-3.8e-05	-0.000367
0.73	0.002659	-0.000491	-4.3e-05	-0.000448
0.74	-0.000695	-0.00053	-3.9e-05	-0.000491
0.75	-0.003119	-0.000433	-2e-05	-0.000413
0.76	-0.004496	-0.000361	-3.5e-05	-0.000326
0.77	-0.003393	-0.00036	-4.6e-05	-0.000314
0.78	-0.005513	-0.000429	-1.8e-05	-0.000411
0.79	-0.012254	-0.000482	-1.4e-05	-0.000468
0.8	-0.012722	-0.00044	-4.3e-05	-0.000397
0.81	-0.007257	-0.000463	-5.2e-05	-0.000411
0.82	-0.007885	-0.000541	-4.7e-05	-0.000494
0.83	-0.0107	-0.000465	-4.5e-05	-0.00042
0.84	-0.007612	-0.000398	-3.5e-05	-0.000363
0.85	-0.004759	-0.000333	-2.7e-05	-0.000306
0.86	-0.006009	-0.000401	-4.6e-05	-0.000355
0.87	-0.00645	-0.00061	-6.6e-05	-0.000544
0.88	-0.001362	-0.000445	-5.2e-05	-0.000393
0.89	0.003003	-0.000288	-3.9e-05	-0.000249
0.9	-0.004221	-0.000423	-3.4e-05	-0.000389
0.91	-0.01304	-0.000468	-2e-05	-0.000448
0.92	-0.00618	-0.000471	-2.4e-05	-0.000447
0.93	0.003832	-0.000499	-5.2e-05	-0.000447
0.94	0.002525	-0.000536	-4.1e-05	-0.000495
0.95	-0.001411	-0.000621	-3.4e-05	-0.000587
0.96	-0.004791	-0.000574	-5.7e-05	-0.000517
0.97	-0.00608	-0.000464	-4.3e-05	-0.000421
0.98	-0.002568	-0.000437	-3.3e-05	-0.000404
0.99	-0.002029	-0.000467	-4.8e-05	-0.000419
1	-0.010218	-0.000422	-4.6e-05	-0.000376
1.01	-0.013677	-0.000338	-3.7e-05	-0.000301
1.02	-0.004021	-0.00042	-5.6e-05	-0.000364
1.03	-4.4e-05	-0.00051	-6.6e-05	-0.000444
1.04	-0.002329	-0.000427	-3.9e-05	-0.000388
1.05	-0.001574	-0.000466	-2.9e-05	-0.000437
1.06	-0.002521	-0.000588	-4.3e-05	-0.000545
1.07	-0.003331	-0.000489	-3.7e-05	-0.000452
1.08	-0.000891	-0.000446	-3.2e-05	-0.000414
1.09	-0.000399	-0.000498	-4.2e-05	-0.000456
1.1	-0.005294	-0.000358	-4.3e-05	-0.000315
1.11	-0.00717	-0.000368	-5e-05	-0.000318
1.12	-0.003535	-0.000544	-5.3e-05	-0.000491
1.13	-0.003961	-0.000505	-3.6e-05	-0.000469
1.14	-0.005004	-0.000378	-5.1e-05	-0.000327
1.15	-4.3e-05	-0.000413	-7.7e-05	-0.000336
1.16	0.002597	-0.000551	-5.3e-05	-0.000498
1.17	-0.000381	-0.00052	-2.4e-05	-0.000496
1.18	-0.001509	-0.00045	-3.9e-05	-0.000411
1.19	-0.002047	-0.000497	-7.1e-05	-0.000426
1.2	-0.004221	-0.000433	-7.6e-05	-0.000357
1.21	-0.003378	-0.000463	-5e-05	-0.000413
1.22	0.002214	-0.000569	-3.9e-05	-0.00053
1.23	0.00886	-0.000425	-4.7e-05	-0.000378
1.24	0.009912	-0.000282	-4.7e-05	-0.000235
1.25	0.002552	-0.000329	-4.7e-05	-0.000282
1.26	-0.005459	-0.000402	-4.2e-05	-0.00036
1.27	-0.005718	-0.000378	-4.6e-05	-0.000332
1.28	-0.003349	-0.000247	-6e-05	-0.000187
1.29	-0.003316	-0.000256	-6e-05	-0.000196
1.3	-0.002282	-0.000341	-5.6e-05	-0.000285
1.31	-0.00405	-0.000352	-5.2e-05	-0.0003
1.32	-0.003115	-0.000319	-5.3e-05	-0.000266
1.33	0.002066	-0.000369	-5.7e-05	-0.000312
1.34	0.002134	-0.000533	-5.1e-05	-0.000482
1.35	-0.001599	-0.000473	-4.9e-05	-0.000424
1.36	-0.003871	-0.000323	-6.6e-05	-0.000257
1.37	-0.007213	-0.000396	-8.1e-05	-0.000315
1.38	-0.009244	-0.000432	-7.6e-05	-0.000356
1.39	-0.006459	-0.000399	-7.7e-05	-0.000322
1.4	-0.004074	-0.000432	-7.1e-05	-0.000361
1.41	-0.005248	-0.000476	-4.7e-05	-0.000429
1.42	-0.005662	-0.000409	-5e-05	-0.000359
1.43	-0.002528	-0.000266	-5.3e-05	-0.000213
1.44	-0.002831	-0.00035	-5.1e-05	-0.000299
1.45	-0.004682	-0.000446	-6.6e-05	-0.00038
1.46	-0.003631	-0.0003	-6.2e-05	-0.000238
1.47	-0.004731	-0.000412	-5.4e-05	-0.000358
1.48	-0.008574	-0.0006	-7e-05	-0.00053
1.49	-0.009364	-0.0005	-8.2e-05	-0.000418
1.5	-0.00117	-0.000352	-7.8e-05	-0.000274
1.51	0.005404	-0.00027	-7.3e-05	-0.000197
1.52	0.000601	-0.000372	-7.4e-05	-0.000298
1.53	-0.005419	-0.000463	-7.2e-05	-0.000391
1.54	-0.009351	-0.000326	-7.2e-05	-0.000254
1.55	-0.007241	-0.000344	-6.9e-05	-0.000275
1.56	0.002938	-0.000511	-6.1e-05	-0.00045
1.57	0.006274	-0.000423	-6.6e-05	-0.000357
1.58	-0.002153	-0.000387	-7.6e-05	-0.000311
1.59	-0.00662	-0.000493	-7.2e-05	-0.000421
1.6	-0.001497	-0.000443	-7.1e-05	-0.000372
1.61	0.000642	-0.000424	-7.6e-05	-0.000348
1.62	-0.00306	-0.000389	-6.1e-05	-0.000328
1.63	-0.008527	-0.000323	-5e-05	-0.000273
1.64	-0.010362	-0.000405	-6.3e-05	-0.000342
1.65	-0.006185	-0.000468	-6.5e-05	-0.000403
1.66	-0.00956	-0.000393	-5.8e-05	-0.000335
1.67	-0.01809	-0.000301	-7.2e-05	-0.000229
1.68	-0.013611	-0.000457	-7.8e-05	-0.000379
1.69	-0.005471	-0.000515	-6.3e-05	-0.000452
1.7	-0.007183	-0.000287	-6.7e-05	-0.00022
1.71	-0.010965	-0.000198	-8.4e-05	-0.000114
1.72	-0.008927	-0.0002	-7.5e-05	-0.000125
1.73	-0.001495	-0.000163	-5.9e-05	-0.000104
1.74	0.003147	-0.000261	-6.8e-05	-0.000193
1.75	-0.00259	-0.000289	-7.4e-05	-0.000215
1.76	-0.00719	-0.000153	-6e-05	-9.3e-05
1.77	-0.000988	-0.000227	-5.6e-05	-0.000171
1.78	-0.001188	-0.000361	-6.7e-05	-0.000294
1.79	-0.007058	-0.000256	-7.3e-05	-0.000183
1.8	-0.006217	-0.000189	-7.8e-05	-0.000111
1.81	-0.007646	-0.000309	-8.7e-05	-0.000222
1.82	-0.010555	-0.000388	-7.7e-05	-0.000311
1.83	-0.008751	-0.00042	-4.2e-05	-0.000378
1.84	-0.009684	-0.000318	-4.8e-05	-0.00027
1.85	-0.016623	-0.00038	-8.4e-05	-0.000296
1.86	-0.015552	-0.000513	-7.5e-05	-0.000438
1.87	-0.006909	-0.000358	-6.7e-05	-0.000291
1.88	-0.007411	-0.000259	-7.5e-05	-0.000184
1.89	-0.005192	-0.000374	-5.7e-05	-0.000317
1.9	0.008761	-0.000436	-5.7e-05	-0.000379
1.91	0.01198	-0.00034	-8.7e-05	-0.000253
1.92	0.005912	-0.000407	-9.4e-05	-0.000313
1.93	0.003044	-0.000566	-6.2e-05	-0.000504
1.94	-0.003683	-0.000376	-4.6e-05	-0.00033
1.95	-0.008525	-0.000238	-5.9e-05	-0.000179
1.96	-0.003546	-0.000402	-5.6e-05	-0.000346
1.97	-0.003022	-0.000422	-5.3e-05	-0.000369
1.98	-0.008051	-0.000246	-5.7e-05	-0.000189
1.99	-0.007014	-0.000208	-5.4e-05	-0.000154
2	-0.006013	-0.000211	-5e-05	-0.000161
2.01	-0.013553	-0.000196	-6.4e-05	-0.000132
2.02	-0.018601	-0.00038	-8e-05	-0.0003
2.03	-0.013282	-0.000446	-8.7e-05	-0.000359
2.04	-0.009079	-0.000194	-9e-05	-0.000104
2.05	-0.007825	-0.000143	-8.2e-05	-6.1e-05
2.06	0.000232	-0.000292	-8.2e-05	-0.00021
2.07	0.006709	-0.00032	-7.6e-05	-0.000244
2.08	0.002049	-0.000196	-6.2e-05	-0.000134
2.09	-0.004298	-0.000103	-7.5e-05	-2.8e-05
2.1	-0.0022	-0.000208	-9.9e-05	-0.000109
2.11	-0.000502	-0.000204	-9.2e-05	-0.000112
2.12	-0.003461	-0.000104	-6.4e-05	-4e-05
2.13	-0.00628	-0.000191	-5.5e-05	-0.000136
2.14	-0.009134	-0.000228	-6.7e-05	-0.000161
2.15	-0.009119	-0.000278	-8.2e-05	-0.000196
2.16	-0.007188	-0.000359	-9.4e-05	-0.000265
2.17	-0.007026	-0.000314	-7e-05	-0.000244
2.18	-0.008752	-0.000246	-4.3e-05	-0.000203
2.19	-0.011161	-0.000211	-6.3e-05	-0.000148
2.2	-0.011585	-0.000225	-8.1e-05	-0.000144
2.21	-0.010536	-0.0003	-7.4e-05	-0.000226
2.22	-0.008002	-0.000351	-8.5e-05	-0.000266
2.23	-0.006956	-0.000325	-9.5e-05	-0.00023
2.24	-0.011251	-0.000325	-8.3e-05	-0.000242
2.25	-0.012236	-0.000308	-8.5e-05	-0.000223
2.26	-0.006954	-0.000251	-0.000101	-0.00015
2.27	-0.006692	-0.000285	-9.1e-05	-0.000194
2.28	-0.01514	-0.000397	-6.3e-05	-0.000334
2.29	-0.01739	-0.000457	-6.3e-05	-0.000394
2.3	-0.011198	-0.000296	-7.8e-05	-0.000218
2.31	-0.01055	-0.000201	-6.5e-05	-0.000136
2.32	-0.015768	-0.000239	-5.9e-05	-0.00018
2.33	-0.013088	-0.000248	-8.7e-05	-0.000161
2.34	-0.008794	-0.000342	-9.6e-05	-0.000246
2.35	-0.013989	-0.00026	-8.7e-05	-0.000173
2.36	-0.015461	-0.000198	-8.9e-05	-0.000109
2.37	-0.010998	-0.000344	-6.9e-05	-0.000275
2.38	-0.009113	-0.00035	-5.6e-05	-0.000294
2.39	-0.005156	-0.000207	-8.6e-05	-0.000121
2.4	-0.007068	-0.000157	-9.6e-05	-6.1e-05
2.41	-0.015747	-0.00026	-8e-05	-0.00018
2.42	-0.015618	-0.00033	-7.5e-05	-0.000255
2.43	-0.00659	-0.000381	-7.4e-05	-0.000307
2.44	-0.000553	-0.000334	-7.1e-05	-0.000263
2.45	-0.000255	-0.000163	-7.8e-05	-8.5e-05
2.46	-0.002314	-0.00014	-9e-05	-5e-05
2.47	-0.004627	-0.000268	-8.8e-05	-0.00018
2.48	-0.008249	-0.000321	-7.9e-05	-0.000242
2.49	-0.011229	-0.000124	-8e-05	-4.4e-05
2.5	-0.011091	-0.000105	-8.9e-05	-1.6e-05
2.51	-0.008899	-0.000367	-8.8e-05	-0.000279
2.52	-0.007394	-0.000232	-9.6e-05	-0.000136
2.53	-0.009374	-4.7e-05	-0.000113	6.6e-05
2.54	-0.007788	-0.000213	-0.000103	-0.00011
2.55	-0.004713	-0.000332	-8.4e-05	-0.000248
2.56	-0.008318	-0.000251	-8.8e-05	-0.000163
2.57	-0.00917	-0.000189	-0.0001	-8.9e-05
2.58	-0.006297	-0.000256	-9.9e-05	-0.000157
2.59	-0.006456	-0.000199	-8.7e-05	-0.000112
2.6	-0.001739	-0.000293	-7.2e-05	-0.000221
2.61	0.004488	-0.000395	-6e-05	-0.000335
2.62	0.003831	-0.00019	-7.1e-05	-0.000119
2.63	-0.001296	-0.000183	-0.0001	-8.3e-05
2.64	-0.007483	-0.000347	-0.000105	-0.000242
2.65	-0.010932	-0.000345	-8.9e-05	-0.000256
2.66	-0.005214	-0.000172	-8.9e-05	-8.3e-05
2.67	0.002466	-0.000174	-0.000101	-7.3e-05
2.68	-0.0015	-0.000325	-9.8e-05	-0.000227
2.69	-0.007108	-0.000274	-9.3e-05	-0.000181
2.7	-0.008989	-0.00025	-0.0001	-0.00015
2.71	-0.009542	-0.000238	-0.000108	-0.00013
2.72	-0.011357	-0.000195	-0.000103	-9.2e-05
2.73	-0.01467	-0.00021	-9.6e-05	-0.000114
2.74	-0.011932	-0.000293	-9.9e-05	-0.000194
2.75	-0.007397	-0.000259	-0.000111	-0.000148
2.76	-0.005224	-0.000106	-0.000109	3e-06
2.77	-0.006424	-0.000217	-9e-05	-0.000127
2.78	-0.011414	-0.000282	-8.7e-05	-0.000195
2.79	-0.007244	-0.000109	-0.000101	-8e-06
2.8	-0.003172	-0.000188	-0.000103	-8.5e-05
2.81	-0.008005	-0.000246	-0.000105	-0.000141
2.82	-0.006406	-0.000153	-0.000114	-3.9e-05
2.83	-0.003087	-0.000212	-0.000119	-9.3e-05
2.84	-0.003456	-0.000318	-0.00011	-0.000208
2.85	-0.001606	-0.00027	-8.4e-05	-0.000186
2.86	-0.00592	-0.000158	-8.8e-05	-7e-05
2.87	-0.012396	-0.00018	-0.000109	-7.1e-05
2.88	-0.010779	-0.000153	-0.0001	-5.3e-05
2.89	-0.005816	-8.2e-05	-0.000103	2.1e-05
2.9	-0.004627	-0.000218	-0.000119	-9.9e-05
2.91	-0.008384	-0.000369	-0.000104	-0.000265
2.92	-0.006635	-0.000325	-8.2e-05	-0.000243
2.93	0.000905	-0.000171	-9.2e-05	-7.9e-05
2.94	-0.001909	-0.000168	-0.000114	-5.4e-05
2.95	-0.012746	-0.000189	-0.00011	-7.9e-05
2.96	-0.010214	-0.000155	-8.2e-05	-7.3e-05
2.97	-0.00129	-0.000192	-7.8e-05	-0.000114
2.98	-0.001747	-0.000246	-9.9e-05	-0.000147
2.99	-0.007462	-0.00018	-0.000113	-6.7e-05
3	-0.013386	-8.6e-05	-0.000128	4.2e-05
3.01	-0.011103	-0.000173	-0.000137	-3.6e-05
3.02	-0.006423	-0.000277	-0.000123	-0.000154
3.03	-0.011896	-0.000275	-0.000109	-0.000166
3.04	-0.014471	-0.000201	-0.000116	-8.5e-05
3.05	-0.010619	-0.000151	-0.000117	-3.4e-05
3.06	-0.009401	-0.00025	-0.000109	-0.000141
3.07	-0.007047	-0.000294	-0.000109	-0.000185
3.08	-0.00397	-0.00025	-0.000103	-0.000147
3.09	-0.007036	-0.000236	-9.9e-05	-0.000137
3.1	-0.006491	-0.000137	-0.000117	-2e-05
3.11	0.001124	-0.000187	-0.000118	-6.9e-05
3.12	0.005646	-0.000297	-0.000105	-0.000192
3.13	0.002312	-0.000188	-0.000114	-7.4e-05
3.14	-0.001134	-2.1e-05	-0.000117	9.6e-05
3.15	0.004628	-8.8e-05	-0.000116	2.8e-05
3.16	0.006019	-0.0003	-0.000111	-0.000189
3.17	-0.001823	-0.000295	-0.000104	-0.000191
3.18	-0.006941	-0.000212	-0.000112	-0.0001
3.19	-0.011343	-0.000113	-0.000113	8.88178e-16
3.2	-0.009862	-0.000166	-0.000113	-5.3e-05
3.21	0.00058	-0.000343	-0.000123	-0.00022
3.22	0.001028	-0.000211	-0.000113	-9.8e-05
3.23	-0.004898	-6.2e-05	-9.7e-05	3.5e-05
3.24	-0.002828	-0.000256	-0.000108	-0.000148
3.25	-0.00406	-0.000368	-0.00012	-0.000248
3.26	-0.002555	-0.000179	-0.000109	-7e-05
3.27	0.003223	-0.000163	-9.8e-05	-6.5e-05
3.28	-0.000633	-0.000268	-0.000107	-0.000161
3.29	-0.008109	-0.000198	-0.000118	-8e-05
3.3	-0.008601	-0.00024	-0.000107	-0.000133
3.31	-0.009947	-0.000209	-9.9e-05	-0.00011
3.32	-0.011696	-0.000132	-0.000105	-2.7e-05
3.33	-0.00807	-0.000193	-9.7e-05	-9.6e-05
3.34	-0.007874	-0.000113	-0.0001	-1.3e-05
3.35	-0.010416	-0.000147	-0.00012	-2.7e-05
3.36	-0.00805	-0.000279	-0.000113	-0.000166
3.37	-0.007534	-0.000137	-9.8e-05	-3.9e-05
3.38	-0.008663	-1.8e-05	-0.000112	9.4e-05
3.39	-0.006743	-0.0001	-0.000121	2.1e-05
3.4	-0.006871	-0.000194	-0.000113	-8.1e-05
3.41	-0.009676	-0.000227	-0.000116	-0.000111
3.42	-0.01313	-0.000172	-0.00013	-4.2e-05
3.43	-0.013571	-6.7e-05	-0.000142	7.5e-05
3.44	-0.011811	-0.00016	-0.000143	-1.7e-05
3.45	-0.011522	-0.000312	-0.00012	-0.000192
3.46	-0.013276	-0.000107	-9.9e-05	-8e-06
3.47	-0.015035	-2.5e-05	-0.000105	8e-05
3.48	-0.01375	-0.000246	-0.000113	-0.000133
3.49	-0.015775	-0.00025	-0.000116	-0.000134
3.5	-0.016245	-0.000103	-0.000118	1.5e-05
3.51	-0.011284	-0.000171	-0.000114	-5.7e-05
3.52	-0.007218	-0.000286	-0.000114	-0.000172
3.53	-0.003393	-0.000122	-0.000119	-3e-06
3.54	-4.4e-05	-0.000133	-0.000123	-1e-05
3.55	-0.004304	-0.000269	-0.000119	-0.00015
3.56	-0.007174	-0.000187	-0.000123	-6.4e-05
3.57	-0.004778	-0.000144	-0.000122	-2.2e-05
3.58	-0.011607	-0.000152	-0.000118	-3.4e-05
3.59	-0.019638	-0.000142	-0.000121	-2.1e-05
3.6	-0.014438	-9.3e-05	-0.000116	2.3e-05
3.61	-0.011146	-8.7e-05	-0.000109	2.2e-05
3.62	-0.013213	-0.000287	-0.00012	-0.000167
3.63	-0.008871	-0.000302	-0.000142	-0.00016
3.64	-0.004411	-0.000125	-0.000135	1e-05
3.65	-0.009312	-0.000186	-0.000124	-6.2e-05
3.66	-0.014971	-0.00028	-0.000125	-0.000155
3.67	-0.011802	-0.000132	-0.000112	-2e-05
3.68	-0.010939	-9.7e-05	-0.00012	2.3e-05
3.69	-0.010831	-0.000197	-0.000147	-5e-05
3.7	-0.001494	-0.000148	-0.000145	-3e-06
3.71	0.003478	-0.000254	-0.000129	-0.000125
3.72	-0.003819	-0.000275	-0.000119	-0.000156
3.73	-0.006743	0	-0.000112	0.000112
3.74	-0.001397	-7.7e-05	-0.000123	4.6e-05
3.75	0.001984	-0.000249	-0.000136	-0.000113
3.76	0.000209	-9.1e-05	-0.000142	5.1e-05
3.77	-0.005013	-8.7e-05	-0.000141	5.4e-05
3.78	-0.006575	-7e-05	-0.000137	6.7e-05
3.79	-0.005972	-8.6e-05	-0.000128	4.2e-05
3.8	-0.006741	-0.000189	-0.000122	-6.7e-05
3.81	-0.004017	-2.3e-05	-0.000127	0.000104
3.82	-0.002833	5.4e-05	-0.00013	0.000184
3.83	-0.007137	-1.7e-05	-0.000136	0.000119
3.84	-0.00837	-4.7e-05	-0.000137	9e-05
3.85	-0.007415	-9.6e-05	-0.000116	2e-05
3.86	-0.008611	-0.000166	-0.000106	-6e-05
3.87	-0.003311	-0.000171	-0.000131	-4e-05
3.88	0.005934	-7.3e-05	-0.000142	6.9e-05
3.89	0.000816	-0.000105	-0.000126	2.1e-05
3.9	-0.01322	-7.3e-05	-0.000117	4.4e-05
3.91	-0.016705	6.7e-05	-0.000126	0.000193
3.92	-0.01233	4.1e-05	-0.000141	0.000182
3.93	-0.008877	4.8e-05	-0.000137	0.000185
3.94	-0.013297	3.9e-05	-0.00013	0.000169
3.95	-0.018301	-1.3e-05	-0.000146	0.000133
3.96	-0.013867	-8e-05	-0.000136	5.6e-05
3.97	-0.008324	-3e-05	-0.000115	8.5e-05
3.98	-0.008115	3.5e-05	-0.000146	0.000181
3.99	-0.008773	-0.000104	-0.000157	5.3e-05
4	-0.006219	-0.000139	-0.00013	-9e-06
4.01	-0.009811	-4e-05	-0.000134	9.4e-05
4.02	-0.013704	-3.8e-05	-0.000139	0.000101
4.03	-0.007178	-3.1e-05	-0.000119	8.8e-05
4.04	-0.005693	-1.3e-05	-0.000127	0.000114
4.05	-0.009198	4e-06	-0.000147	0.000151
4.06	-0.010485	6.3e-05	-0.000129	0.000192
4.07	-0.015595	0.000128	-0.000127	0.000255
4.08	-0.015981	2.7e-05	-0.000147	0.000174
4.09	-0.013004	-2.6e-05	-0.000128	0.000102
4.1	-0.016269	8e-06	-0.000114	0.000122
4.11	-0.011916	-4.3e-05	-0.000121	7.8e-05
4.12	-0.00463	1.9e-05	-0.000128	0.000147
4.13	-0.009245	8.8e-05	-0.000137	0.000225
4.14	-0.013292	3.6e-05	-0.000134	0.00017
4.15	-0.011406	6.9e-05	-0.000128	0.000197
4.16	-0.013921	0.00021	-0.000145	0.000355
4.17	-0.021086	5.8e-05	-0.000153	0.000211
4.18	-0.019655	-4.5e-05	-0.000144	9.9e-05
4.19	-0.015005	0.000153	-0.000143	0.000296
4.2	-0.012199	8.9e-05	-0.000141	0.00023
4.21	-0.008751	-1.9e-05	-0.000135	0.000116
4.22	-0.013753	0.000153	-0.000131	0.000284
4.23	-0.023587	0.000209	-0.000135	0.000344
4.24	-0.027504	-1e-05	-0.000138	0.000128
4.25	-0.019049	-4.7e-05	-0.000138	9.1e-05
4.26	-0.003666	7.5e-05	-0.000145	0.00022
4.27	-0.001367	0	-0.000146	0.000146
4.28	-0.010497	3.5e-05	-0.000146	0.000181
4.29	-0.013608	0.000113	-0.000137	0.00025
4.3	-0.00947	9.4e-05	-0.000118	0.000212
4.31	-0.012174	0.0001	-0.000132	0.000232
4.32	-0.014458	1e-05	-0.00016	0.00017
4.33	-0.010491	-1.8e-05	-0.000155	0.000137
4.34	-0.014214	-3.6e-05	-0.000143	0.000107
4.35	-0.017125	-6.3e-05	-0.000137	7.4e-05
4.36	-0.012884	-3.7e-05	-0.000136	9.9e-05
4.37	-0.014848	-8.4e-05	-0.000151	6.7e-05
4.38	-0.018304	-2.6e-05	-0.000162	0.000136
4.39	-0.013074	0.000154	-0.000144	0.000298
4.4	-0.011184	0.000119	-0.000131	0.00025
4.41	-0.017395	-5e-05	-0.000141	9.1e-05
4.42	-0.017647	3.2e-05	-0.000141	0.000173
4.43	-0.013059	0.000143	-0.000138	0.000281
4.44	-0.01282	4.2e-05	-0.000147	0.000189
4.45	-0.012626	8.1e-05	-0.000152	0.000233
4.46	-0.013293	0.000142	-0.000146	0.000288
4.47	-0.015956	1.3e-05	-0.000136	0.000149
4.48	-0.014795	-3.5e-05	-0.000136	0.000101
4.49	-0.012346	4.5e-05	-0.000136	0.000181
4.5	-0.015722	0.000103	-0.000121	0.000224
4.51	-0.018937	8e-05	-0.000131	0.000211
4.52	-0.014797	6.6e-05	-0.000158	0.000224
4.53	-0.01048	0.000106	-0.000161	0.000267
4.54	-0.011039	6.3e-05	-0.000149	0.000212
4.55	-0.014942	7.5e-05	-0.000137	0.000212
4.56	-0.020256	0.00011	-0.000133	0.000243
4.57	-0.022139	2.2e-05	-0.000148	0.00017
4.58	-0.02299	-2.1e-05	-0.000156	0.000135
4.59	-0.023523	5.6e-05	-0.000142	0.000198
4.6	-0.021687	1.1e-05	-0.000139	0.00015
4.61	-0.021001	3.5e-05	-0.000162	0.000197
4.62	-0.019383	0.000125	-0.000168	0.000293
4.63	-0.015605	-7.9e-05	-0.000148	6.9e-05
4.64	-0.016554	-7e-05	-0.000151	8.1e-05
4.65	-0.022282	0.000129	-0.000169	0.000298
4.66	-0.023652	-4.4e-05	-0.00016	0.000116
4.67	-0.017745	-0.000143	-0.000147	4e-06
4.68	-0.009064	-2.6e-05	-0.000143	0.000117
4.69	-0.009782	6.3e-05	-0.000133	0.000196
4.7	-0.017298	9.9e-05	-0.000136	0.000235
4.71	-0.01948	-2.6e-05	-0.00015	0.000124
4.72	-0.02068	-0.000117	-0.000156	3.9e-05
4.73	-0.022408	-4.5e-05	-0.000169	0.000124
4.74	-0.019144	3.3e-05	-0.00018	0.000213
4.75	-0.022446	6e-06	-0.000176	0.000182
4.76	-0.026598	8.8e-05	-0.000162	0.00025
4.77	-0.021927	0.00018	-0.000156	0.000336
4.78	-0.023027	0.000165	-0.000165	0.00033
4.79	-0.022846	3.8e-05	-0.00016	0.000198
4.8	-0.015806	-9.6e-05	-0.000145	4.9e-05
4.81	-0.014713	-1.1e-05	-0.000148	0.000137
4.82	-0.01376	-5.8e-05	-0.000162	0.000104
4.83	-0.011502	-0.000124	-0.000162	3.8e-05
4.84	-0.016021	3.7e-05	-0.000157	0.000194
4.85	-0.018081	5.9e-05	-0.00016	0.000219
4.86	-0.012495	-1.6e-05	-0.000166	0.00015
4.87	-0.011041	-2e-06	-0.000158	0.000156
4.88	-0.01788	5.9e-05	-0.000156	0.000215
4.89	-0.020998	5.5e-05	-0.00016	0.000215
4.9	-0.015774	6.9e-05	-0.000152	0.000221
4.91	-0.013578	8.3e-05	-0.000154	0.000237
4.92	-0.013141	-8.5e-05	-0.000162	7.7e-05
4.93	-0.012013	-0.000106	-0.000153	4.7e-05
4.94	-0.01283	-2.5e-05	-0.000152	0.000127
4.95	-0.012445	-7.4e-05	-0.000169	9.5e-05
4.96	-0.012738	-4e-06	-0.000173	0.000169
4.97	-0.015036	3e-05	-0.000154	0.000184
4.98	-0.017714	-1.9e-05	-0.00016	0.000141
4.99	-0.015396	-5.7e-05	-0.000175	0.000118
5	-0.008476	-0.000101	-0.000162	6.1e-05
5.01	-0.009069	-3.2e-05	-0.00015	0.000118
5.02	-0.013117	2.9e-05	-0.000144	0.000173
5.03	-0.012928	1e-06	-0.000151	0.000152
5.04	-0.012565	2.5e-05	-0.000174	0.000199
5.05	-0.015518	-4.2e-05	-0.000183	0.000141
5.06	-0.018535	-0.000152	-0.000168	1.6e-05
5.07	-0.016654	1.2e-05	-0.000155	0.000167
5.08	-0.01838	0.000154	-0.000164	0.000318
5.09	-0.023159	4.8e-05	-0.000173	0.000221
5.1	-0.021085	-7.4e-05	-0.00018	0.000106
5.11	-0.015938	-3.9e-05	-0.000189	0.00015
5.12	-0.008872	4e-05	-0.000181	0.000221
5.13	-0.00408	-3.5e-05	-0.000172	0.000137
5.14	-0.009902	-0.000102	-0.000172	7e-05
5.15	-0.012603	-6.1e-05	-0.000174	0.000113
5.16	-0.010045	-7.6e-05	-0.000172	9.6e-05
5.17	-0.011698	-2.9e-05	-0.000175	0.000146
5.18	-0.011384	-4.5e-05	-0.000174	0.000129
5.19	-0.010923	-0.000101	-0.00016	5.9e-05
5.2	-0.014619	8e-06	-0.00015	0.000158
5.21	-0.016162	-5e-06	-0.000162	0.000157
5.22	-0.012269	-0.000176	-0.000172	-4e-06
5.23	-0.008466	-0.000168	-0.000159	-9e-06
5.24	-0.013972	5.4e-05	-0.000161	0.000215
5.25	-0.01864	6.2e-05	-0.000175	0.000237
5.26	-0.01205	-0.000152	-0.000166	1.4e-05
5.27	-0.005281	-0.000165	-0.000166	1e-06
5.28	-0.008699	-1.5e-05	-0.00017	0.000155
5.29	-0.011542	-4.3e-05	-0.000163	0.00012
5.3	-0.006419	-0.000143	-0.000177	3.4e-05
5.31	-0.005123	-6.4e-05	-0.000191	0.000127
5.32	-0.011679	-1.6e-05	-0.000186	0.00017
5.33	-0.015256	-9.1e-05	-0.000183	9.2e-05
5.34	-0.013189	-0.000151	-0.00018	2.9e-05
5.35	-0.010731	-6.5e-05	-0.000161	9.6e-05
5.36	-0.008205	-4.8e-05	-0.00014	9.2e-05
5.37	-0.007305	-0.000179	-0.000142	-3.7e-05
5.38	-0.012911	-9.8e-05	-0.000165	6.7e-05
5.39	-0.018769	9.2e-05	-0.000189	0.000281
5.4	-0.014552	0.000108	-0.000191	0.000299
5.41	-0.009622	-0.000183	-0.00017	-1.3e-05
5.42	-0.013997	-0.000355	-0.000161	-0.000194
5.43	-0.014298	-6.4e-05	-0.000162	9.8e-05
5.44	-0.004051	2.1e-05	-0.000157	0.000178
5.45	-0.002411	-0.000261	-0.000177	-8.4e-05
5.46	-0.013365	-0.000154	-0.00018	2.6e-05
5.47	-0.014136	7.1e-05	-0.000161	0.000232
5.48	-0.007574	-8.7e-05	-0.000163	7.6e-05
5.49	-0.009358	-0.000127	-0.000162	3.5e-05
5.5	-0.011064	-8.3e-05	-0.000165	8.2e-05
5.51	-0.009611	-0.000205	-0.000199	-6e-06
5.52	-0.015876	-0.000131	-0.000207	7.6e-05
5.53	-0.019761	3.2e-05	-0.000179	0.000211
5.54	-0.012984	9e-06	-0.000158	0.000167
5.55	-0.010153	-0.000165	-0.000161	-4e-06
5.56	-0.014791	-0.000283	-0.000175	-0.000108
5.57	-0.015499	-0.000113	-0.000185	7.2e-05
5.58	-0.010747	-1.2e-05	-0.000182	0.00017
5.59	-0.010925	-7.7e-05	-0.000161	8.4e-05
5.6	-0.015609	-0.000192	-0.000169	-2.3e-05
5.61	-0.014743	-0.000211	-0.000188	-2.3e-05
5.62	-0.00923	-6.3e-05	-0.000182	0.000119
5.63	-0.009367	-0.000136	-0.00017	3.4e-05
5.64	-0.013631	-0.000239	-0.000158	-8.1e-05
5.65	-0.015839	-0.000139	-0.000165	2.6e-05
5.66	-0.014958	-0.000147	-0.000182	3.5e-05
5.67	-0.009654	-0.000225	-0.000179	-4.6e-05
5.68	-0.012043	-0.000237	-0.000175	-6.2e-05
5.69	-0.017858	-0.000272	-0.000177	-9.5e-05
5.7	-0.013571	-0.000299	-0.000177	-0.000122
5.71	-0.01049	-7.1e-05	-0.000183	0.000112
5.72	-0.008303	3.2e-05	-0.000181	0.000213
5.73	-0.003213	-0.000156	-0.000159	3e-06
5.74	-0.003976	-0.000192	-0.000148	-4.4e-05
5.75	-0.00615	-0.000143	-0.000164	2.1e-05
5.76	-0.001899	-0.000109	-0.000172	6.3e-05
5.77	-0.006189	-0.000136	-0.000155	1.9e-05
5.78	-0.013386	-0.000237	-0.000153	-8.4e-05
5.79	-0.010693	-0.000101	-0.000183	8.2e-05
5.8	-0.006029	-9.9e-05	-0.000195	9.6e-05
5.81	-0.00275	-0.000275	-0.000174	-0.000101
5.82	-0.005565	-0.000192	-0.000176	-1.6e-05
5.83	-0.014925	-0.000112	-0.000196	8.4e-05
5.84	-0.015055	-0.000121	-0.000186	6.5e-05
5.85	-0.006507	-0.000184	-0.00016	-2.4e-05
5.86	-0.005851	-0.000196	-0.000171	-2.5e-05
5.87	-0.011352	-7.2e-05	-0.000188	0.000116
5.88	-0.01177	-0.000189	-0.000171	-1.8e-05
5.89	-0.009228	-0.00032	-0.000172	-0.000148
5.9	-0.007641	-0.000112	-0.000197	8.5e-05
5.91	-0.005858	6.5e-05	-0.000196	0.000261
5.92	-0.005288	-1.8e-05	-0.000163	0.000145
5.93	-0.005401	0.000119	-0.000167	0.000286
5.94	-0.004711	0.000938	-0.0002	0.001138
5.95	-0.00239	0.002044	-0.000195	0.002239
5.96	0.000191	0.002786	-0.000177	0.002963
5.97	-0.002639	0.003246	-0.00018	0.003426
5.98	-0.004772	0.003723	-0.000172	0.003895
5.99	0.001949	0.00416	-0.000167	0.004327
6	0.006079	0.004545	-0.000189	0.004734
6.01	0.007915	0.005039	-0.000191	0.00523
6.02	0.012581	0.005694	-0.000166	0.00586
6.03	0.013618	0.006484	-0.000139	0.006623
6.04	0.017277	0.007236	-0.000136	0.007372
6.05	0.027037	0.007988	-0.00013	0.008118
6.06	0.035705	0.008901	-0.000103	0.009004
6.07	0.045679	0.009814	-0.000107	0.009921
6.08	0.052631	0.010808	-0.000119	0.010927
6.09	0.053209	0.01197	-0.000118	0.012088
6.1	0.056806	0.012982	-0.000114	0.013096
6.11	0.062967	0.013866	-0.0001	0.013966
6.12	0.067645	0.014927	-9.4e-05	0.015021
6.13	0.071536	0.016114	-9.7e-05	0.016211
6.14	0.075523	0.017072	-9.9e-05	0.017171
6.15	0.075862	0.018026	-9.9e-05	0.018125
6.16	0.073404	0.019164	-8.9e-05	0.019253
6.17	0.074646	0.020244	-9.7e-05	0.020341
6.18	0.082096	0.021286	-0.00011	0.021396
6.19	0.090602	0.022307	-0.000103	0.02241
6.2	0.095631	0.023293	-9.9e-05	0.023392
6.21	0.099317	0.024401	-9.6e-05	0.024497
6.22	0.100194	0.025394	-8.1e-05	0.025475
6.23	0.099769	0.026199	-8.5e-05	0.026284
6.24	0.108325	0.027314	-0.000117	0.027431
6.25	0.118899	0.02865	-0.000124	0.028774
6.26	0.123983	0.029592	-9.7e-05	0.029689
6.27	0.129497	0.030483	-8.9e-05	0.030572
6.28	0.130499	0.031649	-0.000108	0.031757
6.29	0.130403	0.032633	-0.000137	0.03277
6.3	0.141311	0.033558	-0.000158	0.033716
6.31	0.150972	0.034654	-0.000149	0.034803
6.32	0.148679	0.035636	-0.000146	0.035782
6.33	0.148239	0.036601	-0.000159	0.03676
6.34	0.152754	0.037803	-0.000167	0.03797
6.35	0.154218	0.038836	-0.000182	0.039018
6.36	0.156269	0.039688	-0.000187	0.039875
6.37	0.162681	0.040752	-0.000167	0.040919
6.38	0.16522	0.041832	-0.000161	0.041993
6.39	0.164	0.04286	-0.000172	0.043032
6.4	0.1688	0.044059	-0.000188	0.044247
6.41	0.174848	0.045111	-0.000187	0.045298
6.42	0.179359	0.04595	-0.000195	0.046145
6.43	0.183031	0.046968	-0.000225	0.047193
6.44	0.186734	0.048041	-0.000231	0.048272
6.45	0.194307	0.049	-0.00022	0.04922
6.46	0.20023	0.050037	-0.000237	0.050274
6.47	0.204543	0.051052	-0.000259	0.051311
6.48	0.21434	0.05193	-0.000251	0.052181
6.49	0.217275	0.05303	-0.000249	0.053279
6.5	0.217422	0.054244	-0.000267	0.054511
6.51	0.228188	0.055089	-0.000274	0.055363
6.52	0.236417	0.055996	-0.000274	0.05627
6.53	0.23445	0.05726	-0.00028	0.05754
6.54	0.231872	0.058322	-0.000292	0.058614
6.55	0.235286	0.059237	-0.000294	0.059531
6.56	0.241662	0.060305	-0.000275	0.06058
6.57	0.246457	0.061312	-0.000284	0.061596
6.58	0.247045	0.062295	-0.000312	0.062607
6.59	0.247344	0.063424	-0.000306	0.06373
6.6	0.255904	0.06436	-0.000317	0.064677
6.61	0.264979	0.065216	-0.000348	0.065564
6.62	0.266928	0.066262	-0.00033	0.066592
6.63	0.26876	0.067392	-0.000307	0.067699
6.64	0.270803	0.068429	-0.000331	0.06876
6.65	0.275591	0.06935	-0.000339	0.069689
6.66	0.286367	0.070318	-0.000329	0.070647
6.67	0.291005	0.071299	-0.000348	0.071647
6.68	0.293072	0.072356	-0.000364	0.07272
6.69	0.301395	0.073392	-0.000362	0.073754
6.7	0.305797	0.074258	-0.000366	0.074624
6.71	0.303622	0.075173	-0.000367	0.07554
6.72	0.303354	0.076298	-0.000382	0.07668
6.73	0.304401	0.077463	-0.000397	0.07786
6.74	0.305817	0.07846	-0.000388	0.078848
6.75	0.318205	0.079427	-0.0004	0.079827
6.76	0.33465	0.080417	-0.000414	0.080831
6.77	0.341396	0.081449	-0.000402	0.081851
6.78	0.348243	0.082545	-0.00041	0.082955
6.79	0.352727	0.083509	-0.000429	0.083938
6.8	0.350113	0.084504	-0.000429	0.084933
6.81	0.353182	0.085633	-0.000426	0.086059
6.82	0.35878	0.086609	-0.000424	0.087033
6.83	0.358545	0.08758	-0.000418	0.087998
6.84	0.362084	0.088759	-0.000436	0.089195
6.85	0.370585	0.089814	-0.000454	0.090268
6.86	0.374342	0.090725	-0.000437	0.091162
6.87	0.376665	0.091809	-0.000443	0.092252
6.88	0.385207	0.092816	-0.000466	0.093282
6.89	0.393254	0.093658	-0.000455	0.094113
6.9	0.394791	0.094653	-0.000445	0.095098
6.91	0.394746	0.095698	-0.000462	0.09616
6.92	0.39809	0.096725	-0.000477	0.097202
6.93	0.40791	0.097911	-0.00047	0.098381
6.94	0.418043	0.098947	-0.000457	0.099404
6.95	0.419481	0.099781	-0.000469	0.10025
6.96	0.420222	0.100899	-0.000486	0.101385
6.97	0.425416	0.102021	-0.000489	0.10251
6.98	0.424373	0.102786	-0.0005	0.103286
6.99	0.425246	0.103814	-0.000506	0.10432
7	0.435272	0.105002	-0.000509	0.105511
7.01	0.439015	0.105806	-0.000521	0.106327
7.02	0.439738	0.106782	-0.000531	0.107313
7.03	0.450626	0.108043	-0.00053	0.108573
7.04	0.461936	0.108954	-0.000525	0.109479
7.05	0.463001	0.109869	-0.000525	0.110394
7.06	0.465744	0.111063	-0.000522	0.111585
7.07	0.473421	0.112023	-0.000528	0.112551
7.08	0.476783	0.112871	-0.000556	0.113427
7.09	0.481531	0.114039	-0.000568	0.114607
7.1	0.482694	0.115168	-0.000549	0.115717
7.11	0.479919	0.116001	-0.000538	0.116539
7.12	0.490664	0.116893	-0.000569	0.117462
7.13	0.501147	0.117903	-0.000591	0.118494
7.14	0.504195	0.118964	-0.000572	0.119536
7.15	0.515003	0.120035	-0.000568	0.120603
7.16	0.519644	0.121014	-0.000583	0.121597
7.17	0.515622	0.122007	-0.000584	0.122591
7.18	0.522984	0.123067	-0.000602	0.123669
7.19	0.528892	0.124008	-0.00061	0.124618
7.2	0.527341	0.125001	-0.000602	0.125603
7.21	0.529873	0.126139	-0.000605	0.126744
7.22	0.537518	0.127175	-0.000604	0.127779
7.23	0.544351	0.128096	-0.000605	0.128701
7.24	0.548225	0.129165	-0.000617	0.129782
7.25	0.553326	0.13026	-0.000631	0.130891
7.26	0.563112	0.131166	-0.000648	0.131814
7.27	0.569895	0.132217	-0.000655	0.132872
7.28	0.571694	0.133319	-0.000656	0.133975
7.29	0.570785	0.134112	-0.000653	0.134765
7.3	0.573851	0.135028	-0.000635	0.135663
7.31	0.584373	0.1362	-0.000633	0.136833
7.32	0.594296	0.137157	-0.000656	0.137813
7.33	0.597289	0.138078	-0.000658	0.138736
7.34	0.601319	0.139249	-0.000651	0.1399
7.35	0.607353	0.140341	-0.00067	0.141011
7.36	0.608868	0.141319	-0.000682	0.142001
7.37	0.613837	0.142354	-0.000682	0.143036
7.38	0.624892	0.143264	-0.000683	0.143947
7.39	0.627601	0.144171	-0.000683	0.144854
7.4	0.625075	0.145255	-0.000694	0.145949
7.41	0.628154	0.146323	-0.000699	0.147022
7.42	0.639218	0.147285	-0.000705	0.14799
7.43	0.65096	0.148306	-0.00072	0.149026
7.44	0.649669	0.149458	-0.000706	0.150164
7.45	0.643445	0.150468	-0.000698	0.151166
7.46	0.653156	0.151384	-0.00073	0.152114
7.47	0.669509	0.152404	-0.000738	0.153142
7.48	0.671324	0.153302	-0.000729	0.154031
7.49	0.671576	0.154301	-0.000744	0.155045
7.5	0.680715	0.155464	-0.000749	0.156213
7.51	0.68745	0.156416	-0.000746	0.157162
7.52	0.688774	0.157396	-0.000753	0.158149
7.53	0.694032	0.158522	-0.00076	0.159282
7.54	0.701025	0.159514	-0.000763	0.160277
7.55	0.700802	0.160384	-0.000774	0.161158
7.56	0.703715	0.161383	-0.000782	0.162165
7.57	0.710982	0.162309	-0.000771	0.16308
7.58	0.713856	0.163164	-0.000774	0.163938
7.59	0.717755	0.164358	-0.000788	0.165146
7.6	0.725696	0.165526	-0.000779	0.166305
7.61	0.729816	0.16646	-0.000781	0.167241
7.62	0.730734	0.167518	-0.000807	0.168325
7.63	0.736466	0.168574	-0.000815	0.169389
7.64	0.73919	0.169494	-0.000809	0.170303
7.65	0.737594	0.170539	-0.000809	0.171348
7.66	0.74382	0.171613	-0.000824	0.172437
7.67	0.755064	0.172526	-0.000834	0.17336
7.68	0.762008	0.173529	-0.000837	0.174366
7.69	0.764684	0.174593	-0.000849	0.175442
7.7	0.765357	0.175479	-0.000858	0.176337
7.71	0.767532	0.176374	-0.000849	0.177223
7.72	0.773131	0.177413	-0.00085	0.178263
7.73	0.775874	0.178487	-0.000873	0.17936
7.74	0.774478	0.17957	-0.000884	0.180454
7.75	0.778991	0.180581	-0.000875	0.181456
7.76	0.784543	0.181508	-0.000877	0.182385
7.77	0.782247	0.182544	-0.000886	0.18343
7.78	0.784089	0.183584	-0.000887	0.184471
7.79	0.795528	0.184532	-0.000893	0.185425
7.8	0.803213	0.185555	-0.000904	0.186459
7.81	0.8047	0.186653	-0.0009	0.187553
7.82	0.808022	0.187619	-0.000885	0.188504
7.83	0.816574	0.18858	-0.000901	0.189481
7.84	0.823253	0.189663	-0.000918	0.190581
7.85	0.825781	0.190645	-0.000913	0.191558
7.86	0.831445	0.191615	-0.000931	0.192546
7.87	0.841289	0.192775	-0.000941	0.193716
7.88	0.848395	0.19389	-0.000914	0.194804
7.89	0.850835	0.194828	-0.000914	0.195742
7.9	0.854843	0.195736	-0.000937	0.196673
7.91	0.860924	0.196693	-0.000949	0.197642
7.92	0.86812	0.19763	-0.000965	0.198595
7.93	0.87137	0.198689	-0.000972	0.199661
7.94	0.876052	0.199802	-0.000963	0.200765
7.95	0.885272	0.200682	-0.000965	0.201647
7.96	0.888932	0.201669	-0.000978	0.202647
7.97	0.889739	0.202829	-0.000981	0.20381
7.98	0.893077	0.20377	-0.000972	0.204742
7.99	0.897624	0.204712	-0.00098	0.205692
8	0.894908	0.205831	-0.000996	0.206827
8.01	0.89209	0.206857	-0.000997	0.207854
8.02	0.897103	0.207823	-0.000995	0.208818
8.03	0.899199	0.208956	-0.000995	0.209951
8.04	0.899704	0.209972	-0.001003	0.210975
8.05	0.901292	0.210903	-0.001018	0.211921
8.06	0.903575	0.212029	-0.001029	0.213058
8.07	0.907858	0.212969	-0.001026	0.213995
8.08	0.908681	0.213782	-0.001008	0.21479
8.09	0.906196	0.214907	-0.001013	0.21592
8.1	0.906266	0.216029	-0.001034	0.217063
8.11	0.911555	0.216986	-0.001026	0.218012
8.12	0.917912	0.217966	-0.001023	0.218989
8.13	0.923104	0.219074	-0.001038	0.220112
8.14	0.930693	0.2201	-0.001038	0.221138
8.15	0.934064	0.220992	-0.001036	0.222028
8.16	0.932108	0.222052	-0.001049	0.223101
8.17	0.935109	0.22318	-0.001059	0.224239
8.18	0.939413	0.224065	-0.001063	0.225128
8.19	0.94026	0.224948	-0.001057	0.226005
8.2	0.938133	0.226078	-0.001052	0.22713
8.21	0.939642	0.227159	-0.001059	0.228218
8.22	0.94692	0.228134	-0.001067	0.229201
8.23	0.947097	0.229233	-0.001075	0.230308
8.24	0.942091	0.230266	-0.00108	0.231346
8.25	0.943418	0.231146	-0.001074	0.23222
8.26	0.941638	0.2322	-0.00109	0.23329
8.27	0.938421	0.233248	-0.001094	0.234342
8.28	0.946542	0.234128	-0.001063	0.235191
8.29	0.955911	0.235209	-0.001069	0.236278
8.3	0.961798	0.236264	-0.001111	0.237375
8.31	0.968696	0.237062	-0.001101	0.238163
8.32	0.97047	0.238132	-0.001077	0.239209
8.33	0.970155	0.239344	-0.001105	0.240449
8.34	0.968792	0.240258	-0.001127	0.241385
8.35	0.969955	0.24122	-0.001116	0.242336
8.36	0.980823	0.242247	-0.001121	0.243368
8.37	0.986107	0.24316	-0.001128	0.244288
8.38	0.985718	0.244224	-0.001123	0.245347
8.39	0.992984	0.245287	-0.001126	0.246413
8.4	0.998732	0.246208	-0.001145	0.247353
8.41	1.00016	0.247221	-0.001152	0.248373
8.42	1.00457	0.248304	-0.001147	0.249451
8.43	1.00911	0.249292	-0.001161	0.250453
8.44	1.00931	0.250218	-0.001163	0.251381
8.45	1.01068	0.251248	-0.001148	0.252396
8.46	1.01793	0.252349	-0.001156	0.253505
8.47	1.02766	0.253396	-0.001163	0.254559
8.48	1.03315	0.254396	-0.00117	0.255566
8.49	1.03681	0.255272	-0.00118	0.256452
8.5	1.04429	0.256234	-0.001195	0.257429
8.51	1.04803	0.25744	-0.001207	0.258647
8.52	1.04842	0.258511	-0.001203	0.259714
8.53	1.05182	0.259469	-0.001208	0.260677
8.54	1.05336	0.260593	-0.001236	0.261829
8.55	1.05347	0.261598	-0.001259	0.262857
8.56	1.05837	0.262419	-0.001268	0.263687
8.57	1.06674	0.263497	-0.001272	0.264769
8.58	1.07216	0.264673	-0.001279	0.265952
8.59	1.074	0.265497	-0.001294	0.266791
8.6	1.08029	0.266382	-0.001306	0.267688
8.61	1.08665	0.267523	-0.001324	0.268847
8.62	1.08801	0.268552	-0.001344	0.269896
8.63	1.09584	0.269555	-0.001346	0.270901
8.64	1.10301	0.270609	-0.001346	0.271955
8.65	1.09687	0.271444	-0.001349	0.272793
8.66	1.09703	0.272352	-0.001358	0.27371
8.67	1.11049	0.27347	-0.001394	0.274864
8.68	1.11764	0.274383	-0.001423	0.275806
8.69	1.11862	0.275281	-0.001429	0.27671
8.7	1.12859	0.276541	-0.001456	0.277997
8.71	1.13927	0.277684	-0.0015	0.279184
8.72	1.13852	0.278549	-0.001528	0.280077
8.73	1.13973	0.27955	-0.001544	0.281094
8.74	1.1485	0.280486	-0.001566	0.282052
8.75	1.15488	0.281412	-0.001603	0.283015
8.76	1.15867	0.282551	-0.001642	0.284193
8.77	1.16289	0.283474	-0.001669	0.285143
8.78	1.167	0.284353	-0.001695	0.286048
8.79	1.17322	0.285589	-0.001715	0.287304
8.8	1.17575	0.286564	-0.001735	0.288299
8.81	1.17264	0.287378	-0.00177	0.289148
8.82	1.18002	0.288535	-0.001814	0.290349
8.83	1.19461	0.289639	-0.001846	0.291485
8.84	1.19903	0.290572	-0.001867	0.292439
8.85	1.19794	0.291615	-0.001898	0.293513
8.86	1.20079	0.292636	-0.001957	0.294593
8.87	1.20461	0.293561	-0.002013	0.295574
8.88	1.2141	0.294628	-0.002045	0.296673
8.89	1.22621	0.295682	-0.002086	0.297768
8.9	1.22819	0.296619	-0.002151	0.29877
8.91	1.23381	0.297615	-0.002198	0.299813
8.92	1.24419	0.298627	-0.002218	0.300845
8.93	1.24694	0.299737	-0.002267	0.302004
8.94	1.25101	0.300833	-0.002327	0.30316
8.95	1.25527	0.301787	-0.002375	0.304162
8.96	1.25795	0.302781	-0.002464	0.305245
8.97	1.26685	0.303777	-0.002548	0.306325
8.98	1.27544	0.304723	-0.002579	0.307302
8.99	1.27866	0.305727	-0.002638	0.308365
9	1.2842	0.306683	-0.002742	0.309425
9.01	1.28715	0.307529	-0.002822	0.310351
9.02	1.28411	0.308553	-0.002882	0.311435
9.03	1.29065	0.3097	-0.002971	0.312671
9.04	1.30509	0.31065	-0.003073	0.313723
9.05	1.31296	0.311567	-0.003171	0.314738
9.06	1.3137	0.312747	-0.003253	0.316
9.07	1.31412	0.313842	-0.003323	0.317165
9.08	1.31926	0.314698	-0.003409	0.318107
9.09	1.32687	0.315702	-0.003496	0.319198
9.1	1.33079	0.316728	-0.003554	0.320282
9.11	1.33387	0.317618	-0.003621	0.321239
9.12	1.33877	0.318645	-0.003719	0.322364
9.13	1.34604	0.319733	-0.003803	0.323536
9.14	1.35474	0.320712	-0.003873	0.324585
9.15	1.3615	0.321681	-0.003957	0.325638
9.16	1.36844	0.322616	-0.004055	0.326671
9.17	1.37117	0.323637	-0.004165	0.327802
9.18	1.36884	0.324806	-0.004286	0.329092
9.19	1.3715	0.325813	-0.004439	0.330252
9.2	1.3786	0.326717	-0.004608	0.331325
9.21	1.38329	0.327787	-0.004759	0.332546
9.22	1.38541	0.328801	-0.00494	0.333741
9.23	1.39006	0.329758	-0.005165	0.334923
9.24	1.40058	0.330899	-0.005385	0.336284
9.25	1.40696	0.331939	-0.005626	0.337565
9.26	1.40655	0.33274	-0.005874	0.338614
9.27	1.41033	0.333736	-0.006067	0.339803
9.28	1.42094	0.33491	-0.006227	0.341137
9.29	1.42624	0.335885	-0.006371	0.342256
9.3	1.42863	0.336825	-0.006498	0.343323
9.31	1.43248	0.337885	-0.006639	0.344524
9.32	1.43383	0.338924	-0.006786	0.34571
9.33	1.44074	0.339951	-0.006925	0.346876
9.34	1.45277	0.34098	-0.007059	0.348039
9.35	1.45826	0.341924	-0.007181	0.349105
9.36	1.46256	0.342874	-0.007303	0.350177
9.37	1.4717	0.344005	-0.007422	0.351427
9.38	1.48113	0.345104	-0.007553	0.352657
9.39	1.48335	0.345984	-0.007719	0.353703
9.4	1.47953	0.346941	-0.007894	0.354835
9.41	1.48571	0.347964	-0.008061	0.356025
9.42	1.49873	0.348902	-0.008225	0.357127
9.43	1.50741	0.349975	-0.008412	0.358387
9.44	1.51742	0.351066	-0.008648	0.359714
9.45	1.52161	0.352005	-0.008917	0.360922
9.46	1.51834	0.353015	-0.009188	0.362203
9.47	1.52289	0.35405	-0.00951	0.36356
9.48	1.53563	0.354902	-0.009953	0.364855
9.49	1.54522	0.355958	-0.010559	0.366517
9.5	1.54739	0.357177	-0.01132	0.368497
9.51	1.5478	0.358032	-0.012119	0.370151
9.52	1.55301	0.358885	-0.012796	0.371681
9.53	1.56136	0.360048	-0.013308	0.373356
9.54	1.56376	0.361059	-0.013662	0.374721
9.55	1.56523	0.362047	-0.013851	0.375898
9.56	1.57412	0.363184	-0.013959	0.377143
9.57	1.58201	0.364058	-0.014064	0.378122
9.58	1.58578	0.364967	-0.014171	0.379138
9.59	1.5914	0.36612	-0.014281	0.380401
9.6	1.59449	0.367072	-0.014384	0.381456
9.61	1.59658	0.368012	-0.014476	0.382488
9.62	1.60762	0.369098	-0.014582	0.38368
9.63	1.61674	0.36997	-0.014695	0.384665
9.64	1.61734	0.370899	-0.014836	0.385735
9.65	1.62348	0.372084	-0.015089	0.387173
9.66	1.63392	0.373073	-0.015543	0.388616
9.67	1.63796	0.37399	-0.016306	0.390296
9.68	1.64224	0.375115	-0.017383	0.392498
9.69	1.64808	0.376122	-0.018355	0.394477
9.7	1.65003	0.3769	-0.018807	0.395707
9.71	1.65531	0.377988	-0.018959	0.396947
9.72	1.66239	0.379089	-0.019116	0.398205
9.73	1.66443	0.37986	-0.019235	0.399095
9.74	1.67053	0.380964	-0.0193	0.400264
9.75	1.67824	0.38218	-0.019366	0.401546
9.76	1.68053	0.382977	-0.019413	0.40239
9.77	1.68492	0.383919	-0.019466	0.403385
9.78	1.69437	0.385051	-0.019539	0.40459
9.79	1.70261	0.385959	-0.019603	0.405562
9.8	1.71016	0.386974	-0.019665	0.406639
9.81	1.71446	0.388143	-0.019756	0.407899
9.82	1.71126	0.389011	-0.01988	0.408891
9.83	1.71172	0.3899	-0.020047	0.409947
9.84	1.71666	0.39101	-0.020373	0.411383
9.85	1.723	0.391991	-0.02108	0.413071
9.86	1.73465	0.392963	-0.022327	0.41529
9.87	1.73907	0.394	-0.02388	0.41788
9.88	1.73746	0.394902	-0.025199	0.420101
9.89	1.74622	0.395868	-0.02612	0.421988
9.9	1.75829	0.397032	-0.026733	0.423765
9.91	1.76074	0.398102	-0.027035	0.425137
9.92	1.7592	0.398956	-0.027208	0.426164
9.93	1.76442	0.399969	-0.027406	0.427375
9.94	1.77399	0.401036	-0.027545	0.428581
9.95	1.78165	0.401879	-0.02762	0.429499
9.96	1.78478	0.40294	-0.027718	0.430658
9.97	1.7866	0.404007	-0.027812	0.431819
9.98	1.79896	0.404796	-0.027875	0.432671
9.99	1.81474	0.405838	-0.027963	0.433801
10	1.82061	0.406944	-0.028081	0.435025
10.01	1.82429	0.407806	-0.028215	0.436021
10.02	1.8286	0.408808	-0.028423	0.437231
10.03	1.83272	0.409951	-0.028864	0.438815
10.04	1.84548	0.410908	-0.029979	0.440887
10.05	1.85326	0.411888	-0.031901	0.443789
10.06	1.85196	0.413004	-0.033492	0.446496
10.07	1.85805	0.413923	-0.033958	0.447881
10.08	1.86284	0.414828	-0.034105	0.448933
10.09	1.86344	0.41587	-0.034384	0.450254
10.1	1.86988	0.416736	-0.034478	0.451214
10.11	1.87562	0.417621	-0.034504	0.452125
10.12	1.87839	0.418826	-0.034624	0.45345
10.13	1.88246	0.419925	-0.034677	0.454602
10.14	1.88729	0.420832	-0.034678	0.45551
10.15	1.8965	0.421935	-0.034726	0.456661
10.16	1.9055	0.422945	-0.034757	0.457702
10.17	1.90632	0.423758	-0.034767	0.458525
10.18	1.90888	0.424856	-0.034811	0.459667
10.19	1.91782	0.426035	-0.034857	0.460892
10.2	1.92295	0.426927	-0.034887	0.461814
10.21	1.92352	0.42786	-0.034926	0.462786
10.22	1.92602	0.428899	-0.034987	0.463886
10.23	1.93212	0.429768	-0.035108	0.464876
10.24	1.93745	0.430819	-0.035352	0.466171
10.25	1.94514	0.431987	-0.036282	0.468269
10.26	1.95557	0.432871	-0.039218	0.472089
10.27	1.96178	0.433794	-0.043119	0.476913
10.28	1.96511	0.435001	-0.044426	0.479427
10.29	1.96904	0.436061	-0.043774	0.479835
10.3	1.97372	0.436943	-0.043905	0.480848
10.31	1.97741	0.437953	-0.044221	0.482174
10.32	1.98613	0.438835	-0.044036	0.482871
10.33	2.00003	0.439771	-0.044065	0.483836
10.34	2.00639	0.440948	-0.044193	0.485141
10.35	2.00829	0.441872	-0.044127	0.485999
10.36	2.01378	0.442735	-0.04414	0.486875
10.37	2.01706	0.443915	-0.044216	0.488131
10.38	2.0201	0.444931	-0.044207	0.489138
10.39	2.02786	0.44576	-0.044231	0.489991
10.4	2.03519	0.446939	-0.044291	0.49123
10.41	2.04035	0.448069	-0.044313	0.492382
10.42	2.04807	0.448914	-0.044337	0.493251
10.43	2.05966	0.44993	-0.044392	0.494322
10.44	2.06659	0.450955	-0.04453	0.495485
10.45	2.06261	0.451834	-0.044979	0.496813
10.46	2.06352	0.452889	-0.046533	0.499422
10.47	2.07992	0.453926	-0.049988	0.503914
10.48	2.09315	0.45475	-0.053227	0.507977
10.49	2.09697	0.455805	-0.053674	0.509479
10.5	2.10605	0.456999	-0.053184	0.510183
10.51	2.11024	0.45793	-0.05351	0.51144
10.52	2.10815	0.45891	-0.053642	0.512552
10.53	2.11844	0.460068	-0.05349	0.513558
10.54	2.12735	0.461028	-0.053591	0.514619
10.55	2.12927	0.461965	-0.053637	0.515602
10.56	2.14109	0.463113	-0.053596	0.516709
10.57	2.15763	0.464136	-0.053645	0.517781
10.58	2.16501	0.46496	-0.053668	0.518628
10.59	2.16292	0.46597	-0.053661	0.519631
10.6	2.1643	0.467104	-0.053681	0.520785
10.61	2.1713	0.468094	-0.053692	0.521786
10.62	2.17738	0.469094	-0.053716	0.52281
10.63	2.18239	0.470197	-0.053758	0.523955
10.64	2.19161	0.47118	-0.05377	0.52495
10.65	2.2021	0.472022	-0.053786	0.525808
10.66	2.20602	0.473084	-0.05386	0.526944
10.67	2.21137	0.474256	-0.053971	0.528227
10.68	2.21963	0.475116	-0.054298	0.529414
10.69	2.22312	0.475924	-0.055701	0.531625
10.7	2.2278	0.477071	-0.059163	0.536234
10.71	2.23491	0.4782	-0.063	0.5412
10.72	2.2396	0.479125	-0.064547	0.543672
10.73	2.24346	0.480163	-0.064744	0.544907
10.74	2.25213	0.481171	-0.065168	0.546339
10.75	2.26019	0.482127	-0.065342	0.547469
10.76	2.26521	0.483216	-0.06525	0.548466
10.77	2.27047	0.48421	-0.065362	0.549572
10.78	2.27425	0.485119	-0.065446	0.550565
10.79	2.27961	0.486253	-0.065401	0.551654
10.8	2.28334	0.487323	-0.065431	0.552754
10.81	2.28607	0.488135	-0.065481	0.553616
10.82	2.29532	0.489111	-0.065483	0.554594
10.83	2.30311	0.490209	-0.065505	0.555714
10.84	2.30764	0.491216	-0.065548	0.556764
10.85	2.31522	0.492316	-0.065597	0.557913
10.86	2.32437	0.493292	-0.065658	0.55895
10.87	2.32772	0.494158	-0.065771	0.559929
10.88	2.32685	0.495292	-0.066172	0.561464
10.89	2.33562	0.496361	-0.067502	0.563863
10.9	2.35104	0.497143	-0.069987	0.56713
10.91	2.35808	0.498126	-0.071843	0.569969
10.92	2.36118	0.499262	-0.071941	0.571203
10.93	2.37124	0.500217	-0.071813	0.57203
10.94	2.38083	0.501258	-0.072095	0.573353
10.95	2.38434	0.50247	-0.072112	0.574582
10.96	2.39207	0.503317	-0.072047	0.575364
10.97	2.39944	0.50411	-0.072147	0.576257
10.98	2.40117	0.505345	-0.07216	0.577505
10.99	2.40947	0.506399	-0.072119	0.578518
11	2.42412	0.507297	-0.072169	0.579466
11.01	2.43352	0.508449	-0.072215	0.580664
11.02	2.43721	0.5094	-0.072215	0.581615
11.03	2.44107	0.5102	-0.072234	0.582434
11.04	2.44439	0.511252	-0.072269	0.583521
11.05	2.45117	0.512234	-0.072288	0.584522
11.06	2.46184	0.513035	-0.072326	0.585361
11.07	2.4678	0.514142	-0.072443	0.586585
11.08	2.47266	0.515302	-0.072903	0.588205
11.09	2.48155	0.516158	-0.075236	0.591394
11.1	2.48928	0.51716	-0.080523	0.597683
11.11	2.49639	0.518219	-0.084356	0.602575
11.12	2.50432	0.519103	-0.08386	0.602963
11.13	2.51068	0.520144	-0.083228	0.603372
11.14	2.51693	0.5212	-0.08389	0.60509
11.15	2.52476	0.522069	-0.083827	0.605896
11.16	2.53323	0.523053	-0.083624	0.606677
11.17	2.53975	0.524178	-0.083879	0.608057
11.18	2.53967	0.52512	-0.083862	0.608982
11.19	2.5385	0.526059	-0.083745	0.609804
11.2	2.5447	0.52716	-0.083838	0.610998
11.21	2.5516	0.528166	-0.083886	0.612052
11.22	2.55568	0.529207	-0.083875	0.613082
11.23	2.56412	0.530317	-0.083906	0.614223
11.24	2.57231	0.531226	-0.083931	0.615157
11.25	2.57322	0.532237	-0.083955	0.616192
11.26	2.57418	0.533385	-0.083985	0.61737
11.27	2.5862	0.534267	-0.083987	0.618254
11.28	2.60053	0.535102	-0.083998	0.6191
11.29	2.60419	0.536185	-0.084069	0.620254
11.3	2.60486	0.537282	-0.084179	0.621461
11.31	2.61465	0.538216	-0.084774	0.62299
11.32	2.62476	0.539366	-0.087999	0.627365
11.33	2.63215	0.540475	-0.093724	0.634199
11.34	2.64398	0.541243	-0.095982	0.637225
11.35	2.64776	0.542318	-0.094521	0.636839
11.36	2.64347	0.543532	-0.094507	0.638039
11.37	2.64863	0.544392	-0.095204	0.639596
11.38	2.65555	0.545437	-0.094822	0.640259
11.39	2.65637	0.546548	-0.09477	0.641318
11.4	2.66174	0.547373	-0.095049	0.642422
11.41	2.67202	0.548315	-0.09493	0.643245
11.42	2.68255	0.549395	-0.094893	0.644288
11.43	2.68739	0.550321	-0.095002	0.645323
11.44	2.68576	0.551311	-0.094975	0.646286
11.45	2.69276	0.552485	-0.094976	0.647461
11.46	2.70147	0.553442	-0.095025	0.648467
11.47	2.70046	0.554358	-0.095017	0.649375
11.48	2.70485	0.555411	-0.095019	0.65043
11.49	2.71665	0.556364	-0.095048	0.651412
11.5	2.72333	0.557341	-0.095056	0.652397
11.51	2.72803	0.558417	-0.095074	0.653491
11.52	2.73884	0.559434	-0.095107	0.654541
11.53	2.74708	0.560357	-0.095137	0.655494
11.54	2.74836	0.561326	-0.095166	0.656492
11.55	2.75441	0.562275	-0.095177	0.657452
11.56	2.7672	0.563151	-0.095205	0.658356
11.57	2.77393	0.564214	-0.095335	0.659549
11.58	2.77802	0.565301	-0.096183	0.661484
11.59	2.78333	0.56627	-0.100312	0.666582
11.6	2.78706	0.567423	-0.107058	0.674481
11.61	2.7944	0.5685	-0.109196	0.677696
11.62	2.80285	0.569266	-0.10735	0.676616
11.63	2.80836	0.570206	-0.107556	0.677762
11.64	2.81361	0.571349	-0.108303	0.679652
11.65	2.81828	0.572315	-0.107772	0.680087
11.66	2.82462	0.573319	-0.107786	0.681105
11.67	2.8326	0.57439	-0.108119	0.682509
11.68	2.83824	0.575266	-0.107964	0.68323
11.69	2.84406	0.576342	-0.107938	0.68428
11.7	2.85199	0.577552	-0.108063	0.685615
11.71	2.85688	0.578328	-0.10802	0.686348
11.72	2.86364	0.579178	-0.108025	0.687203
11.73	2.87685	0.580396	-0.108106	0.688502
11.74	2.88303	0.581338	-0.108106	0.689444
11.75	2.88501	0.582196	-0.108097	0.690293
11.76	2.89118	0.583455	-0.108125	0.69158
11.77	2.89596	0.584589	-0.108129	0.692718
11.78	2.89914	0.585337	-0.108147	0.693484
11.79	2.90292	0.586338	-0.108198	0.694536
11.8	2.90896	0.587481	-0.108224	0.695705
11.81	2.91707	0.588425	-0.108239	0.696664
11.82	2.92525	0.589492	-0.108278	0.69777
11.83	2.9331	0.590527	-0.108363	0.69889
11.84	2.93613	0.591396	-0.108631	0.700027
11.85	2.93808	0.592423	-0.11022	0.702643
11.86	2.94611	0.593489	-0.114919	0.708408
11.87	2.95427	0.594409	-0.11951	0.713919
11.88	2.95838	0.595416	-0.119588	0.715004
11.89	2.9633	0.596494	-0.118541	0.715035
11.9	2.97026	0.597471	-0.119157	0.716628
11.91	2.97585	0.598542	-0.11931	0.717852
11.92	2.98018	0.59965	-0.118973	0.718623
11.93	2.98591	0.600466	-0.119185	0.719651
11.94	2.99183	0.601337	-0.119278	0.720615
11.95	2.99658	0.602403	-0.119155	0.721558
11.96	3.00248	0.603318	-0.119221	0.722539
11.97	3.01389	0.604367	-0.119266	0.723633
11.98	3.02421	0.605556	-0.11925	0.724806
11.99	3.02679	0.606482	-0.119298	0.72578
12	3.02746	0.60739	-0.119308	0.726698
12.01	3.03265	0.608485	-0.119293	0.727778
12.02	3.04197	0.609454	-0.119322	0.728776
12.03	3.04881	0.610379	-0.119351	0.72973
12.04	3.05591	0.611568	-0.119374	0.730942
12.05	3.06599	0.612561	-0.119406	0.731967
12.06	3.07255	0.613339	-0.119441	0.73278
12.07	3.0804	0.614423	-0.119474	0.733897
12.08	3.0911	0.61556	-0.119564	0.735124
12.09	3.09932	0.61642	-0.1202	0.73662
12.1	3.10554	0.617389	-0.12322	0.740609
12.11	3.10844	0.618597	-0.128884	0.747481
12.12	3.11139	0.619565	-0.132008	0.751573
12.13	3.11705	0.620519	-0.131134	0.751653
12.14	3.1238	0.621584	-0.130814	0.752398
12.15	3.13093	0.622438	-0.131446	0.753884
12.16	3.13521	0.623449	-0.131239	0.754688
12.17	3.13806	0.624638	-0.131103	0.755741
12.18	3.14063	0.625483	-0.131342	0.756825
12.19	3.14264	0.62638	-0.131308	0.757688
12.2	3.15112	0.627609	-0.131261	0.75887
12.21	3.16545	0.628603	-0.131338	0.759941
12.22	3.17533	0.62942	-0.131332	0.760752
12.23	3.17937	0.630544	-0.131344	0.761888
12.24	3.18227	0.63154	-0.131407	0.762947
12.25	3.18669	0.632381	-0.131424	0.763805
12.26	3.19355	0.633585	-0.131431	0.765016
12.27	3.20005	0.634585	-0.131437	0.766022
12.28	3.20652	0.635417	-0.13144	0.766857
12.29	3.21652	0.636654	-0.131472	0.768126
12.3	3.22565	0.637751	-0.131508	0.769259
12.31	3.22354	0.638546	-0.131512	0.770058
12.32	3.22241	0.639588	-0.131512	0.7711
12.33	3.22938	0.640662	-0.131538	0.7722
12.34	3.23145	0.641496	-0.131573	0.773069
12.35	3.23739	0.642508	-0.131608	0.774116
12.36	3.25094	0.643581	-0.131677	0.775258
12.37	3.25638	0.644426	-0.132095	0.776521
12.38	3.25931	0.645528	-0.134475	0.780003
12.39	3.26818	0.646632	-0.13981	0.786442
12.4	3.27455	0.647363	-0.143383	0.790746
12.41	3.27607	0.648339	-0.142572	0.790911
12.42	3.28386	0.649486	-0.141954	0.79144
12.43	3.2964	0.650385	-0.142689	0.793074
12.44	3.30282	0.651508	-0.142581	0.794089
12.45	3.30998	0.6527	-0.142342	0.795042
12.46	3.31781	0.653515	-0.142592	0.796107
12.47	3.31943	0.654465	-0.142583	0.797048
12.48	3.32188	0.655584	-0.142493	0.798077
12.49	3.32841	0.656471	-0.142596	0.799067
12.5	3.33538	0.657545	-0.142612	0.800157
12.51	3.34476	0.658764	-0.142568	0.801332
12.52	3.35049	0.65959	-0.142609	0.802199
12.53	3.35261	0.660411	-0.142647	0.803058
12.54	3.35912	0.661599	-0.142639	0.804238
12.55	3.36239	0.662686	-0.14264	0.805326
12.56	3.36458	0.663593	-0.142668	0.806261
12.57	3.37895	0.664581	-0.142693	0.807274
12.58	3.39483	0.665653	-0.142704	0.808357
12.59	3.39934	0.666692	-0.142715	0.809407
12.6	3.40079	0.667603	-0.14273	0.810333
12.61	3.405	0.668489	-0.142742	0.811231
12.62	3.41171	0.669555	-0.142769	0.812324
12.63	3.42159	0.670607	-0.142802	0.813409
12.64	3.42729	0.671509	-0.142855	0.814364
12.65	3.43011	0.672588	-0.143286	0.815874
12.66	3.44247	0.673733	-0.146136	0.819869
12.67	3.45715	0.674702	-0.15273	0.827432
12.68	3.45733	0.675721	-0.156852	0.832573
12.69	3.45878	0.676751	-0.155524	0.832275
12.7	3.47307	0.677657	-0.154875	0.832532
12.71	3.48045	0.678728	-0.155828	0.834556
12.72	3.47535	0.679849	-0.155565	0.835414
12.73	3.47654	0.680697	-0.15531	0.836007
12.74	3.48548	0.681586	-0.155682	0.837268
12.75	3.49183	0.682673	-0.15563	0.838303
12.76	3.49723	0.683694	-0.155513	0.839207
12.77	3.50421	0.684635	-0.155659	0.840294
12.78	3.50887	0.685731	-0.155663	0.841394
12.79	3.51423	0.686668	-0.155624	0.842292
12.8	3.52336	0.687533	-0.155696	0.843229
12.81	3.53009	0.688603	-0.155717	0.84432
12.82	3.53365	0.689619	-0.15571	0.845329
12.83	3.53766	0.690551	-0.155737	0.846288
12.84	3.538	0.691614	-0.155742	0.847356
12.85	3.53809	0.692649	-0.155749	0.848398
12.86	3.54836	0.693564	-0.155799	0.849363
12.87	3.5597	0.694677	-0.155818	0.850495
12.88	3.56362	0.695813	-0.155806	0.851619
12.89	3.57035	0.696724	-0.155826	0.85255
12.9	3.58168	0.697656	-0.155868	0.853524
12.91	3.59027	0.698674	-0.155907	0.854581
12.92	3.5919	0.699733	-0.155941	0.855674
12.93	3.58977	0.700902	-0.15603	0.856932
12.94	3.59475	0.701895	-0.156575	0.85847
12.95	3.60466	0.702685	-0.159667	0.862352
12.96	3.60877	0.703812	-0.166131	0.869943
12.97	3.61041	0.704985	-0.169452	0.874437
12.98	3.61497	0.705777	-0.167816	0.873593
12.99	3.62229	0.706703	-0.167476	0.874179
13	3.63154	0.707825	-0.168436	0.876261
13.01	3.63655	0.708757	-0.16806	0.876817
13.02	3.6343	0.709783	-0.167873	0.877656
13.03	3.64052	0.710882	-0.168233	0.879115
13.04	3.65373	0.711718	-0.16814	0.879858
13.05	3.65518	0.712785	-0.168079	0.880864
13.06	3.65879	0.71396	-0.168216	0.882176
13.07	3.67421	0.714713	-0.168179	0.882892
13.08	3.68239	0.715669	-0.168162	0.883831
13.09	3.68149	0.716945	-0.168244	0.885189
13.1	3.68257	0.717887	-0.168255	0.886142
13.11	3.6909	0.718761	-0.168255	0.887016
13.12	3.7017	0.719867	-0.16829	0.888157
13.13	3.70635	0.720883	-0.168292	0.889175
13.14	3.7049	0.721837	-0.168294	0.890131
13.15	3.70834	0.722898	-0.168331	0.891229
13.16	3.71643	0.723836	-0.168351	0.892187
13.17	3.72058	0.724688	-0.168346	0.893034
13.18	3.72783	0.725737	-0.168362	0.894099
13.19	3.7437	0.726781	-0.168386	0.895167
13.2	3.75328	0.72767	-0.168405	0.896075
13.21	3.75068	0.728714	-0.168447	0.897161
13.22	3.7503	0.729819	-0.168493	0.898312
13.23	3.75741	0.730735	-0.168513	0.899248
13.24	3.76555	0.731754	-0.168552	0.900306
13.25	3.76994	0.732868	-0.168716	0.901584
13.26	3.77371	0.733797	-0.169574	0.903371
13.27	3.78061	0.734791	-0.173208	0.907999
13.28	3.78704	0.735863	-0.178896	0.914759
13.29	3.79393	0.736727	-0.180731	0.917458
13.3	3.79862	0.737776	-0.17928	0.917056
13.31	3.79935	0.73904	-0.179436	0.918476
13.32	3.80179	0.740022	-0.180051	0.920073
13.33	3.80427	0.740912	-0.179641	0.920553
13.34	3.81013	0.742012	-0.179637	0.921649
13.35	3.81949	0.742887	-0.179895	0.922782
13.36	3.82422	0.743753	-0.179787	0.92354
13.37	3.82746	0.74504	-0.179789	0.924829
13.38	3.8361	0.746134	-0.179894	0.926028
13.39	3.84532	0.74688	-0.179853	0.926733
13.4	3.84802	0.747933	-0.179858	0.927791
13.41	3.8468	0.749011	-0.179928	0.928939
13.42	3.85282	0.74982	-0.179924	0.929744
13.43	3.86338	0.750803	-0.179913	0.930716
13.44	3.86841	0.751847	-0.17994	0.931787
13.45	3.87165	0.752672	-0.179955	0.932627
13.46	3.87687	0.753649	-0.179968	0.933617
13.47	3.88283	0.754837	-0.17999	0.934827
13.48	3.89172	0.755836	-0.180013	0.935849
13.49	3.90083	0.756831	-0.180023	0.936854
13.5	3.90395	0.757892	-0.180019	0.937911
13.51	3.903	0.758753	-0.180025	0.938778
13.52	3.90165	0.759736	-0.180058	0.939794
13.53	3.90583	0.760876	-0.180099	0.940975
13.54	3.91354	0.76173	-0.180117	0.941847
13.55	3.91926	0.762637	-0.180131	0.942768
13.56	3.92803	0.763831	-0.180153	0.943984
13.57	3.9373	0.764745	-0.180192	0.944937
13.58	3.94175	0.765564	-0.180267	0.945831
13.59	3.94166	0.766774	-0.180831	0.947605
13.6	3.94656	0.767856	-0.184665	0.952521
13.61	3.96115	0.76874	-0.192953	0.961693
13.62	3.97302	0.769775	-0.197338	0.967113
13.63	3.97744	0.770797	-0.195272	0.966069
13.64	3.98191	0.771784	-0.19476	0.966544
13.65	3.98956	0.772838	-0.195987	0.968825
13.66	3.99735	0.773853	-0.195521	0.969374
13.67	3.99935	0.774774	-0.195251	0.970025
13.68	3.99575	0.775804	-0.19571	0.971514
13.69	3.9992	0.776923	-0.195606	0.972529
13.7	4.0089	0.777923	-0.195496	0.973419
13.71	4.01783	0.778973	-0.195658	0.974631
13.72	4.02988	0.780025	-0.195625	0.97565
13.73	4.04132	0.780901	-0.195589	0.97649
13.74	4.04451	0.781946	-0.195668	0.977614
13.75	4.04302	0.783115	-0.195692	0.978807
13.76	4.04524	0.784014	-0.195699	0.979713
13.77	4.0523	0.784933	-0.195718	0.980651
13.78	4.05859	0.785915	-0.195726	0.981641
13.79	4.06274	0.786787	-0.195764	0.982551
13.8	4.06946	0.787843	-0.195801	0.983644
13.81	4.07607	0.788996	-0.195807	0.984803
13.82	4.07724	0.789894	-0.195808	0.985702
13.83	4.08378	0.790772	-0.195808	0.98658
13.84	4.09499	0.791962	-0.195834	0.987796
13.85	4.0959	0.793033	-0.195869	0.988902
13.86	4.09957	0.793864	-0.19589	0.989754
13.87	4.11175	0.794874	-0.195909	0.990783
13.88	4.11587	0.795878	-0.19591	0.991788
13.89	4.11967	0.796769	-0.195928	0.992697
13.9	4.13132	0.797851	-0.195982	0.993833
13.91	4.13616	0.798901	-0.196035	0.994936
13.92	4.13509	0.799776	-0.19612	0.995896
13.93	4.14201	0.800773	-0.196645	0.997418
13.94	4.15122	0.801783	-0.199764	1.00155
13.95	4.15237	0.802627	-0.206309	1.00894
13.96	4.15432	0.803671	-0.209781	1.01345
13.97	4.16238	0.804863	-0.208258	1.01312
13.98	4.16824	0.805817	-0.207881	1.0137
13.99	4.17285	0.806799	-0.20883	1.01563
14	4.18054	0.807862	-0.208503	1.01636
14.01	4.18357	0.808796	-0.208311	1.01711
14.02	4.18325	0.809743	-0.208658	1.0184
14.03	4.1911	0.810795	-0.208584	1.01938
14.04	4.20255	0.811755	-0.208505	1.02026
14.05	4.20983	0.812772	-0.208631	1.0214
14.06	4.21799	0.813901	-0.208608	1.02251
14.07	4.22575	0.814805	-0.208582	1.02339
14.08	4.22908	0.815745	-0.208667	1.02441
14.09	4.23002	0.816853	-0.208692	1.02555
14.1	4.23268	0.817736	-0.20869	1.02643
14.11	4.23951	0.818677	-0.208718	1.0274
14.12	4.24308	0.819899	-0.208706	1.0286
14.13	4.24313	0.820945	-0.208708	1.02965
14.14	4.24611	0.821746	-0.208748	1.03049
14.15	4.25254	0.82276	-0.208774	1.03153
14.16	4.26319	0.823882	-0.208798	1.03268
14.17	4.27185	0.8248	-0.208833	1.03363
14.18	4.27732	0.825812	-0.208875	1.03469
14.19	4.28503	0.826862	-0.208965	1.03583
14.2	4.29121	0.827828	-0.209442	1.03727
14.21	4.29095	0.828914	-0.21191	1.04082
14.22	4.29504	0.829937	-0.216885	1.04682
14.23	4.30927	0.830822	-0.219567	1.05039
14.24	4.32224	0.831832	-0.218509	1.05034
14.25	4.3256	0.832947	-0.218194	1.05114
14.26	4.33013	0.833867	-0.218867	1.05273
14.27	4.34183	0.834766	-0.218653	1.05342
14.28	4.35059	0.83587	-0.218512	1.05438
14.29	4.3554	0.836921	-0.218756	1.05568
14.3	4.36222	0.837914	-0.218699	1.05661
14.31	4.36494	0.838953	-0.218656	1.05761
14.32	4.36056	0.839846	-0.218768	1.05861
14.33	4.36593	0.84089	-0.218755	1.05965
14.34	4.37643	0.842046	-0.218734	1.06078
14.35	4.37957	0.84288	-0.218781	1.06166
14.36	4.38986	0.843742	-0.218794	1.06254
14.37	4.40425	0.844893	-0.218801	1.06369
14.38	4.40629	0.845889	-0.218827	1.06472
14.39	4.40524	0.846694	-0.218846	1.06554
14.4	4.41309	0.847831	-0.218861	1.06669
14.41	4.42335	0.848935	-0.218894	1.06783
14.42	4.4286	0.849719	-0.218928	1.06865
14.43	4.43026	0.850787	-0.218937	1.06972
14.44	4.43216	0.851906	-0.218944	1.07085
14.45	4.4363	0.852745	-0.218976	1.07172
14.46	4.44417	0.853709	-0.219015	1.07272
14.47	4.45282	0.85476	-0.219062	1.07382
14.48	4.45549	0.855727	-0.219171	1.0749
14.49	4.45547	0.856751	-0.219728	1.07648
14.5	4.46438	0.857813	-0.223023	1.08084
14.51	4.47527	0.858797	-0.230211	1.08901
14.52	4.47732	0.859826	-0.234263	1.09409
14.53	4.48192	0.860909	-0.232664	1.09357
14.54	4.49129	0.861839	-0.23218	1.09402
14.55	4.4924	0.862808	-0.233236	1.09604
14.56	4.49498	0.863925	-0.232878	1.0968
14.57	4.50445	0.86485	-0.23263	1.09748
14.58	4.51301	0.865759	-0.233028	1.09879
14.59	4.52068	0.866934	-0.232948	1.09988
14.6	4.52345	0.867957	-0.232839	1.1008
14.61	4.52284	0.868732	-0.232998	1.10173
14.62	4.53201	0.869731	-0.232999	1.10273
14.63	4.55112	0.870826	-0.232972	1.1038
14.64	4.56085	0.871837	-0.233041	1.10488
14.65	4.55956	0.872989	-0.233058	1.10605
14.66	4.56326	0.873928	-0.233056	1.10698
14.67	4.56611	0.87467	-0.233077	1.10775
14.68	4.56881	0.875839	-0.233081	1.10892
14.69	4.58233	0.87703	-0.233102	1.11013
14.7	4.58863	0.8779	-0.233143	1.11104
14.71	4.58534	0.87886	-0.233179	1.11204
14.72	4.5957	0.879847	-0.233208	1.11306
14.73	4.60972	0.880685	-0.23322	1.1139
14.74	4.6156	0.881829	-0.233247	1.11508
14.75	4.61964	0.883011	-0.233336	1.11635
14.76	4.62025	0.883807	-0.233662	1.11747
14.77	4.62246	0.884738	-0.235583	1.12032
14.78	4.63205	0.885866	-0.240865	1.12673
14.79	4.64253	0.886759	-0.245639	1.1324
14.8	4.64903	0.887671	-0.245489	1.13316
14.81	4.65607	0.888793	-0.244403	1.1332
14.82	4.66426	0.889772	-0.245104	1.13488
14.83	4.66669	0.890613	-0.245231	1.13584
14.84	4.67033	0.891733	-0.244871	1.1366
14.85	4.68049	0.892827	-0.245099	1.13793
14.86	4.68564	0.893665	-0.245185	1.13885
14.87	4.69028	0.894684	-0.245062	1.13975
14.88	4.6951	0.895742	-0.245132	1.14087
14.89	4.69289	0.896704	-0.245161	1.14186
14.9	4.7013	0.897813	-0.245135	1.14295
14.91	4.71949	0.898825	-0.245193	1.14402
14.92	4.72364	0.899726	-0.245212	1.14494
14.93	4.71973	0.900804	-0.245191	1.146
14.94	4.72537	0.901899	-0.245217	1.14712
14.95	4.73578	0.902881	-0.245255	1.14814
14.96	4.74222	0.904019	-0.245264	1.14928
14.97	4.74441	0.905094	-0.245272	1.15037
14.98	4.74431	0.905863	-0.245289	1.15115
14.99	4.74986	0.906839	-0.245296	1.15214
15	4.7622	0.907937	-0.245295	1.15323
15.01	4.76683	0.90885	-0.245309	1.15416
15.02	4.76609	0.909902	-0.245348	1.15525
15.03	4.77062	0.911078	-0.245384	1.15646
15.04	4.77181	0.911956	-0.245403	1.15736
15.05	4.77079	0.912766	-0.245425	1.15819
15.06	4.781	0.913875	-0.245438	1.15931
15.07	4.79394	0.914948	-0.245456	1.1604
15.08	4.79651	0.915956	-0.245626	1.16158
15.09	4.79533	0.917083	-0.247053	1.16414
15.1	4.80002	0.917998	-0.251962	1.16996
15.11	4.80753	0.918902	-0.257084	1.17599
15.12	4.81295	0.919997	-0.257173	1.17717
15.13	4.81909	0.920846	-0.255952	1.1768
15.14	4.82817	0.921685	-0.256685	1.17837
15.15	4.83352	0.922807	-0.25687	1.17968
15.16	4.8342	0.923814	-0.256443	1.18026
15.17	4.83988	0.92468	-0.256679	1.18136
15.18	4.85189	0.925776	-0.256796	1.18257
15.19	4.86285	0.92688	-0.256629	1.18351
15.2	4.86891	0.92779	-0.256711	1.1845
15.21	4.87601	0.928728	-0.256784	1.18551
15.22	4.88493	0.929642	-0.256725	1.18637
15.23	4.88684	0.930559	-0.256754	1.18731
15.24	4.88452	0.931576	-0.25681	1.18839
15.25	4.88949	0.932648	-0.256814	1.18946
15.26	4.89725	0.933683	-0.256827	1.19051
15.27	4.90435	0.934743	-0.256846	1.19159
15.28	4.91461	0.935779	-0.256858	1.19264
15.29	4.92263	0.936681	-0.256883	1.19356
15.3	4.92883	0.937674	-0.2569	1.19457
15.31	4.94016	0.938759	-0.256907	1.19567
15.32	4.94881	0.939724	-0.256928	1.19665
15.33	4.94831	0.940741	-0.256945	1.19769
15.34	4.95104	0.941966	-0.256961	1.19893
15.35	4.95643	0.943005	-0.256995	1.2
15.36	4.96161	0.943841	-0.257043	1.20088
15.37	4.97293	0.944878	-0.257143	1.20202
15.38	4.98113	0.945894	-0.258006	1.2039
15.39	4.98151	0.946777	-0.262226	1.209
15.4	4.98162	0.947898	-0.268766	1.21666
15.41	4.98711	0.94901	-0.270552	1.21956
15.42	4.99541	0.949938	-0.26872	1.21866
15.43	5.00079	0.950994	-0.269012	1.22001
15.44	5.00276	0.951985	-0.269698	1.22168
15.45	5.00664	0.952826	-0.269181	1.22201
15.46	5.01383	0.953903	-0.269219	1.22312
15.47	5.01957	0.955005	-0.269489	1.22449
15.48	5.02249	0.955859	-0.269327	1.22519
15.49	5.03005	0.956848	-0.269342	1.22619
15.5	5.03766	0.958054	-0.269462	1.22752
15.51	5.03757	0.959083	-0.269409	1.22849
15.52	5.03691	0.96003	-0.269412	1.22944
15.53	5.04476	0.961074	-0.269467	1.23054
15.54	5.05377	0.961943	-0.269466	1.23141
15.55	5.06033	0.962774	-0.269481	1.23225
15.56	5.06677	0.963873	-0.269501	1.23337
15.57	5.07222	0.964866	-0.269498	1.23436
15.58	5.08125	0.965776	-0.269515	1.23529
15.59	5.09209	0.966881	-0.269556	1.23644
15.6	5.09457	0.967873	-0.269583	1.23746
15.61	5.09461	0.968762	-0.269582	1.23834
15.62	5.10066	0.969867	-0.269579	1.23945
15.63	5.11033	0.970864	-0.269599	1.24046
15.64	5.11944	0.971714	-0.269635	1.24135
15.65	5.12735	0.972827	-0.269659	1.24249
15.66	5.13283	0.97384	-0.26968	1.24352
15.67	5.13577	0.974778	-0.269718	1.2445
15.68	5.14143	0.975902	-0.269794	1.2457
15.69	5.15227	0.976862	-0.270274	1.24714
15.7	5.16104	0.977726	-0.273114	1.25084
15.71	5.16241	0.978814	-0.279173	1.25799
15.72	5.16265	0.979944	-0.282657	1.2626
15.73	5.16453	0.980805	-0.281409	1.26221
15.74	5.16668	0.981831	-0.280944	1.26277
15.75	5.17209	0.983056	-0.28179	1.26485
15.76	5.17601	0.98398	-0.28154	1.26552
15.77	5.18165	0.984867	-0.281329	1.2662
15.78	5.19042	0.985848	-0.281624	1.26747
15.79	5.19075	0.986792	-0.28158	1.26837
15.8	5.19309	0.987811	-0.281517	1.26933
15.81	5.2091	0.988824	-0.281626	1.27045
15.82	5.21978	0.989703	-0.281615	1.27132
15.83	5.2226	0.990667	-0.28161	1.27228
15.84	5.23127	0.991838	-0.281669	1.27351
15.85	5.24158	0.992872	-0.281668	1.27454
15.86	5.24532	0.993785	-0.281652	1.27544
15.87	5.24764	0.994848	-0.281679	1.27653
15.88	5.24988	0.995824	-0.281708	1.27753
15.89	5.254	0.99669	-0.28171	1.2784
15.9	5.2662	0.997779	-0.281733	1.27951
15.91	5.27702	0.998878	-0.281766	1.28064
15.92	5.28084	0.999779	-0.281776	1.28155
15.93	5.28915	1.00064	-0.281773	1.28241
15.94	5.29676	1.00169	-0.281791	1.28348
15.95	5.29998	1.00277	-0.281843	1.28461
15.96	5.30746	1.00378	-0.281889	1.28567
15.97	5.31842	1.00476	-0.281955	1.28671
15.98	5.32402	1.00567	-0.282435	1.28811
15.99	5.3234	1.00675	-0.285426	1.29217
16	5.3263	1.00783	-0.291661	1.2995
16.01	5.33148	1.00876	-0.294825	1.30359
16.02	5.33475	1.00979	-0.293273	1.30306
16.03	5.342	1.01083	-0.292975	1.30381
16.04	5.3495	1.0117	-0.293875	1.30557
16.05	5.3535	1.01269	-0.293503	1.3062
16.06	5.36129	1.01383	-0.293341	1.30717
16.07	5.36659	1.01474	-0.293689	1.30843
16.08	5.36877	1.01572	-0.293586	1.3093
16.09	5.37558	1.01691	-0.293517	1.31043
16.1	5.38233	1.01785	-0.293661	1.31151
16.11	5.38746	1.01874	-0.293625	1.31237
16.12	5.39287	1.01994	-0.293579	1.31352
16.13	5.39986	1.02098	-0.29366	1.31464
16.14	5.40618	1.02182	-0.293709	1.31553
16.15	5.40823	1.02295	-0.293705	1.31665
16.16	5.40992	1.0241	-0.293706	1.3178
16.17	5.4129	1.02495	-0.29372	1.31867
16.18	5.41539	1.02591	-0.293738	1.31964
16.19	5.41899	1.02693	-0.293773	1.3207
16.2	5.42645	1.02785	-0.29381	1.32166
16.21	5.43413	1.029	-0.293821	1.32282
16.22	5.44104	1.03012	-0.293817	1.32394
16.23	5.45396	1.03094	-0.29383	1.32477
16.24	5.46124	1.03188	-0.293859	1.32574
16.25	5.45629	1.03297	-0.293887	1.32686
16.26	5.46126	1.0339	-0.29391	1.32781
16.27	5.47087	1.03488	-0.293957	1.32884
16.28	5.47507	1.03606	-0.294035	1.3301
16.29	5.48565	1.03706	-0.294199	1.33126
16.3	5.49149	1.03798	-0.295433	1.33341
16.31	5.48544	1.03906	-0.30003	1.33909
16.32	5.4844	1.03994	-0.305442	1.34538
16.33	5.49341	1.04082	-0.305991	1.34681
16.34	5.501	1.04195	-0.304587	1.34654
16.35	5.50426	1.04286	-0.305187	1.34804
16.36	5.5126	1.04371	-0.305534	1.34924
16.37	5.52173	1.04492	-0.305085	1.35
16.38	5.52396	1.04597	-0.305238	1.35121
16.39	5.53095	1.04679	-0.305393	1.35219
16.4	5.54239	1.04785	-0.30525	1.3531
16.41	5.54818	1.04882	-0.305319	1.35414
16.42	5.55294	1.04967	-0.305396	1.35507
16.43	5.56505	1.05085	-0.305355	1.35621
16.44	5.57455	1.05189	-0.30539	1.35728
16.45	5.57277	1.05271	-0.305424	1.35813
16.46	5.57352	1.05388	-0.305415	1.3593
16.47	5.581	1.05499	-0.305447	1.36043
16.48	5.58748	1.05572	-0.305473	1.3612
16.49	5.59818	1.05672	-0.305468	1.36219
16.5	5.60983	1.05792	-0.305479	1.3634
16.51	5.61264	1.0589	-0.305508	1.36441
16.52	5.61477	1.05991	-0.305539	1.36545
16.53	5.62443	1.06098	-0.30556	1.36654
16.54	5.6359	1.06189	-0.305576	1.36747
16.55	5.63567	1.06296	-0.305609	1.36857
16.56	5.63406	1.06403	-0.305673	1.3697
16.57	5.64621	1.0648	-0.305779	1.37058
16.58	5.65359	1.06584	-0.30637	1.37221
16.59	5.64813	1.06707	-0.309545	1.37661
16.6	5.65172	1.06794	-0.315598	1.38354
16.61	5.65936	1.06879	-0.318533	1.38732
16.62	5.66158	1.06992	-0.317165	1.38708
16.63	5.67252	1.07089	-0.316917	1.38781
16.64	5.68319	1.0717	-0.317701	1.3894
16.65	5.68221	1.07283	-0.317364	1.39019
16.66	5.68606	1.07398	-0.317214	1.39119
16.67	5.69595	1.07488	-0.317531	1.39241
16.68	5.70076	1.07599	-0.317465	1.39346
16.69	5.70878	1.0771	-0.317398	1.3945
16.7	5.71999	1.07798	-0.317516	1.39549
16.71	5.72692	1.07907	-0.317507	1.39658
16.72	5.73178	1.08012	-0.317472	1.39759
16.73	5.73366	1.08094	-0.317518	1.39845
16.74	5.73594	1.08204	-0.317535	1.39957
16.75	5.74199	1.08318	-0.317531	1.40071
16.76	5.74772	1.08403	-0.317534	1.40156
16.77	5.75269	1.08498	-0.317542	1.40252
16.78	5.75582	1.08599	-0.317572	1.40356
16.79	5.75632	1.0868	-0.317598	1.4044
16.8	5.76446	1.08779	-0.317611	1.4054
16.81	5.77909	1.08893	-0.317625	1.40655
16.82	5.78537	1.08993	-0.317639	1.40757
16.83	5.78204	1.09096	-0.317673	1.40863
16.84	5.78382	1.09202	-0.31774	1.40976
16.85	5.78903	1.093	-0.318005	1.411
16.86	5.79296	1.09386	-0.319684	1.41355
16.87	5.79982	1.09487	-0.324238	1.41911
16.88	5.80752	1.0959	-0.328089	1.42399
16.89	5.81406	1.09675	-0.327699	1.42445
16.9	5.82299	1.09779	-0.326839	1.42463
16.91	5.83117	1.09885	-0.32751	1.42636
16.92	5.83219	1.09976	-0.327541	1.42731
16.93	5.83396	1.10081	-0.327223	1.42804
16.94	5.84275	1.10191	-0.327457	1.42936
16.95	5.8532	1.10293	-0.327527	1.43045
16.96	5.86372	1.104	-0.327414	1.43142
16.97	5.87689	1.10503	-0.327484	1.43252
16.98	5.88847	1.10592	-0.327508	1.43343
16.99	5.89299	1.10685	-0.327473	1.43432
17	5.89078	1.10793	-0.327517	1.43544
17.01	5.88971	1.10894	-0.327536	1.43648
17.02	5.89663	1.10986	-0.327535	1.4374
17.03	5.9082	1.111	-0.327553	1.43855
17.04	5.91581	1.11204	-0.327561	1.4396
17.05	5.91872	1.11293	-0.327587	1.44052
17.06	5.92334	1.11402	-0.327614	1.44163
17.07	5.93109	1.11497	-0.327603	1.44257
17.08	5.93598	1.11595	-0.327596	1.44355
17.09	5.93692	1.11717	-0.327623	1.44479
17.1	5.94011	1.11808	-0.32766	1.44574
17.11	5.9442	1.11887	-0.327679	1.44655
17.12	5.95243	1.12	-0.327689	1.44769
17.13	5.96966	1.12106	-0.327739	1.44879
17.14	5.97839	1.12193	-0.327948	1.44988
17.15	5.97405	1.12293	-0.329661	1.45259
17.16	5.97655	1.12391	-0.335206	1.45912
17.17	5.98547	1.12471	-0.340316	1.46503
17.18	5.98996	1.12581	-0.339794	1.46561
17.19	5.9967	1.12702	-0.338537	1.46555
17.2	6.00751	1.12794	-0.339473	1.46741
17.21	6.01385	1.12897	-0.339549	1.46852
17.22	6.01551	1.13001	-0.339088	1.4691
17.23	6.01571	1.13089	-0.33938	1.47027
17.24	6.01901	1.13189	-0.339468	1.47136
17.25	6.02557	1.13293	-0.339311	1.47224
17.26	6.03034	1.1338	-0.339395	1.47319
17.27	6.03428	1.13483	-0.339435	1.47427
17.28	6.04076	1.13601	-0.339393	1.4754
17.29	6.04935	1.1369	-0.339443	1.47634
17.3	6.05493	1.1378	-0.339485	1.47728
17.31	6.05855	1.13893	-0.339473	1.47841
17.32	6.06384	1.13997	-0.339483	1.47945
17.33	6.06927	1.141	-0.339519	1.48052
17.34	6.07436	1.14206	-0.33954	1.4816
17.35	6.08114	1.14301	-0.339544	1.48255
17.36	6.08701	1.14396	-0.339555	1.48352
17.37	6.08927	1.14503	-0.339574	1.48461
17.38	6.09518	1.14596	-0.339585	1.48554
17.39	6.10583	1.14685	-0.339595	1.48644
17.4	6.11174	1.14808	-0.339612	1.48769
17.41	6.1122	1.14915	-0.339632	1.48878
17.42	6.1151	1.14996	-0.339659	1.48962
17.43	6.12223	1.15095	-0.339681	1.49063
17.44	6.12682	1.15199	-0.339707	1.4917
17.45	6.13437	1.15306	-0.339764	1.49282
17.46	6.14328	1.15419	-0.33993	1.49412
17.47	6.14585	1.15522	-0.340974	1.49619
17.48	6.14985	1.15611	-0.344496	1.5006
17.49	6.15583	1.15712	-0.348637	1.50576
17.5	6.15751	1.15823	-0.349293	1.50753
17.51	6.16041	1.15912	-0.34834	1.50746
17.52	6.17064	1.16003	-0.348691	1.50872
17.53	6.17679	1.16111	-0.348946	1.51006
17.54	6.17291	1.16212	-0.348657	1.51078
17.55	6.17436	1.16302	-0.348761	1.51178
17.56	6.18867	1.16395	-0.34888	1.51283
17.57	6.1955	1.16512	-0.348783	1.5139
17.58	6.19517	1.16619	-0.348806	1.515
17.59	6.20624	1.16694	-0.348857	1.5158
17.6	6.21832	1.16788	-0.34883	1.51671
17.61	6.21887	1.16894	-0.348845	1.51778
17.62	6.21967	1.16986	-0.348883	1.51874
17.63	6.22797	1.17093	-0.348886	1.51982
17.64	6.23735	1.17208	-0.348895	1.52098
17.65	6.24367	1.17303	-0.348899	1.52192
17.66	6.24678	1.17397	-0.348891	1.52286
17.67	6.25212	1.17506	-0.348911	1.52397
17.68	6.25763	1.17599	-0.34894	1.52493
17.69	6.26086	1.17692	-0.348955	1.52587
17.7	6.26685	1.17814	-0.348963	1.5271
17.71	6.27386	1.17922	-0.348967	1.52819
17.72	6.28048	1.18021	-0.34901	1.52922
17.73	6.28844	1.18131	-0.349089	1.5304
17.74	6.29544	1.18221	-0.349429	1.53164
17.75	6.29864	1.18303	-0.35176	1.53479
17.76	6.30262	1.18411	-0.357028	1.54113
17.77	6.30679	1.18519	-0.360275	1.54546
17.78	6.31112	1.18621	-0.359315	1.54552
17.79	6.31794	1.18731	-0.35885	1.54616
17.8	6.32615	1.18829	-0.359578	1.54786
17.81	6.33349	1.18915	-0.359391	1.54854
17.82	6.33695	1.19028	-0.35919	1.54947
17.83	6.33535	1.19139	-0.359446	1.55084
17.84	6.33131	1.19219	-0.359422	1.55162
17.85	6.3282	1.19315	-0.359352	1.55251
17.86	6.33444	1.19429	-0.35945	1.55374
17.87	6.34531	1.19516	-0.359456	1.55462
17.88	6.34877	1.19607	-0.359435	1.55551
17.89	6.35192	1.19728	-0.35946	1.55674
17.9	6.35493	1.19834	-0.35945	1.55779
17.91	6.3543	1.19925	-0.359458	1.5587
17.92	6.35709	1.20031	-0.359484	1.55979
17.93	6.36319	1.20133	-0.359471	1.5608
17.94	6.3632	1.20221	-0.359482	1.56169
17.95	6.35905	1.20314	-0.359506	1.56265
17.96	6.35787	1.20412	-0.35949	1.56361
17.97	6.36295	1.20519	-0.359494	1.56468
17.98	6.36827	1.20623	-0.359522	1.56576
17.99	6.36994	1.20715	-0.359531	1.56668
18	6.37199	1.20808	-0.359522	1.5676
18.01	6.37301	1.20904	-0.359518	1.56856
18.02	6.37457	1.21002	-0.359539	1.56956
18.03	6.37906	1.21104	-0.359553	1.57059
18.04	6.38273	1.21217	-0.359537	1.57171
18.05	6.38249	1.21323	-0.359531	1.57276
18.06	6.38344	1.21413	-0.359536	1.57367
18.07	6.38704	1.21516	-0.359546	1.57471
18.08	6.38909	1.21621	-0.359562	1.57577
18.09	6.39149	1.21708	-0.359561	1.57664
18.1	6.39414	1.2181	-0.359551	1.57765
18.11	6.39826	1.21921	-0.359562	1.57877
18.12	6.40116	1.22009	-0.359578	1.57967
18.13	6.39661	1.22105	-0.359579	1.58062
18.14	6.39651	1.22224	-0.359573	1.58181
18.15	6.40975	1.22321	-0.359571	1.58278
18.16	6.42016	1.22416	-0.359594	1.58376
18.17	6.42049	1.22526	-0.359597	1.58486
18.18	6.42106	1.22613	-0.35958	1.58571
18.19	6.42834	1.22702	-0.3596	1.58662
18.2	6.43108	1.22813	-0.359642	1.58777
18.21	6.42378	1.2291	-0.359647	1.58875
18.22	6.42511	1.23007	-0.359628	1.5897
18.23	6.43503	1.23125	-0.359616	1.59086
18.24	6.43708	1.23218	-0.359611	1.59179
18.25	6.43633	1.23303	-0.359624	1.59265
18.26	6.43821	1.2342	-0.35963	1.59383
18.27	6.43968	1.23519	-0.359616	1.5948
18.28	6.44684	1.23601	-0.359622	1.59563
18.29	6.4579	1.23718	-0.359639	1.59682
18.3	6.46106	1.23832	-0.359637	1.59795
18.31	6.45484	1.23926	-0.359639	1.5989
18.32	6.45503	1.24023	-0.359666	1.5999
18.33	6.46965	1.24117	-0.359675	1.60084
18.34	6.47819	1.24203	-0.359664	1.6017
18.35	6.4743	1.24313	-0.359653	1.60278
18.36	6.47416	1.24431	-0.359653	1.60396
18.37	6.47861	1.24509	-0.35968	1.60477
18.38	6.48314	1.246	-0.359691	1.60569
18.39	6.48783	1.24719	-0.359695	1.60688
18.4	6.49158	1.24804	-0.360119	1.60816
18.41	6.49511	1.2489	-0.364257	1.61316
18.42	6.49888	1.2501	-0.374347	1.62444
18.43	6.49781	1.25107	-0.380196	1.63127
18.44	6.49953	1.25193	-0.377726	1.62966
18.45	6.50603	1.25303	-0.376929	1.62996
18.46	6.50078	1.25405	-0.378491	1.63254
18.47	6.49287	1.255	-0.377942	1.63294
18.48	6.49948	1.25611	-0.377551	1.63366
18.49	6.50815	1.2571	-0.37814	1.63524
18.5	6.5075	1.25805	-0.378011	1.63606
18.51	6.50772	1.25916	-0.377837	1.637
18.52	6.51778	1.26013	-0.378047	1.63818
18.53	6.5284	1.26112	-0.378	1.63912
18.54	6.52716	1.2623	-0.377931	1.64023
18.55	6.52508	1.26327	-0.378027	1.6413
18.56	6.52898	1.26407	-0.378035	1.64211
18.57	6.53056	1.26516	-0.378033	1.64319
18.58	6.53557	1.26626	-0.378066	1.64433
18.59	6.54308	1.26715	-0.378059	1.64521
18.6	6.54538	1.26811	-0.378069	1.64618
18.61	6.54544	1.26918	-0.378089	1.64727
18.62	6.54498	1.2701	-0.378092	1.64819
18.63	6.55379	1.27096	-0.378103	1.64906
18.64	6.56762	1.27203	-0.378127	1.65016
18.65	6.57101	1.27307	-0.378136	1.6512
18.66	6.57282	1.27414	-0.378145	1.65228
18.67	6.57904	1.27532	-0.378179	1.6535
18.68	6.57924	1.27617	-0.378188	1.65436
18.69	6.57385	1.27703	-0.378165	1.6552
18.7	6.57315	1.27819	-0.378173	1.65636
18.71	6.57463	1.27913	-0.378192	1.65732
18.72	6.57217	1.28006	-0.378192	1.65825
18.73	6.5727	1.28123	-0.378208	1.65944
18.74	6.58019	1.28218	-0.37823	1.66041
18.75	6.58405	1.28304	-0.378231	1.66127
18.76	6.5813	1.28415	-0.378226	1.66237
18.77	6.58335	1.2851	-0.378235	1.66333
18.78	6.58971	1.28593	-0.378247	1.66418
18.79	6.59239	1.28704	-0.378231	1.66527
18.8	6.59318	1.28812	-0.378236	1.66635
18.81	6.59561	1.289	-0.378289	1.66729
18.82	6.59903	1.28999	-0.378295	1.66828
18.83	6.59889	1.29106	-0.378253	1.66931
18.84	6.59511	1.29198	-0.378255	1.67023
18.85	6.59838	1.29296	-0.378288	1.67125
18.86	6.60282	1.29403	-0.378286	1.67231
18.87	6.59763	1.29493	-0.378268	1.6732
18.88	6.59319	1.29593	-0.37828	1.67421
18.89	6.59674	1.297	-0.378294	1.67529
18.9	6.59971	1.29797	-0.378309	1.67628
18.91	6.59621	1.29904	-0.378331	1.67738
18.92	6.59671	1.30013	-0.37832	1.67845
18.93	6.60499	1.30112	-0.378299	1.67942
18.94	6.61352	1.30204	-0.37831	1.68034
18.95	6.61585	1.30298	-0.378327	1.68131
18.96	6.61538	1.30409	-0.378328	1.68242
18.97	6.61248	1.30509	-0.378335	1.68343
18.98	6.60848	1.30592	-0.378342	1.68426
18.99	6.60994	1.30699	-0.378346	1.68534
19	6.61394	1.30816	-0.378356	1.68651
19.01	6.61505	1.30902	-0.378344	1.68736
19.02	6.61177	1.30998	-0.378328	1.68831
19.03	6.61014	1.31115	-0.378344	1.68949
19.04	6.61378	1.31207	-0.378363	1.69043
19.05	6.61862	1.31305	-0.378357	1.69141
19.06	6.6213	1.31425	-0.378353	1.69261
19.07	6.61939	1.31523	-0.378368	1.6936
19.08	6.61897	1.3162	-0.378367	1.69456
19.09	6.62428	1.31733	-0.378352	1.69568
19.1	6.62742	1.31822	-0.37837	1.69659
19.11	6.63072	1.31905	-0.37839	1.69744
19.12	6.63449	1.32025	-0.378383	1.69863
19.13	6.62956	1.32131	-0.378368	1.69968
19.14	6.6253	1.32201	-0.378368	1.70038
19.15	6.62942	1.32303	-0.378381	1.70141
19.16	6.63425	1.32421	-0.378387	1.7026
19.17	6.63773	1.32506	-0.378397	1.70345
19.18	6.63861	1.32609	-0.378404	1.7045
19.19	6.63882	1.32723	-0.378392	1.70562
19.2	6.6372	1.32799	-0.378386	1.70638
19.21	6.63666	1.32893	-0.378398	1.70733
19.22	6.64236	1.33007	-0.378415	1.70848
19.23	6.64664	1.331	-0.378401	1.7094
19.24	6.64398	1.33195	-0.378392	1.71034
19.25	6.64271	1.33302	-0.378415	1.71144
19.26	6.64629	1.33404	-0.378407	1.71245
19.27	6.65138	1.33502	-0.378385	1.7134
19.28	6.65242	1.33602	-0.378396	1.71442
19.29	6.64841	1.33699	-0.378418	1.71541
19.3	6.64597	1.338	-0.37843	1.71643
19.31	6.64988	1.33908	-0.378428	1.71751
19.32	6.65266	1.34001	-0.37842	1.71843
19.33	6.64785	1.34096	-0.378423	1.71938
19.34	6.64028	1.34203	-0.378423	1.72046
19.35	6.638	1.34297	-0.378429	1.7214
19.36	6.63528	1.34389	-0.378451	1.72234
19.37	6.62995	1.34493	-0.37846	1.72339
19.38	6.63339	1.34586	-0.378445	1.72431
19.39	6.64157	1.3468	-0.378438	1.72523
19.4	6.64473	1.34794	-0.378453	1.72639
19.41	6.64818	1.34899	-0.378461	1.72745
19.42	6.6518	1.34989	-0.378466	1.72835
19.43	6.64421	1.35096	-0.378464	1.72942
19.44	6.63257	1.352	-0.378461	1.73046
19.45	6.62902	1.35285	-0.378476	1.73133
19.46	6.62887	1.35383	-0.378475	1.7323
19.47	6.63482	1.35487	-0.378458	1.73333
19.48	6.64128	1.35593	-0.378465	1.7344
19.49	6.63601	1.35692	-0.378474	1.7354
19.5	6.63508	1.35796	-0.378471	1.73643
19.51	6.64235	1.35907	-0.378478	1.73754
19.52	6.64038	1.35994	-0.378479	1.73842
19.53	6.63999	1.36076	-0.378477	1.73923
19.54	6.64574	1.36186	-0.378487	1.74034
19.55	6.64334	1.36292	-0.378485	1.7414
19.56	6.64019	1.36377	-0.378483	1.74226
19.57	6.64604	1.3648	-0.378492	1.7433
19.58	6.64946	1.36587	-0.378489	1.74436
19.59	6.64656	1.3668	-0.378486	1.74528
19.6	6.64625	1.36787	-0.378493	1.74636
19.61	6.65062	1.3689	-0.378504	1.74741
19.62	6.65104	1.36988	-0.3785	1.74838
19.63	6.64884	1.37083	-0.378497	1.74933
19.64	6.64906	1.37172	-0.37851	1.75023
19.65	6.64921	1.37288	-0.378525	1.7514
19.66	6.64849	1.37394	-0.378524	1.75247
19.67	6.64786	1.37478	-0.378522	1.75331
19.68	6.64535	1.37585	-0.378537	1.75439
19.69	6.64612	1.37694	-0.378527	1.75547
19.7	6.65438	1.3779	-0.378508	1.7564
19.71	6.66252	1.37883	-0.378522	1.75735
19.72	6.66222	1.37991	-0.378542	1.75845
19.73	6.65581	1.38098	-0.378541	1.75952
19.74	6.65287	1.38187	-0.37853	1.7604
19.75	6.65579	1.38288	-0.378537	1.76142
19.76	6.65855	1.38399	-0.378544	1.76254
19.77	6.65891	1.38487	-0.378534	1.7634
19.78	6.65927	1.38567	-0.378531	1.7642
19.79	6.66415	1.38676	-0.37855	1.76531
19.8	6.67082	1.38788	-0.378566	1.76644
19.81	6.6708	1.3888	-0.378554	1.76736
19.82	6.66661	1.38985	-0.378551	1.7684
19.83	6.66421	1.39091	-0.378562	1.76947
19.84	6.66422	1.39185	-0.378562	1.77041
19.85	6.66379	1.39294	-0.37856	1.7715
19.86	6.66371	1.39394	-0.378566	1.77251
19.87	6.66606	1.39485	-0.378567	1.77342
19.88	6.66601	1.39588	-0.378566	1.77444
19.89	6.66353	1.3969	-0.37858	1.77548
19.9	6.66483	1.39786	-0.378596	1.77645
19.91	6.6689	1.39887	-0.378588	1.77746
19.92	6.67086	1.40008	-0.378581	1.77866
19.93	6.67279	1.40103	-0.378591	1.77962
19.94	6.67551	1.40176	-0.378602	1.78036
19.95	6.67221	1.40284	-0.378614	1.78145
19.96	6.668	1.40389	-0.378628	1.78252
19.97	6.67133	1.40476	-0.378631	1.78339
19.98	6.67473	1.40574	-0.378698	1.78444
[truncated: 12,963 more rows]
