# Supplementary material for: Experimental data on the development of “Post-installed Screw Pullout test” for in-situ investigation of concrete strength
Source: Data Brief. 2020 Aug 22;32:106190. doi: 10.1016/j.dib.2020.106190 (PMC7475196; doi:10.1016/j.dib.2020.106190)
Supplement: Supplementary file 1 — Fig. 1: Load-displacement curves for test set up 1. Fig. 2: Load-displacement curves for test set up 2. Fig. 3: Load-displacement curves for test set up 3. Fig. 4: Load-displacement curves for test set up 4. Fig. 5: Load-displacement curves for test set up 5. Fig. 6: Load-displacement curves for test set up 6. Fig. 7: Load-displacement curves for test set up 7. Fig. 8: Load-displacement curves for test set up 8. Fig. 9: Load-displacement curves for test set up 9. Fig. 10: Load-displacement curves for test set up 10. Fig. 11: Load-displacement curves for test set up 11. Fig. 12: Load-displacement curves for test set up 12. Fig. 13: Load-displacement curves for test set up 13. Fig. 14: Load-displacement curves for test set up 14. Fig. 15: Load-displacement curves for test set up 15. Fig. 16: Load-displacement curves for test set up 16. Fig. 17: Load-displacement curves for test set up 17. Fig. 18: Load-displacement curves for Mix 1 at 7 days. Fig. 19: Load-displacement curves for Mix 1 at 14 days. Fig. 20: Load-displacement curves for Mix 1 at 28 days. Fig. 21: Load-displacement curves for Mix 1 at 100 days. Fig. 22: Load-displacement curves for Mix 2 at 7 days. Fig. 23: Load-displacement curves for Mix 2 at 14 days. Fig. 24: Load-displacement curves for Mix 2 at 28 days. Fig. 25: Load-displacement curves for Mix 2 at 100 days. [file mmc1.zip › Figure 19 - Mix 1 at 14 days.xlsx]

## Sheet: M-1-14-1
Time [s]	Load [kN]	LVDT 1 [mm]	LVDT 2 [mm]	Displacement [mm]
0	0	0	0	0
0.01	0	0	0	0
0.02	7.7e-05	-2e-06	-1e-06	-1e-06
0.03	0.001631	2.6e-05	-1.1e-05	3.7e-05
0.04	0.006881	0.000139	-1.8e-05	0.000157
0.05	0.012715	0.000189	-3e-06	0.000192
0.06	0.015454	2.4e-05	-9e-06	3.3e-05
0.07	0.011203	-0.000118	-3.2e-05	-8.6e-05
0.08	0.004477	-3.2e-05	-1.7e-05	-1.5e-05
0.09	0.006109	0.000127	1e-06	0.000126
0.1	0.008148	0.000167	2e-06	0.000165
0.11	0.006709	0.000173	-4e-06	0.000177
0.12	0.007488	0.000265	-1.5e-05	0.00028
0.13	0.009666	0.000285	-1e-06	0.000286
0.14	0.011849	0.000169	1.1e-05	0.000158
0.15	0.005856	6e-06	-5e-06	1.1e-05
0.16	-0.002354	-0.000103	-1.3e-05	-9e-05
0.17	-0.00174	-2.5e-05	-1.1e-05	-1.4e-05
0.18	0.000654	0.000102	-1.7e-05	0.000119
0.19	0.005205	6.1e-05	-2.7e-05	8.8e-05
0.2	0.01397	0.000115	-2.5e-05	0.00014
0.21	0.013085	0.000284	-1e-05	0.000294
0.22	0.00337	0.000293	-6e-06	0.000299
0.23	0.002871	0.000226	-1.8e-05	0.000244
0.24	0.005716	0.000184	-1e-05	0.000194
0.25	0.00708	0.000128	-9e-06	0.000137
0.26	0.011519	8.8e-05	-3.1e-05	0.000119
0.27	0.011574	0.000181	-1.9e-05	0.0002
0.28	0.008506	0.00034	-1.4e-05	0.000354
0.29	0.009724	0.000302	-2.8e-05	0.00033
0.3	0.009566	0.000197	-5e-06	0.000202
0.31	0.007694	0.000272	7e-06	0.000265
0.32	0.012093	0.000342	-7e-06	0.000349
0.33	0.016535	0.000365	-9e-06	0.000374
0.34	0.015487	0.000345	-1.6e-05	0.000361
0.35	0.013428	0.000177	-1.9e-05	0.000196
0.36	0.010445	0.000158	-2e-05	0.000178
0.37	0.009426	0.000178	-1.5e-05	0.000193
0.38	0.01201	0.000111	-9e-06	0.00012
0.39	0.013553	0.000201	-8e-06	0.000209
0.4	0.013666	0.00023	-1.5e-05	0.000245
0.41	0.013283	0.000112	-2.5e-05	0.000137
0.42	0.012396	3.8e-05	-1.9e-05	5.7e-05
0.43	0.011301	0.000195	-1e-06	0.000196
0.44	0.013749	0.000324	3e-06	0.000321
0.45	0.016256	0.000247	-1.1e-05	0.000258
0.46	0.0148	0.000271	-3.2e-05	0.000303
0.47	0.010356	0.000371	-2.4e-05	0.000395
0.48	0.0043	0.000275	-4e-06	0.000279
0.49	0.002952	0.000127	-1.4e-05	0.000141
0.5	0.007539	0.00017	-1.2e-05	0.000182
0.51	0.008827	0.000181	3e-06	0.000178
0.52	0.007751	0.000147	-1.6e-05	0.000163
0.53	0.007513	0.00025	-2.7e-05	0.000277
0.54	0.003907	0.000252	-1.7e-05	0.000269
0.55	0.000403	0.000316	2e-06	0.000314
0.56	0.001485	0.000369	1.9e-05	0.00035
0.57	0.001718	0.000261	6e-06	0.000255
0.58	0.002361	0.000228	4e-06	0.000224
0.59	0.006307	0.000194	2e-06	0.000192
0.6	0.006332	0.00026	-1.4e-05	0.000274
0.61	0.004301	0.000374	-1.5e-05	0.000389
0.62	0.005437	0.000243	-1.3e-05	0.000256
0.63	0.004604	7.4e-05	-2e-05	9.4e-05
0.64	0.005802	5.2e-05	-2.8e-05	8e-05
0.65	0.011674	0.000147	-2.6e-05	0.000173
0.66	0.010354	0.000232	-1.5e-05	0.000247
0.67	0.003427	0.000262	-1e-05	0.000272
0.68	0.002212	0.000251	-7e-06	0.000258
0.69	0.004627	0.000167	2e-06	0.000165
0.7	0.007711	0.000167	1e-06	0.000166
0.71	0.008866	0.000241	-6e-06	0.000247
0.72	0.007716	0.000244	-3e-06	0.000247
0.73	0.01066	0.000126	-6e-06	0.000132
0.74	0.013158	0.00012	-7e-06	0.000127
0.75	0.009304	0.000351	-4e-06	0.000355
0.76	0.007115	0.000393	-8e-06	0.000401
0.77	0.009125	0.000315	3e-06	0.000312
0.78	0.008936	0.000221	9e-06	0.000212
0.79	0.006925	0.000127	-1.1e-05	0.000138
0.8	0.006665	0.000101	-2.5e-05	0.000126
0.81	0.00815	8.5e-05	-1e-05	9.5e-05
0.82	0.013396	0.000264	1.4e-05	0.00025
0.83	0.016739	0.000353	1.6e-05	0.000337
0.84	0.015546	0.000208	-6e-06	0.000214
0.85	0.011916	0.00013	-1.8e-05	0.000148
0.86	0.008159	0.000165	0	0.000165
0.87	0.007338	0.000212	2.2e-05	0.00019
0.88	0.005407	0.000126	1.5e-05	0.000111
0.89	0.006943	0.000195	-1.8e-05	0.000213
0.9	0.016403	0.000402	-3.2e-05	0.000434
0.91	0.019975	0.000234	-2.3e-05	0.000257
0.92	0.014437	3.5e-05	-1e-05	4.5e-05
0.93	0.011513	0.000227	1e-06	0.000226
0.94	0.010044	0.000415	-4e-06	0.000419
0.95	0.006126	0.0004	-9e-06	0.000409
0.96	0.006583	0.000315	-4e-06	0.000319
0.97	0.009255	0.00028	6e-06	0.000274
0.98	0.008879	0.000315	6e-06	0.000309
0.99	0.007827	0.000392	5e-06	0.000387
1	0.008698	0.000303	2e-06	0.000301
1.01	0.011783	0.000166	-1.3e-05	0.000179
1.02	0.014502	0.000235	-2.5e-05	0.00026
1.03	0.016336	0.00024	-1.3e-05	0.000253
1.04	0.015113	0.000201	-9e-06	0.00021
1.05	0.013939	0.000165	-8e-06	0.000173
1.06	0.015205	0.000124	2.1e-05	0.000103
1.07	0.010826	0.000215	2.8e-05	0.000187
1.08	0.005814	0.00026	1e-05	0.00025
1.09	0.005392	0.000181	-5e-06	0.000186
1.1	0.004464	0.000173	0	0.000173
1.11	0.001891	0.000328	7e-06	0.000321
1.12	0.001572	0.000405	1e-05	0.000395
1.13	0.005055	0.000179	1.2e-05	0.000167
1.14	0.009537	4.1e-05	5e-06	3.6e-05
1.15	0.011215	0.000159	9e-06	0.00015
1.16	0.014738	0.000286	1.5e-05	0.000271
1.17	0.01936	0.000337	2.3e-05	0.000314
1.18	0.016415	0.000197	2.4e-05	0.000173
1.19	0.012565	0.000115	2e-06	0.000113
1.2	0.011071	0.000361	-1.7e-05	0.000378
1.21	0.007029	0.000395	-3e-06	0.000398
1.22	0.004794	0.000139	1e-05	0.000129
1.23	0.003635	0.000114	8e-06	0.000106
1.24	0.003497	0.000262	1.3e-05	0.000249
1.25	0.008079	0.000443	2.5e-05	0.000418
1.26	0.013392	0.000342	2.1e-05	0.000321
1.27	0.009936	-4.9e-05	-7e-06	-4.2e-05
1.28	0.001127	2.4e-05	-6e-06	3e-05
1.29	0.001041	0.000389	1.1e-05	0.000378
1.3	0.005672	0.000341	1e-05	0.000331
1.31	0.002512	0.000134	2.1e-05	0.000113
1.32	-0.00104	0.00022	2.5e-05	0.000195
1.33	0.003584	0.000339	1.8e-05	0.000321
1.34	0.006618	0.000177	2e-05	0.000157
1.35	0.006437	0.000128	2.4e-05	0.000104
1.36	0.007402	0.000279	2.1e-05	0.000258
1.37	0.006482	0.000348	8e-06	0.00034
1.38	0.005078	0.000269	-1.1e-05	0.00028
1.39	0.006507	0.000188	-2.2e-05	0.00021
1.4	0.009857	0.00031	-7e-06	0.000317
1.41	0.011017	0.000321	1.2e-05	0.000309
1.42	0.008972	0.000119	2.6e-05	9.3e-05
1.43	0.009186	5.8e-05	2.7e-05	3.1e-05
1.44	0.011707	0.000245	1.2e-05	0.000233
1.45	0.008148	0.000295	-2e-06	0.000297
1.46	0.001362	0.000143	8e-06	0.000135
1.47	0.002914	0.000138	2.9e-05	0.000109
1.48	0.010438	0.000264	2.9e-05	0.000235
1.49	0.009956	0.000287	2.5e-05	0.000262
1.5	0.004864	0.000184	3.8e-05	0.000146
1.51	0.005756	0.00018	4.8e-05	0.000132
1.52	0.009782	0.000243	3e-05	0.000213
1.53	0.0105	0.000252	2.6e-05	0.000226
1.54	0.006088	0.000236	4.1e-05	0.000195
1.55	0.006002	0.000155	1.2e-05	0.000143
1.56	0.013753	0.000275	-3e-06	0.000278
1.57	0.015041	0.00045	2.4e-05	0.000426
1.58	0.016439	0.000334	1.3e-05	0.000321
1.59	0.022363	0.000142	7e-06	0.000135
1.6	0.015347	0.000211	3.1e-05	0.00018
1.61	0.004752	0.000363	2.8e-05	0.000335
1.62	0.006992	0.000226	2.3e-05	0.000203
1.63	0.012032	0.000173	2.8e-05	0.000145
1.64	0.009218	0.000285	1e-05	0.000275
1.65	0.00663	0.000163	3e-06	0.00016
1.66	0.010837	0.000119	2.5e-05	9.4e-05
1.67	0.016539	0.000226	2.8e-05	0.000198
1.68	0.020345	0.000223	1.3e-05	0.00021
1.69	0.020646	0.000279	1.6e-05	0.000263
1.7	0.016795	0.000237	3e-05	0.000207
1.71	0.015788	0.000149	3.6e-05	0.000113
1.72	0.01571	0.000292	1.3e-05	0.000279
1.73	0.014732	0.000325	-3e-06	0.000328
1.74	0.017388	0.000165	2.6e-05	0.000139
1.75	0.015002	0.000144	4.2e-05	0.000102
1.76	0.011532	0.000133	2.1e-05	0.000112
1.77	0.021068	7.4e-05	2.4e-05	5e-05
1.78	0.028608	8.1e-05	4.1e-05	4e-05
1.79	0.021789	0.000232	2.8e-05	0.000204
1.8	0.013887	0.000339	2.5e-05	0.000314
1.81	0.013806	0.000274	3.7e-05	0.000237
1.82	0.018582	0.000252	2e-05	0.000232
1.83	0.020454	0.000141	7e-06	0.000134
1.84	0.015034	0.000233	1.4e-05	0.000219
1.85	0.008392	0.000389	1e-05	0.000379
1.86	0.007048	6.9e-05	2e-05	4.9e-05
1.87	0.008568	5.5e-05	3.8e-05	1.7e-05
1.88	0.007459	0.000317	2.8e-05	0.000289
1.89	0.005525	0.000211	2.4e-05	0.000187
1.9	0.004048	0.00011	4.8e-05	6.2e-05
1.91	0.00173	0.000183	3.7e-05	0.000146
1.92	0.003124	0.000317	1.1e-05	0.000306
1.93	0.003535	0.000269	2.1e-05	0.000248
1.94	-0.001101	0.000101	3.9e-05	6.2e-05
1.95	-0.00167	0.000306	4.7e-05	0.000259
1.96	0.001811	0.000384	5.3e-05	0.000331
1.97	0.000634	1.5e-05	3.9e-05	-2.4e-05
1.98	0.001147	5e-05	2.7e-05	2.3e-05
1.99	0.009025	0.000364	4.2e-05	0.000322
2	0.012872	0.000265	3.9e-05	0.000226
2.01	0.01126	0.00012	3.1e-05	8.9e-05
2.02	0.009583	0.000207	4.7e-05	0.00016
2.03	0.008211	0.000242	4.6e-05	0.000196
2.04	0.007691	0.000241	4.8e-05	0.000193
2.05	0.008188	0.000305	6.6e-05	0.000239
2.06	0.008885	0.000248	4.8e-05	0.0002
2.07	0.009967	9.4e-05	2.4e-05	7e-05
2.08	0.011447	0.000141	2.9e-05	0.000112
2.09	0.009502	0.000214	4.3e-05	0.000171
2.1	0.005489	3.4e-05	5.1e-05	-1.7e-05
2.11	0.003906	-2e-06	4.1e-05	-4.3e-05
2.12	0.002253	0.000146	2.7e-05	0.000119
2.13	-0.000115	0.00021	3.3e-05	0.000177
2.14	0.002753	0.000183	4.2e-05	0.000141
2.15	0.005407	0.000173	4.3e-05	0.00013
2.16	0.002333	0.000284	3.9e-05	0.000245
2.17	0.002905	0.000282	3.7e-05	0.000245
2.18	0.006722	0.000211	5.1e-05	0.00016
2.19	0.006062	0.000236	3.9e-05	0.000197
2.2	0.00643	0.000312	2.4e-05	0.000288
2.21	0.010055	0.000274	5.6e-05	0.000218
2.22	0.008478	0.000155	7.2e-05	8.3e-05
2.23	0.006535	0.000139	3.7e-05	0.000102
2.24	0.009346	0.000249	2.2e-05	0.000227
2.25	0.010821	0.000318	4e-05	0.000278
2.26	0.010674	0.000226	4e-05	0.000186
2.27	0.012338	0.000126	3.6e-05	9e-05
2.28	0.012992	0.00022	3.7e-05	0.000183
2.29	0.010739	0.000272	2.8e-05	0.000244
2.3	0.010254	0.000245	3.9e-05	0.000206
2.31	0.010928	0.000201	6e-05	0.000141
2.32	0.006411	0.000131	6.5e-05	6.6e-05
2.33	0.000357	0.000121	5.2e-05	6.9e-05
2.34	0.001667	0.000213	1.9e-05	0.000194
2.35	0.005156	0.000212	2.1e-05	0.000191
2.36	0.005249	0.000161	5.2e-05	0.000109
2.37	0.006876	0.000181	3.3e-05	0.000148
2.38	0.009215	0.00019	1.3e-05	0.000177
2.39	0.009273	0.000292	2.7e-05	0.000265
2.4	0.008974	0.00021	2.4e-05	0.000186
2.41	0.004941	8.7e-05	2.5e-05	6.2e-05
2.42	0.003383	0.000172	6.3e-05	0.000109
2.43	0.012425	0.000194	8.2e-05	0.000112
2.44	0.021868	0.000187	6.7e-05	0.00012
2.45	0.022319	0.000212	5.3e-05	0.000159
2.46	0.018092	0.000231	4.9e-05	0.000182
2.47	0.016222	0.00032	5.6e-05	0.000264
2.48	0.014166	0.000326	6.4e-05	0.000262
2.49	0.011795	0.000176	5.7e-05	0.000119
2.5	0.013279	0.000177	5.4e-05	0.000123
2.51	0.009708	0.000328	5.6e-05	0.000272
2.52	0.000128	0.000281	6.3e-05	0.000218
2.53	-0.000364	0.000125	7.3e-05	5.2e-05
2.54	0.006033	0.000167	5.8e-05	0.000109
2.55	0.005904	0.000242	4.5e-05	0.000197
2.56	0.00191	0.000227	4.1e-05	0.000186
2.57	-0.00031	0.000171	3.7e-05	0.000134
2.58	0.003226	0.000158	6.1e-05	9.7e-05
2.59	0.01284	0.000162	6.7e-05	9.5e-05
2.6	0.013714	0.00021	5.1e-05	0.000159
2.61	0.005722	0.000187	5.2e-05	0.000135
2.62	0.004596	0.000167	5.5e-05	0.000112
2.63	0.006849	0.000253	4.7e-05	0.000206
2.64	0.005645	0.000214	4.4e-05	0.00017
2.65	0.00701	0.000132	5.3e-05	7.9e-05
2.66	0.007406	0.000137	5.4e-05	8.3e-05
2.67	0.00432	0.000243	5.4e-05	0.000189
2.68	0.006265	0.000317	6.8e-05	0.000249
2.69	0.006264	0.000259	7e-05	0.000189
2.7	0.003801	0.000109	5.5e-05	5.4e-05
2.71	0.006616	7.4e-05	5.7e-05	1.7e-05
2.72	0.004124	0.000191	6.9e-05	0.000122
2.73	-0.000688	0.000175	6.7e-05	0.000108
2.74	0.00403	9.9e-05	6.3e-05	3.6e-05
2.75	0.0065	8.5e-05	7.1e-05	1.4e-05
2.76	0.000312	0.000142	8.3e-05	5.9e-05
2.77	-0.000806	0.000197	7.3e-05	0.000124
2.78	0.005147	0.000141	4.9e-05	9.2e-05
2.79	0.006764	0.00016	4.5e-05	0.000115
2.8	0.003788	0.000215	4.3e-05	0.000172
2.81	0.002537	0.000184	4.1e-05	0.000143
2.82	0.006785	0.000143	6e-05	8.3e-05
2.83	0.007861	0.000166	8.2e-05	8.4e-05
2.84	0.005817	0.000147	9.9e-05	4.8e-05
2.85	0.009781	0.000113	8e-05	3.3e-05
2.86	0.013816	0.000232	5.3e-05	0.000179
2.87	0.009063	0.000304	6.8e-05	0.000236
2.88	0.003848	0.000227	8.6e-05	0.000141
2.89	0.005176	0.000159	8.7e-05	7.2e-05
2.9	0.005107	0.000287	9.4e-05	0.000193
2.91	0.005467	0.000342	8.3e-05	0.000259
2.92	0.011047	0.000193	5.9e-05	0.000134
2.93	0.009541	0.000173	7.3e-05	0.0001
2.94	0.003027	0.000222	8.1e-05	0.000141
2.95	0.003435	0.000198	6.4e-05	0.000134
2.96	0.002905	0.000127	6.3e-05	6.4e-05
2.97	0.002665	0.0001	6.9e-05	3.1e-05
2.98	0.009364	0.000101	5.9e-05	4.2e-05
2.99	0.010432	0.000151	4.8e-05	0.000103
3	0.003303	0.00029	6.4e-05	0.000226
3.01	0.000254	0.000297	8.2e-05	0.000215
3.02	0.00147	0.000168	6.3e-05	0.000105
3.03	-0.000463	0.000157	5.6e-05	0.000101
3.04	-0.00043	0.000275	8.5e-05	0.00019
3.05	0.006618	0.000286	6.4e-05	0.000222
3.06	0.010314	0.000104	2.8e-05	7.6e-05
3.07	0.010106	5e-05	5.7e-05	-7e-06
3.08	0.010894	0.00027	8.4e-05	0.000186
3.09	0.00794	0.000326	5.4e-05	0.000272
3.1	0.007247	0.000174	4.3e-05	0.000131
3.11	0.013633	4.2e-05	8.6e-05	-4.4e-05
3.12	0.017589	0.000151	8.6e-05	6.5e-05
3.13	0.017951	0.000379	5.1e-05	0.000328
3.14	0.021223	0.000312	6.6e-05	0.000246
3.15	0.019507	0.00024	8.9e-05	0.000151
3.16	0.010949	0.000312	6.7e-05	0.000245
3.17	0.009803	0.000241	5.2e-05	0.000189
3.18	0.01618	0.000195	6.6e-05	0.000129
3.19	0.017152	0.000254	6.9e-05	0.000185
3.2	0.012066	0.000179	7.3e-05	0.000106
3.21	0.008808	0.00014	9.1e-05	4.9e-05
3.22	0.010247	0.000215	8.7e-05	0.000128
3.23	0.01445	0.000121	7.8e-05	4.3e-05
3.24	0.016952	0.000131	6.9e-05	6.2e-05
3.25	0.01659	0.000251	6.2e-05	0.000189
3.26	0.013141	0.000209	9.3e-05	0.000116
3.27	0.005276	0.000177	9.4e-05	8.3e-05
3.28	0.003236	0.000252	7.1e-05	0.000181
3.29	0.008074	0.000254	7.9e-05	0.000175
3.3	0.006271	0.000179	7.1e-05	0.000108
3.31	0.001979	0.000192	6.4e-05	0.000128
3.32	0.000482	0.000134	8.5e-05	4.9e-05
3.33	-0.002842	7.6e-05	9.2e-05	-1.6e-05
3.34	0.000318	0.000189	8e-05	0.000109
3.35	0.008226	0.000239	7.6e-05	0.000163
3.36	0.007297	0.000183	8.7e-05	9.6e-05
3.37	0.004794	0.000181	9.3e-05	8.8e-05
3.38	0.005874	0.000316	7.9e-05	0.000237
3.39	0.005655	0.000262	6.4e-05	0.000198
3.4	0.005396	0.00011	7.4e-05	3.6e-05
3.41	0.005987	0.000188	9.7e-05	9.1e-05
3.42	0.00582	0.000184	9.7e-05	8.7e-05
3.43	0.009431	0.000103	8.6e-05	1.7e-05
3.44	0.013918	0.00012	8.2e-05	3.8e-05
3.45	0.01075	0.000178	8.1e-05	9.7e-05
3.46	0.006549	0.000213	8.4e-05	0.000129
3.47	0.009004	0.00017	8.7e-05	8.3e-05
3.48	0.011848	0.000187	8.8e-05	9.9e-05
3.49	0.01226	0.000209	7.9e-05	0.00013
3.5	0.012243	0.000172	7.4e-05	9.8e-05
3.51	0.009197	0.00018	8.5e-05	9.5e-05
3.52	0.004172	0.000311	9.4e-05	0.000217
3.53	0.000489	0.000263	8.9e-05	0.000174
3.54	0.001856	0.000104	8e-05	2.4e-05
3.55	0.002919	0.000248	8.7e-05	0.000161
3.56	-6.4e-05	0.000293	9e-05	0.000203
3.57	-2.7e-05	0.000167	6.8e-05	9.9e-05
3.58	0.000599	0.000132	6.5e-05	6.7e-05
3.59	-0.001314	0.00012	8.5e-05	3.5e-05
3.6	-0.000356	0.000118	9.8e-05	2e-05
3.61	0.001578	0.000162	0.000107	5.5e-05
3.62	-0.002849	0.000216	9.8e-05	0.000118
3.63	-0.005939	0.000141	7.4e-05	6.7e-05
3.64	-0.0003	0.000108	7.4e-05	3.4e-05
3.65	0.004947	0.000208	9.9e-05	0.000109
3.66	0.006935	0.000187	0.000101	8.6e-05
3.67	0.004267	0.000119	8e-05	3.9e-05
3.68	-0.000233	0.000243	6.7e-05	0.000176
3.69	0.00144	0.000257	7.8e-05	0.000179
3.7	0.003801	7.8e-05	0.000102	-2.4e-05
3.71	0.001474	7.1e-05	0.000103	-3.2e-05
3.72	0.001972	0.000196	8.1e-05	0.000115
3.73	0.006553	0.000123	7.3e-05	5e-05
3.74	0.008108	5.3e-05	9.1e-05	-3.8e-05
3.75	0.006399	0.000182	0.0001	8.2e-05
3.76	0.003994	0.000166	7.7e-05	8.9e-05
3.77	0.000762	0.000117	8e-05	3.7e-05
3.78	-0.000238	0.000203	0.0001	0.000103
3.79	0.005555	0.000168	9.2e-05	7.6e-05
3.8	0.011386	0.000185	0.000104	8.1e-05
3.81	0.008903	0.000229	0.000117	0.000112
3.82	0.002775	0.000102	8.9e-05	1.3e-05
3.83	0.000232	0.00011	8.9e-05	2.1e-05
3.84	0.006041	0.000205	0.000101	0.000104
3.85	0.011463	0.000118	8.5e-05	3.3e-05
3.86	0.006752	8.5e-05	8.9e-05	-4e-06
3.87	0.001975	0.000195	9.8e-05	9.7e-05
3.88	0.004199	0.000178	8.3e-05	9.5e-05
3.89	0.00496	0.000154	8e-05	7.4e-05
3.9	0.002831	0.000237	0.0001	0.000137
3.91	0.004084	0.000292	0.000111	0.000181
3.92	0.006593	0.000235	0.000101	0.000134
3.93	0.00365	0.000204	9.2e-05	0.000112
3.94	0.000636	0.000288	0.000103	0.000185
3.95	0.004951	0.000171	0.000112	5.9e-05
3.96	0.011535	7.2e-05	9.8e-05	-2.6e-05
3.97	0.016596	0.000216	9.7e-05	0.000119
3.98	0.0173	0.000355	0.00011	0.000245
3.99	0.010708	0.000332	0.000102	0.00023
4	0.00734	0.000247	0.000105	0.000142
4.01	0.012303	0.000173	0.000122	5.1e-05
4.02	0.01577	0.000141	0.0001	4.1e-05
4.03	0.014607	0.000256	7.9e-05	0.000177
4.04	0.012417	0.000186	9.9e-05	8.7e-05
4.05	0.009884	5.2e-05	0.000117	-6.5e-05
4.06	0.010117	0.000208	0.000106	0.000102
4.07	0.011691	0.000293	9.6e-05	0.000197
4.08	0.009622	0.000155	0.000107	4.8e-05
4.09	0.008086	6.3e-05	9.6e-05	-3.3e-05
4.1	0.009505	0.00011	7e-05	4e-05
4.11	0.009743	0.000152	9.4e-05	5.8e-05
4.12	0.008478	0.000221	0.000113	0.000108
4.13	0.005928	0.000282	0.000109	0.000173
4.14	0.000279	0.000262	0.000118	0.000144
4.15	-0.002451	0.00026	0.000117	0.000143
4.16	0.001014	0.00017	0.000107	6.3e-05
4.17	0.000679	9.8e-05	0.000107	-9e-06
4.18	-0.00464	0.000151	0.000102	4.9e-05
4.19	-0.002225	0.00024	9.2e-05	0.000148
4.2	0.004754	0.000152	8.2e-05	7e-05
4.21	0.007696	5.4e-05	8.1e-05	-2.7e-05
4.22	0.007418	0.000211	9.9e-05	0.000112
4.23	0.002827	0.000249	0.00011	0.000139
4.24	0.000505	0.000148	0.000106	4.2e-05
4.25	0.001419	0.000186	0.000119	6.7e-05
4.26	-0.002591	0.000263	0.000122	0.000141
4.27	-0.007425	0.000319	9.9e-05	0.00022
4.28	-0.00302	0.000202	0.000101	0.000101
4.29	0.004055	8e-06	0.000117	-0.000109
4.3	0.00278	7.9e-05	0.000107	-2.8e-05
4.31	0.00134	0.000327	0.000104	0.000223
4.32	0.003578	0.000201	0.000121	8e-05
4.33	0.002389	5.5e-05	0.000117	-6.2e-05
4.34	0.002501	0.000237	0.000107	0.00013
4.35	0.003882	0.000186	0.00013	5.6e-05
4.36	0.003565	8.8e-05	0.000143	-5.5e-05
4.37	0.0029	0.00021	0.000119	9.1e-05
4.38	0.008389	0.000314	0.00011	0.000204
4.39	0.015476	0.000267	0.00011	0.000157
4.4	0.010837	0.000269	9.8e-05	0.000171
4.41	0.007909	0.000331	0.000116	0.000215
4.42	0.009832	0.000243	0.000131	0.000112
4.43	0.000743	0.000142	0.000108	3.4e-05
4.44	-0.007825	7.3e-05	9.5e-05	-2.2e-05
4.45	-0.004669	0.000184	0.000108	7.6e-05
4.46	-0.003714	0.000276	0.000114	0.000162
4.47	-0.009141	0.00014	0.000107	3.3e-05
4.48	-0.010137	0.000157	0.000107	5e-05
4.49	-0.005354	0.000226	0.000114	0.000112
4.5	-0.002463	0.000184	0.00011	7.4e-05
4.51	0.000984	0.00015	0.000114	3.6e-05
4.52	0.003613	0.000132	0.000114	1.8e-05
4.53	0.003809	0.000129	0.000114	1.5e-05
4.54	0.004544	0.000188	0.000126	6.2e-05
4.55	0.001454	0.000281	0.00012	0.000161
4.56	0.001993	0.000219	9.5e-05	0.000124
4.57	0.007848	0.000132	0.000101	3.1e-05
4.58	0.004767	0.000178	0.000132	4.6e-05
4.59	-0.001098	0.000282	0.000142	0.00014
4.6	-0.001403	0.000297	0.000123	0.000174
4.61	0.001435	0.000199	0.000113	8.6e-05
4.62	0.008029	5.2e-05	0.000132	-8e-05
4.63	0.008381	-1.1e-05	0.000132	-0.000143
4.64	0.003574	0.000276	0.000123	0.000153
4.65	0.004846	0.000374	0.000127	0.000247
4.66	0.006212	9.9e-05	0.00013	-3.1e-05
4.67	0.005234	0.000114	0.000126	-1.2e-05
4.68	0.004677	0.000277	0.000115	0.000162
4.69	0.006035	0.000264	0.000118	0.000146
4.7	0.009001	0.000251	0.000144	0.000107
4.71	0.005539	0.000202	0.000143	5.9e-05
4.72	-9.9e-05	-3.9e-05	0.000119	-0.000158
4.73	-0.000512	6.8e-05	0.00012	-5.2e-05
4.74	-0.003131	0.000397	0.000135	0.000262
4.75	-0.005103	0.000229	0.00012	0.000109
4.76	0.002203	1.1e-05	0.000106	-9.5e-05
4.77	0.009961	0.000124	0.000123	1e-06
4.78	0.008616	0.000243	0.000126	0.000117
4.79	0.01338	0.000148	0.000105	4.3e-05
4.8	0.02035	0.000207	0.000113	9.4e-05
4.81	0.011471	0.000266	0.000136	0.00013
4.82	0.003453	0.000134	0.000129	5e-06
4.83	0.008303	0.000168	0.000122	4.6e-05
4.84	0.011218	0.000219	0.000136	8.3e-05
4.85	0.008183	0.00017	0.000129	4.1e-05
4.86	0.007599	0.000158	0.00011	4.8e-05
4.87	0.008461	0.000233	0.000111	0.000122
4.88	0.008346	0.000239	0.000111	0.000128
4.89	0.009262	0.000177	0.000115	6.2e-05
4.9	0.008681	0.000172	0.000141	3.1e-05
4.91	0.005292	0.000156	0.000159	-3e-06
4.92	0.006038	0.000264	0.000147	0.000117
4.93	0.013278	0.000257	0.000127	0.00013
4.94	0.01846	8.9e-05	0.00012	-3.1e-05
4.95	0.017059	0.000175	0.000132	4.3e-05
4.96	0.013822	0.000181	0.000138	4.3e-05
4.97	0.010067	9.7e-05	0.000127	-3e-05
4.98	0.007697	0.000193	0.00012	7.3e-05
4.99	0.009683	0.000208	0.000118	9e-05
5	0.013404	4.8e-05	0.000128	-8e-05
5.01	0.015283	2.8e-05	0.000139	-0.000111
5.02	0.009771	0.000157	0.000123	3.4e-05
5.03	0.004649	0.000167	0.00011	5.7e-05
5.04	0.009201	0.000187	0.000138	4.9e-05
5.05	0.010811	0.000144	0.000157	-1.3e-05
5.06	0.00542	0.000135	0.000149	-1.4e-05
5.07	0.003069	0.000213	0.000146	6.7e-05
5.08	0.006035	0.000199	0.000131	6.8e-05
5.09	0.006904	0.000113	0.000127	-1.4e-05
5.1	0.002023	3.5e-05	0.000137	-0.000102
5.11	-0.001398	0.000185	0.000127	5.8e-05
5.12	0.002433	0.000319	0.000128	0.000191
5.13	0.007745	0.000157	0.000148	9e-06
5.14	0.005982	0.000173	0.000143	3e-05
5.15	0.00243	0.000342	0.000123	0.000219
5.16	0.004778	0.000205	0.000138	6.7e-05
5.17	0.009678	2e-05	0.000158	-0.000138
5.18	0.00629	0.000148	0.000141	7e-06
5.19	-0.000417	0.00031	0.000118	0.000192
5.2	0.000471	0.000138	0.000132	6e-06
5.21	-0.001279	5.9e-05	0.000147	-8.8e-05
5.22	-0.001789	0.000174	0.00014	3.4e-05
5.23	0.004274	0.000244	0.000143	0.000101
5.24	0.005293	0.000215	0.000144	7.1e-05
5.25	0.006142	0.000107	0.000126	-1.9e-05
5.26	0.010454	0.000163	0.000131	3.2e-05
5.27	0.005017	0.000246	0.000146	0.0001
5.28	-0.00252	0.000177	0.00013	4.7e-05
5.29	-5.2e-05	0.000112	0.000121	-9e-06
5.3	0.004607	0.000151	0.000129	2.2e-05
5.31	0.001531	0.000162	0.000129	3.3e-05
5.32	-0.003829	0.000112	0.000123	-1.1e-05
5.33	0.000514	0.000157	0.000133	2.4e-05
5.34	0.01079	9.9e-05	0.000142	-4.3e-05
5.35	0.011829	0.00013	0.000124	6e-06
5.36	0.008353	0.000285	0.00012	0.000165
5.37	0.007014	0.000299	0.000141	0.000158
5.38	0.005935	0.00027	0.000144	0.000126
5.39	0.009469	0.000216	0.000143	7.3e-05
5.4	0.013137	0.000141	0.00014	1e-06
5.41	0.008675	0.00014	0.000128	1.2e-05
5.42	0.006578	0.00023	0.000146	8.4e-05
5.43	0.010702	0.000306	0.00017	0.000136
5.44	0.007869	0.000244	0.000145	9.9e-05
5.45	0.004885	0.000201	0.00012	8.1e-05
5.46	0.011351	0.000177	0.000128	4.9e-05
5.47	0.015503	0.000128	0.000132	-4e-06
5.48	0.011814	0.000201	0.000139	6.2e-05
5.49	0.009228	0.000282	0.000153	0.000129
5.5	0.010706	0.000229	0.000159	7e-05
5.51	0.012529	0.000169	0.000158	1.1e-05
5.52	0.012066	0.000216	0.000148	6.8e-05
5.53	0.00902	0.0002	0.000127	7.3e-05
5.54	0.003202	0.000149	0.00014	9e-06
5.55	-0.002131	0.000179	0.000161	1.8e-05
5.56	0.000133	0.000191	0.000153	3.8e-05
5.57	0.007293	0.00021	0.000134	7.6e-05
5.58	0.005662	0.000201	0.000137	6.4e-05
5.59	-0.000669	0.000263	0.000152	0.000111
5.6	0.004373	0.00032	0.00014	0.00018
5.61	0.011084	0.000174	0.00013	4.4e-05
5.62	0.007538	0.000123	0.000149	-2.6e-05
5.63	0.004868	0.000267	0.000169	9.8e-05
5.64	0.008084	0.000264	0.000169	9.5e-05
5.65	0.010002	9e-05	0.000147	-5.7e-05
5.66	0.009903	0.000162	0.00014	2.2e-05
5.67	0.010754	0.000267	0.00016	0.000107
5.68	0.0081	0.000138	0.000168	-3e-05
5.69	0.002903	9.1e-05	0.00016	-6.9e-05
5.7	0.005095	0.000269	0.000155	0.000114
5.71	0.00806	0.000305	0.000163	0.000142
5.72	0.001505	0.000151	0.000174	-2.3e-05
5.73	0.000798	0.000124	0.000162	-3.8e-05
5.74	0.007502	0.000168	0.000134	3.4e-05
5.75	0.011308	0.000199	0.00015	4.9e-05
5.76	0.014374	8.3e-05	0.000171	-8.8e-05
5.77	0.016248	0.00012	0.000144	-2.4e-05
5.78	0.013956	0.000313	0.000139	0.000174
5.79	0.010189	0.000299	0.000183	0.000116
5.8	0.007596	0.000318	0.000181	0.000137
5.81	0.007581	0.000315	0.000142	0.000173
5.82	0.009366	0.000234	0.000155	7.9e-05
5.83	0.009941	0.000129	0.000182	-5.3e-05
5.84	0.011181	0.000101	0.000168	-6.7e-05
5.85	0.012314	0.000186	0.000164	2.2e-05
5.86	0.012861	0.000227	0.000164	6.3e-05
5.87	0.011575	0.000251	0.000156	9.5e-05
5.88	0.008702	0.00025	0.000172	7.8e-05
5.89	0.011884	0.000184	0.000181	3e-06
5.9	0.015165	0.000209	0.000153	5.6e-05
5.91	0.012247	0.000305	0.000133	0.000172
5.92	0.011825	0.000373	0.000153	0.00022
5.93	0.01532	0.000249	0.000177	7.2e-05
5.94	0.016182	0.000118	0.000171	-5.3e-05
5.95	0.015107	0.000228	0.00016	6.8e-05
5.96	0.012233	0.000394	0.000168	0.000226
5.97	0.006007	0.000422	0.000171	0.000251
5.98	0.001922	0.000249	0.00015	9.9e-05
5.99	0.005344	0.000135	0.000142	-7e-06
6	0.008769	0.000182	0.000168	1.4e-05
6.01	0.00699	0.000222	0.000185	3.7e-05
6.02	0.004896	0.000228	0.000182	4.6e-05
6.03	0.005197	0.000113	0.000186	-7.3e-05
6.04	0.005762	9e-05	0.000186	-9.6e-05
6.05	0.00523	0.000269	0.000168	0.000101
6.06	0.005896	0.000274	0.000174	0.0001
6.07	0.009709	0.00016	0.000186	-2.6e-05
6.08	0.009885	0.000225	0.000174	5.1e-05
6.09	0.007549	0.000243	0.000161	8.2e-05
6.1	0.006842	0.000208	0.000168	4e-05
6.11	0.00741	0.000242	0.000192	5e-05
6.12	0.012749	0.000105	0.000177	-7.2e-05
6.13	0.013054	8.1e-05	0.000152	-7.1e-05
6.14	0.007434	0.00032	0.000176	0.000144
6.15	0.006665	0.000438	0.0002	0.000238
6.16	0.005076	0.000782	0.000178	0.000604
6.17	0.002066	0.001555	0.000156	0.001399
6.18	0.006638	0.002163	0.00018	0.001983
6.19	0.015722	0.002686	0.000204	0.002482
6.2	0.023176	0.003517	0.000197	0.00332
6.21	0.028554	0.004337	0.00019	0.004147
6.22	0.032693	0.005106	0.000178	0.004928
6.23	0.037991	0.006055	0.000179	0.005876
6.24	0.046498	0.006938	0.000198	0.00674
6.25	0.051242	0.00786	0.000197	0.007663
6.26	0.056356	0.008946	0.000195	0.008751
6.27	0.062711	0.009801	0.000208	0.009593
6.28	0.062156	0.010621	0.000196	0.010425
6.29	0.067428	0.011686	0.000173	0.011513
6.3	0.077912	0.012716	0.000194	0.012522
6.31	0.07883	0.013696	0.000213	0.013483
6.32	0.081033	0.014798	0.000211	0.014587
6.33	0.087299	0.015886	0.000224	0.015662
6.34	0.086984	0.016916	0.000229	0.016687
6.35	0.089459	0.017898	0.000204	0.017694
6.36	0.100597	0.018775	0.000196	0.018579
6.37	0.106978	0.01985	0.000216	0.019634
6.38	0.110025	0.021058	0.000231	0.020827
6.39	0.117712	0.021923	0.000228	0.021695
6.4	0.121918	0.022706	0.000227	0.022479
6.41	0.126859	0.023763	0.000228	0.023535
6.42	0.136426	0.024883	0.000215	0.024668
6.43	0.14163	0.025843	0.0002	0.025643
6.44	0.141535	0.026688	0.000205	0.026483
6.45	0.144595	0.027581	0.000239	0.027342
6.46	0.147914	0.028645	0.000247	0.028398
6.47	0.147417	0.029739	0.000224	0.029515
6.48	0.150591	0.030666	0.000218	0.030448
6.49	0.156664	0.031726	0.000221	0.031505
6.5	0.159764	0.032877	0.000232	0.032645
6.51	0.163689	0.033732	0.000246	0.033486
6.52	0.170872	0.034621	0.000244	0.034377
6.53	0.178133	0.035845	0.000245	0.0356
6.54	0.183364	0.036979	0.000248	0.036731
6.55	0.188386	0.037902	0.000244	0.037658
6.56	0.193264	0.038957	0.000242	0.038715
6.57	0.192237	0.040037	0.000249	0.039788
6.58	0.190994	0.040959	0.00023	0.040729
6.59	0.194834	0.042023	0.00022	0.041803
6.6	0.199558	0.043127	0.000235	0.042892
6.61	0.208172	0.044092	0.000222	0.04387
6.62	0.212221	0.045274	0.000214	0.04506
6.63	0.206981	0.046373	0.00022	0.046153
6.64	0.207983	0.047207	0.000227	0.04698
6.65	0.213387	0.048272	0.000263	0.048009
6.66	0.215691	0.049327	0.000271	0.049056
6.67	0.222409	0.050069	0.000223	0.049846
6.68	0.228858	0.051118	0.000206	0.050912
6.69	0.230544	0.052375	0.000226	0.052149
6.7	0.236218	0.053199	0.000241	0.052958
6.71	0.241853	0.054086	0.000248	0.053838
6.72	0.242948	0.055319	0.000244	0.055075
6.73	0.247323	0.056322	0.000234	0.056088
6.74	0.253987	0.057284	0.000248	0.057036
6.75	0.261613	0.058432	0.000261	0.058171
6.76	0.268757	0.059263	0.000244	0.059019
6.77	0.271925	0.060125	0.000241	0.059884
6.78	0.270958	0.061349	0.000253	0.061096
6.79	0.271646	0.062214	0.000242	0.061972
6.8	0.280555	0.063014	0.000233	0.062781
6.81	0.288804	0.064204	0.000254	0.06395
6.82	0.288069	0.065215	0.000272	0.064943
6.83	0.290584	0.066121	0.000257	0.065864
6.84	0.298151	0.067246	0.000243	0.067003
6.85	0.299092	0.068229	0.000242	0.067987
6.86	0.299778	0.069091	0.000229	0.068862
6.87	0.305198	0.070208	0.000235	0.069973
6.88	0.307917	0.07131	0.000256	0.071054
6.89	0.31032	0.07228	0.000252	0.072028
6.9	0.316245	0.073495	0.000248	0.073247
6.91	0.319914	0.074542	0.000265	0.074277
6.92	0.323083	0.075268	0.000274	0.074994
6.93	0.328644	0.076451	0.000255	0.076196
6.94	0.332447	0.077725	0.000252	0.077473
6.95	0.33361	0.07847	0.000259	0.078211
6.96	0.338091	0.079441	0.000252	0.079189
6.97	0.345156	0.080804	0.000261	0.080543
6.98	0.346661	0.081828	0.000278	0.08155
6.99	0.345629	0.082702	0.000278	0.082424
7	0.349599	0.083882	0.000283	0.083599
7.01	0.35489	0.084911	0.000315	0.084596
7.02	0.355377	0.085832	0.000326	0.085506
7.03	0.355117	0.086988	0.000303	0.086685
7.04	0.359738	0.087977	0.000297	0.08768
7.05	0.365068	0.088769	0.00031	0.088459
7.06	0.366814	0.089896	0.000311	0.089585
7.07	0.371158	0.09103	0.000318	0.090712
7.08	0.378526	0.091764	0.000318	0.091446
7.09	0.386563	0.092699	0.00032	0.092379
7.1	0.394767	0.093868	0.000346	0.093522
7.11	0.405131	0.094839	0.000348	0.094491
7.12	0.414669	0.095845	0.000328	0.095517
7.13	0.416829	0.096816	0.000343	0.096473
7.14	0.416947	0.09766	0.000373	0.097287
7.15	0.41942	0.098764	0.000371	0.098393
7.16	0.426601	0.099889	0.000366	0.099523
7.17	0.435977	0.10071	0.00038	0.10033
7.18	0.440222	0.101674	0.000378	0.101296
7.19	0.44158	0.102842	0.000353	0.102489
7.2	0.447919	0.10379	0.000358	0.103432
7.21	0.461998	0.104739	0.00038	0.104359
7.22	0.471506	0.105964	0.000376	0.105588
7.23	0.467594	0.106882	0.000374	0.106508
7.24	0.462176	0.107728	0.000388	0.10734
7.25	0.466408	0.10898	0.00039	0.10859
7.26	0.473319	0.110009	0.000374	0.109635
7.27	0.475577	0.110779	0.000374	0.110405
7.28	0.480274	0.1118	0.000385	0.111415
7.29	0.492715	0.1129	0.000381	0.112519
7.3	0.501038	0.113885	0.000376	0.113509
7.31	0.501006	0.114963	0.00039	0.114573
7.32	0.505257	0.116131	0.000402	0.115729
7.33	0.512553	0.117214	0.000392	0.116822
7.34	0.514362	0.118268	0.000384	0.117884
7.35	0.514239	0.119239	0.000399	0.11884
7.36	0.516581	0.120186	0.000412	0.119774
7.37	0.520661	0.12123	0.000403	0.120827
7.38	0.525902	0.122295	0.000387	0.121908
7.39	0.531785	0.123349	0.00038	0.122969
7.4	0.535586	0.124443	0.000375	0.124068
7.41	0.540424	0.12552	0.000381	0.125139
7.42	0.551137	0.126448	0.000401	0.126047
7.43	0.556205	0.127398	0.000405	0.126993
7.44	0.552228	0.128348	0.000395	0.127953
7.45	0.556425	0.129228	0.000383	0.128845
7.46	0.5649	0.130352	0.000385	0.129967
7.47	0.567237	0.131511	0.000413	0.131098
7.48	0.574792	0.132371	0.00041	0.131961
7.49	0.582195	0.133258	0.000378	0.13288
7.5	0.579794	0.13434	0.000391	0.133949
7.51	0.580762	0.135269	0.000417	0.134852
7.52	0.591041	0.136153	0.000408	0.135745
7.53	0.595452	0.137246	0.000422	0.136824
7.54	0.593064	0.138262	0.00043	0.137832
7.55	0.600993	0.13925	0.000387	0.138863
7.56	0.61134	0.140349	0.000378	0.139971
7.57	0.610795	0.141374	0.00042	0.140954
7.58	0.612806	0.142406	0.000425	0.141981
7.59	0.620357	0.143485	0.0004	0.143085
7.6	0.621902	0.144563	0.0004	0.144163
7.61	0.624379	0.14563	0.000404	0.145226
7.62	0.630608	0.146638	0.000395	0.146243
7.63	0.633067	0.147645	0.000391	0.147254
7.64	0.638609	0.148754	0.000401	0.148353
7.65	0.647276	0.149782	0.000413	0.149369
7.66	0.647112	0.15076	0.000411	0.150349
7.67	0.648765	0.151831	0.000407	0.151424
7.68	0.658568	0.152809	0.000412	0.152397
7.69	0.662595	0.153734	0.000416	0.153318
7.7	0.658334	0.154688	0.000398	0.15429
7.71	0.656968	0.155631	0.000377	0.155254
7.72	0.664057	0.156704	0.000389	0.156315
7.73	0.670159	0.157767	0.000403	0.157364
7.74	0.670095	0.158735	0.000388	0.158347
7.75	0.671052	0.159692	0.000379	0.159313
7.76	0.676797	0.160729	0.000396	0.160333
7.77	0.682335	0.161805	0.0004	0.161405
7.78	0.683556	0.162713	0.000389	0.162324
7.79	0.689829	0.163727	0.000397	0.16333
7.8	0.699912	0.165027	0.000399	0.164628
7.81	0.701425	0.165897	0.000395	0.165502
7.82	0.701748	0.166605	0.00041	0.166195
7.83	0.707307	0.167825	0.00042	0.167405
7.84	0.711789	0.168804	0.000387	0.168417
7.85	0.713667	0.169496	0.000349	0.169147
7.86	0.714938	0.170608	0.000374	0.170234
7.87	0.72012	0.171779	0.0004	0.171379
7.88	0.725633	0.172723	0.000373	0.17235
7.89	0.72841	0.173717	0.000366	0.173351
7.9	0.736333	0.174816	0.000374	0.174442
7.91	0.745175	0.175857	0.000365	0.175492
7.92	0.749214	0.176728	0.000362	0.176366
7.93	0.755521	0.177599	0.00036	0.177239
7.94	0.763068	0.178642	0.000353	0.178289
7.95	0.768167	0.179668	0.000358	0.17931
7.96	0.771808	0.180729	0.000365	0.180364
7.97	0.774813	0.181923	0.000365	0.181558
7.98	0.780766	0.182953	0.00036	0.182593
7.99	0.785989	0.183875	0.000351	0.183524
8	0.785474	0.184953	0.000353	0.1846
8.01	0.78508	0.186029	0.00036	0.185669
8.02	0.785181	0.187037	0.000352	0.186685
8.03	0.782285	0.188087	0.000335	0.187752
8.04	0.781113	0.189053	0.000337	0.188716
8.05	0.788183	0.190042	0.000339	0.189703
8.06	0.796539	0.191163	0.000341	0.190822
8.07	0.798368	0.192188	0.000347	0.191841
8.08	0.793323	0.19313	0.000346	0.192784
8.09	0.794972	0.194163	0.000355	0.193808
8.1	0.806509	0.195195	0.00036	0.194835
8.11	0.815265	0.196043	0.000331	0.195712
8.12	0.817285	0.197058	0.000308	0.19675
8.13	0.817351	0.19828	0.000332	0.197948
8.14	0.82103	0.199232	0.000344	0.198888
8.15	0.824054	0.200135	0.000323	0.199812
8.16	0.82811	0.20121	0.000321	0.200889
8.17	0.835837	0.202198	0.000318	0.20188
8.18	0.839038	0.20314	0.000314	0.202826
8.19	0.837599	0.204123	0.000315	0.203808
8.2	0.843087	0.205075	0.000317	0.204758
8.21	0.850289	0.20607	0.000325	0.205745
8.22	0.850753	0.207208	0.000313	0.206895
8.23	0.855126	0.208301	0.000292	0.208009
8.24	0.863442	0.209207	0.000284	0.208923
8.25	0.864979	0.210089	0.000286	0.209803
8.26	0.86303	0.211135	0.000294	0.210841
8.27	0.868822	0.212273	0.000286	0.211987
8.28	0.873594	0.213262	0.000257	0.213005
8.29	0.867765	0.214313	0.000243	0.21407
8.3	0.866224	0.21544	0.000276	0.215164
8.31	0.875763	0.216325	0.000306	0.216019
8.32	0.87931	0.217267	0.000274	0.216993
8.33	0.872066	0.218358	0.000244	0.218114
8.34	0.871832	0.219365	0.000255	0.21911
8.35	0.8783	0.220384	0.000255	0.220129
8.36	0.880155	0.221489	0.00025	0.221239
8.37	0.88118	0.222461	0.000249	0.222212
8.38	0.883573	0.223407	0.00024	0.223167
8.39	0.88569	0.22455	0.000225	0.224325
8.4	0.888867	0.225565	0.000227	0.225338
8.41	0.893388	0.226435	0.000236	0.226199
8.42	0.89721	0.227512	0.000222	0.22729
8.43	0.899811	0.228552	0.000205	0.228347
8.44	0.899642	0.22944	0.000204	0.229236
8.45	0.899072	0.230508	0.000211	0.230297
8.46	0.899027	0.231626	0.000199	0.231427
8.47	0.900308	0.232393	0.000189	0.232204
8.48	0.907523	0.233196	0.000182	0.233014
8.49	0.916871	0.234406	0.000161	0.234245
8.5	0.922164	0.235491	0.000156	0.235335
8.51	0.922878	0.23638	0.000166	0.236214
8.52	0.923337	0.237363	0.000181	0.237182
8.53	0.923053	0.238296	0.000194	0.238102
8.54	0.925065	0.239313	0.000184	0.239129
8.55	0.932699	0.240413	0.000178	0.240235
8.56	0.939615	0.241247	0.000177	0.24107
8.57	0.938894	0.242121	0.000172	0.241949
8.58	0.93782	0.243293	0.000163	0.24313
8.59	0.94847	0.244313	0.000143	0.24417
8.6	0.959295	0.245251	0.000138	0.245113
8.61	0.956626	0.246441	0.000146	0.246295
8.62	0.954625	0.247505	0.000132	0.247373
8.63	0.96232	0.248427	0.000119	0.248308
8.64	0.963008	0.249559	0.000124	0.249435
8.65	0.958484	0.250578	0.000124	0.250454
8.66	0.963851	0.251482	0.000108	0.251374
8.67	0.974089	0.252609	9.8e-05	0.252511
8.68	0.980337	0.253695	0.000114	0.253581
8.69	0.984557	0.25456	0.000101	0.254459
8.7	0.990019	0.255644	6.4e-05	0.25558
8.71	0.99195	0.256944	7.4e-05	0.25687
8.72	0.994906	0.257868	9e-05	0.257778
8.73	1.00724	0.258741	8.3e-05	0.258658
8.74	1.0097	0.259828	8e-05	0.259748
8.75	1.00378	0.260773	6.2e-05	0.260711
8.76	1.01043	0.26188	5.5e-05	0.261825
8.77	1.01986	0.263118	6.5e-05	0.263053
8.78	1.01962	0.263961	5e-05	0.263911
8.79	1.02186	0.264791	2.7e-05	0.264764
8.8	1.033	0.265958	3.4e-05	0.265924
8.81	1.04218	0.266911	4.2e-05	0.266869
8.82	1.0457	0.267687	1.9e-05	0.267668
8.83	1.04811	0.268779	1e-05	0.268769
8.84	1.05268	0.269832	1.3e-05	0.269819
8.85	1.05772	0.270789	-8e-06	0.270797
8.86	1.05756	0.271884	-1.5e-05	0.271899
8.87	1.05704	0.272837	-2.3e-05	0.27286
8.88	1.06392	0.273719	-4.4e-05	0.273763
8.89	1.06984	0.274778	-3.1e-05	0.274809
8.9	1.07217	0.275814	-2.4e-05	0.275838
8.91	1.07827	0.276674	-4.2e-05	0.276716
8.92	1.08532	0.277774	-4.1e-05	0.277815
8.93	1.09037	0.278847	-5.8e-05	0.278905
8.94	1.0963	0.279603	-0.0001	0.279703
8.95	1.10102	0.280579	-0.00011	0.280689
8.96	1.10137	0.28159	-0.000108	0.281698
8.97	1.10465	0.282475	-0.000127	0.282602
8.98	1.1127	0.283568	-0.00013	0.283698
8.99	1.11469	0.284741	-0.000131	0.284872
9	1.11548	0.285721	-0.000153	0.285874
9.01	1.12274	0.286702	-0.000163	0.286865
9.02	1.12775	0.287861	-0.000171	0.288032
9.03	1.13244	0.288855	-0.000198	0.289053
9.04	1.14046	0.289838	-0.000212	0.29005
9.05	1.14317	0.290906	-0.000206	0.291112
9.06	1.14515	0.29184	-0.000217	0.292057
9.07	1.15394	0.292888	-0.000245	0.293133
9.08	1.1599	0.293997	-0.000257	0.294254
9.09	1.1601	0.295074	-0.000255	0.295329
9.1	1.16402	0.296056	-0.000277	0.296333
9.11	1.16816	0.296947	-0.000308	0.297255
9.12	1.1687	0.298092	-0.000311	0.298403
9.13	1.17621	0.299346	-0.000318	0.299664
9.14	1.18433	0.300244	-0.000322	0.300566
9.15	1.18358	0.30107	-0.00032	0.30139
9.16	1.1856	0.302158	-0.000356	0.302514
9.17	1.19348	0.303123	-0.000397	0.30352
9.18	1.19821	0.303959	-0.000399	0.304358
9.19	1.20185	0.305058	-0.000393	0.305451
9.2	1.20479	0.306085	-0.000424	0.306509
9.21	1.20697	0.306972	-0.000457	0.307429
9.22	1.21443	0.30806	-0.000453	0.308513
9.23	1.2197	0.309099	-0.000459	0.309558
9.24	1.22026	0.309962	-0.000497	0.310459
9.25	1.2235	0.311006	-0.000526	0.311532
9.26	1.22553	0.31203	-0.000557	0.312587
9.27	1.22453	0.312773	-0.000594	0.313367
9.28	1.22904	0.313756	-0.0006	0.314356
9.29	1.23865	0.314938	-0.00062	0.315558
9.3	1.24418	0.315934	-0.000657	0.316591
9.31	1.24542	0.316959	-0.000671	0.31763
9.32	1.24663	0.317996	-0.000697	0.318693
9.33	1.25264	0.318856	-0.000737	0.319593
9.34	1.26279	0.31985	-0.000758	0.320608
9.35	1.26678	0.320968	-0.000768	0.321736
9.36	1.26441	0.3219	-0.00079	0.32269
9.37	1.26503	0.322826	-0.000823	0.323649
9.38	1.27399	0.323942	-0.000849	0.324791
9.39	1.28473	0.324978	-0.000863	0.325841
9.4	1.28661	0.325934	-0.000897	0.326831
9.41	1.28742	0.327048	-0.000944	0.327992
9.42	1.29569	0.328148	-0.000963	0.329111
9.43	1.30347	0.329156	-0.000973	0.330129
9.44	1.30851	0.330224	-0.000989	0.331213
9.45	1.31091	0.331187	-0.001004	0.332191
9.46	1.31262	0.332203	-0.001029	0.333232
9.47	1.31559	0.333392	-0.001038	0.33443
9.48	1.31589	0.33436	-0.001057	0.335417
9.49	1.32211	0.335389	-0.001108	0.336497
9.5	1.33293	0.336498	-0.001137	0.337635
9.51	1.33905	0.337367	-0.001152	0.338519
9.52	1.34277	0.338325	-0.001199	0.339524
9.53	1.34093	0.339424	-0.001233	0.340657
9.54	1.33726	0.340354	-0.001236	0.34159
9.55	1.34036	0.341274	-0.001253	0.342527
9.56	1.34164	0.342513	-0.001286	0.343799
9.57	1.34107	0.343551	-0.001325	0.344876
9.58	1.34998	0.344267	-0.001363	0.34563
9.59	1.36068	0.345343	-0.001383	0.346726
9.6	1.36719	0.346522	-0.001411	0.347933
9.61	1.37072	0.347394	-0.001447	0.348841
9.62	1.37202	0.348293	-0.001462	0.349755
9.63	1.37871	0.34933	-0.001501	0.350831
9.64	1.3849	0.350344	-0.001549	0.351893
9.65	1.38872	0.351194	-0.001564	0.352758
9.66	1.39673	0.352066	-0.001616	0.353682
9.67	1.40064	0.353142	-0.001682	0.354824
9.68	1.40205	0.354169	-0.001713	0.355882
9.69	1.40977	0.355073	-0.001757	0.35683
9.7	1.41787	0.356175	-0.001808	0.357983
9.71	1.41936	0.35732	-0.00185	0.35917
9.72	1.42282	0.358232	-0.001908	0.36014
9.73	1.42712	0.359284	-0.001978	0.361262
9.74	1.42732	0.360291	-0.002041	0.362332
9.75	1.43275	0.361119	-0.002104	0.363223
9.76	1.4431	0.362261	-0.002179	0.36444
9.77	1.45118	0.363354	-0.002255	0.365609
9.78	1.45667	0.364142	-0.00234	0.366482
9.79	1.45951	0.365234	-0.002412	0.367646
9.8	1.46261	0.36652	-0.002468	0.368988
9.81	1.46561	0.367444	-0.002563	0.370007
9.82	1.46583	0.36831	-0.002661	0.370971
9.83	1.46842	0.369437	-0.002707	0.372144
9.84	1.47717	0.370394	-0.002771	0.373165
9.85	1.48286	0.371407	-0.002899	0.374306
9.86	1.48406	0.372675	-0.003016	0.375691
9.87	1.49244	0.373633	-0.003122	0.376755
9.88	1.50368	0.374521	-0.003253	0.377774
9.89	1.50499	0.3757	-0.00338	0.37908
9.9	1.50448	0.376614	-0.003517	0.380131
9.91	1.50826	0.377418	-0.003661	0.381079
9.92	1.51215	0.378602	-0.003801	0.382403
9.93	1.52111	0.379626	-0.003987	0.383613
9.94	1.53254	0.380455	-0.004191	0.384646
9.95	1.53493	0.381605	-0.004386	0.385991
9.96	1.53053	0.382624	-0.004607	0.387231
9.97	1.53159	0.383409	-0.004851	0.38826
9.98	1.53903	0.384445	-0.005136	0.389581
9.99	1.54871	0.385494	-0.00547	0.390964
10	1.55929	0.386431	-0.005825	0.392256
10.01	1.56208	0.387587	-0.006243	0.39383
10.02	1.55828	0.38864	-0.006725	0.395365
10.03	1.56279	0.389494	-0.00723	0.396724
10.04	1.56809	0.390582	-0.007834	0.398416
10.05	1.56681	0.391636	-0.00866	0.400296
10.06	1.57032	0.392429	-0.009762	0.402191
10.07	1.57734	0.393414	-0.011047	0.404461
10.08	1.58335	0.394552	-0.012285	0.406837
10.09	1.59124	0.395467	-0.013266	0.408733
10.1	1.5926	0.3964	-0.01389	0.41029
10.11	1.58828	0.39754	-0.014265	0.411805
10.12	1.59381	0.398542	-0.01454	0.413082
10.13	1.60282	0.399469	-0.014737	0.414206
10.14	1.6109	0.400626	-0.014885	0.415511
10.15	1.6201	0.401778	-0.015025	0.416803
10.16	1.62511	0.402691	-0.015135	0.417826
10.17	1.63026	0.403649	-0.015212	0.418861
10.18	1.63784	0.4047	-0.015306	0.420006
10.19	1.64419	0.40568	-0.015402	0.421082
10.2	1.64787	0.406611	-0.015487	0.422098
10.21	1.6497	0.407608	-0.015611	0.423219
10.22	1.65043	0.408615	-0.015775	0.42439
10.23	1.65404	0.409656	-0.015934	0.42559
10.24	1.6647	0.41064	-0.01612	0.42676
10.25	1.67217	0.411531	-0.016369	0.4279
10.26	1.67498	0.412571	-0.016704	0.429275
10.27	1.67478	0.413689	-0.017205	0.430894
10.28	1.67324	0.414568	-0.017861	0.432429
10.29	1.68374	0.415534	-0.018612	0.434146
10.3	1.6951	0.416698	-0.01951	0.436208
10.31	1.69273	0.417568	-0.020516	0.438084
10.32	1.69405	0.418468	-0.021537	0.440005
10.33	1.71112	0.419565	-0.022473	0.442038
10.34	1.72039	0.420568	-0.023072	0.44364
10.35	1.71815	0.421591	-0.023348	0.444939
10.36	1.72317	0.422625	-0.023536	0.446161
10.37	1.72967	0.423507	-0.023694	0.447201
10.38	1.73155	0.424459	-0.02381	0.448269
10.39	1.73972	0.425558	-0.023914	0.449472
10.4	1.74987	0.42661	-0.024006	0.450616
10.41	1.75137	0.427615	-0.024098	0.451713
10.42	1.75747	0.428663	-0.024196	0.452859
10.43	1.76476	0.429717	-0.024272	0.453989
10.44	1.76169	0.430723	-0.024343	0.455066
10.45	1.76158	0.431739	-0.024418	0.456157
10.46	1.76815	0.432648	-0.024518	0.457166
10.47	1.77245	0.433517	-0.024666	0.458183
10.48	1.77501	0.434685	-0.02485	0.459535
10.49	1.7788	0.435784	-0.025075	0.460859
10.5	1.78243	0.436507	-0.025358	0.461865
10.51	1.78742	0.437598	-0.025721	0.463319
10.52	1.79242	0.438938	-0.026212	0.46515
10.53	1.80049	0.439746	-0.027047	0.466793
10.54	1.80858	0.4406	-0.028531	0.469131
10.55	1.80764	0.441771	-0.030762	0.472533
10.56	1.80626	0.442675	-0.033176	0.475851
10.57	1.81162	0.443574	-0.034572	0.478146
10.58	1.81848	0.444729	-0.034796	0.479525
10.59	1.82517	0.44569	-0.034845	0.480535
10.6	1.82819	0.44661	-0.035018	0.481628
10.61	1.82955	0.447689	-0.035064	0.482753
10.62	1.83405	0.448703	-0.035086	0.483789
10.63	1.83743	0.449671	-0.035167	0.484838
10.64	1.83985	0.45075	-0.03519	0.48594
10.65	1.84047	0.451729	-0.035176	0.486905
10.66	1.8457	0.452552	-0.035198	0.48775
10.67	1.85571	0.453574	-0.035222	0.488796
10.68	1.85759	0.454609	-0.035249	0.489858
10.69	1.85556	0.455528	-0.035284	0.490812
10.7	1.86091	0.456614	-0.035302	0.491916
10.71	1.86809	0.457684	-0.035323	0.493007
10.72	1.87203	0.45854	-0.035358	0.493898
10.73	1.88068	0.459439	-0.035408	0.494847
10.74	1.88945	0.460543	-0.035472	0.496015
10.75	1.88964	0.461609	-0.035556	0.497165
10.76	1.89115	0.462654	-0.035687	0.498341
10.77	1.89953	0.463766	-0.035905	0.499671
10.78	1.90582	0.464756	-0.036291	0.501047
10.79	1.9076	0.465696	-0.036986	0.502682
10.8	1.91239	0.466736	-0.038554	0.50529
10.81	1.91809	0.467813	-0.043597	0.51141
10.82	1.92502	0.468854	-0.053818	0.522672
10.83	1.93433	0.469855	-0.060793	0.530648
10.84	1.93802	0.470837	-0.059192	0.530029
10.85	1.94028	0.471989	-0.057733	0.529722
10.86	1.9472	0.473125	-0.059146	0.532271
10.87	1.95388	0.47392	-0.058988	0.532908
10.88	1.95552	0.474902	-0.058434	0.533336
10.89	1.95423	0.476073	-0.058886	0.534959
10.9	1.95871	0.476993	-0.058869	0.535862
10.91	1.96582	0.477814	-0.058664	0.536478
10.92	1.97114	0.478796	-0.058853	0.537649
10.93	1.97675	0.479954	-0.058856	0.53881
10.94	1.97939	0.480942	-0.058741	0.539683
10.95	1.98198	0.481814	-0.058786	0.5406
10.96	1.98765	0.482863	-0.05879	0.541653
10.97	1.99626	0.483944	-0.058758	0.542702
10.98	2.00549	0.484935	-0.058778	0.543713
10.99	2.01214	0.485895	-0.058773	0.544668
11	2.01584	0.48683	-0.058759	0.545589
11.01	2.01808	0.487726	-0.058771	0.546497
11.02	2.02262	0.488699	-0.05878	0.547479
11.03	2.03045	0.489768	-0.058774	0.548542
11.04	2.03685	0.49071	-0.058772	0.549482
11.05	2.0433	0.491562	-0.058769	0.550331
11.06	2.05053	0.492544	-0.058761	0.551305
11.07	2.05795	0.493649	-0.058775	0.552424
11.08	2.06658	0.494671	-0.058803	0.553474
11.09	2.06708	0.49564	-0.058799	0.554439
11.1	2.06277	0.49674	-0.058774	0.555514
11.11	2.06884	0.497827	-0.05878	0.556607
11.12	2.07526	0.498819	-0.058803	0.557622
11.13	2.07531	0.49983	-0.058846	0.558676
11.14	2.08074	0.500868	-0.058995	0.559863
11.15	2.08718	0.501886	-0.059401	0.561287
11.16	2.08916	0.50291	-0.060431	0.563341
11.17	2.09492	0.503912	-0.064245	0.568157
11.18	2.10487	0.50494	-0.07261	0.57755
11.19	2.10902	0.506054	-0.078259	0.584313
11.2	2.10962	0.506956	-0.076699	0.583655
11.21	2.11238	0.507837	-0.07555	0.583387
11.22	2.1162	0.509078	-0.076785	0.585863
11.23	2.12286	0.510218	-0.076556	0.586774
11.24	2.1303	0.51115	-0.076102	0.587252
11.25	2.13185	0.512151	-0.076547	0.588698
11.26	2.13381	0.513208	-0.076518	0.589726
11.27	2.13856	0.514182	-0.076302	0.590484
11.28	2.14078	0.515092	-0.07644	0.591532
11.29	2.1453	0.516196	-0.076455	0.592651
11.3	2.15308	0.517234	-0.076374	0.593608
11.31	2.16092	0.51809	-0.076426	0.594516
11.32	2.16876	0.519152	-0.076456	0.595608
11.33	2.17461	0.520188	-0.07642	0.596608
11.34	2.17413	0.520959	-0.076408	0.597367
11.35	2.17103	0.521946	-0.076406	0.598352
11.36	2.17382	0.523088	-0.076406	0.599494
11.37	2.18234	0.523969	-0.076431	0.6004
11.38	2.18956	0.524927	-0.076435	0.601362
11.39	2.19102	0.526005	-0.0764	0.602405
11.4	2.19301	0.526911	-0.07639	0.603301
11.41	2.20103	0.527936	-0.076416	0.604352
11.42	2.20754	0.52895	-0.076415	0.605365
11.43	2.20958	0.529867	-0.076406	0.606273
11.44	2.21554	0.530964	-0.076401	0.607365
11.45	2.22515	0.531968	-0.076397	0.608365
11.46	2.23132	0.532829	-0.076411	0.60924
11.47	2.2339	0.533823	-0.076416	0.610239
11.48	2.23737	0.534831	-0.076423	0.611254
11.49	2.24254	0.53576	-0.076436	0.612196
11.5	2.24899	0.536793	-0.076435	0.613228
11.51	2.25755	0.537801	-0.076473	0.614274
11.52	2.26375	0.53871	-0.076665	0.615375
11.53	2.26498	0.539823	-0.077116	0.616939
11.54	2.26818	0.541003	-0.078128	0.619131
11.55	2.27626	0.541987	-0.081887	0.623874
11.56	2.28111	0.54304	-0.090335	0.633375
11.57	2.28364	0.544184	-0.096087	0.640271
11.58	2.29184	0.5452	-0.094445	0.639645
11.59	2.29719	0.546121	-0.093261	0.639382
11.6	2.30028	0.547109	-0.094577	0.641686
11.61	2.30761	0.5482	-0.094351	0.642551
11.62	2.31185	0.549187	-0.093865	0.643052
11.63	2.31901	0.550076	-0.094297	0.644373
11.64	2.32713	0.551082	-0.094256	0.645338
11.65	2.32342	0.552202	-0.094065	0.646267
11.66	2.32499	0.553238	-0.09422	0.647458
11.67	2.33989	0.554167	-0.094207	0.648374
11.68	2.34631	0.555197	-0.094112	0.649309
11.69	2.34622	0.556356	-0.094161	0.650517
11.7	2.3551	0.557276	-0.094156	0.651432
11.71	2.36326	0.558084	-0.094125	0.652209
11.72	2.36844	0.559171	-0.094166	0.653337
11.73	2.37786	0.560165	-0.094165	0.65433
11.74	2.38135	0.561037	-0.094137	0.655174
11.75	2.38086	0.562124	-0.094153	0.656277
11.76	2.38792	0.563026	-0.094168	0.657194
11.77	2.39099	0.563845	-0.094154	0.657999
11.78	2.38282	0.564917	-0.094145	0.659062
11.79	2.38583	0.56589	-0.094155	0.660045
11.8	2.40014	0.566868	-0.094148	0.661016
11.81	2.40506	0.56796	-0.094131	0.662091
11.82	2.40415	0.568904	-0.094146	0.66305
11.83	2.41042	0.569791	-0.09416	0.663951
11.84	2.42128	0.570871	-0.094137	0.665008
11.85	2.42745	0.571924	-0.094125	0.666049
11.86	2.43076	0.57282	-0.094154	0.666974
11.87	2.43797	0.57388	-0.094164	0.668044
11.88	2.44485	0.575015	-0.094146	0.669161
11.89	2.44595	0.575861	-0.094147	0.670008
11.9	2.44962	0.576838	-0.094171	0.671009
11.91	2.45975	0.578059	-0.094242	0.672301
11.92	2.46537	0.579048	-0.094492	0.67354
11.93	2.46447	0.580073	-0.095028	0.675101
11.94	2.46877	0.581271	-0.096463	0.677734
11.95	2.47511	0.582197	-0.101254	0.683451
11.96	2.47587	0.583125	-0.10817	0.691295
11.97	2.4779	0.58427	-0.109955	0.694225
11.98	2.48226	0.585188	-0.10797	0.693158
11.99	2.485	0.586064	-0.108259	0.694323
12	2.48927	0.587238	-0.108957	0.696195
12.01	2.49786	0.588323	-0.10838	0.696703
12.02	2.50749	0.589097	-0.108421	0.697518
12.03	2.51746	0.590103	-0.108721	0.698824
12.04	2.52834	0.59132	-0.108525	0.699845
12.05	2.53258	0.592286	-0.108497	0.700783
12.06	2.52639	0.593334	-0.108597	0.701931
12.07	2.52397	0.594352	-0.108531	0.702883
12.08	2.52625	0.595171	-0.108534	0.703705
12.09	2.53138	0.596275	-0.108581	0.704856
12.1	2.54277	0.597417	-0.108548	0.705965
12.11	2.54492	0.598286	-0.108543	0.706829
12.12	2.54064	0.599116	-0.108563	0.707679
12.13	2.54856	0.600106	-0.108547	0.708653
12.14	2.562	0.60117	-0.108542	0.709712
12.15	2.56976	0.602095	-0.108557	0.710652
12.16	2.57273	0.602994	-0.108562	0.711556
12.17	2.57257	0.604169	-0.108555	0.712724
12.18	2.57927	0.605203	-0.108548	0.713751
12.19	2.59256	0.605934	-0.108549	0.714483
12.2	2.60015	0.606959	-0.108555	0.715514
12.21	2.60139	0.608105	-0.108569	0.716674
12.22	2.60336	0.60902	-0.108582	0.717602
12.23	2.61113	0.610033	-0.108565	0.718598
12.24	2.62009	0.611068	-0.108572	0.71964
12.25	2.62423	0.611924	-0.108724	0.720648
12.26	2.63066	0.61299	-0.109106	0.722096
12.27	2.63731	0.614192	-0.109797	0.723989
12.28	2.63817	0.615018	-0.111271	0.726289
12.29	2.63998	0.615878	-0.114494	0.730372
12.3	2.64623	0.617122	-0.118681	0.735803
12.31	2.65088	0.618083	-0.120763	0.738846
12.32	2.65827	0.618919	-0.120485	0.739404
12.33	2.66841	0.620046	-0.12038	0.740426
12.34	2.6735	0.621114	-0.120681	0.741795
12.35	2.68184	0.622142	-0.120574	0.742716
12.36	2.69303	0.623117	-0.120508	0.743625
12.37	2.69319	0.624035	-0.120622	0.744657
12.38	2.68853	0.625109	-0.12061	0.745719
12.39	2.69436	0.626243	-0.120606	0.746849
12.4	2.70379	0.627199	-0.120645	0.747844
12.41	2.7094	0.62815	-0.12064	0.74879
12.42	2.71481	0.629244	-0.120654	0.749898
12.43	2.71778	0.630214	-0.12069	0.750904
12.44	2.72223	0.631106	-0.1207	0.751806
12.45	2.7334	0.632245	-0.120705	0.75295
12.46	2.73927	0.633362	-0.120726	0.754088
12.47	2.73759	0.634173	-0.120752	0.754925
12.48	2.74234	0.635094	-0.120848	0.755942
12.49	2.7518	0.636272	-0.121089	0.757361
12.5	2.75581	0.63731	-0.121734	0.759044
12.51	2.76135	0.638287	-0.124745	0.763032
12.52	2.76835	0.639295	-0.13334	0.772635
12.53	2.7721	0.640267	-0.141728	0.781995
12.54	2.77559	0.641299	-0.141547	0.782846
12.55	2.77672	0.642315	-0.139328	0.781643
12.56	2.78116	0.643292	-0.140519	0.783811
12.57	2.79029	0.644204	-0.140813	0.785017
12.58	2.79365	0.645177	-0.14007	0.785247
12.59	2.7965	0.646306	-0.14042	0.786726
12.6	2.80591	0.647234	-0.140577	0.787811
12.61	2.81667	0.648018	-0.140304	0.788322
12.62	2.82413	0.649	-0.140401	0.789401
12.63	2.82662	0.650179	-0.140464	0.790643
12.64	2.82885	0.651315	-0.140376	0.791691
12.65	2.83357	0.652188	-0.140407	0.792595
12.66	2.83845	0.653125	-0.140421	0.793546
12.67	2.83939	0.654249	-0.140387	0.794636
12.68	2.84104	0.655291	-0.140412	0.795703
12.69	2.85446	0.65621	-0.14042	0.79663
12.7	2.86738	0.657322	-0.140384	0.797706
12.71	2.8682	0.658419	-0.140397	0.798816
12.72	2.86656	0.659177	-0.140418	0.799595
12.73	2.87168	0.660131	-0.140411	0.800542
12.74	2.8757	0.661276	-0.140418	0.801694
12.75	2.87585	0.662222	-0.140412	0.802634
12.76	2.88445	0.663249	-0.140389	0.803638
12.77	2.89259	0.664281	-0.140401	0.804682
12.78	2.8964	0.66509	-0.14041	0.8055
12.79	2.9112	0.666071	-0.140399	0.80647
12.8	2.92301	0.667213	-0.140396	0.807609
12.81	2.92346	0.668159	-0.140404	0.808563
12.82	2.93077	0.669125	-0.140428	0.809553
12.83	2.9415	0.670193	-0.140428	0.810621
12.84	2.942	0.671075	-0.140426	0.811501
12.85	2.94339	0.672105	-0.1406	0.812705
12.86	2.94934	0.673375	-0.142018	0.815393
12.87	2.95104	0.674275	-0.149232	0.823507
12.88	2.95752	0.675153	-0.161649	0.836802
12.89	2.96609	0.676304	-0.165808	0.842112
12.9	2.96578	0.677256	-0.162092	0.839348
12.91	2.97272	0.678166	-0.162253	0.840419
12.92	2.9883	0.679332	-0.163774	0.843106
12.93	2.99315	0.680355	-0.162742	0.843097
12.94	2.99011	0.681227	-0.16265	0.843877
12.95	2.99418	0.682288	-0.16325	0.845538
12.96	3.00558	0.683292	-0.162893	0.846185
12.97	3.0099	0.684202	-0.162806	0.847008
12.98	3.00755	0.685313	-0.163056	0.848369
12.99	3.01336	0.686397	-0.162941	0.849338
13	3.02247	0.687331	-0.16287	0.850201
13.01	3.02656	0.688374	-0.162956	0.85133
13.02	3.03219	0.689405	-0.162927	0.852332
13.03	3.04007	0.690247	-0.162893	0.85314
13.04	3.04835	0.691277	-0.16293	0.854207
13.05	3.05822	0.692453	-0.162933	0.855386
13.06	3.06264	0.693237	-0.162927	0.856164
13.07	3.06122	0.694089	-0.162936	0.857025
13.08	3.06826	0.695282	-0.162913	0.858195
13.09	3.08018	0.69627	-0.162902	0.859172
13.1	3.0816	0.697263	-0.162923	0.860186
13.11	3.08123	0.698319	-0.162915	0.861234
13.12	3.09064	0.699192	-0.162892	0.862084
13.13	3.09752	0.70021	-0.162903	0.863113
13.14	3.09791	0.701442	-0.162911	0.864353
13.15	3.10395	0.702321	-0.162902	0.865223
13.16	3.11053	0.703066	-0.162895	0.865961
13.17	3.11158	0.704167	-0.162885	0.867052
13.18	3.11902	0.705204	-0.162905	0.868109
13.19	3.13393	0.70612	-0.162927	0.869047
13.2	3.13782	0.707236	-0.162893	0.870129
13.21	3.13386	0.708269	-0.162863	0.871132
13.22	3.1362	0.709244	-0.162888	0.872132
13.23	3.14231	0.710292	-0.162902	0.873194
13.24	3.14735	0.711272	-0.162882	0.874154
13.25	3.15058	0.712208	-0.162893	0.875101
13.26	3.15411	0.713328	-0.162907	0.876235
13.27	3.16268	0.714477	-0.162879	0.877356
13.28	3.17191	0.715298	-0.162893	0.878191
13.29	3.17774	0.716231	-0.162945	0.879176
13.3	3.18333	0.717417	-0.162949	0.880366
13.31	3.18714	0.718345	-0.163051	0.881396
13.32	3.19118	0.719296	-0.163382	0.882678
13.33	3.19789	0.720473	-0.163823	0.884296
13.34	3.20398	0.721484	-0.16449	0.885974
13.35	3.2101	0.722516	-0.166329	0.888845
13.36	3.21485	0.723616	-0.170129	0.893745
13.37	3.21978	0.724451	-0.173452	0.897903
13.38	3.22833	0.725346	-0.173803	0.899149
13.39	3.23426	0.72648	-0.173282	0.899762
13.4	3.2358	0.727488	-0.173595	0.901083
13.41	3.23854	0.728364	-0.173696	0.90206
13.42	3.24562	0.729367	-0.17352	0.902887
13.43	3.25263	0.730401	-0.173597	0.903998
13.44	3.25545	0.731326	-0.173632	0.904958
13.45	3.25942	0.732331	-0.173573	0.905904
13.46	3.26453	0.733325	-0.173615	0.90694
13.47	3.26984	0.734207	-0.173634	0.907841
13.48	3.28027	0.735292	-0.17359	0.908882
13.49	3.28682	0.736418	-0.173587	0.910005
13.5	3.28212	0.737326	-0.17361	0.910936
13.51	3.28523	0.738391	-0.173632	0.912023
13.52	3.29808	0.739415	-0.173626	0.913041
13.53	3.30521	0.740234	-0.173602	0.913836
13.54	3.31006	0.741327	-0.173617	0.914944
13.55	3.31506	0.742492	-0.173629	0.916121
13.56	3.31706	0.743173	-0.17362	0.916793
13.57	3.32103	0.743988	-0.173632	0.91762
13.58	3.32444	0.745208	-0.17363	0.918838
13.59	3.32773	0.74623	-0.17361	0.91984
13.6	3.33569	0.747163	-0.173612	0.920775
13.61	3.33965	0.748235	-0.17363	0.921865
13.62	3.34359	0.749236	-0.173651	0.922887
13.63	3.35152	0.750255	-0.173655	0.92391
13.64	3.35435	0.751355	-0.173649	0.925004
13.65	3.35683	0.752182	-0.173685	0.925867
13.66	3.3625	0.753087	-0.173782	0.926869
13.67	3.36574	0.754365	-0.173974	0.928339
13.68	3.37135	0.755334	-0.174537	0.929871
13.69	3.38116	0.756154	-0.177489	0.933643
13.7	3.38892	0.757388	-0.187331	0.944719
13.71	3.3922	0.758551	-0.198428	0.956979
13.72	3.39732	0.759347	-0.19908	0.958427
13.73	3.40442	0.760342	-0.196	0.956342
13.74	3.40713	0.761469	-0.197307	0.958776
13.75	3.40604	0.762397	-0.197921	0.960318
13.76	3.41244	0.763471	-0.196906	0.960377
13.77	3.42587	0.764601	-0.197242	0.961843
13.78	3.43241	0.765533	-0.19753	0.963063
13.79	3.43622	0.766644	-0.197176	0.96382
13.8	3.43731	0.767702	-0.197273	0.964975
13.81	3.43438	0.768449	-0.197404	0.965853
13.82	3.44588	0.769394	-0.197265	0.966659
13.83	3.45714	0.770499	-0.197268	0.967767
13.84	3.45646	0.771435	-0.197328	0.968763
13.85	3.46175	0.772433	-0.197283	0.969716
13.86	3.46634	0.773541	-0.197263	0.970804
13.87	3.4652	0.774393	-0.197297	0.97169
13.88	3.47311	0.775269	-0.197299	0.972568
13.89	3.48449	0.776418	-0.197277	0.973695
13.9	3.49094	0.777354	-0.19726	0.974614
13.91	3.49931	0.778188	-0.197255	0.975443
13.92	3.50625	0.779295	-0.197275	0.97657
13.93	3.50721	0.780363	-0.197278	0.977641
13.94	3.50808	0.781239	-0.197256	0.978495
13.95	3.51535	0.782249	-0.197259	0.979508
13.96	3.52357	0.783245	-0.197265	0.98051
13.97	3.5284	0.784215	-0.197264	0.981479
13.98	3.53627	0.785435	-0.197291	0.982726
13.99	3.54669	0.786418	-0.197283	0.983701
14	3.55344	0.787172	-0.197257	0.984429
14.01	3.55329	0.788236	-0.197268	0.985504
14.02	3.55438	0.789378	-0.197258	0.986636
14.03	3.56397	0.79026	-0.197255	0.987515
14.04	3.57365	0.791108	-0.19728	0.988388
14.05	3.5762	0.792225	-0.197281	0.989506
14.06	3.58077	0.793298	-0.19727	0.990568
14.07	3.59049	0.794176	-0.197268	0.991444
14.08	3.59246	0.795202	-0.197263	0.992465
14.09	3.59431	0.796254	-0.197268	0.993522
14.1	3.60317	0.797231	-0.197298	0.994529
14.11	3.61026	0.798318	-0.197331	0.995649
14.12	3.61601	0.799338	-0.197441	0.996779
14.13	3.61982	0.800322	-0.197746	0.998068
14.14	3.6197	0.801488	-0.198217	0.999705
14.15	3.62521	0.802522	-0.199187	1.00171
14.16	3.63216	0.803352	-0.203147	1.0065
14.17	3.6334	0.80452	-0.212161	1.01668
14.18	3.64219	0.805661	-0.21856	1.02422
14.19	3.6552	0.806462	-0.217176	1.02364
14.2	3.65407	0.807577	-0.215894	1.02347
14.21	3.653	0.808713	-0.217175	1.02589
14.22	3.66566	0.80953	-0.217005	1.02653
14.23	3.67408	0.810557	-0.216512	1.02707
14.24	3.67589	0.811669	-0.21692	1.02859
14.25	3.68191	0.812524	-0.216896	1.02942
14.26	3.68323	0.813455	-0.216705	1.03016
14.27	3.68468	0.814446	-0.216843	1.03129
14.28	3.69443	0.815317	-0.216834	1.03215
14.29	3.70091	0.816264	-0.216742	1.03301
14.3	3.70349	0.817349	-0.216783	1.03413
14.31	3.70877	0.818297	-0.216792	1.03509
14.32	3.71512	0.819187	-0.216785	1.03597
14.33	3.72079	0.820296	-0.216824	1.03712
14.34	3.7269	0.821379	-0.21682	1.0382
14.35	3.72791	0.822369	-0.216785	1.03915
14.36	3.73029	0.823339	-0.216781	1.04012
14.37	3.74205	0.824324	-0.216808	1.04113
14.38	3.75071	0.825289	-0.216808	1.0421
14.39	3.75089	0.826217	-0.216787	1.043
14.4	3.75309	0.827158	-0.216792	1.04395
14.41	3.76469	0.828107	-0.216812	1.04492
14.42	3.77576	0.829165	-0.216809	1.04597
14.43	3.7735	0.830267	-0.216791	1.04706
14.44	3.77134	0.831281	-0.216797	1.04808
14.45	3.78167	0.832388	-0.216807	1.04919
14.46	3.78955	0.833375	-0.216801	1.05018
14.47	3.79426	0.834303	-0.216799	1.0511
14.48	3.80598	0.835384	-0.216796	1.05218
14.49	3.812	0.836358	-0.216791	1.05315
14.5	3.81017	0.83731	-0.216796	1.05411
14.51	3.81566	0.838489	-0.216818	1.05531
14.52	3.82421	0.839626	-0.216829	1.05645
14.53	3.82734	0.840453	-0.216839	1.05729
14.54	3.82849	0.841411	-0.21695	1.05836
14.55	3.8352	0.842523	-0.217192	1.05971
14.56	3.8416	0.843353	-0.217585	1.06094
14.57	3.8441	0.844343	-0.219068	1.06341
14.58	3.85216	0.845633	-0.225731	1.07136
14.59	3.85766	0.846593	-0.236975	1.08357
14.6	3.85921	0.847447	-0.240803	1.08825
14.61	3.86569	0.848664	-0.237568	1.08623
14.62	3.87282	0.849701	-0.237695	1.0874
14.63	3.88142	0.850519	-0.23904	1.08956
14.64	3.89125	0.851659	-0.238169	1.08983
14.65	3.89756	0.852627	-0.238068	1.0907
14.66	3.90226	0.853355	-0.238568	1.09192
14.67	3.90554	0.854459	-0.238289	1.09275
14.68	3.90817	0.855571	-0.23821	1.09378
14.69	3.915	0.856438	-0.238397	1.09483
14.7	3.92247	0.857396	-0.238302	1.0957
14.71	3.92057	0.85848	-0.238248	1.09673
14.72	3.91813	0.859485	-0.238312	1.0978
14.73	3.92965	0.86045	-0.238286	1.09874
14.74	3.94277	0.861447	-0.23826	1.09971
14.75	3.94446	0.862399	-0.238294	1.10069
14.76	3.94706	0.863476	-0.23831	1.10179
14.77	3.95342	0.864525	-0.238291	1.10282
14.78	3.95787	0.86538	-0.238288	1.10367
14.79	3.9581	0.866448	-0.238299	1.10475
14.8	3.95826	0.867594	-0.238279	1.10587
14.81	3.96736	0.86837	-0.238271	1.10664
14.82	3.97905	0.86929	-0.238292	1.10758
14.83	3.98413	0.870577	-0.238277	1.10885
14.84	3.98503	0.871484	-0.23825	1.10973
14.85	3.98621	0.872275	-0.238259	1.11053
14.86	3.98921	0.87353	-0.238264	1.11179
14.87	3.99595	0.87453	-0.238269	1.1128
14.88	4.00459	0.875316	-0.23827	1.11359
14.89	4.01469	0.876555	-0.238255	1.11481
14.9	4.02376	0.877548	-0.238255	1.1158
14.91	4.02228	0.878374	-0.238264	1.11664
14.92	4.01819	0.879416	-0.238285	1.1177
14.93	4.02878	0.880484	-0.238304	1.11879
14.94	4.04224	0.881485	-0.238286	1.11977
14.95	4.04553	0.882505	-0.23828	1.12078
14.96	4.05139	0.883546	-0.238303	1.12185
14.97	4.05386	0.884485	-0.238283	1.12277
14.98	4.05296	0.885589	-0.238254	1.12384
14.99	4.06079	0.88667	-0.23828	1.12495
15	4.06266	0.887598	-0.238312	1.12591
15.01	4.06156	0.888693	-0.238351	1.12704
15.02	4.0714	0.889726	-0.238487	1.12821
15.03	4.07833	0.890589	-0.238748	1.12934
15.04	4.0777	0.891602	-0.239176	1.13078
15.05	4.08594	0.892692	-0.240611	1.1333
15.06	4.09608	0.893577	-0.246719	1.1403
15.07	4.09795	0.894543	-0.256723	1.15127
15.08	4.10279	0.895648	-0.260093	1.15574
15.09	4.1073	0.896531	-0.257344	1.15387
15.1	4.10548	0.897482	-0.257468	1.15495
15.11	4.10812	0.898617	-0.258576	1.15719
15.12	4.11517	0.89955	-0.257803	1.15735
15.13	4.12224	0.900442	-0.257734	1.15818
15.14	4.13597	0.901562	-0.258156	1.15972
15.15	4.14684	0.90258	-0.257899	1.16048
15.16	4.13656	0.903466	-0.257856	1.16132
15.17	4.12584	0.904515	-0.258037	1.16255
15.18	4.14094	0.905519	-0.257943	1.16346
15.19	4.16025	0.906339	-0.257894	1.16423
15.2	4.16306	0.907394	-0.257969	1.16536
15.21	4.16562	0.908499	-0.257946	1.16644
15.22	4.17735	0.909385	-0.257924	1.16731
15.23	4.18497	0.910459	-0.257951	1.16841
15.24	4.18534	0.911607	-0.257932	1.16954
15.25	4.19015	0.912476	-0.257925	1.1704
15.26	4.19996	0.913421	-0.257946	1.17137
15.27	4.20782	0.914497	-0.257941	1.17244
15.28	4.21288	0.915435	-0.257946	1.17338
15.29	4.21489	0.91644	-0.257966	1.17441
15.3	4.22053	0.917471	-0.257947	1.17542
15.31	4.22716	0.918388	-0.257919	1.17631
15.32	4.22638	0.919392	-0.257916	1.17731
15.33	4.22964	0.92049	-0.257914	1.1784
15.34	4.24102	0.921457	-0.25792	1.17938
15.35	4.24947	0.922476	-0.257934	1.18041
15.36	4.2519	0.923564	-0.257925	1.18149
15.37	4.25436	0.924465	-0.257907	1.18237
15.38	4.26221	0.925454	-0.257912	1.18337
15.39	4.2727	0.926543	-0.257912	1.18445
15.4	4.27817	0.927491	-0.257898	1.18539
15.41	4.27796	0.928455	-0.257913	1.18637
15.42	4.27796	0.929534	-0.257931	1.18746
15.43	4.28349	0.930595	-0.257921	1.18852
15.44	4.29009	0.931576	-0.257916	1.18949
15.45	4.29344	0.932666	-0.257926	1.19059
15.46	4.29954	0.933752	-0.257932	1.19168
15.47	4.30096	0.934638	-0.257942	1.19258
15.48	4.29811	0.935581	-0.257944	1.19352
15.49	4.30295	0.936572	-0.25794	1.19451
15.5	4.30905	0.937543	-0.257968	1.19551
15.51	4.31187	0.938624	-0.258028	1.19665
15.52	4.31814	0.939686	-0.258175	1.19786
15.53	4.32292	0.940458	-0.25851	1.19897
15.54	4.32602	0.941382	-0.259237	1.20062
15.55	4.33722	0.942605	-0.262362	1.20497
15.56	4.34408	0.943567	-0.270853	1.21442
15.57	4.341	0.944408	-0.278172	1.22258
15.58	4.34797	0.945469	-0.277277	1.22275
15.59	4.35857	0.946555	-0.275487	1.22204
15.6	4.35952	0.94755	-0.276793	1.22434
15.61	4.36167	0.948488	-0.276852	1.22534
15.62	4.36681	0.949408	-0.276204	1.22561
15.63	4.37162	0.950367	-0.276608	1.22697
15.64	4.38001	0.951485	-0.276665	1.22815
15.65	4.38659	0.952581	-0.27639	1.22897
15.66	4.38938	0.953332	-0.276516	1.22985
15.67	4.39323	0.954278	-0.276562	1.23084
15.68	4.39961	0.955364	-0.276468	1.23183
15.69	4.40794	0.956278	-0.276532	1.23281
15.7	4.41543	0.957386	-0.276571	1.23396
15.71	4.41922	0.958559	-0.276513	1.23507
15.72	4.42232	0.95945	-0.276497	1.23595
15.73	4.42665	0.960339	-0.276501	1.23684
15.74	4.42945	0.961477	-0.276489	1.23797
15.75	4.43116	0.962579	-0.276506	1.23908
15.76	4.44039	0.963488	-0.276528	1.24002
15.77	4.45303	0.964487	-0.276518	1.241
15.78	4.45647	0.9654	-0.276514	1.24191
15.79	4.45132	0.966438	-0.276521	1.24296
15.8	4.45431	0.967668	-0.276521	1.24419
15.81	4.46813	0.968588	-0.276506	1.24509
15.82	4.47485	0.969426	-0.276498	1.24592
15.83	4.48053	0.970445	-0.276508	1.24695
15.84	4.49257	0.971529	-0.276524	1.24805
15.85	4.49282	0.972832	-0.276516	1.24935
15.86	4.49409	0.973842	-0.276509	1.25035
15.87	4.50841	0.97467	-0.276512	1.25118
15.88	4.51152	0.975705	-0.2765	1.2522
15.89	4.50811	0.976885	-0.276488	1.25337
15.9	4.51657	0.977785	-0.276503	1.25429
15.91	4.5226	0.978691	-0.276528	1.25522
15.92	4.51864	0.979596	-0.276524	1.25612
15.93	4.52383	0.980625	-0.276503	1.25713
15.94	4.53543	0.981692	-0.276482	1.25817
15.95	4.54028	0.982514	-0.276507	1.25902
15.96	4.54206	0.983512	-0.276548	1.26006
15.97	4.54436	0.984412	-0.276541	1.26095
15.98	4.54882	0.985516	-0.276512	1.26203
15.99	4.55428	0.986721	-0.276501	1.26322
16	4.55928	0.987467	-0.276528	1.26399
16.01	4.56224	0.988403	-0.27657	1.26497
16.02	4.56086	0.989563	-0.276639	1.2662
16.03	4.56217	0.990578	-0.276914	1.26749
16.04	4.57361	0.991363	-0.277625	1.26899
16.05	4.58146	0.992301	-0.280714	1.27301
16.06	4.58466	0.993475	-0.289561	1.28304
16.07	4.59361	0.994365	-0.297746	1.29211
16.08	4.59943	0.995495	-0.297294	1.29279
16.09	4.59778	0.996559	-0.295325	1.29188
16.1	4.59677	0.997361	-0.296593	1.29395
16.11	4.59881	0.998554	-0.296734	1.29529
16.12	4.60287	0.999598	-0.296018	1.29562
16.13	4.61221	1.00046	-0.296418	1.29688
16.14	4.62386	1.00153	-0.296538	1.29807
16.15	4.62807	1.00267	-0.296274	1.29894
16.16	4.6281	1.00346	-0.296414	1.29987
16.17	4.62936	1.00443	-0.296469	1.3009
16.18	4.63302	1.00561	-0.296336	1.30194
16.19	4.64313	1.00644	-0.29637	1.30281
16.2	4.65003	1.00762	-0.296406	1.30403
16.21	4.64907	1.0087	-0.296356	1.30505
16.22	4.65342	1.00946	-0.296374	1.30583
16.23	4.65793	1.01056	-0.2964	1.30696
16.24	4.65737	1.01149	-0.296377	1.30787
16.25	4.65933	1.01262	-0.296358	1.30898
16.26	4.66177	1.01383	-0.296366	1.3102
16.27	4.66654	1.01451	-0.296386	1.3109
16.28	4.67671	1.0155	-0.296384	1.31188
16.29	4.67911	1.01665	-0.296387	1.31303
16.3	4.67834	1.01774	-0.296383	1.31412
16.31	4.6882	1.01885	-0.296368	1.31522
16.32	4.69689	1.01959	-0.296376	1.31597
16.33	4.69652	1.0205	-0.296381	1.31689
16.34	4.69666	1.02188	-0.296371	1.31825
16.35	4.70252	1.02263	-0.296372	1.319
16.36	4.70738	1.0234	-0.296374	1.31978
16.37	4.70816	1.02492	-0.296368	1.32129
16.38	4.71367	1.02577	-0.296385	1.32216
16.39	4.72301	1.02624	-0.296383	1.32262
16.4	4.72277	1.02756	-0.296365	1.32393
16.41	4.72305	1.02867	-0.296375	1.32505
16.42	4.73363	1.02932	-0.296382	1.3257
16.43	4.74103	1.03035	-0.296375	1.32672
16.44	4.74156	1.03134	-0.296384	1.32772
16.45	4.74658	1.03239	-0.296402	1.32879
16.46	4.75652	1.03359	-0.296391	1.32998
16.47	4.76311	1.03448	-0.296381	1.33086
16.48	4.7659	1.03539	-0.296387	1.33177
16.49	4.76724	1.03653	-0.29639	1.33292
16.5	4.77256	1.03751	-0.296402	1.33391
16.51	4.78171	1.03861	-0.296397	1.33501
16.52	4.78759	1.03956	-0.296386	1.33594
16.53	4.79131	1.04022	-0.296406	1.33663
16.54	4.79622	1.04161	-0.296435	1.33804
16.55	4.80465	1.04294	-0.296553	1.33949
16.56	4.81286	1.04337	-0.296986	1.34036
16.57	4.81517	1.04415	-0.299159	1.34331
16.58	4.82137	1.04573	-0.307801	1.35353
16.59	4.831	1.04693	-0.319131	1.36606
16.6	4.8373	1.04742	-0.320531	1.36795
16.61	4.83953	1.04819	-0.317144	1.36533
16.62	4.83759	1.04954	-0.318267	1.3678
16.63	4.83888	1.0509	-0.31912	1.37002
16.64	4.84387	1.05173	-0.318066	1.3698
16.65	4.84914	1.05224	-0.318336	1.37058
16.66	4.85488	1.05344	-0.318678	1.37212
16.67	4.86017	1.05503	-0.318298	1.37332
16.68	4.86449	1.05581	-0.318376	1.37419
16.69	4.86884	1.05612	-0.318526	1.37464
16.7	4.8701	1.05711	-0.318371	1.37548
16.71	4.87332	1.05861	-0.31839	1.377
16.72	4.87917	1.05979	-0.318471	1.37827
16.73	4.88201	1.06075	-0.318402	1.37915
16.74	4.88416	1.06152	-0.31838	1.3799
16.75	4.88767	1.06238	-0.318421	1.3808
16.76	4.89187	1.0638	-0.318417	1.38221
16.77	4.8973	1.06504	-0.318408	1.38345
16.78	4.90336	1.06561	-0.318406	1.38402
16.79	4.90944	1.06651	-0.31839	1.3849
16.8	4.91315	1.06794	-0.318393	1.38634
16.81	4.91452	1.06867	-0.318409	1.38708
16.82	4.91601	1.06911	-0.318408	1.38751
16.83	4.91759	1.07047	-0.31839	1.38886
16.84	4.92465	1.0719	-0.318386	1.39029
16.85	4.93154	1.07258	-0.318398	1.39098
16.86	4.92957	1.07325	-0.318406	1.39165
16.87	4.93153	1.07435	-0.318395	1.39274
16.88	4.93821	1.07561	-0.318392	1.394
16.89	4.94027	1.07671	-0.318393	1.3951
16.9	4.94527	1.07734	-0.318386	1.39573
16.91	4.94889	1.078	-0.318388	1.39639
16.92	4.94969	1.07954	-0.318388	1.39793
16.93	4.9566	1.08105	-0.318397	1.39945
16.94	4.96197	1.08146	-0.318415	1.39987
16.95	4.96242	1.08197	-0.318396	1.40037
16.96	4.96396	1.08335	-0.318373	1.40172
16.97	4.96226	1.08471	-0.318385	1.40309
16.98	4.95833	1.08565	-0.318389	1.40404
16.99	4.96327	1.08622	-0.31838	1.4046
17	4.97528	1.08697	-0.318391	1.40536
17.01	4.97819	1.08851	-0.318395	1.40691
17.02	4.97467	1.08997	-0.318375	1.40835
17.03	4.97627	1.09066	-0.31837	1.40903
17.04	4.9786	1.09143	-0.318379	1.40981
17.05	4.98307	1.09258	-0.318366	1.41094
17.06	4.98952	1.09347	-0.318361	1.41183
17.07	4.99353	1.09419	-0.318383	1.41258
17.08	4.99747	1.09533	-0.318393	1.41372
17.09	5.00294	1.09674	-0.318364	1.41511
17.1	5.00735	1.09789	-0.318339	1.41623
17.11	5.0074	1.09858	-0.318362	1.41695
17.12	5.00551	1.09923	-0.318391	1.41762
17.13	5.00379	1.10022	-0.318378	1.4186
17.14	5.00744	1.10137	-0.318363	1.41973
17.15	5.01538	1.10269	-0.318382	1.42107
17.16	5.0194	1.10401	-0.318385	1.4224
17.17	5.02184	1.10491	-0.318363	1.42327
17.18	5.02424	1.10587	-0.318374	1.42424
17.19	5.02267	1.10699	-0.318378	1.42537
17.2	5.02331	1.10763	-0.318351	1.42598
17.21	5.03029	1.10833	-0.318361	1.42669
17.22	5.03724	1.10946	-0.31836	1.42782
17.23	5.04137	1.11023	-0.318341	1.42857
17.24	5.04438	1.11112	-0.318379	1.4295
17.25	5.04896	1.11266	-0.318407	1.43107
17.26	5.05131	1.11395	-0.318382	1.43233
17.27	5.05311	1.11485	-0.318375	1.43323
17.28	5.05988	1.11579	-0.318391	1.43418
17.29	5.06008	1.11673	-0.318378	1.43511
17.3	5.05574	1.11774	-0.318371	1.43611
17.31	5.06155	1.11853	-0.318402	1.43693
17.32	5.06848	1.11926	-0.318411	1.43767
17.33	5.06768	1.12031	-0.31839	1.4387
17.34	5.06869	1.12124	-0.318387	1.43963
17.35	5.07431	1.12211	-0.318402	1.44051
17.36	5.07995	1.12332	-0.318385	1.44171
17.37	5.07804	1.12449	-0.318372	1.44287
17.38	5.07372	1.12537	-0.318407	1.44377
17.39	5.08587	1.12643	-0.318425	1.44486
17.4	5.09847	1.12757	-0.318409	1.44598
17.41	5.09194	1.12841	-0.318423	1.44683
17.42	5.09205	1.12942	-0.31856	1.44798
17.43	5.1008	1.13048	-0.318938	1.44941
17.44	5.09869	1.13132	-0.320508	1.45182
17.45	5.09507	1.13241	-0.328049	1.46046
17.46	5.09703	1.13368	-0.340917	1.47459
17.47	5.10154	1.13491	-0.345261	1.48017
17.48	5.10987	1.13588	-0.341617	1.47749
17.49	5.11509	1.13669	-0.341819	1.47851
17.5	5.1116	1.13762	-0.343316	1.48094
17.51	5.1121	1.13847	-0.342288	1.48076
17.52	5.11278	1.1393	-0.342177	1.48148
17.53	5.10616	1.1404	-0.342764	1.48316
17.54	5.10694	1.14161	-0.342451	1.48406
17.55	5.11308	1.14273	-0.342351	1.48508
17.56	5.11163	1.14385	-0.342576	1.48642
17.57	5.11423	1.14508	-0.342496	1.48757
17.58	5.12364	1.1462	-0.342438	1.48864
17.59	5.12544	1.14702	-0.342507	1.48952
17.6	5.12738	1.14782	-0.342487	1.49031
17.61	5.13592	1.1489	-0.342458	1.49136
17.62	5.13855	1.14969	-0.342483	1.49217
17.63	5.13595	1.15037	-0.342492	1.49287
17.64	5.13431	1.15155	-0.342477	1.49403
17.65	5.13056	1.15257	-0.342463	1.49503
17.66	5.12674	1.15336	-0.342455	1.49581
17.67	5.13238	1.15428	-0.34244	1.49672
17.68	5.14417	1.15523	-0.342437	1.49766
17.69	5.14942	1.15632	-0.342463	1.49878
17.7	5.1499	1.15747	-0.342459	1.49992
17.71	5.15142	1.15849	-0.342428	1.50092
17.72	5.15234	1.15956	-0.342445	1.502
17.73	5.15293	1.1607	-0.342461	1.50316
17.74	5.15463	1.16181	-0.34244	1.50425
17.75	5.15499	1.16284	-0.342432	1.50527
17.76	5.15571	1.16378	-0.342442	1.50622
17.77	5.16132	1.16449	-0.342445	1.50693
17.78	5.16704	1.16517	-0.342443	1.50761
17.79	5.17054	1.16629	-0.34245	1.50874
17.8	5.17358	1.16773	-0.342443	1.51017
17.81	5.17487	1.16897	-0.342418	1.51139
17.82	5.17516	1.16983	-0.342417	1.51224
17.83	5.17305	1.17057	-0.342428	1.513
17.84	5.17002	1.17141	-0.342425	1.51383
17.85	5.17445	1.17256	-0.342419	1.51497
17.86	5.18584	1.17392	-0.342427	1.51635
17.87	5.19197	1.17493	-0.342441	1.51737
17.88	5.19039	1.17553	-0.342438	1.51797
17.89	5.18772	1.17624	-0.342433	1.51868
17.9	5.18795	1.17732	-0.342425	1.51975
17.91	5.19021	1.17851	-0.342415	1.52093
17.92	5.19008	1.17964	-0.342426	1.52207
17.93	5.18773	1.18094	-0.342433	1.52337
17.94	5.1897	1.18221	-0.342412	1.52463
17.95	5.19125	1.18301	-0.342397	1.52541
17.96	5.18947	1.18369	-0.342416	1.5261
17.97	5.19231	1.18468	-0.342435	1.52712
17.98	5.19585	1.18558	-0.342433	1.52802
17.99	5.19375	1.18651	-0.342419	1.52893
18	5.19416	1.1879	-0.342407	1.5303
18.01	5.19909	1.1891	-0.342413	1.53151
18.02	5.20189	1.18982	-0.342413	1.53223
18.03	5.20336	1.19051	-0.342405	1.53291
18.04	5.20549	1.19129	-0.342406	1.5337
18.05	5.20431	1.19242	-0.342414	1.53483
18.06	5.20146	1.19384	-0.342407	1.53625
18.07	5.20323	1.19493	-0.342393	1.53733
18.08	5.2068	1.19548	-0.3424	1.53788
18.09	5.2108	1.19621	-0.34241	1.53862
18.1	5.21641	1.19759	-0.342408	1.53999
18.11	5.2217	1.1988	-0.342403	1.5412
18.12	5.22605	1.19941	-0.342407	1.54182
18.13	5.22889	1.20023	-0.342407	1.54264
18.14	5.2258	1.20151	-0.342387	1.54389
18.15	5.2195	1.20266	-0.342365	1.54503
18.16	5.21914	1.20344	-0.342367	1.54581
18.17	5.22415	1.20413	-0.342391	1.54652
18.18	5.23021	1.20524	-0.342392	1.54764
18.19	5.23735	1.20674	-0.34236	1.5491
18.2	5.24345	1.20786	-0.342359	1.55022
18.21	5.24111	1.20854	-0.342393	1.55093
18.22	5.23825	1.20934	-0.342373	1.55172
18.23	5.24149	1.2103	-0.342339	1.55264
18.24	5.24171	1.21144	-0.342361	1.5538
18.25	5.24015	1.21291	-0.342373	1.55529
18.26	5.24175	1.21406	-0.342358	1.55642
18.27	5.24107	1.21464	-0.342372	1.55701
18.28	5.2428	1.21537	-0.342378	1.55774
18.29	5.25029	1.21659	-0.342348	1.55894
18.3	5.25534	1.21776	-0.342355	1.56012
18.31	5.25964	1.21847	-0.342383	1.56085
18.32	5.26541	1.21946	-0.342357	1.56182
18.33	5.26558	1.221	-0.342334	1.56333
18.34	5.26363	1.22193	-0.342352	1.56429
18.35	5.26621	1.22246	-0.342364	1.56483
18.36	5.27305	1.22373	-0.342366	1.56609
18.37	5.28023	1.22512	-0.342354	1.56747
18.38	5.28357	1.22579	-0.342344	1.56813
18.39	5.28238	1.22643	-0.342356	1.56878
18.4	5.28035	1.22746	-0.342351	1.56981
18.41	5.2826	1.22871	-0.342333	1.57104
18.42	5.28418	1.22987	-0.342356	1.57222
18.43	5.28489	1.23055	-0.342369	1.57292
18.44	5.28941	1.23148	-0.342344	1.57383
18.45	5.29269	1.23299	-0.34234	1.57533
18.46	5.29297	1.23399	-0.342351	1.57634
18.47	5.29371	1.23442	-0.342343	1.57677
18.48	5.29492	1.23552	-0.342346	1.57786
18.49	5.29939	1.23701	-0.342358	1.57937
18.5	5.30432	1.23785	-0.342343	1.5802
18.51	5.30536	1.23843	-0.342338	1.58077
18.52	5.305	1.23933	-0.342343	1.58167
18.53	5.30275	1.24058	-0.342341	1.58292
18.54	5.29894	1.24175	-0.342351	1.5841
18.55	5.2976	1.24244	-0.342341	1.58478
18.56	5.30007	1.24343	-0.342332	1.58576
18.57	5.30391	1.24483	-0.342349	1.58718
18.58	5.30645	1.24561	-0.342353	1.58796
18.59	5.30402	1.2461	-0.34234	1.58844
18.6	5.30673	1.24736	-0.342342	1.5897
18.61	5.32169	1.2489	-0.342355	1.59125
18.62	5.32863	1.24993	-0.342356	1.59229
18.63	5.32241	1.25069	-0.342341	1.59303
18.64	5.31892	1.25148	-0.342342	1.59382
18.65	5.32427	1.25233	-0.342358	1.59469
18.66	5.33258	1.25362	-0.342361	1.59598
18.67	5.33248	1.25501	-0.342345	1.59735
18.68	5.32962	1.25564	-0.342337	1.59798
18.69	5.33103	1.25628	-0.342348	1.59863
18.7	5.33313	1.25776	-0.342337	1.6001
18.71	5.33767	1.25891	-0.342322	1.60123
18.72	5.33583	1.25942	-0.342349	1.60177
18.73	5.32597	1.26062	-0.342361	1.60298
18.74	5.32711	1.26186	-0.342328	1.60418
18.75	5.33975	1.26245	-0.342324	1.60477
18.76	5.34426	1.26334	-0.342349	1.60568
18.77	5.3398	1.26461	-0.342346	1.60696
18.78	5.34133	1.26566	-0.342334	1.608
18.79	5.34842	1.26656	-0.342346	1.6089
18.8	5.35283	1.26752	-0.342357	1.60987
18.81	5.35884	1.2685	-0.342347	1.61084
18.82	5.36544	1.26948	-0.342348	1.61183
18.83	5.36801	1.27056	-0.342353	1.61291
18.84	5.36522	1.27162	-0.342348	1.61397
18.85	5.36369	1.27258	-0.342349	1.61493
18.86	5.36984	1.27354	-0.342348	1.61589
18.87	5.37252	1.27439	-0.342403	1.61679
18.88	5.37157	1.27551	-0.342648	1.61816
18.89	5.3742	1.2766	-0.343342	1.61994
18.9	5.37894	1.27755	-0.347051	1.6246
18.91	5.38829	1.27864	-0.358307	1.63695
18.92	5.39337	1.27961	-0.368393	1.648
18.93	5.39194	1.28052	-0.367007	1.64753
18.94	5.39851	1.28161	-0.364401	1.64601
18.95	5.40134	1.28273	-0.366302	1.64904
18.96	5.39438	1.28354	-0.366375	1.64992
18.97	5.39298	1.28438	-0.365426	1.64981
18.98	5.39852	1.28538	-0.36602	1.6514
18.99	5.40224	1.28641	-0.36611	1.65251
19	5.39943	1.28765	-0.365723	1.65338
19.01	5.39893	1.28865	-0.365928	1.65457
19.02	5.40259	1.2896	-0.365993	1.6556
19.03	5.40899	1.29052	-0.365838	1.65636
19.04	5.41615	1.29153	-0.365919	1.65745
19.05	5.41758	1.29294	-0.365944	1.65889
19.06	5.41984	1.29371	-0.365862	1.65957
19.07	5.42541	1.29445	-0.365894	1.66034
19.08	5.42706	1.29577	-0.36591	1.66168
19.09	5.42566	1.29668	-0.365888	1.66257
19.1	5.42734	1.29753	-0.365907	1.66344
19.11	5.43254	1.29864	-0.365907	1.66454
19.12	5.4373	1.29967	-0.365879	1.66555
19.13	5.44493	1.30068	-0.365874	1.66656
19.14	5.45369	1.3016	-0.36589	1.66749
19.15	5.45528	1.30249	-0.365892	1.66839
19.16	5.4518	1.30348	-0.365887	1.66937
19.17	5.45495	1.30465	-0.365887	1.67054
19.18	5.46261	1.30567	-0.365881	1.67155
19.19	5.46209	1.30658	-0.365881	1.67246
19.2	5.45997	1.30761	-0.36588	1.67349
19.21	5.45928	1.30857	-0.365868	1.67444
19.22	5.457	1.30953	-0.365858	1.67539
19.23	5.46112	1.31056	-0.36586	1.67642
19.24	5.46819	1.31162	-0.365857	1.67748
19.25	5.4706	1.31249	-0.365857	1.67835
19.26	5.47383	1.31354	-0.365871	1.67942
19.27	5.48456	1.31473	-0.365882	1.68061
19.28	5.49365	1.31564	-0.365876	1.68152
19.29	5.48971	1.31662	-0.365868	1.68249
19.3	5.48606	1.31777	-0.365869	1.68364
19.31	5.49304	1.31865	-0.365867	1.68452
19.32	5.49581	1.31951	-0.365868	1.68538
19.33	5.49059	1.32081	-0.365863	1.68668
19.34	5.48953	1.32187	-0.365845	1.68771
19.35	5.49464	1.32266	-0.365838	1.6885
19.36	5.49746	1.32376	-0.365848	1.68961
19.37	5.50023	1.32467	-0.365852	1.69052
19.38	5.50554	1.32554	-0.365843	1.69139
19.39	5.50455	1.32664	-0.365833	1.69247
19.4	5.50242	1.32765	-0.365854	1.6935
19.41	5.50785	1.32866	-0.365875	1.69454
19.42	5.51389	1.3295	-0.365861	1.69536
19.43	5.5122	1.33043	-0.365847	1.69627
19.44	5.50857	1.33148	-0.365854	1.69734
19.45	5.51124	1.33259	-0.365856	1.69844
19.46	5.5133	1.33356	-0.365836	1.6994
19.47	5.51357	1.33441	-0.365829	1.70024
19.48	5.52125	1.33546	-0.365841	1.7013
19.49	5.52953	1.33651	-0.365822	1.70233
19.5	5.52889	1.33752	-0.365816	1.70334
19.51	5.52832	1.33856	-0.365842	1.7044
19.52	5.5334	1.33949	-0.365835	1.70533
19.53	5.53897	1.34042	-0.365837	1.70626
19.54	5.53822	1.34146	-0.365856	1.70732
19.55	5.53851	1.34252	-0.365828	1.70835
19.56	5.54635	1.34337	-0.365803	1.70917
19.57	5.55012	1.34436	-0.365817	1.71017
19.58	5.55186	1.34554	-0.36582	1.71136
19.59	5.55923	1.3465	-0.365808	1.7123
19.6	5.56601	1.34747	-0.365816	1.71328
19.61	5.5667	1.3486	-0.36582	1.71442
19.62	5.56192	1.34957	-0.365804	1.71537
19.63	5.55934	1.35051	-0.365806	1.71631
19.64	5.56292	1.35167	-0.36583	1.7175
19.65	5.56718	1.35266	-0.365824	1.71848
19.66	5.57028	1.35357	-0.365812	1.71938
19.67	5.56979	1.35475	-0.365819	1.72057
19.68	5.56666	1.35581	-0.365809	1.72162
19.69	5.56911	1.35664	-0.365812	1.72245
19.7	5.57898	1.35767	-0.365813	1.72348
19.71	5.58766	1.35882	-0.365807	1.72462
19.72	5.58949	1.35975	-0.365813	1.72556
19.73	5.58957	1.36078	-0.36581	1.72659
19.74	5.59148	1.36195	-0.365823	1.72777
19.75	5.59673	1.36278	-0.365823	1.7286
19.76	5.60071	1.3636	-0.365793	1.72939
19.77	5.60328	1.36472	-0.365799	1.73052
19.78	5.61026	1.36566	-0.365818	1.73148
19.79	5.61254	1.3667	-0.365806	1.7325
19.8	5.60538	1.36787	-0.3658	1.73367
19.81	5.60318	1.36865	-0.365816	1.73447
19.82	5.60784	1.36952	-0.365804	1.73533
19.83	5.60941	1.37063	-0.365791	1.73642
19.84	5.60591	1.37144	-0.365815	1.73726
19.85	5.60651	1.37237	-0.36582	1.73819
19.86	5.6165	1.37368	-0.365794	1.73947
19.87	5.62894	1.37458	-0.365795	1.74038
19.88	5.63621	1.37529	-0.365818	1.74111
19.89	5.63681	1.37649	-0.36582	1.74231
19.9	5.63781	1.37758	-0.365811	1.74339
19.91	5.64292	1.37841	-0.365805	1.74421
19.92	5.64441	1.37953	-0.365795	1.74532
19.93	5.63992	1.38056	-0.365792	1.74636
19.94	5.64005	1.38138	-0.365806	1.74718
19.95	5.64806	1.38252	-0.365808	1.74833
19.96	5.65487	1.38371	-0.365794	1.74951
19.97	5.65787	1.38452	-0.3658	1.75032
19.98	5.65982	1.38546	-0.365824	1.75128
[truncated: 10,823 more rows]

## Sheet: M-1-14-2
Time [s]	Load [kN]	LVDT 1 [mm]	LVDT 2 [mm]	Displacement [mm]
0	0	0	0	0
0.01	0	0	0	0
0.02	-3.5e-05	1e-06	-1e-06	2e-06
0.03	-0.001045	-1.1e-05	-1.2e-05	1e-06
0.04	-0.005212	-2.1e-05	-4.4e-05	2.3e-05
0.05	-0.006577	0.000143	-5.8e-05	0.000201
0.06	0.00031	0.000204	-3.2e-05	0.000236
0.07	0.000598	2.8e-05	-2.1e-05	4.9e-05
0.08	-0.005837	5.1e-05	-4.1e-05	9.2e-05
0.09	-0.006089	0.000151	-3.2e-05	0.000183
0.1	-0.005335	1.4e-05	-2e-05	3.4e-05
0.11	-0.008451	5e-06	-3.4e-05	3.9e-05
0.12	-0.008601	0.00013	-3.5e-05	0.000165
0.13	0.000121	9.3e-05	-3.4e-05	0.000127
0.14	0.008433	2.4e-05	-4.6e-05	7e-05
0.15	0.005466	-2.5e-05	-4.3e-05	1.8e-05
0.16	-0.000788	-6.1e-05	-3.5e-05	-2.6e-05
0.17	-0.001966	-4.8e-05	-3.8e-05	-1e-05
0.18	0.000148	-7.1e-05	-3.6e-05	-3.5e-05
0.19	0.002862	-6.1e-05	-3.1e-05	-3e-05
0.2	0.003294	6.2e-05	-3.8e-05	0.0001
0.21	7.3e-05	0.000126	-4.2e-05	0.000168
0.22	-0.003003	7.4e-05	-3.9e-05	0.000113
0.23	-0.002916	0.000107	-4e-05	0.000147
0.24	-0.00442	0.000214	-3.4e-05	0.000248
0.25	-0.006474	0.000261	-4e-05	0.000301
0.26	-0.002952	0.000309	-3.9e-05	0.000348
0.27	0.003135	0.000349	-2.2e-05	0.000371
0.28	0.005877	0.000393	-1.8e-05	0.000411
0.29	0.004633	0.000469	-1.6e-05	0.000485
0.3	0.004399	0.000441	-2.4e-05	0.000465
0.31	0.006293	0.000347	-4.7e-05	0.000394
0.32	0.004065	0.000317	-3.1e-05	0.000348
0.33	0.001117	0.00035	-2.2e-05	0.000372
0.34	0.00215	0.000342	-5.6e-05	0.000398
0.35	0.001381	0.000283	-5.8e-05	0.000341
0.36	-0.001263	0.000243	-3.2e-05	0.000275
0.37	-0.00359	0.000296	-2.8e-05	0.000324
0.38	-0.004057	0.000388	-3.8e-05	0.000426
0.39	-0.002852	0.000323	-4.7e-05	0.00037
0.4	-0.001084	0.00023	-4.9e-05	0.000279
0.41	0.000988	0.000273	-5e-05	0.000323
0.42	0.00318	0.000284	-5.1e-05	0.000335
0.43	0.003166	0.000218	-3.6e-05	0.000254
0.44	0.000929	0.000176	-1.8e-05	0.000194
0.45	0.005087	0.000175	-3.3e-05	0.000208
0.46	0.007919	0.000147	-5e-05	0.000197
0.47	0.000315	5.7e-05	-4e-05	9.7e-05
0.48	-0.003894	8.3e-05	-3.4e-05	0.000117
0.49	-0.002757	0.000158	-4.5e-05	0.000203
0.5	-0.004185	8.5e-05	-3.7e-05	0.000122
0.51	-0.001692	0.000137	-1.4e-05	0.000151
0.52	9.1e-05	0.000308	-1.5e-05	0.000323
0.53	-0.007816	0.000324	-3.8e-05	0.000362
0.54	-0.016013	0.000313	-3.8e-05	0.000351
0.55	-0.013207	0.000327	-1.6e-05	0.000343
0.56	-0.005451	0.000257	-2.2e-05	0.000279
0.57	-0.003828	0.000239	-3.9e-05	0.000278
0.58	-0.004878	0.000212	-3.6e-05	0.000248
0.59	-0.003398	0.000199	-1.6e-05	0.000215
0.6	-6.8e-05	0.000249	-1e-05	0.000259
0.61	0.005429	0.000274	-2.3e-05	0.000297
0.62	0.009405	0.000244	-3.3e-05	0.000277
0.63	0.00885	0.000205	-3.9e-05	0.000244
0.64	0.005665	0.000207	-4e-05	0.000247
0.65	0.002506	0.000237	-3.3e-05	0.00027
0.66	0.000267	0.000233	-3.1e-05	0.000264
0.67	0.002652	0.000297	-3.1e-05	0.000328
0.68	0.004784	0.000351	-2.7e-05	0.000378
0.69	0.000929	0.000255	-2.5e-05	0.00028
0.7	0.00174	0.000176	-2.8e-05	0.000204
0.71	0.002615	0.000186	-3.9e-05	0.000225
0.72	-0.000977	0.00023	-5.4e-05	0.000284
0.73	-0.001027	0.00027	-5e-05	0.00032
0.74	0.000634	0.000284	-3.4e-05	0.000318
0.75	0.001497	0.000291	-1.6e-05	0.000307
0.76	0.001803	0.000212	-1e-05	0.000222
0.77	-0.001686	0.000173	-2.4e-05	0.000197
0.78	-0.004244	0.00023	-3.5e-05	0.000265
0.79	-0.000289	0.000216	-4.2e-05	0.000258
0.8	0.00437	0.000228	-4.3e-05	0.000271
0.81	0.00776	0.000351	-3.9e-05	0.00039
0.82	0.009908	0.000444	-2.8e-05	0.000472
0.83	0.007533	0.000395	-1.1e-05	0.000406
0.84	0.004309	0.000399	-2.1e-05	0.00042
0.85	0.003839	0.000365	-3.7e-05	0.000402
0.86	0.005799	0.000218	-2.2e-05	0.00024
0.87	0.010152	0.000175	-2.2e-05	0.000197
0.88	0.008079	0.00031	-3.4e-05	0.000344
0.89	0.001732	0.000349	-2.5e-05	0.000374
0.9	-0.000647	0.000204	-2.6e-05	0.00023
0.91	-0.002581	0.000249	-3.1e-05	0.00028
0.92	-0.000973	0.000257	-4.3e-05	0.0003
0.93	0.001177	0.000207	-4.7e-05	0.000254
0.94	-0.00076	0.000296	-2.4e-05	0.00032
0.95	-0.000415	0.00026	-2.8e-05	0.000288
0.96	0.003515	0.000229	-4.3e-05	0.000272
0.97	0.00492	0.000294	-3.7e-05	0.000331
0.98	0.004221	0.000288	-4.7e-05	0.000335
0.99	0.0071	0.000221	-4.2e-05	0.000263
1	0.011486	0.000202	-1.4e-05	0.000216
1.01	0.010175	0.000292	-3.1e-05	0.000323
1.02	0.009479	0.000332	-5.2e-05	0.000384
1.03	0.011836	0.000322	-4e-05	0.000362
1.04	0.008632	0.000252	-3.8e-05	0.00029
1.05	0.00085	0.000252	-3.7e-05	0.000289
1.06	-0.003104	0.000349	-2.2e-05	0.000371
1.07	0.001852	0.00026	-2.8e-05	0.000288
1.08	0.006681	0.000159	-4.6e-05	0.000205
1.09	0.002708	0.000202	-3.6e-05	0.000238
1.1	0.001405	0.000263	-1.5e-05	0.000278
1.11	0.003177	0.000322	-2.1e-05	0.000343
1.12	6.1e-05	0.000275	-3.4e-05	0.000309
1.13	0.002964	0.000189	-3.4e-05	0.000223
1.14	0.011029	0.000206	-3.6e-05	0.000242
1.15	0.012009	0.00031	-4.6e-05	0.000356
1.16	0.008395	0.000306	-3.4e-05	0.00034
1.17	0.005774	0.000193	-1.7e-05	0.00021
1.18	0.005549	0.000155	-2.8e-05	0.000183
1.19	0.00872	0.000282	-3.7e-05	0.000319
1.2	0.008054	0.000358	-1.8e-05	0.000376
1.21	0.001365	0.00024	-1.6e-05	0.000256
1.22	-0.003449	0.000274	-2.8e-05	0.000302
1.23	-0.002599	0.000319	-3.1e-05	0.00035
1.24	0.000414	0.000253	-3.7e-05	0.00029
1.25	-0.000636	0.000291	-3.8e-05	0.000329
1.26	-0.003418	0.000365	-4.1e-05	0.000406
1.27	-0.000725	0.000272	-4.2e-05	0.000314
1.28	0.000859	0.000201	-3.5e-05	0.000236
1.29	-0.000558	0.000378	-3.7e-05	0.000415
1.3	0.001411	0.000389	-3.8e-05	0.000427
1.31	0.003664	0.000296	-3.1e-05	0.000327
1.32	0.001526	0.000342	-3.1e-05	0.000373
1.33	-0.000944	0.000322	-2.3e-05	0.000345
1.34	0.002861	0.000344	-2.4e-05	0.000368
1.35	0.006499	0.000397	-4.4e-05	0.000441
1.36	0.003375	0.00028	-3.9e-05	0.000319
1.37	0.000563	0.000153	-2e-05	0.000173
1.38	-0.000182	0.000189	-2.4e-05	0.000213
1.39	-0.002367	0.000195	-3.5e-05	0.00023
1.4	-0.001648	7.7e-05	-3.7e-05	0.000114
1.41	0.001227	8.5e-05	-3.7e-05	0.000122
1.42	-0.001069	0.000123	-3.3e-05	0.000156
1.43	-0.004985	0.000175	-2.5e-05	0.0002
1.44	-0.003219	0.000283	-2.5e-05	0.000308
1.45	-0.000589	0.000286	-3.5e-05	0.000321
1.46	-0.000606	0.000203	-3.7e-05	0.00024
1.47	6.2e-05	0.000198	-3.3e-05	0.000231
1.48	-0.001935	0.000259	-4.3e-05	0.000302
1.49	-0.001976	0.000128	-5e-05	0.000178
1.5	0.003433	9.8e-05	-3.9e-05	0.000137
1.51	0.00197	0.00028	-3.8e-05	0.000318
1.52	-0.002218	0.000368	-3.7e-05	0.000405
1.53	0.000763	0.000373	-3.1e-05	0.000404
1.54	0.00326	0.00023	-4e-05	0.00027
1.55	0.000472	0.000216	-4.4e-05	0.00026
1.56	0.000285	0.000321	-4.1e-05	0.000362
1.57	0.002167	0.000327	-4.6e-05	0.000373
1.58	-0.001396	0.00022	-4.9e-05	0.000269
1.59	-0.00406	0.000217	-3.5e-05	0.000252
1.6	-0.002086	0.000371	-2.8e-05	0.000399
1.61	0.000687	0.000361	-5.4e-05	0.000415
1.62	0.006211	0.000259	-6.2e-05	0.000321
1.63	0.007541	0.000186	-3e-05	0.000216
1.64	-0.000337	0.000236	-1.8e-05	0.000254
1.65	-0.002598	0.00024	-3.7e-05	0.000277
1.66	-0.001874	0.000218	-3.1e-05	0.000249
1.67	-0.006457	0.000371	-1.7e-05	0.000388
1.68	-0.007229	0.000381	-4.2e-05	0.000423
1.69	-0.005255	0.000295	-5.6e-05	0.000351
1.7	-0.005677	0.000316	-3.1e-05	0.000347
1.71	-0.004888	0.000382	-2.8e-05	0.00041
1.72	-0.002827	0.000311	-4.3e-05	0.000354
1.73	-0.004154	0.000221	-3.5e-05	0.000256
1.74	-0.006402	0.000334	-3.2e-05	0.000366
1.75	-0.006271	0.000354	-4e-05	0.000394
1.76	-0.005868	0.000246	-3.9e-05	0.000285
1.77	-0.004451	0.000224	-3.1e-05	0.000255
1.78	-0.000914	0.000253	-3.3e-05	0.000286
1.79	-0.001629	0.000265	-4.1e-05	0.000306
1.8	-0.005405	0.000216	-4.3e-05	0.000259
1.81	-0.005402	0.000282	-4.1e-05	0.000323
1.82	-0.006437	0.00035	-4.4e-05	0.000394
1.83	-0.006348	0.000224	-4.2e-05	0.000266
1.84	-0.002734	0.000179	-3.7e-05	0.000216
1.85	-0.00576	0.000302	-5.3e-05	0.000355
1.86	-0.010865	0.000315	-6.7e-05	0.000382
1.87	-0.006262	0.000253	-4.1e-05	0.000294
1.88	0.002235	0.000309	-2.6e-05	0.000335
1.89	0.00681	0.000245	-4.5e-05	0.00029
1.9	0.005746	0.000185	-5.2e-05	0.000237
1.91	-0.001546	0.000258	-6.2e-05	0.00032
1.92	-0.007692	0.000293	-6.6e-05	0.000359
1.93	-0.004387	0.000306	-3.8e-05	0.000344
1.94	0.002046	0.000314	-3.5e-05	0.000349
1.95	0.003992	0.00032	-4.6e-05	0.000366
1.96	0.004504	0.000344	-2.4e-05	0.000368
1.97	0.003267	0.000352	-1.9e-05	0.000371
1.98	-0.002863	0.000247	-3.4e-05	0.000281
1.99	-0.001771	0.00033	-4e-05	0.00037
2	0.004515	0.000446	-4.3e-05	0.000489
2.01	0.001408	0.000209	-3.8e-05	0.000247
2.02	-0.003346	0.000188	-2.8e-05	0.000216
2.03	-0.005458	0.000392	-3.3e-05	0.000425
2.04	-0.008378	0.000366	-4.6e-05	0.000412
2.05	-0.004691	0.000224	-4.2e-05	0.000266
2.06	-0.001407	0.000197	-3.4e-05	0.000231
2.07	-0.008112	0.000297	-4.1e-05	0.000338
2.08	-0.010084	0.000335	-4.1e-05	0.000376
2.09	-0.006247	0.000344	-4.2e-05	0.000386
2.1	-0.005692	0.000345	-5.2e-05	0.000397
2.11	-0.004008	0.000245	-5.1e-05	0.000296
2.12	-0.006108	0.000287	-4.4e-05	0.000331
2.13	-0.011398	0.000386	-3.6e-05	0.000422
2.14	-0.008905	0.000327	-3.1e-05	0.000358
2.15	-0.0003	0.000188	-4.4e-05	0.000232
2.16	0.004104	0.000196	-5.8e-05	0.000254
2.17	-0.001941	0.000331	-5.7e-05	0.000388
2.18	-0.007657	0.000301	-4.7e-05	0.000348
2.19	-0.002831	0.000223	-3.4e-05	0.000257
2.2	0.001729	0.000187	-3e-05	0.000217
2.21	-0.000798	0.000314	-4.7e-05	0.000361
2.22	-0.001387	0.000451	-5.4e-05	0.000505
2.23	0.002528	0.000421	-3.8e-05	0.000459
2.24	0.00046	0.000444	-2.6e-05	0.00047
2.25	-0.005016	0.000356	-2.5e-05	0.000381
2.26	-0.003852	0.000247	-3.8e-05	0.000285
2.27	-0.002396	0.000316	-4.7e-05	0.000363
2.28	-0.006856	0.000432	-4.2e-05	0.000474
2.29	-0.011323	0.000395	-3.6e-05	0.000431
2.3	-0.011745	0.000288	-2.7e-05	0.000315
2.31	-0.012998	0.000334	-1.7e-05	0.000351
2.32	-0.011808	0.00035	-2.8e-05	0.000378
2.33	-0.006318	0.000367	-4.4e-05	0.000411
2.34	-0.004243	0.000479	-3.8e-05	0.000517
2.35	-0.004484	0.000435	-3.2e-05	0.000467
2.36	-0.003722	0.000337	-4.5e-05	0.000382
2.37	-0.00351	0.000352	-3.8e-05	0.00039
2.38	-0.003595	0.000295	-3.7e-05	0.000332
2.39	-0.001626	0.000136	-6.2e-05	0.000198
2.4	0.000835	0.000156	-5.6e-05	0.000212
2.41	-0.001263	0.000321	-3.3e-05	0.000354
2.42	-0.007792	0.000296	-3e-05	0.000326
2.43	-0.01011	0.000201	-3.8e-05	0.000239
2.44	-0.009816	0.000226	-5.1e-05	0.000277
2.45	-0.014355	0.000295	-4.5e-05	0.00034
2.46	-0.014637	0.000261	-3.8e-05	0.000299
2.47	-0.010253	0.00015	-4.9e-05	0.000199
2.48	-0.014381	0.000157	-4.9e-05	0.000206
2.49	-0.015241	0.000177	-3.7e-05	0.000214
2.5	-0.007179	0.000152	-2.9e-05	0.000181
2.51	-0.006883	0.000165	-2.6e-05	0.000191
2.52	-0.006061	0.000246	-3.7e-05	0.000283
2.53	0.000114	0.000314	-4.1e-05	0.000355
2.54	-0.003744	0.000261	-3.2e-05	0.000293
2.55	-0.011331	0.000222	-3.7e-05	0.000259
2.56	-0.011598	0.000214	-4.5e-05	0.000259
2.57	-0.010006	0.000306	-4.8e-05	0.000354
2.58	-0.007235	0.000347	-5e-05	0.000397
2.59	-0.003941	0.000153	-4e-05	0.000193
2.6	-0.004056	0.00014	-3.3e-05	0.000173
2.61	-0.006454	0.000234	-3.8e-05	0.000272
2.62	-0.008083	0.000282	-3.5e-05	0.000317
2.63	-0.005793	0.000325	-3.3e-05	0.000358
2.64	-0.004239	0.000263	-4.4e-05	0.000307
2.65	-0.009081	0.000312	-6e-05	0.000372
2.66	-0.012708	0.000308	-5.6e-05	0.000364
2.67	-0.012272	0.00029	-4.2e-05	0.000332
2.68	-0.013363	0.000421	-5.3e-05	0.000474
2.69	-0.01671	0.000436	-4.7e-05	0.000483
2.7	-0.018501	0.000315	-3e-05	0.000345
2.71	-0.013512	0.00023	-5.5e-05	0.000285
2.72	-0.007911	0.000308	-6.3e-05	0.000371
2.73	-0.00873	0.000276	-4.3e-05	0.000319
2.74	-0.012872	0.000179	-4.8e-05	0.000227
2.75	-0.016883	0.000301	-5e-05	0.000351
2.76	-0.019364	0.000397	-4.3e-05	0.00044
2.77	-0.016803	0.000408	-4.6e-05	0.000454
2.78	-0.009377	0.000328	-4.2e-05	0.00037
2.79	-0.006673	0.000261	-3.4e-05	0.000295
2.8	-0.010236	0.000326	-4.9e-05	0.000375
2.81	-0.011301	0.00033	-5.9e-05	0.000389
2.82	-0.008701	0.000342	-4.3e-05	0.000385
2.83	-0.006186	0.000392	-4.4e-05	0.000436
2.84	-0.006863	0.000395	-4.8e-05	0.000443
2.85	-0.010891	0.000413	-3.1e-05	0.000444
2.86	-0.01324	0.000468	-3.1e-05	0.000499
2.87	-0.011919	0.000451	-5.3e-05	0.000504
2.88	-0.012417	0.000436	-6.3e-05	0.000499
2.89	-0.012863	0.000462	-5.4e-05	0.000516
2.9	-0.007912	0.000411	-3e-05	0.000441
2.91	-0.005834	0.000346	-2.5e-05	0.000371
2.92	-0.00845	0.000311	-3.5e-05	0.000346
2.93	-0.008845	0.000384	-3.8e-05	0.000422
2.94	-0.00347	0.000368	-3.9e-05	0.000407
2.95	-0.000397	0.000193	-3.8e-05	0.000231
2.96	-0.007932	0.000218	-4.1e-05	0.000259
2.97	-0.013155	0.00031	-4.5e-05	0.000355
2.98	-0.012085	0.000241	-4e-05	0.000281
2.99	-0.012021	0.000206	-3e-05	0.000236
3	-0.008327	0.000305	-2.9e-05	0.000334
3.01	-0.004428	0.000484	-3.9e-05	0.000523
3.02	-0.009748	0.000421	-3.5e-05	0.000456
3.03	-0.015214	0.00021	-3.4e-05	0.000244
3.04	-0.015737	0.000271	-5.8e-05	0.000329
3.05	-0.017783	0.000394	-6.3e-05	0.000457
3.06	-0.016261	0.000346	-4.2e-05	0.000388
3.07	-0.01479	0.000293	-3.7e-05	0.00033
3.08	-0.01782	0.000335	-4.6e-05	0.000381
3.09	-0.018119	0.000246	-4.9e-05	0.000295
3.1	-0.0139	0.000252	-4.8e-05	0.0003
3.11	-0.009937	0.00046	-4.4e-05	0.000504
3.12	-0.011867	0.000369	-3.5e-05	0.000404
3.13	-0.014675	0.000294	-3.9e-05	0.000333
3.14	-0.014367	0.000389	-3.9e-05	0.000428
3.15	-0.013126	0.000444	-2.9e-05	0.000473
3.16	-0.010318	0.000435	-4.4e-05	0.000479
3.17	-0.010879	0.000292	-5.4e-05	0.000346
3.18	-0.01272	0.000264	-4.5e-05	0.000309
3.19	-0.010519	0.000323	-5.5e-05	0.000378
3.2	-0.012421	0.000256	-5.6e-05	0.000312
3.21	-0.018822	0.000349	-4.1e-05	0.00039
3.22	-0.017265	0.000492	-4.1e-05	0.000533
3.23	-0.010111	0.000446	-4.3e-05	0.000489
3.24	-0.008603	0.000325	-3.7e-05	0.000362
3.25	-0.011963	0.000218	-3.5e-05	0.000253
3.26	-0.013885	0.000286	-5e-05	0.000336
3.27	-0.013188	0.000299	-6.1e-05	0.00036
3.28	-0.013817	0.000215	-6e-05	0.000275
3.29	-0.017509	0.000272	-5.7e-05	0.000329
3.3	-0.015401	0.000363	-5e-05	0.000413
3.31	-0.011723	0.000363	-4.6e-05	0.000409
3.32	-0.016402	0.000271	-5.1e-05	0.000322
3.33	-0.018521	0.000298	-5.2e-05	0.00035
3.34	-0.011349	0.000351	-4.5e-05	0.000396
3.35	-0.008557	0.000358	-4.9e-05	0.000407
3.36	-0.013668	0.000431	-5.5e-05	0.000486
3.37	-0.014221	0.000354	-4.7e-05	0.000401
3.38	-0.007514	0.000312	-4.4e-05	0.000356
3.39	-0.002396	0.000381	-3.9e-05	0.00042
3.4	-0.005035	0.000234	-4.2e-05	0.000276
3.41	-0.010325	0.000131	-6.4e-05	0.000195
3.42	-0.011002	0.000251	-5.9e-05	0.00031
3.43	-0.010702	0.000327	-4e-05	0.000367
3.44	-0.010605	0.000261	-5e-05	0.000311
3.45	-0.007303	0.000241	-5.7e-05	0.000298
3.46	-0.003131	0.000238	-4.3e-05	0.000281
3.47	-0.005209	0.000238	-4.5e-05	0.000283
3.48	-0.007201	0.000324	-5.8e-05	0.000382
3.49	-0.007659	0.000239	-3.7e-05	0.000276
3.5	-0.013952	0.00017	-2e-05	0.00019
3.51	-0.016564	0.000317	-3.8e-05	0.000355
3.52	-0.012727	0.000354	-5.6e-05	0.00041
3.53	-0.012177	0.000239	-5.7e-05	0.000296
3.54	-0.013733	0.000203	-5.4e-05	0.000257
3.55	-0.011525	0.000317	-6.6e-05	0.000383
3.56	-0.00738	0.000323	-6.6e-05	0.000389
3.57	-0.010553	0.00033	-4.8e-05	0.000378
3.58	-0.015318	0.000366	-4.1e-05	0.000407
3.59	-0.014944	0.000273	-3.6e-05	0.000309
3.6	-0.014672	0.000344	-3.9e-05	0.000383
3.61	-0.01467	0.000358	-5.3e-05	0.000411
3.62	-0.013974	0.000194	-4.6e-05	0.00024
3.63	-0.013551	0.000238	-3.3e-05	0.000271
3.64	-0.011522	0.000465	-4.9e-05	0.000514
3.65	-0.006628	0.00039	-6.5e-05	0.000455
3.66	-0.002906	0.000208	-5.2e-05	0.00026
3.67	-0.006849	0.00035	-3.9e-05	0.000389
3.68	-0.01416	0.000292	-4.1e-05	0.000333
3.69	-0.012964	0.000166	-6e-05	0.000226
3.7	-0.005835	0.000349	-7e-05	0.000419
3.71	-0.008237	0.000383	-6.2e-05	0.000445
3.72	-0.014299	0.000182	-6e-05	0.000242
3.73	-0.013861	0.00013	-6.2e-05	0.000192
3.74	-0.012559	0.000284	-5.4e-05	0.000338
3.75	-0.013776	0.000363	-4.2e-05	0.000405
3.76	-0.015264	0.000285	-3.8e-05	0.000323
3.77	-0.013381	0.000136	-3.9e-05	0.000175
3.78	-0.008909	0.000225	-3.9e-05	0.000264
3.79	-0.00839	0.000372	-4.6e-05	0.000418
3.8	-0.010016	0.000287	-5.3e-05	0.00034
3.81	-0.005064	0.000332	-5.6e-05	0.000388
3.82	-0.002418	0.000409	-5.5e-05	0.000464
3.83	-0.006651	0.000314	-4.7e-05	0.000361
3.84	-0.006803	0.000281	-3.5e-05	0.000316
3.85	-0.00564	0.000353	-4.5e-05	0.000398
3.86	-0.009233	0.000406	-5.3e-05	0.000459
3.87	-0.009095	0.000373	-4.4e-05	0.000417
3.88	-0.008608	0.000397	-4.3e-05	0.00044
3.89	-0.012364	0.000455	-4.1e-05	0.000496
3.9	-0.012408	0.000385	-4.7e-05	0.000432
3.91	-0.012584	0.000316	-4.9e-05	0.000365
3.92	-0.016554	0.000301	-4.3e-05	0.000344
3.93	-0.015057	0.000328	-4.4e-05	0.000372
3.94	-0.009891	0.000336	-4.5e-05	0.000381
3.95	-0.008497	0.000284	-3.8e-05	0.000322
3.96	-0.005663	0.00029	-3.2e-05	0.000322
3.97	-0.001418	0.000309	-4e-05	0.000349
3.98	7.1e-05	0.000243	-4.7e-05	0.00029
3.99	-5.2e-05	0.000302	-4.8e-05	0.00035
4	-0.001344	0.000415	-5.5e-05	0.00047
4.01	-0.001915	0.000344	-6.2e-05	0.000406
4.02	-0.003385	0.000304	-4.8e-05	0.000352
4.03	-0.007919	0.000321	-4.5e-05	0.000366
4.04	-0.013195	0.000374	-5.4e-05	0.000428
4.05	-0.018304	0.00028	-4.1e-05	0.000321
4.06	-0.019434	0.000177	-3.8e-05	0.000215
4.07	-0.012751	0.000393	-4.5e-05	0.000438
4.08	-0.002796	0.000493	-4.2e-05	0.000535
4.09	0.002023	0.000326	-4.4e-05	0.00037
4.1	-0.00289	0.00027	-4.8e-05	0.000318
4.11	-0.008362	0.000366	-5.6e-05	0.000422
4.12	-0.007043	0.000463	-5.7e-05	0.00052
4.13	-0.008798	0.000402	-4.8e-05	0.00045
4.14	-0.009858	0.000365	-5.3e-05	0.000418
4.15	-0.005301	0.000313	-4.6e-05	0.000359
4.16	-0.003169	0.000254	-4.1e-05	0.000295
4.17	-0.004218	0.000352	-5.4e-05	0.000406
4.18	-0.00639	0.000427	-4.4e-05	0.000471
4.19	-0.009835	0.000439	-4.7e-05	0.000486
4.2	-0.011589	0.000356	-6.2e-05	0.000418
4.21	-0.008023	0.000326	-5e-05	0.000376
4.22	-0.004493	0.000342	-4.7e-05	0.000389
4.23	-0.006049	0.000262	-6.3e-05	0.000325
4.24	-0.009238	0.000267	-5.8e-05	0.000325
4.25	-0.010041	0.000321	-4.5e-05	0.000366
4.26	-0.009529	0.000339	-4.4e-05	0.000383
4.27	-0.005884	0.000292	-4e-05	0.000332
4.28	-0.001763	0.000303	-4e-05	0.000343
4.29	-0.003761	0.000352	-4.6e-05	0.000398
4.3	-0.003198	0.000341	-4.1e-05	0.000382
4.31	0.000567	0.000466	-3.9e-05	0.000505
4.32	-0.004025	0.000448	-5e-05	0.000498
4.33	-0.007758	0.000262	-6.4e-05	0.000326
4.34	-0.004775	0.000254	-7.3e-05	0.000327
4.35	-0.00654	0.000379	-5.8e-05	0.000437
4.36	-0.009363	0.000429	-4.6e-05	0.000475
4.37	-0.00711	0.000285	-5.2e-05	0.000337
4.38	-0.003661	0.000268	-4.9e-05	0.000317
4.39	-0.003918	0.000439	-3.8e-05	0.000477
4.4	-0.006293	0.000371	-4.5e-05	0.000416
4.41	-0.007046	0.000218	-6.1e-05	0.000279
4.42	-0.002947	0.000244	-5.1e-05	0.000295
4.43	0.000747	0.000326	-3.5e-05	0.000361
4.44	-0.006145	0.000313	-5.2e-05	0.000365
4.45	-0.012304	0.000331	-5.8e-05	0.000389
4.46	-0.00795	0.00043	-3.5e-05	0.000465
4.47	-0.005785	0.00042	-4.8e-05	0.000468
4.48	-0.008613	0.000417	-6.6e-05	0.000483
4.49	-0.004652	0.000425	-4.5e-05	0.00047
4.5	-0.001969	0.000375	-4.2e-05	0.000417
4.51	-0.008147	0.00034	-5.7e-05	0.000397
4.52	-0.011855	0.000346	-5e-05	0.000396
4.53	-0.010018	0.000379	-4.8e-05	0.000427
4.54	-0.006592	0.000489	-4.9e-05	0.000538
4.55	-0.003381	0.000499	-2.8e-05	0.000527
4.56	-0.00634	0.000405	-3.2e-05	0.000437
4.57	-0.012181	0.000413	-5.1e-05	0.000464
4.58	-0.00863	0.000361	-5.4e-05	0.000415
4.59	-0.002522	0.000301	-5.6e-05	0.000357
4.6	-0.00743	0.000232	-4.7e-05	0.000279
4.61	-0.014398	0.000179	-4.3e-05	0.000222
4.62	-0.012384	0.000382	-5.9e-05	0.000441
4.63	-0.010793	0.000442	-6.2e-05	0.000504
4.64	-0.011639	0.00027	-4.7e-05	0.000317
4.65	-0.00816	0.000357	-4.2e-05	0.000399
4.66	-0.004372	0.000507	-3.8e-05	0.000545
4.67	-0.010174	0.000337	-5.1e-05	0.000388
4.68	-0.01533	0.000209	-7.3e-05	0.000282
4.69	-0.011357	0.000249	-5.8e-05	0.000307
4.7	-0.00655	0.000253	-5.8e-05	0.000311
4.71	-0.002304	0.000233	-7.1e-05	0.000304
4.72	0.000507	0.000251	-5.7e-05	0.000308
4.73	-0.001956	0.000303	-4.8e-05	0.000351
4.74	-0.006399	0.000213	-5.8e-05	0.000271
4.75	-0.006112	0.000143	-6.3e-05	0.000206
4.76	-0.006906	0.000217	-4.6e-05	0.000263
4.77	-0.01316	0.000235	-4.3e-05	0.000278
4.78	-0.015347	0.000292	-4.7e-05	0.000339
4.79	-0.008276	0.000374	-3.4e-05	0.000408
4.8	-0.003103	0.000366	-3.5e-05	0.000401
4.81	-0.004261	0.000325	-4.3e-05	0.000368
4.82	-0.004097	0.000353	-5.3e-05	0.000406
4.83	-0.003737	0.000349	-6.9e-05	0.000418
4.84	-0.005003	0.000318	-5.8e-05	0.000376
4.85	-0.003632	0.000381	-4.4e-05	0.000425
4.86	-0.003365	0.00035	-6e-05	0.00041
4.87	-0.006526	0.000345	-6.4e-05	0.000409
4.88	-0.005102	0.000419	-5.7e-05	0.000476
4.89	-0.0015	0.000467	-5.8e-05	0.000525
4.9	-0.004097	0.000418	-5.4e-05	0.000472
4.91	-0.005615	0.000293	-5.4e-05	0.000347
4.92	-0.001983	0.000306	-6.5e-05	0.000371
4.93	-0.003455	0.000302	-6.4e-05	0.000366
4.94	-0.007517	0.000182	-5.2e-05	0.000234
4.95	-0.002928	0.000142	-4.5e-05	0.000187
4.96	0.002203	0.00024	-5e-05	0.00029
4.97	-0.001583	0.000287	-6.5e-05	0.000352
4.98	-0.004737	0.000231	-5.7e-05	0.000288
4.99	0.000289	0.000182	-3.9e-05	0.000221
5	0.004215	0.000141	-4.9e-05	0.00019
5.01	0.001895	0.000305	-6.1e-05	0.000366
5.02	0.000729	0.000402	-5.4e-05	0.000456
5.03	-0.001384	0.000287	-5.3e-05	0.00034
5.04	-0.005595	0.000214	-7.4e-05	0.000288
5.05	-0.003536	0.000167	-7.7e-05	0.000244
5.06	-0.000113	0.000289	-4.2e-05	0.000331
5.07	-0.006443	0.000294	-2.7e-05	0.000321
5.08	-0.013453	0.00016	-4.5e-05	0.000205
5.09	-0.010944	0.000175	-4.9e-05	0.000224
5.1	-0.007849	0.000211	-4.2e-05	0.000253
5.11	-0.007251	0.000215	-4.3e-05	0.000258
5.12	-0.005035	0.000185	-5.1e-05	0.000236
5.13	-0.004583	0.000255	-6e-05	0.000315
5.14	-0.005303	0.000377	-5.7e-05	0.000434
5.15	-0.002712	0.000358	-6.2e-05	0.00042
5.16	-0.001742	0.000323	-7.5e-05	0.000398
5.17	-0.001281	0.000349	-6.8e-05	0.000417
5.18	-0.002053	0.000298	-5.8e-05	0.000356
5.19	-0.005306	0.000293	-6.6e-05	0.000359
5.2	-0.003304	0.000361	-6e-05	0.000421
5.21	-0.00019	0.000207	-3.3e-05	0.00024
5.22	-0.002809	0.000213	-3.5e-05	0.000248
5.23	-0.003954	0.000475	-5.2e-05	0.000527
5.24	0.000665	0.00042	-6.1e-05	0.000481
5.25	0.001992	0.000294	-6.2e-05	0.000356
5.26	-0.001922	0.000349	-6.1e-05	0.00041
5.27	-0.001451	0.000381	-6.9e-05	0.00045
5.28	0.001087	0.000394	-7.7e-05	0.000471
5.29	-0.000944	0.000395	-6.6e-05	0.000461
5.3	-0.00287	0.000435	-5.4e-05	0.000489
5.31	-0.003618	0.00042	-6.3e-05	0.000483
5.32	-0.004502	0.000336	-6.5e-05	0.000401
5.33	-0.001321	0.000296	-4.4e-05	0.00034
5.34	0.002334	0.000205	-4.7e-05	0.000252
5.35	-0.000862	0.000172	-5.6e-05	0.000228
5.36	-0.004964	0.000289	-4.7e-05	0.000336
5.37	-0.008536	0.000267	-3.8e-05	0.000305
5.38	-0.012536	0.000122	-5.5e-05	0.000177
5.39	-0.01087	0.000167	-7.6e-05	0.000243
5.4	-0.009002	0.000243	-6.7e-05	0.00031
5.41	-0.006821	0.000289	-5.5e-05	0.000344
5.42	-0.005494	0.000373	-6.3e-05	0.000436
5.43	-0.007721	0.00041	-6.6e-05	0.000476
5.44	-0.009159	0.000421	-5.9e-05	0.00048
5.45	-0.009164	0.000259	-5.8e-05	0.000317
5.46	-0.007059	0.000179	-6.3e-05	0.000242
5.47	-0.003048	0.000299	-6.8e-05	0.000367
5.48	0.000888	0.000193	-5.9e-05	0.000252
5.49	0.000614	0.000128	-4.5e-05	0.000173
5.5	-0.004803	0.000308	-5.1e-05	0.000359
5.51	-0.004792	0.000289	-5.1e-05	0.00034
5.52	0.001241	0.00028	-6.3e-05	0.000343
5.53	0.001202	0.00038	-9.4e-05	0.000474
5.54	-0.003473	0.000368	-6.9e-05	0.000437
5.55	-0.003962	0.000279	-2.6e-05	0.000305
5.56	-0.002993	0.000343	-4.7e-05	0.00039
5.57	-0.007788	0.000526	-8.1e-05	0.000607
5.58	-0.005417	0.000575	-7e-05	0.000645
5.59	0.003534	0.000513	-5.2e-05	0.000565
5.6	0.005519	0.000452	-5.3e-05	0.000505
5.61	0.008569	0.000451	-5.3e-05	0.000504
5.62	0.011173	0.000362	-5.3e-05	0.000415
5.63	0.007622	0.000297	-6.2e-05	0.000359
5.64	0.007305	0.000421	-6.4e-05	0.000485
5.65	0.009582	0.000515	-5.6e-05	0.000571
5.66	0.011101	0.000496	-5.4e-05	0.00055
5.67	0.009907	0.000455	-6.4e-05	0.000519
5.68	0.006692	0.000508	-6.9e-05	0.000577
5.69	0.004701	0.00056	-5.7e-05	0.000617
5.7	0.002423	0.000488	-6e-05	0.000548
5.71	0.00081	0.000378	-7.4e-05	0.000452
5.72	7.5e-05	0.000378	-7.1e-05	0.000449
5.73	-0.00021	0.000447	-5.4e-05	0.000501
5.74	0.007311	0.000334	-5e-05	0.000384
5.75	0.012996	0.000245	-6.6e-05	0.000311
5.76	0.002994	0.000302	-7.7e-05	0.000379
5.77	-0.004645	0.000313	-6.9e-05	0.000382
5.78	-0.000792	0.000374	-6.6e-05	0.00044
5.79	0.000243	0.000419	-6.6e-05	0.000485
5.8	-0.005468	0.000326	-5.9e-05	0.000385
5.81	-0.00642	0.000264	-6.3e-05	0.000327
5.82	-0.001339	0.00031	-7.4e-05	0.000384
5.83	-0.002916	0.00025	-7.7e-05	0.000327
5.84	-0.00943	0.00016	-7.1e-05	0.000231
5.85	-0.009567	0.000284	-6.3e-05	0.000347
5.86	-0.008423	0.000268	-6.3e-05	0.000331
5.87	-0.010227	0.000153	-5.3e-05	0.000206
5.88	-0.009913	0.000119	-4.7e-05	0.000166
5.89	-0.00533	0.00012	-6.9e-05	0.000189
5.9	-0.00201	0.000288	-7.8e-05	0.000366
5.91	-0.005139	0.000491	-5.7e-05	0.000548
5.92	-0.001437	0.000715	-4.7e-05	0.000762
5.93	0.007506	0.00129	-5.5e-05	0.001345
5.94	0.002553	0.002039	-6.1e-05	0.0021
5.95	-0.0036	0.00275	-5.6e-05	0.002806
5.96	0.004024	0.003339	-4.7e-05	0.003386
5.97	0.012632	0.004009	-4.7e-05	0.004056
5.98	0.01278	0.005094	-4.5e-05	0.005139
5.99	0.012406	0.006199	-3.6e-05	0.006235
6	0.017988	0.006966	-4e-05	0.007006
6.01	0.02392	0.007903	-4e-05	0.007943
6.02	0.02763	0.008843	-3.5e-05	0.008878
6.03	0.031944	0.009623	-4.2e-05	0.009665
6.04	0.033072	0.010827	-3.8e-05	0.010865
6.05	0.033621	0.012004	-2.2e-05	0.012026
6.06	0.037234	0.012837	-2e-05	0.012857
6.07	0.041252	0.013839	-2.9e-05	0.013868
6.08	0.047785	0.014972	-3.1e-05	0.015003
6.09	0.051849	0.015812	-2.3e-05	0.015835
6.1	0.050198	0.016665	-2.9e-05	0.016694
6.11	0.048178	0.017855	-3.6e-05	0.017891
6.12	0.048428	0.018967	-2.2e-05	0.018989
6.13	0.052287	0.019913	-8e-06	0.019921
6.14	0.055925	0.020963	-1.3e-05	0.020976
6.15	0.059558	0.022031	-1.4e-05	0.022045
6.16	0.062857	0.023046	-1e-05	0.023056
6.17	0.061183	0.024076	-5e-06	0.024081
6.18	0.061977	0.025047	9e-06	0.025038
6.19	0.069396	0.026069	1.5e-05	0.026054
6.2	0.073968	0.027074	9e-06	0.027065
6.21	0.07002	0.027884	1.4e-05	0.02787
6.22	0.068923	0.028824	2.6e-05	0.028798
6.23	0.075074	0.030086	2.3e-05	0.030063
6.24	0.082606	0.031131	2.5e-05	0.031106
6.25	0.08624	0.031941	3.4e-05	0.031907
6.26	0.088028	0.03291	2.3e-05	0.032887
6.27	0.093548	0.033888	2.1e-05	0.033867
6.28	0.101714	0.035012	3.9e-05	0.034973
6.29	0.105337	0.036308	4e-05	0.036268
6.3	0.107048	0.037225	3.3e-05	0.037192
6.31	0.111678	0.037901	3.7e-05	0.037864
6.32	0.111459	0.039038	4.2e-05	0.038996
6.33	0.107968	0.040271	4.4e-05	0.040227
6.34	0.110127	0.041087	5.6e-05	0.041031
6.35	0.116099	0.042037	6e-05	0.041977
6.36	0.120346	0.043083	4.9e-05	0.043034
6.37	0.120962	0.043926	5.9e-05	0.043867
6.38	0.121124	0.045058	6.4e-05	0.044994
6.39	0.125755	0.04636	3.5e-05	0.046325
6.4	0.136387	0.047365	3e-05	0.047335
6.41	0.140781	0.048332	6.2e-05	0.04827
6.42	0.136688	0.04939	6.3e-05	0.049327
6.43	0.14016	0.050345	4.6e-05	0.050299
6.44	0.144835	0.051312	5.8e-05	0.051254
6.45	0.141671	0.052482	6.4e-05	0.052418
6.46	0.142207	0.053553	3.7e-05	0.053516
6.47	0.149302	0.054523	3.9e-05	0.054484
6.48	0.157886	0.055634	6.5e-05	0.055569
6.49	0.163458	0.056581	5.3e-05	0.056528
6.5	0.164188	0.05743	4.4e-05	0.057386
6.51	0.16736	0.058513	5.6e-05	0.058457
6.52	0.17437	0.059542	5.8e-05	0.059484
6.53	0.178908	0.060466	4.7e-05	0.060419
6.54	0.182893	0.061617	4.7e-05	0.06157
6.55	0.18777	0.062735	4.6e-05	0.062689
6.56	0.194217	0.063579	3.5e-05	0.063544
6.57	0.20514	0.064556	4.5e-05	0.064511
6.58	0.20776	0.06571	6.1e-05	0.065649
6.59	0.201857	0.066679	4.4e-05	0.066635
6.6	0.20278	0.067716	3.8e-05	0.067678
6.61	0.206735	0.068846	5.8e-05	0.068788
6.62	0.206478	0.069745	5.7e-05	0.069688
6.63	0.211061	0.070723	4.3e-05	0.07068
6.64	0.219482	0.071879	4.4e-05	0.071835
6.65	0.219505	0.072895	4e-05	0.072855
6.66	0.217818	0.073789	3.2e-05	0.073757
6.67	0.222428	0.074765	3.5e-05	0.07473
6.68	0.230138	0.075695	3.8e-05	0.075657
6.69	0.235117	0.076744	4.7e-05	0.076697
6.7	0.233658	0.078035	4.5e-05	0.07799
6.71	0.235157	0.078996	1.4e-05	0.078982
6.72	0.244824	0.079809	7e-06	0.079802
6.73	0.251611	0.081022	3e-05	0.080992
6.74	0.249535	0.082088	2.8e-05	0.08206
6.75	0.250243	0.082896	3e-06	0.082893
6.76	0.262246	0.084007	-6e-06	0.084013
6.77	0.268737	0.08511	5e-06	0.085105
6.78	0.26986	0.085979	6e-06	0.085973
6.79	0.280401	0.087156	-1.1e-05	0.087167
6.8	0.287392	0.088312	-1.7e-05	0.088329
6.81	0.285449	0.089066	-1.2e-05	0.089078
6.82	0.28487	0.090081	-1.4e-05	0.090095
6.83	0.284925	0.091279	-1.9e-05	0.091298
6.84	0.286354	0.092169	-1.9e-05	0.092188
6.85	0.288756	0.093164	-1e-05	0.093174
6.86	0.290401	0.094312	-1e-05	0.094322
6.87	0.297715	0.095311	-2.2e-05	0.095333
6.88	0.307588	0.096164	-3.7e-05	0.096201
6.89	0.307602	0.097058	-4.2e-05	0.0971
6.9	0.304619	0.098028	-2.6e-05	0.098054
6.91	0.310296	0.099014	-3e-05	0.099044
6.92	0.316192	0.10008	-5.5e-05	0.100135
6.93	0.314791	0.100975	-5.3e-05	0.101028
6.94	0.315834	0.101856	-3.8e-05	0.101894
6.95	0.323878	0.103087	-5.2e-05	0.103139
6.96	0.331366	0.104217	-7.7e-05	0.104294
6.97	0.334742	0.104977	-8.2e-05	0.105059
6.98	0.341989	0.105992	-8.6e-05	0.106078
6.99	0.348796	0.107229	-9.4e-05	0.107323
7	0.343488	0.108112	-8.9e-05	0.108201
7.01	0.339075	0.109054	-8.9e-05	0.109143
7.02	0.34838	0.110207	-0.0001	0.110307
7.03	0.358505	0.111292	-0.000113	0.111405
7.04	0.357818	0.112271	-0.000109	0.11238
7.05	0.358977	0.113251	-9.9e-05	0.11335
7.06	0.367347	0.114322	-0.000118	0.11444
7.07	0.367103	0.115348	-0.000143	0.115491
7.08	0.366537	0.116357	-0.000151	0.116508
7.09	0.375419	0.1175	-0.000163	0.117663
7.1	0.380194	0.118573	-0.00016	0.118733
7.11	0.381216	0.119558	-0.000139	0.119697
7.12	0.386992	0.120739	-0.000148	0.120887
7.13	0.393426	0.121892	-0.000166	0.122058
7.14	0.397252	0.122814	-0.000159	0.122973
7.15	0.402567	0.123799	-0.000168	0.123967
7.16	0.407259	0.124813	-0.000203	0.125016
7.17	0.407216	0.125693	-0.000226	0.125919
7.18	0.408194	0.126643	-0.000218	0.126861
7.19	0.417142	0.127781	-0.00021	0.127991
7.2	0.425489	0.128898	-0.000234	0.129132
7.21	0.424925	0.129926	-0.000253	0.130179
7.22	0.425838	0.130832	-0.000252	0.131084
7.23	0.433153	0.131698	-0.000261	0.131959
7.24	0.438496	0.132715	-0.000272	0.132987
7.25	0.436849	0.133717	-0.000279	0.133996
7.26	0.437208	0.134568	-0.000299	0.134867
7.27	0.443521	0.135672	-0.000309	0.135981
7.28	0.452543	0.136882	-0.000313	0.137195
7.29	0.461706	0.137752	-0.000332	0.138084
7.3	0.465399	0.138573	-0.000347	0.13892
7.31	0.465861	0.139593	-0.000361	0.139954
7.32	0.469398	0.14064	-0.000395	0.141035
7.33	0.475812	0.141656	-0.000432	0.142088
7.34	0.481528	0.142632	-0.00045	0.143082
7.35	0.486055	0.143677	-0.000495	0.144172
7.36	0.489139	0.144719	-0.000606	0.145325
7.37	0.492115	0.145542	-0.000815	0.146357
7.38	0.496931	0.146514	-0.001313	0.147827
7.39	0.503497	0.147715	-0.002325	0.15004
7.4	0.511648	0.148709	-0.003648	0.152357
7.41	0.513879	0.149653	-0.004547	0.1542
7.42	0.513544	0.150768	-0.004739	0.155507
7.43	0.523178	0.151763	-0.004784	0.156547
7.44	0.533574	0.152785	-0.004938	0.157723
7.45	0.536836	0.153961	-0.005	0.158961
7.46	0.540428	0.15499	-0.005017	0.160007
7.47	0.546162	0.155929	-0.005098	0.161027
7.48	0.551577	0.156958	-0.00518	0.162138
7.49	0.552246	0.158038	-0.00523	0.163268
7.5	0.551435	0.159023	-0.005299	0.164322
7.51	0.559206	0.160051	-0.005485	0.165536
7.52	0.569056	0.161212	-0.006215	0.167427
7.53	0.57165	0.162335	-0.008472	0.170807
7.54	0.577399	0.163221	-0.011337	0.174558
7.55	0.587077	0.164041	-0.012076	0.176117
7.56	0.587833	0.165195	-0.011488	0.176683
7.57	0.58586	0.166286	-0.011656	0.177942
7.58	0.591344	0.167103	-0.011886	0.178989
7.59	0.600473	0.168191	-0.011714	0.179905
7.6	0.605531	0.169297	-0.011755	0.181052
7.61	0.608238	0.17006	-0.011861	0.181921
7.62	0.608842	0.171022	-0.011801	0.182823
7.63	0.609851	0.172083	-0.0118	0.183883
7.64	0.616761	0.173006	-0.011857	0.184863
7.65	0.621719	0.174105	-0.011853	0.185958
7.66	0.620866	0.175177	-0.011874	0.187051
7.67	0.624497	0.176022	-0.011952	0.187974
7.68	0.63322	0.177009	-0.012272	0.189281
7.69	0.63448	0.178061	-0.014296	0.192357
7.7	0.63365	0.178954	-0.018449	0.197403
7.71	0.642065	0.179994	-0.020489	0.200483
7.72	0.652124	0.181119	-0.019491	0.20061
7.73	0.655505	0.182056	-0.01932	0.201376
7.74	0.657068	0.183113	-0.019869	0.202982
7.75	0.66616	0.184208	-0.019638	0.203846
7.76	0.674973	0.185186	-0.019551	0.204737
7.77	0.678739	0.186188	-0.019769	0.205957
7.78	0.684306	0.187254	-0.019737	0.206991
7.79	0.689913	0.188263	-0.019695	0.207958
7.8	0.695791	0.189216	-0.019762	0.208978
7.81	0.698498	0.190348	-0.019782	0.21013
7.82	0.696061	0.191448	-0.019832	0.21128
7.83	0.703251	0.192408	-0.020185	0.212593
7.84	0.714498	0.193555	-0.021683	0.215238
7.85	0.715065	0.194595	-0.024286	0.218881
7.86	0.71827	0.195366	-0.025506	0.220872
7.87	0.731379	0.196474	-0.025033	0.221507
7.88	0.734413	0.197627	-0.025009	0.222636
7.89	0.730999	0.198425	-0.025306	0.223731
7.9	0.738584	0.199549	-0.025165	0.224714
7.91	0.746739	0.200806	-0.025124	0.22593
7.92	0.750181	0.201657	-0.025252	0.226909
7.93	0.755029	0.202659	-0.02524	0.227899
7.94	0.762999	0.203764	-0.02524	0.229004
7.95	0.770306	0.204583	-0.025316	0.229899
7.96	0.774395	0.205597	-0.025333	0.23093
7.97	0.779162	0.206751	-0.025353	0.232104
7.98	0.786735	0.207625	-0.025632	0.233257
7.99	0.789397	0.208461	-0.027549	0.23601
8	0.791138	0.209562	-0.032395	0.241957
8.01	0.799264	0.210507	-0.035975	0.246482
8.02	0.80457	0.211351	-0.035374	0.246725
8.03	0.80839	0.212594	-0.03474	0.247334
8.04	0.814283	0.213698	-0.035417	0.249115
8.05	0.81938	0.214426	-0.035337	0.249763
8.06	0.831223	0.215409	-0.035093	0.250502
8.07	0.843463	0.216507	-0.035328	0.251835
8.08	0.841999	0.217451	-0.035336	0.252787
8.09	0.841922	0.218503	-0.035265	0.253768
8.1	0.849136	0.219476	-0.035347	0.254823
8.11	0.850688	0.220489	-0.035355	0.255844
8.12	0.854768	0.221611	-0.035348	0.256959
8.13	0.864539	0.222568	-0.035434	0.258002
8.14	0.868933	0.22352	-0.035962	0.259482
8.15	0.870976	0.224611	-0.038816	0.263427
8.16	0.876234	0.225596	-0.043655	0.269251
8.17	0.880134	0.226528	-0.045287	0.271815
8.18	0.877919	0.227663	-0.043998	0.271661
8.19	0.878094	0.228788	-0.044101	0.272889
8.2	0.88852	0.229592	-0.044657	0.274249
8.21	0.901461	0.230493	-0.044321	0.274814
8.22	0.909394	0.231713	-0.044308	0.276021
8.23	0.909316	0.23275	-0.044506	0.277256
8.24	0.904183	0.233669	-0.044389	0.278058
8.25	0.909221	0.234887	-0.044379	0.279266
8.26	0.922909	0.235957	-0.044471	0.280428
8.27	0.928513	0.236861	-0.044452	0.281313
8.28	0.931444	0.237919	-0.044459	0.282378
8.29	0.939008	0.238792	-0.044483	0.283275
8.3	0.943267	0.239746	-0.044485	0.284231
8.31	0.942362	0.240996	-0.044526	0.285522
8.32	0.941956	0.241896	-0.044656	0.286552
8.33	0.944511	0.242749	-0.045802	0.288551
8.34	0.947353	0.24394	-0.049896	0.293836
8.35	0.949578	0.244935	-0.053975	0.29891
8.36	0.952301	0.245798	-0.053706	0.299504
8.37	0.952127	0.246833	-0.05264	0.299473
8.38	0.952965	0.247793	-0.053335	0.301128
8.39	0.960863	0.24877	-0.05343	0.3022
8.4	0.969613	0.249867	-0.05305	0.302917
8.41	0.97288	0.250744	-0.053273	0.304017
8.42	0.980503	0.251613	-0.053342	0.304955
8.43	0.990942	0.252756	-0.053192	0.305948
8.44	0.997674	0.253846	-0.053274	0.30712
8.45	1.00185	0.254685	-0.053325	0.30801
8.46	0.996688	0.255714	-0.053257	0.308971
8.47	0.993285	0.256962	-0.053276	0.310238
8.48	0.999979	0.257926	-0.053302	0.311228
8.49	1.00073	0.258887	-0.053284	0.312171
8.5	0.999437	0.259996	-0.053306	0.313302
8.51	1.00849	0.260945	-0.053323	0.314268
8.52	1.01836	0.261888	-0.053315	0.315203
8.53	1.01972	0.262937	-0.05333	0.316267
8.54	1.01899	0.264099	-0.05336	0.317459
8.55	1.02312	0.265131	-0.053386	0.318517
8.56	1.0262	0.266029	-0.053412	0.319441
8.57	1.02783	0.267085	-0.053612	0.320697
8.58	1.03549	0.26817	-0.055577	0.323747
8.59	1.04218	0.269151	-0.060771	0.329922
8.6	1.04055	0.270055	-0.064227	0.334282
8.61	1.03988	0.271043	-0.063068	0.334111
8.62	1.04537	0.272074	-0.062436	0.33451
8.63	1.04777	0.273041	-0.063288	0.336329
8.64	1.04885	0.274101	-0.063083	0.337184
8.65	1.0555	0.275158	-0.062811	0.337969
8.66	1.0613	0.276138	-0.063111	0.339249
8.67	1.06289	0.27719	-0.063075	0.340265
8.68	1.06398	0.278138	-0.062968	0.341106
8.69	1.06654	0.279027	-0.063081	0.342108
8.7	1.06833	0.280177	-0.063078	0.343255
8.71	1.07327	0.281119	-0.063023	0.344142
8.72	1.07927	0.281883	-0.063057	0.34494
8.73	1.07473	0.283034	-0.063076	0.34611
8.74	1.07315	0.284055	-0.06308	0.347135
8.75	1.08346	0.284838	-0.063098	0.347936
8.76	1.08778	0.285874	-0.063099	0.348973
8.77	1.08582	0.287018	-0.063091	0.350109
8.78	1.08967	0.288012	-0.063101	0.351113
8.79	1.09429	0.288866	-0.063125	0.351991
8.8	1.09671	0.289836	-0.063133	0.352969
8.81	1.10275	0.290957	-0.063116	0.354073
8.82	1.11498	0.29187	-0.063104	0.354974
8.83	1.12522	0.292795	-0.063123	0.355918
8.84	1.12113	0.29396	-0.063152	0.357112
8.85	1.11813	0.295043	-0.063164	0.358207
8.86	1.12877	0.295992	-0.063483	0.359475
8.87	1.13865	0.297099	-0.066173	0.363272
8.88	1.14199	0.298202	-0.072061	0.370263
8.89	1.14054	0.299098	-0.074935	0.374033
8.9	1.14211	0.300144	-0.073313	0.373457
8.91	1.14617	0.30126	-0.073045	0.374305
8.92	1.14843	0.302163	-0.073899	0.376062
8.93	1.15298	0.30315	-0.073515	0.376665
8.94	1.15827	0.304185	-0.073359	0.377544
8.95	1.16359	0.305096	-0.073662	0.378758
8.96	1.16861	0.306177	-0.073547	0.379724
8.97	1.1725	0.307278	-0.073469	0.380747
8.98	1.17949	0.308097	-0.073574	0.381671
8.99	1.18928	0.308987	-0.073551	0.382538
9	1.19051	0.31004	-0.073526	0.383566
9.01	1.1859	0.310999	-0.073574	0.384573
9.02	1.19063	0.312173	-0.073578	0.385751
9.03	1.19837	0.313327	-0.073565	0.386892
9.04	1.19783	0.314075	-0.073577	0.387652
9.05	1.20113	0.315057	-0.073582	0.388639
9.06	1.21395	0.316248	-0.073586	0.389834
9.07	1.22061	0.317069	-0.073596	0.390665
9.08	1.22026	0.317973	-0.073603	0.391576
9.09	1.22513	0.319175	-0.073618	0.392793
9.1	1.23119	0.320165	-0.073672	0.393837
9.11	1.23351	0.321097	-0.074137	0.395234
9.12	1.23282	0.322264	-0.076614	0.398878
9.13	1.23597	0.323255	-0.080665	0.40392
9.14	1.24576	0.324126	-0.081863	0.405989
9.15	1.25283	0.325203	-0.080703	0.405906
9.16	1.25936	0.326282	-0.080851	0.407133
9.17	1.26947	0.327278	-0.081315	0.408593
9.18	1.27538	0.328235	-0.080988	0.409223
9.19	1.27496	0.329213	-0.080977	0.41019
9.2	1.27853	0.330308	-0.08115	0.411458
9.21	1.28692	0.331249	-0.081045	0.412294
9.22	1.28894	0.332209	-0.081033	0.413242
9.23	1.28905	0.333344	-0.08111	0.414454
9.24	1.29455	0.334327	-0.081083	0.41541
9.25	1.2999	0.335195	-0.08107	0.416265
9.26	1.30598	0.336355	-0.081112	0.417467
9.27	1.3157	0.337496	-0.081122	0.418618
9.28	1.32315	0.338312	-0.081127	0.419439
9.29	1.32476	0.339369	-0.081156	0.420525
9.3	1.32436	0.340474	-0.081193	0.421667
9.31	1.32692	0.341383	-0.081618	0.423001
9.32	1.33359	0.342539	-0.084386	0.426925
9.33	1.3383	0.343591	-0.089696	0.433287
9.34	1.33802	0.34434	-0.091925	0.436265
9.35	1.34031	0.345355	-0.090486	0.435841
9.36	1.35126	0.346482	-0.090405	0.436887
9.37	1.36368	0.347356	-0.091104	0.43846
9.38	1.37174	0.348347	-0.090735	0.439082
9.39	1.37589	0.34947	-0.090641	0.440111
9.4	1.37846	0.350343	-0.0909	0.441243
9.41	1.3859	0.35121	-0.090786	0.441996
9.42	1.39451	0.352215	-0.090742	0.442957
9.43	1.39934	0.353169	-0.090859	0.444028
9.44	1.40422	0.35414	-0.090824	0.444964
9.45	1.41354	0.355212	-0.090788	0.446
9.46	1.42235	0.356254	-0.090844	0.447098
9.47	1.42727	0.357092	-0.090856	0.447948
9.48	1.43135	0.358111	-0.090843	0.448954
9.49	1.4277	0.35934	-0.09089	0.45023
9.5	1.42248	0.360248	-0.091348	0.451596
9.51	1.43206	0.361242	-0.094097	0.455339
9.52	1.44537	0.36241	-0.098827	0.461237
9.53	1.45247	0.36337	-0.10028	0.46365
9.54	1.4583	0.364403	-0.098875	0.463278
9.55	1.46205	0.365528	-0.09901	0.464538
9.56	1.46772	0.366509	-0.099563	0.466072
9.57	1.47515	0.367601	-0.099173	0.466774
9.58	1.47664	0.368773	-0.099162	0.467935
9.59	1.47781	0.369683	-0.099379	0.469062
9.6	1.48725	0.37072	-0.099247	0.469967
9.61	1.49712	0.371972	-0.099232	0.471204
9.62	1.50115	0.372802	-0.099326	0.472128
9.63	1.50699	0.373745	-0.099283	0.473028
9.64	1.51245	0.37497	-0.099278	0.474248
9.65	1.5152	0.375823	-0.099323	0.475146
9.66	1.5227	0.376695	-0.099294	0.475989
9.67	1.53347	0.377758	-0.099283	0.477041
9.68	1.53858	0.37886	-0.099324	0.478184
9.69	1.53826	0.379913	-0.099337	0.47925
9.7	1.54146	0.380746	-0.09941	0.480156
9.71	1.54975	0.381712	-0.100357	0.482069
9.72	1.55902	0.38285	-0.103954	0.486804
9.73	1.56535	0.383701	-0.107927	0.491628
9.74	1.56761	0.384622	-0.107985	0.492607
9.75	1.57211	0.385797	-0.106897	0.492694
9.76	1.57566	0.386697	-0.10745	0.494147
9.77	1.57696	0.387533	-0.107633	0.495166
9.78	1.58596	0.388602	-0.107266	0.495868
9.79	1.59185	0.38951	-0.10742	0.49693
9.8	1.58549	0.390418	-0.107515	0.497933
9.81	1.58472	0.391591	-0.107396	0.498987
9.82	1.59453	0.392576	-0.10745	0.500026
9.83	1.59997	0.393349	-0.107485	0.500834
9.84	1.60527	0.394256	-0.10744	0.501696
9.85	1.6167	0.395298	-0.107468	0.502766
9.86	1.62466	0.396412	-0.107491	0.503903
9.87	1.62978	0.397535	-0.107488	0.505023
9.88	1.63607	0.398514	-0.107576	0.50609
9.89	1.63969	0.399454	-0.108505	0.507959
9.9	1.64364	0.400595	-0.112381	0.512976
9.91	1.6507	0.401644	-0.117142	0.518786
9.92	1.65376	0.402589	-0.117538	0.520127
9.93	1.6565	0.403701	-0.116193	0.519894
9.94	1.66167	0.404794	-0.116746	0.52154
9.95	1.66434	0.405716	-0.117025	0.522741
9.96	1.66523	0.40674	-0.116579	0.523319
9.97	1.66309	0.407928	-0.116748	0.524676
9.98	1.66191	0.408787	-0.116902	0.525689
9.99	1.66254	0.409564	-0.116761	0.526325
10	1.66669	0.410779	-0.116818	0.527597
10.01	1.67579	0.411864	-0.116899	0.528763
10.02	1.68317	0.412753	-0.116922	0.529675
10.03	1.68668	0.413877	-0.117513	0.53139
10.04	1.68846	0.414879	-0.120134	0.535013
10.05	1.69214	0.415821	-0.123809	0.53963
10.06	1.69551	0.41687	-0.124629	0.541499
10.07	1.69652	0.41781	-0.123652	0.541462
10.08	1.70444	0.418789	-0.123886	0.542675
10.09	1.71966	0.419832	-0.124219	0.544051
10.1	1.72853	0.420787	-0.123932	0.544719
10.11	1.73045	0.421767	-0.123957	0.545724
10.12	1.73701	0.422881	-0.124078	0.546959
10.13	1.74654	0.42382	-0.124011	0.547831
10.14	1.75334	0.424679	-0.124042	0.548721
10.15	1.76017	0.425821	-0.124077	0.549898
10.16	1.76691	0.426942	-0.12404	0.550982
10.17	1.7694	0.427767	-0.124079	0.551846
10.18	1.77127	0.428706	-0.124279	0.552985
10.19	1.77331	0.429802	-0.125841	0.555643
10.2	1.77684	0.430708	-0.130136	0.560844
10.21	1.7872	0.431624	-0.133213	0.564837
10.22	1.79697	0.432741	-0.132374	0.565115
10.23	1.8023	0.433804	-0.131775	0.565579
10.24	1.81309	0.43462	-0.132484	0.567104
10.25	1.82235	0.435494	-0.13236	0.567854
10.26	1.82336	0.436692	-0.132116	0.568808
10.27	1.82785	0.437777	-0.132358	0.570135
10.28	1.83603	0.438576	-0.132337	0.570913
10.29	1.84195	0.439689	-0.132241	0.57193
10.3	1.84655	0.440832	-0.13233	0.573162
10.31	1.84909	0.441636	-0.132332	0.573968
10.32	1.85211	0.442715	-0.132291	0.575006
10.33	1.85996	0.443858	-0.132343	0.576201
10.34	1.86047	0.444723	-0.132391	0.577114
10.35	1.85722	0.445773	-0.13263	0.578403
10.36	1.86697	0.446933	-0.13467	0.581603
10.37	1.87665	0.447967	-0.139406	0.587373
10.38	1.87669	0.448901	-0.142123	0.591024
10.39	1.87633	0.449811	-0.141017	0.590828
10.4	1.87954	0.450904	-0.140659	0.591563
10.41	1.88353	0.452012	-0.141353	0.593365
10.42	1.89245	0.452928	-0.141095	0.594023
10.43	1.90627	0.45391	-0.140927	0.594837
10.44	1.91412	0.454961	-0.141171	0.596132
10.45	1.91734	0.45588	-0.141106	0.596986
10.46	1.92199	0.456846	-0.14106	0.597906
10.47	1.92625	0.457806	-0.141159	0.598965
10.48	1.928	0.458706	-0.141121	0.599827
10.49	1.9303	0.459796	-0.141083	0.600879
10.5	1.93563	0.460858	-0.141133	0.601991
10.51	1.94284	0.461783	-0.141139	0.602922
10.52	1.94633	0.462734	-0.141133	0.603867
10.53	1.94796	0.463727	-0.141167	0.604894
10.54	1.96142	0.464741	-0.141319	0.60606
10.55	1.97866	0.46578	-0.142939	0.608719
10.56	1.97657	0.466832	-0.148124	0.614956
10.57	1.97032	0.467799	-0.152586	0.620385
10.58	1.97879	0.468695	-0.151848	0.620543
10.59	1.98938	0.469625	-0.150775	0.6204
10.6	1.99276	0.470616	-0.151662	0.622278
10.61	1.99679	0.471606	-0.151635	0.623241
10.62	2.00624	0.472695	-0.151231	0.623926
10.63	2.01519	0.473709	-0.151523	0.625232
10.64	2.02199	0.474635	-0.15155	0.626185
10.65	2.0326	0.475759	-0.151392	0.627151
10.66	2.03976	0.476827	-0.151485	0.628312
10.67	2.03707	0.477661	-0.151494	0.629155
10.68	2.03986	0.478655	-0.151438	0.630093
10.69	2.05268	0.479731	-0.151483	0.631214
10.7	2.06079	0.480676	-0.151491	0.632167
10.71	2.06493	0.481816	-0.151475	0.633291
10.72	2.07071	0.482854	-0.151502	0.634356
10.73	2.07473	0.483671	-0.151529	0.6352
10.74	2.07867	0.484673	-0.15171	0.636383
10.75	2.0874	0.485765	-0.153599	0.639364
10.76	2.09592	0.486821	-0.158818	0.645639
10.77	2.09854	0.487876	-0.162479	0.650355
10.78	2.10274	0.488917	-0.161381	0.650298
10.79	2.1085	0.489912	-0.160663	0.650575
10.8	2.1148	0.490962	-0.161516	0.652478
10.81	2.12927	0.492112	-0.161339	0.653451
10.82	2.13763	0.49299	-0.161059	0.654049
10.83	2.13223	0.493773	-0.161354	0.655127
10.84	2.13689	0.494873	-0.161322	0.656195
10.85	2.15381	0.495972	-0.161213	0.657185
10.86	2.16347	0.496808	-0.161305	0.658113
10.87	2.16453	0.497798	-0.161289	0.659087
10.88	2.16186	0.498935	-0.161257	0.660192
10.89	2.1632	0.499874	-0.161305	0.661179
10.9	2.17172	0.500925	-0.161302	0.662227
10.91	2.17826	0.502093	-0.161303	0.663396
10.92	2.18038	0.503045	-0.161331	0.664376
10.93	2.18911	0.503989	-0.161327	0.665316
10.94	2.19993	0.504998	-0.161531	0.666529
10.95	2.2019	0.505966	-0.163492	0.669458
10.96	2.2051	0.507001	-0.168853	0.675854
10.97	2.21129	0.50803	-0.172753	0.680783
10.98	2.21164	0.50888	-0.171731	0.680611
10.99	2.21285	0.509868	-0.170943	0.680811
11	2.22094	0.511144	-0.171819	0.682963
11.01	2.22677	0.512125	-0.171683	0.683808
11.02	2.22769	0.512995	-0.171376	0.684371
11.03	2.22946	0.514113	-0.171647	0.68576
11.04	2.23519	0.515034	-0.171606	0.68664
11.05	2.24364	0.515957	-0.171511	0.687468
11.06	2.24975	0.51713	-0.171639	0.688769
11.07	2.25477	0.518063	-0.171624	0.689687
11.08	2.26234	0.518901	-0.171569	0.69047
11.09	2.26934	0.520028	-0.171619	0.691647
11.1	2.27462	0.520985	-0.171627	0.692612
11.11	2.27921	0.521779	-0.171607	0.693386
11.12	2.28422	0.522914	-0.171627	0.694541
11.13	2.29052	0.524008	-0.171693	0.695701
11.14	2.29479	0.524894	-0.172328	0.697222
11.15	2.29884	0.52599	-0.175296	0.701286
11.16	2.30534	0.527065	-0.179285	0.70635
11.17	2.3128	0.527893	-0.179834	0.707727
11.18	2.32231	0.528881	-0.178692	0.707573
11.19	2.3311	0.529945	-0.179095	0.70904
11.2	2.33781	0.530808	-0.179404	0.710212
11.21	2.34264	0.53175	-0.17903	0.71078
11.22	2.34066	0.532863	-0.179129	0.711992
11.23	2.33911	0.533845	-0.179273	0.713118
11.24	2.34741	0.534888	-0.179137	0.714025
11.25	2.36326	0.535988	-0.179161	0.715149
11.26	2.37697	0.536863	-0.179237	0.7161
11.27	2.38377	0.537925	-0.179197	0.717122
11.28	2.386	0.539071	-0.179207	0.718278
11.29	2.38805	0.53999	-0.179255	0.719245
11.3	2.39309	0.540903	-0.179276	0.720179
11.31	2.3986	0.541968	-0.179479	0.721447
11.32	2.40475	0.543015	-0.181224	0.724239
11.33	2.40999	0.543956	-0.186306	0.730262
11.34	2.41503	0.544985	-0.190489	0.735474
11.35	2.42271	0.546	-0.189797	0.735797
11.36	2.42983	0.547003	-0.188873	0.735876
11.37	2.43715	0.548191	-0.1897	0.737891
11.38	2.44859	0.549209	-0.189649	0.738858
11.39	2.45548	0.549983	-0.189301	0.739284
11.4	2.45872	0.551056	-0.189574	0.74063
11.41	2.46924	0.552298	-0.189571	0.741869
11.42	2.47541	0.553223	-0.189423	0.742646
11.43	2.4726	0.554136	-0.189525	0.743661
11.44	2.47397	0.555214	-0.189545	0.744759
11.45	2.47603	0.556041	-0.189488	0.745529
11.46	2.47795	0.556946	-0.189517	0.746463
11.47	2.485	0.558148	-0.189542	0.74769
11.48	2.49206	0.559155	-0.189551	0.748706
11.49	2.49653	0.560018	-0.189576	0.749594
11.5	2.50009	0.560973	-0.189643	0.750616
11.51	2.50974	0.562043	-0.190408	0.752451
11.52	2.52172	0.563084	-0.193723	0.756807
11.53	2.52386	0.563943	-0.198347	0.76229
11.54	2.52134	0.565024	-0.199562	0.764586
11.55	2.52722	0.566017	-0.198473	0.76449
11.56	2.53937	0.566764	-0.198673	0.765437
11.57	2.54807	0.567941	-0.199069	0.76701
11.58	2.55005	0.569123	-0.198777	0.7679
11.59	2.55251	0.56992	-0.198799	0.768719
11.6	2.56187	0.570955	-0.198929	0.769884
11.61	2.5698	0.572144	-0.198836	0.77098
11.62	2.5733	0.573079	-0.198856	0.771935
11.63	2.58192	0.574163	-0.19893	0.773093
11.64	2.59047	0.575388	-0.198897	0.774285
11.65	2.59366	0.576204	-0.198895	0.775099
11.66	2.60098	0.577047	-0.198947	0.775994
11.67	2.60995	0.578191	-0.198982	0.777173
11.68	2.61225	0.57918	-0.199197	0.778377
11.69	2.6143	0.580126	-0.200996	0.781122
11.7	2.62383	0.581205	-0.205981	0.787186
11.71	2.63195	0.58222	-0.209976	0.792196
11.72	2.63125	0.583073	-0.209357	0.79243
11.73	2.63242	0.584127	-0.20851	0.792637
11.74	2.64138	0.585163	-0.20927	0.794433
11.75	2.64801	0.586058	-0.209236	0.795294
11.76	2.65361	0.587177	-0.208905	0.796082
11.77	2.664	0.588264	-0.209146	0.79741
11.78	2.66997	0.58912	-0.209175	0.798295
11.79	2.67639	0.590175	-0.209046	0.799221
11.8	2.68472	0.591304	-0.209128	0.800432
11.81	2.68379	0.592126	-0.209156	0.801282
11.82	2.68607	0.593113	-0.209104	0.802217
11.83	2.69702	0.594324	-0.20914	0.803464
11.84	2.70638	0.595192	-0.209179	0.804371
11.85	2.71572	0.596054	-0.209171	0.805225
11.86	2.72358	0.597201	-0.209193	0.806394
11.87	2.72797	0.598128	-0.209278	0.807406
11.88	2.73566	0.599041	-0.209959	0.809
11.89	2.74277	0.600135	-0.213101	0.813236
11.9	2.74325	0.600969	-0.217494	0.818463
11.91	2.74786	0.601868	-0.218386	0.820254
11.92	2.75768	0.603113	-0.217243	0.820356
11.93	2.76232	0.604161	-0.217595	0.821756
11.94	2.76501	0.604985	-0.217941	0.822926
11.95	2.77092	0.605942	-0.217566	0.823508
11.96	2.7765	0.606911	-0.217651	0.824562
11.97	2.78587	0.607925	-0.217811	0.825736
11.98	2.79505	0.608997	-0.217687	0.826684
11.99	2.79755	0.609989	-0.217706	0.827695
12	2.79983	0.611062	-0.217774	0.828836
12.01	2.80754	0.612184	-0.217744	0.829928
12.02	2.81322	0.613118	-0.217757	0.830875
12.03	2.81542	0.614112	-0.217796	0.831908
12.04	2.82315	0.615311	-0.217891	0.833202
12.05	2.83407	0.61631	-0.218713	0.835023
12.06	2.83636	0.61717	-0.222093	0.839263
12.07	2.83617	0.61828	-0.226623	0.844903
12.08	2.84148	0.619405	-0.227546	0.846951
12.09	2.84899	0.620242	-0.226417	0.846659
12.1	2.85408	0.621146	-0.22673	0.847876
12.11	2.85649	0.622274	-0.227061	0.849335
12.12	2.85916	0.623231	-0.226705	0.849936
12.13	2.86424	0.624192	-0.226775	0.850967
12.14	2.87379	0.625347	-0.226924	0.852271
12.15	2.88437	0.626306	-0.226819	0.853125
12.16	2.8933	0.627215	-0.226853	0.854068
12.17	2.89982	0.628392	-0.226917	0.855309
12.18	2.9017	0.629421	-0.226872	0.856293
12.19	2.90531	0.630307	-0.226891	0.857198
12.2	2.91096	0.63135	-0.226937	0.858287
12.21	2.91662	0.632315	-0.226941	0.859256
12.22	2.92425	0.633316	-0.226971	0.860287
12.23	2.93141	0.634567	-0.227265	0.861832
12.24	2.93486	0.635521	-0.229473	0.864994
12.25	2.93889	0.636164	-0.234536	0.8707
12.26	2.94407	0.637214	-0.237326	0.87454
12.27	2.9455	0.638349	-0.236033	0.874382
12.28	2.94958	0.63916	-0.235681	0.874841
12.29	2.95996	0.640203	-0.236458	0.876661
12.3	2.9701	0.641325	-0.236149	0.877474
12.31	2.97858	0.642167	-0.23596	0.878127
12.32	2.98497	0.643152	-0.236256	0.879408
12.33	2.9903	0.644304	-0.236186	0.88049
12.34	2.99837	0.64529	-0.236106	0.881396
12.35	3.00258	0.646085	-0.236213	0.882298
12.36	3.00625	0.64698	-0.236191	0.883171
12.37	3.01626	0.647984	-0.236155	0.884139
12.38	3.02152	0.64899	-0.236199	0.885189
12.39	3.02104	0.65003	-0.23621	0.88624
12.4	3.02834	0.651047	-0.236214	0.887261
12.41	3.04168	0.652084	-0.236253	0.888337
12.42	3.04536	0.653148	-0.236358	0.889506
12.43	3.04404	0.654172	-0.237487	0.891659
12.44	3.05016	0.655183	-0.24142	0.896603
12.45	3.0569	0.656129	-0.245281	0.90141
12.46	3.06212	0.657148	-0.245096	0.902244
12.47	3.07048	0.658279	-0.244153	0.902432
12.48	3.07955	0.659268	-0.244769	0.904037
12.49	3.08533	0.660192	-0.244847	0.905039
12.5	3.08818	0.661196	-0.244515	0.905711
12.51	3.09835	0.662123	-0.244708	0.906831
12.52	3.10904	0.663106	-0.244764	0.90787
12.53	3.11067	0.664216	-0.244653	0.908869
12.54	3.11354	0.665127	-0.244726	0.909853
12.55	3.11745	0.666117	-0.244745	0.910862
12.56	3.12037	0.667333	-0.244706	0.912039
12.57	3.127	0.668254	-0.244733	0.912987
12.58	3.13576	0.669174	-0.244747	0.913921
12.59	3.14287	0.670346	-0.244767	0.915113
12.6	3.1476	0.671288	-0.244832	0.91612
12.61	3.15387	0.672098	-0.245177	0.917275
12.62	3.16277	0.67315	-0.247763	0.920913
12.63	3.17097	0.674221	-0.253611	0.927832
12.64	3.17539	0.675166	-0.256724	0.93189
12.65	3.17849	0.676214	-0.255204	0.931418
12.66	3.18584	0.677255	-0.254845	0.9321
12.67	3.19639	0.67822	-0.255745	0.933965
12.68	3.20231	0.679319	-0.2554	0.934719
12.69	3.20408	0.680294	-0.255187	0.935481
12.7	3.21261	0.68114	-0.255502	0.936642
12.71	3.22157	0.682215	-0.255411	0.937626
12.72	3.22357	0.683275	-0.255316	0.938591
12.73	3.22764	0.684056	-0.255422	0.939478
12.74	3.23424	0.684999	-0.255404	0.940403
12.75	3.23427	0.686182	-0.255376	0.941558
12.76	3.23659	0.687105	-0.255417	0.942522
12.77	3.25263	0.687996	-0.255434	0.94343
12.78	3.2676	0.689094	-0.255451	0.944545
12.79	3.27394	0.690059	-0.255488	0.945547
12.8	3.28261	0.691022	-0.255584	0.946606
12.81	3.29144	0.692069	-0.256545	0.948614
12.82	3.2954	0.693041	-0.260196	0.953237
12.83	3.29888	0.694069	-0.264386	0.958455
12.84	3.30399	0.695182	-0.264665	0.959847
12.85	3.30978	0.696311	-0.263562	0.959873
12.86	3.319	0.697383	-0.264067	0.96145
12.87	3.32956	0.698311	-0.264284	0.962595
12.88	3.3332	0.699219	-0.26393	0.963149
12.89	3.33444	0.700197	-0.264089	0.964286
12.9	3.34267	0.701393	-0.264207	0.9656
12.91	3.34809	0.702544	-0.264084	0.966628
12.92	3.35007	0.703456	-0.264123	0.967579
12.93	3.35766	0.704535	-0.264161	0.968696
12.94	3.36215	0.705509	-0.264114	0.969623
12.95	3.36403	0.706258	-0.264144	0.970402
12.96	3.37197	0.707423	-0.264178	0.971601
12.97	3.37645	0.708705	-0.26417	0.972875
12.98	3.37885	0.709485	-0.264212	0.973697
12.99	3.3862	0.710277	-0.264288	0.974565
13	3.3895	0.711376	-0.26465	0.976026
13.01	3.39225	0.712397	-0.267036	0.979433
13.02	3.40138	0.713359	-0.271828	0.985187
13.03	3.40767	0.714347	-0.274115	0.988462
13.04	3.40983	0.715222	-0.273026	0.988248
13.05	3.41539	0.716217	-0.272906	0.989123
13.06	3.42229	0.71733	-0.273512	0.990842
13.07	3.42844	0.718195	-0.273239	0.991434
13.08	3.43417	0.719151	-0.273154	0.992305
13.09	3.43689	0.72039	-0.273362	0.993752
13.1	3.4425	0.721268	-0.273271	0.994539
13.11	3.45143	0.722038	-0.273243	0.995281
13.12	3.45617	0.72328	-0.273352	0.996632
13.13	3.46458	0.72435	-0.273339	0.997689
13.14	3.47443	0.725151	-0.273323	0.998474
13.15	3.47773	0.72629	-0.273367	0.999657
13.16	3.48178	0.727439	-0.273367	1.00081
13.17	3.48467	0.728328	-0.273378	1.00171
13.18	3.47695	0.729335	-0.273464	1.0028
13.19	3.47816	0.730421	-0.273832	1.00425
13.2	3.49549	0.7313	-0.2758	1.0071
13.21	3.50356	0.732176	-0.279607	1.01178
13.22	3.50782	0.733234	-0.281486	1.01472
13.23	3.52257	0.73428	-0.280716	1.015
13.24	3.52464	0.735271	-0.280594	1.01586
13.25	3.51982	0.736258	-0.281035	1.01729
13.26	3.53493	0.737197	-0.280816	1.01801
13.27	3.54728	0.738294	-0.280741	1.01903
13.28	3.54238	0.739397	-0.280913	1.02031
13.29	3.54492	0.740309	-0.280849	1.02116
13.3	3.55408	0.741322	-0.280827	1.02215
13.31	3.55605	0.742457	-0.280909	1.02337
13.32	3.56226	0.743419	-0.280887	1.02431
13.33	3.57022	0.744292	-0.280865	1.02516
13.34	3.5726	0.745455	-0.280898	1.02635
13.35	3.57931	0.746454	-0.280909	1.02736
13.36	3.59011	0.747247	-0.280914	1.02816
13.37	3.59032	0.748499	-0.280924	1.02942
13.38	3.59103	0.749566	-0.280927	1.03049
13.39	3.6075	0.750289	-0.280965	1.03125
13.4	3.61483	0.751435	-0.28115	1.03258
13.41	3.61275	0.752629	-0.2824	1.03503
13.42	3.6197	0.753555	-0.286203	1.03976
13.43	3.62872	0.75453	-0.289858	1.04439
13.44	3.63576	0.755593	-0.289894	1.04549
13.45	3.64191	0.756609	-0.289109	1.04572
13.46	3.64233	0.757599	-0.289605	1.0472
13.47	3.64913	0.758525	-0.289701	1.04823
13.48	3.66171	0.759387	-0.289431	1.04882
13.49	3.6654	0.760472	-0.289588	1.05006
13.5	3.66446	0.761552	-0.289643	1.05119
13.51	3.67351	0.76235	-0.289546	1.0519
13.52	3.68589	0.763252	-0.289604	1.05286
13.53	3.68328	0.764385	-0.289621	1.05401
13.54	3.68018	0.765393	-0.28958	1.05497
13.55	3.69111	0.766279	-0.289615	1.05589
13.56	3.70056	0.76731	-0.28963	1.05694
13.57	3.70042	0.768267	-0.289621	1.05789
13.58	3.70064	0.769255	-0.289662	1.05892
13.59	3.70368	0.770425	-0.28969	1.06011
13.6	3.70929	0.771346	-0.289852	1.0612
13.61	3.72064	0.77223	-0.291407	1.06364
13.62	3.73546	0.773437	-0.295871	1.06931
13.63	3.74612	0.774481	-0.299606	1.07409
13.64	3.74811	0.775308	-0.299149	1.07446
13.65	3.74929	0.776379	-0.298355	1.07473
13.66	3.756	0.777528	-0.299016	1.07654
13.67	3.75987	0.778391	-0.298994	1.07738
13.68	3.76143	0.779356	-0.298719	1.07807
13.69	3.77043	0.780428	-0.298967	1.0794
13.7	3.77907	0.781356	-0.298999	1.08036
13.71	3.78029	0.782384	-0.298878	1.08126
13.72	3.7824	0.783442	-0.298946	1.08239
13.73	3.78718	0.784367	-0.298976	1.08334
13.74	3.79184	0.785354	-0.298952	1.08431
13.75	3.7951	0.786476	-0.298987	1.08546
13.76	3.80041	0.787527	-0.299018	1.08654
13.77	3.8079	0.788439	-0.299027	1.08747
13.78	3.81166	0.789343	-0.299043	1.08839
13.79	3.81641	0.790276	-0.299093	1.08937
13.8	3.82472	0.791279	-0.299431	1.09071
13.81	3.83164	0.792217	-0.301555	1.09377
13.82	3.83899	0.793257	-0.306357	1.09961
13.83	3.8487	0.794379	-0.309281	1.10366
13.84	3.85723	0.7953	-0.30835	1.10365
13.85	3.85953	0.796279	-0.307935	1.10421
13.86	3.86019	0.797401	-0.308599	1.106
13.87	3.86445	0.798337	-0.308408	1.10675
13.88	3.86858	0.799324	-0.308234	1.10756
13.89	3.87536	0.800461	-0.308487	1.10895
13.9	3.88613	0.801486	-0.308443	1.10993
13.91	3.8923	0.802414	-0.308351	1.11077
13.92	3.89895	0.80345	-0.308439	1.11189
13.93	3.91022	0.804607	-0.308429	1.11304
13.94	3.91523	0.805591	-0.3084	1.11399
13.95	3.91643	0.806462	-0.30845	1.11491
13.96	3.92829	0.807537	-0.308457	1.11599
13.97	3.93956	0.808543	-0.308457	1.117
13.98	3.93762	0.80932	-0.308482	1.1178
13.99	3.93999	0.810297	-0.308496	1.11879
14	3.9451	0.811404	-0.308604	1.12001
14.01	3.94593	0.81225	-0.309572	1.12182
14.02	3.95148	0.813247	-0.313255	1.1265
14.03	3.95833	0.814415	-0.317491	1.13191
14.04	3.96261	0.815238	-0.317698	1.13294
14.05	3.96622	0.816139	-0.316546	1.13268
14.06	3.97644	0.817306	-0.317096	1.1344
14.07	3.98756	0.818321	-0.317315	1.13564
14.08	3.98731	0.819229	-0.316929	1.13616
14.09	3.99324	0.820227	-0.317106	1.13733
14.1	4.00599	0.821219	-0.317214	1.13843
14.11	4.00752	0.822187	-0.317059	1.13925
14.12	4.01063	0.823288	-0.317114	1.1404
14.13	4.02493	0.824285	-0.317168	1.14145
14.14	4.03158	0.825198	-0.317118	1.14232
14.15	4.02947	0.826338	-0.317142	1.14348
14.16	4.03415	0.827399	-0.317176	1.14457
14.17	4.04213	0.82834	-0.317176	1.14552
14.18	4.04716	0.829452	-0.317202	1.14665
14.19	4.05802	0.830406	-0.31722	1.14763
14.2	4.06488	0.831202	-0.31726	1.14846
14.21	4.06319	0.832275	-0.31782	1.15009
14.22	4.06931	0.833457	-0.320599	1.15406
14.23	4.07596	0.834436	-0.325276	1.15971
14.24	4.07695	0.835454	-0.326978	1.16243
14.25	4.08215	0.836534	-0.325752	1.16229
14.26	4.08967	0.837427	-0.32578	1.16321
14.27	4.09307	0.838437	-0.32632	1.16476
14.28	4.09916	0.83962	-0.325992	1.16561
14.29	4.10573	0.840549	-0.325958	1.16651
14.3	4.10706	0.841415	-0.326168	1.16758
14.31	4.10871	0.842498	-0.326059	1.16856
14.32	4.11142	0.843505	-0.326021	1.16953
14.33	4.11663	0.84436	-0.326103	1.17046
14.34	4.12347	0.845421	-0.326088	1.17151
14.35	4.12867	0.846472	-0.32607	1.17254
14.36	4.13575	0.847378	-0.326077	1.17345
14.37	4.1435	0.848478	-0.326078	1.17456
14.38	4.1474	0.849469	-0.326109	1.17558
14.39	4.15196	0.850352	-0.326125	1.17648
14.4	4.16029	0.851487	-0.326123	1.17761
14.41	4.16648	0.85249	-0.32616	1.17865
14.42	4.17357	0.853254	-0.326267	1.17952
14.43	4.18137	0.854298	-0.327249	1.18155
14.44	4.18625	0.855393	-0.331293	1.18669
14.45	4.19377	0.856202	-0.33627	1.19247
14.46	4.20166	0.857134	-0.336837	1.19397
14.47	4.20411	0.85826	-0.335507	1.19377
14.48	4.21101	0.859245	-0.336034	1.19528
14.49	4.21998	0.860234	-0.336366	1.1966
14.5	4.22248	0.861328	-0.335937	1.19727
14.51	4.23095	0.862364	-0.336067	1.19843
14.52	4.23988	0.863425	-0.336201	1.19963
14.53	4.23817	0.864402	-0.336047	1.20045
14.54	4.24302	0.865344	-0.336102	1.20145
14.55	4.25726	0.866347	-0.336167	1.20251
14.56	4.26461	0.867333	-0.336104	1.20344
14.57	4.27033	0.868311	-0.336113	1.20442
14.58	4.2738	0.869406	-0.336136	1.20554
14.59	4.27336	0.870492	-0.336121	1.20661
14.6	4.27869	0.871312	-0.336136	1.20745
14.61	4.28587	0.87222	-0.336163	1.20838
14.62	4.28925	0.873409	-0.336181	1.20959
14.63	4.29292	0.874432	-0.336206	1.21064
14.64	4.29953	0.875367	-0.336243	1.21161
14.65	4.30434	0.876568	-0.336688	1.21326
14.66	4.30993	0.877699	-0.339236	1.21693
14.67	4.31785	0.878546	-0.343734	1.22228
14.68	4.3202	0.879655	-0.345473	1.22513
14.69	4.32175	0.880788	-0.344351	1.22514
14.7	4.33193	0.881513	-0.344374	1.22589
14.71	4.33889	0.882479	-0.344899	1.22738
14.72	4.33863	0.883614	-0.344574	1.22819
14.73	4.34487	0.884519	-0.34451	1.22903
14.74	4.34997	0.885595	-0.344724	1.23032
14.75	4.34963	0.886735	-0.344643	1.23138
14.76	4.35884	0.887537	-0.344605	1.23214
14.77	4.37095	0.88842	-0.344676	1.2331
14.78	4.37092	0.889603	-0.344647	1.23425
14.79	4.37207	0.890579	-0.344638	1.23522
14.8	4.38343	0.891418	-0.344685	1.2361
14.81	4.38385	0.892439	-0.344686	1.23712
14.82	4.37867	0.89334	-0.344676	1.23802
14.83	4.3877	0.894302	-0.34469	1.23899
14.84	4.39316	0.895495	-0.344708	1.2402
14.85	4.39248	0.896424	-0.344729	1.24115
14.86	4.40146	0.897219	-0.344753	1.24197
14.87	4.40913	0.898338	-0.344848	1.24319
14.88	4.41585	0.899442	-0.345574	1.24502
14.89	4.42749	0.900208	-0.34856	1.24877
14.9	4.4365	0.901184	-0.352581	1.25377
14.91	4.44026	0.902362	-0.353339	1.2557
14.92	4.44025	0.903247	-0.352267	1.25551
14.93	4.44325	0.904345	-0.352583	1.25693
14.94	4.45038	0.905522	-0.352908	1.25843
14.95	4.45434	0.906291	-0.352575	1.25887
14.96	4.45794	0.907217	-0.35263	1.25985
14.97	4.46186	0.90832	-0.35276	1.26108
14.98	4.46282	0.909222	-0.352652	1.26187
14.99	4.46464	0.910239	-0.352667	1.26291
15	4.47232	0.911305	-0.352732	1.26404
15.01	4.48194	0.912215	-0.352687	1.2649
15.02	4.48794	0.913324	-0.352673	1.266
15.03	4.49314	0.914441	-0.352723	1.26716
15.04	4.50008	0.915367	-0.352742	1.26811
15.05	4.50808	0.916483	-0.352727	1.26921
15.06	4.5185	0.917632	-0.352721	1.27035
15.07	4.52241	0.918487	-0.352721	1.27121
15.08	4.5153	0.919416	-0.352726	1.27214
15.09	4.51425	0.920601	-0.352744	1.27334
15.1	4.52824	0.921624	-0.352772	1.2744
15.11	4.54042	0.922408	-0.352809	1.27522
15.12	4.54137	0.923412	-0.352861	1.27627
15.13	4.54283	0.924557	-0.353133	1.27769
15.14	4.54705	0.925534	-0.354844	1.28038
15.15	4.55681	0.926519	-0.358749	1.28527
15.16	4.56599	0.927557	-0.361268	1.28883
15.17	4.56264	0.928451	-0.360667	1.28912
15.18	4.55996	0.929366	-0.36033	1.2897
15.19	4.56703	0.93039	-0.360843	1.29123
15.2	4.57317	0.931326	-0.360725	1.29205
15.21	4.57986	0.932367	-0.36059	1.29296
15.22	4.5893	0.933435	-0.360766	1.2942
15.23	4.59513	0.934249	-0.360742	1.29499
15.24	4.5997	0.935231	-0.360696	1.29593
15.25	4.60632	0.9364	-0.360768	1.29717
15.26	4.61498	0.937341	-0.360756	1.2981
15.27	4.61824	0.938352	-0.360731	1.29908
15.28	4.61389	0.939519	-0.360757	1.30028
15.29	4.61681	0.940378	-0.360767	1.30114
15.3	4.62573	0.941284	-0.360785	1.30207
15.31	4.63006	0.942521	-0.360803	1.30332
15.32	4.63444	0.943451	-0.36081	1.30426
15.33	4.64158	0.944307	-0.360858	1.30517
15.34	4.64713	0.945545	-0.36099	1.30653
15.35	4.65039	0.946554	-0.361683	1.30824
15.36	4.65157	0.94731	-0.364242	1.31155
15.37	4.65444	0.948371	-0.367708	1.31608
15.38	4.66167	0.949403	-0.368614	1.31802
15.39	4.66552	0.950203	-0.36784	1.31804
15.4	4.66744	0.951296	-0.368026	1.31932
15.41	4.67659	0.952443	-0.368308	1.32075
15.42	4.68394	0.953407	-0.368072	1.32148
15.43	4.68567	0.954471	-0.368105	1.32258
15.44	4.68797	0.955482	-0.368227	1.32371
15.45	4.69306	0.956392	-0.368169	1.32456
15.46	4.70323	0.957402	-0.368184	1.32559
15.47	4.71453	0.958494	-0.368229	1.32672
15.48	4.71978	0.9595	-0.368202	1.3277
15.49	4.72332	0.960479	-0.368207	1.32869
15.5	4.72918	0.961544	-0.368237	1.32978
15.51	4.72985	0.962526	-0.368241	1.33077
15.52	4.7284	0.963576	-0.368244	1.33182
15.53	4.73429	0.96474	-0.368271	1.33301
15.54	4.74314	0.965659	-0.368298	1.33396
15.55	4.74441	0.966455	-0.368315	1.33477
15.56	4.7479	0.967471	-0.368407	1.33588
15.57	4.75956	0.968568	-0.368824	1.33739
15.58	4.76041	0.969527	-0.370426	1.33995
15.59	4.75631	0.970487	-0.373213	1.3437
15.6	4.76756	0.971524	-0.374662	1.34619
15.61	4.78085	0.972539	-0.37429	1.34683
15.62	4.78295	0.973603	-0.37424	1.34784
15.63	4.78535	0.974502	-0.374543	1.34904
15.64	4.79519	0.975379	-0.374431	1.34981
15.65	4.80194	0.976496	-0.374397	1.35089
15.66	4.80382	0.977526	-0.374512	1.35204
15.67	4.80903	0.978432	-0.374483	1.35291
15.68	4.81598	0.979446	-0.374475	1.35392
15.69	4.82624	0.980418	-0.374516	1.35493
15.7	4.83167	0.981281	-0.374506	1.35579
15.71	4.83097	0.982358	-0.374515	1.35687
15.72	4.84123	0.983468	-0.374552	1.35802
15.73	4.85417	0.984404	-0.374567	1.35897
15.74	4.85716	0.985401	-0.374571	1.35997
15.75	4.8618	0.986446	-0.374602	1.36105
15.76	4.86985	0.987341	-0.374705	1.36205
15.77	4.87415	0.988361	-0.375086	1.36345
15.78	4.87689	0.989562	-0.376847	1.36641
15.79	4.87814	0.990558	-0.380563	1.37112
15.8	4.87668	0.991473	-0.383091	1.37456
15.81	4.88051	0.992461	-0.382743	1.3752
15.82	4.89126	0.993384	-0.382388	1.37577
15.83	4.89593	0.994309	-0.382834	1.37714
15.84	4.89558	0.995389	-0.382784	1.37817
15.85	4.90043	0.996365	-0.38264	1.379
15.86	4.90595	0.997287	-0.3828	1.38009
15.87	4.91143	0.998415	-0.382801	1.38122
15.88	4.91845	0.999522	-0.382726	1.38225
15.89	4.91931	1.00047	-0.382784	1.38325
15.9	4.91881	1.0014	-0.382811	1.38421
15.91	4.92728	1.00246	-0.382785	1.38524
15.92	4.93843	1.0036	-0.382796	1.38639
15.93	4.93881	1.0046	-0.382815	1.38742
15.94	4.93868	1.00558	-0.382825	1.3884
15.95	4.94648	1.00666	-0.382838	1.3895
15.96	4.95464	1.00759	-0.382847	1.39044
15.97	4.96216	1.00842	-0.382878	1.39129
15.98	4.96303	1.0095	-0.382928	1.39243
15.99	4.962	1.01053	-0.382996	1.39353
16	4.96886	1.01138	-0.383315	1.3947
16.01	4.9735	1.01248	-0.385187	1.39767
16.02	4.97099	1.01365	-0.389911	1.40356
16.03	4.97011	1.01454	-0.393434	1.40798
16.04	4.97142	1.0155	-0.392734	1.40823
16.05	4.97023	1.01658	-0.392043	1.40863
16.06	4.97307	1.01751	-0.392749	1.41025
16.07	4.98201	1.01846	-0.392661	1.41112
16.08	4.98934	1.01948	-0.392402	1.41188
16.09	4.99534	1.02025	-0.392632	1.41288
16.1	5.00244	1.02117	-0.392603	1.41378
16.11	5.0071	1.0224	-0.392495	1.41489
16.12	5.01196	1.02344	-0.392598	1.41604
16.13	5.01456	1.02433	-0.392608	1.41694
16.14	5.01297	1.02542	-0.392538	1.41796
16.15	5.01621	1.02649	-0.392565	1.41906
16.16	5.02285	1.02744	-0.39259	1.42003
16.17	5.02552	1.02836	-0.392589	1.42095
16.18	5.02838	1.02925	-0.392609	1.42186
16.19	5.03532	1.0302	-0.392594	1.42279
16.2	5.04049	1.03118	-0.392578	1.42376
16.21	5.04204	1.03227	-0.392596	1.42486
16.22	5.04834	1.03333	-0.392596	1.42592
16.23	5.05642	1.03425	-0.392599	1.42685
16.24	5.05825	1.0354	-0.39263	1.42803
16.25	5.0603	1.03651	-0.392632	1.42915
16.26	5.06288	1.03726	-0.392616	1.42988
16.27	5.06627	1.03827	-0.392642	1.43091
16.28	5.07439	1.03956	-0.392674	1.43223
16.29	5.07851	1.04053	-0.392675	1.4332
16.3	5.07859	1.0414	-0.39271	1.43411
16.31	5.08354	1.04248	-0.392855	1.43533
16.32	5.08718	1.0434	-0.393623	1.43703
16.33	5.09075	1.04428	-0.396627	1.4409
16.34	5.10151	1.04539	-0.4007	1.44609
16.35	5.10523	1.0466	-0.401565	1.44817
16.36	5.10215	1.0476	-0.400525	1.44812
16.37	5.10785	1.04854	-0.400808	1.44935
16.38	5.11531	1.04963	-0.401148	1.45078
16.39	5.11617	1.05065	-0.400846	1.4515
16.4	5.11533	1.05166	-0.400905	1.45256
16.41	5.11933	1.05262	-0.40103	1.45365
16.42	5.12874	1.05352	-0.400925	1.45445
16.43	5.13097	1.05455	-0.400941	1.45549
16.44	5.12797	1.05549	-0.400985	1.45647
16.45	5.1328	1.0563	-0.400941	1.45724
16.46	5.13998	1.05736	-0.400942	1.4583
16.47	5.14274	1.05843	-0.400961	1.45939
16.48	5.14537	1.05927	-0.400959	1.46022
16.49	5.14836	1.06029	-0.400971	1.46126
16.5	5.15134	1.06153	-0.400977	1.46251
16.51	5.15866	1.06254	-0.400962	1.4635
16.52	5.16261	1.06349	-0.400957	1.46445
16.53	5.16006	1.06452	-0.400965	1.46549
16.54	5.16027	1.06539	-0.400973	1.46636
16.55	5.16359	1.0663	-0.400973	1.46727
16.56	5.17219	1.06734	-0.400965	1.4683
16.57	5.18592	1.06824	-0.400968	1.46921
16.58	5.18995	1.06916	-0.400981	1.47014
16.59	5.18211	1.0704	-0.400993	1.47139
16.6	5.18043	1.07156	-0.401001	1.47256
16.61	5.18593	1.07243	-0.400995	1.47342
16.62	5.19159	1.07335	-0.400995	1.47434
16.63	5.19501	1.07431	-0.40101	1.47532
16.64	5.19564	1.07533	-0.401035	1.47636
16.65	5.1965	1.07645	-0.401078	1.47753
16.66	5.20207	1.07745	-0.401138	1.47858
16.67	5.2119	1.07843	-0.401286	1.47971
16.68	5.21549	1.07956	-0.402263	1.48182
16.69	5.21373	1.08062	-0.405304	1.48593
16.7	5.21864	1.08145	-0.408376	1.48982
16.71	5.22578	1.08244	-0.408501	1.49094
16.72	5.22777	1.08372	-0.407819	1.49154
16.73	5.23152	1.08472	-0.408213	1.49294
16.74	5.2358	1.08557	-0.408324	1.4939
16.75	5.23334	1.08674	-0.408094	1.49483
16.76	5.23579	1.08782	-0.408206	1.49602
16.77	5.24646	1.08878	-0.408258	1.49704
16.78	5.25396	1.08989	-0.408171	1.49806
16.79	5.25772	1.09081	-0.408218	1.49903
16.8	5.2565	1.09168	-0.408252	1.49993
16.81	5.25222	1.09273	-0.408203	1.50094
16.82	5.25433	1.09369	-0.408209	1.5019
16.83	5.2618	1.09449	-0.408233	1.50272
16.84	5.26357	1.09535	-0.408224	1.50357
16.85	5.26026	1.09645	-0.40823	1.50468
16.86	5.26609	1.09757	-0.408237	1.5058
16.87	5.27617	1.09844	-0.408221	1.50667
16.88	5.27781	1.09942	-0.408222	1.50764
16.89	5.27846	1.10048	-0.40824	1.50872
16.9	5.28493	1.10131	-0.408231	1.50954
16.91	5.29179	1.10241	-0.408234	1.51064
16.92	5.29624	1.1037	-0.408244	1.51195
16.93	5.29559	1.10449	-0.40824	1.51273
16.94	5.29555	1.10522	-0.408255	1.51348
16.95	5.30459	1.10635	-0.408257	1.5146
16.96	5.30897	1.10735	-0.40823	1.51558
16.97	5.30318	1.10824	-0.408226	1.51647
16.98	5.30344	1.10922	-0.408245	1.51747
16.99	5.30995	1.1102	-0.408267	1.51847
17	5.30952	1.11122	-0.408299	1.51952
17.01	5.31165	1.11238	-0.408331	1.52071
17.02	5.31973	1.11346	-0.408365	1.52182
17.03	5.3216	1.11443	-0.408515	1.52295
17.04	5.32449	1.1154	-0.409451	1.52486
17.05	5.33182	1.11633	-0.412657	1.52899
17.06	5.33642	1.11729	-0.41638	1.53367
17.07	5.33997	1.11839	-0.416774	1.53516
17.08	5.34294	1.1194	-0.415815	1.53522
17.09	5.34367	1.1203	-0.416213	1.53652
17.1	5.3482	1.12141	-0.41645	1.53786
17.11	5.35625	1.12253	-0.416136	1.53867
17.12	5.35724	1.12338	-0.416234	1.53962
17.13	5.35786	1.12436	-0.416346	1.54071
17.14	5.36845	1.12562	-0.416248	1.54187
17.15	5.37769	1.12663	-0.416264	1.54289
17.16	5.37993	1.12741	-0.416307	1.54372
17.17	5.38079	1.12849	-0.416288	1.54477
17.18	5.38166	1.12957	-0.416296	1.54587
17.19	5.38303	1.1305	-0.41631	1.54681
17.2	5.3829	1.13164	-0.4163	1.54794
17.21	5.38647	1.13262	-0.416297	1.54892
17.22	5.39482	1.1335	-0.416303	1.5498
17.23	5.3963	1.13469	-0.416296	1.55098
17.24	5.39678	1.13554	-0.416298	1.55184
17.25	5.40759	1.13621	-0.416327	1.55254
17.26	5.41407	1.13736	-0.41633	1.55369
17.27	5.40921	1.13846	-0.416311	1.55477
17.28	5.41149	1.13935	-0.416318	1.55567
17.29	5.41892	1.14044	-0.416323	1.55676
17.3	5.41914	1.14154	-0.416318	1.55785
17.31	5.42095	1.14245	-0.416339	1.55879
17.32	5.42666	1.14356	-0.416344	1.55991
17.33	5.42871	1.14461	-0.416347	1.56096
17.34	5.42904	1.14534	-0.416371	1.56171
17.35	5.43318	1.14638	-0.416388	1.56276
17.36	5.43967	1.14761	-0.416423	1.56403
17.37	5.44665	1.14852	-0.416491	1.56501
17.38	5.455	1.14946	-0.416676	1.56614
17.39	5.46335	1.1506	-0.417919	1.56852
17.4	5.46611	1.15156	-0.421978	1.57354
17.41	5.46446	1.15242	-0.426147	1.57856
17.42	5.46624	1.15341	-0.426219	1.57963
17.43	5.4724	1.15438	-0.42521	1.57959
17.44	5.47952	1.15549	-0.425784	1.58127
17.45	5.48261	1.15658	-0.425941	1.58252
17.46	5.48047	1.15743	-0.425598	1.58303
17.47	5.47779	1.15842	-0.425763	1.58419
17.48	5.48136	1.1595	-0.425842	1.58534
17.49	5.49095	1.16032	-0.425704	1.58603
17.5	5.49163	1.16125	-0.42575	1.587
17.51	5.482	1.16251	-0.425784	1.58829
17.52	5.48395	1.16354	-0.425719	1.58926
17.53	5.49542	1.16427	-0.425737	1.59001
17.54	5.49849	1.16535	-0.425783	1.59113
17.55	5.49961	1.16646	-0.42576	1.59222
17.56	5.50625	1.16723	-0.425741	1.59297
17.57	5.50749	1.16824	-0.425765	1.594
17.58	5.50498	1.16941	-0.425768	1.59517
17.59	5.51054	1.17036	-0.425755	1.59611
17.6	5.52085	1.17124	-0.425766	1.59701
17.61	5.52189	1.17239	-0.425775	1.59817
17.62	5.51603	1.17352	-0.425771	1.59929
17.63	5.52117	1.17438	-0.425773	1.60015
17.64	5.52841	1.17544	-0.425763	1.6012
17.65	5.52852	1.17647	-0.42575	1.60222
17.66	5.52983	1.17736	-0.425768	1.60313
17.67	5.53227	1.17847	-0.425776	1.60424
17.68	5.53153	1.17952	-0.425751	1.60527
17.69	5.53275	1.18047	-0.425749	1.60622
17.7	5.5396	1.18149	-0.425765	1.60725
17.71	5.54349	1.18246	-0.42576	1.60822
17.72	5.54594	1.18333	-0.425772	1.6091
17.73	5.55103	1.18439	-0.425795	1.61019
17.74	5.54831	1.18556	-0.425779	1.61133
17.75	5.54536	1.18648	-0.425756	1.61224
17.76	5.5522	1.18744	-0.425756	1.61319
17.77	5.55849	1.18845	-0.425762	1.61421
17.78	5.56135	1.18939	-0.425775	1.61516
17.79	5.56444	1.19055	-0.425783	1.61633
17.8	5.56256	1.19167	-0.425785	1.61746
17.81	5.56042	1.19242	-0.425802	1.61822
17.82	5.56641	1.19334	-0.425813	1.61915
17.83	5.57315	1.19447	-0.425801	1.62027
17.84	5.57303	1.19538	-0.425811	1.6212
17.85	5.57322	1.19634	-0.425828	1.62217
17.86	5.575	1.1974	-0.425827	1.62323
17.87	5.57331	1.19834	-0.425844	1.62418
17.88	5.57353	1.19944	-0.425869	1.62531
17.89	5.57655	1.20063	-0.425879	1.62651
17.9	5.57806	1.20149	-0.425889	1.62737
17.91	5.58545	1.20241	-0.425932	1.62835
17.92	5.59424	1.20353	-0.426078	1.6296
17.93	5.58857	1.20445	-0.427047	1.6315
17.94	5.58566	1.20535	-0.430835	1.63619
17.95	5.59781	1.20642	-0.435639	1.64206
17.96	5.60229	1.20736	-0.436382	1.64374
17.97	5.59963	1.20822	-0.435129	1.64335
17.98	5.60259	1.20932	-0.435552	1.64487
17.99	5.60511	1.21043	-0.435895	1.64632
18	5.60687	1.21138	-0.435503	1.64688
18.01	5.61113	1.21235	-0.435597	1.64794
18.02	5.61629	1.21336	-0.435736	1.6491
18.03	5.62133	1.21447	-0.435604	1.65007
18.04	5.6217	1.21556	-0.435634	1.6512
18.05	5.6172	1.21655	-0.435696	1.65225
18.06	5.61763	1.21746	-0.435642	1.65311
18.07	5.62328	1.21853	-0.435653	1.65418
18.08	5.62674	1.21967	-0.4357	1.65537
18.09	5.63002	1.22052	-0.435677	1.65619
18.1	5.63649	1.22139	-0.435654	1.65705
18.11	5.64103	1.22249	-0.435654	1.65815
18.12	5.64171	1.22349	-0.435654	1.65915
18.13	5.64912	1.22461	-0.435659	1.66027
18.14	5.65777	1.22579	-0.435666	1.66146
18.15	5.65669	1.22667	-0.435668	1.66234
18.16	5.65923	1.22761	-0.435663	1.66328
18.17	5.66368	1.22869	-0.435661	1.66435
18.18	5.66155	1.22955	-0.435674	1.66523
18.19	5.6621	1.23042	-0.43568	1.6661
18.2	5.66657	1.23152	-0.435672	1.6672
18.21	5.66609	1.23245	-0.435676	1.66813
18.22	5.66775	1.23331	-0.435681	1.66899
18.23	5.67649	1.23447	-0.435668	1.67014
18.24	5.68372	1.23538	-0.435667	1.67105
18.25	5.68807	1.2362	-0.435676	1.67187
18.26	5.69306	1.23745	-0.435669	1.67312
18.27	5.69469	1.23849	-0.435678	1.67417
18.28	5.69737	1.23918	-0.4357	1.67488
18.29	5.70561	1.24025	-0.4357	1.67595
18.3	5.71214	1.24139	-0.435696	1.67709
18.31	5.71417	1.2423	-0.435694	1.678
18.32	5.71706	1.24347	-0.435686	1.67916
18.33	5.71814	1.24452	-0.435694	1.68022
18.34	5.716	1.24526	-0.435708	1.68096
18.35	5.71826	1.24642	-0.43571	1.68213
18.36	5.71926	1.2476	-0.435733	1.68333
18.37	5.71625	1.24841	-0.435756	1.68417
18.38	5.71933	1.24947	-0.435773	1.68524
18.39	5.7236	1.25067	-0.435824	1.68649
18.4	5.71999	1.25156	-0.435908	1.68747
18.41	5.72161	1.25249	-0.436262	1.68875
18.42	5.73448	1.25369	-0.43823	1.69192
18.43	5.73713	1.25465	-0.442179	1.69683
18.44	5.73218	1.25552	-0.444189	1.69971
18.45	5.73771	1.25659	-0.443268	1.69986
18.46	5.73983	1.25762	-0.44307	1.70069
18.47	5.73895	1.25863	-0.443628	1.70225
18.48	5.7426	1.25974	-0.443426	1.70317
18.49	5.74085	1.26076	-0.443294	1.70406
18.5	5.7432	1.26176	-0.443469	1.70523
18.51	5.75628	1.2628	-0.443429	1.70622
18.52	5.76097	1.26365	-0.443399	1.70705
18.53	5.75884	1.26456	-0.44346	1.70802
18.54	5.7634	1.26576	-0.443437	1.7092
18.55	5.76629	1.26675	-0.443421	1.71017
18.56	5.76738	1.26753	-0.443442	1.71098
18.57	5.77	1.26848	-0.443432	1.71191
18.58	5.76785	1.26954	-0.443418	1.71296
18.59	5.7675	1.27059	-0.443428	1.71401
18.6	5.77811	1.27144	-0.443446	1.71489
18.61	5.78719	1.27236	-0.443441	1.7158
18.62	5.78888	1.27352	-0.443423	1.71694
18.63	5.79374	1.27456	-0.443425	1.71798
18.64	5.79763	1.2755	-0.443441	1.71894
18.65	5.80058	1.27654	-0.443444	1.71999
18.66	5.80711	1.27753	-0.44344	1.72097
18.67	5.80786	1.27843	-0.443434	1.72186
18.68	5.80435	1.27922	-0.443437	1.72266
18.69	5.81161	1.28026	-0.443451	1.72371
18.7	5.82296	1.28145	-0.443451	1.7249
18.71	5.82299	1.28229	-0.443443	1.72573
18.72	5.82145	1.28311	-0.443441	1.72655
18.73	5.82449	1.28431	-0.443446	1.72775
18.74	5.82493	1.28541	-0.443456	1.72886
18.75	5.82478	1.28629	-0.443451	1.72974
18.76	5.82939	1.28737	-0.443449	1.73082
18.77	5.83761	1.28835	-0.443476	1.73183
18.78	5.8409	1.28921	-0.443492	1.7327
18.79	5.84164	1.29043	-0.443487	1.73391
18.8	5.84684	1.29149	-0.44349	1.73498
18.81	5.84658	1.29224	-0.443495	1.73574
18.82	5.84427	1.29334	-0.443488	1.73683
18.83	5.85348	1.29462	-0.443493	1.73811
18.84	5.86295	1.2956	-0.443521	1.73912
18.85	5.8597	1.29668	-0.44354	1.74022
18.86	5.85785	1.29783	-0.443576	1.74141
18.87	5.8617	1.29869	-0.443657	1.74235
18.88	5.86013	1.29962	-0.443977	1.7436
18.89	5.86083	1.30068	-0.446076	1.74675
18.9	5.86692	1.30154	-0.451444	1.75298
18.91	5.8691	1.30252	-0.455281	1.7578
18.92	5.87135	1.30353	-0.454351	1.75788
18.93	5.87485	1.30437	-0.453629	1.758
18.94	5.87194	1.30541	-0.454458	1.75987
18.95	5.8687	1.30658	-0.454313	1.76089
18.96	5.87654	1.30751	-0.454017	1.76153
18.97	5.88766	1.30834	-0.454291	1.76263
18.98	5.89104	1.30939	-0.454271	1.76366
18.99	5.89291	1.31041	-0.454156	1.76457
19	5.89452	1.3113	-0.454248	1.76555
19.01	5.89492	1.31229	-0.454252	1.76654
19.02	5.89882	1.31324	-0.454203	1.76744
19.03	5.90401	1.31417	-0.454216	1.76838
19.04	5.90878	1.31522	-0.45422	1.76944
19.05	5.9103	1.31628	-0.454223	1.77051
19.06	5.9085	1.31714	-0.454233	1.77137
19.07	5.91187	1.31811	-0.45423	1.77234
19.08	5.9166	1.31936	-0.454222	1.77358
19.09	5.91711	1.32031	-0.454229	1.77454
19.1	5.92262	1.32122	-0.45424	1.77546
19.11	5.93289	1.3223	-0.454242	1.77654
19.12	5.93405	1.32322	-0.454235	1.77746
19.13	5.92944	1.32424	-0.454226	1.77847
19.14	5.93248	1.32539	-0.454238	1.77962
19.15	5.93689	1.3265	-0.454255	1.78076
19.16	5.93736	1.3274	-0.454257	1.78166
19.17	5.93816	1.32826	-0.454248	1.78251
19.18	5.93747	1.32939	-0.454237	1.78363
19.19	5.93912	1.33057	-0.454244	1.78481
19.2	5.9486	1.33162	-0.454248	1.78587
19.21	5.95185	1.33259	-0.454239	1.78683
19.22	5.94517	1.33352	-0.454252	1.78777
19.23	5.94467	1.33447	-0.454259	1.78873
19.24	5.9512	1.33547	-0.454237	1.78971
19.25	5.95535	1.33655	-0.454235	1.79078
19.26	5.95732	1.33755	-0.454259	1.79181
19.27	5.95807	1.33863	-0.454257	1.79289
19.28	5.95787	1.33977	-0.454238	1.79401
19.29	5.9643	1.34063	-0.454245	1.79488
19.3	5.97173	1.34164	-0.454252	1.79589
19.31	5.97403	1.34288	-0.454245	1.79712
19.32	5.97802	1.34382	-0.454258	1.79808
19.33	5.98246	1.34459	-0.454256	1.79884
19.34	5.98331	1.34557	-0.454235	1.79981
19.35	5.98191	1.34659	-0.454261	1.80085
19.36	5.98058	1.34748	-0.454287	1.80177
19.37	5.98294	1.34845	-0.454275	1.80272
19.38	5.98914	1.34946	-0.454267	1.80372
19.39	5.99549	1.35038	-0.454272	1.80465
19.4	5.99888	1.35138	-0.454287	1.80567
19.41	6.0015	1.35242	-0.454304	1.80672
19.42	6.00479	1.35341	-0.454312	1.80773
19.43	6.00549	1.35446	-0.454319	1.80877
19.44	6.00683	1.35541	-0.454341	1.80975
19.45	6.01262	1.35626	-0.454383	1.81064
19.46	6.01423	1.3573	-0.45445	1.81175
19.47	6.015	1.35846	-0.454822	1.81328
19.48	6.01772	1.35938	-0.457204	1.81658
19.49	6.01407	1.36032	-0.462299	1.82262
19.5	6.01349	1.36141	-0.464984	1.82639
19.51	6.02093	1.36237	-0.463742	1.82611
19.52	6.02551	1.36339	-0.463434	1.82683
19.53	6.02795	1.36451	-0.464161	1.82867
19.54	6.0317	1.3655	-0.463889	1.82939
19.55	6.03332	1.36648	-0.463734	1.83022
19.56	6.03385	1.36761	-0.463971	1.83158
19.57	6.03836	1.36859	-0.46389	1.83248
19.58	6.042	1.36948	-0.463841	1.83332
19.59	6.04203	1.37057	-0.463934	1.83451
19.6	6.0412	1.37156	-0.463888	1.83545
19.61	6.04129	1.37249	-0.463857	1.83635
19.62	6.03998	1.37358	-0.463912	1.83749
19.63	6.03645	1.37445	-0.463912	1.83836
19.64	6.04057	1.37524	-0.463894	1.83913
19.65	6.04684	1.37641	-0.463898	1.84031
19.66	6.05067	1.37754	-0.463882	1.84143
19.67	6.05506	1.37837	-0.463878	1.84225
19.68	6.05489	1.37939	-0.463886	1.84327
19.69	6.05485	1.38054	-0.463872	1.84441
19.7	6.05903	1.38146	-0.463876	1.84534
19.71	6.06254	1.38245	-0.463898	1.84634
19.72	6.06858	1.38351	-0.463896	1.8474
19.73	6.07618	1.38437	-0.4639	1.84827
19.74	6.07969	1.38531	-0.463909	1.84922
19.75	6.08311	1.3864	-0.463887	1.85028
19.76	6.08843	1.38739	-0.463895	1.85128
19.77	6.08566	1.38837	-0.463917	1.85228
19.78	6.08421	1.3895	-0.46389	1.85339
19.79	6.09692	1.39047	-0.463872	1.85434
19.8	6.10514	1.39143	-0.463888	1.85531
19.81	6.10071	1.39267	-0.463894	1.85656
19.82	6.098	1.39374	-0.463889	1.85763
19.83	6.09833	1.39468	-0.46389	1.85857
19.84	6.10111	1.39574	-0.463887	1.85963
19.85	6.10603	1.3966	-0.463881	1.86049
19.86	6.10962	1.3975	-0.463894	1.86139
19.87	6.11197	1.39873	-0.46392	1.86265
19.88	6.11324	1.39973	-0.463919	1.86365
19.89	6.11382	1.40046	-0.463897	1.86436
19.9	6.11722	1.40161	-0.463902	1.86551
19.91	6.1201	1.40268	-0.463919	1.8666
19.92	6.11751	1.40341	-0.463915	1.86732
19.93	6.11304	1.40451	-0.463915	1.86843
19.94	6.1137	1.40569	-0.46393	1.86962
19.95	6.12309	1.40652	-0.463931	1.87045
19.96	6.12726	1.40748	-0.463919	1.8714
19.97	6.12715	1.40851	-0.463904	1.87241
19.98	6.1371	1.40944	-0.463915	1.87336
[truncated: 12,338 more rows]

## Sheet: M-1-14-3
Time [s]	Load [kN]	LVDT 1 [mm]	LVDT 2 [mm]	Displacement [mm]
0	0	0	0	0
0.01	0	0	0	0
0.02	-4.7e-05	-2e-06	0	-2e-06
0.03	-0.000768	-2e-05	0	-2e-05
0.04	-0.001204	-4.1e-05	6e-06	-4.7e-05
0.05	0.000542	-2.2e-05	2.2e-05	-4.4e-05
0.06	-0.00077	-6.6e-05	3e-05	-9.6e-05
0.07	-0.003806	-2.8e-05	4e-06	-3.2e-05
0.08	0.002609	0.000114	-1.8e-05	0.000132
0.09	0.005678	5.7e-05	-1.5e-05	7.2e-05
0.1	-0.001496	-0.000124	-4e-06	-0.00012
0.11	-0.001331	-6.7e-05	5e-06	-7.2e-05
0.12	0.00087	2e-06	3e-06	-1e-06
0.13	-0.002453	-0.000138	-1.1e-05	-0.000127
0.14	-0.00346	-0.000138	-1e-06	-0.000137
0.15	-0.004284	-3.4e-05	1.1e-05	-4.5e-05
0.16	-0.004287	-3.4e-05	-8e-06	-2.6e-05
0.17	0.002485	-9.9e-05	-2.3e-05	-7.6e-05
0.18	0.00235	-8.8e-05	-1.1e-05	-7.7e-05
0.19	-0.005606	-2e-05	-8e-06	-1.2e-05
0.2	-0.002847	-0.000112	-2.1e-05	-9.1e-05
0.21	0.002346	-0.000186	-5e-06	-0.000181
0.22	-0.000471	-0.000135	1e-05	-0.000145
0.23	-0.000741	-0.000143	-1.4e-05	-0.000129
0.24	0.000278	-0.000118	-2.8e-05	-9e-05
0.25	0.001129	-5.8e-05	-1.6e-05	-4.2e-05
0.26	0.005909	-5.3e-05	-1.6e-05	-3.7e-05
0.27	0.005356	-9e-05	-1.9e-05	-7.1e-05
0.28	-0.000848	-0.000156	1e-06	-0.000157
0.29	-0.0042	-0.000189	9e-06	-0.000198
0.3	-0.001474	-0.000225	-1e-05	-0.000215
0.31	0.004285	-0.000249	-1.1e-05	-0.000238
0.32	0.008429	-0.000177	7e-06	-0.000184
0.33	0.004074	-0.000157	1.1e-05	-0.000168
0.34	-0.005246	-0.000101	0	-0.000101
0.35	-0.006769	-7.3e-05	-5e-06	-6.8e-05
0.36	-0.006585	-0.000227	-4e-06	-0.000223
0.37	-0.008299	-0.000245	-8e-06	-0.000237
0.38	-0.002244	-0.000121	-1.5e-05	-0.000106
0.39	0.002985	-0.000173	-1.2e-05	-0.000161
0.4	-0.002552	-0.000174	-6e-06	-0.000168
0.41	-0.005756	-0.000118	-1.5e-05	-0.000103
0.42	0.000386	-0.000188	-7e-06	-0.000181
0.43	0.004237	-0.000161	1.1e-05	-0.000172
0.44	0.002408	-0.000109	9e-06	-0.000118
0.45	0.001682	-0.000183	-1e-06	-0.000182
0.46	0.004618	-0.000182	-1.1e-05	-0.000171
0.47	0.007189	-0.000151	-1.6e-05	-0.000135
0.48	0.001941	-0.000226	-2.2e-05	-0.000204
0.49	-0.003675	-0.000234	-1.5e-05	-0.000219
0.5	-0.001767	-0.000138	-1.3e-05	-0.000125
0.51	0.000325	-0.000174	-4e-05	-0.000134
0.52	-0.002958	-0.000227	-4.3e-05	-0.000184
0.53	-0.00658	-0.000206	-9e-06	-0.000197
0.54	-0.001829	-0.000108	-6e-06	-0.000102
0.55	0.001876	-3.6e-05	-2.9e-05	-7e-06
0.56	-0.002088	-0.000146	-2e-05	-0.000126
0.57	-0.003511	-0.000274	-1.3e-05	-0.000261
0.58	-0.005766	-0.00021	-2.5e-05	-0.000185
0.59	-0.01312	-7.1e-05	-1.8e-05	-5.3e-05
0.6	-0.013981	-0.000122	-1.3e-05	-0.000109
0.61	-0.009593	-0.000267	-2.3e-05	-0.000244
0.62	-0.006833	-0.000232	-3e-06	-0.000229
0.63	-0.006379	-9.7e-05	1.4e-05	-0.000111
0.64	-0.010264	-0.000106	-1.4e-05	-9.2e-05
0.65	-0.015637	-0.000286	-2.3e-05	-0.000263
0.66	-0.015761	-0.000231	-3e-06	-0.000228
0.67	-0.011733	-9.2e-05	-7e-06	-8.5e-05
0.68	-0.007726	-0.00019	-2e-05	-0.00017
0.69	-0.005847	-0.000269	-2.7e-05	-0.000242
0.7	-0.006847	-0.000159	-3e-05	-0.000129
0.71	-0.007232	-8.3e-05	-1.7e-05	-6.6e-05
0.72	-0.00767	-0.000145	-7e-06	-0.000138
0.73	-0.011771	-9.3e-05	-1.8e-05	-7.5e-05
0.74	-0.008637	-0.000122	-1.7e-05	-0.000105
0.75	-0.003287	-0.000181	-1.4e-05	-0.000167
0.76	-0.006132	-0.000133	-2.5e-05	-0.000108
0.77	-0.002127	-0.000167	-2.5e-05	-0.000142
0.78	0.006249	-0.000141	-1e-05	-0.000131
0.79	0.002289	-7.7e-05	3e-06	-8e-05
0.8	-0.000736	-0.000107	-1e-06	-0.000106
0.81	0.002533	-0.00018	-2.3e-05	-0.000157
0.82	-0.003044	-0.000152	-3.7e-05	-0.000115
0.83	-0.011011	-0.000129	-2.1e-05	-0.000108
0.84	-0.010617	-0.000242	-2e-05	-0.000222
0.85	-0.006672	-0.000145	-2.9e-05	-0.000116
0.86	-0.002337	-7.9e-05	-2.1e-05	-5.8e-05
0.87	-0.000631	-0.000251	-2.2e-05	-0.000229
0.88	-0.004064	-0.000237	-2.4e-05	-0.000213
0.89	-0.007233	-0.00022	-1.7e-05	-0.000203
0.9	-0.005516	-0.000242	-2.7e-05	-0.000215
0.91	-0.001679	-0.000227	-4.2e-05	-0.000185
0.92	-0.000774	-0.000311	-3.6e-05	-0.000275
0.93	-0.004742	-0.000359	-2.8e-05	-0.000331
0.94	-0.005029	-0.000226	-2.8e-05	-0.000198
0.95	-0.001184	-8.8e-05	-3.1e-05	-5.7e-05
0.96	-0.002883	-0.000218	-4e-05	-0.000178
0.97	-0.004629	-0.000262	-2.9e-05	-0.000233
0.98	-0.001403	-0.000147	-1e-05	-0.000137
0.99	0.000811	-0.000175	-1.2e-05	-0.000163
1	-5e-06	-0.000193	-1.8e-05	-0.000175
1.01	-0.002495	-0.000198	-1.1e-05	-0.000187
1.02	-0.003935	-0.000214	-1.2e-05	-0.000202
1.03	-0.004366	-0.000256	-2.2e-05	-0.000234
1.04	-0.008084	-0.000255	-3.2e-05	-0.000223
1.05	-0.012131	-0.00018	-3.2e-05	-0.000148
1.06	-0.008425	-0.000229	-1.2e-05	-0.000217
1.07	-0.003427	-0.000259	3e-06	-0.000262
1.08	-0.002546	-0.000259	-8e-06	-0.000251
1.09	-0.001241	-0.000339	-2.1e-05	-0.000318
1.1	-0.001533	-0.00025	-2.5e-05	-0.000225
1.11	-0.005563	-9.2e-05	-2.6e-05	-6.6e-05
1.12	-0.007477	-0.000168	-1.5e-05	-0.000153
1.13	-0.005897	-0.00023	-1e-05	-0.00022
1.14	-0.003329	-0.000161	-2.2e-05	-0.000139
1.15	-0.002479	-0.000183	-2.4e-05	-0.000159
1.16	-0.00102	-0.000246	-2e-05	-0.000226
1.17	0.001866	-0.000275	-3e-05	-0.000245
1.18	0.00047	-0.000228	-3.3e-05	-0.000195
1.19	-0.002922	-0.000168	-3.3e-05	-0.000135
1.2	-0.006818	-0.000201	-3.2e-05	-0.000169
1.21	-0.010456	-0.00022	-2.2e-05	-0.000198
1.22	-0.00333	-0.000166	-2.7e-05	-0.000139
1.23	0.004235	-0.000105	-2.9e-05	-7.6e-05
1.24	0.00163	-0.000173	-2.5e-05	-0.000148
1.25	0.00218	-0.000257	-3e-05	-0.000227
1.26	0.008389	-0.000255	-3.8e-05	-0.000217
1.27	0.006204	-0.000203	-3.4e-05	-0.000169
1.28	0.002594	-0.000178	-1.7e-05	-0.000161
1.29	0.003748	-0.000283	-8e-06	-0.000275
1.3	-0.001276	-0.000256	-6e-06	-0.00025
1.31	-0.001282	-0.000178	-2.3e-05	-0.000155
1.32	0.004617	-0.000219	-3.4e-05	-0.000185
1.33	0.002952	-0.000211	-1.8e-05	-0.000193
1.34	-0.001044	-0.000162	-2.3e-05	-0.000139
1.35	-0.003878	-0.000198	-4.7e-05	-0.000151
1.36	-0.002039	-0.000189	-4.7e-05	-0.000142
1.37	0.002696	-3.6e-05	-4e-05	4e-06
1.38	0.001758	-4.7e-05	-4e-05	-7e-06
1.39	0.002137	-0.00022	-2.1e-05	-0.000199
1.4	0.007018	-0.000284	-1e-06	-0.000283
1.41	0.00407	-0.000312	-2e-05	-0.000292
1.42	-0.00084	-0.000305	-3.6e-05	-0.000269
1.43	0.002059	-0.000215	-3.1e-05	-0.000184
1.44	0.005877	-0.000178	-3.1e-05	-0.000147
1.45	0.004618	-0.000215	-3.8e-05	-0.000177
1.46	0.00358	-0.000236	-5e-05	-0.000186
1.47	0.003654	-0.000229	-3.3e-05	-0.000196
1.48	0.001763	-0.000201	-2e-06	-0.000199
1.49	0.00531	-0.000225	-1.7e-05	-0.000208
1.5	0.010792	-0.00038	-3.3e-05	-0.000347
1.51	0.007284	-0.000411	-2.9e-05	-0.000382
1.52	0.006259	-0.000262	-4.5e-05	-0.000217
1.53	0.009167	-0.000187	-5.1e-05	-0.000136
1.54	0.006781	-0.000238	-3.8e-05	-0.0002
1.55	0.001361	-0.000233	-4.1e-05	-0.000192
1.56	0.00225	-0.000174	-3.9e-05	-0.000135
1.57	0.00969	-0.00024	-2.5e-05	-0.000215
1.58	0.00896	-0.00026	-3.5e-05	-0.000225
1.59	0.003315	-0.000142	-4.8e-05	-9.4e-05
1.6	0.00537	-0.000149	-3.8e-05	-0.000111
1.61	0.007631	-0.000178	-2.7e-05	-0.000151
1.62	0.005856	-0.000205	-3.5e-05	-0.00017
1.63	0.004136	-0.000304	-4.1e-05	-0.000263
1.64	0.002744	-0.000222	-4.1e-05	-0.000181
1.65	0.00492	-1.9e-05	-4.1e-05	2.2e-05
1.66	0.007509	-9.2e-05	-3.3e-05	-5.9e-05
1.67	0.006545	-0.000271	-3.5e-05	-0.000236
1.68	0.006231	-0.000206	-4.2e-05	-0.000164
1.69	0.004606	-0.000118	-3.3e-05	-8.5e-05
1.7	-0.001247	-0.000173	-3e-05	-0.000143
1.71	-0.002614	-0.000291	-2.5e-05	-0.000266
1.72	0.00198	-0.000237	-2.9e-05	-0.000208
1.73	0.005114	-9.6e-05	-4.2e-05	-5.4e-05
1.74	0.006122	-0.000156	-3.5e-05	-0.000121
1.75	0.003257	-0.000235	-2.9e-05	-0.000206
1.76	-0.00015	-0.000134	-3.4e-05	-0.0001
1.77	0.003549	-0.000168	-3.5e-05	-0.000133
1.78	0.009151	-0.000249	-4.3e-05	-0.000206
1.79	0.008713	-0.000213	-4e-05	-0.000173
1.8	0.007931	-0.000149	-2.9e-05	-0.00012
1.81	0.008131	-0.00014	-3.6e-05	-0.000104
1.82	0.006127	-0.000151	-3.3e-05	-0.000118
1.83	0.002684	-7.4e-05	-3.6e-05	-3.8e-05
1.84	0.001448	-0.000107	-4.6e-05	-6.1e-05
1.85	0.00068	-0.000165	-3.6e-05	-0.000129
1.86	-0.002374	-0.0002	-3.4e-05	-0.000166
1.87	-0.003359	-0.000261	-4.7e-05	-0.000214
1.88	-0.000999	-0.000252	-4.6e-05	-0.000206
1.89	0.002595	-0.000234	-4.1e-05	-0.000193
1.9	0.005752	-0.000187	-3.6e-05	-0.000151
1.91	0.005848	-0.000223	-3.2e-05	-0.000191
1.92	0.002866	-0.000276	-4.8e-05	-0.000228
1.93	0.001362	-0.000251	-5.2e-05	-0.000199
1.94	0.00063	-0.000206	-4.3e-05	-0.000163
1.95	-2.6e-05	-0.000159	-4.2e-05	-0.000117
1.96	0.00152	-0.000147	-1.9e-05	-0.000128
1.97	0.001393	-0.000166	-4e-06	-0.000162
1.98	-0.002574	-0.000274	-2.5e-05	-0.000249
1.99	-0.002094	-0.000249	-5.1e-05	-0.000198
2	0.000978	-0.000129	-5e-05	-7.9e-05
2.01	0.001341	-0.000213	-2.8e-05	-0.000185
2.02	0.002053	-0.00027	-1.8e-05	-0.000252
2.03	0.001513	-0.000319	-3.1e-05	-0.000288
2.04	-0.000165	-0.000382	-4e-05	-0.000342
2.05	-0.00247	-0.000299	-3.9e-05	-0.00026
2.06	-0.000768	-0.000227	-5.7e-05	-0.00017
2.07	0.007656	-0.000272	-6.3e-05	-0.000209
2.08	0.012219	-0.000229	-4.2e-05	-0.000187
2.09	0.007205	-0.00016	-4.4e-05	-0.000116
2.1	0.000661	-0.000208	-5.4e-05	-0.000154
2.11	-9e-05	-0.000256	-4.7e-05	-0.000209
2.12	0.002502	-0.000356	-5.3e-05	-0.000303
2.13	0.000941	-0.000333	-5.4e-05	-0.000279
2.14	-0.002701	-0.000132	-2.3e-05	-0.000109
2.15	0.000531	-0.000134	-8e-06	-0.000126
2.16	0.007793	-0.000282	-3.3e-05	-0.000249
2.17	0.003607	-0.000349	-4.1e-05	-0.000308
2.18	-0.004837	-0.000279	-2.7e-05	-0.000252
2.19	-0.003611	-0.000221	-3.5e-05	-0.000186
2.2	0.000622	-0.000241	-6.2e-05	-0.000179
2.21	0.00248	-0.000254	-6.6e-05	-0.000188
2.22	0.003571	-0.000189	-5.1e-05	-0.000138
2.23	0.006	-0.000165	-4.9e-05	-0.000116
2.24	0.006944	-0.000321	-4.5e-05	-0.000276
2.25	0.001358	-0.000236	-3.8e-05	-0.000198
2.26	-0.001553	-0.000137	-5.4e-05	-8.3e-05
2.27	0.004107	-0.000255	-6.5e-05	-0.00019
2.28	0.001274	-0.000256	-5.4e-05	-0.000202
2.29	-0.006307	-0.000164	-4e-05	-0.000124
2.3	0.000243	-0.00015	-3e-05	-0.00012
2.31	0.005967	-0.000255	-3.6e-05	-0.000219
2.32	0.003737	-0.000128	-4.7e-05	-8.1e-05
2.33	0.003825	1e-06	-4.9e-05	5e-05
2.34	0.003442	-0.000222	-4.4e-05	-0.000178
2.35	0.003772	-0.000364	-3.8e-05	-0.000326
2.36	0.004263	-0.000215	-3.4e-05	-0.000181
2.37	0.002683	-9.7e-05	-3.9e-05	-5.8e-05
2.38	0.00159	-0.000202	-4.6e-05	-0.000156
2.39	0.003448	-0.000185	-4.5e-05	-0.00014
2.4	0.003466	-0.000154	-4.6e-05	-0.000108
2.41	0.000334	-0.000219	-4.9e-05	-0.00017
2.42	-0.000311	-0.000209	-4.1e-05	-0.000168
2.43	0.001345	-0.000314	-4.5e-05	-0.000269
2.44	-0.001608	-0.000378	-5.8e-05	-0.00032
2.45	-0.005279	-0.000211	-5.4e-05	-0.000157
2.46	-0.000848	-0.000204	-4.7e-05	-0.000157
2.47	0.001482	-0.00028	-3.8e-05	-0.000242
2.48	0.00156	-0.000136	-3.8e-05	-9.8e-05
2.49	0.007036	-0.000102	-5e-05	-5.2e-05
2.5	0.005563	-0.000146	-4.6e-05	-0.0001
2.51	-0.004598	-0.000118	-3.5e-05	-8.3e-05
2.52	-0.005789	-0.0002	-5.7e-05	-0.000143
2.53	-0.003263	-0.000188	-5.6e-05	-0.000132
2.54	-0.005545	-0.000112	-2.5e-05	-8.7e-05
2.55	-0.002986	-0.000247	-4.3e-05	-0.000204
2.56	-0.001774	-0.000304	-7.4e-05	-0.00023
2.57	-0.009487	-0.000213	-5.4e-05	-0.000159
2.58	-0.011011	-0.000161	-4e-05	-0.000121
2.59	-0.005019	-0.000118	-5.4e-05	-6.4e-05
2.6	-0.00407	-0.000184	-6e-05	-0.000124
2.61	-0.003624	-0.00023	-6.2e-05	-0.000168
2.62	-0.000216	-7.6e-05	-6.2e-05	-1.4e-05
2.63	0.000853	-1e-05	-5.4e-05	4.4e-05
2.64	-0.000552	-0.000163	-6.5e-05	-9.8e-05
2.65	-0.00141	-0.000274	-7.6e-05	-0.000198
2.66	0.000449	-0.000121	-5.4e-05	-6.7e-05
2.67	0.004527	-8e-06	-2.8e-05	2e-05
2.68	0.008632	-0.000222	-2.7e-05	-0.000195
2.69	0.005401	-0.000354	-4.2e-05	-0.000312
2.7	-0.001478	-0.000219	-5.9e-05	-0.00016
2.71	0.001626	-3.7e-05	-6.4e-05	2.7e-05
2.72	0.011913	-6.6e-05	-5.4e-05	-1.2e-05
2.73	0.009677	-0.00017	-5.6e-05	-0.000114
2.74	-1.8e-05	-0.000244	-6.5e-05	-0.000179
2.75	0.002632	-0.000276	-5.7e-05	-0.000219
2.76	0.010293	-0.000134	-4.5e-05	-8.9e-05
2.77	0.007227	-8e-05	-4.8e-05	-3.2e-05
2.78	0.001715	-0.000218	-5.1e-05	-0.000167
2.79	0.001534	-0.00021	-4.4e-05	-0.000166
2.8	0.000957	-7.8e-05	-4.3e-05	-3.5e-05
2.81	0.00199	-0.000104	-5e-05	-5.4e-05
2.82	0.002798	-0.000264	-6.6e-05	-0.000198
2.83	-0.000389	-0.000268	-7.1e-05	-0.000197
2.84	-0.004324	-0.000172	-6e-05	-0.000112
2.85	-0.003697	-0.000208	-5.4e-05	-0.000154
2.86	-0.000489	-0.00024	-4.9e-05	-0.000191
2.87	-0.000822	-0.000196	-5e-05	-0.000146
2.88	-0.000571	-0.000166	-6.4e-05	-0.000102
2.89	0.00443	-0.00022	-6.4e-05	-0.000156
2.9	0.009951	-0.000148	-5.6e-05	-9.2e-05
2.91	0.008312	-3.9e-05	-6.4e-05	2.5e-05
2.92	0.001447	-9.8e-05	-7.2e-05	-2.6e-05
2.93	-0.00195	-0.000199	-6.4e-05	-0.000135
2.94	-0.002437	-0.000191	-5.3e-05	-0.000138
2.95	0.001473	-8.8e-05	-4.9e-05	-3.9e-05
2.96	0.004569	-0.00012	-6e-05	-6e-05
2.97	0.00176	-0.000211	-6.8e-05	-0.000143
2.98	0.001669	-0.000199	-6.6e-05	-0.000133
2.99	0.002649	-0.000262	-6e-05	-0.000202
3	0.001706	-0.000252	-6.2e-05	-0.00019
3.01	0.00424	-0.000222	-6.6e-05	-0.000156
3.02	0.001925	-0.000239	-6.2e-05	-0.000177
3.03	-0.003972	-0.000141	-7.4e-05	-6.7e-05
3.04	-0.00015	-0.000154	-8.2e-05	-7.2e-05
3.05	0.003485	-0.000265	-5.5e-05	-0.00021
3.06	-3.8e-05	-0.000282	-4.8e-05	-0.000234
3.07	-0.000733	-0.000152	-6.8e-05	-8.4e-05
3.08	0.000627	-4e-05	-6.5e-05	2.5e-05
3.09	-0.000836	-8.4e-05	-6.7e-05	-1.7e-05
3.1	-0.00258	-0.000235	-8.3e-05	-0.000152
3.11	-0.004	-0.00031	-8e-05	-0.00023
3.12	-0.001513	-0.000195	-5.5e-05	-0.00014
3.13	0.005463	-0.000162	-4.4e-05	-0.000118
3.14	0.008966	-0.000199	-6.1e-05	-0.000138
3.15	0.007127	-0.0002	-6.6e-05	-0.000134
3.16	0.003915	-0.000165	-5.7e-05	-0.000108
3.17	0.001602	-0.000146	-5.8e-05	-8.8e-05
3.18	-0.000942	-0.000266	-6.5e-05	-0.000201
3.19	-0.004048	-0.000221	-6.1e-05	-0.00016
3.2	0.001304	-7.2e-05	-4.9e-05	-2.3e-05
3.21	0.010594	-0.000226	-4.1e-05	-0.000185
3.22	0.005154	-0.000293	-4.1e-05	-0.000252
3.23	-0.003033	-0.000128	-4.2e-05	-8.6e-05
3.24	-0.000604	-0.000159	-5e-05	-0.000109
3.25	0.00133	-0.000296	-6.6e-05	-0.00023
3.26	0.0007	-0.000255	-6.9e-05	-0.000186
3.27	0.003046	-0.000213	-6.4e-05	-0.000149
3.28	0.004872	-0.000288	-7.8e-05	-0.00021
3.29	0.002774	-0.000178	-7.9e-05	-9.9e-05
3.3	0.002242	-9.1e-05	-6.7e-05	-2.4e-05
3.31	0.004169	-9.9e-05	-6.2e-05	-3.7e-05
3.32	0.001681	-6.6e-05	-6.1e-05	-5e-06
3.33	-0.005524	-0.00012	-6.1e-05	-5.9e-05
3.34	-0.008617	-0.000106	-6.8e-05	-3.8e-05
3.35	-0.000927	-0.000145	-6.3e-05	-8.2e-05
3.36	0.006751	-0.000229	-6.4e-05	-0.000165
3.37	0.00639	-0.000182	-7.2e-05	-0.00011
3.38	0.003805	-0.000201	-6.3e-05	-0.000138
3.39	0.001307	-0.000212	-6.2e-05	-0.00015
3.4	-0.002573	-0.000256	-7.1e-05	-0.000185
3.41	-0.01057	-0.000269	-6.7e-05	-0.000202
3.42	-0.014202	-0.000169	-5.4e-05	-0.000115
3.43	-0.00733	-0.000139	-6.6e-05	-7.3e-05
3.44	-0.003902	-0.000207	-7.9e-05	-0.000128
3.45	-0.005254	-0.000193	-6.5e-05	-0.000128
3.46	0.000104	-1.6e-05	-6e-05	4.4e-05
3.47	0.002417	-6.9e-05	-6.6e-05	-3e-06
3.48	-0.000424	-0.000243	-5.8e-05	-0.000185
3.49	0.002479	-0.000175	-5.7e-05	-0.000118
3.5	0.006036	-0.000174	-6.2e-05	-0.000112
3.51	0.003869	-0.000206	-6.4e-05	-0.000142
3.52	9.5e-05	-0.000183	-6.7e-05	-0.000116
3.53	-0.002582	-0.000184	-6e-05	-0.000124
3.54	-0.00151	-0.000187	-7.3e-05	-0.000114
3.55	-0.000567	-0.000208	-9.5e-05	-0.000113
3.56	-0.002221	-0.00017	-7.1e-05	-9.9e-05
3.57	0.000449	-0.000197	-4.7e-05	-0.00015
3.58	0.003307	-0.000292	-6.4e-05	-0.000228
3.59	0.002058	-0.000161	-7e-05	-9.1e-05
3.6	1.1e-05	-8e-05	-6.7e-05	-1.3e-05
3.61	-0.005342	-0.000223	-7.2e-05	-0.000151
3.62	-0.008111	-0.0003	-6.4e-05	-0.000236
3.63	-0.002163	-0.00024	-6.9e-05	-0.000171
3.64	0.001869	-0.000226	-8.2e-05	-0.000144
3.65	0.001559	-0.000194	-6.2e-05	-0.000132
3.66	0.000411	-0.000159	-4.7e-05	-0.000112
3.67	-0.000825	-0.000266	-6.6e-05	-0.0002
3.68	-0.000827	-0.000252	-7.4e-05	-0.000178
3.69	0.00034	-0.000172	-5.9e-05	-0.000113
3.7	-0.000634	-0.000171	-5.5e-05	-0.000116
3.71	-0.000197	-0.000189	-6.5e-05	-0.000124
3.72	0.006459	-0.000257	-6.8e-05	-0.000189
3.73	0.006389	-0.000193	-7.3e-05	-0.00012
3.74	-5.9e-05	-0.000171	-7.9e-05	-9.2e-05
3.75	-0.000774	-0.000212	-7.4e-05	-0.000138
3.76	-0.000952	-0.00016	-7.8e-05	-8.2e-05
3.77	-0.000852	-0.000211	-7.7e-05	-0.000134
3.78	5.6e-05	-0.000197	-6.6e-05	-0.000131
3.79	-0.002249	-9.9e-05	-5.5e-05	-4.4e-05
3.8	-0.002438	-2.8e-05	-5.8e-05	3e-05
3.81	-0.005084	-6.2e-05	-7.2e-05	1e-05
3.82	-0.005111	-0.000232	-7.6e-05	-0.000156
3.83	0.00245	-0.000339	-7e-05	-0.000269
3.84	0.000978	-0.000293	-7.8e-05	-0.000215
3.85	-0.005896	-0.000186	-7.7e-05	-0.000109
3.86	-0.007403	-0.000151	-6.6e-05	-8.5e-05
3.87	-0.005441	-0.000151	-8.1e-05	-7e-05
3.88	-0.002146	-0.000201	-8.9e-05	-0.000112
3.89	-0.001109	-0.000331	-8.6e-05	-0.000245
3.9	-0.000714	-0.000233	-8.3e-05	-0.00015
3.91	-0.006294	-0.000129	-7.1e-05	-5.8e-05
3.92	-0.016359	-0.000232	-7e-05	-0.000162
3.93	-0.014648	-0.000309	-7.8e-05	-0.000231
3.94	-0.008026	-0.000238	-7.5e-05	-0.000163
3.95	-0.012529	-0.0002	-7.5e-05	-0.000125
3.96	-0.019341	-0.000266	-8.2e-05	-0.000184
3.97	-0.013573	-0.00022	-7.2e-05	-0.000148
3.98	-0.005609	-0.000169	-6.2e-05	-0.000107
3.99	-0.004912	-0.000333	-7.8e-05	-0.000255
4	-0.002136	-0.000285	-9.3e-05	-0.000192
4.01	-0.001209	-6.7e-05	-8.5e-05	1.8e-05
4.02	-0.002729	-0.000128	-7.6e-05	-5.2e-05
4.03	0.004289	-0.000173	-8e-05	-9.3e-05
4.04	0.007415	-0.000128	-7.9e-05	-4.9e-05
4.05	-0.001768	-0.000237	-7e-05	-0.000167
4.06	-0.006144	-0.000243	-7.5e-05	-0.000168
4.07	-0.000978	-7.5e-05	-8.8e-05	1.3e-05
4.08	0.008081	-0.00013	-9e-05	-4e-05
4.09	0.014059	-0.000281	-8.4e-05	-0.000197
4.1	0.009349	-0.000221	-7.7e-05	-0.000144
4.11	0.001463	-0.000264	-7.9e-05	-0.000185
4.12	-0.001511	-0.000288	-7.7e-05	-0.000211
4.13	-0.001286	-0.000137	-6.8e-05	-6.9e-05
4.14	0.001359	-0.000147	-7.5e-05	-7.2e-05
4.15	0.004078	-0.00029	-8.4e-05	-0.000206
4.16	0.006272	-0.000266	-8.1e-05	-0.000185
4.17	0.00812	-0.000166	-8.2e-05	-8.4e-05
4.18	0.005378	-0.000205	-8.9e-05	-0.000116
4.19	-0.000894	-0.000234	-7.5e-05	-0.000159
4.2	-0.001894	-0.000162	-6e-05	-0.000102
4.21	0.004267	-8.8e-05	-8.5e-05	-3e-06
4.22	0.005323	-0.000126	-0.000101	-2.5e-05
4.23	-0.00071	-0.000225	-7.3e-05	-0.000152
4.24	-0.00383	-0.000116	-6.8e-05	-4.8e-05
4.25	-6.3e-05	-5.2e-05	-0.0001	4.8e-05
4.26	0.006645	-0.000239	-9.9e-05	-0.00014
4.27	0.010312	-0.000209	-7.8e-05	-0.000131
4.28	0.007617	-0.000119	-8.5e-05	-3.4e-05
4.29	0.005208	-0.000245	-8.8e-05	-0.000157
4.3	0.009498	-0.000209	-7.4e-05	-0.000135
4.31	0.014237	-0.000127	-7.6e-05	-5.1e-05
4.32	0.012708	-0.000159	-8.1e-05	-7.8e-05
4.33	0.009953	-0.000214	-8.6e-05	-0.000128
4.34	0.010258	-0.000151	-9.6e-05	-5.5e-05
4.35	0.009129	-7e-05	-9.1e-05	2.1e-05
4.36	0.006348	-0.000144	-7.7e-05	-6.7e-05
4.37	0.006042	-0.000192	-7.1e-05	-0.000121
4.38	0.007697	-0.000196	-8.3e-05	-0.000113
4.39	0.00501	-0.000246	-9.2e-05	-0.000154
4.4	-0.000582	-0.000206	-8.7e-05	-0.000119
4.41	2.2e-05	-7.5e-05	-8.4e-05	9e-06
4.42	0.002887	-0.000109	-8e-05	-2.9e-05
4.43	0.004176	-0.000234	-7e-05	-0.000164
4.44	0.003546	-0.000174	-8.2e-05	-9.2e-05
4.45	-0.003141	-9.9e-05	-0.000102	3e-06
4.46	-0.006649	-0.000173	-0.000108	-6.5e-05
4.47	-0.00494	-0.000197	-9.9e-05	-9.8e-05
4.48	-0.004124	-0.000119	-8.4e-05	-3.5e-05
4.49	0.001462	-0.000137	-8.2e-05	-5.5e-05
4.5	0.00604	-0.000238	-8.7e-05	-0.000151
4.51	0.001986	-0.000183	-9.4e-05	-8.9e-05
4.52	-0.001479	-6e-05	-8.9e-05	2.9e-05
4.53	-0.001686	-0.000129	-8.3e-05	-4.6e-05
4.54	-0.000809	-0.000221	-9.6e-05	-0.000125
4.55	0.00077	-0.000128	-0.000102	-2.6e-05
4.56	0.002714	-0.000107	-8.7e-05	-2e-05
4.57	0.003447	-0.000177	-9e-05	-8.7e-05
4.58	0.000519	-0.000118	-8.7e-05	-3.1e-05
4.59	0.000458	-0.00015	-6.8e-05	-8.2e-05
4.6	0.001284	-0.000192	-7.7e-05	-0.000115
4.61	-0.000939	-4.6e-05	-0.000102	5.6e-05
4.62	-0.002032	-5.4e-05	-9.3e-05	3.9e-05
4.63	-0.004376	-0.00016	-8.3e-05	-7.7e-05
4.64	-0.008318	-0.000129	-9.3e-05	-3.6e-05
4.65	-0.004731	-0.000104	-9.6e-05	-8e-06
4.66	0.004722	-0.000127	-9.2e-05	-3.5e-05
4.67	0.007266	-0.000152	-9.4e-05	-5.8e-05
4.68	0.000629	-0.000126	-0.000103	-2.3e-05
4.69	-0.002726	-0.000116	-0.000105	-1.1e-05
4.7	0.00187	-0.000149	-9.2e-05	-5.7e-05
4.71	0.002701	-0.000102	-8.5e-05	-1.7e-05
4.72	-0.000901	-9.2e-05	-9.9e-05	7e-06
4.73	0.001659	-0.000221	-9.5e-05	-0.000126
4.74	0.003038	-0.000317	-7.2e-05	-0.000245
4.75	-0.002905	-0.000206	-7.6e-05	-0.00013
4.76	-0.003375	-6e-05	-9.4e-05	3.4e-05
4.77	0.00228	-0.0002	-9.8e-05	-0.000102
4.78	0.002363	-0.000377	-9.7e-05	-0.00028
4.79	0.001522	-0.000234	-9.7e-05	-0.000137
4.8	0.000792	-0.000193	-9.2e-05	-0.000101
4.81	-0.005497	-0.000251	-8.7e-05	-0.000164
4.82	-0.008311	-0.000138	-7.6e-05	-6.2e-05
4.83	-0.000981	-9.8e-05	-7.4e-05	-2.4e-05
4.84	0.005169	-0.000173	-9.5e-05	-7.8e-05
4.85	0.004373	-0.000199	-9.8e-05	-0.000101
4.86	0.000213	-0.000187	-7.8e-05	-0.000109
4.87	-0.005739	-0.000137	-9e-05	-4.7e-05
4.88	-0.007445	-0.000108	-0.000114	6e-06
4.89	-0.00511	-0.000256	-9.5e-05	-0.000161
4.9	-0.005445	-0.000328	-8.8e-05	-0.00024
4.91	-0.005126	-0.000242	-0.000106	-0.000136
4.92	-0.001689	-0.000182	-9e-05	-9.2e-05
4.93	-5.5e-05	-0.000136	-8.5e-05	-5.1e-05
4.94	-0.003033	-0.00018	-0.000106	-7.4e-05
4.95	-0.005917	-0.000228	-0.0001	-0.000128
4.96	-0.006523	-0.000193	-9.5e-05	-9.8e-05
4.97	-0.00595	-0.000106	-0.00011	4e-06
4.98	-0.005207	-1.7e-05	-0.00012	0.000103
4.99	-0.003437	-0.000102	-0.000107	5e-06
5	-0.001784	-0.000225	-9.5e-05	-0.00013
5.01	-0.000492	-0.000183	-8.6e-05	-9.7e-05
5.02	-0.001279	-0.000114	-8.2e-05	-3.2e-05
5.03	-0.004327	-9.9e-05	-8.9e-05	-1e-05
5.04	-0.004129	-0.000217	-8.9e-05	-0.000128
5.05	-7e-05	-0.000296	-9.2e-05	-0.000204
5.06	-0.000994	-0.000173	-0.000109	-6.4e-05
5.07	-0.002075	-7.8e-05	-0.000105	2.7e-05
5.08	0.000816	-0.00017	-8.4e-05	-8.6e-05
5.09	0.001407	-0.000319	-8.5e-05	-0.000234
5.1	0.001987	-0.000278	-9.9e-05	-0.000179
5.11	0.001697	-0.000141	-0.000101	-4e-05
5.12	-0.003108	-0.000191	-0.000102	-8.9e-05
5.13	-0.004094	-0.000279	-0.000102	-0.000177
5.14	0.000994	-0.000168	-9.3e-05	-7.5e-05
5.15	0.000202	1.2e-05	-8.7e-05	9.9e-05
5.16	-0.002281	-2.9e-05	-8.8e-05	5.9e-05
5.17	0.000456	-0.000208	-9.2e-05	-0.000116
5.18	0.004338	-0.000184	-9.5e-05	-8.9e-05
5.19	0.00121	-0.000169	-9.3e-05	-7.6e-05
5.2	-0.00427	-0.000349	-0.000106	-0.000243
5.21	-0.000804	-0.000332	-0.000119	-0.000213
5.22	0.000649	-0.000191	-0.000115	-7.6e-05
5.23	-0.004268	-0.000162	-0.0001	-6.2e-05
5.24	-0.002955	-0.00019	-8.6e-05	-0.000104
5.25	0.000603	-0.000237	-0.000111	-0.000126
5.26	0.002051	-0.000202	-0.000129	-7.3e-05
5.27	0.003406	-0.000187	-9.2e-05	-9.5e-05
5.28	-0.003694	-0.000228	-7.7e-05	-0.000151
5.29	-0.011345	-0.000246	-0.000109	-0.000137
5.3	-0.006534	-0.000233	-0.000116	-0.000117
5.31	-0.001101	-0.000277	-9.3e-05	-0.000184
5.32	-0.005579	-0.000252	-9.6e-05	-0.000156
5.33	-0.005713	-0.00018	-0.000112	-6.8e-05
5.34	0.005757	-0.00012	-0.000103	-1.7e-05
5.35	0.011255	-7.4e-05	-9.2e-05	1.8e-05
5.36	0.006108	-0.000219	-0.000112	-0.000107
5.37	0.005078	-0.000285	-0.000124	-0.000161
5.38	0.00777	-0.000142	-0.000106	-3.6e-05
5.39	0.006933	-0.00013	-9.5e-05	-3.5e-05
5.4	0.008371	-0.000132	-9.1e-05	-4.1e-05
5.41	0.008993	-0.000103	-8.3e-05	-2e-05
5.42	0.003168	-0.000196	-9.3e-05	-0.000103
5.43	-0.003624	-0.000273	-0.000115	-0.000158
5.44	-0.008273	-0.000137	-0.000111	-2.6e-05
5.45	-0.00577	-8.2e-05	-9.1e-05	9e-06
5.46	0.00092	-0.000174	-9.5e-05	-7.9e-05
5.47	0.003032	-0.000133	-0.000106	-2.7e-05
5.48	0.005939	-0.000172	-9.9e-05	-7.3e-05
5.49	0.010593	-0.000212	-9.8e-05	-0.000114
5.5	0.009319	-0.000174	-0.000115	-5.9e-05
5.51	0.0056	-0.000209	-0.00013	-7.9e-05
5.52	0.005953	-0.000228	-0.00011	-0.000118
5.53	0.005877	-0.000234	-8.8e-05	-0.000146
5.54	0.004031	-0.000281	-9.4e-05	-0.000187
5.55	0.005807	-0.000326	-0.000108	-0.000218
5.56	0.009451	-0.000273	-0.000115	-0.000158
5.57	0.011469	-0.000252	-0.000121	-0.000131
5.58	0.006606	-0.000168	-0.000108	-6e-05
5.59	0.002334	-2.3e-05	-9.6e-05	7.3e-05
5.6	0.008028	-0.000157	-0.000104	-5.3e-05
5.61	0.007477	-0.000269	-0.00011	-0.000159
5.62	-0.001625	-0.00021	-0.000113	-9.7e-05
5.63	-0.004226	-0.000127	-0.0001	-2.7e-05
5.64	0.002273	-0.000117	-0.0001	-1.7e-05
5.65	0.009012	-0.000179	-0.00011	-6.9e-05
5.66	0.007426	-0.000181	-9e-05	-9.1e-05
5.67	0.004896	-0.000233	-8.5e-05	-0.000148
5.68	0.00557	-0.00023	-0.000109	-0.000121
5.69	0.005988	-0.000214	-0.000124	-9e-05
5.7	0.008696	-0.000283	-0.000123	-0.00016
5.71	0.010344	-0.000177	-0.000123	-5.4e-05
5.72	0.00828	-0.000178	-0.000108	-7e-05
5.73	0.007997	-0.000248	-0.000105	-0.000143
5.74	0.011895	-0.000149	-0.000111	-3.8e-05
5.75	0.010536	-0.0002	-9.6e-05	-0.000104
5.76	0.006393	-0.000298	-9.6e-05	-0.000202
5.77	0.010273	-0.000183	-0.000109	-7.4e-05
5.78	0.010202	-0.00019	-9.6e-05	-9.4e-05
5.79	0.002477	-0.000317	-8.2e-05	-0.000235
5.8	0.006727	-0.000306	-9.6e-05	-0.00021
5.81	0.017614	-0.000317	-0.000107	-0.00021
5.82	0.015478	-0.000308	-0.000102	-0.000206
5.83	0.010226	-0.000229	-0.000108	-0.000121
5.84	0.009409	-0.000182	-0.00011	-7.2e-05
5.85	0.010554	-0.000108	-0.000112	4e-06
5.86	0.013189	-8.7e-05	-0.000116	2.9e-05
5.87	0.011728	-0.000225	-0.000107	-0.000118
5.88	0.012863	-0.000299	-0.000103	-0.000196
5.89	0.016007	-0.000234	-0.00012	-0.000114
5.9	0.010159	-0.000182	-0.000116	-6.6e-05
5.91	0.005516	-0.000154	-9.9e-05	-5.5e-05
5.92	0.00847	-0.000192	-0.000102	-9e-05
5.93	0.004992	-0.000236	-0.000115	-0.000121
5.94	-0.00145	-0.000227	-0.000128	-9.9e-05
5.95	2e-05	-0.000164	-0.000115	-4.9e-05
5.96	0.001032	-0.000176	-0.000105	-7.1e-05
5.97	-0.001522	-0.000203	-0.000122	-8.1e-05
5.98	-0.002327	-0.000119	-0.000132	1.3e-05
5.99	-0.006343	-0.000137	-0.000129	-8e-06
6	-0.007174	-0.000252	-0.000107	-0.000145
6.01	0.000149	-0.000207	-0.0001	-0.000107
6.02	0.004278	-0.000175	-0.000132	-4.3e-05
6.03	0.005031	-0.000227	-0.000128	-9.9e-05
6.04	0.004835	-9.4e-05	-0.000108	1.4e-05
6.05	0.003956	-7.2e-05	-0.000115	4.3e-05
6.06	0.002802	-0.000278	-0.000114	-0.000164
6.07	0.000677	-0.000247	-0.000105	-0.000142
6.08	0.002801	-6.6e-05	-0.000117	5.1e-05
6.09	0.008841	-4.4e-05	-0.000121	7.7e-05
6.1	0.009353	-0.000107	-0.000105	-2e-06
6.11	0.006144	-0.000253	-0.0001	-0.000153
6.12	0.00897	-0.000286	-0.000113	-0.000173
6.13	0.012646	-0.000223	-0.000121	-0.000102
6.14	0.008497	-0.000245	-0.000115	-0.00013
6.15	0.007112	-0.00021	-0.000115	-9.5e-05
6.16	0.00977	-0.00017	-0.000131	-3.9e-05
6.17	0.007137	-0.000212	-0.000133	-7.9e-05
6.18	0.003002	-0.000225	-0.000111	-0.000114
6.19	0.00163	-0.000228	-0.000103	-0.000125
6.2	-0.000271	-0.000233	-0.000105	-0.000128
6.21	-0.000403	-0.00011	-0.000105	-5e-06
6.22	0.000381	-9.5e-05	-0.000114	1.9e-05
6.23	-4.9e-05	-0.000296	-0.000111	-0.000185
6.24	0.004572	-0.000257	-9.9e-05	-0.000158
6.25	0.005838	-0.000144	-0.000102	-4.2e-05
6.26	0.001502	-0.000272	-0.000119	-0.000153
6.27	0.004646	-7.7e-05	-0.000123	4.6e-05
6.28	0.009718	0.000472	-0.000106	0.000578
6.29	0.007707	0.001046	-0.000113	0.001159
6.3	0.005376	0.001623	-0.00014	0.001763
6.31	0.003516	0.002139	-0.00014	0.002279
6.32	0.003915	0.002886	-0.000131	0.003017
6.33	0.009191	0.003798	-0.000135	0.003933
6.34	0.01174	0.00465	-0.000142	0.004792
6.35	0.010915	0.005595	-0.000154	0.005749
6.36	0.01425	0.006532	-0.00016	0.006692
6.37	0.021468	0.007422	-0.00016	0.007582
6.38	0.024253	0.008413	-0.000168	0.008581
6.39	0.022737	0.009396	-0.000175	0.009571
6.4	0.022038	0.010341	-0.000167	0.010508
6.41	0.02636	0.011363	-0.000183	0.011546
6.42	0.033308	0.012432	-0.000217	0.012649
6.43	0.031651	0.0134	-0.000209	0.013609
6.44	0.026529	0.014263	-0.000193	0.014456
6.45	0.027377	0.015256	-0.000217	0.015473
6.46	0.02679	0.016436	-0.000227	0.016663
6.47	0.024791	0.017509	-0.000205	0.017714
6.48	0.024045	0.01854	-0.000207	0.018747
6.49	0.025247	0.019621	-0.00022	0.019841
6.5	0.027248	0.020538	-0.000215	0.020753
6.51	0.026083	0.021507	-0.000218	0.021725
6.52	0.029475	0.022664	-0.000238	0.022902
6.53	0.036102	0.023647	-0.000256	0.023903
6.54	0.03691	0.024599	-0.000244	0.024843
6.55	0.039487	0.025701	-0.000223	0.025924
6.56	0.045327	0.026653	-0.000233	0.026886
6.57	0.043294	0.027606	-0.000257	0.027863
6.58	0.040419	0.02871	-0.00026	0.02897
6.59	0.043137	0.029587	-0.000266	0.029853
6.6	0.040813	0.030462	-0.000283	0.030745
6.61	0.035186	0.031644	-0.00028	0.031924
6.62	0.037421	0.032728	-0.000274	0.033002
6.63	0.041226	0.033669	-0.000281	0.03395
6.64	0.042918	0.034698	-0.000282	0.03498
6.65	0.04617	0.035661	-0.000277	0.035938
6.66	0.049151	0.03666	-0.000275	0.036935
6.67	0.051124	0.037856	-0.000274	0.03813
6.68	0.051406	0.03888	-0.000285	0.039165
6.69	0.050237	0.039742	-0.000303	0.040045
6.7	0.053529	0.040886	-0.0003	0.041186
6.71	0.061802	0.042004	-0.000304	0.042308
6.72	0.065611	0.042852	-0.000315	0.043167
6.73	0.06526	0.043919	-0.000303	0.044222
6.74	0.06673	0.045034	-0.000319	0.045353
6.75	0.06898	0.045947	-0.00035	0.046297
6.76	0.067379	0.047012	-0.000339	0.047351
6.77	0.066209	0.048154	-0.000333	0.048487
6.78	0.070968	0.049094	-0.00036	0.049454
6.79	0.075799	0.050186	-0.00036	0.050546
6.8	0.078001	0.051379	-0.000338	0.051717
6.81	0.079982	0.052302	-0.000346	0.052648
6.82	0.078618	0.053207	-0.000367	0.053574
6.83	0.076625	0.054257	-0.00038	0.054637
6.84	0.078831	0.05533	-0.000386	0.055716
6.85	0.08169	0.056431	-0.000389	0.05682
6.86	0.085698	0.057481	-0.00038	0.057861
6.87	0.088064	0.058422	-0.000364	0.058786
6.88	0.086787	0.059433	-0.000374	0.059807
6.89	0.08957	0.060577	-0.000405	0.060982
6.9	0.093124	0.061563	-0.000396	0.061959
6.91	0.09204	0.06247	-0.000389	0.062859
6.92	0.095979	0.063566	-0.000427	0.063993
6.93	0.101125	0.064605	-0.000412	0.065017
6.94	0.098427	0.065499	-0.000375	0.065874
6.95	0.097593	0.066628	-0.000398	0.067026
6.96	0.098335	0.067731	-0.00042	0.068151
6.97	0.095719	0.068489	-0.000421	0.06891
6.98	0.099764	0.069507	-0.000438	0.069945
6.99	0.106252	0.070815	-0.000452	0.071267
7	0.103535	0.071818	-0.00044	0.072258
7.01	0.104597	0.072683	-0.000429	0.073112
7.02	0.111603	0.073587	-0.000434	0.074021
7.03	0.113035	0.074503	-0.000446	0.074949
7.04	0.113887	0.075566	-0.00045	0.076016
7.05	0.118338	0.076653	-0.000444	0.077097
7.06	0.121613	0.077591	-0.000442	0.078033
7.07	0.124585	0.078713	-0.000454	0.079167
7.08	0.133062	0.079967	-0.000455	0.080422
7.09	0.140043	0.080886	-0.000463	0.081349
7.1	0.133624	0.081742	-0.000485	0.082227
7.11	0.127447	0.082872	-0.000483	0.083355
7.12	0.130212	0.083783	-0.000474	0.084257
7.13	0.132619	0.084557	-0.000482	0.085039
7.14	0.131835	0.085731	-0.000484	0.086215
7.15	0.13569	0.086878	-0.000479	0.087357
7.16	0.142867	0.087741	-0.000491	0.088232
7.17	0.142923	0.088897	-0.000506	0.089403
7.18	0.144007	0.090098	-0.000529	0.090627
7.19	0.150223	0.090923	-0.00054	0.091463
7.2	0.148255	0.091918	-0.000518	0.092436
7.21	0.142506	0.093041	-0.000511	0.093552
7.22	0.147317	0.093971	-0.000525	0.094496
7.23	0.152876	0.094918	-0.000522	0.09544
7.24	0.149665	0.095948	-0.000524	0.096472
7.25	0.149252	0.096978	-0.000548	0.097526
7.26	0.15648	0.098044	-0.000554	0.098598
7.27	0.164457	0.098991	-0.00054	0.099531
7.28	0.167334	0.099783	-0.000543	0.100326
7.29	0.164311	0.100791	-0.000567	0.101358
7.3	0.164717	0.101936	-0.000579	0.102515
7.31	0.172355	0.102853	-0.000576	0.103429
7.32	0.179191	0.103826	-0.000588	0.104414
7.33	0.180612	0.10503	-0.000596	0.105626
7.34	0.181469	0.105987	-0.000588	0.106575
7.35	0.184466	0.106813	-0.000589	0.107402
7.36	0.185609	0.107859	-0.000599	0.108458
7.37	0.18927	0.108895	-0.000605	0.1095
7.38	0.192114	0.109943	-0.000611	0.110554
7.39	0.189008	0.111061	-0.000633	0.111694
7.4	0.191096	0.112004	-0.000651	0.112655
7.41	0.198362	0.112956	-0.000659	0.113615
7.42	0.203412	0.114101	-0.000666	0.114767
7.43	0.208019	0.115138	-0.000659	0.115797
7.44	0.215677	0.116037	-0.000648	0.116685
7.45	0.22278	0.117143	-0.000656	0.117799
7.46	0.224078	0.118266	-0.000675	0.118941
7.47	0.220024	0.119202	-0.000683	0.119885
7.48	0.221089	0.120278	-0.000686	0.120964
7.49	0.229747	0.121363	-0.000698	0.122061
7.5	0.236527	0.122361	-0.000693	0.123054
7.51	0.237215	0.123548	-0.00069	0.124238
7.52	0.240535	0.12454	-0.00071	0.12525
7.53	0.24867	0.125258	-0.000737	0.125995
7.54	0.251602	0.126304	-0.000747	0.127051
7.55	0.253342	0.12747	-0.000745	0.128215
7.56	0.261969	0.128406	-0.000741	0.129147
7.57	0.266689	0.129424	-0.000736	0.13016
7.58	0.267484	0.130515	-0.000753	0.131268
7.59	0.272602	0.131439	-0.000765	0.132204
7.6	0.27314	0.13246	-0.000757	0.133217
7.61	0.273359	0.133573	-0.000766	0.134339
7.62	0.280082	0.134453	-0.000778	0.135231
7.63	0.283849	0.135388	-0.000783	0.136171
7.64	0.288031	0.136537	-0.000793	0.13733
7.65	0.291006	0.13759	-0.000792	0.138382
7.66	0.289072	0.138493	-0.000795	0.139288
7.67	0.289913	0.139511	-0.000812	0.140323
7.68	0.294834	0.140569	-0.000833	0.141402
7.69	0.300522	0.141494	-0.000839	0.142333
7.7	0.301791	0.142463	-0.000838	0.143301
7.71	0.300516	0.143446	-0.000845	0.144291
7.72	0.302261	0.144307	-0.000848	0.145155
7.73	0.303765	0.145327	-0.000857	0.146184
7.74	0.303914	0.146452	-0.000864	0.147316
7.75	0.309813	0.14725	-0.000863	0.148113
7.76	0.315579	0.148223	-0.000875	0.149098
7.77	0.314528	0.149497	-0.000885	0.150382
7.78	0.317286	0.150449	-0.00088	0.151329
7.79	0.326804	0.151456	-0.000891	0.152347
7.8	0.331015	0.152677	-0.000913	0.15359
7.81	0.331654	0.153535	-0.00091	0.154445
7.82	0.337892	0.15448	-0.000919	0.155399
7.83	0.344617	0.15574	-0.000944	0.156684
7.84	0.344271	0.156677	-0.000934	0.157611
7.85	0.345438	0.157604	-0.000927	0.158531
7.86	0.355315	0.158891	-0.000944	0.159835
7.87	0.3588	0.159859	-0.000951	0.16081
7.88	0.351996	0.160645	-0.000949	0.161594
7.89	0.352768	0.161796	-0.000966	0.162762
7.9	0.36144	0.162948	-0.000993	0.163941
7.91	0.367793	0.163844	-0.00099	0.164834
7.92	0.372768	0.164837	-0.000984	0.165821
7.93	0.37715	0.16587	-0.00101	0.16688
7.94	0.379452	0.166794	-0.001018	0.167812
7.95	0.381058	0.167826	-0.001003	0.168829
7.96	0.386423	0.168905	-0.00102	0.169925
7.97	0.395636	0.169815	-0.001052	0.170867
7.98	0.399175	0.170823	-0.001041	0.171864
7.99	0.398923	0.171898	-0.001033	0.172931
8	0.403774	0.172777	-0.001057	0.173834
8.01	0.410389	0.173803	-0.001066	0.174869
8.02	0.411825	0.175001	-0.001067	0.176068
8.03	0.411865	0.175831	-0.00108	0.176911
8.04	0.4163	0.176605	-0.001082	0.177687
8.05	0.420297	0.17778	-0.001084	0.178864
8.06	0.420103	0.17884	-0.001104	0.179944
8.07	0.419681	0.179734	-0.001123	0.180857
8.08	0.426565	0.180752	-0.001133	0.181885
8.09	0.435281	0.181693	-0.001155	0.182848
8.1	0.439197	0.182652	-0.001163	0.183815
8.11	0.444856	0.183751	-0.00116	0.184911
8.12	0.450064	0.184769	-0.00118	0.185949
8.13	0.448466	0.185738	-0.001178	0.186916
8.14	0.44505	0.186917	-0.001175	0.188092
8.15	0.449111	0.188063	-0.001214	0.189277
8.16	0.457392	0.18889	-0.001239	0.190129
8.17	0.458292	0.189883	-0.001238	0.191121
8.18	0.456787	0.19108	-0.001261	0.192341
8.19	0.462899	0.192016	-0.001285	0.193301
8.2	0.467352	0.19303	-0.001284	0.194314
8.21	0.471625	0.19417	-0.001298	0.195468
8.22	0.482515	0.19512	-0.001318	0.196438
8.23	0.48725	0.196283	-0.001344	0.197627
8.24	0.489807	0.19739	-0.001374	0.198764
8.25	0.498205	0.198125	-0.001387	0.199512
8.26	0.500561	0.199209	-0.001407	0.200616
8.27	0.502877	0.200508	-0.001428	0.201936
8.28	0.514522	0.201406	-0.001445	0.202851
8.29	0.517365	0.20233	-0.001481	0.203811
8.3	0.514476	0.203418	-0.001519	0.204937
8.31	0.520785	0.204301	-0.001553	0.205854
8.32	0.522545	0.205253	-0.001598	0.206851
8.33	0.520447	0.206466	-0.001669	0.208135
8.34	0.530246	0.207526	-0.001787	0.209313
8.35	0.538325	0.208368	-0.002129	0.210497
8.36	0.541235	0.209357	-0.005411	0.214768
8.37	0.546418	0.210277	-0.018869	0.229146
8.38	0.547029	0.211178	-0.033749	0.244927
8.39	0.546699	0.212261	-0.03319	0.245451
8.4	0.553083	0.213209	-0.028904	0.242113
8.41	0.556158	0.214136	-0.031371	0.245507
8.42	0.556636	0.21525	-0.031901	0.247151
8.43	0.564225	0.216239	-0.030401	0.24664
8.44	0.57289	0.217132	-0.031206	0.248338
8.45	0.575403	0.218215	-0.031503	0.249718
8.46	0.575829	0.219196	-0.030888	0.250084
8.47	0.582717	0.219996	-0.031153	0.251149
8.48	0.59258	0.221073	-0.031318	0.252391
8.49	0.599625	0.222272	-0.031085	0.253357
8.5	0.604162	0.223209	-0.031177	0.254386
8.51	0.608438	0.224191	-0.031282	0.255473
8.52	0.614071	0.225271	-0.031198	0.256469
8.53	0.619262	0.226141	-0.031214	0.257355
8.54	0.624879	0.227154	-0.031273	0.258427
8.55	0.62906	0.22839	-0.031264	0.259654
8.56	0.63032	0.229315	-0.031266	0.260581
8.57	0.629241	0.230232	-0.031296	0.261528
8.58	0.630016	0.231439	-0.031313	0.262752
8.59	0.636086	0.232427	-0.031334	0.263761
8.6	0.641311	0.233275	-0.031383	0.264658
8.61	0.642326	0.234441	-0.031668	0.266109
8.62	0.643715	0.235603	-0.034681	0.270284
8.63	0.65358	0.23657	-0.043296	0.279866
8.64	0.664375	0.23768	-0.049431	0.287111
8.65	0.665766	0.238718	-0.047531	0.286249
8.66	0.667484	0.239652	-0.046316	0.285968
8.67	0.673634	0.240726	-0.047815	0.288541
8.68	0.675546	0.241727	-0.047484	0.289211
8.69	0.674737	0.242575	-0.04698	0.289555
8.7	0.675803	0.243668	-0.047526	0.291194
8.71	0.678229	0.244732	-0.047452	0.292184
8.72	0.683464	0.245552	-0.047239	0.292791
8.73	0.686739	0.246646	-0.047455	0.294101
8.74	0.686426	0.247811	-0.047457	0.295268
8.75	0.696837	0.248612	-0.047369	0.295981
8.76	0.70967	0.249532	-0.047445	0.296977
8.77	0.711335	0.250586	-0.047465	0.298051
8.78	0.715978	0.251539	-0.047445	0.298984
8.79	0.724025	0.252567	-0.047499	0.300066
8.8	0.727182	0.253572	-0.047888	0.30146
8.81	0.733332	0.254489	-0.050665	0.305154
8.82	0.737479	0.255552	-0.056939	0.312491
8.83	0.735772	0.256678	-0.060591	0.317269
8.84	0.742028	0.257604	-0.059336	0.31694
8.85	0.748149	0.258564	-0.058971	0.317535
8.86	0.749633	0.259623	-0.059873	0.319496
8.87	0.760213	0.260619	-0.059559	0.320178
8.88	0.770079	0.26172	-0.059406	0.321126
8.89	0.766285	0.262854	-0.059772	0.322626
8.9	0.765427	0.263835	-0.059661	0.323496
8.91	0.775925	0.264792	-0.059598	0.32439
8.92	0.784158	0.265772	-0.059806	0.325578
8.93	0.785945	0.266718	-0.059842	0.32656
8.94	0.792584	0.267682	-0.060115	0.327797
8.95	0.802699	0.268817	-0.062251	0.331068
8.96	0.806286	0.269891	-0.067099	0.33699
8.97	0.80624	0.270795	-0.070315	0.34111
8.98	0.809149	0.271878	-0.069611	0.341489
8.99	0.814318	0.27291	-0.069171	0.342081
9	0.820175	0.273755	-0.069858	0.343613
9.01	0.827093	0.274741	-0.069729	0.34447
9.02	0.833811	0.275784	-0.069553	0.345337
9.03	0.839429	0.27678	-0.069812	0.346592
9.04	0.845573	0.277831	-0.069805	0.347636
9.05	0.850179	0.278933	-0.069763	0.348696
9.06	0.850898	0.279844	-0.070022	0.349866
9.07	0.850748	0.280661	-0.070856	0.351517
9.08	0.855704	0.28167	-0.07399	0.35566
9.09	0.8626	0.282595	-0.079247	0.361842
9.1	0.867077	0.283545	-0.081756	0.365301
9.11	0.874926	0.284694	-0.08099	0.365684
9.12	0.882422	0.285569	-0.08095	0.366519
9.13	0.883309	0.286446	-0.081466	0.367912
9.14	0.88786	0.287671	-0.081279	0.36895
9.15	0.894903	0.288671	-0.081301	0.369972
9.16	0.897362	0.289454	-0.081519	0.370973
9.17	0.901588	0.290665	-0.081491	0.372156
9.18	0.909983	0.291815	-0.081647	0.373462
9.19	0.915775	0.292575	-0.082138	0.374713
9.2	0.918446	0.293539	-0.083546	0.377085
9.21	0.921317	0.294593	-0.087199	0.381792
9.22	0.926036	0.295595	-0.090976	0.386571
9.23	0.928837	0.296634	-0.091595	0.388229
9.24	0.928781	0.297653	-0.091009	0.388662
9.25	0.932146	0.298777	-0.091361	0.390138
9.26	0.939224	0.299817	-0.091546	0.391363
9.27	0.942767	0.300819	-0.091429	0.392248
9.28	0.948352	0.30199	-0.091634	0.393624
9.29	0.9567	0.302971	-0.091807	0.394778
9.3	0.962061	0.303793	-0.092054	0.395847
9.31	0.967442	0.304887	-0.093287	0.398174
9.32	0.97067	0.305971	-0.096234	0.402205
9.33	0.97227	0.306832	-0.099617	0.406449
9.34	0.974416	0.307891	-0.100936	0.408827
9.35	0.977105	0.308971	-0.100755	0.409726
9.36	0.981188	0.309847	-0.1009	0.410747
9.37	0.988829	0.310947	-0.101134	0.412081
9.38	1.00053	0.312021	-0.10113	0.413151
9.39	1.0081	0.31283	-0.101269	0.414099
9.4	1.00844	0.313919	-0.101507	0.415426
9.41	1.01088	0.315043	-0.101955	0.416998
9.42	1.01947	0.315866	-0.10319	0.419056
9.43	1.02553	0.316878	-0.105303	0.422181
9.44	1.02804	0.317956	-0.10761	0.425566
9.45	1.03249	0.318803	-0.109409	0.428212
9.46	1.03433	0.319799	-0.11051	0.430309
9.47	1.03579	0.320969	-0.111166	0.432135
9.48	1.0428	0.321906	-0.111683	0.433589
9.49	1.04825	0.322914	-0.112175	0.435089
9.5	1.05119	0.32409	-0.1127	0.43679
9.51	1.05847	0.324934	-0.113333	0.438267
9.52	1.06731	0.325872	-0.114132	0.440004
9.53	1.073	0.327076	-0.115174	0.44225
9.54	1.07967	0.327976	-0.116356	0.444332
9.55	1.09193	0.328925	-0.117312	0.446237
9.56	1.102	0.330114	-0.117885	0.447999
9.57	1.10289	0.331022	-0.118298	0.44932
9.58	1.10302	0.331822	-0.118703	0.450525
9.59	1.10764	0.332981	-0.119105	0.452086
9.6	1.11121	0.334123	-0.119553	0.453676
9.61	1.11541	0.334978	-0.120143	0.455121
9.62	1.12363	0.336032	-0.121033	0.457065
9.63	1.13041	0.337131	-0.122457	0.459588
9.64	1.13104	0.338109	-0.124406	0.462515
9.65	1.1316	0.339279	-0.126301	0.46558
9.66	1.1396	0.34034	-0.127376	0.467716
9.67	1.14613	0.341214	-0.127734	0.468948
9.68	1.14769	0.342227	-0.128026	0.470253
9.69	1.15194	0.343256	-0.128365	0.471621
9.7	1.15822	0.344089	-0.128645	0.472734
9.71	1.16298	0.34499	-0.128991	0.473981
9.72	1.16685	0.346118	-0.129495	0.475613
9.73	1.16975	0.347085	-0.130178	0.477263
9.74	1.17424	0.348002	-0.131127	0.479129
9.75	1.18053	0.349123	-0.13239	0.481513
9.76	1.18512	0.350145	-0.133935	0.48408
9.77	1.19135	0.351109	-0.135741	0.48685
9.78	1.19382	0.352147	-0.137391	0.489538
9.79	1.19204	0.353147	-0.138389	0.491536
9.8	1.19647	0.354022	-0.138988	0.49301
9.81	1.20344	0.354993	-0.139556	0.494549
9.82	1.20659	0.356073	-0.140104	0.496177
9.83	1.21273	0.356935	-0.140651	0.497586
9.84	1.21934	0.357866	-0.141158	0.499024
9.85	1.21574	0.358944	-0.141494	0.500438
9.86	1.20859	0.359888	-0.141657	0.501545
9.87	1.21491	0.360957	-0.141817	0.502774
9.88	1.22619	0.361994	-0.142098	0.504092
9.89	1.22663	0.362912	-0.142502	0.505414
9.9	1.22671	0.364014	-0.143022	0.507036
9.91	1.23144	0.365132	-0.143583	0.508715
9.92	1.22933	0.366106	-0.144112	0.510218
9.93	1.22637	0.36713	-0.144635	0.511765
9.94	1.2357	0.368331	-0.145202	0.513533
9.95	1.24476	0.369341	-0.145944	0.515285
9.96	1.24662	0.370242	-0.146777	0.517019
9.97	1.25107	0.371374	-0.147419	0.518793
9.98	1.25704	0.372409	-0.148094	0.520503
9.99	1.25995	0.37336	-0.149183	0.522543
10	1.26316	0.374448	-0.150497	0.524945
10.01	1.26574	0.375508	-0.151717	0.527225
10.02	1.2683	0.376492	-0.152859	0.529351
10.03	1.2698	0.377516	-0.153698	0.531214
10.04	1.27111	0.378473	-0.15402	0.532493
10.05	1.27876	0.379351	-0.154259	0.53361
10.06	1.28855	0.380436	-0.15466	0.535096
10.07	1.29174	0.381502	-0.154988	0.53649
10.08	1.29547	0.38238	-0.155233	0.537613
10.09	1.30203	0.383476	-0.155561	0.539037
10.1	1.29946	0.384581	-0.155996	0.540577
10.11	1.2971	0.385486	-0.156537	0.542023
10.12	1.30734	0.386531	-0.157224	0.543755
10.13	1.31034	0.38757	-0.158006	0.545576
10.14	1.30404	0.388446	-0.158764	0.54721
10.15	1.30905	0.389477	-0.159478	0.548955
10.16	1.32187	0.390524	-0.160208	0.550732
10.17	1.32742	0.391297	-0.161065	0.552362
10.18	1.32778	0.392223	-0.162094	0.554317
10.19	1.33165	0.393395	-0.163122	0.556517
10.2	1.3355	0.394346	-0.164004	0.55835
10.21	1.33314	0.395189	-0.164759	0.559948
10.22	1.33384	0.396172	-0.165397	0.561569
10.23	1.34569	0.397148	-0.165894	0.563042
10.24	1.3506	0.39805	-0.166333	0.564383
10.25	1.34725	0.39912	-0.166765	0.565885
10.26	1.35359	0.40028	-0.167202	0.567482
10.27	1.36419	0.401346	-0.167801	0.569147
10.28	1.36986	0.402433	-0.168791	0.571224
10.29	1.37301	0.403429	-0.170155	0.573584
10.3	1.378	0.404439	-0.171546	0.575985
10.31	1.38409	0.405549	-0.172753	0.578302
10.32	1.38847	0.406413	-0.174015	0.580428
10.33	1.39595	0.407263	-0.175373	0.582636
10.34	1.40491	0.408478	-0.176308	0.584786
10.35	1.40725	0.409672	-0.176675	0.586347
10.36	1.41033	0.410479	-0.17692	0.587399
10.37	1.41886	0.411473	-0.17727	0.588743
10.38	1.42469	0.412726	-0.177701	0.590427
10.39	1.42725	0.413646	-0.178268	0.591914
10.4	1.42941	0.414579	-0.179022	0.593601
10.41	1.42889	0.415642	-0.179989	0.595631
10.42	1.43546	0.416502	-0.181051	0.597553
10.43	1.44831	0.417464	-0.18196	0.599424
10.44	1.45314	0.418669	-0.182696	0.601365
10.45	1.4591	0.419689	-0.183435	0.603124
10.46	1.47146	0.420528	-0.184237	0.604765
10.47	1.4725	0.421547	-0.184994	0.606541
10.48	1.46868	0.422604	-0.185639	0.608243
10.49	1.47442	0.423596	-0.186173	0.609769
10.5	1.48342	0.424628	-0.186633	0.611261
10.51	1.48834	0.425569	-0.187134	0.612703
10.52	1.49363	0.426461	-0.187825	0.614286
10.53	1.50233	0.427525	-0.1888	0.616325
10.54	1.50903	0.428562	-0.190105	0.618667
10.55	1.51508	0.429473	-0.19166	0.621133
10.56	1.52234	0.430421	-0.193187	0.623608
10.57	1.5272	0.431369	-0.194402	0.625771
10.58	1.53265	0.432287	-0.195279	0.627566
10.59	1.5373	0.433349	-0.195987	0.629336
10.6	1.53891	0.434401	-0.196675	0.631076
10.61	1.54274	0.435299	-0.197375	0.632674
10.62	1.54915	0.436331	-0.198099	0.63443
10.63	1.55355	0.437442	-0.198902	0.636344
10.64	1.55549	0.438341	-0.199813	0.638154
10.65	1.56071	0.439346	-0.200746	0.640092
10.66	1.56579	0.440564	-0.201619	0.642183
10.67	1.56603	0.441553	-0.20252	0.644073
10.68	1.57132	0.442493	-0.203527	0.64602
10.69	1.58514	0.443662	-0.204549	0.648211
10.7	1.58831	0.444608	-0.205495	0.650103
10.71	1.58352	0.445498	-0.206315	0.651813
10.72	1.59331	0.446732	-0.206964	0.653696
10.73	1.60355	0.447756	-0.207518	0.655274
10.74	1.6041	0.448583	-0.208071	0.656654
10.75	1.61544	0.44967	-0.208668	0.658338
10.76	1.63157	0.450824	-0.209382	0.660206
10.77	1.63278	0.4518	-0.21016	0.66196
10.78	1.62991	0.452827	-0.210883	0.66371
10.79	1.63394	0.453855	-0.211588	0.665443
10.8	1.63837	0.454765	-0.212287	0.667052
10.81	1.64135	0.455823	-0.212881	0.668704
10.82	1.64823	0.456839	-0.213387	0.670226
10.83	1.6573	0.457642	-0.213934	0.671576
10.84	1.65859	0.458733	-0.214544	0.673277
10.85	1.65795	0.459851	-0.215179	0.67503
10.86	1.66231	0.460651	-0.215872	0.676523
10.87	1.66773	0.46167	-0.216644	0.678314
10.88	1.67388	0.462763	-0.217483	0.680246
10.89	1.68241	0.463567	-0.218338	0.681905
10.9	1.68967	0.464581	-0.219139	0.68372
10.91	1.69195	0.465725	-0.219909	0.685634
10.92	1.69671	0.466507	-0.220726	0.687233
10.93	1.70495	0.467399	-0.221582	0.688981
10.94	1.70964	0.468607	-0.222426	0.691033
10.95	1.71318	0.46957	-0.223231	0.692801
10.96	1.71582	0.470334	-0.22401	0.694344
10.97	1.71926	0.471351	-0.224811	0.696162
10.98	1.7299	0.472482	-0.225658	0.69814
10.99	1.7426	0.473492	-0.226504	0.699996
11	1.74946	0.474505	-0.227302	0.701807
11.01	1.75127	0.475481	-0.228064	0.703545
11.02	1.75504	0.476387	-0.228789	0.705176
11.03	1.76057	0.477493	-0.22953	0.707023
11.04	1.76248	0.478542	-0.230324	0.708866
11.05	1.76854	0.479409	-0.231189	0.710598
11.06	1.78182	0.480484	-0.232255	0.712739
11.07	1.79063	0.481547	-0.233463	0.71501
11.08	1.79499	0.482431	-0.234519	0.71695
11.09	1.8014	0.483493	-0.235414	0.718907
11.1	1.80674	0.484634	-0.236315	0.720949
11.11	1.81171	0.485676	-0.23717	0.722846
11.12	1.81915	0.48665	-0.237948	0.724598
11.13	1.82765	0.487615	-0.238773	0.726388
11.14	1.83193	0.488575	-0.239622	0.728197
11.15	1.8333	0.489672	-0.240415	0.730087
11.16	1.83844	0.490851	-0.241244	0.732095
11.17	1.84708	0.491722	-0.242182	0.733904
11.18	1.85748	0.492689	-0.24313	0.735819
11.19	1.86254	0.493908	-0.243993	0.737901
11.2	1.86251	0.494806	-0.244758	0.739564
11.21	1.86389	0.495645	-0.245505	0.74115
11.22	1.86604	0.496745	-0.246431	0.743176
11.23	1.86739	0.497775	-0.247624	0.745399
11.24	1.87219	0.498697	-0.248754	0.747451
11.25	1.88135	0.499639	-0.249537	0.749176
11.26	1.88911	0.500553	-0.250181	0.750734
11.27	1.89481	0.501544	-0.250788	0.752332
11.28	1.90334	0.502694	-0.251317	0.754011
11.29	1.90999	0.503714	-0.251956	0.75567
11.3	1.91433	0.504623	-0.252785	0.757408
11.31	1.92286	0.505699	-0.253657	0.759356
11.32	1.92897	0.506747	-0.254485	0.761232
11.33	1.92869	0.507663	-0.255394	0.763057
11.34	1.93242	0.508714	-0.256422	0.765136
11.35	1.94067	0.509865	-0.257317	0.767182
11.36	1.94631	0.510781	-0.257993	0.768774
11.37	1.94881	0.511758	-0.2586	0.770358
11.38	1.95339	0.512923	-0.259215	0.772138
11.39	1.9608	0.513895	-0.259829	0.773724
11.4	1.96671	0.514933	-0.260423	0.775356
11.41	1.97439	0.516035	-0.261056	0.777091
11.42	1.98788	0.516804	-0.261834	0.778638
11.43	1.99852	0.517759	-0.262815	0.780574
11.44	2.00056	0.518938	-0.263957	0.782895
11.45	2.0009	0.519733	-0.26522	0.784953
11.46	2.01056	0.520547	-0.266608	0.787155
11.47	2.02359	0.521733	-0.267946	0.789679
11.48	2.02155	0.522709	-0.268901	0.79161
11.49	2.01535	0.523633	-0.269487	0.79312
11.5	2.02344	0.524812	-0.270059	0.794871
11.51	2.03369	0.525784	-0.270707	0.796491
11.52	2.03862	0.526698	-0.271332	0.79803
11.53	2.04603	0.527792	-0.271993	0.799785
11.54	2.05177	0.528798	-0.272787	0.801585
11.55	2.05272	0.529765	-0.273636	0.803401
11.56	2.05557	0.530782	-0.274397	0.805179
11.57	2.06238	0.531755	-0.27511	0.806865
11.58	2.06863	0.53274	-0.275884	0.808624
11.59	2.07622	0.533829	-0.276784	0.810613
11.6	2.08476	0.534804	-0.277937	0.812741
11.61	2.08969	0.535775	-0.279358	0.815133
11.62	2.09263	0.536869	-0.280747	0.817616
11.63	2.10011	0.537757	-0.281766	0.819523
11.64	2.11339	0.538573	-0.282462	0.821035
11.65	2.12362	0.539678	-0.28309	0.822768
11.66	2.12862	0.540784	-0.283714	0.824498
11.67	2.13629	0.541712	-0.284347	0.826059
11.68	2.14322	0.542792	-0.285	0.827792
11.69	2.14443	0.543949	-0.285645	0.829594
11.7	2.14568	0.54471	-0.286364	0.831074
11.71	2.15153	0.545571	-0.287305	0.832876
11.72	2.15763	0.546817	-0.288533	0.83535
11.73	2.16472	0.547857	-0.289822	0.837679
11.74	2.17422	0.548784	-0.290793	0.839577
11.75	2.17894	0.549882	-0.291445	0.841327
11.76	2.18581	0.55085	-0.292007	0.842857
11.77	2.19799	0.551846	-0.292608	0.844454
11.78	2.20323	0.552928	-0.293409	0.846337
11.79	2.20758	0.553921	-0.294393	0.848314
11.8	2.21671	0.554905	-0.295337	0.850242
11.81	2.21887	0.555993	-0.296255	0.852248
11.82	2.21528	0.556919	-0.29727	0.854189
11.83	2.21955	0.557763	-0.298306	0.856069
11.84	2.22712	0.558932	-0.299217	0.858149
11.85	2.23191	0.56	-0.29995	0.85995
11.86	2.23988	0.560802	-0.300561	0.861363
11.87	2.24986	0.561913	-0.301203	0.863116
11.88	2.25637	0.562947	-0.302085	0.865032
11.89	2.26177	0.563672	-0.303147	0.866819
11.9	2.26932	0.564735	-0.304168	0.868903
11.91	2.27598	0.565895	-0.305133	0.871028
11.92	2.27796	0.566703	-0.305996	0.872699
11.93	2.27916	0.567694	-0.306679	0.874373
11.94	2.28699	0.56889	-0.307207	0.876097
11.95	2.29836	0.569775	-0.307554	0.877329
11.96	2.31456	0.570687	-0.307774	0.878461
11.97	2.32696	0.571765	-0.30805	0.879815
11.98	2.32594	0.572711	-0.308524	0.881235
11.99	2.32577	0.573737	-0.309399	0.883136
12	2.33335	0.574899	-0.310853	0.885752
12.01	2.34194	0.575899	-0.312569	0.888468
12.02	2.34709	0.576845	-0.313745	0.89059
12.03	2.35148	0.578016	-0.314149	0.892165
12.04	2.36322	0.57905	-0.314419	0.893469
12.05	2.3689	0.579907	-0.315053	0.89496
12.06	2.36333	0.580825	-0.316114	0.896939
12.07	2.36665	0.581786	-0.317253	0.899039
12.08	2.37644	0.582882	-0.31786	0.900742
12.09	2.3821	0.584041	-0.318047	0.902088
12.1	2.39062	0.585006	-0.318408	0.903414
12.11	2.39989	0.585892	-0.31907	0.904962
12.12	2.40351	0.586987	-0.319993	0.90698
12.13	2.41213	0.588061	-0.32108	0.909141
12.14	2.42513	0.588883	-0.321982	0.910865
12.15	2.42755	0.589946	-0.322651	0.912597
12.16	2.4279	0.591149	-0.323362	0.914511
12.17	2.43432	0.59204	-0.324173	0.916213
12.18	2.43748	0.593025	-0.324992	0.918017
12.19	2.44664	0.594121	-0.32579	0.919911
12.2	2.46217	0.595	-0.326646	0.921646
12.21	2.4652	0.595914	-0.32776	0.923674
12.22	2.46273	0.597006	-0.329117	0.926123
12.23	2.47135	0.597974	-0.330238	0.928212
12.24	2.4814	0.598846	-0.330855	0.929701
12.25	2.48383	0.599933	-0.331254	0.931187
12.26	2.48898	0.60089	-0.331676	0.932566
12.27	2.49993	0.601716	-0.332246	0.933962
12.28	2.50704	0.602776	-0.333152	0.935928
12.29	2.50884	0.603703	-0.334307	0.93801
12.3	2.51341	0.604561	-0.335317	0.939878
12.31	2.52092	0.605658	-0.336086	0.941744
12.32	2.52531	0.606766	-0.336947	0.943713
12.33	2.53096	0.607738	-0.338047	0.945785
12.34	2.53754	0.608774	-0.339183	0.947957
12.35	2.54244	0.609834	-0.340205	0.950039
12.36	2.55053	0.610707	-0.341092	0.951799
12.37	2.55263	0.611618	-0.341896	0.953514
12.38	2.5532	0.612735	-0.342743	0.955478
12.39	2.56732	0.613735	-0.343593	0.957328
12.4	2.57749	0.614675	-0.344259	0.958934
12.41	2.57841	0.615791	-0.34475	0.960541
12.42	2.58773	0.616865	-0.345272	0.962137
12.43	2.59352	0.617866	-0.345993	0.963859
12.44	2.59258	0.618957	-0.347	0.965957
12.45	2.60349	0.619997	-0.348217	0.968214
12.46	2.61771	0.620924	-0.349312	0.970236
12.47	2.62194	0.621978	-0.350112	0.97209
12.48	2.62321	0.623037	-0.350812	0.973849
12.49	2.6273	0.624108	-0.351622	0.97573
12.5	2.63525	0.62514	-0.352502	0.977642
12.51	2.6455	0.625921	-0.353232	0.979153
12.52	2.65801	0.626902	-0.353819	0.980721
12.53	2.66746	0.62826	-0.354483	0.982743
12.54	2.66758	0.629316	-0.355264	0.98458
12.55	2.67202	0.630142	-0.356123	0.986265
12.56	2.68627	0.631265	-0.357041	0.988306
12.57	2.69122	0.63231	-0.357857	0.990167
12.58	2.69114	0.633108	-0.358445	0.991553
12.59	2.70064	0.634157	-0.358961	0.993118
12.6	2.70817	0.635204	-0.35959	0.994794
12.61	2.71164	0.636015	-0.360326	0.996341
12.62	2.71892	0.637114	-0.361133	0.998247
12.63	2.7264	0.638267	-0.361985	1.00025
12.64	2.7346	0.639049	-0.362833	1.00188
12.65	2.74638	0.639921	-0.363722	1.00364
12.66	2.7574	0.64109	-0.364726	1.00582
12.67	2.76217	0.642053	-0.365723	1.00778
12.68	2.76288	0.642819	-0.366613	1.00943
12.69	2.76656	0.643791	-0.367531	1.01132
12.7	2.77435	0.644831	-0.368499	1.01333
12.71	2.77867	0.645866	-0.369365	1.01523
12.72	2.78045	0.646928	-0.370125	1.01705
12.73	2.78968	0.64781	-0.370874	1.01868
12.74	2.79941	0.648673	-0.371566	1.02024
12.75	2.80262	0.649722	-0.372263	1.02199
12.76	2.80883	0.65072	-0.373179	1.0239
12.77	2.82088	0.651654	-0.374262	1.02592
12.78	2.82954	0.652763	-0.375246	1.02801
12.79	2.8336	0.653779	-0.376001	1.02978
12.8	2.83684	0.654722	-0.376635	1.03136
12.81	2.83961	0.655906	-0.377281	1.03319
12.82	2.84547	0.65689	-0.37792	1.03481
12.83	2.85347	0.657691	-0.378578	1.03627
12.84	2.8586	0.65883	-0.379314	1.03814
12.85	2.86058	0.660011	-0.380036	1.04005
12.86	2.86321	0.660905	-0.380659	1.04156
12.87	2.87076	0.661849	-0.381327	1.04318
12.88	2.87998	0.662998	-0.382142	1.04514
12.89	2.88495	0.663977	-0.382989	1.04697
12.9	2.88896	0.664881	-0.383832	1.04871
12.91	2.89807	0.665954	-0.384772	1.05073
12.92	2.91332	0.667006	-0.385781	1.05279
12.93	2.92143	0.668099	-0.386671	1.05477
12.94	2.92086	0.669177	-0.387536	1.05671
12.95	2.92671	0.67004	-0.388585	1.05863
12.96	2.93437	0.671079	-0.389533	1.06061
12.97	2.93844	0.672205	-0.390205	1.06241
12.98	2.94699	0.672995	-0.39079	1.06379
12.99	2.95582	0.673935	-0.391355	1.06529
13	2.95867	0.675182	-0.39201	1.06719
13.01	2.96064	0.676116	-0.392903	1.06902
13.02	2.96885	0.676944	-0.394038	1.07098
13.03	2.98173	0.678171	-0.395412	1.07358
13.04	2.99187	0.67918	-0.396836	1.07602
13.05	2.99999	0.679946	-0.39797	1.07792
13.06	3.00758	0.681093	-0.39882	1.07991
13.07	3.00961	0.682032	-0.399551	1.08158
13.08	3.01427	0.682757	-0.400135	1.08289
13.09	3.02734	0.683907	-0.400674	1.08458
13.1	3.03421	0.685034	-0.401315	1.08635
13.11	3.03382	0.685858	-0.401985	1.08784
13.12	3.03896	0.686822	-0.402727	1.08955
13.13	3.04772	0.687906	-0.403738	1.09164
13.14	3.05561	0.688709	-0.404979	1.09369
13.15	3.06296	0.68972	-0.406146	1.09587
13.16	3.07064	0.690898	-0.407082	1.09798
13.17	3.08022	0.691732	-0.407848	1.09958
13.18	3.0869	0.692727	-0.408504	1.10123
13.19	3.08827	0.693916	-0.409085	1.103
13.2	3.09684	0.694796	-0.409672	1.10447
13.21	3.1084	0.695772	-0.410302	1.10607
13.22	3.1072	0.697034	-0.410926	1.10796
13.23	3.10731	0.698053	-0.411613	1.10967
13.24	3.1187	0.699013	-0.41246	1.11147
13.25	3.13005	0.700127	-0.413461	1.11359
13.26	3.13763	0.701058	-0.414554	1.11561
13.27	3.14319	0.702035	-0.415503	1.11754
13.28	3.14592	0.703264	-0.416194	1.11946
13.29	3.15226	0.704314	-0.41681	1.12112
13.3	3.16514	0.705251	-0.417433	1.12268
13.31	3.17327	0.706285	-0.418021	1.12431
13.32	3.17746	0.707275	-0.418687	1.12596
13.33	3.18487	0.708105	-0.419534	1.12764
13.34	3.19199	0.709063	-0.420513	1.12958
13.35	3.1947	0.710221	-0.421616	1.13184
13.36	3.19656	0.711164	-0.422711	1.13388
13.37	3.19945	0.712049	-0.423616	1.13567
13.38	3.20471	0.713063	-0.424371	1.13743
13.39	3.21381	0.714034	-0.425023	1.13906
13.4	3.21993	0.715135	-0.425559	1.14069
13.41	3.22261	0.716246	-0.426074	1.14232
13.42	3.22754	0.717097	-0.426648	1.14375
13.43	3.23238	0.718026	-0.427236	1.14526
13.44	3.24035	0.719252	-0.427829	1.14708
13.45	3.25244	0.720324	-0.42849	1.14881
13.46	3.25938	0.721138	-0.429294	1.15043
13.47	3.26274	0.722047	-0.430202	1.15225
13.48	3.27071	0.723011	-0.431032	1.15404
13.49	3.28036	0.723993	-0.431743	1.15574
13.5	3.28712	0.725033	-0.432414	1.15745
13.51	3.29408	0.726015	-0.433055	1.15907
13.52	3.29964	0.727038	-0.433705	1.16074
13.53	3.29792	0.728067	-0.434407	1.16247
13.54	3.30115	0.729007	-0.435151	1.16416
13.55	3.31557	0.72999	-0.435963	1.16595
13.56	3.32277	0.730992	-0.436825	1.16782
13.57	3.32432	0.73197	-0.43764	1.16961
13.58	3.33684	0.73295	-0.438358	1.17131
13.59	3.35167	0.73405	-0.439021	1.17307
13.6	3.35326	0.735055	-0.439741	1.1748
13.61	3.35189	0.735873	-0.440696	1.17657
13.62	3.35911	0.736991	-0.441933	1.17892
13.63	3.37534	0.738164	-0.443159	1.18132
13.64	3.38946	0.739067	-0.444031	1.1831
13.65	3.39058	0.740062	-0.444669	1.18473
13.66	3.39093	0.741203	-0.445326	1.18653
13.67	3.39654	0.74229	-0.445915	1.18821
13.68	3.40051	0.74318	-0.446433	1.18961
13.69	3.40343	0.744093	-0.447042	1.19114
13.7	3.40901	0.74529	-0.447663	1.19295
13.71	3.41389	0.746338	-0.44824	1.19458
13.72	3.42017	0.747052	-0.448935	1.19599
13.73	3.43369	0.748098	-0.449792	1.19789
13.74	3.43952	0.749296	-0.450716	1.20001
13.75	3.43427	0.750142	-0.451617	1.20176
13.76	3.44085	0.751156	-0.452461	1.20362
13.77	3.45558	0.752292	-0.45332	1.20561
13.78	3.45811	0.753237	-0.454133	1.20737
13.79	3.46272	0.754299	-0.454786	1.20909
13.8	3.47646	0.755415	-0.455465	1.21088
13.81	3.47829	0.756424	-0.456262	1.21269
13.82	3.48123	0.757419	-0.457018	1.21444
13.83	3.49411	0.758374	-0.457792	1.21617
13.84	3.49733	0.759233	-0.458687	1.21792
13.85	3.50134	0.76024	-0.459577	1.21982
13.86	3.5118	0.761407	-0.46041	1.22182
13.87	3.51316	0.762426	-0.461273	1.2237
13.88	3.51187	0.7633	-0.462148	1.22545
13.89	3.51813	0.764303	-0.462945	1.22725
13.9	3.52811	0.765347	-0.463662	1.22901
13.91	3.54101	0.766264	-0.464391	1.23066
13.92	3.55524	0.76728	-0.46506	1.23234
13.93	3.55521	0.768274	-0.465659	1.23393
13.94	3.55039	0.769118	-0.466323	1.23544
13.95	3.55633	0.77021	-0.467068	1.23728
13.96	3.55951	0.771287	-0.467871	1.23916
13.97	3.56317	0.772103	-0.468678	1.24078
13.98	3.57447	0.773193	-0.469397	1.24259
13.99	3.58004	0.774283	-0.470035	1.24432
14	3.58505	0.775042	-0.470598	1.24564
14.01	3.60127	0.776091	-0.471156	1.24725
14.02	3.61431	0.777284	-0.471771	1.24905
14.03	3.62044	0.778171	-0.472395	1.25057
14.04	3.62657	0.779159	-0.473079	1.25224
14.05	3.6318	0.780333	-0.473887	1.25422
14.06	3.63933	0.781168	-0.474718	1.25589
14.07	3.65011	0.782134	-0.475558	1.25769
14.08	3.65494	0.783336	-0.476511	1.25985
14.09	3.65608	0.784134	-0.477535	1.26167
14.1	3.66304	0.785084	-0.47852	1.2636
14.11	3.6688	0.786337	-0.479403	1.26574
14.12	3.6764	0.78726	-0.480091	1.26735
14.13	3.68685	0.788159	-0.480598	1.26876
14.14	3.69331	0.789223	-0.481032	1.27025
14.15	3.69919	0.790149	-0.481493	1.27164
14.16	3.70502	0.791027	-0.482049	1.27308
14.17	3.70929	0.792009	-0.482664	1.27467
14.18	3.71419	0.793021	-0.483313	1.27633
14.19	3.71869	0.794115	-0.484046	1.27816
14.2	3.72237	0.795246	-0.484851	1.2801
14.21	3.73112	0.796229	-0.485681	1.28191
14.22	3.74041	0.797144	-0.486453	1.2836
14.23	3.74487	0.798217	-0.487149	1.28537
14.24	3.75083	0.799392	-0.487868	1.28726
14.25	3.76084	0.800362	-0.488659	1.28902
14.26	3.76291	0.801226	-0.489498	1.29072
14.27	3.75918	0.802237	-0.490353	1.29259
14.28	3.76684	0.803303	-0.491152	1.29446
14.29	3.77732	0.804452	-0.491881	1.29633
14.3	3.77846	0.805471	-0.492563	1.29803
14.31	3.78258	0.806278	-0.493196	1.29947
14.32	3.79316	0.807265	-0.493845	1.30111
14.33	3.80127	0.808186	-0.494456	1.30264
14.34	3.80763	0.809114	-0.495014	1.30413
14.35	3.81819	0.810316	-0.495639	1.30596
14.36	3.82676	0.811421	-0.49626	1.30768
14.37	3.82719	0.812272	-0.496875	1.30915
14.38	3.8278	0.813191	-0.497593	1.31078
14.39	3.83452	0.814187	-0.498336	1.31252
14.4	3.84239	0.815169	-0.499024	1.31419
14.41	3.84827	0.816229	-0.499735	1.31596
14.42	3.8541	0.817198	-0.500519	1.31772
14.43	3.86188	0.818084	-0.501329	1.31941
14.44	3.86743	0.819157	-0.502104	1.32126
14.45	3.87013	0.82021	-0.502794	1.323
14.46	3.8793	0.821079	-0.503393	1.32447
14.47	3.89093	0.822027	-0.503978	1.32601
14.48	3.89428	0.823039	-0.50472	1.32776
14.49	3.89738	0.82405	-0.505875	1.32992
14.5	3.90653	0.825199	-0.507343	1.33254
14.51	3.91742	0.826181	-0.508609	1.33479
14.52	3.9313	0.827077	-0.509513	1.33659
14.53	3.93955	0.828248	-0.510225	1.33847
14.54	3.9369	0.829289	-0.510762	1.34005
14.55	3.9374	0.830149	-0.511203	1.34135
14.56	3.94738	0.831212	-0.511675	1.34289
14.57	3.95602	0.832204	-0.512144	1.34435
14.58	3.96094	0.833064	-0.512616	1.34568
14.59	3.96823	0.834237	-0.51318	1.34742
14.6	3.97699	0.835432	-0.513937	1.34937
14.61	3.98439	0.836204	-0.514883	1.35109
14.62	3.98675	0.837201	-0.515858	1.35306
14.63	3.9883	0.83851	-0.516738	1.35525
14.64	3.99913	0.839475	-0.517519	1.35699
14.65	4.00998	0.840396	-0.518255	1.35865
14.66	4.01059	0.841498	-0.519019	1.36052
14.67	4.0127	0.842375	-0.519832	1.36221
14.68	4.02031	0.8433	-0.520665	1.36397
14.69	4.02569	0.844432	-0.521496	1.36593
14.7	4.02967	0.84528	-0.522227	1.36751
14.71	4.03697	0.846166	-0.52277	1.36894
14.72	4.04518	0.847341	-0.523244	1.37059
14.73	4.05105	0.848285	-0.523739	1.37202
14.74	4.05433	0.849223	-0.524174	1.3734
14.75	4.05718	0.850416	-0.524557	1.37497
14.76	4.06602	0.851334	-0.524997	1.37633
14.77	4.07627	0.852111	-0.525541	1.37765
14.78	4.07819	0.853189	-0.526158	1.37935
14.79	4.07856	0.854185	-0.526798	1.38098
14.8	4.08907	0.855093	-0.527441	1.38253
14.81	4.10303	0.85617	-0.528161	1.38433
14.82	4.10614	0.85708	-0.52908	1.38616
14.83	4.10468	0.857862	-0.530074	1.38794
14.84	4.11146	0.858939	-0.530885	1.38982
14.85	4.11676	0.86007	-0.531562	1.39163
14.86	4.11756	0.860981	-0.532283	1.39326
14.87	4.12554	0.862087	-0.53305	1.39514
14.88	4.13466	0.863167	-0.533792	1.39696
14.89	4.14265	0.863958	-0.534453	1.39841
14.9	4.14983	0.865	-0.535065	1.40007
14.91	4.15525	0.866233	-0.535718	1.40195
14.92	4.16032	0.867189	-0.536477	1.40367
14.93	4.16323	0.86811	-0.5373	1.40541
14.94	4.16877	0.869174	-0.538105	1.40728
14.95	4.1781	0.870076	-0.538815	1.40889
14.96	4.18186	0.871082	-0.539351	1.41043
14.97	4.18207	0.872347	-0.539764	1.41211
14.98	4.19218	0.873269	-0.540155	1.41342
14.99	4.20436	0.874037	-0.540537	1.41457
15	4.21124	0.875204	-0.540967	1.41617
15.01	4.21914	0.876329	-0.541512	1.41784
15.02	4.22188	0.877233	-0.542132	1.41937
15.03	4.21907	0.878316	-0.542817	1.42113
15.04	4.22427	0.879374	-0.543627	1.423
15.05	4.23657	0.880337	-0.544579	1.42492
15.06	4.24347	0.881468	-0.545608	1.42708
15.07	4.24906	0.882485	-0.546575	1.42906
15.08	4.25295	0.883296	-0.547365	1.43066
15.09	4.25659	0.884373	-0.547959	1.43233
15.1	4.26979	0.885565	-0.548407	1.43397
15.11	4.28069	0.886479	-0.548815	1.43529
15.12	4.28322	0.887368	-0.5492	1.43657
15.13	4.28724	0.888326	-0.549583	1.43791
15.14	4.29222	0.889258	-0.550056	1.43931
15.15	4.29899	0.890359	-0.550609	1.44097
15.16	4.30861	0.89141	-0.551228	1.44264
15.17	4.31351	0.892201	-0.551913	1.44411
15.18	4.31951	0.893289	-0.552593	1.44588
15.19	4.32821	0.894501	-0.55325	1.44775
15.2	4.32732	0.895237	-0.553896	1.44913
15.21	4.32468	0.896077	-0.554519	1.4506
15.22	4.3345	0.897301	-0.555142	1.45244
15.23	4.34169	0.898208	-0.555721	1.45393
15.24	4.34602	0.899063	-0.556231	1.45529
15.25	4.35531	0.900225	-0.556796	1.45702
15.26	4.3609	0.901165	-0.55749	1.45866
15.27	4.36592	0.90203	-0.558237	1.46027
15.28	4.37617	0.903063	-0.559009	1.46207
15.29	4.38525	0.904087	-0.559793	1.46388
15.3	4.38861	0.90508	-0.56056	1.46564
15.31	4.38891	0.906081	-0.561356	1.46744
15.32	4.39475	0.907145	-0.562137	1.46928
15.33	4.40434	0.908217	-0.562792	1.47101
15.34	4.41251	0.909181	-0.563358	1.47254
15.35	4.41803	0.910143	-0.563887	1.47403
15.36	4.42168	0.911216	-0.564376	1.47559
15.37	4.42671	0.912246	-0.564849	1.4771
15.38	4.43505	0.913256	-0.565308	1.47856
15.39	4.44423	0.91423	-0.565788	1.48002
15.4	4.45421	0.915255	-0.566452	1.48171
15.41	4.46052	0.916281	-0.567319	1.4836
15.42	4.45964	0.917278	-0.568196	1.48547
15.43	4.46205	0.918377	-0.569006	1.48738
15.44	4.47011	0.919358	-0.569707	1.48907
15.45	4.47592	0.920318	-0.5702	1.49052
15.46	4.48365	0.921363	-0.570587	1.49195
15.47	4.49144	0.922261	-0.571004	1.49327
15.48	4.49392	0.92326	-0.571437	1.4947
15.49	4.49843	0.92438	-0.571917	1.4963
15.5	4.5046	0.925369	-0.57249	1.49786
15.51	4.50802	0.926386	-0.573155	1.49954
15.52	4.50878	0.927385	-0.573973	1.50136
15.53	4.51205	0.928297	-0.57497	1.50327
15.54	4.52388	0.929331	-0.5761	1.50543
15.55	4.53202	0.930479	-0.577179	1.50766
15.56	4.53035	0.931421	-0.577908	1.50933
15.57	4.53061	0.932261	-0.578348	1.51061
15.58	4.5424	0.93327	-0.578758	1.51203
15.59	4.55721	0.934314	-0.579169	1.51348
15.6	4.5635	0.935292	-0.579605	1.5149
15.61	4.56628	0.93624	-0.580122	1.51636
15.62	4.56842	0.937201	-0.580637	1.51784
15.63	4.57132	0.938252	-0.581126	1.51938
15.64	4.58474	0.939231	-0.581666	1.5209
15.65	4.59859	0.940106	-0.58228	1.52239
15.66	4.60334	0.941083	-0.582918	1.524
15.67	4.60769	0.942138	-0.583541	1.52568
15.68	4.61154	0.94315	-0.584154	1.5273
15.69	4.61501	0.944158	-0.584748	1.52891
15.7	4.62045	0.945248	-0.585293	1.53054
15.71	4.62634	0.946221	-0.585827	1.53205
15.72	4.63166	0.947159	-0.586451	1.53361
15.73	4.63302	0.948255	-0.587124	1.53538
15.74	4.63657	0.949272	-0.587751	1.53702
15.75	4.64648	0.950199	-0.588377	1.53858
15.76	4.6497	0.951348	-0.588966	1.54031
15.77	4.64845	0.952486	-0.589475	1.54196
15.78	4.65374	0.953301	-0.590012	1.54331
15.79	4.65995	0.954231	-0.590595	1.54483
15.8	4.66488	0.955296	-0.591213	1.54651
15.81	4.67372	0.956163	-0.591839	1.548
15.82	4.68213	0.957249	-0.592408	1.54966
15.83	4.68739	0.958424	-0.592942	1.55137
15.84	4.69191	0.959392	-0.593449	1.55284
15.85	4.69397	0.960476	-0.593917	1.55439
15.86	4.69568	0.961559	-0.594367	1.55593
15.87	4.70363	0.962408	-0.594817	1.55722
15.88	4.71459	0.96333	-0.595256	1.55859
15.89	4.7201	0.964364	-0.595701	1.56006
15.9	4.72323	0.965318	-0.596147	1.56146
15.91	4.72782	0.96635	-0.596569	1.56292
15.92	4.73146	0.967553	-0.597009	1.56456
15.93	4.73773	0.968508	-0.59749	1.566
15.94	4.74373	0.969304	-0.598041	1.56735
15.95	4.74422	0.970332	-0.598715	1.56905
15.96	4.7499	0.971348	-0.599446	1.57079
15.97	4.76107	0.972283	-0.600083	1.57237
15.98	4.76243	0.973393	-0.60058	1.57397
15.99	4.76294	0.974418	-0.601036	1.57545
16	4.77232	0.975298	-0.601528	1.57683
16.01	4.78053	0.976373	-0.602053	1.57843
16.02	4.78561	0.977394	-0.602555	1.57995
16.03	4.78854	0.978249	-0.603011	1.58126
16.04	4.79553	0.979222	-0.603432	1.58265
16.05	4.80645	0.980207	-0.603827	1.58403
16.06	4.81099	0.981206	-0.604274	1.58548
16.07	4.81575	0.982235	-0.60482	1.58706
16.08	4.82134	0.983205	-0.605447	1.58865
16.09	4.82259	0.984092	-0.606169	1.59026
16.1	4.82768	0.985031	-0.60693	1.59196
16.11	4.83183	0.986129	-0.607654	1.59378
16.12	4.83487	0.987195	-0.608344	1.59554
16.13	4.84451	0.988114	-0.609012	1.59713
16.14	4.84864	0.989044	-0.609717	1.59876
16.15	4.85595	0.990064	-0.610533	1.6006
16.16	4.8727	0.991102	-0.611385	1.60249
16.17	4.87483	0.992215	-0.61216	1.60437
16.18	4.87345	0.993201	-0.612838	1.60604
16.19	4.88636	0.994037	-0.613438	1.60748
16.2	4.90069	0.995052	-0.613959	1.60901
16.21	4.91005	0.996137	-0.614441	1.61058
16.22	4.91479	0.997116	-0.614913	1.61203
16.23	4.91621	0.998249	-0.615374	1.61362
16.24	4.9198	0.999399	-0.615841	1.61524
16.25	4.92557	1.00032	-0.616329	1.61665
16.26	4.92909	1.0013	-0.616821	1.61812
16.27	4.92711	1.00233	-0.617389	1.61972
16.28	4.92502	1.00334	-0.618047	1.62139
16.29	4.93523	1.0044	-0.61872	1.62312
16.3	4.94519	1.00544	-0.619429	1.62487
16.31	4.94646	1.00645	-0.620153	1.62661
16.32	4.95645	1.00743	-0.620826	1.62826
16.33	4.96861	1.00843	-0.621421	1.62985
16.34	4.96957	1.00947	-0.621963	1.63143
16.35	4.97002	1.01044	-0.622496	1.63293
16.36	4.97635	1.01148	-0.622991	1.63447
16.37	4.97601	1.01251	-0.62343	1.63594
16.38	4.97537	1.01341	-0.623886	1.63729
16.39	4.98377	1.01438	-0.624363	1.63875
16.4	4.99293	1.01538	-0.624851	1.64023
16.41	5.00206	1.01638	-0.625423	1.6418
16.42	5.00915	1.01751	-0.626065	1.64357
16.43	5.00932	1.01846	-0.626665	1.64512
16.44	5.01354	1.01923	-0.627197	1.64643
16.45	5.02234	1.02025	-0.6277	1.64795
16.46	5.02125	1.02132	-0.628171	1.64949
16.47	5.01863	1.02223	-0.628633	1.65086
16.48	5.02813	1.02331	-0.629171	1.65248
16.49	5.03852	1.02446	-0.629817	1.65428
16.5	5.04483	1.02526	-0.630518	1.65578
16.51	5.05227	1.02614	-0.631269	1.65741
16.52	5.05832	1.02731	-0.63212	1.65943
16.53	5.06385	1.02822	-0.632972	1.66119
16.54	5.07201	1.02905	-0.633664	1.66271
16.55	5.07793	1.03019	-0.634225	1.66441
16.56	5.08331	1.0312	-0.63473	1.66593
16.57	5.08901	1.03214	-0.635157	1.6673
16.58	5.08937	1.03324	-0.635529	1.66877
16.59	5.08906	1.0342	-0.635893	1.67009
16.6	5.09705	1.03518	-0.636276	1.67146
16.61	5.10731	1.03638	-0.636679	1.67305
16.62	5.11545	1.03736	-0.637066	1.67443
16.63	5.12508	1.03814	-0.637458	1.6756
16.64	5.12762	1.03924	-0.637932	1.67717
16.65	5.12636	1.04041	-0.638462	1.67887
16.66	5.1313	1.04124	-0.638994	1.68024
16.67	5.13416	1.04222	-0.639552	1.68178
16.68	5.13488	1.0433	-0.640136	1.68344
16.69	5.1445	1.04433	-0.640676	1.685
16.7	5.15259	1.04534	-0.641204	1.68655
16.71	5.15596	1.04624	-0.641774	1.68801
16.72	5.16317	1.04722	-0.642357	1.68958
16.73	5.16897	1.04837	-0.642972	1.69134
16.74	5.16952	1.04937	-0.643585	1.69296
16.75	5.1695	1.05026	-0.644097	1.69435
16.76	5.17466	1.0514	-0.644539	1.69594
16.77	5.18288	1.05254	-0.644946	1.69748
16.78	5.18643	1.05331	-0.64531	1.69862
16.79	5.18597	1.05424	-0.645694	1.69994
16.8	5.1902	1.05542	-0.6461	1.70152
16.81	5.20105	1.05633	-0.646481	1.70281
16.82	5.20738	1.05723	-0.646901	1.70413
16.83	5.20762	1.05842	-0.647415	1.70583
16.84	5.21714	1.05941	-0.647987	1.70739
16.85	5.23121	1.06022	-0.648615	1.70883
16.86	5.23653	1.06134	-0.649313	1.71065
16.87	5.23933	1.06239	-0.649942	1.71233
16.88	5.24519	1.06325	-0.650476	1.71373
16.89	5.2508	1.06435	-0.651088	1.71544
16.9	5.25608	1.06531	-0.651779	1.71709
16.91	5.26381	1.06611	-0.652424	1.71853
16.92	5.27077	1.06725	-0.653034	1.72029
16.93	5.26986	1.06824	-0.65363	1.72187
16.94	5.26975	1.06901	-0.65417	1.72318
16.95	5.27596	1.07015	-0.654671	1.72482
16.96	5.27834	1.07126	-0.655141	1.7264
16.97	5.28022	1.07209	-0.655541	1.72763
16.98	5.28759	1.07322	-0.655895	1.72912
16.99	5.29916	1.07438	-0.656257	1.73063
17	5.30827	1.07518	-0.656648	1.73183
17.01	5.30426	1.07622	-0.657053	1.73327
17.02	5.3036	1.0774	-0.657487	1.73489
17.03	5.31607	1.07826	-0.658052	1.73631
17.04	5.32469	1.07929	-0.658802	1.73809
17.05	5.32733	1.08038	-0.659656	1.74004
17.06	5.33221	1.08123	-0.660546	1.74177
17.07	5.33765	1.08235	-0.661406	1.74375
17.08	5.34243	1.08349	-0.662164	1.74566
17.09	5.34897	1.08438	-0.662823	1.74721
17.1	5.35621	1.08539	-0.663368	1.74876
17.11	5.35909	1.08641	-0.663775	1.75019
17.12	5.35786	1.08744	-0.664134	1.75157
17.13	5.36362	1.08855	-0.664497	1.75305
17.14	5.37121	1.08952	-0.664839	1.75436
17.15	5.36719	1.09047	-0.665193	1.75566
17.16	5.36762	1.09156	-0.665552	1.75711
17.17	5.3762	1.09248	-0.665948	1.75843
17.18	5.3789	1.0934	-0.666381	1.75978
17.19	5.38167	1.09454	-0.666765	1.7613
17.2	5.38994	1.09545	-0.667124	1.76258
17.21	5.39678	1.09628	-0.667538	1.76382
17.22	5.40219	1.0974	-0.667975	1.76538
17.23	5.4098	1.0984	-0.668422	1.76682
17.24	5.41457	1.0993	-0.668943	1.76824
17.25	5.4169	1.10041	-0.669499	1.76991
17.26	5.4168	1.10143	-0.670039	1.77147
17.27	5.41296	1.10228	-0.670618	1.7729
17.28	5.41614	1.10324	-0.671215	1.77446
17.29	5.43154	1.1043	-0.67172	1.77602
17.3	5.44346	1.10522	-0.672113	1.77734
17.31	5.44781	1.10627	-0.672478	1.77875
17.32	5.45308	1.10726	-0.672821	1.78008
17.33	5.45959	1.10807	-0.673092	1.78116
17.34	5.46255	1.10912	-0.673352	1.78248
17.35	5.46138	1.11023	-0.673664	1.78389
17.36	5.46474	1.11109	-0.674011	1.7851
17.37	5.47557	1.11205	-0.674411	1.78646
17.38	5.48835	1.11323	-0.674888	1.78812
17.39	5.49371	1.11418	-0.675459	1.78964
17.4	5.49254	1.11507	-0.676168	1.79124
17.41	5.4957	1.11624	-0.676986	1.79323
17.42	5.50067	1.11723	-0.677722	1.79495
17.43	5.50227	1.11818	-0.678251	1.79643
17.44	5.50613	1.11934	-0.678617	1.79795
17.45	5.5167	1.12032	-0.678904	1.79923
17.46	5.52767	1.12131	-0.679164	1.80047
17.47	5.53253	1.1224	-0.679458	1.80186
17.48	5.53489	1.1233	-0.679792	1.80309
17.49	5.53558	1.12421	-0.680115	1.80433
17.5	5.53758	1.1253	-0.680481	1.80578
17.51	5.54683	1.12627	-0.680955	1.80722
17.52	5.558	1.12715	-0.681542	1.80869
17.53	5.56195	1.12823	-0.682273	1.81051
17.54	5.56317	1.12929	-0.683135	1.81242
17.55	5.56699	1.13028	-0.683975	1.81425
17.56	5.57023	1.13143	-0.684644	1.81607
17.57	5.57538	1.13244	-0.685174	1.81761
17.58	5.57905	1.13335	-0.685649	1.819
17.59	5.57973	1.13441	-0.68609	1.8205
17.6	5.58364	1.13538	-0.686525	1.82191
17.61	5.58958	1.13618	-0.687015	1.82319
17.62	5.5948	1.13722	-0.687551	1.82477
17.63	5.5986	1.13835	-0.688099	1.82644
17.64	5.60123	1.13927	-0.688665	1.82793
17.65	5.60564	1.14028	-0.689215	1.8295
17.66	5.61225	1.14137	-0.689701	1.83107
17.67	5.61879	1.14232	-0.690134	1.83245
17.68	5.62585	1.1433	-0.690536	1.83383
17.69	5.63031	1.14434	-0.690939	1.83528
17.7	5.6334	1.14539	-0.691363	1.83675
17.71	5.63587	1.14636	-0.691787	1.83815
17.72	5.63591	1.14726	-0.692198	1.83945
17.73	5.63978	1.14827	-0.692622	1.84089
17.74	5.64299	1.1493	-0.693053	1.84236
17.75	5.64311	1.15029	-0.693431	1.84372
17.76	5.64959	1.15111	-0.693806	1.84491
17.77	5.65977	1.15201	-0.694275	1.84628
17.78	5.6665	1.15324	-0.694826	1.84807
17.79	5.67024	1.15433	-0.695421	1.84975
17.8	5.66972	1.1552	-0.696017	1.85121
17.81	5.66965	1.15628	-0.696552	1.85283
17.82	5.67833	1.15735	-0.696988	1.85433
17.83	5.68274	1.1581	-0.697349	1.85545
17.84	5.68333	1.15915	-0.697703	1.85685
17.85	5.69306	1.16034	-0.698064	1.8584
17.86	5.69897	1.16115	-0.698386	1.85954
17.87	5.69823	1.16207	-0.698707	1.86078
17.88	5.70416	1.16314	-0.699089	1.86223
17.89	5.71313	1.16402	-0.699508	1.86353
17.9	5.71926	1.16505	-0.69992	1.86497
17.91	5.7226	1.16625	-0.700326	1.86658
17.92	5.72808	1.16721	-0.700748	1.86795
17.93	5.7338	1.16811	-0.701194	1.8693
17.94	5.73113	1.16918	-0.701675	1.87085
17.95	5.73252	1.17018	-0.702187	1.87237
17.96	5.73891	1.17116	-0.702716	1.87388
17.97	5.74572	1.1722	-0.703236	1.87544
17.98	5.75892	1.17316	-0.703694	1.87685
17.99	5.7653	1.17422	-0.704088	1.87831
18	5.76008	1.17539	-0.704485	1.87987
18.01	5.75967	1.17633	-0.704888	1.88122
18.02	5.76884	1.17726	-0.705268	1.88252
18.03	5.77729	1.17835	-0.705692	1.88404
18.04	5.77955	1.1794	-0.706148	1.88555
18.05	5.77934	1.1803	-0.706533	1.88683
18.06	5.7823	1.18133	-0.706848	1.88818
18.07	5.78928	1.18241	-0.707142	1.88955
18.08	5.79768	1.18338	-0.707424	1.8908
18.09	5.79844	1.18449	-0.707691	1.89219
18.1	5.79293	1.18541	-0.707899	1.89331
18.11	5.79312	1.18615	-0.708039	1.89419
18.12	5.79833	1.18723	-0.708167	1.8954
18.13	5.80547	1.18836	-0.708289	1.89664
18.14	5.80789	1.18926	-0.708406	1.89766
18.15	5.80209	1.19027	-0.708537	1.89881
18.16	5.80329	1.19145	-0.708649	1.9001
18.17	5.81232	1.19244	-0.708735	1.90118
18.18	5.81561	1.19335	-0.708822	1.90217
18.19	5.81377	1.19437	-0.708901	1.90327
18.2	5.81598	1.19523	-0.708966	1.9042
18.21	5.82258	1.19617	-0.709041	1.90521
18.22	5.82261	1.19734	-0.709107	1.90645
18.23	5.81818	1.19832	-0.709168	1.90749
18.24	5.8215	1.19923	-0.709251	1.90848
18.25	5.82291	1.20026	-0.709327	1.90959
18.26	5.82359	1.20119	-0.709415	1.9106
18.27	5.83347	1.20208	-0.70953	1.91161
18.28	5.83585	1.2032	-0.709634	1.91284
18.29	5.83027	1.20427	-0.709737	1.91401
18.3	5.83796	1.20514	-0.709877	1.91501
18.31	5.85001	1.20616	-0.710039	1.91619
18.32	5.84655	1.20718	-0.710193	1.91738
18.33	5.83908	1.20803	-0.710362	1.91839
18.34	5.84401	1.20911	-0.710578	1.91969
18.35	5.85282	1.21029	-0.710812	1.9211
18.36	5.85625	1.21119	-0.711033	1.92222
18.37	5.85529	1.21216	-0.711257	1.92342
18.38	5.85956	1.21338	-0.711507	1.92488
18.39	5.86813	1.21437	-0.711784	1.92615
18.4	5.87128	1.21531	-0.712081	1.92739
18.41	5.87319	1.21646	-0.712383	1.92884
18.42	5.87631	1.21739	-0.712633	1.93003
18.43	5.87385	1.21832	-0.712847	1.93117
18.44	5.86764	1.21943	-0.713076	1.93251
18.45	5.86635	1.22037	-0.71327	1.93364
18.46	5.86927	1.22127	-0.713423	1.93469
18.47	5.87366	1.22233	-0.713577	1.93591
18.48	5.87739	1.22331	-0.713711	1.93703
18.49	5.87666	1.22426	-0.713817	1.93807
18.5	5.87628	1.22544	-0.713929	1.93937
18.51	5.88226	1.22646	-0.714042	1.9405
18.52	5.88691	1.22732	-0.714134	1.94145
18.53	5.88509	1.22846	-0.714192	1.94266
18.54	5.88652	1.2294	-0.714233	1.94363
18.55	5.88706	1.23026	-0.71427	1.94453
18.56	5.8847	1.23147	-0.714316	1.94579
18.57	5.888	1.23245	-0.714373	1.94682
18.58	5.88982	1.23318	-0.714404	1.94758
18.59	5.88791	1.23411	-0.714409	1.94852
18.6	5.88968	1.23517	-0.714442	1.94961
18.61	5.88895	1.23606	-0.71449	1.95055
18.62	5.88841	1.23697	-0.714503	1.95147
18.63	5.8972	1.23805	-0.714508	1.95256
18.64	5.90413	1.23908	-0.714532	1.95361
18.65	5.89622	1.24017	-0.714544	1.95471
18.66	5.8891	1.24122	-0.714537	1.95575
18.67	5.89483	1.24214	-0.714558	1.95669
18.68	5.89891	1.24315	-0.714596	1.95775
18.69	5.89538	1.2441	-0.714596	1.9587
18.7	5.88859	1.24502	-0.714579	1.9596
18.71	5.88407	1.24601	-0.71458	1.96059
18.72	5.88907	1.24709	-0.714581	1.96167
18.73	5.89668	1.24824	-0.714584	1.96282
18.74	5.89684	1.24915	-0.714586	1.96374
18.75	5.89483	1.2501	-0.714585	1.96468
18.76	5.89709	1.25137	-0.71459	1.96596
18.77	5.89419	1.25242	-0.714595	1.96702
18.78	5.88965	1.25324	-0.714596	1.96783
18.79	5.89396	1.25445	-0.714599	1.96904
18.8	5.89378	1.2557	-0.714601	1.9703
18.81	5.88746	1.25647	-0.714594	1.97106
18.82	5.88883	1.25741	-0.714595	1.97201
18.83	5.89369	1.2587	-0.714604	1.97331
18.84	5.88951	1.25958	-0.714595	1.97418
18.85	5.88171	1.26041	-0.71459	1.975
18.86	5.88081	1.26156	-0.7146	1.97616
18.87	5.88221	1.26256	-0.714591	1.97715
18.88	5.88355	1.26345	-0.714569	1.97801
18.89	5.88702	1.26458	-0.714575	1.97915
18.9	5.88487	1.26566	-0.714575	1.98024
18.91	5.87755	1.26661	-0.714553	1.98116
18.92	5.87869	1.26759	-0.71457	1.98216
18.93	5.8861	1.26844	-0.714583	1.98302
18.94	5.88762	1.26933	-0.714563	1.9839
18.95	5.88434	1.27048	-0.714553	1.98503
18.96	5.88417	1.27143	-0.714552	1.98598
18.97	5.88496	1.27216	-0.714537	1.9867
18.98	5.88635	1.2732	-0.714529	1.98772
18.99	5.88728	1.27431	-0.714542	1.98885
19	5.88514	1.27513	-0.714557	1.98968
19.01	5.88656	1.27612	-0.714544	1.99066
19.02	5.88884	1.27727	-0.714521	1.99179
19.03	5.88474	1.27804	-0.71452	1.99256
19.04	5.87924	1.27891	-0.714522	1.99343
19.05	5.88206	1.28012	-0.714521	1.99464
19.06	5.88703	1.28106	-0.714526	1.99558
19.07	5.8839	1.28195	-0.714522	1.99647
19.08	5.88281	1.2831	-0.714507	1.9976
19.09	5.88863	1.28409	-0.714504	1.99859
19.1	5.88735	1.2851	-0.714512	1.99961
19.11	5.8808	1.28634	-0.714506	2.00085
19.12	5.88131	1.2874	-0.714484	2.00188
19.13	5.88278	1.2883	-0.714481	2.00278
19.14	5.88444	1.28936	-0.714486	2.00385
19.15	5.89166	1.29033	-0.714486	2.00481
19.16	5.88773	1.29129	-0.714486	2.00578
19.17	5.87909	1.29237	-0.714478	2.00685
19.18	5.88586	1.29336	-0.714474	2.00784
19.19	5.89231	1.29434	-0.714477	2.00882
19.2	5.88768	1.29545	-0.714478	2.00993
19.21	5.88938	1.29646	-0.714478	2.01094
19.22	5.89751	1.29744	-0.714475	2.01192
19.23	5.90186	1.29865	-0.714473	2.01312
19.24	5.90417	1.2997	-0.714457	2.01415
19.25	5.90321	1.30044	-0.714448	2.01489
19.26	5.90172	1.30147	-0.714466	2.01594
19.27	5.90717	1.30256	-0.714465	2.01702
19.28	5.9052	1.30342	-0.714442	2.01787
19.29	5.89545	1.30447	-0.714429	2.0189
19.3	5.89592	1.30555	-0.714432	2.01998
19.31	5.89737	1.30644	-0.71444	2.02088
19.32	5.89573	1.3074	-0.71443	2.02183
19.33	5.90034	1.30841	-0.714417	2.02283
19.34	5.9043	1.30923	-0.714425	2.02366
19.35	5.9003	1.31015	-0.714431	2.02458
19.36	5.90132	1.31132	-0.714429	2.02575
19.37	5.90488	1.31228	-0.714435	2.02672
19.38	5.90284	1.31315	-0.714425	2.02757
19.39	5.90076	1.31418	-0.714403	2.02858
19.4	5.90098	1.31519	-0.714405	2.0296
19.41	5.9047	1.31616	-0.714409	2.03057
19.42	5.90532	1.31727	-0.71441	2.03168
19.43	5.9039	1.31827	-0.71442	2.03269
19.44	5.91043	1.31911	-0.714417	2.03352
19.45	5.916	1.32014	-0.714406	2.03455
19.46	5.9119	1.3212	-0.714395	2.03559
19.47	5.91217	1.32209	-0.714394	2.03648
19.48	5.92018	1.32322	-0.714407	2.03763
19.49	5.92106	1.32434	-0.714418	2.03876
19.5	5.91723	1.3251	-0.714403	2.0395
19.51	5.91851	1.3261	-0.714389	2.04049
19.52	5.92021	1.32734	-0.714407	2.04175
19.53	5.91684	1.32829	-0.714404	2.04269
19.54	5.91526	1.32923	-0.71438	2.04361
19.55	5.92056	1.33041	-0.714388	2.04479
19.56	5.92696	1.33136	-0.714394	2.04575
19.57	5.92871	1.3323	-0.714386	2.04669
19.58	5.9283	1.33357	-0.714396	2.04797
19.59	5.93069	1.33457	-0.714402	2.04897
19.6	5.93409	1.33529	-0.714386	2.04967
19.61	5.93171	1.33628	-0.714378	2.05066
19.62	5.92371	1.3373	-0.714391	2.05169
19.63	5.92155	1.33819	-0.714405	2.05259
19.64	5.92278	1.33934	-0.714399	2.05374
19.65	5.92125	1.34058	-0.71438	2.05496
19.66	5.92081	1.34158	-0.714384	2.05596
19.67	5.919	1.34253	-0.714407	2.05694
19.68	5.91439	1.34342	-0.714394	2.05781
19.69	5.91257	1.3443	-0.714363	2.05867
19.7	5.91514	1.34538	-0.714369	2.05975
19.71	5.92173	1.34639	-0.714378	2.06076
19.72	5.92323	1.34721	-0.714366	2.06158
19.73	5.91788	1.34822	-0.714372	2.0626
19.74	5.91791	1.34937	-0.714381	2.06375
19.75	5.92104	1.3503	-0.71438	2.06468
19.76	5.92088	1.35126	-0.714388	2.06565
19.77	5.9264	1.3523	-0.71438	2.06668
19.78	5.93511	1.35312	-0.714363	2.06748
19.79	5.93396	1.3542	-0.714374	2.06858
19.8	5.92464	1.35544	-0.714374	2.06982
19.81	5.92206	1.35618	-0.714372	2.07056
19.82	5.92556	1.35711	-0.71438	2.07149
19.83	5.92695	1.3584	-0.714357	2.07276
19.84	5.92968	1.35931	-0.714344	2.07366
19.85	5.93727	1.36007	-0.714371	2.07444
19.86	5.94179	1.36117	-0.714363	2.07553
19.87	5.93989	1.36224	-0.714337	2.07658
19.88	5.94131	1.36318	-0.714353	2.07753
19.89	5.95009	1.36428	-0.714369	2.07865
19.9	5.95459	1.36532	-0.714362	2.07968
19.91	5.94985	1.36627	-0.714369	2.08064
19.92	5.94752	1.36742	-0.714377	2.0818
19.93	5.95096	1.36846	-0.71438	2.08284
19.94	5.95714	1.36933	-0.714383	2.08371
19.95	5.96037	1.37042	-0.714373	2.08479
19.96	5.95534	1.37144	-0.714377	2.08582
19.97	5.94977	1.3723	-0.714385	2.08669
19.98	5.94994	1.37335	-0.714375	2.08772
[truncated: 11,343 more rows]

## Sheet: M-1-14-4
Time [s]	Load [kN]	LVDT 1 [mm]	LVDT 2 [mm]	Displacement [mm]
0	0	0	0	0
0.01	0	0	0	0
0.02	7e-05	-4e-06	0	-4e-06
0.03	0.001007	-8.5e-05	7e-06	-9.2e-05
0.04	0.000734	-0.000332	3.5e-05	-0.000367
0.05	-0.004698	-0.000423	5.2e-05	-0.000475
0.06	-0.006319	-0.00026	3.4e-05	-0.000294
0.07	0.000807	-0.000222	2.5e-05	-0.000247
0.08	0.006247	-0.000256	3.2e-05	-0.000288
0.09	0.008194	-0.000328	2.9e-05	-0.000357
0.1	0.00878	-0.000462	3.7e-05	-0.000499
0.11	0.006805	-0.000405	5.1e-05	-0.000456
0.12	0.007629	-0.000306	4.8e-05	-0.000354
0.13	0.009921	-0.000308	4.5e-05	-0.000353
0.14	0.003457	-0.000152	5.4e-05	-0.000206
0.15	-0.000615	-0.000119	5.3e-05	-0.000172
0.16	0.002914	-0.000304	3.2e-05	-0.000336
0.17	0.001827	-0.000344	2.1e-05	-0.000365
0.18	0.001436	-0.000275	3.6e-05	-0.000311
0.19	0.004657	-0.000199	3.8e-05	-0.000237
0.2	0.004759	-0.000192	2.9e-05	-0.000221
0.21	0.004128	-0.00023	3.1e-05	-0.000261
0.22	-0.000398	-0.000298	4.5e-05	-0.000343
0.23	-0.006578	-0.000292	5.4e-05	-0.000346
0.24	-0.005487	-0.000203	4e-05	-0.000243
0.25	-0.003908	-0.000286	2.7e-05	-0.000313
0.26	-0.002403	-0.000425	3.8e-05	-0.000463
0.27	0.002734	-0.000371	4.9e-05	-0.00042
0.28	0.006735	-0.000289	4.9e-05	-0.000338
0.29	0.000619	-0.000287	4.6e-05	-0.000333
0.3	-0.006892	-0.000347	3.7e-05	-0.000384
0.31	-0.000657	-0.000421	2.1e-05	-0.000442
0.32	0.008572	-0.000328	2e-05	-0.000348
0.33	0.006852	-0.000266	4.3e-05	-0.000309
0.34	0.001126	-0.000289	5e-05	-0.000339
0.35	0.001272	-0.000333	3.5e-05	-0.000368
0.36	0.004912	-0.000368	3.8e-05	-0.000406
0.37	0.003813	-0.000365	4e-05	-0.000405
0.38	0.001165	-0.000395	3.8e-05	-0.000433
0.39	0.001206	-0.00034	5e-05	-0.00039
0.4	-0.003107	-0.000228	6.4e-05	-0.000292
0.41	-0.008179	-0.000286	5.3e-05	-0.000339
0.42	-0.009405	-0.000382	3.2e-05	-0.000414
0.43	-0.00943	-0.00029	2.6e-05	-0.000316
0.44	-0.006295	-0.00017	2.6e-05	-0.000196
0.45	-0.000859	-0.000293	3.7e-05	-0.00033
0.46	-0.001277	-0.000341	5.3e-05	-0.000394
0.47	-0.003782	-0.000292	5.1e-05	-0.000343
0.48	-0.002463	-0.000407	4e-05	-0.000447
0.49	-0.004284	-0.000451	3.6e-05	-0.000487
0.5	-0.00615	-0.000309	3.6e-05	-0.000345
0.51	-0.002087	-0.000284	3.7e-05	-0.000321
0.52	-0.002428	-0.000303	4.3e-05	-0.000346
0.53	-0.004119	-0.00028	4.7e-05	-0.000327
0.54	0.002197	-0.000293	3.6e-05	-0.000329
0.55	0.006425	-0.000349	3.1e-05	-0.00038
0.56	0.004082	-0.000267	4.2e-05	-0.000309
0.57	0.002108	-0.000165	4.1e-05	-0.000206
0.58	0.007646	-0.000243	1.5e-05	-0.000258
0.59	0.016306	-0.000272	1.7e-05	-0.000289
0.6	0.013148	-0.000214	4.1e-05	-0.000255
0.61	0.00649	-0.000218	3.1e-05	-0.000249
0.62	0.00725	-0.000265	1.7e-05	-0.000282
0.63	0.007096	-0.000269	3.3e-05	-0.000302
0.64	0.005806	-0.000262	4.3e-05	-0.000305
0.65	0.009863	-0.000224	1.6e-05	-0.00024
0.66	0.010816	-0.000208	7e-06	-0.000215
0.67	0.004062	-0.000278	2.6e-05	-0.000304
0.68	0.001078	-0.000244	3e-05	-0.000274
0.69	0.005732	-0.000236	2.6e-05	-0.000262
0.7	0.008453	-0.000325	2.3e-05	-0.000348
0.71	0.00492	-0.000197	3e-05	-0.000227
0.72	0.002099	-0.000165	4.9e-05	-0.000214
0.73	0.001745	-0.000236	4.7e-05	-0.000283
0.74	0.002305	-0.00027	2.5e-05	-0.000295
0.75	0.002703	-0.00022	3.2e-05	-0.000252
0.76	0.006734	-2.6e-05	3.9e-05	-6.5e-05
0.77	0.010754	-0.00013	3.2e-05	-0.000162
0.78	0.008629	-0.000341	1.7e-05	-0.000358
0.79	0.004037	-0.000237	-3e-06	-0.000234
0.8	0.000545	-0.000134	9e-06	-0.000143
0.81	0.00017	-0.000182	2.8e-05	-0.00021
0.82	-0.001744	-0.000167	2.5e-05	-0.000192
0.83	-0.006487	-0.000171	1.2e-05	-0.000183
0.84	-0.002946	-0.000291	1.7e-05	-0.000308
0.85	0.00416	-0.000237	3.5e-05	-0.000272
0.86	0.001342	-0.00013	1.6e-05	-0.000146
0.87	-0.000141	-0.000168	3e-06	-0.000171
0.88	0.008037	-0.000264	2.4e-05	-0.000288
0.89	0.012049	-0.00031	1.4e-05	-0.000324
0.9	0.012301	-0.000225	1e-06	-0.000226
0.91	0.012046	-0.000254	3.6e-05	-0.00029
0.92	0.010682	-0.000257	4.3e-05	-0.0003
0.93	0.014582	-0.00011	6e-06	-0.000116
0.94	0.015744	-0.000211	-8e-06	-0.000203
0.95	0.007467	-0.00034	1e-06	-0.000341
0.96	0.006053	-0.000257	8e-06	-0.000265
0.97	0.011815	-0.000172	1.1e-05	-0.000183
0.98	0.007534	-0.00011	1.9e-05	-0.000129
0.99	0.00306	-0.000168	3.1e-05	-0.000199
1	0.006023	-0.000332	2.1e-05	-0.000353
1.01	0.004302	-0.000376	1e-06	-0.000377
1.02	0.003192	-0.000244	9e-06	-0.000253
1.03	0.009902	-0.000195	1.8e-05	-0.000213
1.04	0.015476	-0.000229	9e-06	-0.000238
1.05	0.014077	-0.000165	9e-06	-0.000174
1.06	0.015042	-0.000203	1.9e-05	-0.000222
1.07	0.018364	-0.000254	2.4e-05	-0.000278
1.08	0.011279	-0.000193	2.3e-05	-0.000216
1.09	0.004132	-0.000227	6e-06	-0.000233
1.1	0.001283	-0.000351	-2.1e-05	-0.00033
1.11	-0.001451	-0.000256	-2.2e-05	-0.000234
1.12	-0.000842	-0.000122	1.2e-05	-0.000134
1.13	-0.003675	-0.000184	3.6e-05	-0.00022
1.14	-0.006249	-0.000193	2e-05	-0.000213
1.15	0.000659	-0.000196	5e-06	-0.000201
1.16	0.004562	-0.000182	1.4e-05	-0.000196
1.17	0.002907	-0.000139	2.2e-05	-0.000161
1.18	0.005102	-0.000241	1.9e-05	-0.00026
1.19	0.00586	-0.000254	1.5e-05	-0.000269
1.2	0.00437	-9.9e-05	1.9e-05	-0.000118
1.21	0.004258	-0.000126	1.8e-05	-0.000144
1.22	0.004715	-0.000311	1e-05	-0.000321
1.23	0.005589	-0.000255	2.6e-05	-0.000281
1.24	0.006143	-0.000165	4.6e-05	-0.000211
1.25	0.00463	-0.000183	3.1e-05	-0.000214
1.26	0.003318	-0.000116	1.9e-05	-0.000135
1.27	0.003836	-0.000112	2.5e-05	-0.000137
1.28	0.004268	-0.000233	2.3e-05	-0.000256
1.29	0.002672	-0.000319	1.4e-05	-0.000333
1.3	0.00349	-0.000121	2e-06	-0.000123
1.31	0.005285	-3.6e-05	-6e-06	-3e-05
1.32	-0.001916	-0.000195	1.7e-05	-0.000212
1.33	-0.00512	-0.000203	4.7e-05	-0.00025
1.34	0.002336	-0.000181	3.3e-05	-0.000214
1.35	0.004505	-0.000205	8e-06	-0.000213
1.36	0.001171	-0.000179	7e-06	-0.000186
1.37	-0.000476	-0.000129	9e-06	-0.000138
1.38	-0.000782	-0.000183	6e-06	-0.000189
1.39	0.003048	-0.000257	0	-0.000257
1.4	0.00571	-0.000179	1e-06	-0.00018
1.41	0.000586	-0.000148	2e-05	-0.000168
1.42	-0.003011	-0.000224	3.4e-05	-0.000258
1.43	-0.004588	-0.000221	2.4e-05	-0.000245
1.44	-0.006868	-0.000138	6e-06	-0.000144
1.45	-0.005014	-0.000161	6e-06	-0.000167
1.46	-0.003954	-0.000134	1.4e-05	-0.000148
1.47	-0.002978	-0.000104	1.6e-05	-0.00012
1.48	-0.000185	-0.000238	1.4e-05	-0.000252
1.49	-0.001679	-0.000142	1.3e-05	-0.000155
1.5	-0.002418	-6e-05	-1e-06	-5.9e-05
1.51	0.000789	-0.000194	-1e-06	-0.000193
1.52	0.001819	-0.00022	1.3e-05	-0.000233
1.53	0.001066	-0.000206	1e-05	-0.000216
1.54	0.003781	-0.000203	-4e-06	-0.000199
1.55	0.004739	-0.00024	-1.7e-05	-0.000223
1.56	-0.001558	-0.000237	-5e-06	-0.000232
1.57	-0.003545	-0.00015	2.6e-05	-0.000176
1.58	0.000319	-0.000253	2.3e-05	-0.000276
1.59	0.002772	-0.000333	3e-06	-0.000336
1.6	0.002634	-0.000213	3e-06	-0.000216
1.61	0.001529	-0.000201	1e-06	-0.000202
1.62	0.005237	-0.000289	4e-06	-0.000293
1.63	0.005065	-0.000158	2.1e-05	-0.000179
1.64	-0.000577	-4.1e-05	1.4e-05	-5.5e-05
1.65	0.000809	-9.5e-05	-1e-06	-9.4e-05
1.66	0.001984	-0.000147	1.5e-05	-0.000162
1.67	0.001361	-0.000135	1.8e-05	-0.000153
1.68	0.003143	-7.9e-05	1.4e-05	-9.3e-05
1.69	0.001234	-0.000181	2.4e-05	-0.000205
1.7	-0.000794	-0.000234	1.8e-05	-0.000252
1.71	0.002224	-0.000198	-7e-06	-0.000191
1.72	0.002817	-0.000254	-7e-06	-0.000247
1.73	-0.004104	-0.000218	7e-06	-0.000225
1.74	-0.00986	-0.000228	2e-06	-0.00023
1.75	-0.006717	-0.000289	7e-06	-0.000296
1.76	-0.005045	-0.000265	1.9e-05	-0.000284
1.77	-0.009384	-0.000248	6e-06	-0.000254
1.78	-0.007654	-0.00024	-1e-06	-0.000239
1.79	-0.005069	-0.000225	5e-06	-0.00023
1.8	-0.007908	-0.000113	1e-06	-0.000114
1.81	-0.007786	-3.5e-05	1e-05	-4.5e-05
1.82	-0.004526	-0.000205	2.6e-05	-0.000231
1.83	-0.005363	-0.000338	8e-06	-0.000346
1.84	-0.007429	-0.000319	-3e-06	-0.000316
1.85	-0.002659	-0.000281	1.9e-05	-0.0003
1.86	0.004145	-0.000292	2.5e-05	-0.000317
1.87	0.002096	-0.000266	5e-06	-0.000271
1.88	-0.004433	-0.000188	-1e-05	-0.000178
1.89	-0.002156	-0.000227	-9e-06	-0.000218
1.9	-0.001403	-0.00026	-1e-06	-0.000259
1.91	-0.010179	-0.000268	-2e-06	-0.000266
1.92	-0.015758	-0.000323	1e-06	-0.000324
1.93	-0.012907	-0.000384	6e-06	-0.00039
1.94	-0.008708	-0.000363	1.2e-05	-0.000375
1.95	-0.002296	-0.000298	1.5e-05	-0.000313
1.96	0.003556	-0.000308	8e-06	-0.000316
1.97	0.003554	-0.000336	1.5e-05	-0.000351
1.98	0.005938	-0.000369	1.7e-05	-0.000386
1.99	0.008062	-0.000414	1e-06	-0.000415
2	0.001517	-0.000389	-1.2e-05	-0.000377
2.01	0.000231	-0.000328	-2.4e-05	-0.000304
2.02	0.005423	-0.000348	-2.5e-05	-0.000323
2.03	0.003389	-0.000319	-2e-05	-0.000299
2.04	-0.001188	-0.000296	-2.4e-05	-0.000272
2.05	-0.001598	-0.000439	-2e-05	-0.000419
2.06	-0.001127	-0.000432	-1.8e-05	-0.000414
2.07	-0.001308	-0.000401	-2.6e-05	-0.000375
2.08	-0.001758	-0.000381	0	-0.000381
2.09	-0.003373	-0.000255	1.7e-05	-0.000272
2.1	-0.003278	-0.000343	1e-06	-0.000344
2.11	0.00168	-0.000425	-7e-06	-0.000418
2.12	0.005845	-0.000237	-1.4e-05	-0.000223
2.13	0.003012	-0.000222	-1.2e-05	-0.00021
2.14	-0.001299	-0.000344	8e-06	-0.000352
2.15	-0.000188	-0.000286	1.6e-05	-0.000302
2.16	0.002486	-0.000183	1.8e-05	-0.000201
2.17	0.000292	-0.00025	1e-06	-0.000251
2.18	0.000592	-0.000343	-8e-06	-0.000335
2.19	0.004151	-0.000323	-2e-06	-0.000321
2.2	0.000938	-0.00031	-1.4e-05	-0.000296
2.21	-0.000296	-0.000185	-2.6e-05	-0.000159
2.22	0.006539	-0.000163	-1.7e-05	-0.000146
2.23	0.003802	-0.000371	-1.4e-05	-0.000357
2.24	-0.002341	-0.000461	-5e-06	-0.000456
2.25	0.001348	-0.000328	1.1e-05	-0.000339
2.26	0.003626	-0.000263	-2e-06	-0.000261
2.27	0.006254	-0.000366	-2.4e-05	-0.000342
2.28	0.012996	-0.000338	-2.2e-05	-0.000316
2.29	0.010681	-0.000192	-1.3e-05	-0.000179
2.3	0.009726	-0.000193	-1.4e-05	-0.000179
2.31	0.013678	-0.000242	-1.1e-05	-0.000231
2.32	0.007828	-0.000244	-1.2e-05	-0.000232
2.33	0.008218	-0.000204	-1.3e-05	-0.000191
2.34	0.013247	-0.000205	-1e-06	-0.000204
2.35	0.009035	-0.000252	2e-06	-0.000254
2.36	0.005689	-0.000191	9e-06	-0.0002
2.37	0.006769	-0.000211	2e-06	-0.000213
2.38	0.008978	-0.000287	-1.9e-05	-0.000268
2.39	0.013059	-0.000285	-5e-06	-0.00028
2.4	0.017409	-0.000309	-1e-06	-0.000308
2.41	0.014651	-0.000373	-1.8e-05	-0.000355
2.42	0.009315	-0.000269	-3e-06	-0.000266
2.43	0.010174	-9e-05	1.5e-05	-0.000105
2.44	0.010483	-0.000157	-4e-06	-0.000153
2.45	0.006616	-0.000231	-1.5e-05	-0.000216
2.46	0.009106	-0.000237	-3e-06	-0.000234
2.47	0.012831	-0.000292	-9e-06	-0.000283
2.48	0.007785	-0.000293	-1.6e-05	-0.000277
2.49	0.003372	-0.000305	-1.2e-05	-0.000293
2.5	0.003821	-0.000331	-3e-05	-0.000301
2.51	0.005594	-0.000282	-3.6e-05	-0.000246
2.52	0.007673	-0.000264	-8e-06	-0.000256
2.53	0.010664	-0.000334	-7e-06	-0.000327
2.54	0.014735	-0.000296	-2.3e-05	-0.000273
2.55	0.016156	-0.000153	-9e-06	-0.000144
2.56	0.009909	-0.000136	0	-0.000136
2.57	0.005624	-0.00018	-1.5e-05	-0.000165
2.58	0.007603	-0.000271	8e-06	-0.000279
2.59	0.008136	-0.000367	2.2e-05	-0.000389
2.6	0.008931	-0.00026	-2.3e-05	-0.000237
2.61	0.00884	-0.00021	-2.9e-05	-0.000181
2.62	0.003391	-0.000248	0	-0.000248
2.63	0.000489	-0.000216	-1.3e-05	-0.000203
2.64	0.00267	-0.000247	-2.9e-05	-0.000218
2.65	0.002406	-0.000324	-1.2e-05	-0.000312
2.66	0.003016	-0.000289	-6e-06	-0.000283
2.67	0.009731	-0.000129	-1.5e-05	-0.000114
2.68	0.012699	-0.000158	-1.7e-05	-0.000141
2.69	0.005981	-0.000256	-2.3e-05	-0.000233
2.7	0.00111	-0.000227	-2.2e-05	-0.000205
2.71	0.002771	-0.000224	-8e-06	-0.000216
2.72	0.00472	-0.000232	-1.5e-05	-0.000217
2.73	0.006738	-0.000237	-1.7e-05	-0.00022
2.74	0.007356	-0.000234	2e-06	-0.000236
2.75	0.003896	-0.000137	-4e-06	-0.000133
2.76	0.004469	-8.4e-05	-1.4e-05	-7e-05
2.77	0.003762	-0.000187	-1.4e-05	-0.000173
2.78	-0.001786	-0.000181	-1.4e-05	-0.000167
2.79	0.002745	-9.7e-05	-5e-06	-9.2e-05
2.8	0.011818	-0.00021	-7e-06	-0.000203
2.81	0.014385	-0.000211	-2.4e-05	-0.000187
2.82	0.014284	4e-06	-2e-05	2.4e-05
2.83	0.009733	-9e-05	-1.1e-05	-7.9e-05
2.84	0.004288	-0.000283	-1.8e-05	-0.000265
2.85	0.007738	-0.000265	-1e-05	-0.000255
2.86	0.011987	-0.000195	8e-06	-0.000203
2.87	0.008609	-0.000186	-5e-06	-0.000181
2.88	0.007937	-0.000213	-2.2e-05	-0.000191
2.89	0.012528	-0.000154	-6e-06	-0.000148
2.9	0.011064	-0.000109	-6e-06	-0.000103
2.91	0.008556	-9e-05	-2.6e-05	-6.4e-05
2.92	0.012914	-7.7e-05	-2.7e-05	-5e-05
2.93	0.013901	-0.000182	-1.4e-05	-0.000168
2.94	0.010012	-0.000272	-8e-06	-0.000264
2.95	0.012373	-0.000232	-1.4e-05	-0.000218
2.96	0.015326	-0.000149	-1.3e-05	-0.000136
2.97	0.009728	-0.000156	4e-06	-0.00016
2.98	0.001372	-0.000152	2e-06	-0.000154
2.99	0.000661	-0.000105	-5e-06	-0.0001
3	0.004551	-8.3e-05	3e-06	-8.6e-05
3.01	0.005074	-9.6e-05	-1.1e-05	-8.5e-05
3.02	0.003737	-0.000148	-1.8e-05	-0.00013
3.03	0.003715	-0.0002	0	-0.0002
3.04	0.006092	-0.000209	-1.2e-05	-0.000197
3.05	0.011074	-9.1e-05	-3.2e-05	-5.9e-05
3.06	0.008726	-5.5e-05	-3.3e-05	-2.2e-05
3.07	-0.002005	-0.000187	-3.3e-05	-0.000154
3.08	-0.003872	-0.000217	-3.4e-05	-0.000183
3.09	0.000632	-0.000187	-3.2e-05	-0.000155
3.1	0.000607	-0.000256	-2.4e-05	-0.000232
3.11	0.000563	-0.000263	5e-06	-0.000268
3.12	0.000581	-0.000243	8e-06	-0.000251
3.13	-0.001545	-0.000326	-2.4e-05	-0.000302
3.14	-0.000378	-0.000263	-2.4e-05	-0.000239
3.15	0.004453	-8.1e-05	-1.3e-05	-6.8e-05
3.16	0.005682	-0.000161	-2.6e-05	-0.000135
3.17	0.000675	-0.000182	-3.3e-05	-0.000149
3.18	-0.002479	-8.2e-05	-3.4e-05	-4.8e-05
3.19	-0.001587	-0.000184	-3.3e-05	-0.000151
3.2	-0.001654	-0.000207	-1.3e-05	-0.000194
3.21	-0.001757	-0.000108	-6e-06	-0.000102
3.22	-0.001382	-0.000136	-2.6e-05	-0.00011
3.23	-0.002724	-0.00019	-3.8e-05	-0.000152
3.24	-0.001894	-0.000202	-3.2e-05	-0.00017
3.25	-0.002347	-0.000272	-2.1e-05	-0.000251
3.26	-0.005133	-0.000218	-3e-05	-0.000188
3.27	-0.00551	-0.000205	-2.4e-05	-0.000181
3.28	-0.007235	-0.000244	-6e-06	-0.000238
3.29	-0.010464	-0.000188	-3.2e-05	-0.000156
3.3	-0.01007	-0.00029	-4.2e-05	-0.000248
3.31	-0.007772	-0.000286	-2.1e-05	-0.000265
3.32	-0.003828	-0.000107	-3.2e-05	-7.5e-05
3.33	-0.002849	-0.000189	-3.7e-05	-0.000152
3.34	-0.006796	-0.000205	-2.4e-05	-0.000181
3.35	-0.005414	-0.000169	-3.9e-05	-0.00013
3.36	-0.005807	-0.000287	-3e-05	-0.000257
3.37	-0.011524	-0.000167	2e-06	-0.000169
3.38	-0.009466	-0.000117	-2.3e-05	-9.4e-05
3.39	-0.005351	-0.000338	-4.2e-05	-0.000296
3.4	-0.00841	-0.000359	-1e-05	-0.000349
3.41	-0.012342	-0.000163	-6e-06	-0.000157
3.42	-0.009898	-0.000115	-3.1e-05	-8.4e-05
3.43	-0.008095	-0.000181	-2.8e-05	-0.000153
3.44	-0.012559	-0.000227	-1.4e-05	-0.000213
3.45	-0.008626	-0.000188	-1.9e-05	-0.000169
3.46	-0.000268	-0.000146	-1e-05	-0.000136
3.47	-0.000402	-0.000262	-7e-06	-0.000255
3.48	-0.003456	-0.00032	-3.3e-05	-0.000287
3.49	-0.006227	-0.000205	-4e-05	-0.000165
3.5	-0.006697	-0.000236	-1.1e-05	-0.000225
3.51	-0.004921	-0.00034	1e-06	-0.000341
3.52	-0.00378	-0.000234	-1.8e-05	-0.000216
3.53	0.000573	-0.000227	-1.6e-05	-0.000211
3.54	0.003786	-0.000329	-1.5e-05	-0.000314
3.55	0.003071	-0.000327	-3.3e-05	-0.000294
3.56	0.004318	-0.000283	-3.4e-05	-0.000249
3.57	0.003123	-0.000225	-2.7e-05	-0.000198
3.58	0.00176	-0.000308	-2.3e-05	-0.000285
3.59	0.00438	-0.000381	-2.5e-05	-0.000356
3.6	0.004889	-0.000352	-2e-05	-0.000332
3.61	0.00433	-0.000272	5e-06	-0.000277
3.62	0.00269	-0.000177	-3e-06	-0.000174
3.63	-0.000107	-0.000264	-4.6e-05	-0.000218
3.64	0.000519	-0.000315	-3.3e-05	-0.000282
3.65	0.001108	-0.000232	-3e-06	-0.000229
3.66	-0.002038	-0.000351	-1.2e-05	-0.000339
3.67	-0.004273	-0.000352	-1.4e-05	-0.000338
3.68	-0.002888	-0.000243	-2.3e-05	-0.00022
3.69	0.002795	-0.00028	-2.9e-05	-0.000251
3.7	0.005632	-0.000286	-1.3e-05	-0.000273
3.71	-0.001029	-0.000202	-2.1e-05	-0.000181
3.72	-0.004817	-0.000217	-2.1e-05	-0.000196
3.73	0.001324	-0.000299	-1.1e-05	-0.000288
3.74	0.007601	-0.00026	-4.1e-05	-0.000219
3.75	0.002809	-0.000205	-6.8e-05	-0.000137
3.76	-0.004338	-0.000196	-5.5e-05	-0.000141
3.77	-0.007354	-0.000173	-2.7e-05	-0.000146
3.78	-0.010219	-0.000137	-2.3e-05	-0.000114
3.79	-0.012969	-0.000125	-3.7e-05	-8.8e-05
3.8	-0.009904	-0.000239	-4.8e-05	-0.000191
3.81	-0.004462	-0.000256	-4.3e-05	-0.000213
3.82	-0.006661	-0.000155	-2.8e-05	-0.000127
3.83	-0.00896	-0.000228	-4.9e-05	-0.000179
3.84	-0.004486	-0.000302	-7.1e-05	-0.000231
3.85	-0.002288	-0.000211	-3.2e-05	-0.000179
3.86	-0.001707	-0.000221	-3e-05	-0.000191
3.87	0.002447	-0.000343	-7.6e-05	-0.000267
3.88	0.002323	-0.000222	-5.7e-05	-0.000165
3.89	-0.000858	-7.1e-05	-7e-06	-6.4e-05
3.9	0.000566	-0.000223	-9e-06	-0.000214
3.91	0.003266	-0.000263	-5.1e-05	-0.000212
3.92	0.001682	-0.000202	-6.8e-05	-0.000134
3.93	-0.001947	-0.000205	-3.7e-05	-0.000168
3.94	-0.003043	-0.000169	-1.4e-05	-0.000155
3.95	-0.002845	-0.000163	-2.2e-05	-0.000141
3.96	-0.005178	-0.000138	-3.7e-05	-0.000101
3.97	-0.005223	-0.000186	-3.4e-05	-0.000152
3.98	-0.000648	-0.000225	-1.7e-05	-0.000208
3.99	0.002829	-0.000142	-2.9e-05	-0.000113
4	0.00269	-6.9e-05	-5e-05	-1.9e-05
4.01	0.001385	-0.000106	-3.1e-05	-7.5e-05
4.02	0.003475	-0.000228	-1.9e-05	-0.000209
4.03	0.00639	-0.000196	-2.1e-05	-0.000175
4.04	0.004448	-7.4e-05	-1.5e-05	-5.9e-05
4.05	0.000698	-9.7e-05	-4.9e-05	-4.8e-05
4.06	0.000454	-0.000208	-6.3e-05	-0.000145
4.07	0.00171	-0.000232	-2.1e-05	-0.000211
4.08	-0.000428	-3.5e-05	-1.1e-05	-2.4e-05
4.09	-0.004419	6e-05	-3e-05	9e-05
4.1	-0.005817	-8.8e-05	-2.7e-05	-6.1e-05
4.11	-0.002685	-0.000173	-2.7e-05	-0.000146
4.12	0.001176	-0.000154	-5.6e-05	-9.8e-05
4.13	0.003403	-0.000221	-6.7e-05	-0.000154
4.14	0.002266	-0.000312	-4.2e-05	-0.00027
4.15	-0.001912	-0.000174	-1.6e-05	-0.000158
4.16	-0.002476	-0.000126	-2.1e-05	-0.000105
4.17	-0.001481	-0.000238	-4.3e-05	-0.000195
4.18	-0.003072	-0.000124	-5.1e-05	-7.3e-05
4.19	-0.001455	-3.9e-05	-3.6e-05	-3e-06
4.2	0.002458	-0.000164	-2.5e-05	-0.000139
4.21	0.005141	-0.000231	-3.6e-05	-0.000195
4.22	0.005677	-6.4e-05	-4.2e-05	-2.2e-05
4.23	0.001767	3.8e-05	-4.3e-05	8.1e-05
4.24	-0.001568	-0.000134	-4.4e-05	-9e-05
4.25	-0.004366	-0.000213	-3.9e-05	-0.000174
4.26	-0.004874	-0.000156	-3.3e-05	-0.000123
4.27	0.002467	-0.000201	-3.8e-05	-0.000163
4.28	0.006282	-0.000167	-3.7e-05	-0.00013
4.29	0.001173	-7e-06	-2.8e-05	2.1e-05
4.3	0.005317	-0.000159	-5.1e-05	-0.000108
4.31	0.00834	-0.000333	-7.9e-05	-0.000254
4.32	-0.001941	-0.000122	-6e-05	-6.2e-05
4.33	-0.003895	-4.1e-05	-2.3e-05	-1.8e-05
4.34	0.002329	-0.000259	-1.8e-05	-0.000241
4.35	0.003101	-0.000229	-3.6e-05	-0.000193
4.36	0.001268	-3.4e-05	-5.3e-05	1.9e-05
4.37	-0.0015	-0.000138	-6.1e-05	-7.7e-05
4.38	-0.002572	-0.00025	-5.1e-05	-0.000199
4.39	-0.00126	-0.000157	-4.5e-05	-0.000112
4.4	-0.001062	-0.000147	-3.9e-05	-0.000108
4.41	0.00121	-0.000181	-2.6e-05	-0.000155
4.42	0.000498	-6.4e-05	-3.7e-05	-2.7e-05
4.43	-0.003303	5.1e-05	-5.1e-05	0.000102
4.44	-0.001737	2.9e-05	-4.8e-05	7.7e-05
4.45	0.000221	-1.7e-05	-4.1e-05	2.4e-05
4.46	-0.001558	-2e-05	-3.8e-05	1.8e-05
4.47	-0.000945	-1.4e-05	-3.4e-05	2e-05
4.48	-0.000383	-0.000132	-2.3e-05	-0.000109
4.49	0.002634	-0.000153	-3.4e-05	-0.000119
4.5	0.008597	-2.3e-05	-5.1e-05	2.8e-05
4.51	0.008496	-2.3e-05	-5e-05	2.7e-05
4.52	0.003307	-0.00011	-4.2e-05	-6.8e-05
4.53	0.000617	-0.000143	-3.9e-05	-0.000104
4.54	0.003622	-0.000111	-5.1e-05	-6e-05
4.55	0.00494	-4.2e-05	-5.2e-05	1e-05
4.56	0.003895	-0.000108	-4.6e-05	-6.2e-05
4.57	0.004377	-0.000242	-4.2e-05	-0.0002
4.58	0.000797	-0.000169	-3.3e-05	-0.000136
4.59	-0.002439	-6.2e-05	-3.1e-05	-3.1e-05
4.6	-0.000458	-4.9e-05	-4.3e-05	-6e-06
4.61	-7.6e-05	2e-06	-5.2e-05	5.4e-05
4.62	-0.002157	-9e-05	-4.7e-05	-4.3e-05
4.63	-0.004554	-0.000295	-4.2e-05	-0.000253
4.64	-0.007115	-0.000231	-6.4e-05	-0.000167
4.65	-0.006299	4.3e-05	-5.7e-05	0.0001
4.66	-0.005078	5.6e-05	-2.2e-05	7.8e-05
4.67	-0.002692	-7.5e-05	-2.3e-05	-5.2e-05
4.68	0.001282	-0.000119	-3.9e-05	-8e-05
4.69	0.002855	-0.000225	-4.3e-05	-0.000182
4.7	0.004084	-0.000255	-3.6e-05	-0.000219
4.71	-0.000145	-0.00017	-3.2e-05	-0.000138
4.72	-0.007095	-0.0001	-2.9e-05	-7.1e-05
4.73	-0.005734	-0.000123	-2.8e-05	-9.5e-05
4.74	-0.000916	-0.000266	-4.5e-05	-0.000221
4.75	0.000264	-0.000212	-6e-05	-0.000152
4.76	-0.002037	-2.1e-05	-5e-05	2.9e-05
4.77	-0.005445	-0.000121	-4.3e-05	-7.8e-05
4.78	-0.004599	-0.000247	-4.7e-05	-0.0002
4.79	0.001401	-0.000214	-5e-05	-0.000164
4.8	0.004302	-0.000173	-6.4e-05	-0.000109
4.81	0.001835	-0.000199	-6.5e-05	-0.000134
4.82	0.002027	-0.000158	-4.3e-05	-0.000115
4.83	0.00744	-0.000101	-4.4e-05	-5.7e-05
4.84	0.007042	-0.000159	-5.2e-05	-0.000107
4.85	0.001408	-0.00014	-6.3e-05	-7.7e-05
4.86	-1.9e-05	-0.000176	-8.1e-05	-9.5e-05
4.87	-0.002252	-0.000285	-6.7e-05	-0.000218
4.88	-0.002751	-0.000227	-5e-05	-0.000177
4.89	0.000234	-0.000153	-5e-05	-0.000103
4.9	0.002465	-0.000191	-4.9e-05	-0.000142
4.91	0.004944	-0.000289	-4.3e-05	-0.000246
4.92	0.004212	-0.000307	-4.4e-05	-0.000263
4.93	-0.000657	-0.000137	-4.8e-05	-8.9e-05
4.94	-0.003356	-0.000141	-5.2e-05	-8.9e-05
4.95	0.00069	-0.000308	-5.8e-05	-0.00025
4.96	0.003666	-0.000189	-5e-05	-0.000139
4.97	0.004993	-5.6e-05	-4.8e-05	-8e-06
4.98	0.004433	-0.000197	-7.8e-05	-0.000119
4.99	-0.002142	-0.000304	-8.2e-05	-0.000222
5	-0.004477	-0.000254	-4.5e-05	-0.000209
5.01	0.000933	-0.0002	-3.9e-05	-0.000161
5.02	0.000588	-0.000235	-6.5e-05	-0.00017
5.03	-0.005021	-0.000118	-4.9e-05	-6.9e-05
5.04	-0.005028	-8.4e-05	-1.7e-05	-6.7e-05
5.05	-0.001172	-0.000228	-6.1e-05	-0.000167
5.06	0.000619	-0.000131	-9.2e-05	-3.9e-05
5.07	-0.002175	-7.7e-05	-5.1e-05	-2.6e-05
5.08	-0.001168	-0.000172	-4.1e-05	-0.000131
5.09	0.002113	-0.000183	-5.4e-05	-0.000129
5.1	-0.004519	-0.000272	-5.5e-05	-0.000217
5.11	-0.008594	-0.000288	-5.4e-05	-0.000234
5.12	-0.00285	-0.000197	-4e-05	-0.000157
5.13	-0.000756	-0.0002	-4.5e-05	-0.000155
5.14	-0.000837	-0.000137	-5.6e-05	-8.1e-05
5.15	0.002326	-5.3e-05	-5.8e-05	5e-06
5.16	-0.000302	-0.000241	-6.9e-05	-0.000172
5.17	-0.004271	-0.000371	-6.5e-05	-0.000306
5.18	-0.003259	-0.000167	-5.7e-05	-0.00011
5.19	-0.004366	-0.00017	-7e-05	-0.0001
5.2	-0.009709	-0.0003	-6.8e-05	-0.000232
5.21	-0.013974	-0.000171	-6e-05	-0.000111
5.22	-0.013075	-0.000169	-5.6e-05	-0.000113
5.23	-0.005121	-0.000248	-5.2e-05	-0.000196
5.24	0.000553	-0.000153	-6.8e-05	-8.5e-05
5.25	-0.001609	-0.000103	-7.2e-05	-3.1e-05
5.26	-0.001975	-0.000185	-6e-05	-0.000125
5.27	-0.000713	-0.000235	-5.9e-05	-0.000176
5.28	-0.001729	-0.000177	-5.5e-05	-0.000122
5.29	0.0008	-0.000105	-4.3e-05	-6.2e-05
5.3	0.001038	-6.3e-05	-4.8e-05	-1.5e-05
5.31	-0.001885	-7.4e-05	-6.3e-05	-1.1e-05
5.32	0.001233	-0.000213	-6.3e-05	-0.00015
5.33	0.00116	-0.000254	-5.9e-05	-0.000195
5.34	-0.004898	-0.000123	-6.7e-05	-5.6e-05
5.35	-0.00256	-7.5e-05	-6.9e-05	-6e-06
5.36	0.002429	-8.6e-05	-5.6e-05	-3e-05
5.37	-0.002076	-8.2e-05	-5.4e-05	-2.8e-05
5.38	-0.006543	-0.000123	-6.1e-05	-6.2e-05
5.39	-0.004529	-0.000123	-5.1e-05	-7.2e-05
5.4	-0.00074	-4.1e-05	-3.9e-05	-2e-06
5.41	-0.001616	-0.000122	-4.7e-05	-7.5e-05
5.42	-0.005139	-0.000188	-7.4e-05	-0.000114
5.43	-0.001671	-4.6e-05	-8.5e-05	3.9e-05
5.44	0.00157	-8.6e-05	-7.5e-05	-1.1e-05
5.45	0.000779	-0.000164	-5.8e-05	-0.000106
5.46	0.004182	-5.9e-05	-5.1e-05	-8e-06
5.47	0.003103	-2.3e-05	-6.3e-05	4e-05
5.48	-0.006547	-8.9e-05	-6.3e-05	-2.6e-05
5.49	-0.007266	-0.00017	-5.4e-05	-0.000116
5.5	-0.000708	-0.000156	-6.1e-05	-9.5e-05
5.51	-0.001362	-0.00013	-6.6e-05	-6.4e-05
5.52	0.000885	-0.000203	-5.4e-05	-0.000149
5.53	0.005796	-0.000146	-6.2e-05	-8.4e-05
5.54	0.004297	-1.8e-05	-8.3e-05	6.5e-05
5.55	0.001616	-8e-05	-6.6e-05	-1.4e-05
5.56	-0.000896	-6.5e-05	-5.1e-05	-1.4e-05
5.57	-0.001459	-6.6e-05	-6.5e-05	-1e-06
5.58	0.000859	-0.000168	-6e-05	-0.000108
5.59	-0.001531	-0.00013	-5e-05	-8e-05
5.6	-0.004008	-0.000134	-6.2e-05	-7.2e-05
5.61	0.00091	-0.000193	-6.7e-05	-0.000126
5.62	0.003629	-0.000137	-5e-05	-8.7e-05
5.63	0.002334	-0.000108	-4.8e-05	-6e-05
5.64	0.005779	-9e-06	-7.4e-05	6.5e-05
5.65	0.010688	0.000272	-8.1e-05	0.000353
5.66	0.007947	0.000589	-6.1e-05	0.00065
5.67	0.001893	0.000982	-5.7e-05	0.001039
5.68	0.007161	0.001703	-6.6e-05	0.001769
5.69	0.014908	0.002385	-6.4e-05	0.002449
5.7	0.016978	0.002922	-5.4e-05	0.002976
5.71	0.023954	0.003722	-4.9e-05	0.003771
5.72	0.028468	0.004671	-7e-05	0.004741
5.73	0.027174	0.005435	-8.5e-05	0.00552
5.74	0.033583	0.006136	-6.9e-05	0.006205
5.75	0.042855	0.007059	-5.9e-05	0.007118
5.76	0.044802	0.008144	-5.9e-05	0.008203
5.77	0.047143	0.009111	-6.2e-05	0.009173
5.78	0.048847	0.010056	-7.4e-05	0.01013
5.79	0.043498	0.010937	-8.8e-05	0.011025
5.8	0.048764	0.011682	-9.3e-05	0.011775
5.81	0.064928	0.012618	-7.7e-05	0.012695
5.82	0.070788	0.01363	-6.2e-05	0.013692
5.83	0.072362	0.014485	-8e-05	0.014565
5.84	0.077451	0.015515	-9e-05	0.015605
5.85	0.082401	0.01664	-6.7e-05	0.016707
5.86	0.091674	0.017716	-7e-05	0.017786
5.87	0.097662	0.018813	-8.3e-05	0.018896
5.88	0.095909	0.019895	-7.6e-05	0.019971
5.89	0.099505	0.021011	-8.1e-05	0.021092
5.9	0.108198	0.022123	-9.7e-05	0.02222
5.91	0.111256	0.02307	-0.000102	0.023172
5.92	0.107963	0.024026	-0.000109	0.024135
5.93	0.111472	0.025232	-0.000106	0.025338
5.94	0.121187	0.026352	-8.7e-05	0.026439
5.95	0.126799	0.027208	-9.9e-05	0.027307
5.96	0.130322	0.028185	-0.000131	0.028316
5.97	0.134209	0.02922	-0.000138	0.029358
5.98	0.14023	0.030187	-0.000123	0.03031
5.99	0.148962	0.031286	-0.000135	0.031421
6	0.152294	0.032492	-0.000145	0.032637
6.01	0.15119	0.033536	-0.000127	0.033663
6.02	0.155997	0.03446	-0.000133	0.034593
6.03	0.166038	0.035447	-0.000154	0.035601
6.04	0.170829	0.036578	-0.000159	0.036737
6.05	0.169951	0.037562	-0.000167	0.037729
6.06	0.170196	0.038539	-0.00018	0.038719
6.07	0.170505	0.039575	-0.000189	0.039764
6.08	0.17293	0.040565	-0.000196	0.040761
6.09	0.178294	0.041552	-0.000206	0.041758
6.1	0.182676	0.042542	-0.000206	0.042748
6.11	0.188942	0.043495	-0.000206	0.043701
6.12	0.197866	0.044491	-0.000225	0.044716
6.13	0.203257	0.045578	-0.000252	0.04583
6.14	0.206545	0.046634	-0.000275	0.046909
6.15	0.212104	0.047682	-0.000294	0.047976
6.16	0.217686	0.048658	-0.000318	0.048976
6.17	0.223194	0.04957	-0.000348	0.049918
6.18	0.228603	0.050591	-0.000386	0.050977
6.19	0.229486	0.0517	-0.000546	0.052246
6.2	0.22768	0.052687	-0.001399	0.054086
6.21	0.234698	0.053643	-0.003413	0.057056
6.22	0.244741	0.054655	-0.004834	0.059489
6.23	0.244039	0.055646	-0.004499	0.060145
6.24	0.244906	0.056671	-0.004246	0.060917
6.25	0.252503	0.057823	-0.004585	0.062408
6.26	0.249826	0.058848	-0.004564	0.063412
6.27	0.249531	0.059726	-0.00451	0.064236
6.28	0.261982	0.060811	-0.004742	0.065553
6.29	0.268396	0.061935	-0.005005	0.06694
6.3	0.269874	0.062903	-0.005476	0.068379
6.31	0.273858	0.063978	-0.006088	0.070066
6.32	0.276055	0.065076	-0.006439	0.071515
6.33	0.280967	0.066062	-0.006705	0.072767
6.34	0.287943	0.06718	-0.007109	0.074289
6.35	0.287529	0.068265	-0.007524	0.075789
6.36	0.287804	0.069052	-0.007967	0.077019
6.37	0.292233	0.070042	-0.008459	0.078501
6.38	0.292496	0.071233	-0.008855	0.080088
6.39	0.294925	0.072093	-0.009194	0.081287
6.4	0.305164	0.073004	-0.009645	0.082649
6.41	0.315082	0.074126	-0.010192	0.084318
6.42	0.317103	0.075037	-0.010644	0.085681
6.43	0.31631	0.07598	-0.010939	0.086919
6.44	0.322277	0.07709	-0.011184	0.088274
6.45	0.329436	0.078123	-0.01146	0.089583
6.46	0.329243	0.079177	-0.011791	0.090968
6.47	0.329388	0.080242	-0.01217	0.092412
6.48	0.333078	0.081184	-0.012584	0.093768
6.49	0.338883	0.082111	-0.01296	0.095071
6.5	0.347257	0.083101	-0.013257	0.096358
6.51	0.351945	0.084063	-0.013564	0.097627
6.52	0.351056	0.085177	-0.013925	0.099102
6.53	0.351528	0.086334	-0.014296	0.10063
6.54	0.358449	0.087199	-0.014632	0.101831
6.55	0.3621	0.08814	-0.01493	0.10307
6.56	0.359724	0.089321	-0.015179	0.1045
6.57	0.365052	0.090314	-0.015427	0.105741
6.58	0.375672	0.091174	-0.015689	0.106863
6.59	0.380175	0.092285	-0.015898	0.108183
6.6	0.383253	0.093479	-0.016102	0.109581
6.61	0.387932	0.094409	-0.016389	0.110798
6.62	0.391482	0.09547	-0.016722	0.112192
6.63	0.397112	0.096564	-0.017124	0.113688
6.64	0.399461	0.097488	-0.017588	0.115076
6.65	0.400776	0.098671	-0.017981	0.116652
6.66	0.404424	0.0998	-0.018275	0.118075
6.67	0.409809	0.100648	-0.018592	0.11924
6.68	0.418395	0.101651	-0.01895	0.120601
6.69	0.424475	0.102637	-0.019278	0.121915
6.7	0.424549	0.103513	-0.019608	0.123121
6.71	0.428044	0.104589	-0.02002	0.124609
6.72	0.438299	0.10576	-0.020511	0.126271
6.73	0.441205	0.106751	-0.021097	0.127848
6.74	0.442265	0.107725	-0.021719	0.129444
6.75	0.454066	0.108863	-0.022104	0.130967
6.76	0.462781	0.109926	-0.02224	0.132166
6.77	0.465207	0.110833	-0.022368	0.133201
6.78	0.472783	0.111728	-0.022546	0.134274
6.79	0.475013	0.112649	-0.022797	0.135446
6.8	0.471868	0.113654	-0.023134	0.136788
6.81	0.474917	0.114755	-0.023483	0.138238
6.82	0.479471	0.11573	-0.023823	0.139553
6.83	0.487997	0.116572	-0.024194	0.140766
6.84	0.498924	0.117591	-0.024673	0.142264
6.85	0.503898	0.118675	-0.025318	0.143993
6.86	0.502813	0.119681	-0.025967	0.145648
6.87	0.506708	0.120709	-0.026417	0.147126
6.88	0.514367	0.121653	-0.026726	0.148379
6.89	0.515	0.122552	-0.02703	0.149582
6.9	0.516952	0.123721	-0.027366	0.151087
6.91	0.523674	0.124868	-0.027775	0.152643
6.92	0.526752	0.125739	-0.028231	0.15397
6.93	0.52868	0.126783	-0.028679	0.155462
6.94	0.532137	0.127866	-0.029212	0.157078
6.95	0.537455	0.128763	-0.029871	0.158634
6.96	0.54098	0.129859	-0.030397	0.160256
6.97	0.540176	0.131008	-0.030669	0.161677
6.98	0.544328	0.131853	-0.030919	0.162772
6.99	0.551335	0.132898	-0.031271	0.164169
7	0.555228	0.13412	-0.031646	0.165766
7.01	0.562152	0.135059	-0.032014	0.167073
7.02	0.567724	0.136038	-0.032454	0.168492
7.03	0.568527	0.137247	-0.032987	0.170234
7.04	0.573422	0.138257	-0.033518	0.171775
7.05	0.579886	0.139078	-0.033975	0.173053
7.06	0.580666	0.14022	-0.03433	0.17455
7.07	0.582474	0.141259	-0.034629	0.175888
7.08	0.589625	0.142081	-0.034974	0.177055
7.09	0.592697	0.143245	-0.035451	0.178696
7.1	0.595075	0.144304	-0.036062	0.180366
7.11	0.602903	0.145126	-0.036625	0.181751
7.12	0.604088	0.146313	-0.037	0.183313
7.13	0.602153	0.147375	-0.037296	0.184671
7.14	0.60923	0.148115	-0.037579	0.185694
7.15	0.616167	0.149234	-0.037845	0.187079
7.16	0.617245	0.150473	-0.038172	0.188645
7.17	0.618472	0.151325	-0.038623	0.189948
7.18	0.625938	0.152333	-0.039139	0.191472
7.19	0.631993	0.153393	-0.039584	0.192977
7.2	0.631586	0.154121	-0.039905	0.194026
7.21	0.633842	0.155111	-0.040162	0.195273
7.22	0.636864	0.156312	-0.04047	0.196782
7.23	0.640447	0.157259	-0.04089	0.198149
7.24	0.64892	0.158246	-0.041336	0.199582
7.25	0.657154	0.159316	-0.041741	0.201057
7.26	0.659113	0.160331	-0.042127	0.202458
7.27	0.660113	0.161356	-0.042467	0.203823
7.28	0.665698	0.162424	-0.042736	0.20516
7.29	0.669279	0.163442	-0.043049	0.206491
7.3	0.67391	0.164398	-0.043446	0.207844
7.31	0.683537	0.165447	-0.043802	0.209249
7.32	0.686388	0.166429	-0.044107	0.210536
7.33	0.685471	0.1674	-0.044421	0.211821
7.34	0.692004	0.168536	-0.044735	0.213271
7.35	0.696411	0.1695	-0.045091	0.214591
7.36	0.692712	0.170386	-0.045486	0.215872
7.37	0.69438	0.171518	-0.045879	0.217397
7.38	0.700926	0.172605	-0.04624	0.218845
7.39	0.702588	0.173494	-0.046511	0.220005
7.4	0.705565	0.174596	-0.046765	0.221361
7.41	0.714425	0.175705	-0.047092	0.222797
7.42	0.725143	0.176525	-0.047467	0.223992
7.43	0.733482	0.177585	-0.047835	0.22542
7.44	0.739647	0.178821	-0.048225	0.227046
7.45	0.746499	0.179724	-0.048714	0.228438
7.46	0.754508	0.180739	-0.049227	0.229966
7.47	0.761457	0.181939	-0.049619	0.231558
7.48	0.761265	0.182799	-0.049939	0.232738
7.49	0.762367	0.183687	-0.050324	0.234011
7.5	0.771055	0.184827	-0.050752	0.235579
7.51	0.776673	0.185804	-0.051159	0.236963
7.52	0.778761	0.186736	-0.051578	0.238314
7.53	0.784362	0.187803	-0.052034	0.239837
7.54	0.787244	0.188796	-0.052521	0.241317
7.55	0.78989	0.189769	-0.0531	0.242869
7.56	0.798036	0.190788	-0.053746	0.244534
7.57	0.803359	0.191767	-0.05429	0.246057
7.58	0.807502	0.19286	-0.05475	0.24761
7.59	0.815243	0.193956	-0.055236	0.249192
7.6	0.818721	0.194782	-0.055686	0.250468
7.61	0.819255	0.195697	-0.056074	0.251771
7.62	0.823624	0.196855	-0.056428	0.253283
7.63	0.825556	0.197895	-0.056757	0.254652
7.64	0.825678	0.198867	-0.057059	0.255926
7.65	0.831279	0.199864	-0.057317	0.257181
7.66	0.837202	0.200796	-0.05759	0.258386
7.67	0.842063	0.201834	-0.057964	0.259798
7.68	0.84917	0.203023	-0.058461	0.261484
7.69	0.853911	0.204029	-0.059148	0.263177
7.7	0.858513	0.204859	-0.05996	0.264819
7.71	0.867657	0.205978	-0.060511	0.266489
7.72	0.874704	0.207222	-0.060711	0.267933
7.73	0.877337	0.208129	-0.060889	0.269018
7.74	0.878779	0.209128	-0.061152	0.27028
7.75	0.881799	0.210328	-0.06143	0.271758
7.76	0.887322	0.211248	-0.061884	0.273132
7.77	0.891824	0.212107	-0.062622	0.274729
7.78	0.893929	0.213207	-0.063338	0.276545
7.79	0.896111	0.214206	-0.063725	0.277931
7.8	0.897569	0.215122	-0.063881	0.279003
7.81	0.901542	0.216193	-0.064031	0.280224
7.82	0.903222	0.217164	-0.064201	0.281365
7.83	0.89937	0.218096	-0.064357	0.282453
7.84	0.903308	0.219268	-0.064513	0.283781
7.85	0.914028	0.220297	-0.064674	0.284971
7.86	0.915257	0.221176	-0.064879	0.286055
7.87	0.914568	0.222428	-0.065159	0.287587
7.88	0.922782	0.223626	-0.065495	0.289121
7.89	0.928141	0.22439	-0.06586	0.29025
7.9	0.928913	0.225274	-0.066189	0.291463
7.91	0.929449	0.226395	-0.066431	0.292826
7.92	0.928496	0.227385	-0.066622	0.294007
7.93	0.931481	0.22832	-0.066809	0.295129
7.94	0.941452	0.229322	-0.067004	0.296326
7.95	0.948512	0.230234	-0.067213	0.297447
7.96	0.948355	0.231278	-0.06742	0.298698
7.97	0.948415	0.232471	-0.067633	0.300104
7.98	0.94853	0.233401	-0.067855	0.301256
7.99	0.946205	0.234344	-0.068052	0.302396
8	0.942077	0.23562	-0.068227	0.303847
8.01	0.943188	0.236631	-0.06839	0.305021
8.02	0.947737	0.237443	-0.068526	0.305969
8.03	0.949672	0.238553	-0.068641	0.307194
8.04	0.953984	0.239583	-0.068759	0.308342
8.05	0.959972	0.240425	-0.068842	0.309267
8.06	0.962265	0.241451	-0.06891	0.310361
8.07	0.961973	0.242507	-0.069012	0.311519
8.08	0.962156	0.243445	-0.069117	0.312562
8.09	0.964286	0.244534	-0.069266	0.3138
8.1	0.967944	0.245603	-0.069513	0.315116
8.11	0.97333	0.246533	-0.069778	0.316311
8.12	0.975741	0.247664	-0.069963	0.317627
8.13	0.975721	0.248654	-0.070093	0.318747
8.14	0.978312	0.24947	-0.070232	0.319702
8.15	0.980965	0.250625	-0.070383	0.321008
8.16	0.986168	0.251662	-0.070541	0.322203
8.17	0.996781	0.252413	-0.070706	0.323119
8.18	1.00266	0.253558	-0.070852	0.32441
8.19	1.00058	0.254676	-0.07099	0.325666
8.2	0.998687	0.255385	-0.071147	0.326532
8.21	1.0024	0.256333	-0.071352	0.327685
8.22	1.0098	0.257447	-0.071659	0.329106
8.23	1.0109	0.258407	-0.071997	0.330404
8.24	1.00931	0.259419	-0.072248	0.331667
8.25	1.0164	0.260498	-0.072467	0.332965
8.26	1.02551	0.261364	-0.072716	0.33408
8.27	1.02548	0.262333	-0.073014	0.335347
8.28	1.02188	0.263479	-0.07344	0.336919
8.29	1.0258	0.264451	-0.073958	0.338409
8.3	1.03226	0.265341	-0.074359	0.3397
8.31	1.03415	0.266395	-0.074593	0.340988
8.32	1.03816	0.267459	-0.074813	0.342272
8.33	1.04683	0.268446	-0.075092	0.343538
8.34	1.05515	0.269564	-0.075394	0.344958
8.35	1.05946	0.270567	-0.075683	0.34625
8.36	1.06167	0.27147	-0.075966	0.347436
8.37	1.06689	0.272597	-0.076221	0.348818
8.38	1.07122	0.273638	-0.076402	0.35004
8.39	1.07058	0.274559	-0.07658	0.351139
8.4	1.07538	0.275737	-0.076852	0.352589
8.41	1.08716	0.276849	-0.077163	0.354012
8.42	1.09479	0.277704	-0.077463	0.355167
8.43	1.10002	0.278729	-0.07772	0.356449
8.44	1.10304	0.279821	-0.077902	0.357723
8.45	1.10301	0.280713	-0.078079	0.358792
8.46	1.11012	0.281728	-0.078284	0.360012
8.47	1.11741	0.28296	-0.078474	0.361434
8.48	1.11786	0.283897	-0.078699	0.362596
8.49	1.12369	0.284817	-0.078996	0.363813
8.5	1.13058	0.285979	-0.079329	0.365308
8.51	1.13051	0.286925	-0.07973	0.366655
8.52	1.1339	0.287844	-0.08019	0.368034
8.53	1.14132	0.28903	-0.080644	0.369674
8.54	1.14741	0.290093	-0.081025	0.371118
8.55	1.15474	0.290952	-0.081294	0.372246
8.56	1.16069	0.291937	-0.081505	0.373442
8.57	1.16285	0.292905	-0.081699	0.374604
8.58	1.16379	0.293752	-0.081876	0.375628
8.59	1.16588	0.294811	-0.08209	0.376901
8.6	1.172	0.295846	-0.082397	0.378243
8.61	1.17928	0.296724	-0.082763	0.379487
8.62	1.18455	0.297768	-0.083163	0.380931
8.63	1.19008	0.298771	-0.083583	0.382354
8.64	1.19354	0.299634	-0.083955	0.383589
8.65	1.19278	0.300628	-0.084301	0.384929
8.66	1.19183	0.301687	-0.084829	0.386516
8.67	1.19576	0.302647	-0.085904	0.388551
8.68	1.20305	0.303675	-0.087567	0.391242
8.69	1.20723	0.304779	-0.088712	0.393491
8.7	1.20838	0.305744	-0.088706	0.39445
8.71	1.21305	0.306842	-0.088571	0.395413
8.72	1.22038	0.308032	-0.088761	0.396793
8.73	1.22684	0.308902	-0.088969	0.397871
8.74	1.23211	0.309826	-0.08929	0.399116
8.75	1.23301	0.310968	-0.089605	0.400573
8.76	1.23119	0.311986	-0.089827	0.401813
8.77	1.23011	0.312998	-0.090269	0.403267
8.78	1.23546	0.31409	-0.090916	0.405006
8.79	1.24608	0.31504	-0.091397	0.406437
8.8	1.2475	0.31597	-0.091602	0.407572
8.81	1.24685	0.317072	-0.091965	0.409037
8.82	1.25584	0.318067	-0.092588	0.410655
8.83	1.26073	0.319011	-0.092852	0.411863
8.84	1.26166	0.320175	-0.092793	0.412968
8.85	1.26984	0.32125	-0.092964	0.414214
8.86	1.28105	0.322102	-0.093301	0.415403
8.87	1.28736	0.323059	-0.093549	0.416608
8.88	1.29029	0.324134	-0.093874	0.418008
8.89	1.29214	0.325133	-0.0946	0.419733
8.9	1.29192	0.326054	-0.095393	0.421447
8.91	1.29577	0.327028	-0.09564	0.422668
8.92	1.30436	0.327992	-0.095641	0.423633
8.93	1.31472	0.329042	-0.095865	0.424907
8.94	1.3187	0.330131	-0.096148	0.426279
8.95	1.31556	0.330976	-0.096376	0.427352
8.96	1.32047	0.331843	-0.096797	0.42864
8.97	1.33035	0.332965	-0.09759	0.430555
8.98	1.33161	0.333997	-0.09828	0.432277
8.99	1.33466	0.334939	-0.098382	0.433321
9	1.34559	0.335985	-0.098337	0.434322
9.01	1.35074	0.337023	-0.09848	0.435503
9.02	1.35203	0.338047	-0.098625	0.436672
9.03	1.35623	0.339125	-0.098951	0.438076
9.04	1.3635	0.339972	-0.09984	0.439812
9.05	1.37007	0.340848	-0.101012	0.44186
9.06	1.37188	0.342152	-0.101501	0.443653
9.07	1.38049	0.34321	-0.101345	0.444555
9.08	1.3934	0.344009	-0.101388	0.445397
9.09	1.39491	0.345192	-0.101538	0.44673
9.1	1.39404	0.346244	-0.101543	0.447787
9.11	1.39878	0.347095	-0.10167	0.448765
9.12	1.40362	0.348275	-0.10199	0.450265
9.13	1.40967	0.349356	-0.10243	0.451786
9.14	1.41561	0.350225	-0.102849	0.453074
9.15	1.41813	0.351224	-0.103031	0.454255
9.16	1.42235	0.352327	-0.103126	0.455453
9.17	1.42936	0.353354	-0.103455	0.456809
9.18	1.43376	0.354477	-0.10407	0.458547
9.19	1.43683	0.355524	-0.104769	0.460293
9.2	1.44103	0.356377	-0.105317	0.461694
9.21	1.4463	0.357481	-0.105705	0.463186
9.22	1.44834	0.358604	-0.105948	0.464552
9.23	1.44617	0.359519	-0.106108	0.465627
9.24	1.45196	0.360616	-0.106455	0.467071
9.25	1.46146	0.361689	-0.107093	0.468782
9.26	1.46288	0.362429	-0.107628	0.470057
9.27	1.46188	0.363362	-0.107783	0.471145
9.28	1.464	0.364493	-0.107907	0.4724
9.29	1.46667	0.365322	-0.108186	0.473508
9.3	1.46915	0.36628	-0.108498	0.474778
9.31	1.47542	0.367472	-0.109042	0.476514
9.32	1.48212	0.36836	-0.110001	0.478361
9.33	1.48624	0.369305	-0.11083	0.480135
9.34	1.48797	0.370518	-0.111028	0.481546
9.35	1.49087	0.371417	-0.111062	0.482479
9.36	1.49933	0.372178	-0.111279	0.483457
9.37	1.50628	0.373223	-0.11146	0.484683
9.38	1.50887	0.374234	-0.111586	0.48582
9.39	1.51225	0.375038	-0.111802	0.48684
9.4	1.52183	0.376101	-0.112207	0.488308
9.41	1.5267	0.37723	-0.112813	0.490043
9.42	1.52019	0.378104	-0.113353	0.491457
9.43	1.52164	0.379136	-0.113762	0.492898
9.44	1.53156	0.380229	-0.114247	0.494476
9.45	1.53707	0.381139	-0.114705	0.495844
9.46	1.53681	0.382155	-0.115107	0.497262
9.47	1.53504	0.383246	-0.11585	0.499096
9.48	1.53738	0.38424	-0.116914	0.501154
9.49	1.54441	0.385295	-0.117615	0.50291
9.5	1.5487	0.386381	-0.117813	0.504194
9.51	1.54809	0.387223	-0.117972	0.505195
9.52	1.55294	0.388155	-0.118165	0.50632
9.53	1.5589	0.389425	-0.118324	0.507749
9.54	1.56026	0.390516	-0.118645	0.509161
9.55	1.56531	0.391346	-0.119337	0.510683
9.56	1.57038	0.392464	-0.120327	0.512791
9.57	1.57546	0.393666	-0.121041	0.514707
9.58	1.58138	0.3946	-0.121228	0.515828
9.59	1.58228	0.395613	-0.121344	0.516957
9.6	1.58545	0.396637	-0.121625	0.518262
9.61	1.59521	0.39756	-0.122059	0.519619
9.62	1.59783	0.398615	-0.122706	0.521321
9.63	1.59603	0.399597	-0.123347	0.522944
9.64	1.60263	0.400491	-0.123722	0.524213
9.65	1.60869	0.401573	-0.123915	0.525488
9.66	1.60833	0.402614	-0.124097	0.526711
9.67	1.60986	0.40352	-0.124336	0.527856
9.68	1.61579	0.404506	-0.124736	0.529242
9.69	1.62295	0.405445	-0.125398	0.530843
9.7	1.62701	0.406344	-0.1262	0.532544
9.71	1.6284	0.407403	-0.126889	0.534292
9.72	1.63327	0.408435	-0.12734	0.535775
9.73	1.64181	0.409375	-0.127635	0.53701
9.74	1.64785	0.410248	-0.127934	0.538182
9.75	1.64828	0.411195	-0.128298	0.539493
9.76	1.65189	0.412316	-0.128663	0.540979
9.77	1.66323	0.413375	-0.128984	0.542359
9.78	1.66736	0.41431	-0.129311	0.543621
9.79	1.66716	0.415385	-0.129693	0.545078
9.8	1.67655	0.416439	-0.130097	0.546536
9.81	1.68681	0.417348	-0.13047	0.547818
9.82	1.69188	0.418398	-0.130902	0.5493
9.83	1.69405	0.419503	-0.131433	0.550936
9.84	1.69762	0.420431	-0.131953	0.552384
9.85	1.70152	0.421434	-0.132426	0.55386
9.86	1.70112	0.422502	-0.13284	0.555342
9.87	1.70146	0.423299	-0.133139	0.556438
9.88	1.71011	0.424134	-0.133355	0.557489
9.89	1.72093	0.425304	-0.133553	0.558857
9.9	1.72814	0.426427	-0.133766	0.560193
9.91	1.73514	0.427407	-0.134089	0.561496
9.92	1.73941	0.428539	-0.134533	0.563072
9.93	1.74193	0.429557	-0.134959	0.564516
9.94	1.74939	0.430508	-0.135279	0.565787
9.95	1.7538	0.431457	-0.135495	0.566952
9.96	1.75324	0.432211	-0.135633	0.567844
9.97	1.75795	0.43316	-0.13579	0.56895
9.98	1.76402	0.434358	-0.136081	0.570439
9.99	1.76179	0.435321	-0.136587	0.571908
10	1.75873	0.4361	-0.137201	0.573301
10.01	1.76213	0.437189	-0.137636	0.574825
10.02	1.76784	0.438274	-0.137867	0.576141
10.03	1.77456	0.439092	-0.138092	0.577184
10.04	1.78074	0.440149	-0.138318	0.578467
10.05	1.78818	0.441266	-0.138536	0.579802
10.06	1.79561	0.442166	-0.138836	0.581002
10.07	1.79866	0.443184	-0.139215	0.582399
10.08	1.80023	0.444369	-0.139619	0.583988
10.09	1.80295	0.445297	-0.140046	0.585343
10.1	1.80633	0.44612	-0.140573	0.586693
10.11	1.80753	0.447326	-0.141109	0.588435
10.12	1.80727	0.448349	-0.141466	0.589815
10.13	1.80753	0.449143	-0.141746	0.590889
10.14	1.81161	0.450264	-0.142077	0.592341
10.15	1.82519	0.451311	-0.142392	0.593703
10.16	1.83467	0.452286	-0.142695	0.594981
10.17	1.8301	0.453487	-0.143042	0.596529
10.18	1.82752	0.454436	-0.1434	0.597836
10.19	1.83286	0.455316	-0.143707	0.599023
10.2	1.83884	0.456498	-0.143961	0.600459
10.21	1.84798	0.457525	-0.144242	0.601767
10.22	1.85393	0.45836	-0.144624	0.602984
10.23	1.85389	0.459501	-0.145102	0.604603
10.24	1.85356	0.460592	-0.145569	0.606161
10.25	1.85602	0.461453	-0.145965	0.607418
10.26	1.86246	0.462476	-0.146362	0.608838
10.27	1.86643	0.463449	-0.146767	0.610216
10.28	1.8718	0.464449	-0.14715	0.611599
10.29	1.88397	0.465633	-0.147662	0.613295
10.3	1.88883	0.466669	-0.148324	0.614993
10.31	1.89167	0.467529	-0.148863	0.616392
10.32	1.90173	0.468612	-0.149155	0.617767
10.33	1.90041	0.469786	-0.149339	0.619125
10.34	1.89775	0.470675	-0.149502	0.620177
10.35	1.90992	0.471642	-0.149704	0.621346
10.36	1.91708	0.47274	-0.150043	0.622783
10.37	1.91388	0.473592	-0.150554	0.624146
10.38	1.91667	0.474525	-0.15122	0.625745
10.39	1.92437	0.475664	-0.151882	0.627546
10.4	1.93024	0.476587	-0.152369	0.628956
10.41	1.93902	0.477549	-0.152796	0.630345
10.42	1.94884	0.478861	-0.153282	0.632143
10.43	1.94878	0.479876	-0.153664	0.63354
10.44	1.94117	0.480626	-0.153929	0.634555
10.45	1.93961	0.481799	-0.154222	0.636021
10.46	1.94585	0.482944	-0.15452	0.637464
10.47	1.95435	0.483685	-0.154846	0.638531
10.48	1.96385	0.484655	-0.155289	0.639944
10.49	1.97025	0.485693	-0.155773	0.641466
10.5	1.97471	0.486575	-0.156248	0.642823
10.51	1.98211	0.487684	-0.156704	0.644388
10.52	1.99053	0.488835	-0.157096	0.645931
10.53	1.9953	0.489729	-0.157465	0.647194
10.54	2.00281	0.490726	-0.157809	0.648535
10.55	2.01321	0.491856	-0.158116	0.649972
10.56	2.01433	0.492801	-0.158451	0.651252
10.57	2.01529	0.493831	-0.158839	0.65267
10.58	2.02475	0.495027	-0.159259	0.654286
10.59	2.02937	0.49604	-0.159718	0.655758
10.6	2.03045	0.497	-0.160179	0.657179
10.61	2.03513	0.498055	-0.160553	0.658608
10.62	2.04194	0.499004	-0.160836	0.65984
10.63	2.0503	0.499912	-0.161091	0.661003
10.64	2.05542	0.500959	-0.161364	0.662323
10.65	2.05881	0.501969	-0.161699	0.663668
10.66	2.06302	0.502902	-0.162135	0.665037
10.67	2.06438	0.5039	-0.162699	0.666599
10.68	2.06874	0.504857	-0.163336	0.668193
10.69	2.07921	0.505799	-0.163874	0.669673
10.7	2.08563	0.506876	-0.16425	0.671126
10.71	2.08996	0.507806	-0.164525	0.672331
10.72	2.10274	0.508613	-0.164771	0.673384
10.73	2.1064	0.509701	-0.165076	0.674777
10.74	2.09849	0.510789	-0.165423	0.676212
10.75	2.10438	0.51154	-0.165768	0.677308
10.76	2.11914	0.512505	-0.166145	0.67865
10.77	2.12396	0.513725	-0.166501	0.680226
10.78	2.12738	0.514522	-0.166831	0.681353
10.79	2.13521	0.515449	-0.167268	0.682717
10.8	2.14217	0.516716	-0.167825	0.684541
10.81	2.14744	0.517684	-0.16839	0.686074
10.82	2.14611	0.518712	-0.168896	0.687608
10.83	2.14532	0.519931	-0.169282	0.689213
10.84	2.15146	0.5209	-0.169526	0.690426
10.85	2.15536	0.521775	-0.169732	0.691507
10.86	2.15977	0.522838	-0.170037	0.692875
10.87	2.16543	0.523828	-0.170478	0.694306
10.88	2.1705	0.524756	-0.171015	0.695771
10.89	2.17946	0.52592	-0.17158	0.6975
10.9	2.1862	0.52691	-0.172037	0.698947
10.91	2.1865	0.527834	-0.1723	0.700134
10.92	2.18745	0.529008	-0.172524	0.701532
10.93	2.19223	0.530032	-0.172808	0.70284
10.94	2.19511	0.530947	-0.173094	0.704041
10.95	2.19397	0.532048	-0.173429	0.705477
10.96	2.19625	0.533115	-0.173868	0.706983
10.97	2.20354	0.534012	-0.174347	0.708359
10.98	2.21002	0.53503	-0.174794	0.709824
10.99	2.21427	0.536096	-0.175102	0.711198
11	2.21903	0.536956	-0.175254	0.71221
11.01	2.22505	0.537993	-0.175404	0.713397
11.02	2.23094	0.539112	-0.175605	0.714717
11.03	2.24278	0.539988	-0.175831	0.715819
11.04	2.24971	0.540971	-0.176144	0.717115
11.05	2.24293	0.542129	-0.176577	0.718706
11.06	2.24977	0.543099	-0.177057	0.720156
11.07	2.26779	0.543902	-0.177544	0.721446
11.08	2.27468	0.544859	-0.178014	0.722873
11.09	2.27986	0.545857	-0.178408	0.724265
11.1	2.28818	0.546787	-0.178729	0.725516
11.11	2.28713	0.547773	-0.17905	0.726823
11.12	2.28345	0.548672	-0.179388	0.72806
11.13	2.29438	0.549698	-0.179673	0.729371
11.14	2.30525	0.550762	-0.179913	0.730675
11.15	2.30254	0.551489	-0.180141	0.73163
11.16	2.30064	0.552479	-0.180356	0.732835
11.17	2.30546	0.553752	-0.180597	0.734349
11.18	2.31529	0.554609	-0.180904	0.735513
11.19	2.32146	0.555424	-0.181281	0.736705
11.2	2.31767	0.556638	-0.181693	0.738331
11.21	2.31741	0.557655	-0.182106	0.739761
11.22	2.33056	0.558456	-0.182552	0.741008
11.23	2.34376	0.559592	-0.183081	0.742673
11.24	2.34568	0.560677	-0.183656	0.744333
11.25	2.34715	0.561564	-0.184148	0.745712
11.26	2.35623	0.562772	-0.1845	0.747272
11.27	2.36079	0.563921	-0.184768	0.748689
11.28	2.35972	0.564711	-0.184987	0.749698
11.29	2.36607	0.565811	-0.185209	0.75102
11.3	2.37643	0.567083	-0.18551	0.752593
11.31	2.38296	0.567854	-0.185877	0.753731
11.32	2.3904	0.568737	-0.186328	0.755065
11.33	2.39907	0.569955	-0.186837	0.756792
11.34	2.4011	0.570846	-0.187242	0.758088
11.35	2.40143	0.571815	-0.187527	0.759342
11.36	2.40754	0.573095	-0.187773	0.760868
11.37	2.41409	0.573998	-0.187972	0.76197
11.38	2.41391	0.574769	-0.188127	0.762896
11.39	2.41236	0.575862	-0.18828	0.764142
11.4	2.41485	0.576927	-0.188477	0.765404
11.41	2.41835	0.577872	-0.188754	0.766626
11.42	2.42625	0.578853	-0.189087	0.76794
11.43	2.43777	0.579885	-0.189414	0.769299
11.44	2.44481	0.580839	-0.189731	0.77057
11.45	2.44658	0.581845	-0.190122	0.771967
11.46	2.45014	0.582793	-0.190688	0.773481
11.47	2.4579	0.583663	-0.191404	0.775067
11.48	2.46684	0.584795	-0.192114	0.776909
11.49	2.47299	0.585805	-0.192651	0.778456
11.5	2.47094	0.586558	-0.193013	0.779571
11.51	2.46914	0.587562	-0.19331	0.780872
11.52	2.47624	0.588683	-0.193597	0.78228
11.53	2.48199	0.589612	-0.193925	0.783537
11.54	2.48532	0.59059	-0.194365	0.784955
11.55	2.49172	0.591632	-0.194896	0.786528
11.56	2.49684	0.592489	-0.195392	0.787881
11.57	2.49888	0.593475	-0.195775	0.78925
11.58	2.50241	0.59456	-0.196111	0.790671
11.59	2.50804	0.595402	-0.196453	0.791855
11.6	2.51594	0.596402	-0.196803	0.793205
11.61	2.51958	0.597509	-0.197205	0.794714
11.62	2.51731	0.598439	-0.197688	0.796127
11.63	2.52387	0.599457	-0.198225	0.797682
11.64	2.53414	0.600553	-0.198692	0.799245
11.65	2.53688	0.601555	-0.19903	0.800585
11.66	2.54346	0.602592	-0.199335	0.801927
11.67	2.55395	0.603716	-0.199649	0.803365
11.68	2.55709	0.604754	-0.199932	0.804686
11.69	2.5582	0.605863	-0.200243	0.806106
11.7	2.5635	0.607047	-0.200613	0.80766
11.71	2.56941	0.607996	-0.201002	0.808998
11.72	2.57215	0.608904	-0.201438	0.810342
11.73	2.57368	0.609957	-0.201928	0.811885
11.74	2.58045	0.610988	-0.202402	0.81339
11.75	2.59074	0.611923	-0.202836	0.814759
11.76	2.59939	0.612929	-0.203183	0.816112
11.77	2.60885	0.613905	-0.203433	0.817338
11.78	2.61762	0.61477	-0.203671	0.818441
11.79	2.62008	0.615805	-0.203908	0.819713
11.8	2.62151	0.616765	-0.204135	0.8209
11.81	2.62798	0.61759	-0.204404	0.821994
11.82	2.63455	0.618729	-0.204716	0.823445
11.83	2.64293	0.619822	-0.205099	0.824921
11.84	2.64874	0.620676	-0.205642	0.826318
11.85	2.64992	0.621739	-0.206286	0.828025
11.86	2.65567	0.622858	-0.206871	0.829729
11.87	2.66428	0.623761	-0.207345	0.831106
11.88	2.66739	0.624791	-0.207703	0.832494
11.89	2.67401	0.625825	-0.207971	0.833796
11.9	2.68678	0.62659	-0.208229	0.834819
11.91	2.68848	0.627563	-0.208539	0.836102
11.92	2.68748	0.628776	-0.208953	0.837729
11.93	2.69651	0.629714	-0.209459	0.839173
11.94	2.70092	0.630552	-0.209964	0.840516
11.95	2.70299	0.631739	-0.210364	0.842103
11.96	2.71387	0.63288	-0.210646	0.843526
11.97	2.72015	0.633706	-0.210926	0.844632
11.98	2.7239	0.634691	-0.211258	0.845949
11.99	2.73218	0.635768	-0.211629	0.847397
12	2.73416	0.636695	-0.212029	0.848724
12.01	2.73469	0.637777	-0.21245	0.850227
12.02	2.74309	0.638863	-0.212937	0.8518
12.03	2.75129	0.639753	-0.213414	0.853167
12.04	2.75441	0.640769	-0.21382	0.854589
12.05	2.75509	0.641958	-0.214281	0.856239
12.06	2.75365	0.642961	-0.214743	0.857704
12.07	2.75555	0.643853	-0.215052	0.858905
12.08	2.76365	0.644938	-0.215285	0.860223
12.09	2.77041	0.645935	-0.215492	0.861427
12.1	2.77333	0.646941	-0.215671	0.862612
12.11	2.77816	0.648142	-0.215927	0.864069
12.12	2.78861	0.649106	-0.216321	0.865427
12.13	2.79783	0.650047	-0.216825	0.866872
12.14	2.80082	0.65122	-0.217374	0.868594
12.15	2.80509	0.652094	-0.217884	0.869978
12.16	2.81169	0.652917	-0.218286	0.871203
12.17	2.81539	0.654075	-0.218595	0.87267
12.18	2.81619	0.655051	-0.21887	0.873921
12.19	2.8202	0.655963	-0.219146	0.875109
12.2	2.82937	0.657099	-0.219465	0.876564
12.21	2.8379	0.658052	-0.219825	0.877877
12.22	2.84525	0.658898	-0.220199	0.879097
12.23	2.84952	0.66004	-0.220604	0.880644
12.24	2.85285	0.661112	-0.221014	0.882126
12.25	2.8601	0.661975	-0.221405	0.88338
12.26	2.86585	0.663075	-0.22183	0.884905
12.27	2.87092	0.664182	-0.222269	0.886451
12.28	2.88079	0.665089	-0.22269	0.887779
12.29	2.89005	0.66621	-0.223073	0.889283
12.3	2.89453	0.667309	-0.223427	0.890736
12.31	2.90061	0.66804	-0.223798	0.891838
12.32	2.90624	0.668977	-0.224172	0.893149
12.33	2.91007	0.670211	-0.224537	0.894748
12.34	2.9121	0.671171	-0.224912	0.896083
12.35	2.91124	0.672159	-0.225278	0.897437
12.36	2.91766	0.673296	-0.225621	0.898917
12.37	2.92622	0.674127	-0.225968	0.900095
12.38	2.93145	0.675113	-0.226339	0.901452
12.39	2.94008	0.676373	-0.226742	0.903115
12.4	2.94489	0.677317	-0.227194	0.904511
12.41	2.94305	0.678189	-0.227737	0.905926
12.42	2.94662	0.679309	-0.228389	0.907698
12.43	2.95734	0.680225	-0.229017	0.909242
12.44	2.96674	0.681076	-0.229456	0.910532
12.45	2.96885	0.682281	-0.229748	0.912029
12.46	2.97141	0.683255	-0.23002	0.913275
12.47	2.97936	0.683969	-0.230276	0.914245
12.48	2.98406	0.685087	-0.23054	0.915627
12.49	2.98809	0.686251	-0.230819	0.91707
12.5	2.99534	0.687152	-0.231126	0.918278
12.51	2.99822	0.688137	-0.231523	0.91966
12.52	3.00046	0.689131	-0.231964	0.921095
12.53	3.0083	0.690021	-0.232481	0.922502
12.54	3.01837	0.691107	-0.233194	0.924301
12.55	3.0252	0.692162	-0.233891	0.926053
12.56	3.02944	0.693048	-0.23431	0.927358
12.57	3.03301	0.694142	-0.234635	0.928777
12.58	3.03866	0.695208	-0.235021	0.930229
12.59	3.05109	0.696039	-0.235376	0.931415
12.6	3.0596	0.697119	-0.235751	0.93287
12.61	3.05966	0.69834	-0.236167	0.934507
12.62	3.06097	0.699254	-0.236534	0.935788
12.63	3.06669	0.700127	-0.236861	0.936988
12.64	3.07361	0.701282	-0.237176	0.938458
12.65	3.07652	0.702268	-0.237525	0.939793
12.66	3.08102	0.703146	-0.237994	0.94114
12.67	3.08789	0.70432	-0.238584	0.942904
12.68	3.09015	0.705393	-0.239103	0.944496
12.69	3.0941	0.706225	-0.239429	0.945654
12.7	3.10368	0.707316	-0.239725	0.947041
12.71	3.11053	0.708483	-0.240076	0.948559
12.72	3.11246	0.709344	-0.24043	0.949774
12.73	3.11743	0.710386	-0.240864	0.95125
12.74	3.12845	0.711525	-0.241376	0.952901
12.75	3.1382	0.71235	-0.241836	0.954186
12.76	3.14171	0.71333	-0.242301	0.955631
12.77	3.14812	0.714549	-0.242836	0.957385
12.78	3.15365	0.715424	-0.243345	0.958769
12.79	3.15168	0.716313	-0.243807	0.96012
12.8	3.15403	0.71746	-0.244257	0.961717
12.81	3.16028	0.718312	-0.244656	0.962968
12.82	3.16541	0.719226	-0.244999	0.964225
12.83	3.17215	0.720366	-0.245325	0.965691
12.84	3.18067	0.721287	-0.245658	0.966945
12.85	3.18987	0.722283	-0.246025	0.968308
12.86	3.19775	0.723426	-0.246484	0.96991
12.87	3.20271	0.724335	-0.246996	0.971331
12.88	3.21007	0.72522	-0.247421	0.972641
12.89	3.21704	0.726345	-0.247763	0.974108
12.9	3.22164	0.727349	-0.248111	0.97546
12.91	3.22616	0.72822	-0.248451	0.976671
12.92	3.22898	0.729314	-0.248798	0.978112
12.93	3.23288	0.730386	-0.249217	0.979603
12.94	3.2403	0.731365	-0.249696	0.981061
12.95	3.24947	0.732478	-0.250153	0.982631
12.96	3.25492	0.733426	-0.250524	0.98395
12.97	3.26214	0.734287	-0.250833	0.98512
12.98	3.27243	0.735428	-0.251203	0.986631
12.99	3.2713	0.736486	-0.251683	0.988169
13	3.26864	0.737368	-0.252202	0.98957
13.01	3.28047	0.73843	-0.252639	0.991069
13.02	3.29223	0.739424	-0.252932	0.992356
13.03	3.29372	0.740278	-0.253186	0.993464
13.04	3.29431	0.74147	-0.253477	0.994947
13.05	3.30337	0.742664	-0.253756	0.99642
13.06	3.31339	0.743499	-0.254061	0.99756
13.07	3.31729	0.744439	-0.254454	0.998893
13.08	3.31936	0.745536	-0.254958	1.00049
13.09	3.32037	0.746487	-0.255661	1.00215
13.1	3.32306	0.74753	-0.256499	1.00403
13.11	3.32892	0.748698	-0.257132	1.00583
13.12	3.33722	0.749621	-0.257415	1.00704
13.13	3.34559	0.750558	-0.257593	1.00815
13.14	3.35063	0.75165	-0.257824	1.00947
13.15	3.35491	0.752521	-0.258066	1.01059
13.16	3.35821	0.753384	-0.258356	1.01174
13.17	3.36027	0.754547	-0.258768	1.01332
13.18	3.36778	0.755508	-0.259294	1.0148
13.19	3.38077	0.756302	-0.25991	1.01621
13.2	3.38687	0.757415	-0.260484	1.0179
13.21	3.38603	0.758447	-0.260876	1.01932
13.22	3.39267	0.759245	-0.261135	1.02038
13.23	3.40414	0.760194	-0.261359	1.02155
13.24	3.40977	0.761285	-0.26162	1.02291
13.25	3.41238	0.762275	-0.261997	1.02427
13.26	3.41908	0.763315	-0.262514	1.02583
13.27	3.42374	0.764302	-0.26305	1.02735
13.28	3.42494	0.765118	-0.263468	1.02859
13.29	3.4308	0.766122	-0.263818	1.02994
13.3	3.43903	0.76722	-0.264184	1.0314
13.31	3.44499	0.768157	-0.264554	1.03271
13.32	3.44935	0.76932	-0.26499	1.03431
13.33	3.45712	0.770489	-0.265528	1.03602
13.34	3.46198	0.771262	-0.266027	1.03729
13.35	3.46415	0.772241	-0.266429	1.03867
13.36	3.47295	0.773582	-0.266795	1.04038
13.37	3.48241	0.774576	-0.267137	1.04171
13.38	3.49135	0.775379	-0.267464	1.04284
13.39	3.50347	0.776433	-0.267826	1.04426
13.4	3.51031	0.777554	-0.268226	1.04578
13.41	3.51158	0.778556	-0.26868	1.04724
13.42	3.51463	0.779495	-0.269175	1.04867
13.43	3.52035	0.780462	-0.269608	1.05007
13.44	3.52879	0.781556	-0.269929	1.05149
13.45	3.53808	0.782582	-0.270241	1.05282
13.46	3.54221	0.783636	-0.27065	1.05429
13.47	3.54858	0.784746	-0.271089	1.05584
13.48	3.55802	0.785608	-0.271462	1.05707
13.49	3.55706	0.786553	-0.271789	1.05834
13.5	3.55662	0.787629	-0.27212	1.05975
13.51	3.56752	0.788462	-0.272499	1.06096
13.52	3.5764	0.789483	-0.272912	1.0624
13.53	3.58132	0.790744	-0.2733	1.06404
13.54	3.5881	0.791701	-0.273644	1.06534
13.55	3.59418	0.792599	-0.27395	1.06655
13.56	3.59567	0.793668	-0.274246	1.06791
13.57	3.59757	0.794511	-0.274562	1.06907
13.58	3.60666	0.795395	-0.274938	1.07033
13.59	3.61834	0.79657	-0.275395	1.07197
13.6	3.62149	0.797533	-0.275912	1.07344
13.61	3.62176	0.798407	-0.276427	1.07483
13.62	3.62993	0.799497	-0.276929	1.07643
13.63	3.63504	0.800416	-0.277413	1.07783
13.64	3.63425	0.801253	-0.277802	1.07906
13.65	3.6415	0.802361	-0.278162	1.08052
13.66	3.654	0.803342	-0.278568	1.08191
13.67	3.65961	0.804162	-0.278979	1.08314
13.68	3.66479	0.805188	-0.279369	1.08456
13.69	3.67228	0.806218	-0.279726	1.08594
13.7	3.67236	0.807102	-0.280075	1.08718
13.71	3.67061	0.808086	-0.280466	1.08855
13.72	3.67786	0.809187	-0.280893	1.09008
13.73	3.68512	0.81026	-0.281335	1.09159
13.74	3.6892	0.811322	-0.281738	1.09306
13.75	3.69518	0.812369	-0.282052	1.09442
13.76	3.70269	0.813396	-0.282341	1.09574
13.77	3.70972	0.814417	-0.282661	1.09708
13.78	3.71611	0.815352	-0.283005	1.09836
13.79	3.72179	0.81625	-0.283428	1.09968
13.8	3.72265	0.817278	-0.283889	1.10117
13.81	3.7255	0.818394	-0.284243	1.10264
13.82	3.73667	0.819345	-0.284529	1.10387
13.83	3.74403	0.820228	-0.284782	1.10501
13.84	3.74686	0.821302	-0.284971	1.10627
13.85	3.74954	0.822453	-0.285186	1.10764
13.86	3.75113	0.823492	-0.285532	1.10902
13.87	3.75854	0.824538	-0.285961	1.1105
13.88	3.76836	0.825531	-0.286354	1.11189
13.89	3.77349	0.826379	-0.28672	1.1131
13.9	3.77961	0.827418	-0.287073	1.11449
13.91	3.78414	0.828473	-0.287371	1.11584
13.92	3.7857	0.82936	-0.287669	1.11703
13.93	3.78879	0.830448	-0.288035	1.11848
13.94	3.79573	0.831555	-0.288427	1.11998
13.95	3.8058	0.832405	-0.288796	1.1212
13.96	3.81241	0.833392	-0.289162	1.12255
13.97	3.81861	0.834498	-0.289513	1.12401
13.98	3.82906	0.835443	-0.289831	1.12527
13.99	3.83118	0.836398	-0.290101	1.1265
14	3.82699	0.837469	-0.290336	1.12781
14.01	3.83054	0.838408	-0.290639	1.12905
14.02	3.83551	0.839322	-0.291068	1.13039
14.03	3.84082	0.840367	-0.291538	1.13191
14.04	3.85555	0.841179	-0.29192	1.1331
14.05	3.86659	0.842071	-0.292217	1.13429
14.06	3.86923	0.84332	-0.292526	1.13585
14.07	3.87461	0.844284	-0.292844	1.13713
14.08	3.87881	0.845118	-0.293145	1.13826
14.09	3.88433	0.846254	-0.293424	1.13968
14.1	3.891	0.847251	-0.293667	1.14092
14.11	3.89087	0.848146	-0.293922	1.14207
14.12	3.89461	0.849297	-0.294216	1.14351
14.13	3.89677	0.850305	-0.294566	1.14487
14.14	3.89535	0.851137	-0.295047	1.14618
14.15	3.90899	0.852213	-0.295606	1.14782
14.16	3.92327	0.85336	-0.296118	1.14948
14.17	3.91987	0.854345	-0.296522	1.15087
14.18	3.91793	0.8554	-0.296809	1.15221
14.19	3.92788	0.856471	-0.297083	1.15355
14.2	3.93577	0.857451	-0.297373	1.15482
14.21	3.94021	0.858602	-0.297593	1.15619
14.22	3.94395	0.859781	-0.297798	1.15758
14.23	3.94648	0.860606	-0.298033	1.15864
14.24	3.94894	0.861521	-0.29826	1.15978
14.25	3.95234	0.86265	-0.298512	1.16116
14.26	3.95835	0.863545	-0.298835	1.16238
14.27	3.96445	0.864552	-0.299209	1.16376
14.28	3.96919	0.865725	-0.299589	1.16531
14.29	3.97045	0.866528	-0.299969	1.1665
14.3	3.97193	0.867329	-0.300348	1.16768
14.31	3.9794	0.868483	-0.300657	1.16914
14.32	3.98675	0.869508	-0.3009	1.17041
14.33	3.99128	0.870464	-0.301154	1.17162
14.34	3.9979	0.871564	-0.301446	1.17301
14.35	4.00218	0.872514	-0.301776	1.17429
14.36	4.00326	0.873407	-0.302138	1.17555
14.37	4.01118	0.874484	-0.302485	1.17697
14.38	4.01911	0.875438	-0.302766	1.1782
14.39	4.0176	0.876188	-0.30303	1.17922
14.4	4.02159	0.877272	-0.303336	1.18061
14.41	4.03122	0.878514	-0.30365	1.18216
14.42	4.03099	0.879397	-0.303965	1.18336
14.43	4.03082	0.880336	-0.304365	1.1847
14.44	4.03813	0.881412	-0.304806	1.18622
14.45	4.04582	0.88228	-0.305211	1.18749
14.46	4.05213	0.883249	-0.305605	1.18885
14.47	4.05509	0.884408	-0.30595	1.19036
14.48	4.05823	0.885309	-0.30623	1.19154
14.49	4.06604	0.886241	-0.306505	1.19275
14.5	4.07189	0.88742	-0.306758	1.19418
14.51	4.07336	0.888314	-0.306961	1.19527
14.52	4.08077	0.889193	-0.307161	1.19635
14.53	4.08909	0.890439	-0.307378	1.19782
14.54	4.09298	0.891464	-0.307594	1.19906
14.55	4.10047	0.892208	-0.307822	1.20003
14.56	4.10849	0.893201	-0.308097	1.2013
14.57	4.11258	0.894275	-0.308433	1.20271
14.58	4.11845	0.895288	-0.308847	1.20414
14.59	4.12619	0.896451	-0.309289	1.20574
14.6	4.12694	0.897541	-0.309753	1.20729
14.61	4.12837	0.898489	-0.310311	1.2088
14.62	4.13766	0.899542	-0.310887	1.21043
14.63	4.14331	0.900551	-0.311331	1.21188
14.64	4.14601	0.901482	-0.311667	1.21315
14.65	4.14921	0.902595	-0.311983	1.21458
14.66	4.14979	0.903671	-0.312273	1.21594
14.67	4.15485	0.904512	-0.312524	1.21704
14.68	4.16351	0.905482	-0.312792	1.21827
14.69	4.16753	0.90664	-0.313069	1.21971
14.7	4.16918	0.907586	-0.313319	1.22091
14.71	4.16977	0.908538	-0.313615	1.22215
14.72	4.17288	0.909604	-0.313957	1.22356
14.73	4.18062	0.910527	-0.31426	1.22479
14.74	4.18605	0.911555	-0.314566	1.22612
14.75	4.1923	0.912635	-0.314898	1.22753
14.76	4.20364	0.913634	-0.315205	1.22884
14.77	4.20687	0.914772	-0.315473	1.23024
14.78	4.20373	0.915743	-0.315721	1.23146
14.79	4.20874	0.916529	-0.315947	1.23248
14.8	4.21336	0.91761	-0.316139	1.23375
14.81	4.21217	0.918724	-0.316354	1.23508
14.82	4.21575	0.919538	-0.316613	1.23615
14.83	4.22067	0.920402	-0.316859	1.23726
14.84	4.22458	0.921584	-0.317117	1.2387
14.85	4.23241	0.922685	-0.317448	1.24013
14.86	4.23983	0.923593	-0.317774	1.24137
14.87	4.2457	0.924671	-0.318019	1.24269
14.88	4.24925	0.925672	-0.31825	1.24392
14.89	4.25048	0.926521	-0.318524	1.24504
14.9	4.25692	0.927566	-0.318798	1.24636
14.91	4.26415	0.928587	-0.319041	1.24763
14.92	4.26314	0.929436	-0.319302	1.24874
14.93	4.25998	0.930407	-0.319614	1.25002
14.94	4.26373	0.931453	-0.319929	1.25138
14.95	4.27065	0.932381	-0.320246	1.25263
14.96	4.27121	0.93346	-0.320619	1.25408
14.97	4.27289	0.934503	-0.320997	1.2555
14.98	4.28042	0.9353	-0.321318	1.25662
14.99	4.2848	0.936386	-0.32165	1.25804
15	4.2871	0.937583	-0.321998	1.25958
15.01	4.2943	0.938358	-0.322295	1.26065
15.02	4.30115	0.939191	-0.322605	1.2618
15.03	4.30568	0.940387	-0.322973	1.26336
15.04	4.3135	0.94145	-0.323321	1.26477
15.05	4.31808	0.942298	-0.323682	1.26598
15.06	4.3161	0.943391	-0.324101	1.26749
15.07	4.31864	0.944439	-0.324419	1.26886
15.08	4.32514	0.945304	-0.324638	1.26994
15.09	4.33163	0.946437	-0.324904	1.27134
15.1	4.34089	0.947523	-0.325175	1.2727
15.11	4.35094	0.948402	-0.32544	1.27384
15.12	4.35843	0.949414	-0.325749	1.27516
15.13	4.36198	0.95047	-0.326075	1.27654
15.14	4.36343	0.951395	-0.326418	1.27781
15.15	4.36494	0.95241	-0.326752	1.27916
15.16	4.36635	0.953508	-0.327086	1.28059
15.17	4.36931	0.954499	-0.327407	1.28191
15.18	4.37618	0.955557	-0.327623	1.28318
15.19	4.38383	0.956624	-0.327771	1.28439
15.2	4.38237	0.9575	-0.32794	1.28544
15.21	4.37624	0.958619	-0.328124	1.28674
15.22	4.38146	0.959831	-0.328323	1.28815
15.23	4.39422	0.960632	-0.328569	1.2892
15.24	4.39723	0.961591	-0.328859	1.29045
15.25	4.39259	0.962701	-0.329217	1.29192
15.26	4.39491	0.963519	-0.329621	1.29314
15.27	4.40197	0.964423	-0.329984	1.29441
15.28	4.40421	0.965544	-0.330272	1.29582
15.29	4.40693	0.966572	-0.330549	1.29712
15.3	4.41509	0.967434	-0.330824	1.29826
15.31	4.42659	0.968439	-0.331042	1.29948
15.32	4.43305	0.969429	-0.331217	1.30065
15.33	4.43023	0.97037	-0.331394	1.30176
15.34	4.42886	0.971541	-0.331607	1.30315
15.35	4.43598	0.972586	-0.33181	1.3044
15.36	4.44584	0.973353	-0.331988	1.30534
15.37	4.45157	0.974349	-0.332234	1.30658
15.38	4.45245	0.975431	-0.332515	1.30795
15.39	4.45268	0.976344	-0.332741	1.30908
15.4	4.45825	0.977388	-0.332961	1.31035
15.41	4.46547	0.978422	-0.33322	1.31164
15.42	4.4707	0.979303	-0.33347	1.31277
15.43	4.47935	0.980338	-0.333689	1.31403
15.44	4.48233	0.981348	-0.333868	1.31522
15.45	4.47847	0.982123	-0.334017	1.31614
15.46	4.48164	0.983185	-0.334177	1.31736
15.47	4.48681	0.984464	-0.334354	1.31882
15.48	4.48723	0.985376	-0.334518	1.31989
15.49	4.48829	0.986288	-0.334704	1.32099
15.5	4.49046	0.987388	-0.334937	1.32232
15.51	4.49636	0.988369	-0.335171	1.32354
15.52	4.50314	0.989444	-0.335423	1.32487
15.53	4.50628	0.990555	-0.335778	1.32633
15.54	4.50613	0.991418	-0.3363	1.32772
15.55	4.50524	0.992436	-0.336927	1.32936
15.56	4.51028	0.993631	-0.337456	1.33109
15.57	4.51667	0.994578	-0.337761	1.33234
15.58	4.51635	0.995479	-0.337963	1.33344
15.59	4.51872	0.996556	-0.338169	1.33473
15.6	4.52646	0.997504	-0.338319	1.33582
15.61	4.53258	0.998414	-0.338423	1.33684
15.62	4.5375	0.999554	-0.338551	1.33811
15.63	4.54072	1.00055	-0.338699	1.33925
15.64	4.54286	1.00131	-0.338855	1.34017
15.65	4.54166	1.00225	-0.339001	1.34125
15.66	4.54258	1.0033	-0.339151	1.34246
15.67	4.5512	1.00449	-0.339327	1.34382
15.68	4.55419	1.00567	-0.339539	1.34521
15.69	4.55055	1.00638	-0.33982	1.3462
15.7	4.55179	1.00726	-0.340107	1.34736
15.71	4.55619	1.00838	-0.340323	1.3487
15.72	4.55933	1.00924	-0.340509	1.34975
15.73	4.5614	1.01031	-0.340687	1.351
15.74	4.56455	1.01139	-0.340824	1.35222
15.75	4.57059	1.01215	-0.340954	1.3531
15.76	4.57187	1.01309	-0.341093	1.35418
15.77	4.57027	1.01421	-0.341196	1.3554
15.78	4.57226	1.01507	-0.341301	1.35637
15.79	4.5744	1.01602	-0.341446	1.35747
15.8	4.57708	1.01726	-0.34159	1.35885
15.81	4.58211	1.01818	-0.341748	1.35992
15.82	4.5855	1.01907	-0.341972	1.36104
15.83	4.58781	1.02019	-0.342211	1.36241
15.84	4.5903	1.02106	-0.342429	1.36349
15.85	4.59306	1.02201	-0.342671	1.36468
15.86	4.59394	1.02321	-0.342904	1.36611
15.87	4.59362	1.02413	-0.343105	1.36724
15.88	4.59508	1.02512	-0.343337	1.36846
15.89	4.59873	1.02644	-0.3436	1.37004
15.9	4.60468	1.02743	-0.343855	1.37129
15.91	4.60747	1.02814	-0.344094	1.37223
15.92	4.60871	1.02913	-0.344335	1.37346
15.93	4.61319	1.03017	-0.344556	1.37472
15.94	4.61472	1.03106	-0.344754	1.37581
15.95	4.61454	1.03222	-0.344961	1.37718
15.96	4.61647	1.03339	-0.345152	1.37854
15.97	4.61698	1.03428	-0.34534	1.37962
15.98	4.62357	1.03533	-0.345535	1.38086
15.99	4.63698	1.03645	-0.345723	1.38217
16	4.64136	1.03743	-0.345948	1.38338
16.01	4.64248	1.03854	-0.346188	1.38473
16.02	4.65351	1.03956	-0.346397	1.38596
16.03	4.65899	1.04032	-0.346624	1.38694
16.04	4.65409	1.04134	-0.346876	1.38822
16.05	4.65555	1.04248	-0.347108	1.38959
16.06	4.66224	1.04337	-0.347325	1.39069
16.07	4.66532	1.04435	-0.347526	1.39187
16.08	4.66725	1.04542	-0.347705	1.39313
16.09	4.66744	1.04636	-0.347899	1.39426
16.1	4.66787	1.04741	-0.348093	1.3955
16.11	4.67129	1.04857	-0.348252	1.39682
16.12	4.6714	1.04949	-0.348424	1.39791
16.13	4.67072	1.05043	-0.348617	1.39904
16.14	4.67568	1.0515	-0.348837	1.40033
16.15	4.68007	1.05239	-0.349099	1.40149
16.16	4.68453	1.05331	-0.349354	1.40266
16.17	4.6898	1.05434	-0.349579	1.40392
16.18	4.68829	1.05522	-0.349801	1.40502
16.19	4.68857	1.05616	-0.350015	1.40617
16.2	4.69788	1.05725	-0.350181	1.40743
16.21	4.70605	1.05813	-0.35032	1.40845
16.22	4.70453	1.05898	-0.350477	1.40946
16.23	4.70043	1.06016	-0.350636	1.41079
16.24	4.70592	1.06121	-0.35077	1.41198
16.25	4.71855	1.06213	-0.350903	1.41304
16.26	4.72492	1.06327	-0.351039	1.41431
16.27	4.72471	1.06425	-0.351172	1.41543
16.28	4.73077	1.06505	-0.351302	1.41635
16.29	4.74169	1.06611	-0.351429	1.41754
16.3	4.74193	1.06722	-0.351559	1.41878
16.31	4.73353	1.0682	-0.351712	1.41991
16.32	4.73382	1.06933	-0.351921	1.42125
16.33	4.74497	1.07042	-0.352166	1.42258
16.34	4.75409	1.07121	-0.352426	1.42364
16.35	4.75253	1.07226	-0.35273	1.42499
16.36	4.74898	1.07352	-0.35306	1.42658
16.37	4.7519	1.07438	-0.35338	1.42776
16.38	4.75536	1.07526	-0.353635	1.4289
16.39	4.75891	1.0765	-0.35381	1.43031
16.4	4.76453	1.07751	-0.353954	1.43147
16.41	4.77304	1.07839	-0.354095	1.43248
16.42	4.78509	1.07942	-0.354232	1.43365
16.43	4.7867	1.08037	-0.354336	1.43471
16.44	4.77863	1.08135	-0.354417	1.43576
16.45	4.77414	1.0824	-0.354515	1.43692
16.46	4.77373	1.08336	-0.354607	1.43796
16.47	4.7782	1.08441	-0.35469	1.4391
16.48	4.78898	1.08548	-0.354805	1.44029
16.49	4.7993	1.08631	-0.354945	1.44125
16.5	4.80517	1.08735	-0.355124	1.44247
16.51	4.80964	1.08862	-0.355367	1.44399
16.52	4.8124	1.08961	-0.355638	1.44525
16.53	4.81423	1.09045	-0.355907	1.44636
16.54	4.81944	1.09145	-0.356191	1.44764
16.55	4.82786	1.09241	-0.356458	1.44886
16.56	4.83365	1.09329	-0.356663	1.44995
16.57	4.8267	1.09431	-0.356811	1.45112
16.58	4.82282	1.09536	-0.356954	1.45231
16.59	4.8378	1.09626	-0.357129	1.45339
16.6	4.84938	1.09727	-0.357299	1.45457
16.61	4.85221	1.09839	-0.357479	1.45587
16.62	4.86008	1.09936	-0.357738	1.45709
16.63	4.86244	1.10029	-0.358045	1.45834
16.64	4.85827	1.10128	-0.358376	1.45965
16.65	4.86003	1.10224	-0.358783	1.46102
16.66	4.86621	1.10332	-0.359251	1.46258
16.67	4.87158	1.10445	-0.359667	1.46412
16.68	4.87722	1.10534	-0.359995	1.46534
16.69	4.87807	1.10627	-0.360274	1.46655
16.7	4.86963	1.1074	-0.360513	1.46791
16.71	4.86838	1.10837	-0.360729	1.4691
16.72	4.87934	1.1093	-0.36096	1.47026
16.73	4.88581	1.11034	-0.361215	1.47156
16.74	4.88938	1.11131	-0.361489	1.4728
16.75	4.89681	1.11234	-0.361807	1.47415
16.76	4.90067	1.11351	-0.362145	1.47565
16.77	4.90275	1.11449	-0.36241	1.4769
16.78	4.91007	1.11532	-0.362608	1.47793
16.79	4.91437	1.11646	-0.36279	1.47925
16.8	4.91481	1.11766	-0.362937	1.4806
16.81	4.91793	1.11844	-0.363049	1.48149
16.82	4.91877	1.11935	-0.36318	1.48253
16.83	4.92107	1.12063	-0.36332	1.48395
16.84	4.92753	1.12151	-0.363428	1.48494
16.85	4.93239	1.1223	-0.363543	1.48584
16.86	4.93528	1.12345	-0.363685	1.48714
16.87	4.93843	1.12445	-0.363848	1.48829
16.88	4.94405	1.12541	-0.364075	1.48948
16.89	4.95081	1.12656	-0.364329	1.49089
16.9	4.95628	1.12754	-0.364573	1.49211
16.91	4.95857	1.12845	-0.364828	1.49328
16.92	4.9592	1.12952	-0.365072	1.49459
16.93	4.96474	1.13043	-0.365309	1.49574
16.94	4.96663	1.13135	-0.365522	1.49687
16.95	4.96431	1.13245	-0.365674	1.49812
16.96	4.96799	1.13343	-0.365814	1.49924
16.97	4.97269	1.13435	-0.365962	1.50031
16.98	4.97574	1.13538	-0.366114	1.50149
16.99	4.97996	1.13634	-0.36628	1.50262
17	4.98615	1.1372	-0.366459	1.50366
17.01	4.99285	1.13816	-0.366671	1.50483
17.02	4.99511	1.13913	-0.366915	1.50604
17.03	4.99544	1.14002	-0.367188	1.50721
17.04	5.00163	1.14102	-0.367495	1.50852
17.05	5.01027	1.14206	-0.367853	1.50991
17.06	5.01256	1.14306	-0.368288	1.51135
17.07	5.0184	1.14422	-0.368787	1.51301
17.08	5.03284	1.14528	-0.369263	1.51454
17.09	5.03661	1.14609	-0.369631	1.51572
17.1	5.03345	1.14708	-0.369902	1.51698
17.11	5.04594	1.14825	-0.370094	1.51834
17.12	5.05913	1.14919	-0.370267	1.51946
17.13	5.05637	1.15014	-0.370529	1.52067
17.14	5.05915	1.15129	-0.370911	1.5222
17.15	5.06689	1.15224	-0.371369	1.52361
17.16	5.06735	1.15316	-0.371882	1.52505
17.17	5.07107	1.15432	-0.372382	1.5267
17.18	5.08139	1.15531	-0.372844	1.52816
17.19	5.0895	1.15623	-0.373274	1.52951
17.2	5.0865	1.1574	-0.373634	1.53104
17.21	5.08511	1.15845	-0.373933	1.53238
17.22	5.10042	1.15935	-0.374237	1.53359
17.23	5.10869	1.16048	-0.374549	1.53503
17.24	5.10473	1.16158	-0.374826	1.53641
17.25	5.10961	1.16251	-0.375049	1.53756
17.26	5.12197	1.16351	-0.37522	1.53873
17.27	5.12994	1.16452	-0.375338	1.53986
17.28	5.13027	1.16542	-0.375446	1.54087
17.29	5.12921	1.16643	-0.375567	1.54199
17.3	5.13414	1.16759	-0.375692	1.54328
17.31	5.14021	1.16853	-0.375835	1.54436
17.32	5.14245	1.16944	-0.376011	1.54546
17.33	5.1496	1.17051	-0.376208	1.54672
17.34	5.15327	1.17141	-0.376414	1.54782
17.35	5.14864	1.17238	-0.376643	1.54902
17.36	5.1514	1.17357	-0.376916	1.55049
17.37	5.15718	1.1745	-0.377199	1.5517
17.38	5.16139	1.17528	-0.377442	1.55272
17.39	5.17217	1.1764	-0.377685	1.55409
17.4	5.18046	1.17743	-0.377958	1.55539
17.41	5.18089	1.17828	-0.378221	1.5565
17.42	5.18626	1.17934	-0.378492	1.55783
17.43	5.19614	1.18032	-0.378755	1.55907
17.44	5.19674	1.18123	-0.378983	1.56021
17.45	5.19342	1.18233	-0.379217	1.56155
17.46	5.19676	1.18329	-0.379445	1.56274
17.47	5.20628	1.18418	-0.379653	1.56383
17.48	5.21049	1.18528	-0.379869	1.56515
17.49	5.20856	1.18631	-0.380092	1.5664
17.5	5.21267	1.18713	-0.380343	1.56748
17.51	5.21837	1.18824	-0.380625	1.56887
17.52	5.2195	1.18937	-0.380884	1.57025
17.53	5.22444	1.19023	-0.381134	1.57137
17.54	5.23526	1.19133	-0.381411	1.57274
17.55	5.23844	1.19243	-0.381696	1.57413
17.56	5.23688	1.19323	-0.381946	1.57518
17.57	5.24064	1.19429	-0.382162	1.57645
17.58	5.24498	1.19547	-0.382415	1.57789
17.59	5.24746	1.19634	-0.382692	1.57903
17.6	5.25119	1.19728	-0.382942	1.58022
17.61	5.25713	1.19846	-0.383217	1.58168
17.62	5.26342	1.19949	-0.383521	1.58301
17.63	5.26418	1.20042	-0.383777	1.58419
17.64	5.26418	1.20147	-0.383983	1.58545
17.65	5.26858	1.20243	-0.384162	1.5866
17.66	5.27045	1.20341	-0.384326	1.58774
17.67	5.27241	1.20452	-0.384481	1.589
17.68	5.28316	1.20547	-0.384632	1.5901
17.69	5.29591	1.20647	-0.384777	1.59125
17.7	5.29757	1.20768	-0.384892	1.59257
17.71	5.29335	1.20879	-0.385019	1.59381
17.72	5.29428	1.20961	-0.385155	1.59476
17.73	5.29356	1.21059	-0.385239	1.59583
17.74	5.28743	1.21159	-0.385324	1.59692
17.75	5.28884	1.21244	-0.385451	1.59789
17.76	5.29783	1.21346	-0.385559	1.59902
17.77	5.30378	1.21454	-0.385648	1.60019
17.78	5.30634	1.21554	-0.385764	1.60131
17.79	5.30622	1.21659	-0.385878	1.60247
17.8	5.3059	1.21753	-0.385971	1.6035
17.81	5.30868	1.21841	-0.386075	1.60448
17.82	5.31105	1.21947	-0.386196	1.60566
17.83	5.31277	1.22051	-0.38633	1.60684
17.84	5.31662	1.2214	-0.386498	1.6079
17.85	5.32006	1.22239	-0.386731	1.60912
17.86	5.32078	1.22346	-0.387026	1.61048
17.87	5.32504	1.22444	-0.387361	1.61181
17.88	5.32784	1.22546	-0.387735	1.6132
17.89	5.32598	1.22655	-0.388168	1.61472
17.9	5.33138	1.22747	-0.388588	1.61606
17.91	5.33661	1.22839	-0.388901	1.61729
17.92	5.33602	1.22948	-0.389186	1.61867
17.93	5.34653	1.23049	-0.38946	1.61995
17.94	5.36191	1.23146	-0.389617	1.62107
17.95	5.36555	1.23251	-0.389705	1.62221
17.96	5.36579	1.23349	-0.389835	1.62333
17.97	5.36757	1.23443	-0.389969	1.6244
17.98	5.36515	1.23553	-0.390078	1.6256
17.99	5.36349	1.23651	-0.390176	1.62669
18	5.36803	1.23736	-0.390253	1.62761
18.01	5.37076	1.23844	-0.390311	1.62875
18.02	5.37112	1.23951	-0.390373	1.62988
18.03	5.37758	1.24048	-0.390452	1.63093
18.04	5.3851	1.24155	-0.390519	1.63207
18.05	5.38509	1.24264	-0.390576	1.63321
18.06	5.38088	1.24363	-0.390648	1.63428
18.07	5.38363	1.2447	-0.390708	1.63541
18.08	5.39256	1.24574	-0.390778	1.63652
18.09	5.39748	1.24663	-0.39087	1.6375
18.1	5.39687	1.2476	-0.390974	1.63857
18.11	5.39528	1.24868	-0.391125	1.6398
18.12	5.39779	1.24961	-0.391329	1.64094
18.13	5.4055	1.25058	-0.39157	1.64215
18.14	5.4088	1.25165	-0.391877	1.64353
18.15	5.40763	1.25253	-0.392277	1.64481
18.16	5.41146	1.25346	-0.392755	1.64622
18.17	5.41602	1.25453	-0.393165	1.6477
18.18	5.41615	1.2555	-0.393405	1.6489
18.19	5.41725	1.25648	-0.39354	1.65002
18.2	5.42053	1.25757	-0.393643	1.65121
18.21	5.42646	1.2585	-0.393738	1.65224
18.22	5.43353	1.25932	-0.393829	1.65315
18.23	5.43605	1.26033	-0.39389	1.65422
18.24	5.43668	1.26138	-0.393943	1.65532
18.25	5.4402	1.26233	-0.394022	1.65635
18.26	5.44511	1.26342	-0.394082	1.6575
18.27	5.44485	1.26445	-0.394132	1.65858
18.28	5.4421	1.26515	-0.394215	1.65936
18.29	5.44521	1.26607	-0.3943	1.66037
18.3	5.44719	1.26721	-0.394362	1.66157
18.31	5.44642	1.26816	-0.394431	1.66259
18.32	5.4513	1.26915	-0.394519	1.66367
18.33	5.4568	1.27029	-0.394621	1.66491
18.34	5.45673	1.2713	-0.394726	1.66603
18.35	5.45888	1.27223	-0.394823	1.66705
18.36	5.46027	1.2733	-0.394921	1.66822
18.37	5.45945	1.27425	-0.395061	1.66931
18.38	5.46103	1.27525	-0.395223	1.67048
18.39	5.46123	1.27646	-0.39536	1.67182
18.4	5.46139	1.27735	-0.395493	1.67285
18.41	5.46246	1.27826	-0.395665	1.67393
18.42	5.46505	1.27946	-0.395812	1.67527
18.43	5.46946	1.28046	-0.39593	1.67639
18.44	5.47252	1.28138	-0.396071	1.67745
18.45	5.47191	1.2825	-0.396208	1.67871
18.46	5.46942	1.2834	-0.39633	1.67973
18.47	5.47472	1.2842	-0.396461	1.68066
18.48	5.4838	1.28546	-0.396603	1.68206
18.49	5.48288	1.28661	-0.396716	1.68333
18.5	5.48021	1.28741	-0.396818	1.68423
18.51	5.48249	1.28842	-0.396931	1.68535
18.52	5.48357	1.28949	-0.397025	1.68652
18.53	5.48552	1.2904	-0.397095	1.6875
18.54	5.49412	1.2915	-0.397169	1.68867
18.55	5.50089	1.29256	-0.397268	1.68983
18.56	5.50397	1.29333	-0.397361	1.69069
18.57	5.50711	1.29432	-0.397424	1.69175
18.58	5.50344	1.29549	-0.397495	1.69298
18.59	5.49998	1.29636	-0.39758	1.69394
18.6	5.50396	1.29739	-0.397665	1.69506
18.61	5.50615	1.29862	-0.397753	1.69637
18.62	5.50927	1.29949	-0.397834	1.69732
18.63	5.51879	1.3004	-0.397931	1.69833
18.64	5.5212	1.30154	-0.398053	1.69959
18.65	5.51598	1.30256	-0.398173	1.70073
18.66	5.51711	1.30344	-0.398294	1.70174
18.67	5.52315	1.30441	-0.398455	1.70286
18.68	5.52537	1.30542	-0.39867	1.70409
18.69	5.52581	1.30641	-0.398919	1.70533
18.7	5.52891	1.30754	-0.399155	1.7067
18.71	5.53389	1.30854	-0.399358	1.7079
18.72	5.53865	1.30938	-0.399581	1.70896
18.73	5.53893	1.31042	-0.399795	1.71021
18.74	5.53695	1.31139	-0.399947	1.71134
18.75	5.54101	1.31234	-0.400102	1.71244
18.76	5.54573	1.31343	-0.400272	1.7137
18.77	5.54417	1.31438	-0.40039	1.71477
18.78	5.54319	1.31522	-0.400496	1.71572
18.79	5.54495	1.31629	-0.400623	1.71692
18.8	5.54951	1.31742	-0.400749	1.71817
18.81	5.55756	1.31831	-0.400875	1.71918
18.82	5.56188	1.31933	-0.400995	1.72033
18.83	5.56429	1.3204	-0.401088	1.72149
18.84	5.56947	1.32119	-0.401166	1.72236
18.85	5.5701	1.32224	-0.401269	1.72351
18.86	5.56284	1.32343	-0.401375	1.7248
18.87	5.56012	1.32426	-0.401459	1.72572
18.88	5.56571	1.32521	-0.401546	1.72675
18.89	5.57148	1.3265	-0.401642	1.72814
18.9	5.57433	1.32751	-0.401739	1.72925
18.91	5.57722	1.32828	-0.401844	1.73012
18.92	5.58239	1.32931	-0.401949	1.73126
18.93	5.58445	1.33032	-0.402045	1.73237
18.94	5.58694	1.33128	-0.402135	1.73341
18.95	5.59042	1.3325	-0.402225	1.73472
18.96	5.58923	1.33353	-0.402335	1.73587
18.97	5.59359	1.33436	-0.402448	1.73681
18.98	5.60225	1.33549	-0.40254	1.73803
18.99	5.60049	1.33652	-0.402652	1.73917
19	5.59694	1.3374	-0.402803	1.7402
19.01	5.60336	1.33851	-0.402946	1.74146
19.02	5.60533	1.33952	-0.403091	1.74261
19.03	5.60249	1.34045	-0.403278	1.74372
19.04	5.60671	1.34162	-0.403475	1.7451
19.05	5.6106	1.34267	-0.403643	1.74631
19.06	5.61105	1.34345	-0.40381	1.74726
19.07	5.61252	1.34455	-0.404016	1.74857
19.08	5.61936	1.34562	-0.404216	1.74984
19.09	5.62764	1.34644	-0.404379	1.75082
19.1	5.62911	1.34756	-0.404549	1.75211
19.11	5.62858	1.34864	-0.404723	1.75336
19.12	5.62802	1.34932	-0.404879	1.7542
19.13	5.63228	1.3503	-0.405056	1.75535
19.14	5.64084	1.35149	-0.405242	1.75674
19.15	5.64236	1.3523	-0.405401	1.7577
19.16	5.6452	1.3532	-0.405574	1.75878
19.17	5.65418	1.35437	-0.405796	1.76017
19.18	5.66042	1.35525	-0.406038	1.76129
19.19	5.66258	1.35614	-0.406312	1.76245
19.2	5.66383	1.35734	-0.406619	1.76396
19.21	5.66461	1.35833	-0.406886	1.76521
19.22	5.66487	1.35921	-0.407116	1.76633
19.23	5.66642	1.36036	-0.407339	1.7677
19.24	5.66941	1.3614	-0.407509	1.76891
19.25	5.67355	1.36223	-0.407655	1.76988
19.26	5.6801	1.36328	-0.407812	1.77109
19.27	5.68725	1.36441	-0.407922	1.77233
19.28	5.68794	1.36523	-0.408018	1.77324
19.29	5.68758	1.36617	-0.408148	1.77432
19.3	5.69503	1.36732	-0.40826	1.77558
19.31	5.70223	1.36827	-0.408362	1.77664
19.32	5.70419	1.36938	-0.408507	1.77789
19.33	5.70539	1.37053	-0.408657	1.77919
19.34	5.70377	1.3714	-0.408807	1.78021
19.35	5.70578	1.37246	-0.408986	1.78145
19.36	5.71855	1.37368	-0.409131	1.78281
19.37	5.72193	1.3746	-0.409268	1.78387
19.38	5.71006	1.37552	-0.409434	1.78495
19.39	5.70695	1.37655	-0.409567	1.78612
19.4	5.71545	1.37739	-0.409659	1.78705
19.41	5.71925	1.3784	-0.409771	1.78817
19.42	5.71923	1.37963	-0.409894	1.78952
19.43	5.71978	1.38048	-0.409978	1.79046
19.44	5.72061	1.38137	-0.410036	1.79141
19.45	5.72897	1.38255	-0.410106	1.79266
19.46	5.74	1.38362	-0.410183	1.79381
19.47	5.7382	1.38455	-0.410278	1.79483
19.48	5.732	1.38552	-0.410373	1.79589
19.49	5.73341	1.38645	-0.41045	1.7969
19.5	5.73701	1.38743	-0.410568	1.798
19.51	5.74309	1.38856	-0.410731	1.79929
19.52	5.75056	1.38945	-0.410889	1.80034
19.53	5.75002	1.39029	-0.411077	1.80137
19.54	5.75217	1.39139	-0.411361	1.80275
19.55	5.75881	1.39238	-0.411758	1.80414
19.56	5.75767	1.39317	-0.41226	1.80543
19.57	5.76037	1.39418	-0.412739	1.80692
19.58	5.76922	1.39535	-0.413071	1.80842
19.59	5.76983	1.39622	-0.413279	1.8095
19.6	5.76745	1.39714	-0.41341	1.81055
19.61	5.77192	1.39829	-0.413509	1.8118
19.62	5.77525	1.39921	-0.413616	1.81282
19.63	5.77794	1.40015	-0.413705	1.81385
19.64	5.78745	1.40125	-0.413773	1.81502
19.65	5.79502	1.40212	-0.413869	1.81598
19.66	5.79487	1.40305	-0.413982	1.81703
19.67	5.79836	1.40425	-0.414083	1.81833
19.68	5.80483	1.40533	-0.41419	1.81952
19.69	5.80126	1.40628	-0.41433	1.82061
19.7	5.79475	1.40738	-0.414482	1.82186
19.71	5.79722	1.40845	-0.414648	1.8231
19.72	5.80598	1.40946	-0.414881	1.82434
19.73	5.81488	1.41066	-0.415162	1.82582
19.74	5.81581	1.4117	-0.415445	1.82715
19.75	5.81403	1.41255	-0.415754	1.82831
19.76	5.81743	1.41366	-0.416085	1.82974
19.77	5.82062	1.41477	-0.416365	1.83114
19.78	5.81994	1.41572	-0.416568	1.83228
19.79	5.81928	1.41675	-0.416729	1.83348
19.8	5.8264	1.41779	-0.416849	1.83463
19.81	5.83576	1.41873	-0.416951	1.83568
19.82	5.8391	1.41977	-0.417053	1.83683
19.83	5.83663	1.4207	-0.417146	1.83785
19.84	5.83254	1.42155	-0.417253	1.8388
19.85	5.83776	1.42262	-0.417367	1.83999
19.86	5.8453	1.42366	-0.417458	1.84112
19.87	5.84192	1.42453	-0.417566	1.8421
19.88	5.84301	1.42553	-0.417723	1.84326
19.89	5.85178	1.42652	-0.417876	1.8444
19.9	5.85501	1.42735	-0.418042	1.84539
19.91	5.8596	1.4284	-0.418266	1.84666
19.92	5.8683	1.42957	-0.418495	1.84807
19.93	5.87607	1.43038	-0.418685	1.84906
19.94	5.87827	1.4312	-0.41887	1.85007
19.95	5.87551	1.43233	-0.41905	1.85138
19.96	5.87723	1.43323	-0.419216	1.85245
19.97	5.8802	1.43396	-0.419375	1.85334
19.98	5.88173	1.43507	-0.419513	1.85458
[truncated: 13,206 more rows]
