# Supplementary material for: Experimental data on the development of “Post-installed Screw Pullout test” for in-situ investigation of concrete strength
Source: Data Brief. 2020 Aug 22;32:106190. doi: 10.1016/j.dib.2020.106190 (PMC7475196; doi:10.1016/j.dib.2020.106190)
Supplement: Supplementary file 1 — Fig. 1: Load-displacement curves for test set up 1. Fig. 2: Load-displacement curves for test set up 2. Fig. 3: Load-displacement curves for test set up 3. Fig. 4: Load-displacement curves for test set up 4. Fig. 5: Load-displacement curves for test set up 5. Fig. 6: Load-displacement curves for test set up 6. Fig. 7: Load-displacement curves for test set up 7. Fig. 8: Load-displacement curves for test set up 8. Fig. 9: Load-displacement curves for test set up 9. Fig. 10: Load-displacement curves for test set up 10. Fig. 11: Load-displacement curves for test set up 11. Fig. 12: Load-displacement curves for test set up 12. Fig. 13: Load-displacement curves for test set up 13. Fig. 14: Load-displacement curves for test set up 14. Fig. 15: Load-displacement curves for test set up 15. Fig. 16: Load-displacement curves for test set up 16. Fig. 17: Load-displacement curves for test set up 17. Fig. 18: Load-displacement curves for Mix 1 at 7 days. Fig. 19: Load-displacement curves for Mix 1 at 14 days. Fig. 20: Load-displacement curves for Mix 1 at 28 days. Fig. 21: Load-displacement curves for Mix 1 at 100 days. Fig. 22: Load-displacement curves for Mix 2 at 7 days. Fig. 23: Load-displacement curves for Mix 2 at 14 days. Fig. 24: Load-displacement curves for Mix 2 at 28 days. Fig. 25: Load-displacement curves for Mix 2 at 100 days. [file mmc1.zip › Figure 2 - Test set up 2.xlsx]

## Sheet: M-70-8.5-25
Time [s]	Load [kN]	LVDT 1 [mm]	LVDT 2 [mm]	Displacement [mm]
0	0	0	0	0
0.01	0	0	0	0
0.02	5.5e-05	1e-06	1e-06	-1.77636e-15
0.03	0.001208	4e-05	1.2e-05	2.8e-05
0.04	0.005162	0.000177	4.5e-05	0.000132
0.05	0.008103	0.000311	5.9e-05	0.000252
0.06	0.006359	0.000379	3e-05	0.000349
0.07	0.004167	0.000393	1.8e-05	0.000375
0.08	0.007034	0.000356	3e-05	0.000326
0.09	0.013485	0.000257	2.5e-05	0.000232
0.1	0.013031	0.000169	3e-05	0.000139
0.11	0.007219	0.000138	4.2e-05	9.6e-05
0.12	0.006337	0.000199	3.1e-05	0.000168
0.13	0.007203	0.000272	4e-05	0.000232
0.14	0.004843	0.000229	6.9e-05	0.00016
0.15	0.004517	0.000201	5.4e-05	0.000147
0.16	0.006421	0.000235	2.9e-05	0.000206
0.17	0.005063	0.000118	4.3e-05	7.5e-05
0.18	0.002956	-3e-05	5.7e-05	-8.7e-05
0.19	0.005914	2.8e-05	4.1e-05	-1.3e-05
0.2	0.007925	0.000139	3e-05	0.000109
0.21	0.003571	0.000196	3.4e-05	0.000162
0.22	-7.4e-05	0.000151	2.5e-05	0.000126
0.23	0.003126	5.9e-05	1e-05	4.9e-05
0.24	0.006658	0.000155	2.4e-05	0.000131
0.25	0.004144	0.000342	4.8e-05	0.000294
0.26	0.005844	0.000367	3.7e-05	0.00033
0.27	0.010295	0.000389	3e-05	0.000359
0.28	0.007719	0.000335	3.9e-05	0.000296
0.29	0.002727	0.000191	1.6e-05	0.000175
0.3	0.005301	8.6e-05	6e-06	8e-05
0.31	0.010102	-4.6e-05	2.9e-05	-7.5e-05
0.32	0.009674	-0.000132	3.6e-05	-0.000168
0.33	0.012809	-0.000118	2.2e-05	-0.00014
0.34	0.015777	-0.000164	2.6e-05	-0.00019
0.35	0.007235	-0.000217	3.5e-05	-0.000252
0.36	0.002576	-0.00022	2.7e-05	-0.000247
0.37	0.007581	-0.000219	2.3e-05	-0.000242
0.38	0.007901	-0.000178	3.5e-05	-0.000213
0.39	0.003165	-0.000128	3.6e-05	-0.000164
0.4	0.002732	-0.000101	1.5e-05	-0.000116
0.41	0.008686	3.3e-05	8e-06	2.5e-05
0.42	0.013557	0.000138	2.9e-05	0.000109
0.43	0.012507	-8e-06	4.8e-05	-5.6e-05
0.44	0.010759	-0.000128	3.5e-05	-0.000163
0.45	0.01074	-0.000131	1.9e-05	-0.00015
0.46	0.007617	-0.000212	3.2e-05	-0.000244
0.47	0.002863	-0.000234	4.8e-05	-0.000282
0.48	0.002251	-7.2e-05	4.6e-05	-0.000118
0.49	0.00368	1.9e-05	2.1e-05	-2e-06
0.5	0.005178	-3.4e-05	3e-06	-3.7e-05
0.51	0.004693	-4.3e-05	1.2e-05	-5.5e-05
0.52	0.004532	6e-06	2.6e-05	-2e-05
0.53	0.005357	0	4e-05	-4e-05
0.54	0.004022	4.2e-05	4.1e-05	1e-06
0.55	0.006786	8.1e-05	2.6e-05	5.5e-05
0.56	0.008085	8.6e-05	3.6e-05	5e-05
0.57	0.002472	5.7e-05	4.3e-05	1.4e-05
0.58	0.000587	4.2e-05	1.3e-05	2.9e-05
0.59	6.8e-05	0.000137	1.1e-05	0.000126
0.6	-0.000675	0.000218	4.7e-05	0.000171
0.61	0.002342	0.000201	5.1e-05	0.00015
0.62	0.005778	0.000233	3.6e-05	0.000197
0.63	0.009434	0.000329	3.6e-05	0.000293
0.64	0.009803	0.00039	3.4e-05	0.000356
0.65	0.004363	0.000377	3.5e-05	0.000342
0.66	-0.000648	0.000349	4.2e-05	0.000307
0.67	0.002341	0.000363	3.8e-05	0.000325
0.68	0.007004	0.000333	2.5e-05	0.000308
0.69	0.006934	0.000292	1.3e-05	0.000279
0.7	0.006477	0.000269	1.4e-05	0.000255
0.71	0.005199	0.00024	3.5e-05	0.000205
0.72	0.00484	0.000121	3.6e-05	8.5e-05
0.73	0.003333	2.3e-05	9e-06	1.4e-05
0.74	0.00316	1.1e-05	1.8e-05	-7e-06
0.75	0.006473	2.2e-05	4.2e-05	-2e-05
0.76	0.006923	0.000113	3.2e-05	8.1e-05
0.77	0.002703	0.000265	2.4e-05	0.000241
0.78	-0.000141	0.000216	4.1e-05	0.000175
0.79	-0.000151	0.000124	3.1e-05	9.3e-05
0.8	-0.000518	0.000249	9e-06	0.00024
0.81	0.004142	0.000403	2.5e-05	0.000378
0.82	0.011049	0.000343	3.6e-05	0.000307
0.83	0.011083	0.000233	2.9e-05	0.000204
0.84	0.012375	0.00024	2.7e-05	0.000213
0.85	0.013732	0.000204	2.7e-05	0.000177
0.86	0.009419	0.000145	2.3e-05	0.000122
0.87	0.005206	0.000218	2.8e-05	0.00019
0.88	0.00563	0.000232	4.4e-05	0.000188
0.89	0.010512	9.2e-05	3e-05	6.2e-05
0.9	0.012384	5.8e-05	1.4e-05	4.4e-05
0.91	0.015095	0.000238	2.9e-05	0.000209
0.92	0.02021	0.000336	2.7e-05	0.000309
0.93	0.015064	0.000259	2e-05	0.000239
0.94	0.007914	0.000157	2.5e-05	0.000132
0.95	0.006629	0.00014	1.4e-05	0.000126
0.96	0.005057	0.000256	1.4e-05	0.000242
0.97	0.004065	0.000233	3.4e-05	0.000199
0.98	0.001882	0.000138	4.1e-05	9.7e-05
0.99	0.002314	0.000257	2.8e-05	0.000229
1	0.010557	0.000328	3.4e-05	0.000294
1.01	0.016573	0.000304	5.2e-05	0.000252
1.02	0.01219	0.000258	2.9e-05	0.000229
1.03	0.005078	0.000251	-2e-06	0.000253
1.04	0.000511	0.000207	1.3e-05	0.000194
1.05	-0.004226	5.6e-05	3.7e-05	1.9e-05
1.06	-0.006423	6.7e-05	2.9e-05	3.8e-05
1.07	-0.003394	0.000103	2e-05	8.3e-05
1.08	0.00149	0.000178	3.1e-05	0.000147
1.09	0.002734	0.000269	2.3e-05	0.000246
1.1	0.001657	8.4e-05	9e-06	7.5e-05
1.11	0.001573	0.0001	1.2e-05	8.8e-05
1.12	0.003958	0.00038	2e-05	0.00036
1.13	0.003713	0.0003	2.1e-05	0.000279
1.14	-0.001439	8.1e-05	1e-05	7.1e-05
1.15	-0.000456	0.000176	1e-05	0.000166
1.16	0.008227	0.000167	1.6e-05	0.000151
1.17	0.010061	1.6e-05	1.4e-05	2e-06
1.18	0.004491	0.000113	1.2e-05	0.000101
1.19	0.003373	0.000128	1.4e-05	0.000114
1.2	0.007759	4e-06	2.4e-05	-2e-05
1.21	0.011694	8e-05	2e-05	6e-05
1.22	0.011283	0.000155	1.1e-05	0.000144
1.23	0.005732	0.000112	2.7e-05	8.5e-05
1.24	0.005304	0.000112	3.6e-05	7.6e-05
1.25	0.009805	0.000153	2.5e-05	0.000128
1.26	0.006718	0.000137	2.7e-05	0.00011
1.27	0.002768	0.000106	2.8e-05	7.8e-05
1.28	0.006645	7.3e-05	1.8e-05	5.5e-05
1.29	0.00643	8.6e-05	1.4e-05	7.2e-05
1.3	0.00168	0.000238	1.6e-05	0.000222
1.31	0.002916	0.000229	1.8e-05	0.000211
1.32	0.008233	0.000105	1.4e-05	9.1e-05
1.33	0.009226	-2.6e-05	1.8e-05	-4.4e-05
1.34	0.006796	-1.8e-05	3.5e-05	-5.3e-05
1.35	0.008736	0.000231	3.1e-05	0.0002
1.36	0.01243	0.000189	1.4e-05	0.000175
1.37	0.012718	5.5e-05	2.1e-05	3.4e-05
1.38	0.010925	0.000127	3.1e-05	9.6e-05
1.39	0.007495	7.5e-05	3.1e-05	4.4e-05
1.4	0.007044	4e-05	3.9e-05	1e-06
1.41	0.009026	0.000111	2.7e-05	8.4e-05
1.42	0.006806	9.6e-05	5e-06	9.1e-05
1.43	0.005097	0.000163	8e-06	0.000155
1.44	0.005989	0.000238	1.8e-05	0.00022
1.45	0.005373	0.000104	1.8e-05	8.6e-05
1.46	0.004028	9.2e-05	1.8e-05	7.4e-05
1.47	0.004948	0.000325	1.8e-05	0.000307
1.48	0.007259	0.000261	1.7e-05	0.000244
1.49	0.006382	5.3e-05	1.2e-05	4.1e-05
1.5	0.00447	0.000144	1e-06	0.000143
1.51	0.007326	0.000292	2e-06	0.00029
1.52	0.014171	0.000311	2.3e-05	0.000288
1.53	0.014816	0.000171	3e-05	0.000141
1.54	0.007864	0.000122	5e-06	0.000117
1.55	0.00777	0.000178	1.1e-05	0.000167
1.56	0.013522	0.000239	3.5e-05	0.000204
1.57	0.01124	0.000268	1e-05	0.000258
1.58	0.005774	0.000152	-5e-06	0.000157
1.59	0.003223	3.5e-05	2.8e-05	7e-06
1.6	0.000825	0.000126	1.8e-05	0.000108
1.61	-0.000533	0.000195	-1.1e-05	0.000206
1.62	0.004711	0.000216	1.1e-05	0.000205
1.63	0.012494	0.000211	3e-05	0.000181
1.64	0.013675	9.8e-05	1.7e-05	8.1e-05
1.65	0.009908	9.6e-05	1.5e-05	8.1e-05
1.66	0.010466	0.000177	2.5e-05	0.000152
1.67	0.012887	0.000116	2.1e-05	9.5e-05
1.68	0.011254	0.000218	1.5e-05	0.000203
1.69	0.013078	0.000199	1.4e-05	0.000185
1.7	0.01634	6.6e-05	1.1e-05	5.5e-05
1.71	0.011064	0.000204	7e-06	0.000197
1.72	0.007963	0.000266	4e-06	0.000262
1.73	0.009627	0.000166	5e-06	0.000161
1.74	0.011315	7.9e-05	7e-06	7.2e-05
1.75	0.016779	0.000141	7e-06	0.000134
1.76	0.016549	0.000174	1.1e-05	0.000163
1.77	0.011576	0.000158	2.4e-05	0.000134
1.78	0.016268	0.000191	2.4e-05	0.000167
1.79	0.019393	0.000147	1.6e-05	0.000131
1.8	0.009911	0.000173	2.1e-05	0.000152
1.81	0.00462	0.000245	2.3e-05	0.000222
1.82	0.011915	0.000209	2.1e-05	0.000188
1.83	0.011418	0.00022	4e-06	0.000216
1.84	0.001163	0.000242	9e-06	0.000233
1.85	0.003182	0.000143	3.1e-05	0.000112
1.86	0.010439	4.4e-05	1.3e-05	3.1e-05
1.87	0.008657	0.000142	1e-05	0.000132
1.88	0.006982	0.000292	3.5e-05	0.000257
1.89	0.010834	8.3e-05	2.9e-05	5.4e-05
1.9	0.016109	3e-06	1.3e-05	-1e-05
1.91	0.01848	0.000291	4e-06	0.000287
1.92	0.015936	0.000286	-7e-06	0.000293
1.93	0.011798	0.00014	-3e-06	0.000143
1.94	0.009971	0.000205	7e-06	0.000198
1.95	0.006651	0.000228	8e-06	0.00022
1.96	0.002376	0.000167	7e-06	0.00016
1.97	0.003594	0.000179	6e-06	0.000173
1.98	0.008534	0.000213	9e-06	0.000204
1.99	0.013558	3.3e-05	1.6e-05	1.7e-05
2	0.014182	2.4e-05	2.2e-05	2e-06
2.01	0.010072	0.000233	2.9e-05	0.000204
2.02	0.007778	0.000324	1.7e-05	0.000307
2.03	0.00814	0.000247	-8e-06	0.000255
2.04	0.006279	9.2e-05	-2e-06	9.4e-05
2.05	0.003109	0.000219	1.1e-05	0.000208
2.06	0.004184	0.000285	9e-06	0.000276
2.07	0.009228	0.000162	8e-06	0.000154
2.08	0.015579	0.000157	-4e-06	0.000161
2.09	0.016712	0.000196	0	0.000196
2.1	0.011321	0.00026	1e-05	0.00025
2.11	0.006976	0.000185	4e-06	0.000181
2.12	0.007321	0.000103	4e-06	9.9e-05
2.13	0.008457	0.00025	1.4e-05	0.000236
2.14	0.004061	0.000304	3e-05	0.000274
2.15	0.002339	0.000263	3.7e-05	0.000226
2.16	0.007876	0.000159	1.9e-05	0.00014
2.17	0.009674	9e-05	4e-06	8.6e-05
2.18	0.005935	0.000193	1.5e-05	0.000178
2.19	0.002779	0.000202	2.5e-05	0.000177
2.2	0.009219	0.000197	2e-05	0.000177
2.21	0.015183	0.000173	1.9e-05	0.000154
2.22	0.013253	0.000221	2e-05	0.000201
2.23	0.011559	0.000355	1.6e-05	0.000339
2.24	0.011115	0.000256	8e-06	0.000248
2.25	0.01158	0.000147	9e-06	0.000138
2.26	0.012479	0.000225	1.7e-05	0.000208
2.27	0.011555	0.000281	1.3e-05	0.000268
2.28	0.009494	0.000228	-8e-06	0.000236
2.29	0.005346	9.5e-05	-1.1e-05	0.000106
2.3	0.002081	0.000127	1e-06	0.000126
2.31	0.003539	0.000254	-8e-06	0.000262
2.32	0.006809	0.000246	-1e-06	0.000247
2.33	0.006713	0.000264	3.5e-05	0.000229
2.34	0.000252	0.000219	2.9e-05	0.00019
2.35	-0.003702	0.000235	3e-06	0.000232
2.36	-0.000223	0.000259	1.1e-05	0.000248
2.37	0.002343	8.1e-05	2.2e-05	5.9e-05
2.38	0.003882	0.000169	1.8e-05	0.000151
2.39	0.004537	0.000318	-5e-06	0.000323
2.4	0.004373	0.000169	-1.2e-05	0.000181
2.41	0.008656	9.2e-05	-3e-06	9.5e-05
2.42	0.009696	0.000232	-8e-06	0.00024
2.43	0.008519	0.000306	1.4e-05	0.000292
2.44	0.01464	0.000179	2.8e-05	0.000151
2.45	0.019308	0.000107	-5e-06	0.000112
2.46	0.014371	0.000119	-2e-06	0.000121
2.47	0.010484	0.00013	3e-05	0.0001
2.48	0.009328	0.000209	2.5e-05	0.000184
2.49	0.005342	0.000279	7e-06	0.000272
2.5	0.002616	0.000156	9e-06	0.000147
2.51	0.001262	6.1e-05	3.1e-05	3e-05
2.52	-0.001534	0.000221	2.9e-05	0.000192
2.53	-0.004271	0.000168	-4e-06	0.000172
2.54	-0.003844	5.1e-05	-1e-06	5.2e-05
2.55	0.002298	0.000245	1.2e-05	0.000233
2.56	0.007181	0.000369	3e-06	0.000366
2.57	0.006371	0.000218	2e-06	0.000216
2.58	0.006163	-1.6e-05	8e-06	-2.4e-05
2.59	0.008437	0.000108	7e-06	0.000101
2.6	0.00646	0.000396	-1e-06	0.000397
2.61	0.001895	0.000345	1e-06	0.000344
2.62	0.004472	0.000123	1.1e-05	0.000112
2.63	0.008764	6.1e-05	1.3e-05	4.8e-05
2.64	0.005979	0.000159	2.4e-05	0.000135
2.65	0.002041	0.000173	3.2e-05	0.000141
2.66	0.00109	0.000182	1.9e-05	0.000163
2.67	-0.000628	0.00013	1.4e-05	0.000116
2.68	0.000227	-1.9e-05	6e-06	-2.5e-05
2.69	0.000516	0.000186	-1.4e-05	0.0002
2.7	-0.000134	0.000383	-7e-06	0.00039
2.71	0.002813	0.000159	3.7e-05	0.000122
2.72	0.003441	5.8e-05	3.5e-05	2.3e-05
2.73	0.003666	0.000161	-5e-06	0.000166
2.74	0.003616	0.000254	-8e-06	0.000262
2.75	-0.000874	0.000248	0	0.000248
2.76	-0.004945	6.8e-05	-1e-05	7.8e-05
2.77	-0.005667	0.00011	-3e-06	0.000113
2.78	-0.003385	0.000378	6e-06	0.000372
2.79	0.000113	0.000368	1e-06	0.000367
2.8	-0.00032	8e-06	1.2e-05	-4e-06
2.81	-0.004268	-2.8e-05	1.7e-05	-4.5e-05
2.82	-0.006429	0.000195	0	0.000195
2.83	-0.005361	0.000195	0	0.000195
2.84	-0.004674	0.000229	2.9e-05	0.0002
2.85	-0.002558	0.00022	3.7e-05	0.000183
2.86	0.005941	0.000172	9e-06	0.000163
2.87	0.006763	0.00016	5e-06	0.000155
2.88	-0.001213	0.000182	2.4e-05	0.000158
2.89	0.000898	0.000286	1.7e-05	0.000269
2.9	0.005112	0.000263	1e-06	0.000262
2.91	0.003127	0.00021	-1.4e-05	0.000224
2.92	0.004625	0.000201	-1.5e-05	0.000216
2.93	0.005393	0.000295	-1e-06	0.000296
2.94	0.00577	0.000209	-8e-06	0.000217
2.95	0.009098	1.4e-05	-1.7e-05	3.1e-05
2.96	0.010755	0.000212	-1.8e-05	0.00023
2.97	0.010411	0.000286	-8e-06	0.000294
2.98	0.006053	0.000164	9e-06	0.000155
2.99	-0.001292	0.00025	3e-06	0.000247
3	-0.001402	0.000222	-1.3e-05	0.000235
3.01	0.001804	0.000172	-7e-06	0.000179
3.02	0.006542	0.000223	1.4e-05	0.000209
3.03	0.011387	5.7e-05	1.9e-05	3.8e-05
3.04	0.006163	4.8e-05	5e-06	4.3e-05
3.05	-0.000751	0.000277	-1e-06	0.000278
3.06	0.001192	0.000254	1.1e-05	0.000243
3.07	0.003752	0.000187	8e-06	0.000179
3.08	0.007166	0.000204	5e-06	0.000199
3.09	0.010791	0.000145	1.4e-05	0.000131
3.1	0.010069	6.6e-05	1.4e-05	5.2e-05
3.11	0.011816	0.000203	1.5e-05	0.000188
3.12	0.01428	0.000389	1e-05	0.000379
3.13	0.012086	0.000247	-6e-06	0.000253
3.14	0.012974	4.8e-05	-1e-06	4.9e-05
3.15	0.017189	7.7e-05	1.6e-05	6.1e-05
3.16	0.016148	0.000244	-2e-06	0.000246
3.17	0.012804	0.000314	-2.5e-05	0.000339
3.18	0.013803	0.000245	-1.2e-05	0.000257
3.19	0.014746	0.000229	6e-06	0.000223
3.2	0.012841	0.000154	8e-06	0.000146
3.21	0.011548	0.000122	1.7e-05	0.000105
3.22	0.010151	0.000225	1.1e-05	0.000214
3.23	0.0082	0.000205	-1.4e-05	0.000219
3.24	0.01373	0.000227	-1.5e-05	0.000242
3.25	0.01605	0.000211	5e-06	0.000206
3.26	0.006151	5.9e-05	9e-06	5e-05
3.27	0.004311	0.000123	2e-06	0.000121
3.28	0.007893	0.000244	9e-06	0.000235
3.29	0.003503	0.000221	1e-05	0.000211
3.3	0.003711	0.000112	-3e-06	0.000115
3.31	0.010063	0.000194	3e-06	0.000191
3.32	0.011416	0.000317	2.2e-05	0.000295
3.33	0.010119	0.000213	1e-06	0.000212
3.34	0.009791	0.000182	-2.4e-05	0.000206
3.35	0.008475	0.000203	-1.6e-05	0.000219
3.36	0.008392	0.000234	-2.1e-05	0.000255
3.37	0.013775	0.000224	-2.1e-05	0.000245
3.38	0.012916	0.000132	6e-06	0.000126
3.39	0.004617	0.000143	2.6e-05	0.000117
3.4	0.006945	0.000245	1.7e-05	0.000228
3.41	0.01182	0.000269	2e-06	0.000267
3.42	0.004664	0.000136	0	0.000136
3.43	-0.002376	6.6e-05	7e-06	5.9e-05
3.44	0.00063	0.000152	1.3e-05	0.000139
3.45	0.005175	0.000262	0	0.000262
3.46	0.005679	0.000264	-5e-06	0.000269
3.47	0.004694	0.000202	8e-06	0.000194
3.48	0.002342	0.000195	-6e-06	0.000201
3.49	0.001189	0.000292	-2.3e-05	0.000315
3.5	0.006573	0.000279	-7e-06	0.000286
3.51	0.010858	0.000175	-8e-06	0.000183
3.52	0.008403	2.7e-05	-2.8e-05	5.5e-05
3.53	0.007841	0.000137	-1.6e-05	0.000153
3.54	0.008584	0.00035	-3e-06	0.000353
3.55	0.004778	0.000262	-1.8e-05	0.00028
3.56	0.005255	9.2e-05	-3.2e-05	0.000124
3.57	0.011453	6.6e-05	-2e-05	8.6e-05
3.58	0.013545	0.000277	-1e-05	0.000287
3.59	0.012988	0.000276	-1.7e-05	0.000293
3.6	0.013938	-5.6e-05	-1.7e-05	-3.9e-05
3.61	0.018885	-3.9e-05	-1.2e-05	-2.7e-05
3.62	0.021978	0.000221	-9e-06	0.00023
3.63	0.013237	0.00017	-6e-06	0.000176
3.64	0.00386	8.3e-05	-5e-06	8.8e-05
3.65	0.00678	0.000261	-2e-06	0.000263
3.66	0.012664	0.000216	-1e-05	0.000226
3.67	0.007768	0.000119	3e-06	0.000116
3.68	0.003552	0.000317	1.5e-05	0.000302
3.69	0.011503	0.000261	-1e-05	0.000271
3.7	0.018084	5.7e-05	-2e-05	7.7e-05
3.71	0.015162	0.000102	-1.5e-05	0.000117
3.72	0.009395	0.000152	-2.9e-05	0.000181
3.73	0.008993	0.000211	-2.9e-05	0.00024
3.74	0.007742	0.000159	-4e-06	0.000163
3.75	-6.2e-05	0.000196	1e-06	0.000195
3.76	0.000666	0.000262	3e-06	0.000259
3.77	0.007345	6.1e-05	8e-06	5.3e-05
3.78	0.002174	1.2e-05	-1.2e-05	2.4e-05
3.79	-0.004556	0.000117	-1.7e-05	0.000134
3.8	-0.002108	0.000218	-6e-06	0.000224
3.81	0.006095	0.000253	-2.9e-05	0.000282
3.82	0.01136	0.000151	-3e-05	0.000181
3.83	0.008157	0.000171	4e-06	0.000167
3.84	0.003349	0.000206	-1.1e-05	0.000217
3.85	0.005979	0.000234	-2.7e-05	0.000261
3.86	0.008568	0.000266	1e-06	0.000265
3.87	0.004108	0.000194	-1.8e-05	0.000212
3.88	0.001319	0.000284	-4.6e-05	0.00033
3.89	0.001059	0.000309	-1.3e-05	0.000322
3.9	0.00015	0.000146	-4e-06	0.00015
3.91	0.003669	0.00012	-7e-06	0.000127
3.92	0.011143	0.000209	1e-05	0.000199
3.93	0.014529	0.000244	-1e-05	0.000254
3.94	0.014977	0.00022	-2.2e-05	0.000242
3.95	0.016544	0.00018	-1e-06	0.000181
3.96	0.017723	0.000192	-1.5e-05	0.000207
3.97	0.017012	0.000299	-2.9e-05	0.000328
3.98	0.013723	0.000223	-1.6e-05	0.000239
3.99	0.010864	5.1e-05	0	5.1e-05
4	0.008805	0.000155	-4e-06	0.000159
4.01	0.007401	0.000304	-2.1e-05	0.000325
4.02	0.008603	0.000263	-1.5e-05	0.000278
4.03	0.010149	0.000185	-2.5e-05	0.00021
4.04	0.008838	0.000163	-3.2e-05	0.000195
4.05	0.004536	8.8e-05	-2e-05	0.000108
4.06	0.001438	0.000121	-1.7e-05	0.000138
4.07	0.004058	0.000363	-1e-05	0.000373
4.08	0.009453	0.000335	-5e-06	0.00034
4.09	0.011298	7.8e-05	-2e-05	9.8e-05
4.1	0.011587	0.000157	-2.9e-05	0.000186
4.11	0.010806	0.000275	-2e-05	0.000295
4.12	0.008198	0.000123	-7e-06	0.00013
4.13	0.0091	3e-05	-8e-06	3.8e-05
4.14	0.009139	0.000219	-1.1e-05	0.00023
4.15	0.00845	0.000324	4e-06	0.00032
4.16	0.015521	0.00022	-6e-06	0.000226
4.17	0.02242	0.00018	-2.3e-05	0.000203
4.18	0.019347	0.000102	-7e-06	0.000109
4.19	0.015786	0.000111	-2e-05	0.000131
4.2	0.015714	0.000218	-3.3e-05	0.000251
4.21	0.014229	0.000304	-3e-06	0.000307
4.22	0.014892	0.000236	4e-06	0.000232
4.23	0.01487	0.000141	-1.8e-05	0.000159
4.24	0.012383	0.000255	-2.7e-05	0.000282
4.25	0.011776	0.000221	-1.4e-05	0.000235
4.26	0.010623	0.000131	-6e-06	0.000137
4.27	0.0069	0.000338	-1.6e-05	0.000354
4.28	0.005769	0.000303	-2.6e-05	0.000329
4.29	0.006736	0.000122	-2.1e-05	0.000143
4.3	0.008124	0.000216	-1.9e-05	0.000235
4.31	0.012686	0.000257	-2.5e-05	0.000282
4.32	0.012553	0.000161	-3.2e-05	0.000193
4.33	0.006797	0.000183	-3.1e-05	0.000214
4.34	0.007917	0.000256	-2.1e-05	0.000277
4.35	0.012308	0.000119	-2.5e-05	0.000144
4.36	0.013168	0.000147	-2.4e-05	0.000171
4.37	0.012115	0.000349	-1.9e-05	0.000368
4.38	0.008482	0.000291	-2.7e-05	0.000318
4.39	0.008694	0.000143	-1.6e-05	0.000159
4.4	0.014397	0.000113	0	0.000113
4.41	0.014308	0.000202	-1.3e-05	0.000215
4.42	0.007302	0.000308	-3e-05	0.000338
4.43	0.001623	0.000306	-3.7e-05	0.000343
4.44	-0.000168	0.000225	-3.2e-05	0.000257
4.45	0.005118	0.000183	-6e-06	0.000189
4.46	0.009166	0.000227	-2e-06	0.000229
4.47	0.005846	0.000188	-6e-06	0.000194
4.48	0.005039	0.000101	-1.8e-05	0.000119
4.49	0.007705	0.000226	-4.6e-05	0.000272
4.5	0.008193	0.000246	-3.5e-05	0.000281
4.51	0.005506	0.000132	-3e-06	0.000135
4.52	0.000432	8.8e-05	-1.5e-05	0.000103
4.53	-0.00337	0.00022	-4.3e-05	0.000263
4.54	-0.003663	0.000426	-2.7e-05	0.000453
4.55	0.002284	0.000171	-1e-05	0.000181
4.56	0.012169	-2.1e-05	-2.2e-05	1e-06
4.57	0.012145	0.000374	-2.6e-05	0.0004
4.58	0.006125	0.000443	-2.1e-05	0.000464
4.59	0.008379	5.6e-05	-2.8e-05	8.4e-05
4.6	0.011565	-3.3e-05	-4.2e-05	9e-06
4.61	0.012263	0.000238	-3.3e-05	0.000271
4.62	0.013007	0.000302	-1.5e-05	0.000317
4.63	0.006717	0.000103	-2.1e-05	0.000124
4.64	0.00184	0.000158	-3.6e-05	0.000194
4.65	0.005483	0.000393	-4.3e-05	0.000436
4.66	0.005608	0.000263	-3.5e-05	0.000298
4.67	0.003046	0.000139	-3.8e-05	0.000177
4.68	0.004522	0.000227	-3.1e-05	0.000258
4.69	0.002055	0.000147	-8e-06	0.000155
4.7	-0.001589	0.000163	-2.5e-05	0.000188
4.71	0.004382	0.000331	-3.4e-05	0.000365
4.72	0.011106	0.000228	-6e-06	0.000234
4.73	0.008986	0.000114	-1.2e-05	0.000126
4.74	0.006728	0.000226	-2.5e-05	0.000251
4.75	0.006249	0.000322	-2.5e-05	0.000347
4.76	-0.00126	0.000173	-3.6e-05	0.000209
4.77	-0.004407	3.9e-05	-2.1e-05	6e-05
4.78	0.002154	0.000289	-5e-06	0.000294
4.79	0.002438	0.000288	-1.3e-05	0.000301
4.8	-0.003124	9.9e-05	-1.3e-05	0.000112
4.81	-0.002674	0.000252	-2.1e-05	0.000273
4.82	0.001647	0.000163	-3.8e-05	0.000201
4.83	0.00431	7.3e-05	-3.7e-05	0.00011
4.84	0.005725	0.000257	-2.6e-05	0.000283
4.85	0.00268	0.000239	-2.2e-05	0.000261
4.86	-0.000697	0.000152	-2.4e-05	0.000176
4.87	0.002689	0.00019	-2.9e-05	0.000219
4.88	0.003775	0.000264	-2.8e-05	0.000292
4.89	0.001579	0.000187	-1.5e-05	0.000202
4.9	0.002925	9.6e-05	-1.2e-05	0.000108
4.91	0.004267	0.000193	-2.3e-05	0.000216
4.92	0.000108	0.000224	-3.6e-05	0.00026
4.93	-0.001106	0.000239	-3.9e-05	0.000278
4.94	0.005102	0.000348	-3.9e-05	0.000387
4.95	0.008006	0.000306	-3.7e-05	0.000343
4.96	0.005902	0.000135	-3.1e-05	0.000166
4.97	0.005668	0.000129	-1.9e-05	0.000148
4.98	0.007241	0.000212	-2.7e-05	0.000239
4.99	0.008669	0.000177	-3e-05	0.000207
5	0.007186	0.000174	-2.6e-05	0.0002
5.01	0.004482	0.000275	-3.1e-05	0.000306
5.02	0.006764	0.000266	-3.1e-05	0.000297
5.03	0.010287	0.000138	-2.9e-05	0.000167
5.04	0.009015	7.8e-05	-2.8e-05	0.000106
5.05	0.007304	0.000211	-4.3e-05	0.000254
5.06	0.007171	0.000222	-4.6e-05	0.000268
5.07	0.007624	0.000148	-3.1e-05	0.000179
5.08	0.007856	0.000199	-3.5e-05	0.000234
5.09	0.003377	0.000252	-4.5e-05	0.000297
5.1	-0.003191	0.000249	-3.4e-05	0.000283
5.11	-0.001445	0.000142	-2.8e-05	0.00017
5.12	0.000924	0.000168	-3.8e-05	0.000206
5.13	0.000333	0.000204	-4.1e-05	0.000245
5.14	0.006613	0.000172	-3e-05	0.000202
5.15	0.011966	0.000231	-4.2e-05	0.000273
5.16	0.005785	0.000175	-6.2e-05	0.000237
5.17	-0.00035	0.000206	-4.1e-05	0.000247
5.18	0.002556	0.000271	-1.3e-05	0.000284
5.19	0.004363	0.000156	-3.1e-05	0.000187
5.2	0.002706	0.000143	-4.1e-05	0.000184
5.21	0.004678	0.000227	-2e-05	0.000247
5.22	0.001416	0.000284	-3e-06	0.000287
5.23	-0.001428	0.000269	-1.4e-05	0.000283
5.24	0.007345	0.000113	-4.4e-05	0.000157
5.25	0.008147	0.000158	-5.5e-05	0.000213
5.26	0.002959	0.000318	-3.4e-05	0.000352
5.27	0.006736	0.000213	-1.2e-05	0.000225
5.28	0.005744	0.000138	-2.1e-05	0.000159
5.29	-0.001329	0.00033	-2.7e-05	0.000357
5.3	-0.00204	0.000416	-2e-05	0.000436
5.31	-0.000536	0.000198	-2.2e-05	0.00022
5.32	-0.0024	0.000166	-2.8e-05	0.000194
5.33	-0.000153	0.000252	-3.1e-05	0.000283
5.34	0.004189	0.000253	-1.5e-05	0.000268
5.35	0.000897	0.000317	-1.3e-05	0.00033
5.36	-0.004892	0.000124	-3.7e-05	0.000161
5.37	-0.004648	2e-06	-4.3e-05	4.5e-05
5.38	-0.004291	0.000267	-2.7e-05	0.000294
5.39	-0.003501	0.000286	-3.8e-05	0.000324
5.4	-0.002132	0.000223	-6e-05	0.000283
5.41	-0.004441	0.00023	-5.2e-05	0.000282
5.42	-0.003435	0.000158	-3.5e-05	0.000193
5.43	0.00237	0.000215	-3.4e-05	0.000249
5.44	0.006998	0.000329	-3.2e-05	0.000361
5.45	0.009395	0.000194	-3.4e-05	0.000228
5.46	0.009247	2e-05	-2.7e-05	4.7e-05
5.47	0.010205	0.000257	-2.4e-05	0.000281
5.48	0.010793	0.000412	-3.4e-05	0.000446
5.49	0.008194	0.000324	-4.1e-05	0.000365
5.5	0.008373	0.000311	-5e-05	0.000361
5.51	0.008238	0.000202	-4.2e-05	0.000244
5.52	0.004028	0.000137	-3.2e-05	0.000169
5.53	0.003874	0.000211	-5.4e-05	0.000265
5.54	0.006053	0.000236	-5.8e-05	0.000294
5.55	0.006438	0.00014	-2.1e-05	0.000161
5.56	0.008315	0.000255	-2.6e-05	0.000281
5.57	0.011962	0.000355	-6.4e-05	0.000419
5.58	0.011251	0.000193	-5.7e-05	0.00025
5.59	0.009004	0.000108	-4.2e-05	0.00015
5.6	0.011002	0.00011	-5.6e-05	0.000166
5.61	0.0099	0.000176	-5.2e-05	0.000228
5.62	0.007007	0.000271	-2.8e-05	0.000299
5.63	0.007119	9.4e-05	-2.1e-05	0.000115
5.64	0.00581	3.1e-05	-3.3e-05	6.4e-05
5.65	0.003684	0.00022	-3.6e-05	0.000256
5.66	0.00233	0.000298	-2.2e-05	0.00032
5.67	0.003511	0.000214	-3.1e-05	0.000245
5.68	0.006596	1.1e-05	-5e-05	6.1e-05
5.69	0.00497	3.2e-05	-3.8e-05	7e-05
5.7	0.004901	0.000184	-2.7e-05	0.000211
5.71	0.010305	0.000249	-3.2e-05	0.000281
5.72	0.010218	0.00031	-3.9e-05	0.000349
5.73	0.006512	0.000218	-5.7e-05	0.000275
5.74	0.011022	0.000193	-5.7e-05	0.00025
5.75	0.014749	0.000239	-3.3e-05	0.000272
5.76	0.0092	9.1e-05	-4.2e-05	0.000133
5.77	0.009877	0.000184	-4.9e-05	0.000233
5.78	0.015014	0.000397	-3e-05	0.000427
5.79	0.009622	0.000321	-3.2e-05	0.000353
5.8	0.002313	0.000142	-4.1e-05	0.000183
5.81	0.005154	0.000126	-4.7e-05	0.000173
5.82	0.00935	0.000193	-5e-05	0.000243
5.83	0.00658	0.000243	-3.8e-05	0.000281
5.84	0.004162	0.000245	-2.8e-05	0.000273
5.85	0.005101	0.000159	-2.7e-05	0.000186
5.86	0.008352	0.000208	-3.8e-05	0.000246
5.87	0.011431	0.000215	-5.2e-05	0.000267
5.88	0.009881	0.000229	-5.6e-05	0.000285
5.89	0.008151	0.000305	-4.9e-05	0.000354
5.9	0.006981	0.000243	-4.5e-05	0.000288
5.91	0.007095	0.000384	-6.2e-05	0.000446
5.92	0.00984	0.000352	-7e-05	0.000422
5.93	0.004991	7.8e-05	-5.5e-05	0.000133
5.94	-0.000773	0.000181	-4.5e-05	0.000226
5.95	0.00128	0.000302	-4.7e-05	0.000349
5.96	-0.000403	0.000233	-5.5e-05	0.000288
5.97	-0.005617	0.0001	-6.2e-05	0.000162
5.98	-0.006257	9e-05	-5e-05	0.00014
5.99	-0.000397	0.000391	-2.9e-05	0.00042
6	0.005307	0.000448	-2.8e-05	0.000476
6.01	0.003225	0.000146	-4e-05	0.000186
6.02	0.001353	0.00012	-3.8e-05	0.000158
6.03	0.003437	0.000303	-3.3e-05	0.000336
6.04	0.003199	0.000267	-4.8e-05	0.000315
6.05	0.000668	0.000202	-5.5e-05	0.000257
6.06	-0.002984	0.00025	-5e-05	0.0003
6.07	-0.005755	0.000237	-4.1e-05	0.000278
6.08	-0.00515	0.000279	-3.3e-05	0.000312
6.09	0.000485	0.000271	-4.9e-05	0.00032
6.1	0.012815	0.000248	-6.4e-05	0.000312
6.11	0.017819	0.00024	-5.2e-05	0.000292
6.12	0.01025	0.000109	-3e-05	0.000139
6.13	0.006572	0.000184	-3.7e-05	0.000221
6.14	0.0095	0.000323	-6e-05	0.000383
6.15	0.009131	0.000197	-4.4e-05	0.000241
6.16	0.007158	0.000186	-2e-05	0.000206
6.17	0.007907	0.000306	-3.6e-05	0.000342
6.18	0.012103	0.000347	-5.8e-05	0.000405
6.19	0.013785	0.000254	-6.3e-05	0.000317
6.2	0.009481	0.000137	-5.2e-05	0.000189
6.21	0.006533	0.000218	-4.3e-05	0.000261
6.22	0.007609	0.00028	-6.4e-05	0.000344
6.23	0.00784	0.000236	-7.6e-05	0.000312
6.24	0.007478	4.9e-05	-6.1e-05	0.00011
6.25	0.008936	9.8e-05	-5.4e-05	0.000152
6.26	0.0047	0.000363	-5.9e-05	0.000422
6.27	-0.001754	0.000286	-5.5e-05	0.000341
6.28	0.001658	0.000183	-4.5e-05	0.000228
6.29	0.008507	0.000239	-3.9e-05	0.000278
6.3	0.009311	0.000231	-3.8e-05	0.000269
6.31	0.005915	0.000198	-4.5e-05	0.000243
6.32	0.003778	0.000141	-4.8e-05	0.000189
6.33	0.006195	0.000274	-4.9e-05	0.000323
6.34	0.006732	0.000357	-7.1e-05	0.000428
6.35	0.000533	7.7e-05	-7.4e-05	0.000151
6.36	0.001176	3.7e-05	-5e-05	8.7e-05
6.37	0.010616	0.000326	-5.8e-05	0.000384
6.38	0.009922	0.000262	-6.6e-05	0.000328
6.39	0.005037	0.000182	-4.7e-05	0.000229
6.4	0.006371	0.000228	-6e-05	0.000288
6.41	0.007909	3.8e-05	-7e-05	0.000108
6.42	0.006591	0.000145	-5.1e-05	0.000196
6.43	-0.000487	0.000454	-5.1e-05	0.000505
6.44	-0.00717	0.000294	-5.8e-05	0.000352
6.45	-0.003737	6.6e-05	-5.2e-05	0.000118
6.46	-0.000728	0.000151	-3.4e-05	0.000185
6.47	-0.006161	0.000237	-3.1e-05	0.000268
6.48	-0.008943	0.000107	-5.4e-05	0.000161
6.49	-0.00263	8.2e-05	-5.6e-05	0.000138
6.5	0.002399	0.000169	-3.5e-05	0.000204
6.51	0.000837	0.000149	-4.3e-05	0.000192
6.52	0.001345	0.000196	-5.5e-05	0.000251
6.53	0.005682	0.000251	-4e-05	0.000291
6.54	0.005939	0.000166	-4.2e-05	0.000208
6.55	0.002014	0.000169	-5.1e-05	0.00022
6.56	-0.001038	0.000294	-5.1e-05	0.000345
6.57	-0.000713	0.000354	-4.9e-05	0.000403
6.58	0.00203	0.000941	-3.3e-05	0.000974
6.59	0.005669	0.002098	-2.6e-05	0.002124
6.6	0.009449	0.003049	-4.1e-05	0.00309
6.61	0.010513	0.004088	-3.7e-05	0.004125
6.62	0.008717	0.005293	-3.3e-05	0.005326
6.63	0.006137	0.00604	-4e-05	0.00608
6.64	-0.00051	0.006934	-4.6e-05	0.00698
6.65	-0.00385	0.008159	-6.2e-05	0.008221
6.66	0.002402	0.009017	-6.1e-05	0.009078
6.67	0.007639	0.009827	-2.8e-05	0.009855
6.68	0.005766	0.010852	-2.4e-05	0.010876
6.69	0.008069	0.011594	-5.6e-05	0.01165
6.7	0.017924	0.012154	-5.7e-05	0.012211
6.71	0.019626	0.012989	-3.8e-05	0.013027
6.72	0.014835	0.013629	-4.5e-05	0.013674
6.73	0.012042	0.014001	-4.5e-05	0.014046
6.74	0.00594	0.014656	-3.1e-05	0.014687
6.75	0.004991	0.01518	-4.2e-05	0.015222
6.76	0.009078	0.015523	-4.8e-05	0.015571
6.77	0.002502	0.0162	-3.6e-05	0.016236
6.78	-0.002032	0.01693	-4.6e-05	0.016976
6.79	0.007055	0.017655	-6.9e-05	0.017724
6.8	0.01058	0.018702	-6e-05	0.018762
6.81	0.007456	0.019811	-4.7e-05	0.019858
6.82	0.005658	0.020655	-4.9e-05	0.020704
6.83	0.001699	0.021571	-4.9e-05	0.02162
6.84	-0.000827	0.022699	-5.4e-05	0.022753
6.85	0.0019	0.023723	-5.8e-05	0.023781
6.86	0.004026	0.024804	-4.1e-05	0.024845
6.87	-0.001644	0.025854	-3e-05	0.025884
6.88	-0.00779	0.026758	-4.6e-05	0.026804
6.89	-0.003994	0.027918	-4.8e-05	0.027966
6.9	0.004219	0.029152	-2.4e-05	0.029176
6.91	0.00674	0.030063	-3.1e-05	0.030094
6.92	0.003514	0.031069	-4.6e-05	0.031115
6.93	0.004259	0.032282	-2.6e-05	0.032308
6.94	0.005571	0.033234	-2.5e-05	0.033259
6.95	0.001334	0.034229	-4.9e-05	0.034278
6.96	-1.2e-05	0.03549	-5.3e-05	0.035543
6.97	0.005124	0.036486	-4.2e-05	0.036528
6.98	0.005646	0.037397	-4.7e-05	0.037444
6.99	0.0043	0.038561	-4.9e-05	0.03861
7	0.009886	0.039651	-4.9e-05	0.0397
7.01	0.014569	0.04057	-5.3e-05	0.040623
7.02	0.014211	0.041634	-4.2e-05	0.041676
7.03	0.015868	0.042724	-3.2e-05	0.042756
7.04	0.015745	0.043709	-5e-05	0.043759
7.05	0.012149	0.044856	-5.8e-05	0.044914
7.06	0.010082	0.045921	-3.6e-05	0.045957
7.07	0.007914	0.046859	-2.7e-05	0.046886
7.08	0.009196	0.047956	-4.5e-05	0.048001
7.09	0.013493	0.049052	-6e-05	0.049112
7.1	0.008857	0.049993	-5.4e-05	0.050047
7.11	0.002943	0.051007	-3.1e-05	0.051038
7.12	0.015195	0.052104	-2.6e-05	0.05213
7.13	0.026118	0.053102	-4.1e-05	0.053143
7.14	0.019461	0.0541	-4.8e-05	0.054148
7.15	0.016524	0.055197	-5.5e-05	0.055252
7.16	0.015389	0.056147	-4.6e-05	0.056193
7.17	0.007155	0.057184	-2.4e-05	0.057208
7.18	0.006391	0.058295	-3.1e-05	0.058326
7.19	0.007848	0.059163	-4.8e-05	0.059211
7.2	0.005317	0.060104	-2e-05	0.060124
7.21	0.009221	0.061224	4e-06	0.06122
7.22	0.012092	0.062247	-2.5e-05	0.062272
7.23	0.009748	0.063224	-3.2e-05	0.063256
7.24	0.008857	0.064318	-2.5e-05	0.064343
7.25	0.009812	0.065383	-3.8e-05	0.065421
7.26	0.005939	0.066285	-3.4e-05	0.066319
7.27	-0.004228	0.067404	-3e-05	0.067434
7.28	-0.001383	0.06848	-3.4e-05	0.068514
7.29	0.011336	0.069228	-1.3e-05	0.069241
7.3	0.009341	0.070282	-1.4e-05	0.070296
7.31	0.002244	0.07144	-4.3e-05	0.071483
7.32	0.005464	0.072285	-3.7e-05	0.072322
7.33	0.009481	0.073416	-1.6e-05	0.073432
7.34	0.007222	0.074633	-3.4e-05	0.074667
7.35	0.002918	0.07542	-5.2e-05	0.075472
7.36	0.000704	0.07636	-4.7e-05	0.076407
7.37	0.006524	0.077567	-3.7e-05	0.077604
7.38	0.018101	0.078404	-3e-05	0.078434
7.39	0.017207	0.079277	-3.9e-05	0.079316
7.4	0.00763	0.080499	-4.8e-05	0.080547
7.41	0.005197	0.081541	-4.4e-05	0.081585
7.42	0.005364	0.082515	-4.6e-05	0.082561
7.43	0.004315	0.083588	-4.6e-05	0.083634
7.44	0.008015	0.084413	-4.4e-05	0.084457
7.45	0.014514	0.085324	-3.9e-05	0.085363
7.46	0.012474	0.086516	-3.5e-05	0.086551
7.47	0.008142	0.087609	-5.6e-05	0.087665
7.48	0.01229	0.088504	-5.9e-05	0.088563
7.49	0.011552	0.089517	-5.3e-05	0.08957
7.5	0.00526	0.090617	-6.3e-05	0.09068
7.51	0.007541	0.091624	-5.2e-05	0.091676
7.52	0.011448	0.092708	-4.2e-05	0.09275
7.53	0.011936	0.093696	-4.5e-05	0.093741
7.54	0.01324	0.094585	-4.2e-05	0.094627
7.55	0.012419	0.095801	-4.4e-05	0.095845
7.56	0.011835	0.096948	-4.2e-05	0.09699
7.57	0.014536	0.097794	-2.2e-05	0.097816
7.58	0.014595	0.098873	-2.3e-05	0.098896
7.59	0.009072	0.100097	-5.6e-05	0.100153
7.6	0.007901	0.101129	-6.2e-05	0.101191
7.61	0.012311	0.102072	-4.4e-05	0.102116
7.62	0.01326	0.103086	-5.4e-05	0.10314
7.63	0.012262	0.104003	-7.5e-05	0.104078
7.64	0.013128	0.104941	-7.5e-05	0.105016
7.65	0.014638	0.106111	-5.7e-05	0.106168
7.66	0.01367	0.107183	-4.4e-05	0.107227
7.67	0.012276	0.108162	-3.5e-05	0.108197
7.68	0.010652	0.10922	-3.3e-05	0.109253
7.69	0.009971	0.110209	-5.2e-05	0.110261
7.7	0.016272	0.111183	-5.2e-05	0.111235
7.71	0.02461	0.112306	-4.6e-05	0.112352
7.72	0.026346	0.113362	-5.3e-05	0.113415
7.73	0.022766	0.1142	-4.6e-05	0.114246
7.74	0.019431	0.115201	-5e-05	0.115251
7.75	0.021537	0.116291	-6.9e-05	0.11636
7.76	0.025775	0.117178	-5.8e-05	0.117236
7.77	0.026295	0.118132	-5.5e-05	0.118187
7.78	0.022223	0.119089	-7.9e-05	0.119168
7.79	0.017948	0.119919	-7.3e-05	0.119992
7.8	0.020115	0.120963	-6.9e-05	0.121032
7.81	0.024552	0.122075	-7.3e-05	0.122148
7.82	0.024821	0.122986	-6.7e-05	0.123053
7.83	0.026039	0.124009	-8.6e-05	0.124095
7.84	0.025828	0.125196	-8.3e-05	0.125279
7.85	0.023301	0.126075	-6e-05	0.126135
7.86	0.02568	0.126977	-8.1e-05	0.127058
7.87	0.028118	0.128184	-9e-05	0.128274
7.88	0.028047	0.129171	-6.9e-05	0.12924
7.89	0.029627	0.130083	-7.5e-05	0.130158
7.9	0.028651	0.131281	-9.4e-05	0.131375
7.91	0.029562	0.132287	-8.7e-05	0.132374
7.92	0.033458	0.133132	-7.7e-05	0.133209
7.93	0.03221	0.134217	-9.5e-05	0.134312
7.94	0.031584	0.135258	-0.000107	0.135365
7.95	0.036025	0.136171	-8.7e-05	0.136258
7.96	0.039846	0.137235	-7.6e-05	0.137311
7.97	0.037965	0.138342	-9.4e-05	0.138436
7.98	0.032596	0.139366	-9.1e-05	0.139457
7.99	0.032062	0.140431	-8.1e-05	0.140512
8	0.036318	0.141455	-9.9e-05	0.141554
8.01	0.039124	0.14239	-9.3e-05	0.142483
8.02	0.039999	0.143505	-7.7e-05	0.143582
8.03	0.037208	0.144581	-9.3e-05	0.144674
8.04	0.033551	0.145391	-0.000111	0.145502
8.05	0.036131	0.146478	-0.00011	0.146588
8.06	0.039527	0.147624	-0.000107	0.147731
8.07	0.036354	0.148479	-0.000109	0.148588
8.08	0.03492	0.149539	-0.0001	0.149639
8.09	0.040584	0.15075	-9.4e-05	0.150844
8.1	0.04431	0.151639	-0.0001	0.151739
8.11	0.04135	0.15254	-0.000102	0.152642
8.12	0.0419	0.153641	-0.000105	0.153746
8.13	0.043392	0.154537	-0.000117	0.154654
8.14	0.041234	0.15547	-0.000115	0.155585
8.15	0.042984	0.156635	-0.000102	0.156737
8.16	0.045166	0.157602	-0.0001	0.157702
8.17	0.046023	0.158509	-0.000103	0.158612
8.18	0.049342	0.159629	-9.5e-05	0.159724
8.19	0.049497	0.160532	-9.6e-05	0.160628
8.2	0.048965	0.161246	-0.000119	0.161365
8.21	0.053324	0.162283	-0.000123	0.162406
8.22	0.057413	0.163402	-0.000114	0.163516
8.23	0.055124	0.164416	-0.000113	0.164529
8.24	0.051913	0.165499	-0.000115	0.165614
8.25	0.057634	0.166532	-0.000103	0.166635
8.26	0.060917	0.167416	-8.2e-05	0.167498
8.27	0.057345	0.168485	-0.000103	0.168588
8.28	0.055555	0.169644	-0.000129	0.169773
8.29	0.052905	0.170565	-0.00012	0.170685
8.3	0.05066	0.171661	-0.000125	0.171786
8.31	0.052711	0.172819	-0.000122	0.172941
8.32	0.054669	0.173598	-9.1e-05	0.173689
8.33	0.055337	0.174623	-9.7e-05	0.17472
8.34	0.056587	0.175901	-0.000133	0.176034
8.35	0.058182	0.176827	-0.000131	0.176958
8.36	0.058275	0.177765	-0.000103	0.177868
8.37	0.058576	0.178968	-0.000104	0.179072
8.38	0.063826	0.179967	-0.000132	0.180099
8.39	0.064105	0.180879	-0.000131	0.18101
8.4	0.057844	0.181959	-0.000101	0.18206
8.41	0.057171	0.182987	-0.00011	0.183097
8.42	0.059965	0.184021	-0.00014	0.184161
8.43	0.062872	0.185088	-0.000131	0.185219
8.44	0.063601	0.18601	-0.000107	0.186117
8.45	0.060893	0.18699	-0.000111	0.187101
8.46	0.063324	0.188032	-0.000108	0.18814
8.47	0.068421	0.188889	-9.1e-05	0.18898
8.48	0.064766	0.189851	-9.9e-05	0.18995
8.49	0.06018	0.191088	-0.00012	0.191208
8.5	0.062534	0.192111	-0.000126	0.192237
8.51	0.066914	0.192862	-0.000123	0.192985
8.52	0.06668	0.193936	-0.000125	0.194061
8.53	0.061066	0.195121	-0.000139	0.19526
8.54	0.060791	0.195968	-0.000148	0.196116
8.55	0.070176	0.196843	-0.000141	0.196984
8.56	0.072392	0.197851	-0.000146	0.197997
8.57	0.070199	0.198785	-0.000143	0.198928
8.58	0.072313	0.199802	-0.000138	0.19994
8.59	0.069851	0.200897	-0.000156	0.201053
8.6	0.069467	0.201842	-0.000147	0.201989
8.61	0.079635	0.20277	-0.000116	0.202886
8.62	0.085437	0.203775	-0.000118	0.203893
8.63	0.080771	0.204765	-0.000138	0.204903
8.64	0.07901	0.205875	-0.000148	0.206023
8.65	0.080749	0.207052	-0.000143	0.207195
8.66	0.080619	0.207965	-0.000125	0.20809
8.67	0.081991	0.208886	-0.000124	0.20901
8.68	0.086325	0.209978	-0.000137	0.210115
8.69	0.086928	0.210985	-0.000127	0.211112
8.7	0.088645	0.212026	-0.000113	0.212139
8.71	0.093913	0.213185	-0.000129	0.213314
8.72	0.093381	0.21415	-0.000131	0.214281
8.73	0.090504	0.215065	-0.000113	0.215178
8.74	0.093031	0.216201	-0.000129	0.21633
8.75	0.095523	0.217231	-0.000145	0.217376
8.76	0.092188	0.218116	-0.000128	0.218244
8.77	0.091823	0.219145	-0.000111	0.219256
8.78	0.097734	0.220207	-0.000119	0.220326
8.79	0.099829	0.221249	-0.000132	0.221381
8.8	0.094955	0.222369	-0.000118	0.222487
8.81	0.093898	0.223349	-8.6e-05	0.223435
8.82	0.098485	0.224223	-7.5e-05	0.224298
8.83	0.097954	0.225374	-8.4e-05	0.225458
8.84	0.094918	0.22653	-8.4e-05	0.226614
8.85	0.097976	0.227441	-7.2e-05	0.227513
8.86	0.102663	0.228382	-6.9e-05	0.228451
8.87	0.104018	0.229412	-8.5e-05	0.229497
8.88	0.106106	0.23033	-8.7e-05	0.230417
8.89	0.108671	0.23134	-6.8e-05	0.231408
8.9	0.107348	0.232449	-6.6e-05	0.232515
8.91	0.111401	0.233348	-5.9e-05	0.233407
8.92	0.117359	0.234199	-5.5e-05	0.234254
8.93	0.114563	0.235292	-6.9e-05	0.235361
8.94	0.112226	0.236439	-4.6e-05	0.236485
8.95	0.1147	0.237398	-2.1e-05	0.237419
8.96	0.117903	0.238413	-4.5e-05	0.238458
8.97	0.118582	0.239447	-5.6e-05	0.239503
8.98	0.117471	0.24036	-2.6e-05	0.240386
8.99	0.117728	0.241392	-2.1e-05	0.241413
9	0.118436	0.24248	-4.1e-05	0.242521
9.01	0.118095	0.243447	-3.6e-05	0.243483
9.02	0.118689	0.244296	-1.4e-05	0.24431
9.03	0.117425	0.245286	-4e-06	0.24529
9.04	0.116356	0.246433	-1.5e-05	0.246448
9.05	0.119261	0.247395	-3.1e-05	0.247426
9.06	0.123048	0.248314	-2.3e-05	0.248337
9.07	0.12639	0.249539	-1e-06	0.24954
9.08	0.127102	0.250585	-3e-06	0.250588
9.09	0.127201	0.251365	-1.2e-05	0.251377
9.1	0.12929	0.252407	0	0.252407
9.11	0.12772	0.253535	-8e-06	0.253543
9.12	0.126524	0.254535	-2.5e-05	0.25456
9.13	0.129404	0.255571	-1.4e-05	0.255585
9.14	0.133686	0.256469	-7e-06	0.256476
9.15	0.136731	0.257325	-7e-06	0.257332
9.16	0.136849	0.258411	7e-06	0.258404
9.17	0.139659	0.259417	3e-05	0.259387
9.18	0.143037	0.26032	3.6e-05	0.260284
9.19	0.140217	0.261442	1.9e-05	0.261423
9.2	0.137339	0.262608	1.6e-05	0.262592
9.21	0.139793	0.263558	2.6e-05	0.263532
9.22	0.13832	0.264471	4e-06	0.264467
9.23	0.13573	0.265596	-1e-06	0.265597
9.24	0.142665	0.266603	3.4e-05	0.266569
9.25	0.144836	0.267552	3.7e-05	0.267515
9.26	0.141278	0.268692	2.5e-05	0.268667
9.27	0.144916	0.269558	3.7e-05	0.269521
9.28	0.150729	0.270463	4.2e-05	0.270421
9.29	0.154697	0.271776	4e-05	0.271736
9.3	0.155894	0.272744	5.2e-05	0.272692
9.31	0.152263	0.273513	6.5e-05	0.273448
9.32	0.150686	0.274639	4.5e-05	0.274594
9.33	0.151506	0.275635	2.1e-05	0.275614
9.34	0.151652	0.276482	3.2e-05	0.27645
9.35	0.150223	0.277647	3.5e-05	0.277612
9.36	0.149331	0.278741	2.2e-05	0.278719
9.37	0.150186	0.279618	3.4e-05	0.279584
9.38	0.153869	0.280675	3.7e-05	0.280638
9.39	0.159129	0.281695	1.8e-05	0.281677
9.4	0.158767	0.282571	3.2e-05	0.282539
9.41	0.156666	0.283657	5.1e-05	0.283606
9.42	0.157384	0.284703	4e-05	0.284663
9.43	0.160667	0.285591	2.7e-05	0.285564
9.44	0.165204	0.28676	4.2e-05	0.286718
9.45	0.166929	0.287843	5.3e-05	0.28779
9.46	0.16508	0.288653	3.8e-05	0.288615
9.47	0.165413	0.289713	1.5e-05	0.289698
9.48	0.171661	0.290889	1.1e-05	0.290878
9.49	0.175357	0.291761	2.4e-05	0.291737
9.5	0.17392	0.292604	1.6e-05	0.292588
9.51	0.175299	0.293671	-1.6e-05	0.293687
9.52	0.177965	0.294683	-2.5e-05	0.294708
9.53	0.180656	0.295624	-2.3e-05	0.295647
9.54	0.185076	0.296788	-5.2e-05	0.29684
9.55	0.182902	0.297791	-6e-05	0.297851
9.56	0.184117	0.298649	-4.9e-05	0.298698
9.57	0.194639	0.299754	-6.1e-05	0.299815
9.58	0.193604	0.300737	-5.6e-05	0.300793
9.59	0.188028	0.301652	-4.9e-05	0.301701
9.6	0.191461	0.302701	-5.6e-05	0.302757
9.61	0.190772	0.303663	-5e-05	0.303713
9.62	0.185	0.304601	-4.1e-05	0.304642
9.63	0.186217	0.305751	-4.1e-05	0.305792
9.64	0.186713	0.306794	-5e-05	0.306844
9.65	0.186616	0.307778	-6.2e-05	0.30784
9.66	0.194825	0.308976	-5.9e-05	0.309035
9.67	0.19697	0.309915	-6.2e-05	0.309977
9.68	0.192873	0.310734	-6.3e-05	0.310797
9.69	0.193895	0.311898	-5.1e-05	0.311949
9.7	0.193114	0.312986	-6.7e-05	0.313053
9.71	0.190822	0.313799	-7.2e-05	0.313871
9.72	0.19376	0.314738	-5.5e-05	0.314793
9.73	0.194416	0.315813	-7.3e-05	0.315886
9.74	0.193132	0.316737	-7.5e-05	0.316812
9.75	0.195913	0.317716	-6.5e-05	0.317781
9.76	0.198361	0.318852	-9.2e-05	0.318944
9.77	0.198145	0.319784	-0.000108	0.319892
9.78	0.197661	0.320677	-0.000108	0.320785
9.79	0.199655	0.321785	-0.000108	0.321893
9.8	0.204681	0.322864	-8.6e-05	0.32295
9.81	0.201801	0.323894	-8.1e-05	0.323975
9.82	0.197818	0.324938	-9.6e-05	0.325034
9.83	0.205818	0.325786	-0.000108	0.325894
9.84	0.213325	0.326692	-0.000111	0.326803
9.85	0.209061	0.327854	-0.000111	0.327965
9.86	0.208096	0.328897	-0.000117	0.329014
9.87	0.214809	0.329801	-0.000129	0.32993
9.88	0.221893	0.330836	-0.000149	0.330985
9.89	0.228865	0.331815	-0.000159	0.331974
9.9	0.2245	0.332784	-0.00016	0.332944
9.91	0.215774	0.334005	-0.000153	0.334158
9.92	0.222011	0.334992	-0.000149	0.335141
9.93	0.230335	0.335695	-0.000157	0.335852
9.94	0.228204	0.336791	-0.00015	0.336941
9.95	0.227909	0.337976	-0.000141	0.338117
9.96	0.23235	0.338788	-0.00017	0.338958
9.97	0.237619	0.339675	-0.000179	0.339854
9.98	0.240407	0.340785	-0.000158	0.340943
9.99	0.238755	0.341739	-0.000167	0.341906
10	0.239013	0.342709	-0.000183	0.342892
10.01	0.24149	0.343857	-0.000193	0.34405
10.02	0.237884	0.344913	-0.000201	0.345114
10.03	0.235423	0.345921	-0.000202	0.346123
10.04	0.241882	0.347003	-0.000221	0.347224
10.05	0.244417	0.348017	-0.000227	0.348244
10.06	0.24038	0.349018	-0.000212	0.34923
10.07	0.24474	0.350081	-0.000227	0.350308
10.08	0.246034	0.351085	-0.000246	0.351331
10.09	0.237679	0.352016	-0.00026	0.352276
10.1	0.241467	0.353121	-0.000276	0.353397
10.11	0.251561	0.354209	-0.00028	0.354489
10.12	0.252099	0.355124	-0.000285	0.355409
10.13	0.251594	0.356273	-0.000293	0.356566
10.14	0.254738	0.357349	-0.000291	0.35764
10.15	0.256576	0.358117	-0.000301	0.358418
10.16	0.255003	0.359189	-0.000323	0.359512
10.17	0.25268	0.360311	-0.000345	0.360656
10.18	0.257034	0.361132	-0.000358	0.36149
10.19	0.265122	0.362125	-0.000351	0.362476
10.2	0.266089	0.363141	-0.000362	0.363503
10.21	0.265049	0.36397	-0.00038	0.36435
10.22	0.272486	0.365	-0.000379	0.365379
10.23	0.277995	0.366099	-0.0004	0.366499
10.24	0.274372	0.367012	-0.000431	0.367443
10.25	0.27377	0.368016	-0.000437	0.368453
10.26	0.277095	0.369086	-0.000448	0.369534
10.27	0.276643	0.370011	-0.000457	0.370468
10.28	0.27005	0.371071	-0.000457	0.371528
10.29	0.266263	0.3722	-0.000481	0.372681
10.3	0.27119	0.372998	-0.000503	0.373501
10.31	0.278587	0.373877	-0.000497	0.374374
10.32	0.286106	0.375044	-0.000519	0.375563
10.33	0.287712	0.376016	-0.000568	0.376584
10.34	0.277975	0.376828	-0.00058	0.377408
10.35	0.27297	0.377947	-0.000581	0.378528
10.36	0.279844	0.379095	-0.000604	0.379699
10.37	0.285182	0.37999	-0.000627	0.380617
10.38	0.285341	0.381077	-0.000666	0.381743
10.39	0.285918	0.382134	-0.000712	0.382846
10.4	0.28804	0.383003	-0.000721	0.383724
10.41	0.286856	0.384095	-0.000742	0.384837
10.42	0.282637	0.385168	-0.000793	0.385961
10.43	0.285933	0.386032	-0.000833	0.386865
10.44	0.294502	0.387064	-0.000873	0.387937
10.45	0.29606	0.38822	-0.000918	0.389138
10.46	0.297149	0.389169	-0.000962	0.390131
10.47	0.304021	0.390146	-0.001008	0.391154
10.48	0.309229	0.391338	-0.001061	0.392399
10.49	0.310024	0.392278	-0.001126	0.393404
10.5	0.309923	0.393196	-0.001199	0.394395
10.51	0.309106	0.394439	-0.00127	0.395709
10.52	0.30716	0.395419	-0.001342	0.396761
10.53	0.309379	0.396259	-0.001415	0.397674
10.54	0.312332	0.397472	-0.001509	0.398981
10.55	0.310766	0.398479	-0.001641	0.40012
10.56	0.312852	0.399163	-0.001781	0.400944
10.57	0.318302	0.400196	-0.001932	0.402128
10.58	0.316333	0.401285	-0.002111	0.403396
10.59	0.312374	0.402172	-0.002337	0.404509
10.6	0.313824	0.403246	-0.002649	0.405895
10.61	0.316185	0.404401	-0.00299	0.407391
10.62	0.315736	0.405378	-0.003323	0.408701
10.63	0.31908	0.406372	-0.003749	0.410121
10.64	0.325166	0.407341	-0.004305	0.411646
10.65	0.327256	0.408174	-0.00494	0.413114
10.66	0.328132	0.409192	-0.005754	0.414946
10.67	0.327454	0.410278	-0.006897	0.417175
10.68	0.324299	0.411175	-0.008275	0.41945
10.69	0.329049	0.412191	-0.009683	0.421874
10.7	0.33744	0.413304	-0.010952	0.424256
10.71	0.335433	0.414204	-0.011939	0.426143
10.72	0.327822	0.415096	-0.012623	0.427719
10.73	0.326322	0.416194	-0.013108	0.429302
10.74	0.332863	0.417245	-0.013471	0.430716
10.75	0.33854	0.418315	-0.013749	0.432064
10.76	0.33857	0.41945	-0.014	0.43345
10.77	0.342632	0.420335	-0.014251	0.434586
10.78	0.347248	0.421314	-0.014502	0.435816
10.79	0.34417	0.422486	-0.014778	0.437264
10.8	0.340457	0.423275	-0.015081	0.438356
10.81	0.344203	0.424111	-0.015407	0.439518
10.82	0.35072	0.42534	-0.01575	0.44109
10.83	0.349209	0.426386	-0.016077	0.442463
10.84	0.346388	0.427286	-0.016395	0.443681
10.85	0.353217	0.428355	-0.016705	0.44506
10.86	0.358615	0.42943	-0.017016	0.446446
10.87	0.355576	0.430419	-0.017372	0.447791
10.88	0.355683	0.431483	-0.017755	0.449238
10.89	0.359823	0.432496	-0.018101	0.450597
10.9	0.363293	0.433408	-0.01843	0.451838
10.91	0.364325	0.434456	-0.018801	0.453257
10.92	0.361238	0.435507	-0.019198	0.454705
10.93	0.363124	0.436435	-0.019566	0.456001
10.94	0.366297	0.43748	-0.019932	0.457412
10.95	0.363186	0.438448	-0.020353	0.458801
10.96	0.364064	0.43926	-0.020761	0.460021
10.97	0.36844	0.440344	-0.021131	0.461475
10.98	0.367999	0.441547	-0.021508	0.463055
10.99	0.370024	0.442464	-0.021868	0.464332
11	0.376007	0.443413	-0.022198	0.465611
11.01	0.375722	0.444439	-0.022554	0.466993
11.02	0.373913	0.445243	-0.022979	0.468222
11.03	0.373862	0.446217	-0.023436	0.469653
11.04	0.376164	0.447392	-0.02387	0.471262
11.05	0.381321	0.448303	-0.024297	0.4726
11.06	0.383292	0.449246	-0.024759	0.474005
11.07	0.38233	0.45043	-0.025261	0.475691
11.08	0.38084	0.451318	-0.025775	0.477093
11.09	0.383104	0.452123	-0.026284	0.478407
11.1	0.388773	0.453354	-0.026779	0.480133
11.11	0.391738	0.454439	-0.027245	0.481684
11.12	0.393269	0.45521	-0.02768	0.48289
11.13	0.396495	0.456357	-0.028097	0.484454
11.14	0.397714	0.457486	-0.028491	0.485977
11.15	0.399375	0.458329	-0.028853	0.487182
11.16	0.398992	0.459432	-0.029221	0.488653
11.17	0.395787	0.460528	-0.029631	0.490159
11.18	0.40028	0.461384	-0.030146	0.49153
11.19	0.405196	0.462359	-0.030811	0.49317
11.2	0.399854	0.463479	-0.031611	0.49509
11.21	0.397259	0.464495	-0.032502	0.496997
11.22	0.402946	0.465497	-0.033373	0.49887
11.23	0.405309	0.466583	-0.034209	0.500792
11.24	0.404474	0.467529	-0.035084	0.502613
11.25	0.410448	0.468465	-0.035938	0.504403
11.26	0.417709	0.469537	-0.036657	0.506194
11.27	0.414764	0.470469	-0.037229	0.507698
11.28	0.412292	0.471459	-0.037713	0.509172
11.29	0.418384	0.472572	-0.038131	0.510703
11.3	0.424013	0.473494	-0.038502	0.511996
11.31	0.427698	0.474396	-0.038822	0.513218
11.32	0.429557	0.475473	-0.039099	0.514572
11.33	0.431371	0.47649	-0.039404	0.515894
11.34	0.435205	0.477356	-0.039742	0.517098
11.35	0.43688	0.478344	-0.040117	0.518461
11.36	0.436263	0.479469	-0.040573	0.520042
11.37	0.441215	0.480465	-0.041085	0.52155
11.38	0.445252	0.481478	-0.041564	0.523042
11.39	0.442545	0.482569	-0.041981	0.52455
11.4	0.439136	0.48344	-0.042365	0.525805
11.41	0.441387	0.484432	-0.042732	0.527164
11.42	0.44303	0.485596	-0.043096	0.528692
11.43	0.442859	0.486553	-0.043475	0.530028
11.44	0.449336	0.487515	-0.043894	0.531409
11.45	0.453134	0.488511	-0.044273	0.532784
11.46	0.449158	0.489394	-0.044623	0.534017
11.47	0.450072	0.490407	-0.045073	0.53548
11.48	0.45328	0.491528	-0.045576	0.537104
11.49	0.451346	0.492435	-0.046062	0.538497
11.5	0.4548	0.493345	-0.046598	0.539943
11.51	0.461284	0.49443	-0.047218	0.541648
11.52	0.462048	0.495392	-0.047849	0.543241
11.53	0.459447	0.496314	-0.048458	0.544772
11.54	0.455212	0.497413	-0.049088	0.546501
11.55	0.45098	0.498366	-0.049745	0.548111
11.56	0.451444	0.499306	-0.050363	0.549669
11.57	0.457178	0.500511	-0.050904	0.551415
11.58	0.458622	0.50152	-0.051451	0.552971
11.59	0.456975	0.502437	-0.052034	0.554471
11.6	0.462132	0.503567	-0.052598	0.556165
11.61	0.467043	0.50454	-0.053199	0.557739
11.62	0.46504	0.505443	-0.053903	0.559346
11.63	0.46378	0.506606	-0.054642	0.561248
11.64	0.466666	0.507658	-0.055281	0.562939
11.65	0.469809	0.508458	-0.05579	0.564248
11.66	0.473382	0.509451	-0.056241	0.565692
11.67	0.479407	0.510564	-0.056677	0.567241
11.68	0.485615	0.511478	-0.057088	0.568566
11.69	0.4848	0.512531	-0.05747	0.570001
11.7	0.47979	0.513619	-0.057859	0.571478
11.71	0.47951	0.514467	-0.058236	0.572703
11.72	0.485605	0.515587	-0.058575	0.574162
11.73	0.494905	0.516741	-0.058894	0.575635
11.74	0.501505	0.517499	-0.059178	0.576677
11.75	0.501817	0.518434	-0.059469	0.577903
11.76	0.496681	0.519609	-0.05981	0.579419
11.77	0.491554	0.520551	-0.060144	0.580695
11.78	0.495474	0.521505	-0.060473	0.581978
11.79	0.501936	0.522612	-0.060864	0.583476
11.8	0.499877	0.523543	-0.061281	0.584824
11.81	0.501026	0.524602	-0.061709	0.586311
11.82	0.507276	0.525864	-0.062245	0.588109
11.83	0.50627	0.526787	-0.062854	0.589641
11.84	0.507261	0.527661	-0.063463	0.591124
11.85	0.513226	0.528801	-0.064057	0.592858
11.86	0.511447	0.52978	-0.064612	0.594392
11.87	0.510396	0.530673	-0.065113	0.595786
11.88	0.516926	0.531736	-0.065539	0.597275
11.89	0.520952	0.532659	-0.06587	0.598529
11.9	0.520878	0.533496	-0.066176	0.599672
11.91	0.519882	0.534609	-0.06653	0.601139
11.92	0.522137	0.535699	-0.0669	0.602599
11.93	0.530804	0.536577	-0.067279	0.603856
11.94	0.537526	0.537532	-0.067685	0.605217
11.95	0.536757	0.538538	-0.068046	0.606584
11.96	0.534969	0.539495	-0.06837	0.607865
11.97	0.533863	0.540592	-0.068722	0.609314
11.98	0.533895	0.541689	-0.069063	0.610752
11.99	0.53794	0.542573	-0.069408	0.611981
12	0.539484	0.543513	-0.069839	0.613352
12.01	0.535033	0.544639	-0.07037	0.615009
12.02	0.539641	0.545614	-0.07094	0.616554
12.03	0.551008	0.546545	-0.071539	0.618084
12.04	0.555585	0.547631	-0.072215	0.619846
12.05	0.555693	0.548548	-0.072892	0.62144
12.06	0.557257	0.549486	-0.073507	0.622993
12.07	0.558517	0.550661	-0.074082	0.624743
12.08	0.56091	0.551581	-0.074619	0.6262
12.09	0.570339	0.552474	-0.075109	0.627583
12.1	0.578387	0.55364	-0.075588	0.629228
12.11	0.573564	0.554589	-0.076068	0.630657
12.12	0.566973	0.555456	-0.076512	0.631968
12.13	0.573612	0.556553	-0.076965	0.633518
12.14	0.58405	0.557545	-0.077506	0.635051
12.15	0.584778	0.558443	-0.07809	0.636533
12.16	0.579112	0.559599	-0.078663	0.638262
12.17	0.574361	0.560711	-0.079267	0.639978
12.18	0.577429	0.561484	-0.079922	0.641406
12.19	0.587197	0.562441	-0.080567	0.643008
12.2	0.592644	0.563698	-0.08118	0.644878
12.21	0.593626	0.564641	-0.08178	0.646421
12.22	0.592753	0.565524	-0.082361	0.647885
12.23	0.589906	0.56674	-0.082914	0.649654
12.24	0.591414	0.567711	-0.083454	0.651165
12.25	0.594642	0.568614	-0.083984	0.652598
12.26	0.593181	0.569835	-0.084492	0.654327
12.27	0.594805	0.570798	-0.084981	0.655779
12.28	0.603591	0.571699	-0.085426	0.657125
12.29	0.608358	0.572769	-0.085861	0.65863
12.3	0.607614	0.573638	-0.086361	0.659999
12.31	0.608636	0.574592	-0.086933	0.661525
12.32	0.608019	0.575824	-0.087557	0.663381
12.33	0.607342	0.576744	-0.088213	0.664957
12.34	0.612294	0.577579	-0.088893	0.666472
12.35	0.618048	0.57877	-0.089545	0.668315
12.36	0.616475	0.579792	-0.090074	0.669866
12.37	0.609598	0.580541	-0.090477	0.671018
12.38	0.611675	0.581591	-0.090824	0.672415
12.39	0.620169	0.582732	-0.091117	0.673849
12.4	0.621665	0.583594	-0.091332	0.674926
12.41	0.621852	0.584566	-0.091568	0.676134
12.42	0.624119	0.585669	-0.091864	0.677533
12.43	0.625344	0.586585	-0.092155	0.67874
12.44	0.628657	0.587661	-0.092431	0.680092
12.45	0.630331	0.588851	-0.092702	0.681553
12.46	0.627285	0.589664	-0.093005	0.682669
12.47	0.627697	0.590541	-0.09338	0.683921
12.48	0.633041	0.591687	-0.093805	0.685492
12.49	0.635845	0.592747	-0.094268	0.687015
12.5	0.637611	0.593733	-0.094754	0.688487
12.51	0.63983	0.594792	-0.095198	0.68999
12.52	0.637971	0.59575	-0.095627	0.691377
12.53	0.634385	0.596598	-0.096104	0.692702
12.54	0.638804	0.597684	-0.096584	0.694268
12.55	0.647811	0.59879	-0.097031	0.695821
12.56	0.649649	0.599721	-0.097481	0.697202
12.57	0.649497	0.600768	-0.09798	0.698748
12.58	0.652518	0.601813	-0.098531	0.700344
12.59	0.653108	0.602729	-0.099107	0.701836
12.6	0.655684	0.603713	-0.099713	0.703426
12.61	0.659743	0.604723	-0.100305	0.705028
12.62	0.660511	0.605644	-0.100901	0.706545
12.63	0.665151	0.606728	-0.101536	0.708264
12.64	0.670117	0.607832	-0.102093	0.709925
12.65	0.668006	0.608691	-0.10255	0.711241
12.66	0.668393	0.609682	-0.103031	0.712713
12.67	0.674959	0.610796	-0.103525	0.714321
12.68	0.680588	0.61173	-0.103976	0.715706
12.69	0.678867	0.612654	-0.104428	0.717082
12.7	0.676448	0.613646	-0.104868	0.718514
12.71	0.683678	0.614569	-0.105257	0.719826
12.72	0.688481	0.615531	-0.105629	0.72116
12.73	0.685177	0.61659	-0.105996	0.722586
12.74	0.685372	0.617602	-0.106374	0.723976
12.75	0.689469	0.618629	-0.106775	0.725404
12.76	0.695524	0.619705	-0.107164	0.726869
12.77	0.704141	0.620577	-0.107631	0.728208
12.78	0.705158	0.621478	-0.108298	0.729776
12.79	0.699961	0.622607	-0.109068	0.731675
12.8	0.701327	0.623592	-0.109793	0.733385
12.81	0.707903	0.624579	-0.110501	0.73508
12.82	0.705865	0.625692	-0.111174	0.736866
12.83	0.70115	0.626585	-0.11171	0.738295
12.84	0.703148	0.62751	-0.112131	0.739641
12.85	0.704825	0.628741	-0.112496	0.741237
12.86	0.709309	0.629797	-0.112808	0.742605
12.87	0.715918	0.630661	-0.113083	0.743744
12.88	0.716055	0.631779	-0.11334	0.745119
12.89	0.716197	0.632902	-0.113608	0.74651
12.9	0.71939	0.633705	-0.113922	0.747627
12.91	0.71954	0.634656	-0.114255	0.748911
12.92	0.721098	0.635831	-0.114617	0.750448
12.93	0.727548	0.636787	-0.115097	0.751884
12.94	0.735908	0.637714	-0.115595	0.753309
12.95	0.741474	0.638771	-0.116053	0.754824
12.96	0.740867	0.639805	-0.116562	0.756367
12.97	0.738215	0.640799	-0.117056	0.757855
12.98	0.742921	0.641847	-0.117499	0.759346
12.99	0.752613	0.642889	-0.117981	0.76087
13	0.75071	0.64385	-0.118484	0.762334
13.01	0.745575	0.644879	-0.118988	0.763867
13.02	0.753037	0.64585	-0.119537	0.765387
13.03	0.759287	0.646783	-0.120119	0.766902
13.04	0.760266	0.647901	-0.120719	0.76862
13.05	0.764418	0.648952	-0.121375	0.770327
13.06	0.76847	0.649835	-0.122139	0.771974
13.07	0.767143	0.650887	-0.123007	0.773894
13.08	0.763895	0.651918	-0.123994	0.775912
13.09	0.770644	0.652768	-0.125074	0.777842
13.1	0.786307	0.653867	-0.126097	0.779964
13.11	0.788208	0.654843	-0.126903	0.781746
13.12	0.781503	0.655547	-0.127526	0.783073
13.13	0.789811	0.656634	-0.128063	0.784697
13.14	0.796332	0.657801	-0.128559	0.78636
13.15	0.791514	0.658584	-0.12902	0.787604
13.16	0.792997	0.659615	-0.12945	0.789065
13.17	0.79927	0.660808	-0.129896	0.790704
13.18	0.802518	0.661669	-0.130368	0.792037
13.19	0.80764	0.662615	-0.130838	0.793453
13.2	0.81216	0.663747	-0.131303	0.79505
13.21	0.811388	0.664714	-0.13178	0.796494
13.22	0.812838	0.665699	-0.132256	0.797955
13.23	0.811157	0.666828	-0.132737	0.799565
13.24	0.806028	0.667737	-0.133246	0.800983
13.25	0.809318	0.668596	-0.133802	0.802398
13.26	0.81837	0.66973	-0.134411	0.804141
13.27	0.8297	0.670737	-0.13501	0.805747
13.28	0.835347	0.671716	-0.135524	0.80724
13.29	0.827957	0.67288	-0.136003	0.808883
13.3	0.827035	0.673796	-0.136505	0.810301
13.31	0.835201	0.674751	-0.137019	0.81177
13.32	0.83885	0.675926	-0.137545	0.813471
13.33	0.847279	0.676752	-0.138095	0.814847
13.34	0.86008	0.677594	-0.13868	0.816274
13.35	0.860495	0.678887	-0.139271	0.818158
13.36	0.853951	0.67997	-0.13983	0.8198
13.37	0.856825	0.680729	-0.140346	0.821075
13.38	0.864058	0.68178	-0.14078	0.82256
13.39	0.866462	0.682845	-0.141131	0.823976
13.4	0.867863	0.68373	-0.141439	0.825169
13.41	0.868423	0.684783	-0.141756	0.826539
13.42	0.872166	0.685857	-0.142084	0.827941
13.43	0.884738	0.686823	-0.142383	0.829206
13.44	0.890987	0.687906	-0.142729	0.830635
13.45	0.890213	0.688924	-0.143168	0.832092
13.46	0.891116	0.689805	-0.14365	0.833455
13.47	0.892083	0.690844	-0.14424	0.835084
13.48	0.893673	0.691869	-0.145136	0.837005
13.49	0.900205	0.692689	-0.146354	0.839043
13.5	0.906419	0.693653	-0.147528	0.841181
13.51	0.900745	0.694808	-0.148391	0.843199
13.52	0.896831	0.695754	-0.149121	0.844875
13.53	0.911569	0.696636	-0.149799	0.846435
13.54	0.925634	0.697753	-0.150309	0.848062
13.55	0.922463	0.698676	-0.150743	0.849419
13.56	0.923061	0.69958	-0.151211	0.850791
13.57	0.932257	0.700786	-0.151674	0.85246
13.58	0.93223	0.701756	-0.152113	0.853869
13.59	0.928268	0.702646	-0.152579	0.855225
13.6	0.929472	0.703888	-0.153049	0.856937
13.61	0.928487	0.705001	-0.153492	0.858493
13.62	0.929876	0.705836	-0.153904	0.85974
13.63	0.936655	0.706888	-0.15428	0.861168
13.64	0.937608	0.708026	-0.154661	0.862687
13.65	0.939178	0.708933	-0.155042	0.863975
13.66	0.948969	0.709964	-0.155445	0.865409
13.67	0.955492	0.711066	-0.155889	0.866955
13.68	0.956242	0.712008	-0.156375	0.868383
13.69	0.962368	0.71305	-0.156976	0.870026
13.7	0.972902	0.71413	-0.15768	0.87181
13.71	0.97604	0.714991	-0.158429	0.87342
13.72	0.971234	0.71599	-0.159235	0.875225
13.73	0.968468	0.717098	-0.160083	0.877181
13.74	0.970484	0.717998	-0.160967	0.878965
13.75	0.976631	0.718933	-0.161883	0.880816
13.76	0.987505	0.720028	-0.16275	0.882778
13.77	0.994877	0.72098	-0.163538	0.884518
13.78	0.989073	0.721853	-0.164284	0.886137
13.79	0.987601	0.722926	-0.16494	0.887866
13.8	0.997744	0.723903	-0.16553	0.889433
13.81	0.998027	0.724788	-0.166114	0.890902
13.82	0.992289	0.725948	-0.16662	0.892568
13.83	0.997843	0.72696	-0.167062	0.894022
13.84	1.00606	0.727756	-0.167536	0.895292
13.85	1.01021	0.728822	-0.167996	0.896818
13.86	1.01538	0.729929	-0.168424	0.898353
13.87	1.01766	0.730806	-0.168869	0.899675
13.88	1.01725	0.731796	-0.169275	0.901071
13.89	1.02092	0.732901	-0.169608	0.902509
13.9	1.0229	0.733763	-0.169936	0.903699
13.91	1.023	0.734707	-0.170268	0.904975
13.92	1.02799	0.73588	-0.170609	0.906489
13.93	1.02922	0.736735	-0.170998	0.907733
13.94	1.02595	0.737634	-0.171428	0.909062
13.95	1.03439	0.738766	-0.17193	0.910696
13.96	1.04627	0.739687	-0.172507	0.912194
13.97	1.04589	0.740687	-0.173123	0.91381
13.98	1.04891	0.741779	-0.17378	0.915559
13.99	1.06208	0.742697	-0.174427	0.917124
14	1.06717	0.743779	-0.175004	0.918783
14.01	1.0635	0.744939	-0.175551	0.92049
14.02	1.06349	0.745822	-0.176107	0.921929
14.03	1.06379	0.746702	-0.176651	0.923353
14.04	1.06906	0.747812	-0.177122	0.924934
14.05	1.07856	0.748824	-0.177534	0.926358
14.06	1.08131	0.749787	-0.177963	0.92775
14.07	1.08019	0.750887	-0.178415	0.929302
14.08	1.07915	0.751825	-0.178866	0.930691
14.09	1.07742	0.752757	-0.179344	0.932101
14.1	1.08088	0.753971	-0.179869	0.93384
14.11	1.08925	0.754936	-0.180421	0.935357
14.12	1.09676	0.755676	-0.180967	0.936643
14.13	1.10074	0.756786	-0.181522	0.938308
14.14	1.10068	0.757911	-0.182086	0.939997
14.15	1.10234	0.758789	-0.182617	0.941406
14.16	1.10917	0.759781	-0.18313	0.942911
14.17	1.11881	0.760805	-0.183675	0.94448
14.18	1.12142	0.761761	-0.184251	0.946012
14.19	1.12046	0.762823	-0.184869	0.947692
14.2	1.12802	0.763875	-0.185526	0.949401
14.21	1.13355	0.76481	-0.186192	0.951002
14.22	1.13487	0.765832	-0.186887	0.952719
14.23	1.13833	0.766937	-0.18756	0.954497
14.24	1.13835	0.767922	-0.188172	0.956094
14.25	1.14099	0.768886	-0.188829	0.957715
14.26	1.14738	0.769991	-0.189551	0.959542
14.27	1.15066	0.770964	-0.190266	0.96123
14.28	1.15564	0.77179	-0.190984	0.962774
14.29	1.16017	0.772851	-0.191689	0.96454
14.3	1.16238	0.773965	-0.192338	0.966303
14.31	1.16933	0.774893	-0.192931	0.967824
14.32	1.18174	0.775908	-0.193489	0.969397
14.33	1.18596	0.776976	-0.194014	0.97099
14.34	1.18057	0.777984	-0.194503	0.972487
14.35	1.18287	0.77909	-0.194966	0.974056
14.36	1.19023	0.780061	-0.195422	0.975483
14.37	1.19314	0.780907	-0.195877	0.976784
14.38	1.19424	0.782007	-0.196346	0.978353
14.39	1.1928	0.783062	-0.196818	0.97988
14.4	1.1938	0.78396	-0.197256	0.981216
14.41	1.19885	0.785115	-0.19767	0.982785
14.42	1.20316	0.786194	-0.198074	0.984268
14.43	1.20893	0.786863	-0.198496	0.985359
14.44	1.21634	0.787835	-0.198967	0.986802
14.45	1.22089	0.789102	-0.199473	0.988575
14.46	1.22144	0.790017	-0.200011	0.990028
14.47	1.22247	0.790906	-0.200587	0.991493
14.48	1.22889	0.791916	-0.201168	0.993084
14.49	1.23415	0.792806	-0.20171	0.994516
14.5	1.232	0.79386	-0.202207	0.996067
14.51	1.2305	0.794892	-0.202665	0.997557
14.52	1.23732	0.795697	-0.203128	0.998825
14.53	1.24907	0.796688	-0.203643	1.00033
14.54	1.25189	0.797812	-0.204228	1.00204
14.55	1.24856	0.798736	-0.204904	1.00364
14.56	1.24955	0.79967	-0.205655	1.00532
14.57	1.25064	0.800882	-0.206357	1.00724
14.58	1.25455	0.801889	-0.20695	1.00884
14.59	1.26084	0.802638	-0.207511	1.01015
14.6	1.2593	0.803742	-0.208101	1.01184
14.61	1.26099	0.804876	-0.208753	1.01363
14.62	1.26887	0.805711	-0.209372	1.01508
14.63	1.27155	0.806696	-0.209904	1.0166
14.64	1.27561	0.807788	-0.210435	1.01822
14.65	1.28805	0.808744	-0.210956	1.0197
14.66	1.29206	0.809757	-0.211449	1.02121
14.67	1.28083	0.810863	-0.211969	1.02283
14.68	1.27908	0.811865	-0.212468	1.02433
14.69	1.28866	0.812948	-0.212899	1.02585
14.7	1.29373	0.814011	-0.213306	1.02732
14.71	1.29947	0.814875	-0.213731	1.02861
14.72	1.30562	0.815895	-0.214155	1.03005
14.73	1.30834	0.816918	-0.214544	1.03146
14.74	1.31228	0.817749	-0.214925	1.03267
14.75	1.3175	0.818779	-0.215281	1.03406
14.76	1.32301	0.819992	-0.215621	1.03561
14.77	1.32566	0.820981	-0.21599	1.03697
14.78	1.32666	0.821956	-0.216329	1.03829
14.79	1.3334	0.823022	-0.216619	1.03964
14.8	1.34042	0.823887	-0.216961	1.04085
14.81	1.34181	0.824911	-0.217359	1.04227
14.82	1.34241	0.826081	-0.217734	1.04381
14.83	1.34368	0.826897	-0.218117	1.04501
14.84	1.34591	0.827735	-0.218524	1.04626
14.85	1.3442	0.828903	-0.218925	1.04783
14.86	1.34042	0.829854	-0.219335	1.04919
14.87	1.34174	0.830754	-0.219768	1.05052
14.88	1.34754	0.831966	-0.220257	1.05222
14.89	1.35417	0.832975	-0.220904	1.05388
14.9	1.35676	0.833824	-0.221736	1.05556
14.91	1.35835	0.834966	-0.22268	1.05765
14.92	1.36628	0.836046	-0.223724	1.05977
14.93	1.36951	0.836796	-0.224848	1.06164
14.94	1.3683	0.837747	-0.225971	1.06372
14.95	1.38027	0.838867	-0.226973	1.06584
14.96	1.39442	0.83981	-0.227832	1.06764
14.97	1.39729	0.840851	-0.228628	1.06948
14.98	1.40068	0.841985	-0.229343	1.07133
14.99	1.40503	0.842996	-0.229917	1.07291
15	1.40609	0.844016	-0.230394	1.07441
15.01	1.41171	0.845077	-0.230836	1.07591
15.02	1.41741	0.846021	-0.231227	1.07725
15.03	1.41662	0.846973	-0.231609	1.07858
15.04	1.41869	0.848157	-0.23206	1.08022
15.05	1.42505	0.84918	-0.232506	1.08169
15.06	1.43155	0.850076	-0.232903	1.08298
15.07	1.43953	0.851126	-0.233315	1.08444
15.08	1.4462	0.852076	-0.233755	1.08583
15.09	1.4511	0.853049	-0.234186	1.08723
15.1	1.45391	0.854262	-0.234601	1.08886
15.11	1.45314	0.85524	-0.235026	1.09027
15.12	1.45512	0.855996	-0.235492	1.09149
15.13	1.4593	0.85703	-0.236011	1.09304
15.14	1.46209	0.858119	-0.236575	1.09469
15.15	1.46809	0.859031	-0.237183	1.09621
15.16	1.47599	0.860027	-0.237814	1.09784
15.17	1.48243	0.861024	-0.238465	1.09949
15.18	1.48169	0.86184	-0.239126	1.10097
15.19	1.47535	0.862882	-0.23978	1.10266
15.2	1.48044	0.864023	-0.24037	1.10439
15.21	1.49931	0.864893	-0.240852	1.10574
15.22	1.51095	0.865863	-0.241284	1.10715
15.23	1.50889	0.866976	-0.241703	1.10868
15.24	1.50743	0.867816	-0.242088	1.1099
15.25	1.51251	0.868644	-0.242421	1.11106
15.26	1.51789	0.86975	-0.242742	1.11249
15.27	1.52398	0.870784	-0.243092	1.11388
15.28	1.53283	0.871736	-0.243424	1.11516
15.29	1.53515	0.872819	-0.24375	1.11657
15.3	1.53974	0.873754	-0.24411	1.11786
15.31	1.5496	0.874644	-0.244477	1.11912
15.32	1.55095	0.875767	-0.244912	1.12068
15.33	1.55441	0.876821	-0.245485	1.12231
15.34	1.56259	0.877758	-0.246185	1.12394
15.35	1.56401	0.87887	-0.247008	1.12588
15.36	1.56571	0.8799	-0.247792	1.12769
15.37	1.57296	0.88081	-0.248463	1.12927
15.38	1.5774	0.881978	-0.249158	1.13114
15.39	1.57925	0.883074	-0.249901	1.13298
15.4	1.58231	0.883949	-0.250753	1.1347
15.41	1.58351	0.885004	-0.251755	1.13676
15.42	1.58561	0.885986	-0.252794	1.13878
15.43	1.59536	0.88695	-0.253806	1.14076
15.44	1.60435	0.888188	-0.254685	1.14287
15.45	1.60507	0.889259	-0.255306	1.14456
15.46	1.60532	0.890071	-0.255751	1.14582
15.47	1.60877	0.891099	-0.256115	1.14721
15.48	1.61549	0.89218	-0.256404	1.14858
15.49	1.62381	0.893023	-0.256669	1.14969
15.5	1.62635	0.893969	-0.256931	1.1509
15.51	1.62757	0.895111	-0.257172	1.15228
15.52	1.63368	0.896119	-0.257434	1.15355
15.53	1.63301	0.897035	-0.257728	1.15476
15.54	1.62897	0.898102	-0.258046	1.15615
15.55	1.63522	0.899032	-0.258394	1.15743
15.56	1.64367	0.899904	-0.258762	1.15867
15.57	1.64989	0.901089	-0.25914	1.16023
15.58	1.65333	0.902136	-0.259528	1.16166
15.59	1.65723	0.902951	-0.259936	1.16289
15.6	1.6673	0.903942	-0.260398	1.16434
15.61	1.67296	0.904882	-0.260913	1.1658
15.62	1.67583	0.905798	-0.261489	1.16729
15.63	1.68445	0.906911	-0.26221	1.16912
15.64	1.69278	0.907895	-0.2632	1.17109
15.65	1.69334	0.908759	-0.264651	1.17341
15.66	1.69291	0.909831	-0.266511	1.17634
15.67	1.69964	0.910951	-0.268152	1.1791
15.68	1.70659	0.911879	-0.269072	1.18095
15.69	1.70598	0.912846	-0.269488	1.18233
15.7	1.70792	0.913956	-0.269812	1.18377
15.71	1.71526	0.914922	-0.270149	1.18507
15.72	1.71974	0.91587	-0.270412	1.18628
15.73	1.7236	0.916912	-0.270628	1.18754
15.74	1.73271	0.917843	-0.270879	1.18872
15.75	1.74529	0.918825	-0.271162	1.18999
15.76	1.75124	0.919968	-0.271477	1.19144
15.77	1.75067	0.920927	-0.271862	1.19279
15.78	1.75369	0.921945	-0.272316	1.19426
15.79	1.76186	0.92313	-0.272831	1.19596
15.8	1.77046	0.924013	-0.273451	1.19746
15.81	1.77243	0.924881	-0.274183	1.19906
15.82	1.77065	0.926065	-0.274903	1.20097
15.83	1.77911	0.92709	-0.275586	1.20268
15.84	1.7896	0.927904	-0.27631	1.20421
15.85	1.79099	0.928872	-0.277024	1.2059
15.86	1.79623	0.929904	-0.27766	1.20756
15.87	1.8013	0.930918	-0.278281	1.2092
15.88	1.80201	0.932015	-0.278911	1.21093
15.89	1.80945	0.932953	-0.279488	1.21244
15.9	1.81373	0.93376	-0.280047	1.21381
15.91	1.81507	0.93487	-0.280754	1.21562
15.92	1.82593	0.935913	-0.281674	1.21759
15.93	1.83647	0.936707	-0.282687	1.21939
15.94	1.83279	0.93783	-0.283675	1.2215
15.95	1.8283	0.938885	-0.284524	1.22341
15.96	1.83813	0.939675	-0.285192	1.22487
15.97	1.84623	0.940856	-0.285821	1.22668
15.98	1.84594	0.942	-0.28649	1.22849
15.99	1.85014	0.942734	-0.287124	1.22986
16	1.85939	0.943626	-0.287683	1.23131
16.01	1.86627	0.944753	-0.288213	1.23297
16.02	1.87348	0.945752	-0.28871	1.23446
16.03	1.87695	0.946725	-0.28914	1.23587
16.04	1.87456	0.947806	-0.289574	1.23738
16.05	1.88141	0.948756	-0.290063	1.23882
16.06	1.89245	0.949758	-0.290557	1.24031
16.07	1.89258	0.950889	-0.291039	1.24193
16.08	1.89164	0.951817	-0.291583	1.2434
16.09	1.90375	0.952817	-0.292241	1.24506
16.1	1.91195	0.953958	-0.292964	1.24692
16.11	1.91046	0.954892	-0.29365	1.24854
16.12	1.91736	0.955773	-0.294239	1.25001
16.13	1.9303	0.956807	-0.294731	1.25154
16.14	1.93581	0.957855	-0.295179	1.25303
16.15	1.93244	0.958893	-0.29564	1.25453
16.16	1.93405	0.959982	-0.29613	1.25611
16.17	1.94407	0.960981	-0.296592	1.25757
16.18	1.94784	0.961887	-0.297028	1.25891
16.19	1.94557	0.962957	-0.297504	1.26046
16.2	1.95127	0.964001	-0.297978	1.26198
16.21	1.9627	0.964962	-0.298434	1.2634
16.22	1.97005	0.966061	-0.298929	1.26499
16.23	1.97126	0.9671	-0.299439	1.26654
16.24	1.97034	0.967985	-0.299917	1.2679
16.25	1.97462	0.968896	-0.300377	1.26927
16.26	1.98261	0.969868	-0.300834	1.2707
16.27	1.98737	0.970813	-0.301319	1.27213
16.28	1.99421	0.971895	-0.301837	1.27373
16.29	2.00264	0.972937	-0.302393	1.27533
16.3	2.00583	0.973759	-0.30307	1.27683
16.31	2.01023	0.974765	-0.303822	1.27859
16.32	2.02151	0.975885	-0.304508	1.28039
16.33	2.0291	0.976819	-0.305165	1.28198
16.34	2.0306	0.977744	-0.305835	1.28358
16.35	2.03565	0.97879	-0.306453	1.28524
16.36	2.04085	0.979802	-0.307012	1.28681
16.37	2.04539	0.980761	-0.307545	1.28831
16.38	2.05113	0.981833	-0.308026	1.28986
16.39	2.05086	0.982877	-0.308452	1.29133
16.4	2.04995	0.98381	-0.30889	1.2927
16.41	2.0594	0.984889	-0.309354	1.29424
16.42	2.0735	0.985892	-0.309835	1.29573
16.43	2.0801	0.986749	-0.310382	1.29713
16.44	2.08332	0.987829	-0.310956	1.29878
16.45	2.08943	0.989	-0.311507	1.30051
16.46	2.09485	0.989931	-0.312092	1.30202
16.47	2.09842	0.99087	-0.312741	1.30361
16.48	2.10036	0.992002	-0.313445	1.30545
16.49	2.10375	0.992958	-0.31419	1.30715
16.5	2.11415	0.993891	-0.314964	1.30885
16.51	2.12377	0.994985	-0.315722	1.31071
16.52	2.1271	0.995913	-0.316433	1.31235
16.53	2.13111	0.99686	-0.317123	1.31398
16.54	2.13428	0.997993	-0.317783	1.31578
16.55	2.139	0.998934	-0.318316	1.31725
16.56	2.14816	0.999788	-0.318738	1.31853
16.57	2.15571	1.00095	-0.319165	1.32012
16.58	2.1563	1.00203	-0.319592	1.32162
16.59	2.15688	1.00289	-0.31999	1.32288
16.6	2.16508	1.0039	-0.320407	1.3243
16.61	2.17533	1.0049	-0.320852	1.32575
16.62	2.18312	1.00583	-0.321296	1.32712
16.63	2.18791	1.0069	-0.321791	1.3287
16.64	2.18906	1.00798	-0.322459	1.33044
16.65	2.19525	1.0089	-0.323345	1.33224
16.66	2.20323	1.00987	-0.324406	1.33428
16.67	2.20474	1.01087	-0.32541	1.33628
16.68	2.20755	1.01178	-0.326121	1.3379
16.69	2.21394	1.01281	-0.326656	1.33946
16.7	2.21757	1.01391	-0.327151	1.34106
16.71	2.21827	1.01481	-0.327539	1.34235
16.72	2.22256	1.01586	-0.327842	1.3437
16.73	2.23782	1.01707	-0.328144	1.34522
16.74	2.25553	1.01796	-0.328435	1.34639
16.75	2.25809	1.01893	-0.328719	1.34765
16.76	2.25325	1.02006	-0.329001	1.34906
16.77	2.25761	1.02092	-0.329299	1.35022
16.78	2.26652	1.02191	-0.329683	1.3516
16.79	2.26995	1.02308	-0.330172	1.35325
16.8	2.27438	1.02402	-0.330717	1.35474
16.81	2.28073	1.02492	-0.331284	1.3562
16.82	2.28369	1.02609	-0.331857	1.35795
16.83	2.291	1.02718	-0.332453	1.35963
16.84	2.29816	1.02802	-0.333084	1.3611
16.85	2.29881	1.02903	-0.333753	1.36278
16.86	2.30288	1.03006	-0.33449	1.36455
16.87	2.30733	1.03101	-0.3353	1.36631
16.88	2.30859	1.0321	-0.33611	1.36821
16.89	2.31629	1.03311	-0.336759	1.36987
16.9	2.32933	1.03409	-0.337247	1.37133
16.91	2.33284	1.03518	-0.337735	1.37291
16.92	2.33318	1.03611	-0.338284	1.37439
16.93	2.34174	1.03701	-0.338886	1.3759
16.94	2.3457	1.03811	-0.339559	1.37766
16.95	2.34343	1.0391	-0.34024	1.37934
16.96	2.34719	1.03995	-0.340871	1.38082
16.97	2.35962	1.04093	-0.341481	1.38241
16.98	2.37029	1.04197	-0.34204	1.38401
16.99	2.37326	1.0429	-0.342525	1.38543
17	2.37569	1.04391	-0.342987	1.3869
17.01	2.38213	1.045	-0.343464	1.38846
17.02	2.39014	1.04593	-0.344028	1.38995
17.03	2.39228	1.04682	-0.344683	1.3915
17.04	2.39329	1.04795	-0.345323	1.39327
17.05	2.40091	1.04897	-0.345943	1.39491
17.06	2.40804	1.04982	-0.346586	1.39641
17.07	2.41058	1.05089	-0.347199	1.39809
17.08	2.41741	1.05195	-0.347744	1.3997
17.09	2.42809	1.05287	-0.348247	1.40112
17.1	2.43858	1.05395	-0.348756	1.4027
17.11	2.44659	1.05501	-0.349281	1.40429
17.12	2.45062	1.05594	-0.349792	1.40573
17.13	2.4529	1.05695	-0.35033	1.40728
17.14	2.45722	1.05787	-0.350919	1.40879
17.15	2.46642	1.05878	-0.351524	1.41031
17.16	2.47325	1.06002	-0.35217	1.41219
17.17	2.47352	1.06115	-0.352908	1.41406
17.18	2.47473	1.06192	-0.353762	1.41569
17.19	2.4808	1.06291	-0.35475	1.41766
17.2	2.49029	1.06409	-0.355831	1.41992
17.21	2.49704	1.06498	-0.356894	1.42187
17.22	2.49821	1.06586	-0.357806	1.42367
17.23	2.50441	1.06698	-0.358513	1.42549
17.24	2.51262	1.06796	-0.359074	1.42703
17.25	2.51822	1.06885	-0.359508	1.42836
17.26	2.52113	1.06995	-0.359816	1.42976
17.27	2.52319	1.07097	-0.360073	1.43104
17.28	2.5307	1.07195	-0.360367	1.43231
17.29	2.53632	1.07305	-0.360711	1.43376
17.3	2.53523	1.07399	-0.361069	1.43506
17.31	2.54078	1.0748	-0.36148	1.43628
17.32	2.55545	1.07587	-0.362022	1.4379
17.33	2.56225	1.0769	-0.362657	1.43956
17.34	2.56306	1.07777	-0.363385	1.44116
17.35	2.57072	1.07892	-0.364297	1.44321
17.36	2.57931	1.08002	-0.365333	1.44535
17.37	2.58284	1.08082	-0.36635	1.44717
17.38	2.58917	1.08179	-0.367323	1.44911
17.39	2.59643	1.08284	-0.368267	1.45111
17.4	2.59874	1.0838	-0.368987	1.45279
17.41	2.60564	1.0849	-0.369391	1.45429
17.42	2.6144	1.08587	-0.369692	1.45556
17.43	2.61732	1.08676	-0.369975	1.45673
17.44	2.62176	1.08787	-0.370178	1.45805
17.45	2.6259	1.08904	-0.37038	1.45942
17.46	2.6244	1.08997	-0.370643	1.46062
17.47	2.63272	1.09086	-0.370909	1.46177
17.48	2.64293	1.09185	-0.371178	1.46303
17.49	2.6359	1.09288	-0.371509	1.46438
17.5	2.63807	1.09402	-0.371857	1.46587
17.51	2.65659	1.09506	-0.372202	1.46726
17.52	2.66263	1.09589	-0.372624	1.46852
17.53	2.6655	1.09692	-0.373166	1.47008
17.54	2.67742	1.09809	-0.3738	1.47189
17.55	2.68178	1.09907	-0.374486	1.47356
17.56	2.68476	1.10001	-0.375223	1.47523
17.57	2.69071	1.1011	-0.376065	1.47717
17.58	2.68953	1.10211	-0.376955	1.47907
17.59	2.69753	1.10297	-0.377684	1.48065
17.6	2.71333	1.10407	-0.378211	1.48229
17.61	2.72231	1.10513	-0.378647	1.48378
17.62	2.72552	1.10601	-0.379	1.48501
17.63	2.72588	1.10711	-0.379315	1.48642
17.64	2.72727	1.10811	-0.379639	1.48775
17.65	2.73322	1.10892	-0.379908	1.48882
17.66	2.7412	1.11	-0.380175	1.49017
17.67	2.74879	1.11104	-0.380533	1.49158
17.68	2.75674	1.11178	-0.380935	1.49272
17.69	2.76292	1.11271	-0.381389	1.4941
17.7	2.76521	1.11388	-0.381948	1.49583
17.71	2.77071	1.11488	-0.382562	1.49744
17.72	2.78227	1.11582	-0.383197	1.49901
17.73	2.79145	1.11676	-0.383868	1.50063
17.74	2.79424	1.1177	-0.384532	1.50223
17.75	2.79349	1.11883	-0.385175	1.50401
17.76	2.79347	1.11995	-0.385827	1.50578
17.77	2.79814	1.1208	-0.386456	1.50725
17.78	2.808	1.12162	-0.387051	1.50867
17.79	2.81687	1.1227	-0.387695	1.5104
17.8	2.8222	1.12375	-0.388395	1.51214
17.81	2.82721	1.12458	-0.388997	1.51357
17.82	2.83363	1.12564	-0.389482	1.51512
17.83	2.84001	1.12674	-0.390022	1.51677
17.84	2.84155	1.12755	-0.390713	1.51827
17.85	2.84368	1.12857	-0.391504	1.52007
17.86	2.8561	1.12972	-0.392264	1.52198
17.87	2.87046	1.13068	-0.392879	1.52356
17.88	2.87925	1.13179	-0.393342	1.52513
17.89	2.88688	1.13285	-0.393753	1.52661
17.9	2.89189	1.13377	-0.394172	1.52794
17.91	2.89025	1.13485	-0.394582	1.52943
17.92	2.8902	1.13595	-0.394976	1.53092
17.93	2.89841	1.1368	-0.395369	1.53217
17.94	2.90824	1.1378	-0.395769	1.53357
17.95	2.91498	1.13906	-0.396209	1.53527
17.96	2.92279	1.13991	-0.396769	1.53668
17.97	2.93307	1.14072	-0.397468	1.53819
17.98	2.93809	1.14188	-0.398213	1.54009
17.99	2.93536	1.14285	-0.398884	1.54174
18	2.93772	1.14366	-0.399552	1.54321
18.01	2.94745	1.14481	-0.400328	1.54514
18.02	2.95149	1.14597	-0.401122	1.54709
18.03	2.95679	1.14678	-0.401872	1.54865
18.04	2.97144	1.14778	-0.40266	1.55044
18.05	2.98543	1.14886	-0.403495	1.55235
18.06	2.99141	1.14967	-0.404249	1.55392
18.07	2.9956	1.1506	-0.404832	1.55544
18.08	3.00171	1.15178	-0.405285	1.55707
18.09	3.01034	1.15284	-0.405702	1.55855
18.1	3.0211	1.15373	-0.406094	1.55982
18.11	3.02644	1.15482	-0.40644	1.56126
18.12	3.02215	1.15599	-0.406782	1.56277
18.13	3.02015	1.15689	-0.407142	1.56403
18.14	3.03087	1.15788	-0.407526	1.56541
18.15	3.04825	1.159	-0.407977	1.56698
18.16	3.05476	1.15993	-0.40849	1.56842
18.17	3.05417	1.16081	-0.409093	1.5699
18.18	3.06016	1.16192	-0.409832	1.57175
18.19	3.06794	1.163	-0.410614	1.57362
18.2	3.07344	1.16384	-0.411372	1.57521
18.21	3.07773	1.16477	-0.41216	1.57693
18.22	3.08164	1.16587	-0.412931	1.5788
18.23	3.09159	1.16691	-0.413591	1.5805
18.24	3.10176	1.16795	-0.414159	1.58211
18.25	3.1058	1.16893	-0.414659	1.58359
18.26	3.11175	1.16986	-0.41507	1.58493
18.27	3.11993	1.17098	-0.41543	1.58641
18.28	3.12375	1.17204	-0.41578	1.58782
18.29	3.12175	1.17285	-0.416134	1.58899
18.3	3.12003	1.17389	-0.416478	1.59037
18.31	3.13113	1.17509	-0.416819	1.59191
18.32	3.14867	1.17606	-0.417181	1.59324
18.33	3.15407	1.17706	-0.417573	1.59463
18.34	3.15284	1.17811	-0.418015	1.59612
18.35	3.16194	1.17897	-0.418482	1.59745
18.36	3.17345	1.17998	-0.418994	1.59897
18.37	3.17423	1.18107	-0.419583	1.60065
18.38	3.17747	1.18195	-0.420252	1.6022
18.39	3.18401	1.18294	-0.421075	1.60401
18.4	3.18629	1.18402	-0.42211	1.60613
18.41	3.19253	1.18483	-0.423213	1.60804
18.42	3.1997	1.18576	-0.424217	1.60998
18.43	3.20157	1.18693	-0.425108	1.61204
18.44	3.20951	1.18784	-0.425896	1.61374
18.45	3.22179	1.18872	-0.426648	1.61537
18.46	3.22764	1.18992	-0.427444	1.61736
18.47	3.23609	1.19094	-0.428227	1.61917
18.48	3.2464	1.19179	-0.428933	1.62073
18.49	3.24703	1.19287	-0.42959	1.62246
18.5	3.24786	1.19387	-0.430178	1.62404
18.51	3.2578	1.19478	-0.430668	1.62544
18.52	3.26685	1.19591	-0.43113	1.62704
18.53	3.27001	1.19697	-0.431601	1.62857
18.54	3.27447	1.19779	-0.432048	1.62984
18.55	3.27954	1.19883	-0.432528	1.63136
18.56	3.28734	1.20004	-0.433049	1.63309
18.57	3.29724	1.20095	-0.433529	1.63448
18.58	3.30376	1.20188	-0.433953	1.63583
18.59	3.30897	1.203	-0.434387	1.63739
18.6	3.316	1.20403	-0.434866	1.6389
18.61	3.32896	1.20507	-0.435365	1.64043
18.62	3.34458	1.20609	-0.435908	1.642
18.63	3.35051	1.20699	-0.436499	1.64349
18.64	3.35388	1.20799	-0.4371	1.64509
18.65	3.35715	1.20905	-0.437636	1.64668
18.66	3.35785	1.20991	-0.438084	1.64799
18.67	3.36457	1.21099	-0.438481	1.64947
18.68	3.37255	1.21223	-0.438834	1.65107
18.69	3.37312	1.21308	-0.439164	1.65224
18.7	3.37398	1.21395	-0.439525	1.65348
18.71	3.38344	1.21514	-0.439952	1.6551
18.72	3.39515	1.21608	-0.440452	1.65653
18.73	3.40146	1.21697	-0.441075	1.65805
18.74	3.40274	1.2181	-0.441887	1.65999
18.75	3.40999	1.21904	-0.442877	1.66191
18.76	3.42056	1.21991	-0.443946	1.66386
18.77	3.4258	1.22098	-0.44494	1.66592
18.78	3.43149	1.22196	-0.44576	1.66772
18.79	3.4421	1.22289	-0.446458	1.66934
18.8	3.45084	1.22399	-0.447051	1.67104
18.81	3.45338	1.22499	-0.447489	1.67248
18.82	3.45703	1.22583	-0.447816	1.67365
18.83	3.4632	1.22692	-0.448094	1.67501
18.84	3.4686	1.22803	-0.448341	1.67637
18.85	3.475	1.22892	-0.448599	1.67751
18.86	3.47928	1.22998	-0.448868	1.67885
18.87	3.48245	1.23103	-0.449114	1.68014
18.88	3.49187	1.23182	-0.449376	1.6812
18.89	3.50231	1.23285	-0.449727	1.68258
18.9	3.50789	1.23404	-0.450188	1.68423
18.91	3.513	1.23488	-0.450783	1.68566
18.92	3.51908	1.23581	-0.451583	1.6874
18.93	3.52834	1.23702	-0.452591	1.68961
18.94	3.53923	1.23794	-0.453779	1.69172
18.95	3.54282	1.2389	-0.455207	1.6941
18.96	3.54806	1.24013	-0.456675	1.6968
18.97	3.5596	1.24118	-0.457758	1.69894
18.98	3.56495	1.24205	-0.458474	1.70053
18.99	3.56551	1.2431	-0.459033	1.70213
19	3.56848	1.24412	-0.459434	1.70355
19.01	3.57189	1.24494	-0.459736	1.70468
19.02	3.57944	1.24597	-0.460021	1.70599
19.03	3.58902	1.24715	-0.460282	1.70743
19.04	3.59631	1.24808	-0.460542	1.70863
19.05	3.61108	1.24906	-0.460831	1.70989
19.06	3.62287	1.25013	-0.46115	1.71128
19.07	3.61991	1.25096	-0.461515	1.71248
19.08	3.62018	1.25204	-0.461969	1.71401
19.09	3.63122	1.2532	-0.462501	1.7157
19.1	3.63587	1.2539	-0.463092	1.71699
19.11	3.63825	1.25487	-0.463783	1.71865
19.12	3.65166	1.25609	-0.464611	1.72071
19.13	3.66155	1.25694	-0.465574	1.72251
19.14	3.66546	1.25789	-0.466662	1.72455
19.15	3.67256	1.25905	-0.467775	1.72682
19.16	3.68002	1.25998	-0.468703	1.72868
19.17	3.69033	1.26089	-0.469426	1.73032
19.18	3.70066	1.26197	-0.470067	1.73204
19.19	3.70154	1.26296	-0.470634	1.7336
19.2	3.70438	1.26388	-0.471147	1.73503
19.21	3.71417	1.26492	-0.471658	1.73658
19.22	3.71983	1.26576	-0.472108	1.73787
19.23	3.72388	1.26656	-0.472524	1.73908
19.24	3.73488	1.26778	-0.472997	1.74077
19.25	3.74694	1.26891	-0.473497	1.74241
19.26	3.7523	1.26984	-0.47401	1.74385
19.27	3.75373	1.27094	-0.474572	1.74551
19.28	3.75602	1.27199	-0.475135	1.74712
19.29	3.76303	1.2728	-0.475641	1.74844
19.3	3.77121	1.27386	-0.476118	1.74998
19.31	3.77299	1.27503	-0.476622	1.75165
19.32	3.77369	1.27591	-0.477137	1.75304
19.33	3.78198	1.27697	-0.477608	1.75457
19.34	3.79283	1.27818	-0.478088	1.75627
19.35	3.79704	1.279	-0.47861	1.75761
19.36	3.79605	1.27989	-0.479114	1.75901
19.37	3.79697	1.28105	-0.47964	1.76069
19.38	3.80181	1.282	-0.480235	1.76223
19.39	3.80998	1.28302	-0.480848	1.76387
19.4	3.81918	1.28425	-0.481482	1.76573
19.41	3.82852	1.28517	-0.482149	1.76732
19.42	3.83388	1.28607	-0.482874	1.76894
19.43	3.8334	1.28717	-0.483677	1.77085
19.44	3.83654	1.28807	-0.484453	1.77252
19.45	3.849	1.28898	-0.485155	1.77413
19.46	3.86099	1.29013	-0.485826	1.77595
19.47	3.86715	1.29104	-0.48646	1.7775
19.48	3.87622	1.29186	-0.487057	1.77891
19.49	3.88692	1.29301	-0.487601	1.78062
19.5	3.88984	1.29406	-0.488061	1.78212
19.51	3.89181	1.29482	-0.488449	1.78327
19.52	3.9045	1.29584	-0.48879	1.78463
19.53	3.91722	1.29698	-0.489114	1.7861
19.54	3.91811	1.29783	-0.489437	1.78727
19.55	3.91951	1.29878	-0.489746	1.78852
19.56	3.93141	1.29999	-0.490052	1.79004
19.57	3.94216	1.30099	-0.490349	1.79134
19.58	3.94609	1.30186	-0.49062	1.79248
19.59	3.95253	1.30284	-0.490905	1.79375
19.6	3.96162	1.30377	-0.49125	1.79502
19.61	3.9678	1.30478	-0.491659	1.79644
19.62	3.97615	1.3059	-0.49216	1.79806
19.63	3.98758	1.30685	-0.492793	1.79964
19.64	3.99046	1.30781	-0.493611	1.80142
19.65	3.99009	1.30894	-0.494623	1.80356
19.66	3.99858	1.30992	-0.495768	1.80568
19.67	4.00882	1.31087	-0.496936	1.80781
19.68	4.01698	1.31204	-0.497967	1.81001
19.69	4.02959	1.31299	-0.498805	1.8118
19.7	4.04011	1.31383	-0.499493	1.81333
19.71	4.03704	1.315	-0.500049	1.81505
19.72	4.02783	1.31614	-0.500511	1.81665
19.73	4.0358	1.31704	-0.500935	1.81797
19.74	4.0522	1.31803	-0.501333	1.81937
19.75	4.05522	1.31906	-0.501749	1.82081
19.76	4.05592	1.31996	-0.502255	1.82221
19.77	4.06529	1.32103	-0.502811	1.82384
19.78	4.07461	1.3221	-0.503371	1.82547
19.79	4.07897	1.32292	-0.503937	1.82686
19.8	4.082	1.32389	-0.504485	1.82838
19.81	4.08693	1.32497	-0.505029	1.83
19.82	4.09409	1.32585	-0.505602	1.83146
19.83	4.09971	1.32687	-0.506212	1.83308
19.84	4.10519	1.32795	-0.506866	1.83481
19.85	4.11344	1.32882	-0.507529	1.83635
19.86	4.12458	1.32988	-0.508169	1.83805
19.87	4.13223	1.33098	-0.508789	1.83977
19.88	4.13186	1.3319	-0.509432	1.84133
19.89	4.13518	1.33283	-0.510091	1.84292
19.9	4.14726	1.33389	-0.510697	1.84459
19.91	4.15579	1.33491	-0.511299	1.84621
19.92	4.15841	1.33581	-0.511902	1.84771
19.93	4.16249	1.33683	-0.512418	1.84925
19.94	4.17167	1.33786	-0.512943	1.8508
19.95	4.18243	1.33879	-0.513603	1.85239
19.96	4.18526	1.3399	-0.514313	1.85421
19.97	4.18997	1.341	-0.515015	1.85602
19.98	4.20193	1.34192	-0.515721	1.85764
[truncated: 12,175 more rows]

## Sheet: M-70-8.5-26
Time [s]	Load [kN]	LVDT 1 [mm]	LVDT 2 [mm]	Displacement [mm]
0	0	0	0	0
0.01	0	0	0	0
0.02	-2.9e-05	1.4e-05	0	1.4e-05
0.03	-0.000743	0.000216	3e-06	0.000213
0.04	-0.002163	0.000736	1.3e-05	0.000723
0.05	0.000552	0.001013	2.1e-05	0.000992
0.06	0.0042	0.000801	2.7e-05	0.000774
0.07	0.003804	0.000707	2.1e-05	0.000686
0.08	0.007837	0.00075	1.5e-05	0.000735
0.09	0.011218	0.000688	1.2e-05	0.000676
0.1	0.006338	0.000735	5e-06	0.00073
0.11	0.005046	0.000771	0	0.000771
0.12	0.009988	0.000742	1e-06	0.000741
0.13	0.009768	0.000712	1.3e-05	0.000699
0.14	0.005606	0.000662	2.4e-05	0.000638
0.15	0.003032	0.000635	2.1e-05	0.000614
0.16	0.00099	0.000635	1.3e-05	0.000614
0.17	0.002247	0.000622	1e-05	0.000612
0.18	0.005015	0.000603	4e-06	0.000599
0.19	0.003158	0.000678	5e-06	0.000673
0.2	0.003576	0.000777	7e-06	0.00077
0.21	0.009021	0.000734	3e-06	0.000731
0.22	0.006888	0.000727	1.2e-05	0.000715
0.23	0.00467	0.000896	1.2e-05	0.000884
0.24	0.010039	0.000798	3e-06	0.000795
0.25	0.013006	0.000553	1.6e-05	0.000537
0.26	0.009165	0.000637	2.2e-05	0.000615
0.27	0.003887	0.000662	3e-06	0.000659
0.28	0.003364	0.000632	1.6e-05	0.000616
0.29	0.005268	0.00069	3e-05	0.00066
0.3	0.002939	0.000653	-2e-06	0.000655
0.31	-0.001937	0.000721	-2.5e-05	0.000746
0.32	0.000955	0.000949	-1.2e-05	0.000961
0.33	0.005449	0.000928	7e-06	0.000921
0.34	0.001077	0.000808	8e-06	0.0008
0.35	-0.003657	0.000922	-6e-06	0.000928
0.36	-0.001506	0.001	6e-06	0.000994
0.37	8.8e-05	0.000985	3.8e-05	0.000947
0.38	-0.00151	0.001067	2.8e-05	0.001039
0.39	-0.000869	0.000992	1.8e-05	0.000974
0.4	0.000164	0.000858	2.5e-05	0.000833
0.41	0.000154	0.000878	1.7e-05	0.000861
0.42	0.001791	0.000951	1.6e-05	0.000935
0.43	0.003334	0.000968	2.7e-05	0.000941
0.44	0.001051	0.000951	3e-05	0.000921
0.45	-0.000419	0.000809	-1e-06	0.00081
0.46	0.001474	0.000697	-1.9e-05	0.000716
0.47	0.002988	0.00074	8e-06	0.000732
0.48	0.003583	0.000617	2.5e-05	0.000592
0.49	0.000872	0.000459	1e-05	0.000449
0.5	-0.002186	0.000641	-3e-06	0.000644
0.51	-0.002546	0.000792	-1.1e-05	0.000803
0.52	-0.001215	0.000642	2e-06	0.00064
0.53	0.000756	0.000486	1.4e-05	0.000472
0.54	-0.002776	0.000511	-1.5e-05	0.000526
0.55	-0.008699	0.000576	-2.4e-05	0.0006
0.56	-0.006417	0.00067	8e-06	0.000662
0.57	0.002262	0.000727	1.2e-05	0.000715
0.58	0.008413	0.000671	-8e-06	0.000679
0.59	0.009121	0.000687	-4e-06	0.000691
0.6	0.007199	0.00076	3e-06	0.000757
0.61	0.007413	0.000672	1.2e-05	0.00066
0.62	0.006968	0.000635	2.8e-05	0.000607
0.63	0.003912	0.000617	8e-06	0.000609
0.64	0.00544	0.000602	-1e-05	0.000612
0.65	0.00798	0.000765	2.3e-05	0.000742
0.66	0.006452	0.000849	4.4e-05	0.000805
0.67	0.004995	0.000805	1.3e-05	0.000792
0.68	0.005833	0.000826	0	0.000826
0.69	0.007447	0.000976	1.6e-05	0.00096
0.7	0.003979	0.000988	-6e-06	0.000994
0.71	-0.000742	0.000737	-2.4e-05	0.000761
0.72	0.002218	0.000646	-1.7e-05	0.000663
0.73	0.005658	0.000726	-1.2e-05	0.000738
0.74	0.000941	0.000768	1.3e-05	0.000755
0.75	-0.003554	0.000749	2.6e-05	0.000723
0.76	-0.004371	0.000739	1.1e-05	0.000728
0.77	-0.003662	0.000798	5e-06	0.000793
0.78	-0.001355	0.000696	6e-06	0.00069
0.79	-0.001966	0.000737	-1e-06	0.000738
0.8	-0.002174	0.00084	-5e-06	0.000845
0.81	0.002258	0.000777	2e-06	0.000775
0.82	0.004589	0.000843	-4e-06	0.000847
0.83	0.005714	0.000744	-1e-05	0.000754
0.84	0.009043	0.000568	1.7e-05	0.000551
0.85	0.010299	0.000734	3.8e-05	0.000696
0.86	0.008917	0.000808	1.1e-05	0.000797
0.87	0.009214	0.00073	-2.3e-05	0.000753
0.88	0.009635	0.000776	-1.8e-05	0.000794
0.89	0.005546	0.000807	-5e-06	0.000812
0.9	6.5e-05	0.000722	2e-06	0.00072
0.91	-0.002549	0.000718	2e-05	0.000698
0.92	-0.001468	0.000678	2.1e-05	0.000657
0.93	0.000652	0.000589	2e-06	0.000587
0.94	-0.00068	0.000755	3e-06	0.000752
0.95	-0.004827	0.000781	9e-06	0.000772
0.96	-0.006319	0.000655	8e-06	0.000647
0.97	-0.004455	0.00077	2.2e-05	0.000748
0.98	-0.002408	0.00084	3.1e-05	0.000809
0.99	-0.000473	0.000727	1.8e-05	0.000709
1	0.0025	0.000716	-2e-06	0.000718
1.01	0.004975	0.00078	-1.3e-05	0.000793
1.02	0.001923	0.000684	-1.2e-05	0.000696
1.03	-0.001593	0.000694	-8e-06	0.000702
1.04	0.000625	0.000739	-6e-06	0.000745
1.05	0.003279	0.000509	-1e-06	0.00051
1.06	0.000383	0.000527	1e-06	0.000526
1.07	-0.003603	0.00088	0	0.00088
1.08	5.5e-05	0.000868	2e-06	0.000866
1.09	0.006863	0.000721	4e-06	0.000717
1.1	0.005131	0.000714	1.1e-05	0.000703
1.11	0.001437	0.000731	2.1e-05	0.00071
1.12	0.004147	0.000689	2.1e-05	0.000668
1.13	0.003852	0.000677	1e-05	0.000667
1.14	-0.00132	0.000733	-7e-06	0.00074
1.15	-0.000316	0.000645	-1.6e-05	0.000661
1.16	0.002814	0.000728	-1.2e-05	0.00074
1.17	0.003028	0.000865	-1.2e-05	0.000877
1.18	0.003603	0.000557	-1.6e-05	0.000573
1.19	0.001362	0.000534	-1.4e-05	0.000548
1.2	-0.001307	0.000854	-3e-06	0.000857
1.21	0.00366	0.000816	1.1e-05	0.000805
1.22	0.006542	0.000621	1.9e-05	0.000602
1.23	0.001855	0.000606	7e-06	0.000599
1.24	0.003364	0.000756	-3e-06	0.000759
1.25	0.00863	0.000812	8e-06	0.000804
1.26	0.006141	0.000637	1.2e-05	0.000625
1.27	0.007011	0.000644	2e-06	0.000642
1.28	0.013292	0.000773	-6e-06	0.000779
1.29	0.01206	0.000661	-5e-06	0.000666
1.3	0.007399	0.000655	-2e-06	0.000657
1.31	0.006023	0.000803	0	0.000803
1.32	0.006323	0.000723	1.6e-05	0.000707
1.33	0.010149	0.000605	1.8e-05	0.000587
1.34	0.010554	0.000604	5e-06	0.000599
1.35	0.004169	0.000657	5e-06	0.000652
1.36	0.005476	0.000758	0	0.000758
1.37	0.010191	0.000747	8e-06	0.000739
1.38	0.010251	0.000748	2.7e-05	0.000721
1.39	0.013937	0.000711	1.1e-05	0.0007
1.4	0.016462	0.000703	-5e-06	0.000708
1.41	0.009302	0.00079	-1e-05	0.0008
1.42	0.004098	0.000767	-2.4e-05	0.000791
1.43	0.007863	0.000736	-1.6e-05	0.000752
1.44	0.011032	0.000827	1.8e-05	0.000809
1.45	0.007694	0.000859	3.1e-05	0.000828
1.46	0.007472	0.000829	1.1e-05	0.000818
1.47	0.009708	0.000752	8e-06	0.000744
1.48	0.005389	0.000665	1.4e-05	0.000651
1.49	0.002771	0.000694	-1e-06	0.000695
1.5	0.003143	0.000745	-5e-06	0.00075
1.51	0.001896	0.000679	1.2e-05	0.000667
1.52	0.002985	0.000745	1.5e-05	0.00073
1.53	0.003252	0.000839	9e-06	0.00083
1.54	0.002449	0.000769	5e-06	0.000764
1.55	0.002495	0.000611	1.6e-05	0.000595
1.56	-0.000556	0.000685	2.5e-05	0.00066
1.57	-0.001394	0.000861	1e-05	0.000851
1.58	0.003447	0.000763	1e-06	0.000762
1.59	0.006746	0.000722	1.1e-05	0.000711
1.6	0.004049	0.00079	2.2e-05	0.000768
1.61	-0.001448	0.000598	2.3e-05	0.000575
1.62	-0.001564	0.000477	1.1e-05	0.000466
1.63	0.002457	0.000775	-1e-05	0.000785
1.64	0.002758	0.001008	-2.3e-05	0.001031
1.65	0.001057	0.000701	-5e-06	0.000706
1.66	-0.001202	0.000569	1.5e-05	0.000554
1.67	-0.002187	0.000834	2e-05	0.000814
1.68	0.000581	0.000707	4e-06	0.000703
1.69	-0.000111	0.000632	-8e-06	0.00064
1.7	-0.003978	0.000796	7e-06	0.000789
1.71	-0.002904	0.000722	4e-06	0.000718
1.72	-0.002299	0.000665	-1.2e-05	0.000677
1.73	-0.001618	0.000694	3e-06	0.000691
1.74	-0.001687	0.000631	9e-06	0.000622
1.75	-0.006723	0.000688	-9e-06	0.000697
1.76	-0.009989	0.000806	-9e-06	0.000815
1.77	-0.009133	0.000679	4e-06	0.000675
1.78	-0.006711	0.000585	2e-06	0.000583
1.79	-0.005849	0.000774	-3e-06	0.000777
1.8	-0.006089	0.000746	1e-06	0.000745
1.81	-0.006784	0.000593	-3e-06	0.000596
1.82	-0.004676	0.000761	-1.4e-05	0.000775
1.83	0.001074	0.00081	-1.3e-05	0.000823
1.84	0.003529	0.000634	-1.3e-05	0.000647
1.85	0.002427	0.000534	-5e-06	0.000539
1.86	0.002242	0.000691	1.8e-05	0.000673
1.87	-0.000136	0.000928	2.3e-05	0.000905
1.88	-0.001696	0.000788	2e-06	0.000786
1.89	0.002647	0.00059	-3e-06	0.000593
1.9	0.005861	0.000666	1.1e-05	0.000655
1.91	0.008887	0.000758	7e-06	0.000751
1.92	0.012626	0.000727	-1e-05	0.000737
1.93	0.007912	0.000699	-1.8e-05	0.000717
1.94	-0.000574	0.000666	-1.2e-05	0.000678
1.95	-0.000534	0.000638	-4e-06	0.000642
1.96	0.004774	0.000784	-3e-06	0.000787
1.97	0.004266	0.000783	-4e-06	0.000787
1.98	-0.000879	0.000626	1.2e-05	0.000614
1.99	-0.001018	0.000649	1.8e-05	0.000631
2	0.001217	0.000685	2e-06	0.000683
2.01	0.000369	0.00069	6e-06	0.000684
2.02	0.003351	0.000738	1.8e-05	0.00072
2.03	0.007628	0.000747	5e-06	0.000742
2.04	0.002652	0.000857	3e-06	0.000854
2.05	-0.004342	0.000817	2.1e-05	0.000796
2.06	-0.002776	0.000638	5e-06	0.000633
2.07	0.003873	0.000788	-1.4e-05	0.000802
2.08	0.003286	0.000953	1.2e-05	0.000941
2.09	-0.001604	0.000756	1.6e-05	0.00074
2.1	-0.001328	0.000582	-1e-06	0.000583
2.11	0.000748	0.000681	9e-06	0.000672
2.12	0.003654	0.000761	7e-06	0.000754
2.13	0.006286	0.00066	1e-06	0.000659
2.14	0.007027	0.000699	1.9e-05	0.00068
2.15	0.006821	0.000741	2.6e-05	0.000715
2.16	-0.001393	0.000642	1.6e-05	0.000626
2.17	-0.011011	0.000735	7e-06	0.000728
2.18	-0.005991	0.000697	8e-06	0.000689
2.19	0.002808	0.000496	1.2e-05	0.000484
2.2	0.002015	0.00068	9e-06	0.000671
2.21	-0.002383	0.000802	0	0.000802
2.22	-0.002761	0.000736	-1e-05	0.000746
2.23	-0.002583	0.000772	5e-06	0.000767
2.24	-0.001399	0.000772	2.5e-05	0.000747
2.25	-0.000386	0.000711	1e-06	0.00071
2.26	-0.00274	0.000704	-2.7e-05	0.000731
2.27	-0.003432	0.000773	-7e-06	0.00078
2.28	-0.000349	0.000826	0	0.000826
2.29	0.003608	0.000757	-1.1e-05	0.000768
2.3	0.003575	0.000732	-1.3e-05	0.000745
2.31	0.002352	0.000764	-1.2e-05	0.000776
2.32	0.003223	0.000715	1e-05	0.000705
2.33	0.001518	0.000731	3.1e-05	0.0007
2.34	0.002926	0.000761	1.8e-05	0.000743
2.35	0.005063	0.000638	5e-06	0.000633
2.36	-0.004597	0.00057	1.2e-05	0.000558
2.37	-0.010972	0.00074	1.2e-05	0.000728
2.38	-0.001708	0.000858	1e-05	0.000848
2.39	0.006725	0.000819	8e-06	0.000811
2.4	0.004171	0.000804	-7e-06	0.000811
2.41	0.001106	0.000757	-1.7e-05	0.000774
2.42	0.004655	0.000744	-7e-06	0.000751
2.43	0.007643	0.0007	-3e-06	0.000703
2.44	0.002765	0.000664	-2e-06	0.000666
2.45	-0.00153	0.000828	8e-06	0.00082
2.46	0.001301	0.000738	0	0.000738
2.47	0.00377	0.000584	-1e-06	0.000585
2.48	0.005619	0.000757	9e-06	0.000748
2.49	0.008696	0.000808	-1e-06	0.000809
2.5	0.010182	0.000637	-1.2e-05	0.000649
2.51	0.00709	0.00069	-4e-06	0.000694
2.52	-0.000791	0.000742	9e-06	0.000733
2.53	-0.004825	0.000652	1.4e-05	0.000638
2.54	0.003449	0.000767	1.5e-05	0.000752
2.55	0.00676	0.000772	7e-06	0.000765
2.56	-0.005416	0.000625	-4e-06	0.000629
2.57	-0.009003	0.000715	-5e-06	0.00072
2.58	-0.000975	0.000755	-2e-06	0.000757
2.59	0.000963	0.000592	-7e-06	0.000599
2.6	0.002138	0.000616	-8e-06	0.000624
2.61	0.006758	0.000841	-7e-06	0.000848
2.62	0.007336	0.000865	-6e-06	0.000871
2.63	0.004773	0.000659	9e-06	0.00065
2.64	0.004109	0.000712	2.4e-05	0.000688
2.65	0.004338	0.000755	1.4e-05	0.000741
2.66	0.001934	0.000544	-1e-05	0.000554
2.67	-0.002103	0.000639	-1.4e-05	0.000653
2.68	-0.000123	0.000855	8e-06	0.000847
2.69	0.00415	0.000791	1e-06	0.00079
2.7	0.001106	0.000745	-1.2e-05	0.000757
2.71	-0.00264	0.000802	1.2e-05	0.00079
2.72	-0.000453	0.000709	2.3e-05	0.000686
2.73	-0.000708	0.000589	1e-05	0.000579
2.74	-0.005844	0.000678	8e-06	0.00067
2.75	-0.003442	0.000777	1.6e-05	0.000761
2.76	0.000213	0.000625	2.5e-05	0.0006
2.77	-0.006381	0.000621	2.3e-05	0.000598
2.78	-0.009106	0.000827	1e-06	0.000826
2.79	-0.005814	0.000782	-1e-06	0.000783
2.8	-0.006421	0.000639	2e-05	0.000619
2.81	-0.005627	0.000697	1.6e-05	0.000681
2.82	-0.003557	0.000844	2e-06	0.000842
2.83	-0.00205	0.000764	2e-06	0.000762
2.84	-0.000249	0.000679	1e-05	0.000669
2.85	-0.003792	0.000786	6e-06	0.00078
2.86	-0.009044	0.000785	-6e-06	0.000791
2.87	-0.005542	0.000762	-7e-06	0.000769
2.88	0.002294	0.000718	5e-06	0.000713
2.89	7.7e-05	0.000669	1.2e-05	0.000657
2.9	-0.005726	0.000715	1.1e-05	0.000704
2.91	-0.003363	0.000685	4e-06	0.000681
2.92	5.1e-05	0.000771	4e-06	0.000767
2.93	0.000842	0.00081	8e-06	0.000802
2.94	0.002776	0.000692	8e-06	0.000684
2.95	0.00391	0.00076	-2e-06	0.000762
2.96	0.004128	0.000857	-1e-06	0.000858
2.97	0.005477	0.000702	1e-05	0.000692
2.98	0.003941	0.000668	-3e-06	0.000671
2.99	-0.002648	0.000777	-7e-06	0.000784
3	-0.002991	0.000798	1.9e-05	0.000779
3.01	0.003614	0.000682	2.1e-05	0.000661
3.02	0.003654	0.0006	5e-06	0.000595
3.03	0.00024	0.000785	1e-06	0.000784
3.04	4e-05	0.000828	-1e-06	0.000829
3.05	0.000332	0.000697	-7e-06	0.000704
3.06	0.00176	0.00073	1e-05	0.00072
3.07	0.003985	0.000814	2.1e-05	0.000793
3.08	0.005169	0.000805	1e-05	0.000795
3.09	0.004499	0.000622	2.5e-05	0.000597
3.1	0.006169	0.000596	3.6e-05	0.00056
3.11	0.009837	0.000783	1.7e-05	0.000766
3.12	0.007989	0.000798	7e-06	0.000791
3.13	0.000722	0.000809	1.3e-05	0.000796
3.14	-0.004649	0.000711	1e-05	0.000701
3.15	-0.003588	0.00059	7e-06	0.000583
3.16	-0.000872	0.000762	-2e-06	0.000764
3.17	-0.000736	0.000836	-1.4e-05	0.00085
3.18	0.00037	0.000748	-9e-06	0.000757
3.19	-0.000145	0.00074	8e-06	0.000732
3.2	-0.004601	0.000807	2.6e-05	0.000781
3.21	-0.007287	0.000838	1.8e-05	0.00082
3.22	-0.006518	0.000745	-3e-06	0.000748
3.23	-0.006781	0.000681	4e-06	0.000677
3.24	-0.007162	0.000715	1.4e-05	0.000701
3.25	-0.004246	0.000868	1.4e-05	0.000854
3.26	-0.001295	0.000819	1.5e-05	0.000804
3.27	-0.004623	0.000629	-3e-06	0.000632
3.28	-0.009103	0.000737	-4e-06	0.000741
3.29	-0.007052	0.000712	2.8e-05	0.000684
3.3	-0.000693	0.000646	3.3e-05	0.000613
3.31	0.002778	0.000791	1.1e-05	0.00078
3.32	0.00158	0.000712	1.4e-05	0.000698
3.33	0.000443	0.000711	1.2e-05	0.000699
3.34	-0.002789	0.000865	0	0.000865
3.35	-0.00644	0.00082	1.9e-05	0.000801
3.36	-0.005435	0.000718	2.3e-05	0.000695
3.37	-0.006277	0.000703	3e-06	0.0007
3.38	-0.010969	0.000738	1e-05	0.000728
3.39	-0.00862	0.000652	3.6e-05	0.000616
3.4	-0.001834	0.000703	3.3e-05	0.00067
3.41	-0.00303	0.000881	3e-06	0.000878
3.42	-0.006651	0.000776	-4e-06	0.00078
3.43	-0.003586	0.000579	-1e-06	0.00058
3.44	0.000599	0.000518	-1e-05	0.000528
3.45	0.000841	0.00071	-2e-06	0.000712
3.46	-0.004003	0.000858	1.1e-05	0.000847
3.47	-0.007919	0.000713	0	0.000713
3.48	-0.004979	0.000728	-4e-06	0.000732
3.49	-0.000997	0.00084	9e-06	0.000831
3.5	-0.000426	0.000758	6e-06	0.000752
3.51	0.002114	0.000652	5e-06	0.000647
3.52	0.009169	0.00076	1.9e-05	0.000741
3.53	0.010097	0.000861	2.4e-05	0.000837
3.54	0.005601	0.000653	1e-05	0.000643
3.55	0.005759	0.000534	-2e-06	0.000536
3.56	0.00389	0.000755	0	0.000755
3.57	-0.001093	0.000815	2e-06	0.000813
3.58	-0.001295	0.000742	1e-06	0.000741
3.59	-0.000254	0.000727	-2e-05	0.000747
3.6	-0.000448	0.000649	-1.9e-05	0.000668
3.61	0.000874	0.000567	1.1e-05	0.000556
3.62	0.003354	0.000656	4e-06	0.000652
3.63	0.004557	0.000804	-1.9e-05	0.000823
3.64	0.004971	0.000659	-2.1e-05	0.00068
3.65	0.000807	0.000604	-8e-06	0.000612
3.66	-0.006011	0.000813	8e-06	0.000805
3.67	-0.005176	0.000814	-6e-06	0.00082
3.68	-0.000276	0.000714	-1.9e-05	0.000733
3.69	4.5e-05	0.000652	5e-06	0.000647
3.7	-0.001829	0.000566	2.6e-05	0.00054
3.71	-0.002651	0.000588	6e-06	0.000582
3.72	-0.002914	0.000637	-8e-06	0.000645
3.73	-0.00235	0.000802	2e-06	0.0008
3.74	-0.001237	0.000747	2e-06	0.000745
3.75	0.000676	0.00047	2e-06	0.000468
3.76	0.000995	0.000637	4e-06	0.000633
3.77	0.002477	0.000752	-4e-06	0.000756
3.78	0.00488	0.000603	-2e-06	0.000605
3.79	0.001717	0.000695	1.6e-05	0.000679
3.8	-0.002048	0.000816	1.5e-05	0.000801
3.81	-0.002181	0.000725	8e-06	0.000717
3.82	-0.000424	0.000659	1.8e-05	0.000641
3.83	0.000151	0.000766	2.5e-05	0.000741
3.84	-0.001537	0.000748	9e-06	0.000739
3.85	-0.000514	0.000604	-5e-06	0.000609
3.86	-0.001084	0.000697	6e-06	0.000691
3.87	-0.007805	0.000812	1e-05	0.000802
3.88	-0.008098	0.000649	1e-06	0.000648
3.89	-0.003683	0.000472	-7e-06	0.000479
3.9	-0.005538	0.000685	-3e-06	0.000688
3.91	-0.006039	0.000816	6e-06	0.00081
3.92	-0.003028	0.0007	2e-06	0.000698
3.93	-0.001101	0.000654	2e-06	0.000652
3.94	-1.3e-05	0.000636	2e-05	0.000616
3.95	-0.001593	0.000681	2.4e-05	0.000657
3.96	-0.006974	0.0007	1e-05	0.00069
3.97	-0.009468	0.000697	1.5e-05	0.000682
3.98	-0.005568	0.000673	2.1e-05	0.000652
3.99	-0.003009	0.000612	1.1e-05	0.000601
4	-0.007718	0.000679	1.3e-05	0.000666
4.01	-0.012502	0.000727	2.3e-05	0.000704
4.02	-0.012899	0.000745	2.4e-05	0.000721
4.03	-0.007293	0.00079	1.6e-05	0.000774
4.04	0.000329	0.000741	-8e-06	0.000749
4.05	-0.000406	0.000746	-1.7e-05	0.000763
4.06	-0.004611	0.000652	-7e-06	0.000659
4.07	-0.001968	0.000587	-1.5e-05	0.000602
4.08	0.003896	0.00078	-1e-05	0.00079
4.09	0.004695	0.000761	1.7e-05	0.000744
4.1	0.00348	0.000518	1e-05	0.000508
4.11	0.004541	0.000716	-1.4e-05	0.00073
4.12	0.001091	0.000812	8e-06	0.000804
4.13	-0.001804	0.000551	2.7e-05	0.000524
4.14	0.006833	0.000666	1e-05	0.000656
4.15	0.010785	0.000795	1.9e-05	0.000776
4.16	-0.000469	0.000686	3.6e-05	0.00065
4.17	-0.006382	0.000696	1.1e-05	0.000685
4.18	-0.000776	0.00063	-1e-06	0.000631
4.19	0.004239	0.000647	1e-05	0.000637
4.2	0.003593	0.00057	3e-06	0.000567
4.21	-0.00088	0.000515	-1.3e-05	0.000528
4.22	-0.003949	0.00076	0	0.00076
4.23	-0.003573	0.000839	1.9e-05	0.00082
4.24	-1.4e-05	0.000762	8e-06	0.000754
4.25	0.000998	0.000749	-3e-06	0.000752
4.26	-0.001285	0.000799	0	0.000799
4.27	-0.000626	0.000807	9e-06	0.000798
4.28	-0.000775	0.000556	1.8e-05	0.000538
4.29	-0.006807	0.000429	2e-06	0.000427
4.3	-0.008581	0.000779	-1.6e-05	0.000795
4.31	-0.003054	0.000823	4e-06	0.000819
4.32	-0.004249	0.00054	1.4e-05	0.000526
4.33	-0.008621	0.000595	7e-06	0.000588
4.34	-0.00328	0.000732	8e-06	0.000724
4.35	0.003187	0.000678	1.8e-05	0.00066
4.36	-0.003764	0.000605	2.5e-05	0.00058
4.37	-0.011746	0.000684	1.2e-05	0.000672
4.38	-0.011427	0.000715	1e-05	0.000705
4.39	-0.009126	0.000696	3.2e-05	0.000664
4.4	-0.009184	0.000685	1.9e-05	0.000666
4.41	-0.008441	0.000648	-1.8e-05	0.000666
4.42	-0.003588	0.000567	0	0.000567
4.43	-0.002165	0.000559	2.7e-05	0.000532
4.44	-0.006715	0.000737	3e-06	0.000734
4.45	-0.006486	0.000671	-1.7e-05	0.000688
4.46	0.000286	0.000563	-2e-06	0.000565
4.47	0.000875	0.000704	1.3e-05	0.000691
4.48	-0.006201	0.000728	6e-06	0.000722
4.49	-0.007876	0.000558	-2e-06	0.00056
4.5	-0.005683	0.000607	6e-06	0.000601
4.51	-0.009275	0.00078	1.7e-05	0.000763
4.52	-0.007515	0.000643	1.7e-05	0.000626
4.53	-0.000991	0.000581	7e-06	0.000574
4.54	-0.006718	0.000619	1.3e-05	0.000606
4.55	-0.011869	0.00066	2.1e-05	0.000639
4.56	-0.006564	0.000864	7e-06	0.000857
4.57	-0.00583	0.000822	-1e-06	0.000823
4.58	-0.012127	0.000648	6e-06	0.000642
4.59	-0.0119	0.000637	7e-06	0.00063
4.6	-0.008925	0.000719	9e-06	0.00071
4.61	-0.009122	0.000778	2e-06	0.000776
4.62	-0.008438	0.000666	-8e-06	0.000674
4.63	-0.011064	0.000616	1.6e-05	0.0006
4.64	-0.010154	0.00066	3.2e-05	0.000628
4.65	-0.004215	0.000724	7e-06	0.000717
4.66	-0.002899	0.00077	-1.3e-05	0.000783
4.67	-0.004307	0.000721	3e-06	0.000718
4.68	-0.008704	0.000768	2.9e-05	0.000739
4.69	-0.007274	0.000799	3.6e-05	0.000763
4.7	0.003206	0.000643	2.6e-05	0.000617
4.71	0.003183	0.00061	1.3e-05	0.000597
4.72	-0.001792	0.000672	7e-06	0.000665
4.73	-0.001682	0.000671	-2e-06	0.000673
4.74	-0.005861	0.000729	-6e-06	0.000735
4.75	-0.008919	0.000717	-1e-06	0.000718
4.76	-0.001088	0.000684	1e-05	0.000674
4.77	0.005237	0.000759	1.6e-05	0.000743
4.78	-0.001959	0.000728	3e-06	0.000725
4.79	-0.009817	0.000685	3e-06	0.000682
4.8	-0.009118	0.000865	8e-06	0.000857
4.81	-0.008396	0.00071	4e-06	0.000706
4.82	-0.004459	0.00052	9e-06	0.000511
4.83	-0.000403	0.000826	1.1e-05	0.000815
4.84	-0.006446	0.000764	2.5e-05	0.000739
4.85	-0.008353	0.000519	2.9e-05	0.00049
4.86	-0.005287	0.000784	4e-06	0.00078
4.87	-0.010332	0.000835	4e-06	0.000831
4.88	-0.013118	0.000566	1.9e-05	0.000547
4.89	-0.009805	0.000561	1.1e-05	0.00055
4.9	-0.007735	0.000702	1e-05	0.000692
4.91	-0.009802	0.000676	1.7e-05	0.000659
4.92	-0.010964	0.000754	8e-06	0.000746
4.93	-0.006626	0.000753	1.5e-05	0.000738
4.94	-0.000833	0.000597	1.2e-05	0.000585
4.95	-0.00185	0.0007	-2e-05	0.00072
4.96	-0.005857	0.000776	-9e-06	0.000785
4.97	-0.005938	0.000659	2e-05	0.000639
4.98	-0.000982	0.000639	1e-05	0.000629
4.99	-0.001804	0.000816	8e-06	0.000808
5	-0.009859	0.000838	2.3e-05	0.000815
5.01	-0.010633	0.000627	1.8e-05	0.000609
5.02	-0.007385	0.000628	5e-06	0.000623
5.03	-0.00953	0.000752	1e-06	0.000751
5.04	-0.01032	0.000628	1e-06	0.000627
5.05	-0.003618	0.000612	5e-06	0.000607
5.06	-0.000398	0.000698	1.5e-05	0.000683
5.07	-0.002508	0.000726	1.8e-05	0.000708
5.08	0.001244	0.000732	2.6e-05	0.000706
5.09	0.002098	0.000708	3.1e-05	0.000677
5.1	-0.006723	0.000614	1.2e-05	0.000602
5.11	-0.010223	0.000598	6e-06	0.000592
5.12	-0.006141	0.000768	2.5e-05	0.000743
5.13	-0.007183	0.000875	2.2e-05	0.000853
5.14	-0.008869	0.000783	1.2e-05	0.000771
5.15	-0.006316	0.000484	2.3e-05	0.000461
5.16	-0.005309	0.000536	6e-06	0.00053
5.17	-0.008241	0.000903	-1.7e-05	0.00092
5.18	-0.01429	0.000749	-4e-06	0.000753
5.19	-0.018217	0.00053	5e-06	0.000525
5.2	-0.01192	0.000716	-2e-06	0.000718
5.21	-0.000688	0.000807	-1e-06	0.000808
5.22	0.003684	0.000743	3e-06	0.00074
5.23	0.002229	0.000689	1.4e-05	0.000675
5.24	0.000816	0.000571	2.6e-05	0.000545
5.25	0.0016	0.000639	2.2e-05	0.000617
5.26	0.003077	0.000752	1e-05	0.000742
5.27	0.000469	0.000645	2e-06	0.000643
5.28	-0.002956	0.000739	1e-06	0.000738
5.29	0.000229	0.000806	1e-05	0.000796
5.3	0.005613	0.000688	1.7e-05	0.000671
5.31	0.008009	0.000692	1.7e-05	0.000675
5.32	0.00527	0.000692	1.7e-05	0.000675
5.33	0.002746	0.000725	2.9e-05	0.000696
5.34	0.004584	0.000706	4e-05	0.000666
5.35	0.005418	0.000672	2.5e-05	0.000647
5.36	0.003872	0.000713	-4e-06	0.000717
5.37	0.003911	0.000664	-4e-06	0.000668
5.38	0.00271	0.000649	2.1e-05	0.000628
5.39	-0.001031	0.000693	3e-05	0.000663
5.4	0.003526	0.000778	2.1e-05	0.000757
5.41	0.010497	0.000721	1.5e-05	0.000706
5.42	0.004183	0.00059	1.7e-05	0.000573
5.43	-0.001986	0.000625	1.4e-05	0.000611
5.44	0.002332	0.000744	1e-06	0.000743
5.45	0.001174	0.000767	-2e-06	0.000769
5.46	-0.004434	0.000569	1.1e-05	0.000558
5.47	-0.002393	0.000619	1.9e-05	0.0006
5.48	0.000535	0.000802	1.2e-05	0.00079
5.49	0.000223	0.000678	3e-06	0.000675
5.5	0.002436	0.000672	9e-06	0.000663
5.51	0.003618	0.000741	1.1e-05	0.00073
5.52	0.002607	0.000634	0	0.000634
5.53	0.004032	0.000564	1e-06	0.000563
5.54	0.001491	0.000632	1.2e-05	0.00062
5.55	-0.000804	0.000854	2.2e-05	0.000832
5.56	0.001684	0.000678	1.4e-05	0.000664
5.57	0.002075	0.000476	6e-06	0.00047
5.58	0.003444	0.000761	2e-05	0.000741
5.59	0.009751	0.000768	2.3e-05	0.000745
5.6	0.012268	0.000657	1.8e-05	0.000639
5.61	0.005489	0.000675	8e-06	0.000667
5.62	-0.000839	0.000593	-3e-06	0.000596
5.63	0.001574	0.000646	1.4e-05	0.000632
5.64	0.00714	0.000711	2.3e-05	0.000688
5.65	0.003799	0.000756	-5e-06	0.000761
5.66	-0.004974	0.000769	4e-06	0.000765
5.67	-0.006583	0.000668	3.6e-05	0.000632
5.68	-0.002243	0.000581	2.4e-05	0.000557
5.69	-0.000221	0.000602	2e-06	0.0006
5.7	-0.001071	0.000766	5e-06	0.000761
5.71	0.00189	0.000737	1.2e-05	0.000725
5.72	0.002899	0.000545	2.4e-05	0.000521
5.73	-0.000588	0.000657	2.1e-05	0.000636
5.74	0.000469	0.000751	1e-06	0.00075
5.75	0.003446	0.000572	-2e-06	0.000574
5.76	-0.001923	0.000591	1.4e-05	0.000577
5.77	-0.002653	0.000808	1.2e-05	0.000796
5.78	0.006123	0.000744	5e-06	0.000739
5.79	0.006773	0.000644	1.6e-05	0.000628
5.8	-0.000525	0.00077	2e-05	0.00075
5.81	0.001174	0.000718	1.6e-05	0.000702
5.82	0.0095	0.000594	2.4e-05	0.00057
5.83	0.0094	0.000588	3.7e-05	0.000551
5.84	0.006086	0.000571	3.1e-05	0.00054
5.85	0.006631	0.000617	1.2e-05	0.000605
5.86	0.003694	0.000713	5e-06	0.000708
5.87	-0.003638	0.000804	6e-06	0.000798
5.88	-0.00593	0.000718	9e-06	0.000709
5.89	-0.003818	0.000651	2.5e-05	0.000626
5.9	-0.003001	0.000691	3.1e-05	0.00066
5.91	-0.002404	0.000794	1.4e-05	0.00078
5.92	9e-06	0.000819	6e-06	0.000813
5.93	-4.4e-05	0.000576	6e-06	0.00057
5.94	-0.002405	0.000576	-5e-06	0.000581
5.95	-0.001141	0.000768	-9e-06	0.000777
5.96	0.001397	0.000731	6e-06	0.000725
5.97	0.001874	0.000712	1.4e-05	0.000698
5.98	0.000828	0.00071	1.2e-05	0.000698
5.99	-0.002015	0.000702	4e-06	0.000698
6	-0.004238	0.000741	-4e-06	0.000745
6.01	-0.001448	0.000659	0	0.000659
6.02	-0.002177	0.000647	1e-06	0.000646
6.03	-0.005438	0.000707	-1.1e-05	0.000718
6.04	-0.001061	0.000725	-1.1e-05	0.000736
6.05	0.002397	0.000664	1.8e-05	0.000646
6.06	-0.002412	0.000699	2.9e-05	0.00067
6.07	-0.006556	0.000752	2e-05	0.000732
6.08	-0.004384	0.00064	2.8e-05	0.000612
6.09	0.000819	0.000696	3e-05	0.000666
6.1	0.005389	0.000828	3e-05	0.000798
6.11	0.003905	0.000653	2.5e-05	0.000628
6.12	0.003413	0.000636	1e-05	0.000626
6.13	0.008993	0.00087	-6e-06	0.000876
6.14	0.010941	0.000823	1e-05	0.000813
6.15	0.008242	0.000562	2.7e-05	0.000535
6.16	0.004774	0.000506	-1e-06	0.000507
6.17	-0.000982	0.000694	-1.3e-05	0.000707
6.18	-0.001526	0.000818	6e-06	0.000812
6.19	0.004056	0.000717	1.4e-05	0.000703
6.2	0.005693	0.000648	1.9e-05	0.000629
6.21	0.004341	0.000724	2.3e-05	0.000701
6.22	0.001213	0.000712	1.8e-05	0.000694
6.23	-0.00471	0.000518	1.1e-05	0.000507
6.24	-0.007046	0.00064	0	0.00064
6.25	-0.002277	0.000912	1e-06	0.000911
6.26	0.001131	0.000734	-4e-06	0.000738
6.27	-0.003923	0.000639	-2.2e-05	0.000661
6.28	-0.007838	0.000877	-2e-05	0.000897
6.29	-0.004224	0.000751	-1e-06	0.000752
6.3	-0.0011	0.000536	1e-06	0.000535
6.31	-0.000838	0.000717	-9e-06	0.000726
6.32	-0.001604	0.000699	8e-06	0.000691
6.33	-0.004549	0.000531	2.7e-05	0.000504
6.34	-0.005891	0.000767	1.4e-05	0.000753
6.35	-0.008346	0.000883	-7e-06	0.00089
6.36	-0.010142	0.000774	-3e-06	0.000777
6.37	-0.006468	0.000727	1.7e-05	0.00071
6.38	-0.004824	0.000697	3.2e-05	0.000665
6.39	-0.003797	0.000676	3.1e-05	0.000645
6.4	-0.003049	0.000638	1.3e-05	0.000625
6.41	-0.006814	0.00072	8e-06	0.000712
6.42	-0.006322	0.000729	2.4e-05	0.000705
6.43	0.00025	0.000651	2.3e-05	0.000628
6.44	0.001928	0.000718	1.4e-05	0.000704
6.45	-0.002987	0.000676	7e-06	0.000669
6.46	-0.004899	0.000697	-1.5e-05	0.000712
6.47	-0.001543	0.000888	-1.4e-05	0.000902
6.48	-0.000314	0.000744	9e-06	0.000735
6.49	0.000323	0.000576	1.1e-05	0.000565
6.5	0.001735	0.000817	1.2e-05	0.000805
6.51	0.001281	0.000864	1.8e-05	0.000846
6.52	0.002656	0.000799	6e-06	0.000793
6.53	0.005386	0.001561	1e-06	0.00156
6.54	0.007143	0.002886	1.9e-05	0.002867
6.55	0.009152	0.00396	1.3e-05	0.003947
6.56	0.006765	0.004927	9e-06	0.004918
6.57	0.002197	0.005762	4.1e-05	0.005721
6.58	0.007531	0.006278	4.5e-05	0.006233
6.59	0.01099	0.006882	2.3e-05	0.006859
6.6	0.005316	0.007548	3.3e-05	0.007515
6.61	0.006017	0.007892	4e-05	0.007852
6.62	0.006798	0.008243	7e-06	0.008236
6.63	0.004336	0.008726	-6e-06	0.008732
6.64	0.007884	0.009158	8e-06	0.00915
6.65	0.012457	0.009811	1.5e-05	0.009796
6.66	0.012684	0.010717	3.8e-05	0.010679
6.67	0.013936	0.011554	8.3e-05	0.011471
6.68	0.018229	0.012454	0.000122	0.012332
6.69	0.022364	0.013509	0.00014	0.013369
6.7	0.026359	0.014385	0.000131	0.014254
6.71	0.027172	0.015297	0.000115	0.015182
6.72	0.023271	0.016465	0.000109	0.016356
6.73	0.018505	0.017451	9.7e-05	0.017354
6.74	0.018979	0.018401	8.9e-05	0.018312
6.75	0.025163	0.019636	0.000104	0.019532
6.76	0.028254	0.020729	0.000117	0.020612
6.77	0.030272	0.021695	0.000112	0.021583
6.78	0.034399	0.022791	0.000129	0.022662
6.79	0.03148	0.023828	0.000173	0.023655
6.8	0.028773	0.024886	0.000187	0.024699
6.81	0.032427	0.026139	0.000169	0.02597
6.82	0.034657	0.027206	0.000146	0.02706
6.83	0.037764	0.028082	0.000131	0.027951
6.84	0.040683	0.029235	0.000134	0.029101
6.85	0.044413	0.030332	0.000127	0.030205
6.86	0.051975	0.031136	0.000121	0.031015
6.87	0.054366	0.032273	0.000126	0.032147
6.88	0.05083	0.033531	9.7e-05	0.033434
6.89	0.051353	0.034327	5.5e-05	0.034272
6.9	0.053388	0.035234	2.8e-05	0.035206
6.91	0.053958	0.036554	-1.9e-05	0.036573
6.92	0.057351	0.037583	-9.9e-05	0.037682
6.93	0.057797	0.03846	-0.000195	0.038655
6.94	0.054527	0.039602	-0.000306	0.039908
6.95	0.055495	0.040597	-0.000437	0.041034
6.96	0.05981	0.041481	-0.000573	0.042054
6.97	0.064773	0.042688	-0.00072	0.043408
6.98	0.06905	0.043819	-0.000897	0.044716
6.99	0.06849	0.044683	-0.001119	0.045802
7	0.073224	0.045653	-0.00137	0.047023
7.01	0.076929	0.04663	-0.00165	0.04828
7.02	0.073948	0.047599	-0.001994	0.049593
7.03	0.075391	0.048729	-0.002414	0.051143
7.04	0.07473	0.049755	-0.00285	0.052605
7.05	0.07574	0.050614	-0.003232	0.053846
7.06	0.082755	0.051678	-0.003543	0.055221
7.07	0.080695	0.052734	-0.003768	0.056502
7.08	0.07855	0.053627	-0.00393	0.057557
7.09	0.08572	0.054711	-0.004095	0.058806
7.1	0.090015	0.055703	-0.004218	0.059921
7.11	0.086483	0.056631	-0.004287	0.060918
7.12	0.086173	0.057852	-0.004361	0.062213
7.13	0.089357	0.058846	-0.004411	0.063257
7.14	0.089621	0.059552	-0.00442	0.063972
7.15	0.091031	0.060668	-0.00445	0.065118
7.16	0.090082	0.061926	-0.004518	0.066444
7.17	0.085469	0.062817	-0.004596	0.067413
7.18	0.085603	0.063808	-0.004688	0.068496
7.19	0.091989	0.065007	-0.00481	0.069817
7.2	0.099145	0.065949	-0.004975	0.070924
7.21	0.101766	0.066885	-0.005153	0.072038
7.22	0.104179	0.067999	-0.005321	0.07332
7.23	0.106669	0.069051	-0.005495	0.074546
7.24	0.105848	0.070058	-0.005693	0.075751
7.25	0.105709	0.071089	-0.005894	0.076983
7.26	0.106477	0.072	-0.006035	0.078035
7.27	0.108048	0.072952	-0.006105	0.079057
7.28	0.113346	0.074112	-0.006151	0.080263
7.29	0.114738	0.075099	-0.006227	0.081326
7.3	0.111828	0.075998	-0.006308	0.082306
7.31	0.110895	0.077213	-0.006333	0.083546
7.32	0.108916	0.07829	-0.006356	0.084646
7.33	0.115512	0.079098	-0.006393	0.085491
7.34	0.128736	0.080185	-0.006399	0.086584
7.35	0.128424	0.081319	-0.006417	0.087736
7.36	0.124185	0.082181	-0.006448	0.088629
7.37	0.128622	0.083258	-0.006455	0.089713
7.38	0.130732	0.084384	-0.006481	0.090865
7.39	0.127296	0.085177	-0.006547	0.091724
7.4	0.130664	0.086049	-0.006604	0.092653
7.41	0.134176	0.087228	-0.006669	0.093897
7.42	0.131408	0.088224	-0.006761	0.094985
7.43	0.133196	0.089123	-0.006844	0.095967
7.44	0.138822	0.090276	-0.006921	0.097197
7.45	0.142225	0.091332	-0.006999	0.098331
7.46	0.143564	0.092276	-0.007077	0.099353
7.47	0.144184	0.09339	-0.007178	0.100568
7.48	0.145814	0.094423	-0.007274	0.101697
7.49	0.151593	0.095353	-0.007355	0.102708
7.5	0.157136	0.096454	-0.007433	0.103887
7.51	0.156513	0.097492	-0.007505	0.104997
7.52	0.153214	0.098454	-0.007583	0.106037
7.53	0.151118	0.099627	-0.007653	0.10728
7.54	0.151546	0.100655	-0.007713	0.108368
7.55	0.155214	0.10151	-0.007756	0.109266
7.56	0.158272	0.10257	-0.007769	0.110339
7.57	0.156422	0.103587	-0.007774	0.111361
7.58	0.154535	0.104586	-0.00779	0.112376
7.59	0.156621	0.105867	-0.007792	0.113659
7.6	0.16442	0.106914	-0.007794	0.114708
7.61	0.173006	0.10772	-0.007821	0.115541
7.62	0.174785	0.108833	-0.007831	0.116664
7.63	0.175458	0.109925	-0.007817	0.117742
7.64	0.179161	0.11075	-0.007824	0.118574
7.65	0.179092	0.111677	-0.007846	0.119523
7.66	0.179626	0.112734	-0.007858	0.120592
7.67	0.187904	0.113686	-0.00788	0.121566
7.68	0.19204	0.114678	-0.007901	0.122579
7.69	0.186031	0.115777	-0.007909	0.123686
7.7	0.185777	0.116814	-0.007914	0.124728
7.71	0.188702	0.117796	-0.007916	0.125712
7.72	0.188315	0.118815	-0.007908	0.126723
7.73	0.192775	0.119808	-0.007916	0.127724
7.74	0.198325	0.120817	-0.007928	0.128745
7.75	0.201201	0.121869	-0.007914	0.129783
7.76	0.201112	0.122761	-0.007915	0.130676
7.77	0.20109	0.123748	-0.007947	0.131695
7.78	0.203761	0.124875	-0.007952	0.132827
7.79	0.202891	0.125738	-0.007944	0.133682
7.8	0.201115	0.126604	-0.007971	0.134575
7.81	0.204969	0.127753	-0.007984	0.135737
7.82	0.209369	0.128813	-0.007981	0.136794
7.83	0.212737	0.129647	-0.008005	0.137652
7.84	0.215429	0.130655	-0.008014	0.138669
7.85	0.214389	0.131776	-0.007991	0.139767
7.86	0.216994	0.13264	-0.007988	0.140628
7.87	0.224783	0.133688	-0.008012	0.1417
7.88	0.224976	0.134931	-0.008017	0.142948
7.89	0.220982	0.135851	-0.008004	0.143855
7.9	0.222962	0.136871	-0.008011	0.144882
7.91	0.222626	0.138058	-0.008023	0.146081
7.92	0.219927	0.139008	-0.008027	0.147035
7.93	0.223213	0.139958	-0.008041	0.147999
7.94	0.227063	0.141066	-0.008055	0.149121
7.95	0.230337	0.142107	-0.008054	0.150161
7.96	0.231625	0.14312	-0.008051	0.151171
7.97	0.229875	0.144185	-0.008066	0.152251
7.98	0.236148	0.145107	-0.008078	0.153185
7.99	0.243897	0.146055	-0.008065	0.15412
8	0.241621	0.147188	-0.008066	0.155254
8.01	0.243167	0.148241	-0.008087	0.156328
8.02	0.250198	0.149196	-0.008094	0.15729
8.03	0.248266	0.150306	-0.008088	0.158394
8.04	0.243663	0.151351	-0.008094	0.159445
8.05	0.244641	0.152233	-0.008102	0.160335
8.06	0.247496	0.153278	-0.008098	0.161376
8.07	0.252407	0.154319	-0.008098	0.162417
8.08	0.255471	0.155246	-0.00812	0.163366
8.09	0.255385	0.156334	-0.008121	0.164455
8.1	0.255276	0.157349	-0.008105	0.165454
8.11	0.25523	0.158179	-0.008117	0.166296
8.12	0.2578	0.159227	-0.008125	0.167352
8.13	0.260593	0.160328	-0.008113	0.168441
8.14	0.261681	0.161209	-0.008103	0.169312
8.15	0.267759	0.162191	-0.008104	0.170295
8.16	0.27603	0.163304	-0.008132	0.171436
8.17	0.276095	0.164202	-0.008136	0.172338
8.18	0.271347	0.165168	-0.008118	0.173286
8.19	0.271157	0.166353	-0.008137	0.17449
8.2	0.27728	0.1673	-0.008153	0.175453
8.21	0.282168	0.168182	-0.008142	0.176324
8.22	0.281855	0.169331	-0.008138	0.177469
8.23	0.27943	0.170351	-0.008144	0.178495
8.24	0.281496	0.171262	-0.008144	0.179406
8.25	0.288952	0.172331	-0.008137	0.180468
8.26	0.289361	0.173314	-0.008136	0.18145
8.27	0.282549	0.174295	-0.008147	0.182442
8.28	0.283697	0.175508	-0.008144	0.183652
8.29	0.293078	0.176515	-0.008123	0.184638
8.3	0.298308	0.17737	-0.00811	0.18548
8.31	0.297288	0.178546	-0.00812	0.186666
8.32	0.295916	0.179599	-0.008128	0.187727
8.33	0.297846	0.180473	-0.008116	0.188589
8.34	0.296379	0.181605	-0.008108	0.189713
8.35	0.292702	0.182707	-0.008109	0.190816
8.36	0.298673	0.183525	-0.00811	0.191635
8.37	0.30637	0.184539	-0.008102	0.192641
8.38	0.302092	0.185681	-0.008098	0.193779
8.39	0.298697	0.186609	-0.008102	0.194711
8.4	0.303819	0.187661	-0.008115	0.195776
8.41	0.309073	0.188784	-0.008129	0.196913
8.42	0.311949	0.18963	-0.00811	0.19774
8.43	0.313864	0.190566	-0.008085	0.198651
8.44	0.313457	0.191714	-0.008088	0.199802
8.45	0.314577	0.192677	-0.008081	0.200758
8.46	0.321488	0.193514	-0.008079	0.201593
8.47	0.325081	0.19452	-0.008093	0.202613
8.48	0.322629	0.195538	-0.00809	0.203628
8.49	0.327765	0.196487	-0.008086	0.204573
8.5	0.336031	0.197619	-0.00808	0.205699
8.51	0.331416	0.198677	-0.008067	0.206744
8.52	0.326078	0.199496	-0.008076	0.207572
8.53	0.328247	0.200512	-0.008077	0.208589
8.54	0.331949	0.201527	-0.008052	0.209579
8.55	0.33686	0.202433	-0.008055	0.210488
8.56	0.336767	0.203526	-0.008078	0.211604
8.57	0.335669	0.204542	-0.008057	0.212599
8.58	0.339025	0.205569	-0.008041	0.21361
8.59	0.340217	0.206749	-0.008069	0.214818
8.6	0.339592	0.207704	-0.008066	0.21577
8.61	0.340594	0.208553	-0.008038	0.216591
8.62	0.344326	0.209668	-0.008047	0.217715
8.63	0.349013	0.210799	-0.008057	0.218856
8.64	0.35442	0.211744	-0.008024	0.219768
8.65	0.360306	0.212777	-0.008008	0.220785
8.66	0.360272	0.213963	-0.008028	0.221991
8.67	0.358032	0.214917	-0.008038	0.222955
8.68	0.361649	0.215842	-0.008021	0.223863
8.69	0.364034	0.216901	-0.008021	0.224922
8.7	0.360137	0.217841	-0.008023	0.225864
8.71	0.362278	0.218843	-0.008004	0.226847
8.72	0.37059	0.220013	-0.008015	0.228028
8.73	0.376281	0.221049	-0.008024	0.229073
8.74	0.378631	0.222021	-0.007997	0.230018
8.75	0.373199	0.223127	-0.007998	0.231125
8.76	0.370888	0.224091	-0.008011	0.232102
8.77	0.378159	0.224956	-0.00799	0.232946
8.78	0.378178	0.226081	-0.007974	0.234055
8.79	0.377218	0.227113	-0.00799	0.235103
8.8	0.38262	0.227912	-0.007997	0.235909
8.81	0.385989	0.228928	-0.007995	0.236923
8.82	0.387907	0.23004	-0.008001	0.238041
8.83	0.385761	0.231018	-0.007989	0.239007
8.84	0.384624	0.232088	-0.007983	0.240071
8.85	0.390497	0.23316	-0.007998	0.241158
8.86	0.393616	0.233973	-0.007992	0.241965
8.87	0.393695	0.234891	-0.007976	0.242867
8.88	0.397065	0.235969	-0.007977	0.243946
8.89	0.399126	0.236951	-0.00798	0.244931
8.9	0.398602	0.238028	-0.007969	0.245997
8.91	0.400961	0.239019	-0.007965	0.246984
8.92	0.405168	0.239798	-0.00796	0.247758
8.93	0.410335	0.240848	-0.007952	0.2488
8.94	0.417343	0.24199	-0.007966	0.249956
8.95	0.41913	0.242845	-0.007969	0.250814
8.96	0.415864	0.243708	-0.007955	0.251663
8.97	0.41691	0.24482	-0.007971	0.252791
8.98	0.423403	0.246003	-0.007986	0.253989
8.99	0.425052	0.247033	-0.007969	0.255002
9	0.42203	0.247947	-0.007952	0.255899
9.01	0.425039	0.249011	-0.007948	0.256959
9.02	0.428506	0.25014	-0.007939	0.258079
9.03	0.424529	0.25106	-0.007929	0.258989
9.04	0.424814	0.252053	-0.007918	0.259971
9.05	0.432037	0.253235	-0.007926	0.261161
9.06	0.437031	0.254157	-0.007952	0.262109
9.07	0.439385	0.25502	-0.007949	0.262969
9.08	0.442476	0.25621	-0.007933	0.264143
9.09	0.444703	0.257224	-0.007937	0.265161
9.1	0.443569	0.258072	-0.007946	0.266018
9.11	0.44595	0.259135	-0.007949	0.267084
9.12	0.456045	0.260089	-0.007931	0.26802
9.13	0.46724	0.261027	-0.007908	0.268935
9.14	0.470311	0.2622	-0.007914	0.270114
9.15	0.462603	0.263147	-0.007924	0.271071
9.16	0.455877	0.263997	-0.007905	0.271902
9.17	0.456475	0.265147	-0.007893	0.27304
9.18	0.46143	0.266193	-0.007919	0.274112
9.19	0.466367	0.267014	-0.007937	0.274951
9.2	0.467433	0.26808	-0.007916	0.275996
9.21	0.46953	0.269304	-0.007896	0.2772
9.22	0.473062	0.270191	-0.007901	0.278092
9.23	0.473375	0.271104	-0.007903	0.279007
9.24	0.471171	0.272239	-0.0079	0.280139
9.25	0.471352	0.273197	-0.0079	0.281097
9.26	0.471922	0.274142	-0.007895	0.282037
9.27	0.47229	0.275192	-0.007881	0.283073
9.28	0.478021	0.276151	-0.007889	0.28404
9.29	0.48555	0.277174	-0.0079	0.285074
9.3	0.49349	0.278257	-0.007894	0.286151
9.31	0.496898	0.279158	-0.007896	0.287054
9.32	0.494127	0.280128	-0.007896	0.288024
9.33	0.495192	0.281322	-0.007891	0.289213
9.34	0.499499	0.282328	-0.007883	0.290211
9.35	0.499401	0.2832	-0.007874	0.291074
9.36	0.498508	0.284345	-0.00788	0.292225
9.37	0.504485	0.285373	-0.007874	0.293247
9.38	0.510714	0.28627	-0.007857	0.294127
9.39	0.516016	0.28738	-0.007868	0.295248
9.4	0.518654	0.288282	-0.007887	0.296169
9.41	0.516395	0.28918	-0.007903	0.297083
9.42	0.518728	0.290381	-0.007911	0.298292
9.43	0.519445	0.291436	-0.007887	0.299323
9.44	0.517132	0.292266	-0.007867	0.300133
9.45	0.523082	0.293255	-0.007866	0.301121
9.46	0.526612	0.294351	-0.007864	0.302215
9.47	0.522276	0.29537	-0.007865	0.303235
9.48	0.523223	0.296465	-0.007874	0.304339
9.49	0.53008	0.297441	-0.007879	0.30532
9.5	0.536675	0.298238	-0.007878	0.306116
9.51	0.541159	0.29934	-0.007876	0.307216
9.52	0.538938	0.300493	-0.007867	0.30836
9.53	0.536522	0.301338	-0.007862	0.3092
9.54	0.539683	0.302326	-0.007862	0.310188
9.55	0.542622	0.303488	-0.007862	0.31135
9.56	0.546346	0.304419	-0.007865	0.312284
9.57	0.552157	0.305348	-0.007866	0.313214
9.58	0.55298	0.306454	-0.007883	0.314337
9.59	0.547088	0.307373	-0.007898	0.315271
9.6	0.544546	0.308332	-0.00788	0.316212
9.61	0.546269	0.309424	-0.007878	0.317302
9.62	0.548119	0.310402	-0.007881	0.318283
9.63	0.55396	0.311433	-0.007865	0.319298
9.64	0.558277	0.312549	-0.007887	0.320436
9.65	0.557275	0.313441	-0.007907	0.321348
9.66	0.56237	0.314319	-0.007882	0.322201
9.67	0.569868	0.315443	-0.00788	0.323323
9.68	0.573761	0.316463	-0.007904	0.324367
9.69	0.581214	0.317368	-0.007911	0.325279
9.7	0.586299	0.318461	-0.007899	0.32636
9.71	0.587221	0.319523	-0.0079	0.327423
9.72	0.588099	0.320385	-0.007909	0.328294
9.73	0.589062	0.321418	-0.007904	0.329322
9.74	0.597401	0.322518	-0.007889	0.330407
9.75	0.604526	0.323441	-0.007881	0.331322
9.76	0.603343	0.324494	-0.007899	0.332393
9.77	0.603831	0.325616	-0.007923	0.333539
9.78	0.608916	0.326513	-0.007919	0.334432
9.79	0.616625	0.327508	-0.007919	0.335427
9.8	0.620777	0.32866	-0.007936	0.336596
9.81	0.618192	0.329603	-0.00794	0.337543
9.82	0.621787	0.330561	-0.007942	0.338503
9.83	0.629116	0.331636	-0.007948	0.339584
9.84	0.629621	0.332544	-0.007941	0.340485
9.85	0.63548	0.333503	-0.007926	0.341429
9.86	0.643569	0.334568	-0.007941	0.342509
9.87	0.640369	0.335494	-0.00797	0.343464
9.88	0.638833	0.336452	-0.007964	0.344416
9.89	0.648121	0.337518	-0.007949	0.345467
9.9	0.655388	0.338481	-0.007969	0.34645
9.91	0.656368	0.339374	-0.007982	0.347356
9.92	0.658357	0.340423	-0.007969	0.348392
9.93	0.66027	0.341573	-0.007981	0.349554
9.94	0.660697	0.342545	-0.008006	0.350551
9.95	0.669822	0.343507	-0.008023	0.35153
9.96	0.687201	0.344553	-0.008046	0.352599
9.97	0.692728	0.345462	-0.008061	0.353523
9.98	0.686137	0.346433	-0.008094	0.354527
9.99	0.689635	0.347521	-0.008342	0.355863
10	0.698438	0.348512	-0.009294	0.357806
10.01	0.696696	0.349583	-0.010966	0.360549
10.02	0.695658	0.35067	-0.012285	0.362955
10.03	0.702164	0.351649	-0.013062	0.364711
10.04	0.705137	0.35269	-0.013832	0.366522
10.05	0.705869	0.353762	-0.014368	0.36813
10.06	0.71007	0.354731	-0.014707	0.369438
10.07	0.717354	0.355713	-0.015218	0.370931
10.08	0.721507	0.356851	-0.015727	0.372578
10.09	0.718999	0.357912	-0.016085	0.373997
10.1	0.720641	0.358908	-0.016448	0.375356
10.11	0.730914	0.359965	-0.016843	0.376808
10.12	0.737948	0.360825	-0.01722	0.378045
10.13	0.741148	0.361709	-0.017593	0.379302
10.14	0.751376	0.362839	-0.018023	0.380862
10.15	0.75938	0.363829	-0.018468	0.382297
10.16	0.756774	0.364773	-0.018836	0.383609
10.17	0.75845	0.365876	-0.019164	0.38504
10.18	0.767628	0.36687	-0.019503	0.386373
10.19	0.773656	0.367832	-0.019829	0.387661
10.2	0.775	0.368883	-0.020151	0.389034
10.21	0.775603	0.369804	-0.020509	0.390313
10.22	0.776027	0.370602	-0.020848	0.39145
10.23	0.778265	0.371635	-0.021133	0.392768
10.24	0.780659	0.372729	-0.021447	0.394176
10.25	0.784656	0.373573	-0.021806	0.395379
10.26	0.78997	0.374572	-0.022182	0.396754
10.27	0.789639	0.375659	-0.022596	0.398255
10.28	0.789958	0.376494	-0.023012	0.399506
10.29	0.797507	0.377539	-0.023375	0.400914
10.3	0.801866	0.378755	-0.023719	0.402474
10.31	0.80388	0.379666	-0.024126	0.403792
10.32	0.812574	0.380606	-0.024633	0.405239
10.33	0.819998	0.381759	-0.025152	0.406911
10.34	0.825845	0.382739	-0.025572	0.408311
10.35	0.832984	0.383662	-0.025903	0.409565
10.36	0.835474	0.384726	-0.026217	0.410943
10.37	0.836687	0.38569	-0.026545	0.412235
10.38	0.841085	0.386688	-0.026939	0.413627
10.39	0.844154	0.387847	-0.027379	0.415226
10.4	0.847238	0.388836	-0.027789	0.416625
10.41	0.855946	0.38974	-0.02817	0.41791
10.42	0.863951	0.390866	-0.028556	0.419422
10.43	0.863691	0.391907	-0.028937	0.420844
10.44	0.865784	0.392757	-0.029326	0.422083
10.45	0.874602	0.39385	-0.029768	0.423618
10.46	0.877261	0.395005	-0.030221	0.425226
10.47	0.87678	0.39591	-0.030658	0.426568
10.48	0.883416	0.39689	-0.031107	0.427997
10.49	0.884581	0.397933	-0.031513	0.429446
10.5	0.883199	0.398859	-0.0319	0.430759
10.51	0.88985	0.399851	-0.032325	0.432176
10.52	0.896809	0.400967	-0.032691	0.433658
10.53	0.897766	0.402021	-0.033047	0.435068
10.54	0.895472	0.403027	-0.033468	0.436495
10.55	0.898328	0.404067	-0.033856	0.437923
10.56	0.906456	0.404951	-0.034223	0.439174
10.57	0.908688	0.405887	-0.034609	0.440496
10.58	0.911625	0.406996	-0.034974	0.44197
10.59	0.920421	0.407868	-0.035331	0.443199
10.6	0.924684	0.408751	-0.035698	0.444449
10.61	0.931455	0.409907	-0.036046	0.445953
10.62	0.941566	0.410901	-0.036388	0.447289
10.63	0.940957	0.411741	-0.036804	0.448545
10.64	0.936376	0.412781	-0.037306	0.450087
10.65	0.941555	0.4138	-0.037814	0.451614
10.66	0.951394	0.414765	-0.038282	0.453047
10.67	0.957302	0.415885	-0.038712	0.454597
10.68	0.959948	0.416839	-0.039138	0.455977
10.69	0.960737	0.417718	-0.039577	0.457295
10.7	0.965682	0.418859	-0.040012	0.458871
10.71	0.97554	0.419869	-0.040419	0.460288
10.72	0.978339	0.420768	-0.040776	0.461544
10.73	0.976864	0.421947	-0.041088	0.463035
10.74	0.982955	0.423032	-0.041398	0.46443
10.75	0.993883	0.423982	-0.041784	0.465766
10.76	0.998663	0.425059	-0.042228	0.467287
10.77	0.99805	0.426114	-0.042637	0.468751
10.78	0.99866	0.42692	-0.043018	0.469938
10.79	1.00444	0.42783	-0.04341	0.47124
10.8	1.01234	0.429055	-0.043805	0.47286
10.81	1.01213	0.430104	-0.044179	0.474283
10.82	1.01162	0.431015	-0.044564	0.475579
10.83	1.01962	0.432065	-0.044956	0.477021
10.84	1.02936	0.432986	-0.045331	0.478317
10.85	1.03551	0.433992	-0.045681	0.479673
10.86	1.03534	0.43518	-0.046021	0.481201
10.87	1.03566	0.436162	-0.046405	0.482567
10.88	1.04031	0.437171	-0.046878	0.484049
10.89	1.04497	0.43834	-0.047411	0.485751
10.9	1.05044	0.439259	-0.047952	0.487211
10.91	1.05625	0.440128	-0.048492	0.48862
10.92	1.05748	0.441193	-0.048987	0.49018
10.93	1.05906	0.442185	-0.049343	0.491528
10.94	1.06703	0.443079	-0.04962	0.492699
10.95	1.07061	0.444043	-0.049893	0.493936
10.96	1.06838	0.44505	-0.050172	0.495222
10.97	1.07698	0.446089	-0.050522	0.496611
10.98	1.08463	0.447071	-0.050932	0.498003
10.99	1.08009	0.447944	-0.051365	0.499309
11	1.08892	0.448838	-0.051845	0.500683
11.01	1.10366	0.449848	-0.052279	0.502127
11.02	1.1034	0.450894	-0.052646	0.50354
11.03	1.10353	0.451825	-0.053097	0.504922
11.04	1.10932	0.452857	-0.053619	0.506476
11.05	1.1129	0.45385	-0.054062	0.507912
11.06	1.11393	0.454656	-0.0544	0.509056
11.07	1.11529	0.455704	-0.054716	0.51042
11.08	1.12062	0.456906	-0.055082	0.511988
11.09	1.12827	0.457808	-0.055496	0.513304
11.1	1.13339	0.458768	-0.05596	0.514728
11.11	1.1372	0.45995	-0.056451	0.516401
11.12	1.14271	0.46098	-0.056869	0.517849
11.13	1.14567	0.461934	-0.057224	0.519158
11.14	1.1495	0.463009	-0.057566	0.520575
11.15	1.16019	0.464033	-0.057915	0.521948
11.16	1.16905	0.464965	-0.058313	0.523278
11.17	1.17252	0.466026	-0.058806	0.524832
11.18	1.17496	0.467152	-0.059344	0.526496
11.19	1.17443	0.468124	-0.059808	0.527932
11.2	1.17366	0.469134	-0.060218	0.529352
11.21	1.17754	0.470205	-0.060619	0.530824
11.22	1.18125	0.471136	-0.060982	0.532118
11.23	1.18107	0.472176	-0.06138	0.533556
11.24	1.18202	0.473248	-0.061811	0.535059
11.25	1.18763	0.474127	-0.062168	0.536295
11.26	1.1969	0.475173	-0.06251	0.537683
11.27	1.20405	0.476386	-0.062896	0.539282
11.28	1.20581	0.477252	-0.06331	0.540562
11.29	1.20809	0.478153	-0.063765	0.541918
11.3	1.21444	0.479353	-0.064223	0.543576
11.31	1.21847	0.480374	-0.064647	0.545021
11.32	1.22404	0.481247	-0.065031	0.546278
11.33	1.2339	0.482198	-0.065405	0.547603
11.34	1.23867	0.483168	-0.065822	0.54899
11.35	1.23624	0.484196	-0.06626	0.550456
11.36	1.23538	0.485302	-0.066682	0.551984
11.37	1.24089	0.486198	-0.067084	0.553282
11.38	1.24267	0.487065	-0.067486	0.554551
11.39	1.23994	0.488245	-0.06793	0.556175
11.4	1.24781	0.48922	-0.068371	0.557591
11.41	1.258	0.489835	-0.068763	0.558598
11.42	1.2582	0.490951	-0.069176	0.560127
11.43	1.2598	0.492251	-0.069652	0.561903
11.44	1.26513	0.493111	-0.070198	0.563309
11.45	1.27098	0.494105	-0.070784	0.564889
11.46	1.27783	0.495122	-0.071292	0.566414
11.47	1.28261	0.495931	-0.071781	0.567712
11.48	1.28778	0.496999	-0.072334	0.569333
11.49	1.29251	0.498129	-0.072848	0.570977
11.5	1.29135	0.499053	-0.073283	0.572336
11.51	1.29271	0.500063	-0.073687	0.57375
11.52	1.29968	0.501198	-0.074092	0.57529
11.53	1.30692	0.502205	-0.074559	0.576764
11.54	1.31584	0.503124	-0.07506	0.578184
11.55	1.32115	0.50416	-0.075506	0.579666
11.56	1.31762	0.505148	-0.075893	0.581041
11.57	1.31862	0.506108	-0.076261	0.582369
11.58	1.32827	0.507236	-0.076662	0.583898
11.59	1.33288	0.508249	-0.077136	0.585385
11.6	1.33603	0.509208	-0.077655	0.586863
11.61	1.34297	0.510254	-0.078156	0.58841
11.62	1.34555	0.511108	-0.078648	0.589756
11.63	1.34885	0.512013	-0.079198	0.591211
11.64	1.35577	0.513209	-0.079717	0.592926
11.65	1.36155	0.514162	-0.080121	0.594283
11.66	1.37387	0.514957	-0.080561	0.595518
11.67	1.38709	0.516143	-0.081094	0.597237
11.68	1.38801	0.517313	-0.081592	0.598905
11.69	1.38537	0.518173	-0.082052	0.600225
11.7	1.39055	0.519205	-0.082495	0.6017
11.71	1.3985	0.520323	-0.082902	0.603225
11.72	1.39763	0.521223	-0.083325	0.604548
11.73	1.39515	0.522214	-0.083786	0.606
11.74	1.40041	0.523238	-0.084272	0.60751
11.75	1.4055	0.524169	-0.084752	0.608921
11.76	1.4132	0.525145	-0.0852	0.610345
11.77	1.42471	0.526216	-0.085629	0.611845
11.78	1.43178	0.5272	-0.086039	0.613239
11.79	1.43367	0.528108	-0.086482	0.61459
11.8	1.43308	0.529154	-0.087037	0.616191
11.81	1.43341	0.530198	-0.087618	0.617816
11.82	1.44414	0.531185	-0.088129	0.619314
11.83	1.45807	0.532124	-0.088634	0.620758
11.84	1.45892	0.533013	-0.089157	0.62217
11.85	1.4597	0.534012	-0.089694	0.623706
11.86	1.47233	0.535165	-0.090281	0.625446
11.87	1.4764	0.536155	-0.09086	0.627015
11.88	1.47289	0.537017	-0.091336	0.628353
11.89	1.4806	0.538186	-0.091748	0.629934
11.9	1.48565	0.539297	-0.092119	0.631416
11.91	1.47952	0.540096	-0.092512	0.632608
11.92	1.4836	0.541108	-0.093	0.634108
11.93	1.49585	0.542224	-0.093508	0.635732
11.94	1.49738	0.54315	-0.094008	0.637158
11.95	1.49854	0.544218	-0.094504	0.638722
11.96	1.50436	0.54534	-0.094995	0.640335
11.97	1.50707	0.546139	-0.095498	0.641637
11.98	1.51295	0.547117	-0.096026	0.643143
11.99	1.51939	0.548409	-0.096542	0.644951
12	1.51637	0.549349	-0.096956	0.646305
12.01	1.51711	0.550166	-0.097296	0.647462
12.02	1.52669	0.551363	-0.097683	0.649046
12.03	1.53235	0.55241	-0.098131	0.650541
12.04	1.53918	0.553243	-0.098605	0.651848
12.05	1.54577	0.554324	-0.099112	0.653436
12.06	1.54709	0.555343	-0.099613	0.654956
12.07	1.55308	0.55623	-0.100101	0.656331
12.08	1.56088	0.55725	-0.100615	0.657865
12.09	1.56177	0.558235	-0.101103	0.659338
12.1	1.56326	0.559221	-0.101563	0.660784
12.11	1.57311	0.560366	-0.102063	0.662429
12.12	1.58428	0.561432	-0.102635	0.664067
12.13	1.58397	0.56231	-0.103158	0.665468
12.14	1.58273	0.56341	-0.103566	0.666976
12.15	1.59048	0.564533	-0.103996	0.668529
12.16	1.59771	0.565445	-0.104468	0.669913
12.17	1.60372	0.566575	-0.104962	0.671537
12.18	1.60883	0.567604	-0.105497	0.673101
12.19	1.6133	0.568322	-0.106017	0.674339
12.2	1.61771	0.569346	-0.106508	0.675854
12.21	1.61992	0.570484	-0.106967	0.677451
12.22	1.62605	0.571283	-0.107374	0.678657
12.23	1.63187	0.572209	-0.107778	0.679987
12.24	1.63332	0.573458	-0.108217	0.681675
12.25	1.63736	0.57442	-0.108699	0.683119
12.26	1.64178	0.575357	-0.109244	0.684601
12.27	1.64345	0.576505	-0.109783	0.686288
12.28	1.64721	0.577399	-0.110302	0.687701
12.29	1.65399	0.578298	-0.110831	0.689129
12.3	1.65766	0.579335	-0.111374	0.690709
12.31	1.65866	0.580294	-0.111893	0.692187
12.32	1.66146	0.581342	-0.112335	0.693677
12.33	1.6662	0.582439	-0.112732	0.695171
12.34	1.67665	0.583382	-0.113167	0.696549
12.35	1.68557	0.584263	-0.113683	0.697946
12.36	1.68914	0.58533	-0.114242	0.699572
12.37	1.69514	0.586321	-0.114768	0.701089
12.38	1.70308	0.587151	-0.115249	0.7024
12.39	1.71206	0.588214	-0.115707	0.703921
12.4	1.71273	0.589328	-0.116164	0.705492
12.41	1.71091	0.590233	-0.116687	0.70692
12.42	1.7227	0.59125	-0.117294	0.708544
12.43	1.73163	0.592326	-0.11793	0.710256
12.44	1.72888	0.593221	-0.118431	0.711652
12.45	1.73396	0.594244	-0.118754	0.712998
12.46	1.74379	0.595246	-0.119098	0.714344
12.47	1.74807	0.596184	-0.119543	0.715727
12.48	1.75088	0.597338	-0.12005	0.717388
12.49	1.75333	0.598396	-0.120623	0.719019
12.5	1.75877	0.599211	-0.121197	0.720408
12.51	1.76802	0.600246	-0.121726	0.721972
12.52	1.77813	0.60141	-0.122239	0.723649
12.53	1.78676	0.602386	-0.122712	0.725098
12.54	1.78946	0.603428	-0.123167	0.726595
12.55	1.78612	0.604524	-0.123693	0.728217
12.56	1.78939	0.605516	-0.124252	0.729768
12.57	1.79979	0.606599	-0.124767	0.731366
12.58	1.806	0.607695	-0.125256	0.732951
12.59	1.81092	0.608559	-0.125745	0.734304
12.6	1.81669	0.609496	-0.126218	0.735714
12.61	1.82044	0.61069	-0.126704	0.737394
12.62	1.8286	0.611682	-0.127203	0.738885
12.63	1.83769	0.612523	-0.127652	0.740175
12.64	1.83971	0.613567	-0.128065	0.741632
12.65	1.84001	0.614577	-0.128514	0.743091
12.66	1.84373	0.61549	-0.12896	0.74445
12.67	1.84663	0.616523	-0.129421	0.745944
12.68	1.8516	0.617473	-0.129977	0.74745
12.69	1.8578	0.618408	-0.13051	0.748918
12.7	1.86027	0.619525	-0.130995	0.75052
12.71	1.86422	0.620466	-0.13151	0.751976
12.72	1.86671	0.621291	-0.13205	0.753341
12.73	1.86587	0.622314	-0.132659	0.754973
12.74	1.87134	0.623344	-0.133319	0.756663
12.75	1.88291	0.624304	-0.133848	0.758152
12.76	1.893	0.625428	-0.134268	0.759696
12.77	1.89452	0.626424	-0.13474	0.761164
12.78	1.89032	0.627127	-0.135242	0.762369
12.79	1.89908	0.628106	-0.135747	0.763853
12.8	1.91438	0.629382	-0.136316	0.765698
12.81	1.91315	0.630309	-0.136888	0.767197
12.82	1.90794	0.631165	-0.13738	0.768545
12.83	1.91394	0.632392	-0.137801	0.770193
12.84	1.92252	0.633425	-0.138226	0.771651
12.85	1.92964	0.634242	-0.13872	0.772962
12.86	1.93347	0.63536	-0.139301	0.774661
12.87	1.936	0.63638	-0.139917	0.776297
12.88	1.9449	0.637253	-0.140449	0.777702
12.89	1.95245	0.638425	-0.140891	0.779316
12.9	1.95428	0.639467	-0.141341	0.780808
12.91	1.95679	0.640307	-0.141816	0.782123
12.92	1.96127	0.641467	-0.142336	0.783803
12.93	1.96946	0.642622	-0.142883	0.785505
12.94	1.9795	0.643466	-0.143408	0.786874
12.95	1.97879	0.644459	-0.143919	0.788378
12.96	1.97829	0.64555	-0.144466	0.790016
12.97	1.99247	0.646455	-0.145015	0.79147
12.98	2.00147	0.647497	-0.145528	0.793025
12.99	1.99802	0.648567	-0.146057	0.794624
13	2.00076	0.649476	-0.146594	0.79607
13.01	2.00776	0.650545	-0.147107	0.797652
13.02	2.01352	0.651651	-0.147625	0.799276
13.03	2.02204	0.652555	-0.148131	0.800686
13.04	2.02898	0.653568	-0.148629	0.802197
13.05	2.03306	0.654614	-0.149149	0.803763
13.06	2.03686	0.655436	-0.149659	0.805095
13.07	2.04523	0.656404	-0.150161	0.806565
13.08	2.05346	0.65746	-0.150713	0.808173
13.09	2.05426	0.658334	-0.151287	0.809621
13.1	2.05489	0.659312	-0.151837	0.811149
13.11	2.05995	0.660459	-0.152397	0.812856
13.12	2.06147	0.661392	-0.15299	0.814382
13.13	2.06514	0.662328	-0.153508	0.815836
13.14	2.075	0.663482	-0.15391	0.817392
13.15	2.08248	0.664421	-0.154348	0.818769
13.16	2.08891	0.665212	-0.154819	0.820031
13.17	2.09508	0.666287	-0.155279	0.821566
13.18	2.09811	0.667393	-0.15579	0.823183
13.19	2.10324	0.668282	-0.156313	0.824595
13.2	2.11062	0.669303	-0.156811	0.826114
13.21	2.11454	0.670364	-0.157279	0.827643
13.22	2.1202	0.671229	-0.157724	0.828953
13.23	2.12729	0.672187	-0.158242	0.830429
13.24	2.12941	0.673299	-0.15886	0.832159
13.25	2.13547	0.674233	-0.159438	0.833671
13.26	2.14627	0.675279	-0.159936	0.835215
13.27	2.14994	0.676428	-0.160421	0.836849
13.28	2.15017	0.677338	-0.160888	0.838226
13.29	2.15633	0.678367	-0.16139	0.839757
13.3	2.16527	0.679548	-0.161954	0.841502
13.31	2.16759	0.6805	-0.162475	0.842975
13.32	2.16697	0.681532	-0.162964	0.844496
13.33	2.17358	0.682843	-0.163494	0.846337
13.34	2.18011	0.683854	-0.164009	0.847863
13.35	2.18201	0.684602	-0.16445	0.849052
13.36	2.18738	0.685642	-0.164922	0.850564
13.37	2.19405	0.686695	-0.165481	0.852176
13.38	2.19806	0.68761	-0.166003	0.853613
13.39	2.20154	0.688657	-0.166455	0.855112
13.4	2.20413	0.689619	-0.166926	0.856545
13.41	2.20678	0.690544	-0.167438	0.857982
13.42	2.21178	0.691679	-0.167988	0.859667
13.43	2.22223	0.692677	-0.168564	0.861241
13.44	2.23091	0.693443	-0.169116	0.862559
13.45	2.23249	0.69449	-0.169618	0.864108
13.46	2.23391	0.695693	-0.170133	0.865826
13.47	2.23831	0.696538	-0.170686	0.867224
13.48	2.24102	0.697426	-0.171221	0.868647
13.49	2.24768	0.698507	-0.171729	0.870236
13.5	2.26039	0.699435	-0.1722	0.871635
13.51	2.26835	0.700462	-0.172628	0.87309
13.52	2.2729	0.701631	-0.173058	0.874689
13.53	2.2783	0.702572	-0.173504	0.876076
13.54	2.27776	0.703537	-0.173978	0.877515
13.55	2.27676	0.704585	-0.174518	0.879103
13.56	2.28296	0.705373	-0.175143	0.880516
13.57	2.2904	0.706295	-0.175742	0.882037
13.58	2.29329	0.707529	-0.176244	0.883773
13.59	2.29826	0.708412	-0.176746	0.885158
13.6	2.31123	0.709164	-0.177292	0.886456
13.61	2.32263	0.710281	-0.17786	0.888141
13.62	2.33366	0.711283	-0.178454	0.889737
13.63	2.34639	0.712176	-0.179022	0.891198
13.64	2.35049	0.713271	-0.179492	0.892763
13.65	2.35036	0.714334	-0.179912	0.894246
13.66	2.35367	0.71532	-0.180367	0.895687
13.67	2.3599	0.716381	-0.180882	0.897263
13.68	2.36503	0.717405	-0.181476	0.898881
13.69	2.37061	0.718328	-0.182068	0.900396
13.7	2.38195	0.719377	-0.18258	0.901957
13.71	2.39464	0.720561	-0.183091	0.903652
13.72	2.39739	0.721605	-0.18363	0.905235
13.73	2.39424	0.722636	-0.184156	0.906792
13.74	2.39845	0.723674	-0.184688	0.908362
13.75	2.40372	0.724558	-0.185254	0.909812
13.76	2.40045	0.725558	-0.185816	0.911374
13.77	2.4042	0.726729	-0.186332	0.913061
13.78	2.41429	0.727727	-0.186801	0.914528
13.79	2.41517	0.728641	-0.187299	0.91594
13.8	2.41606	0.729761	-0.187847	0.917608
13.81	2.42672	0.730729	-0.188353	0.919082
13.82	2.43561	0.73157	-0.188781	0.920351
13.83	2.43737	0.73276	-0.189162	0.921922
13.84	2.43998	0.733746	-0.18953	0.923276
13.85	2.44518	0.734508	-0.189954	0.924462
13.86	2.44725	0.735605	-0.190503	0.926108
13.87	2.45125	0.736591	-0.191162	0.927753
13.88	2.45811	0.737451	-0.191778	0.929229
13.89	2.46115	0.738569	-0.192281	0.93085
13.9	2.46415	0.739588	-0.192761	0.932349
13.91	2.46982	0.740346	-0.193208	0.933554
13.92	2.47774	0.741347	-0.19365	0.934997
13.93	2.48876	0.742538	-0.19418	0.936718
13.94	2.49709	0.743473	-0.19474	0.938213
13.95	2.50289	0.744388	-0.195246	0.939634
13.96	2.51005	0.745451	-0.195723	0.941174
13.97	2.5168	0.746349	-0.196226	0.942575
13.98	2.5189	0.747273	-0.196767	0.94404
13.99	2.51986	0.748407	-0.197312	0.945719
14	2.52327	0.749429	-0.197809	0.947238
14.01	2.5257	0.750399	-0.198293	0.948692
14.02	2.53256	0.751475	-0.198776	0.950251
14.03	2.54243	0.752453	-0.199243	0.951696
14.04	2.54617	0.753387	-0.19973	0.953117
14.05	2.54873	0.754513	-0.200229	0.954742
14.06	2.5561	0.755553	-0.200721	0.956274
14.07	2.56493	0.756501	-0.201211	0.957712
14.08	2.56872	0.757599	-0.201664	0.959263
14.09	2.5711	0.758678	-0.202076	0.960754
14.1	2.57984	0.759591	-0.20252	0.962111
14.11	2.58844	0.760502	-0.202985	0.963487
14.12	2.5903	0.761582	-0.20348	0.965062
14.13	2.59157	0.762674	-0.204025	0.966699
14.14	2.59838	0.763653	-0.204534	0.968187
14.15	2.60966	0.764606	-0.205004	0.96961
14.16	2.62011	0.765599	-0.20549	0.971089
14.17	2.62316	0.766658	-0.205973	0.972631
14.18	2.62612	0.767614	-0.206476	0.97409
14.19	2.63328	0.768559	-0.207013	0.975572
14.2	2.63752	0.769611	-0.207515	0.977126
14.21	2.64058	0.770615	-0.207978	0.978593
14.22	2.6484	0.771564	-0.208439	0.980003
14.23	2.65654	0.772509	-0.208883	0.981392
14.24	2.66129	0.773513	-0.209344	0.982857
14.25	2.66827	0.774629	-0.209867	0.984496
14.26	2.67313	0.775694	-0.210405	0.986099
14.27	2.67474	0.776659	-0.210904	0.987563
14.28	2.67973	0.777655	-0.211376	0.989031
14.29	2.68415	0.778663	-0.211861	0.990524
14.3	2.68567	0.779607	-0.212336	0.991943
14.31	2.68957	0.780563	-0.21282	0.993383
14.32	2.69667	0.781525	-0.213337	0.994862
14.33	2.70732	0.782521	-0.213802	0.996323
14.34	2.72075	0.783491	-0.214234	0.997725
14.35	2.72615	0.784517	-0.214733	0.99925
14.36	2.72174	0.78555	-0.215246	1.0008
14.37	2.72577	0.786535	-0.21574	1.00228
14.38	2.73909	0.7876	-0.216253	1.00385
14.39	2.74273	0.78856	-0.216759	1.00532
14.4	2.74333	0.789405	-0.217274	1.00668
14.41	2.7509	0.790404	-0.217843	1.00825
14.42	2.7563	0.791554	-0.218437	1.00999
14.43	2.76283	0.792571	-0.219005	1.01158
14.44	2.77072	0.793547	-0.219539	1.01309
14.45	2.7701	0.794709	-0.22007	1.01478
14.46	2.77459	0.795706	-0.22057	1.01628
14.47	2.785	0.796495	-0.221049	1.01754
14.48	2.78808	0.797553	-0.22159	1.01914
14.49	2.78979	0.798664	-0.222135	1.0208
14.5	2.79264	0.799514	-0.222657	1.02217
14.51	2.79493	0.800554	-0.223152	1.02371
14.52	2.80491	0.801724	-0.22359	1.02531
14.53	2.81911	0.802535	-0.224058	1.02659
14.54	2.82277	0.803459	-0.224639	1.0281
14.55	2.8217	0.804619	-0.22525	1.02987
14.56	2.82844	0.805521	-0.22584	1.03136
14.57	2.83858	0.806472	-0.226379	1.03285
14.58	2.84398	0.807631	-0.226864	1.03449
14.59	2.84581	0.808553	-0.22739	1.03594
14.6	2.85157	0.809561	-0.227947	1.03751
14.61	2.85982	0.810752	-0.228463	1.03922
14.62	2.86459	0.811609	-0.228969	1.04058
14.63	2.86544	0.812504	-0.229479	1.04198
14.64	2.86618	0.813717	-0.229945	1.04366
14.65	2.87146	0.814738	-0.230394	1.04513
14.66	2.87892	0.815584	-0.23088	1.04646
14.67	2.8853	0.816697	-0.231405	1.0481
14.68	2.89154	0.817754	-0.231954	1.04971
14.69	2.90122	0.818586	-0.232523	1.05111
14.7	2.91203	0.819658	-0.233056	1.05271
14.71	2.9123	0.820757	-0.233523	1.05428
14.72	2.9091	0.821605	-0.234003	1.05561
14.73	2.91793	0.822581	-0.23452	1.0571
14.74	2.93239	0.823603	-0.235049	1.05865
14.75	2.93818	0.824542	-0.235641	1.06018
14.76	2.93745	0.825682	-0.236232	1.06191
14.77	2.94499	0.826798	-0.236726	1.06352
14.78	2.95735	0.827603	-0.237181	1.06478
14.79	2.96005	0.828468	-0.237649	1.06612
14.8	2.95914	0.829598	-0.23813	1.06773
14.81	2.96614	0.830664	-0.238607	1.06927
14.82	2.9733	0.831647	-0.239071	1.07072
14.83	2.97651	0.832715	-0.23952	1.07223
14.84	2.98024	0.833694	-0.239979	1.07367
14.85	2.98408	0.834652	-0.240494	1.07515
14.86	2.98723	0.835719	-0.241058	1.07678
14.87	2.99613	0.836584	-0.241649	1.07823
14.88	3.0069	0.837499	-0.242263	1.07976
14.89	3.00667	0.838739	-0.24281	1.08155
14.9	3.00885	0.839722	-0.243249	1.08297
14.91	3.01681	0.840445	-0.2437	1.08415
14.92	3.01829	0.841501	-0.244208	1.08571
14.93	3.02178	0.842571	-0.244722	1.08729
14.94	3.0304	0.843372	-0.245268	1.08864
14.95	3.04039	0.844521	-0.245841	1.09036
14.96	3.05096	0.845727	-0.246468	1.0922
14.97	3.05628	0.846548	-0.247114	1.09366
14.98	3.0562	0.847589	-0.247619	1.09521
14.99	3.06031	0.848688	-0.248089	1.09678
15	3.07164	0.849548	-0.248604	1.09815
15.01	3.07951	0.850598	-0.249082	1.09968
15.02	3.08116	0.851677	-0.24957	1.10125
15.03	3.08198	0.852536	-0.250111	1.10265
15.04	3.08672	0.85347	-0.250655	1.10413
15.05	3.092	0.854626	-0.251169	1.1058
15.06	3.09342	0.855649	-0.25166	1.10731
15.07	3.09849	0.856604	-0.25214	1.10874
15.08	3.10716	0.85767	-0.252621	1.11029
15.09	3.11444	0.858611	-0.253125	1.11174
15.1	3.11967	0.859671	-0.253678	1.11335
15.11	3.12156	0.860803	-0.254235	1.11504
15.12	3.12303	0.861763	-0.25476	1.11652
15.13	3.13106	0.862772	-0.255261	1.11803
15.14	3.14181	0.863738	-0.255703	1.11944
15.15	3.14533	0.864649	-0.256147	1.1208
15.16	3.14466	0.865692	-0.256684	1.12238
15.17	3.14812	0.866749	-0.257225	1.12397
15.18	3.15855	0.867722	-0.257713	1.12543
15.19	3.16885	0.86873	-0.258169	1.1269
15.2	3.17466	0.869819	-0.258618	1.12844
15.21	3.17759	0.870742	-0.259094	1.12984
15.22	3.18037	0.871683	-0.259589	1.13127
15.23	3.19281	0.87272	-0.260084	1.1328
15.24	3.20257	0.873678	-0.260598	1.13428
15.25	3.19767	0.874719	-0.261145	1.13586
15.26	3.2013	0.875709	-0.261663	1.13737
15.27	3.21378	0.876538	-0.262127	1.13867
15.28	3.21577	0.877502	-0.262602	1.1401
15.29	3.22115	0.878537	-0.263106	1.14164
15.3	3.23483	0.87954	-0.263548	1.14309
15.31	3.23943	0.880581	-0.263909	1.14449
15.32	3.23696	0.881487	-0.264354	1.14584
15.33	3.24282	0.882445	-0.264916	1.14736
15.34	3.2543	0.88365	-0.265445	1.1491
15.35	3.25829	0.884632	-0.265935	1.15057
15.36	3.25975	0.885397	-0.266475	1.15187
15.37	3.26662	0.886466	-0.267012	1.15348
15.38	3.27313	0.88761	-0.267513	1.15512
15.39	3.27391	0.888458	-0.268035	1.15649
15.4	3.27906	0.889408	-0.268526	1.15793
15.41	3.28952	0.890608	-0.268998	1.15961
15.42	3.29294	0.891557	-0.26952	1.16108
15.43	3.29592	0.892455	-0.270044	1.1625
15.44	3.30524	0.893586	-0.270536	1.16412
15.45	3.31163	0.894613	-0.271058	1.16567
15.46	3.31714	0.895615	-0.271581	1.1672
15.47	3.31961	0.89672	-0.272058	1.16878
15.48	3.32052	0.897664	-0.272559	1.17022
15.49	3.33294	0.898579	-0.273113	1.17169
15.5	3.34593	0.899653	-0.273642	1.17329
15.51	3.34646	0.900754	-0.274134	1.17489
15.52	3.34809	0.901752	-0.274621	1.17637
15.53	3.35691	0.90271	-0.275084	1.17779
15.54	3.36454	0.903683	-0.27555	1.17923
15.55	3.36889	0.904715	-0.276063	1.18078
15.56	3.37128	0.905871	-0.276603	1.18247
15.57	3.37654	0.906893	-0.277103	1.184
15.58	3.38201	0.907775	-0.277574	1.18535
15.59	3.38725	0.908876	-0.278064	1.18694
15.6	3.39197	0.909912	-0.278569	1.18848
15.61	3.39324	0.910706	-0.279068	1.18977
15.62	3.39786	0.911649	-0.279577	1.19123
15.63	3.40714	0.91273	-0.28007	1.1928
15.64	3.41756	0.913655	-0.280551	1.19421
15.65	3.42789	0.914647	-0.281049	1.1957
15.66	3.43302	0.915745	-0.281558	1.1973
15.67	3.43562	0.916661	-0.282097	1.19876
15.68	3.44623	0.917663	-0.282667	1.20033
15.69	3.45237	0.918724	-0.283201	1.20193
15.7	3.45033	0.919542	-0.283672	1.20321
15.71	3.45426	0.92049	-0.284122	1.20461
15.72	3.46062	0.921626	-0.28457	1.2062
15.73	3.46665	0.922554	-0.285069	1.20762
15.74	3.47645	0.923388	-0.285681	1.20907
15.75	3.48351	0.92444	-0.286335	1.21078
15.76	3.48601	0.925531	-0.286915	1.21245
15.77	3.4926	0.926444	-0.287423	1.21387
15.78	3.50233	0.92744	-0.287921	1.21536
15.79	3.50597	0.928507	-0.288424	1.21693
15.8	3.5105	0.929474	-0.288935	1.21841
15.81	3.51852	0.930496	-0.289453	1.21995
15.82	3.52485	0.931519	-0.290017	1.22154
15.83	3.53739	0.932521	-0.290612	1.22313
15.84	3.55045	0.933637	-0.291149	1.22479
15.85	3.55228	0.934622	-0.291655	1.22628
15.86	3.55381	0.935565	-0.292203	1.22777
15.87	3.55902	0.936758	-0.292731	1.22949
15.88	3.5622	0.937894	-0.29323	1.23112
15.89	3.56769	0.938791	-0.293755	1.23255
15.9	3.57641	0.939836	-0.294273	1.23411
15.91	3.58728	0.940947	-0.29478	1.23573
15.92	3.59447	0.941836	-0.295251	1.23709
15.93	3.59609	0.942842	-0.295665	1.23851
15.94	3.60014	0.943923	-0.296086	1.24001
15.95	3.60702	0.944806	-0.29655	1.24136
15.96	3.61354	0.945816	-0.296996	1.24281
15.97	3.6193	0.946978	-0.297421	1.2444
15.98	3.62571	0.947862	-0.297861	1.24572
15.99	3.63538	0.948698	-0.298304	1.247
16	3.64534	0.949744	-0.298783	1.24853
16.01	3.65032	0.95071	-0.299336	1.25005
16.02	3.65274	0.951699	-0.299877	1.25158
16.03	3.65402	0.952831	-0.300334	1.25317
16.04	3.65669	0.953749	-0.300761	1.25451
16.05	3.66503	0.95457	-0.301215	1.25579
16.06	3.67433	0.955606	-0.301699	1.25731
16.07	3.67737	0.956587	-0.302218	1.25881
16.08	3.67805	0.957474	-0.30273	1.2602
16.09	3.68166	0.958602	-0.303191	1.26179
16.1	3.68339	0.959658	-0.303638	1.2633
16.11	3.68541	0.96052	-0.304109	1.26463
16.12	3.69526	0.961576	-0.304584	1.26616
16.13	3.70793	0.962625	-0.305045	1.26767
16.14	3.71653	0.963506	-0.305525	1.26903
16.15	3.7218	0.964506	-0.306041	1.27055
16.16	3.72935	0.965614	-0.306564	1.27218
16.17	3.73732	0.966605	-0.307052	1.27366
16.18	3.73938	0.967572	-0.307545	1.27512
16.19	3.7397	0.968639	-0.308071	1.27671
16.2	3.74276	0.969585	-0.308575	1.27816
16.21	3.74851	0.970467	-0.309076	1.27954
16.22	3.7574	0.971522	-0.309616	1.28114
16.23	3.76446	0.972561	-0.310113	1.28267
16.24	3.77334	0.973579	-0.310592	1.28417
16.25	3.78719	0.974692	-0.311097	1.28579
16.26	3.79173	0.975746	-0.311581	1.28733
16.27	3.79358	0.976658	-0.312069	1.28873
16.28	3.80144	0.977681	-0.31257	1.29025
16.29	3.80624	0.97888	-0.313062	1.29194
16.3	3.81589	0.979893	-0.313535	1.29343
16.31	3.83022	0.980846	-0.314052	1.2949
16.32	3.83242	0.981873	-0.314614	1.29649
16.33	3.83329	0.982814	-0.315122	1.29794
16.34	3.84396	0.983834	-0.315586	1.29942
16.35	3.85186	0.984835	-0.316084	1.30092
16.36	3.85049	0.98559	-0.316605	1.3022
16.37	3.85205	0.986533	-0.317134	1.30367
16.38	3.86468	0.987695	-0.317654	1.30535
16.39	3.87275	0.988634	-0.318132	1.30677
16.4	3.87782	0.989585	-0.318595	1.30818
16.41	3.88863	0.990752	-0.319094	1.30985
16.42	3.89611	0.991751	-0.319607	1.31136
16.43	3.898	0.992551	-0.320114	1.31267
16.44	3.90017	0.993543	-0.320667	1.31421
16.45	3.90667	0.994546	-0.32122	1.31577
16.46	3.91433	0.995492	-0.321719	1.31721
16.47	3.9248	0.996613	-0.322217	1.31883
16.48	3.94035	0.997653	-0.322736	1.32039
16.49	3.9459	0.998572	-0.32327	1.32184
16.5	3.94271	0.999585	-0.323824	1.32341
16.51	3.94763	1.00054	-0.324366	1.3249
16.52	3.95208	1.00147	-0.324876	1.32635
16.53	3.95203	1.00255	-0.325408	1.32796
16.54	3.95978	1.00355	-0.325938	1.32949
16.55	3.97124	1.00446	-0.326414	1.33088
16.56	3.97568	1.0056	-0.326927	1.33253
16.57	3.97597	1.00675	-0.327485	1.33423
16.58	3.98367	1.0076	-0.328013	1.33561
16.59	3.99634	1.00861	-0.328545	1.33715
16.6	4.00101	1.00971	-0.329082	1.33879
16.61	4.00436	1.01062	-0.329631	1.34025
16.62	4.01323	1.01162	-0.3302	1.34182
16.63	4.01641	1.01269	-0.330747	1.34344
16.64	4.01636	1.01366	-0.331279	1.34494
16.65	4.02351	1.01469	-0.331815	1.3465
16.66	4.0313	1.01581	-0.332341	1.34815
16.67	4.03477	1.01675	-0.332802	1.34956
16.68	4.04074	1.01766	-0.333252	1.35092
16.69	4.04946	1.01878	-0.333766	1.35255
16.7	4.05428	1.01979	-0.334289	1.35408
16.71	4.05723	1.02076	-0.334789	1.35555
16.72	4.05918	1.02187	-0.335317	1.35719
16.73	4.06545	1.02286	-0.33595	1.35881
16.74	4.07558	1.02378	-0.336638	1.36042
16.75	4.0802	1.02482	-0.337205	1.36202
16.76	4.0801	1.02577	-0.337713	1.36348
16.77	4.0805	1.02662	-0.338253	1.36487
16.78	4.08955	1.0277	-0.338753	1.36645
16.79	4.10262	1.02883	-0.33926	1.36809
16.8	4.11186	1.0297	-0.33982	1.36952
16.81	4.12322	1.03065	-0.340327	1.37098
16.82	4.1302	1.03171	-0.340788	1.3725
16.83	4.12903	1.03264	-0.341248	1.37389
16.84	4.13484	1.03369	-0.341654	1.37535
16.85	4.14469	1.03474	-0.342086	1.37682
16.86	4.14956	1.03563	-0.34261	1.37824
16.87	4.15596	1.03669	-0.343158	1.37985
16.88	4.1615	1.03779	-0.343678	1.38147
16.89	4.1663	1.03868	-0.344183	1.38286
16.9	4.17664	1.03961	-0.344696	1.3843
16.91	4.18618	1.0408	-0.345233	1.38603
16.92	4.19344	1.04182	-0.345748	1.38757
16.93	4.19725	1.04266	-0.346221	1.38888
16.94	4.20127	1.04376	-0.346674	1.39044
16.95	4.21391	1.04481	-0.347107	1.39191
16.96	4.22179	1.04571	-0.347543	1.39325
16.97	4.21979	1.04675	-0.348	1.39475
16.98	4.22354	1.0477	-0.348456	1.39616
16.99	4.23295	1.0486	-0.348913	1.39751
17	4.23765	1.04977	-0.349394	1.39916
17.01	4.24071	1.05082	-0.349872	1.40069
17.02	4.24858	1.05168	-0.350324	1.402
17.03	4.25514	1.05277	-0.350764	1.40354
17.04	4.26258	1.05379	-0.351238	1.40503
17.05	4.27487	1.05453	-0.351724	1.40626
17.06	4.27836	1.0556	-0.352176	1.40778
17.07	4.2774	1.05685	-0.352656	1.4095
17.08	4.28479	1.05774	-0.35314	1.41088
17.09	4.29203	1.05871	-0.353563	1.41227
17.1	4.29576	1.05982	-0.354009	1.41382
17.11	4.30442	1.06063	-0.354496	1.41513
17.12	4.3129	1.06155	-0.354923	1.41648
17.13	4.31442	1.06269	-0.355335	1.41803
17.14	4.31482	1.06357	-0.355817	1.41939
17.15	4.3194	1.06456	-0.356301	1.42086
17.16	4.32972	1.06568	-0.356745	1.42243
17.17	4.34061	1.06654	-0.357239	1.42378
17.18	4.34939	1.06749	-0.357778	1.42526
17.19	4.35904	1.06865	-0.35826	1.42691
17.2	4.36099	1.06959	-0.358721	1.42831
17.21	4.3623	1.07047	-0.35921	1.42968
17.22	4.37058	1.07157	-0.359688	1.43126
17.23	4.37761	1.07268	-0.360156	1.43283
17.24	4.38487	1.07368	-0.360618	1.4343
17.25	4.39053	1.07472	-0.361076	1.43579
17.26	4.39126	1.0756	-0.361525	1.43712
17.27	4.39605	1.07651	-0.361969	1.43848
17.28	4.40578	1.07775	-0.362431	1.44018
17.29	4.41508	1.07881	-0.362884	1.44169
17.3	4.42105	1.07959	-0.363324	1.44292
17.31	4.42642	1.08074	-0.363822	1.44456
17.32	4.43521	1.0819	-0.364316	1.44621
17.33	4.44325	1.0827	-0.36475	1.44745
17.34	4.44743	1.08375	-0.365199	1.44895
17.35	4.45082	1.08487	-0.365652	1.45052
17.36	4.45472	1.08567	-0.366101	1.45177
17.37	4.4619	1.08665	-0.366608	1.45326
17.38	4.46903	1.08784	-0.367151	1.45499
17.39	4.46985	1.0889	-0.367633	1.45654
17.4	4.47236	1.08991	-0.368053	1.45796
17.41	4.47822	1.09103	-0.36849	1.45952
17.42	4.48536	1.09195	-0.368937	1.46089
17.43	4.49522	1.0928	-0.369357	1.46216
17.44	4.50497	1.09392	-0.369818	1.46374
17.45	4.51434	1.09491	-0.370298	1.46521
17.46	4.52471	1.09576	-0.370741	1.4665
17.47	4.5328	1.09687	-0.37123	1.4681
17.48	4.53439	1.09782	-0.371739	1.46955
17.49	4.53488	1.09863	-0.37221	1.47084
17.5	4.54382	1.09978	-0.372673	1.47245
17.51	4.55443	1.1008	-0.373134	1.47393
17.52	4.5567	1.10155	-0.373588	1.47514
17.53	4.56122	1.10256	-0.37406	1.47662
17.54	4.57047	1.10365	-0.374699	1.47835
17.55	4.5769	1.10456	-0.375461	1.48002
17.56	4.58479	1.10552	-0.376016	1.48154
17.57	4.59247	1.10648	-0.376481	1.48296
17.58	4.59853	1.10749	-0.377014	1.4845
17.59	4.60668	1.10868	-0.377463	1.48614
17.6	4.60827	1.10963	-0.377902	1.48753
17.61	4.60453	1.11048	-0.378423	1.48891
17.62	4.6132	1.11164	-0.378943	1.49058
17.63	4.62548	1.11276	-0.379453	1.49221
17.64	4.62525	1.11369	-0.37991	1.4936
17.65	4.62467	1.11476	-0.380327	1.49509
17.66	4.63259	1.11583	-0.380791	1.49662
17.67	4.64222	1.11664	-0.381271	1.49792
17.68	4.64784	1.11766	-0.381755	1.49941
17.69	4.6489	1.11884	-0.382278	1.50112
17.7	4.65142	1.1197	-0.382741	1.50245
17.71	4.66031	1.12066	-0.38314	1.5038
17.72	4.66724	1.12184	-0.383589	1.50543
17.73	4.67359	1.12282	-0.384032	1.50685
17.74	4.68285	1.12377	-0.384455	1.50823
17.75	4.682	1.12486	-0.384957	1.50982
17.76	4.67937	1.12576	-0.38544	1.5112
17.77	4.69175	1.12657	-0.385866	1.51243
17.78	4.70855	1.12771	-0.38633	1.51404
17.79	4.7149	1.12885	-0.386783	1.51563
17.8	4.71355	1.1298	-0.387218	1.51702
17.81	4.71366	1.13087	-0.387701	1.51857
17.82	4.72378	1.1318	-0.388173	1.51997
17.83	4.73978	1.13264	-0.388627	1.52127
17.84	4.74912	1.13374	-0.389119	1.52286
17.85	4.75102	1.13473	-0.389582	1.52431
17.86	4.75812	1.1356	-0.390012	1.52561
17.87	4.77111	1.13673	-0.39049	1.52722
17.88	4.77884	1.1378	-0.390983	1.52879
17.89	4.78256	1.13857	-0.391437	1.53001
17.9	4.78517	1.13959	-0.391894	1.53148
17.91	4.78985	1.14076	-0.39237	1.53313
17.92	4.79959	1.1416	-0.392803	1.5344
17.93	4.80762	1.14254	-0.393208	1.53574
17.94	4.80955	1.14367	-0.393672	1.53734
17.95	4.81445	1.14458	-0.394127	1.53871
17.96	4.8219	1.14549	-0.394525	1.54001
17.97	4.82181	1.1466	-0.394965	1.54156
17.98	4.82433	1.14765	-0.395443	1.54309
17.99	4.83676	1.14859	-0.395911	1.5445
18	4.84428	1.14963	-0.396442	1.54607
18.01	4.84571	1.1507	-0.397063	1.54776
18.02	4.85192	1.15174	-0.397599	1.54934
18.03	4.86293	1.1528	-0.397993	1.55079
18.04	4.87337	1.15371	-0.398395	1.55211
18.05	4.88184	1.1546	-0.398827	1.55343
18.06	4.88908	1.15577	-0.399263	1.55503
18.07	4.89225	1.15688	-0.399724	1.55661
18.08	4.89433	1.15781	-0.400192	1.558
18.09	4.90299	1.15895	-0.400618	1.55956
18.1	4.90906	1.16002	-0.401014	1.56103
18.11	4.9096	1.16081	-0.401433	1.56224
18.12	4.91742	1.16176	-0.401876	1.56364
18.13	4.92734	1.1628	-0.402344	1.56515
18.14	4.93	1.16375	-0.402842	1.5666
18.15	4.93168	1.16481	-0.403333	1.56814
18.16	4.93775	1.16584	-0.403783	1.56962
18.17	4.94294	1.16674	-0.404186	1.57093
18.18	4.94682	1.1678	-0.404597	1.5724
18.19	4.95507	1.16883	-0.405043	1.57387
18.2	4.96167	1.16958	-0.405497	1.57507
18.21	4.96596	1.17057	-0.405965	1.57653
18.22	4.97385	1.1718	-0.406407	1.57821
18.23	4.98047	1.1727	-0.406816	1.57951
18.24	4.98329	1.17355	-0.407229	1.58078
18.25	4.98913	1.17468	-0.407644	1.58232
18.26	4.99741	1.17562	-0.408072	1.58369
18.27	5.00241	1.17651	-0.408541	1.58505
18.28	5.00819	1.17764	-0.409042	1.58669
18.29	5.01794	1.17861	-0.40949	1.5881
18.3	5.0239	1.1795	-0.409932	1.58943
18.31	5.02339	1.18052	-0.410407	1.59093
18.32	5.02827	1.18148	-0.410849	1.59233
18.33	5.04018	1.1825	-0.411304	1.5938
18.34	5.05006	1.18374	-0.411781	1.59552
18.35	5.05883	1.18475	-0.412168	1.59692
18.36	5.06577	1.18551	-0.412527	1.59804
18.37	5.06392	1.18668	-0.412989	1.59967
18.38	5.06204	1.18786	-0.413468	1.60132
18.39	5.0742	1.18861	-0.41389	1.6025
18.4	5.08935	1.18962	-0.414306	1.60392
18.41	5.09206	1.19081	-0.414709	1.60552
18.42	5.0915	1.19171	-0.415104	1.60681
18.43	5.1011	1.19272	-0.41555	1.60827
18.44	5.11522	1.19387	-0.416008	1.60988
18.45	5.12054	1.19471	-0.41643	1.61114
18.46	5.1232	1.19564	-0.416845	1.61249
18.47	5.13109	1.19682	-0.417273	1.61409
18.48	5.13771	1.19782	-0.417727	1.61554
18.49	5.14228	1.19884	-0.418211	1.61705
18.5	5.14601	1.19996	-0.418714	1.61867
18.51	5.14789	1.20088	-0.419228	1.62011
18.52	5.15189	1.20183	-0.419671	1.6215
18.53	5.1565	1.20293	-0.420022	1.62295
18.54	5.16097	1.20386	-0.42037	1.62423
18.55	5.16844	1.20478	-0.420741	1.62552
18.56	5.1793	1.20584	-0.421158	1.627
18.57	5.18682	1.20684	-0.421601	1.62844
18.58	5.18774	1.20776	-0.422039	1.62979
18.59	5.19029	1.20879	-0.422508	1.6313
18.6	5.19538	1.20986	-0.42296	1.63282
18.61	5.20104	1.2107	-0.423346	1.63404
18.62	5.20562	1.21166	-0.423739	1.6354
18.63	5.20979	1.21283	-0.424204	1.63703
18.64	5.2164	1.21376	-0.42465	1.63841
18.65	5.2237	1.21467	-0.425027	1.63969
18.66	5.22964	1.21579	-0.42542	1.64121
18.67	5.23552	1.21673	-0.425807	1.64253
18.68	5.24332	1.21756	-0.426169	1.64373
18.69	5.24787	1.21868	-0.426581	1.64526
18.7	5.25034	1.21971	-0.427019	1.64673
18.71	5.25716	1.22065	-0.427454	1.64811
18.72	5.26339	1.22183	-0.427895	1.64972
18.73	5.26449	1.22285	-0.428303	1.65115
18.74	5.26803	1.2237	-0.428675	1.65238
18.75	5.27833	1.2248	-0.429102	1.65391
18.76	5.28313	1.22583	-0.429546	1.65537
18.77	5.28034	1.22666	-0.429906	1.65657
18.78	5.29	1.2277	-0.430273	1.65797
18.79	5.30986	1.2288	-0.430702	1.6595
18.8	5.31289	1.22973	-0.431108	1.66083
18.81	5.30915	1.23076	-0.431523	1.66228
18.82	5.31787	1.23178	-0.431982	1.66376
18.83	5.32607	1.23275	-0.432408	1.66516
18.84	5.32999	1.23388	-0.432818	1.6667
18.85	5.33364	1.23491	-0.433218	1.66813
18.86	5.33529	1.2357	-0.433569	1.66927
18.87	5.33639	1.2367	-0.433928	1.67063
18.88	5.34302	1.23788	-0.434327	1.67221
18.89	5.35075	1.23872	-0.434722	1.67344
18.9	5.35382	1.23957	-0.435082	1.67465
18.91	5.35903	1.24068	-0.435454	1.67614
18.92	5.36589	1.24166	-0.435878	1.67753
18.93	5.37422	1.24265	-0.436313	1.67896
18.94	5.38197	1.24381	-0.436743	1.68055
18.95	5.38547	1.24475	-0.437164	1.68191
18.96	5.39273	1.2456	-0.43755	1.68315
18.97	5.39647	1.24665	-0.437933	1.68459
18.98	5.39479	1.24766	-0.438339	1.686
18.99	5.40301	1.24863	-0.438771	1.6874
19	5.41869	1.24974	-0.439256	1.689
19.01	5.4277	1.25072	-0.439747	1.69047
19.02	5.43351	1.2516	-0.440177	1.69178
19.03	5.44188	1.25266	-0.440558	1.69322
19.04	5.44706	1.25364	-0.440946	1.69459
19.05	5.45319	1.25455	-0.441377	1.69592
19.06	5.46204	1.25572	-0.441834	1.69755
19.07	5.46603	1.25676	-0.442311	1.69907
19.08	5.46943	1.25758	-0.442726	1.7003
19.09	5.47383	1.25862	-0.443086	1.7017
19.1	5.47285	1.25973	-0.443502	1.70324
19.11	5.48063	1.26067	-0.443959	1.70463
19.12	5.4947	1.26163	-0.444392	1.70602
19.13	5.49862	1.2627	-0.444797	1.7075
19.14	5.50256	1.26372	-0.445204	1.70892
19.15	5.50816	1.26484	-0.4456	1.71044
19.16	5.5111	1.26596	-0.445993	1.71195
19.17	5.52259	1.26678	-0.446403	1.71319
19.18	5.53531	1.26775	-0.446817	1.71457
19.19	5.53623	1.26888	-0.447233	1.71611
19.2	5.53632	1.26975	-0.447643	1.7174
19.21	5.53866	1.27069	-0.448034	1.71873
19.22	5.54106	1.2718	-0.448436	1.72024
19.23	5.54775	1.27264	-0.448852	1.72149
19.24	5.5513	1.27346	-0.449268	1.72272
19.25	5.54857	1.27462	-0.449707	1.72433
19.26	5.55316	1.27565	-0.450153	1.7258
19.27	5.56162	1.27652	-0.450537	1.72706
19.28	5.56331	1.27767	-0.450906	1.72858
19.29	5.56943	1.27873	-0.451353	1.73009
19.3	5.58071	1.2796	-0.451876	1.73148
19.31	5.58654	1.28068	-0.452407	1.73309
19.32	5.5915	1.28172	-0.452859	1.73458
19.33	5.60028	1.28264	-0.453258	1.7359
19.34	5.60806	1.28383	-0.453637	1.73747
19.35	5.61311	1.28492	-0.453963	1.73888
19.36	5.61526	1.28565	-0.45433	1.73998
19.37	5.6134	1.2866	-0.45478	1.74138
19.38	5.61953	1.2877	-0.455199	1.7429
19.39	5.63375	1.28855	-0.455599	1.74415
19.4	5.63647	1.28957	-0.456048	1.74561
19.41	5.63769	1.29076	-0.456462	1.74722
19.42	5.65049	1.29173	-0.456838	1.74857
19.43	5.65772	1.29274	-0.457275	1.75002
19.44	5.65887	1.2938	-0.457701	1.7515
19.45	5.66692	1.2947	-0.458039	1.75274
19.46	5.67643	1.29583	-0.458373	1.7542
19.47	5.67822	1.29695	-0.458745	1.75569
19.48	5.68376	1.29775	-0.459093	1.75684
19.49	5.69772	1.2987	-0.459465	1.75816
19.5	5.70495	1.29988	-0.459916	1.75979
19.51	5.70386	1.30088	-0.460333	1.76121
19.52	5.70426	1.30172	-0.460704	1.76243
19.53	5.71372	1.30279	-0.461129	1.76392
19.54	5.72853	1.30386	-0.46154	1.7654
19.55	5.73463	1.30479	-0.461914	1.76671
19.56	5.73573	1.30588	-0.462349	1.76823
19.57	5.74096	1.30688	-0.462775	1.76966
19.58	5.74557	1.30765	-0.463149	1.7708
19.59	5.75046	1.30867	-0.463515	1.77218
19.6	5.75453	1.30978	-0.463886	1.77367
19.61	5.75824	1.31064	-0.464267	1.77491
19.62	5.76636	1.31158	-0.464662	1.77624
19.63	5.77688	1.31265	-0.465076	1.77773
19.64	5.78455	1.3135	-0.465492	1.77899
19.65	5.78974	1.31444	-0.465897	1.78034
19.66	5.79366	1.31564	-0.466273	1.78191
19.67	5.79433	1.31658	-0.466624	1.7832
19.68	5.79974	1.31747	-0.467048	1.78452
19.69	5.80825	1.31849	-0.467498	1.78599
19.7	5.81436	1.31941	-0.467878	1.78729
19.71	5.82247	1.32051	-0.468292	1.7888
19.72	5.82746	1.3218	-0.468751	1.79055
19.73	5.83082	1.32274	-0.469165	1.7919
19.74	5.84106	1.32346	-0.46956	1.79302
19.75	5.85187	1.32458	-0.469975	1.79455
19.76	5.85866	1.32581	-0.470394	1.79621
19.77	5.86389	1.32672	-0.470746	1.79747
19.78	5.8674	1.32771	-0.471062	1.79877
19.79	5.86986	1.32884	-0.471415	1.80026
19.8	5.87645	1.32983	-0.471792	1.80162
19.81	5.88056	1.33086	-0.472189	1.80305
19.82	5.88169	1.33182	-0.472581	1.8044
19.83	5.892	1.33268	-0.472913	1.80559
19.84	5.90505	1.33373	-0.473275	1.80701
19.85	5.9102	1.33476	-0.47372	1.80848
19.86	5.91129	1.3358	-0.474146	1.80995
19.87	5.91584	1.337	-0.474526	1.81152
19.88	5.92129	1.33804	-0.474922	1.81296
19.89	5.91962	1.33898	-0.475328	1.81431
19.9	5.92179	1.34006	-0.47567	1.81573
19.91	5.93344	1.34103	-0.475985	1.81701
19.92	5.93833	1.34191	-0.476382	1.81829
19.93	5.93908	1.34293	-0.476869	1.8198
19.94	5.94432	1.34394	-0.477394	1.82133
19.95	5.94948	1.34486	-0.47782	1.82268
19.96	5.95761	1.34582	-0.478119	1.82394
19.97	5.96659	1.34684	-0.478478	1.82532
19.98	5.96974	1.34783	-0.478866	1.82669
[truncated: 11,203 more rows]
