# Supplementary material for: Experimental data on the development of “Post-installed Screw Pullout test” for in-situ investigation of concrete strength
Source: Data Brief. 2020 Aug 22;32:106190. doi: 10.1016/j.dib.2020.106190 (PMC7475196; doi:10.1016/j.dib.2020.106190)
Supplement: Supplementary file 1 — Fig. 1: Load-displacement curves for test set up 1. Fig. 2: Load-displacement curves for test set up 2. Fig. 3: Load-displacement curves for test set up 3. Fig. 4: Load-displacement curves for test set up 4. Fig. 5: Load-displacement curves for test set up 5. Fig. 6: Load-displacement curves for test set up 6. Fig. 7: Load-displacement curves for test set up 7. Fig. 8: Load-displacement curves for test set up 8. Fig. 9: Load-displacement curves for test set up 9. Fig. 10: Load-displacement curves for test set up 10. Fig. 11: Load-displacement curves for test set up 11. Fig. 12: Load-displacement curves for test set up 12. Fig. 13: Load-displacement curves for test set up 13. Fig. 14: Load-displacement curves for test set up 14. Fig. 15: Load-displacement curves for test set up 15. Fig. 16: Load-displacement curves for test set up 16. Fig. 17: Load-displacement curves for test set up 17. Fig. 18: Load-displacement curves for Mix 1 at 7 days. Fig. 19: Load-displacement curves for Mix 1 at 14 days. Fig. 20: Load-displacement curves for Mix 1 at 28 days. Fig. 21: Load-displacement curves for Mix 1 at 100 days. Fig. 22: Load-displacement curves for Mix 2 at 7 days. Fig. 23: Load-displacement curves for Mix 2 at 14 days. Fig. 24: Load-displacement curves for Mix 2 at 28 days. Fig. 25: Load-displacement curves for Mix 2 at 100 days. [file mmc1.zip › Figure 20 - Mix 1 at 28 days.xlsx]

## Sheet: M-1-28-1
Time [s]	Load [kN]	LVDT 1 [mm]	LVDT 2 [mm]	Displacement [mm]
0	0	0	0	0
0.01	0	0	0	0
0.02	-1.2e-05	5e-06	0	5e-06
0.03	-0.000537	9.8e-05	-5e-06	0.000103
0.04	-0.003207	0.000413	-2e-05	0.000433
0.05	-0.005813	0.000723	-2.6e-05	0.000749
0.06	-0.002176	0.000777	-7e-06	0.000784
0.07	0.001405	0.000718	-9e-06	0.000727
0.08	-0.002018	0.000689	-2.8e-05	0.000717
0.09	-0.00189	0.000595	-8e-06	0.000603
0.1	0.004161	0.000511	-6e-06	0.000517
0.11	0.009032	0.000522	-3e-05	0.000552
0.12	0.009707	0.000522	-1.8e-05	0.00054
0.13	0.006537	0.000458	-7e-06	0.000465
0.14	0.007455	0.000487	-2.2e-05	0.000509
0.15	0.006887	0.000506	-2.1e-05	0.000527
0.16	3.5e-05	0.000501	-1.2e-05	0.000513
0.17	-0.00239	0.000422	-1.2e-05	0.000434
0.18	-0.002442	0.00018	-7e-06	0.000187
0.19	-0.00405	0.000234	-8e-06	0.000242
0.2	-0.005306	0.000526	-2.3e-05	0.000549
0.21	-0.006072	0.000557	-3.2e-05	0.000589
0.22	-0.002155	0.000358	-3.6e-05	0.000394
0.23	0.005381	0.00038	-4.4e-05	0.000424
0.24	0.003204	0.000498	-3.4e-05	0.000532
0.25	-0.003078	0.000289	-2.3e-05	0.000312
0.26	0.002634	0.000218	-1.8e-05	0.000236
0.27	0.008655	0.000351	-1.3e-05	0.000364
0.28	0.002545	0.00038	-2.4e-05	0.000404
0.29	-7e-06	0.000309	-3.9e-05	0.000348
0.3	-0.0001	0.000285	-3.4e-05	0.000319
0.31	-0.004082	0.000443	-1.4e-05	0.000457
0.32	-0.000361	0.000364	-1.8e-05	0.000382
0.33	0.008218	0.000328	-2.5e-05	0.000353
0.34	0.010888	0.000539	-2.3e-05	0.000562
0.35	0.006151	0.000469	-4.1e-05	0.00051
0.36	0.001913	0.000289	-4.2e-05	0.000331
0.37	0.006416	0.000314	-1.2e-05	0.000326
0.38	0.011046	0.000466	-4e-06	0.00047
0.39	0.00704	0.00051	-1.7e-05	0.000527
0.4	0.001173	0.000288	-1.5e-05	0.000303
0.41	0.000507	0.000294	-1.9e-05	0.000313
0.42	0.004809	0.000472	-3.2e-05	0.000504
0.43	0.005796	0.000397	-3.1e-05	0.000428
0.44	0.003862	0.000296	-2.6e-05	0.000322
0.45	0.005636	0.000374	-3e-05	0.000404
0.46	0.006483	0.000358	-3.4e-05	0.000392
0.47	0.001357	0.000287	-2.5e-05	0.000312
0.48	-5.9e-05	0.000405	-2e-05	0.000425
0.49	0.005884	0.000393	-2e-05	0.000413
0.5	0.007183	0.000357	-1e-05	0.000367
0.51	0.002447	0.000495	-2.9e-05	0.000524
0.52	0.00172	0.000294	-6.1e-05	0.000355
0.53	0.00509	0.000205	-4.2e-05	0.000247
0.54	0.002756	0.000547	-2.5e-05	0.000572
0.55	-0.002228	0.00044	-4.1e-05	0.000481
0.56	-0.00072	0.000282	-2.2e-05	0.000304
0.57	-0.000334	0.000576	-1.1e-05	0.000587
0.58	-0.001053	0.000549	-4.3e-05	0.000592
0.59	0.003433	0.000289	-4.6e-05	0.000335
0.6	0.002213	0.000335	-2.6e-05	0.000361
0.61	-5e-06	0.000381	-2.6e-05	0.000407
0.62	0.000441	0.000429	-2.6e-05	0.000455
0.63	-0.006805	0.000435	-2.1e-05	0.000456
0.64	-0.010777	0.000295	-2.3e-05	0.000318
0.65	-0.003197	0.00028	-1e-05	0.00029
0.66	0.002326	0.000481	-3e-06	0.000484
0.67	-0.000374	0.000507	-2.2e-05	0.000529
0.68	-0.000363	0.000275	-3.5e-05	0.00031
0.69	0.006024	0.000318	-2.7e-05	0.000345
0.7	0.008321	0.000461	-2.3e-05	0.000484
0.71	0.003719	0.000393	-3.1e-05	0.000424
0.72	0.001646	0.00032	-3e-05	0.00035
0.73	0.003588	0.00034	-2.9e-05	0.000369
0.74	0.00367	0.000369	-4e-05	0.000409
0.75	0.004078	0.0003	-3.8e-05	0.000338
0.76	0.006204	0.000403	-2.7e-05	0.00043
0.77	0.005334	0.000497	-2.4e-05	0.000521
0.78	0.007877	0.000365	-2.5e-05	0.00039
0.79	0.013407	0.000487	-2.7e-05	0.000514
0.8	0.015042	0.000451	-2.6e-05	0.000477
0.81	0.013827	0.00025	-1.2e-05	0.000262
0.82	0.009855	0.000407	-1.4e-05	0.000421
0.83	0.003642	0.000448	-3.5e-05	0.000483
0.84	0.001014	0.000253	-3.3e-05	0.000286
0.85	0.002825	0.000243	-3.2e-05	0.000275
0.86	0.003445	0.000356	-4.2e-05	0.000398
0.87	0.002907	0.000435	-2.5e-05	0.00046
0.88	0.004778	0.000471	-1.4e-05	0.000485
0.89	0.006154	0.000448	-2.9e-05	0.000477
0.9	0.002875	0.00045	-3.1e-05	0.000481
0.91	-0.00157	0.000396	-2.8e-05	0.000424
0.92	0.000356	0.000264	-3.1e-05	0.000295
0.93	0.005565	0.000347	-3.6e-05	0.000383
0.94	0.005945	0.000376	-3.5e-05	0.000411
0.95	0.004217	0.000359	-2.9e-05	0.000388
0.96	0.001834	0.000443	-1.5e-05	0.000458
0.97	0.001375	0.000321	-2e-05	0.000341
0.98	0.003811	0.000329	-4.3e-05	0.000372
0.99	0.000379	0.00051	-4.5e-05	0.000555
1	-0.003677	0.000433	-3.6e-05	0.000469
1.01	-0.000496	0.000417	-3.8e-05	0.000455
1.02	-0.002166	0.000399	-3.4e-05	0.000433
1.03	-0.008443	0.000418	-2.3e-05	0.000441
1.04	-0.006741	0.000555	-3.6e-05	0.000591
1.05	0.000332	0.00048	-4.6e-05	0.000526
1.06	0.000469	0.000291	-4.3e-05	0.000334
1.07	-0.00432	0.000294	-4.9e-05	0.000343
1.08	-0.000102	0.000535	-4.3e-05	0.000578
1.09	0.006633	0.000434	-3.1e-05	0.000465
1.1	0.00504	0.000232	-4.2e-05	0.000274
1.11	-0.001341	0.000481	-4.3e-05	0.000524
1.12	-0.002073	0.000524	-3.2e-05	0.000556
1.13	0.00318	0.000382	-3.7e-05	0.000419
1.14	0.004277	0.000375	-4e-05	0.000415
1.15	0.006327	0.000363	-3.4e-05	0.000397
1.16	0.005657	0.000432	-3.2e-05	0.000464
1.17	0.001335	0.000329	-3e-05	0.000359
1.18	0.004086	0.000258	-2.7e-05	0.000285
1.19	0.004282	0.000539	-3.9e-05	0.000578
1.2	-0.004478	0.000409	-5.1e-05	0.00046
1.21	-0.00566	0.00016	-3.8e-05	0.000198
1.22	0.002526	0.000361	-2.6e-05	0.000387
1.23	0.002781	0.00048	-3.3e-05	0.000513
1.24	-0.003844	0.000438	-4.2e-05	0.00048
1.25	-0.000916	0.000397	-4.4e-05	0.000441
1.26	0.002435	0.000273	-4e-05	0.000313
1.27	-0.003175	0.00036	-4.2e-05	0.000402
1.28	-0.003529	0.000408	-4.6e-05	0.000454
1.29	-0.00018	0.000211	-4.4e-05	0.000255
1.3	-0.000502	0.000369	-4.3e-05	0.000412
1.31	0.000578	0.000429	-3.9e-05	0.000468
1.32	-0.002116	0.000272	-2.9e-05	0.000301
1.33	-0.008404	0.000447	-2e-05	0.000467
1.34	-0.00669	0.000325	-1.8e-05	0.000343
1.35	0.002977	0.000208	-2.2e-05	0.00023
1.36	0.009915	0.00057	-3e-05	0.0006
1.37	0.008419	0.000518	-4.3e-05	0.000561
1.38	0.0073	0.000273	-4.7e-05	0.00032
1.39	0.010639	0.000344	-3.1e-05	0.000375
1.4	0.00887	0.000544	-2.4e-05	0.000568
1.41	0.007563	0.00039	-4.5e-05	0.000435
1.42	0.011424	0.000196	-6e-05	0.000256
1.43	0.008715	0.000484	-4.8e-05	0.000532
1.44	0.004284	0.000533	-4.1e-05	0.000574
1.45	0.005922	0.000243	-5.5e-05	0.000298
1.46	0.006275	0.000375	-5.6e-05	0.000431
1.47	0.010822	0.000526	-4.2e-05	0.000568
1.48	0.016749	0.000334	-3.5e-05	0.000369
1.49	0.010862	0.000369	-3.3e-05	0.000402
1.5	0.005203	0.000409	-4.6e-05	0.000455
1.51	0.011672	0.000346	-5.4e-05	0.0004
1.52	0.017386	0.000508	-3.4e-05	0.000542
1.53	0.015208	0.000573	-2.9e-05	0.000602
1.54	0.017689	0.000562	-5.3e-05	0.000615
1.55	0.020233	0.000376	-5.1e-05	0.000427
1.56	0.015414	0.0002	-4e-05	0.00024
1.57	0.013012	0.000546	-4.3e-05	0.000589
1.58	0.014353	0.000646	-3.7e-05	0.000683
1.59	0.011395	0.00033	-2.9e-05	0.000359
1.6	0.006659	0.000506	-2.9e-05	0.000535
1.61	0.005556	0.00058	-4.9e-05	0.000629
1.62	0.003223	0.000362	-6.4e-05	0.000426
1.63	0.000778	0.000427	-4.4e-05	0.000471
1.64	0.005304	0.000476	-2.8e-05	0.000504
1.65	0.007486	0.000529	-4.1e-05	0.00057
1.66	0.004852	0.000466	-4.7e-05	0.000513
1.67	0.011217	0.00041	-3.1e-05	0.000441
1.68	0.013954	0.000421	-3.6e-05	0.000457
1.69	0.006214	0.000367	-5.3e-05	0.00042
1.7	0.005187	0.000473	-3.4e-05	0.000507
1.71	0.007603	0.000541	-2.2e-05	0.000563
1.72	0.003867	0.000435	-3.4e-05	0.000469
1.73	0.004614	0.000284	-4e-05	0.000324
1.74	0.010598	0.000373	-3.2e-05	0.000405
1.75	0.011232	0.000546	-2.8e-05	0.000574
1.76	0.003969	0.000412	-3.3e-05	0.000445
1.77	-0.002426	0.000321	-3.5e-05	0.000356
1.78	0.002922	0.000468	-3.5e-05	0.000503
1.79	0.008994	0.000503	-4.6e-05	0.000549
1.8	0.005519	0.000472	-4.7e-05	0.000519
1.81	0.001784	0.000513	-4.1e-05	0.000554
1.82	0.003601	0.000526	-5.1e-05	0.000577
1.83	0.00523	0.000454	-4.9e-05	0.000503
1.84	0.003446	0.000422	-3.5e-05	0.000457
1.85	0.001086	0.000366	-4.2e-05	0.000408
1.86	0.000807	0.000434	-4.5e-05	0.000479
1.87	0.001034	0.000557	-3.7e-05	0.000594
1.88	-0.001218	0.000493	-4.7e-05	0.00054
1.89	-0.001619	0.000404	-5e-05	0.000454
1.9	0.000118	0.000394	-2.9e-05	0.000423
1.91	-0.000913	0.000464	-1.8e-05	0.000482
1.92	-0.002431	0.000464	-4.1e-05	0.000505
1.93	-0.003598	0.000451	-5.1e-05	0.000502
1.94	-0.001128	0.000373	-4e-05	0.000413
1.95	0.003107	0.000372	-5e-05	0.000422
1.96	0.004083	0.00058	-6e-05	0.00064
1.97	0.006281	0.000482	-3.8e-05	0.00052
1.98	0.005353	0.000234	-3.1e-05	0.000265
1.99	0.004605	0.000425	-5.5e-05	0.00048
2	0.009303	0.000503	-5.2e-05	0.000555
2.01	0.007975	0.00034	-3.3e-05	0.000373
2.02	0.004692	0.000312	-4.6e-05	0.000358
2.03	0.006303	0.000374	-4.7e-05	0.000421
2.04	0.004938	0.00041	-3.7e-05	0.000447
2.05	0.00143	0.000439	-5.4e-05	0.000493
2.06	-0.000958	0.000432	-4.9e-05	0.000481
2.07	0.002051	0.000314	-2.1e-05	0.000335
2.08	0.00763	0.000409	-3.2e-05	0.000441
2.09	0.003939	0.000518	-4.9e-05	0.000567
2.1	-0.002044	0.0004	-5.1e-05	0.000451
2.11	-0.000343	0.000294	-6.2e-05	0.000356
2.12	0.0008	0.000263	-6e-05	0.000323
2.13	-0.00268	0.000377	-4.1e-05	0.000418
2.14	-0.001479	0.000451	-3.3e-05	0.000484
2.15	-0.003838	0.000385	-3.7e-05	0.000422
2.16	-0.006489	0.000436	-4.8e-05	0.000484
2.17	0.001969	0.000468	-5.4e-05	0.000522
2.18	0.006258	0.000465	-4.8e-05	0.000513
2.19	-0.000646	0.000359	-4.4e-05	0.000403
2.2	-0.001467	0.000248	-5.1e-05	0.000299
2.21	0.002479	0.000402	-5.1e-05	0.000453
2.22	0.000227	0.000339	-4.3e-05	0.000382
2.23	-0.000366	0.000291	-4.3e-05	0.000334
2.24	-0.000698	0.000472	-4.6e-05	0.000518
2.25	-0.006578	0.000369	-4.6e-05	0.000415
2.26	-0.006068	0.000323	-4e-05	0.000363
2.27	0.001379	0.000472	-5e-05	0.000522
2.28	0.002463	0.000494	-6.1e-05	0.000555
2.29	-0.002709	0.000391	-3.5e-05	0.000426
2.3	-0.000967	0.000484	-2.3e-05	0.000507
2.31	0.000949	0.000563	-5.2e-05	0.000615
2.32	-0.004901	0.000413	-5.8e-05	0.000471
2.33	-0.003923	0.000495	-4.2e-05	0.000537
2.34	0.002159	0.00061	-4.4e-05	0.000654
2.35	-0.0022	0.00037	-5.2e-05	0.000422
2.36	-0.00452	0.000329	-6e-05	0.000389
2.37	0.005052	0.000384	-6.2e-05	0.000446
2.38	0.010921	0.00042	-3.6e-05	0.000456
2.39	0.008494	0.000514	-2.6e-05	0.00054
2.4	0.008786	0.000417	-4.5e-05	0.000462
2.41	0.010192	0.000319	-5.6e-05	0.000375
2.42	0.005388	0.000378	-5.8e-05	0.000436
2.43	0.002327	0.000359	-5.3e-05	0.000412
2.44	0.005087	0.00031	-3.7e-05	0.000347
2.45	0.001779	0.00046	-4.3e-05	0.000503
2.46	-0.00252	0.000483	-5.6e-05	0.000539
2.47	-0.002181	0.000366	-4.6e-05	0.000412
2.48	-0.004769	0.000448	-4.6e-05	0.000494
2.49	-0.002013	0.000342	-4.9e-05	0.000391
2.5	0.009515	0.000302	-3.7e-05	0.000339
2.51	0.014687	0.000562	-3e-05	0.000592
2.52	0.01024	0.000365	-4.1e-05	0.000406
2.53	0.003804	0.000208	-6.4e-05	0.000272
2.54	0.002383	0.000477	-7.1e-05	0.000548
2.55	0.007455	0.000449	-4.3e-05	0.000492
2.56	0.009344	0.000295	-3.1e-05	0.000326
2.57	0.006126	0.000376	-5.2e-05	0.000428
2.58	0.006091	0.00041	-5.8e-05	0.000468
2.59	0.009885	0.000397	-3.9e-05	0.000436
2.6	0.015435	0.000518	-4.3e-05	0.000561
2.61	0.01542	0.000436	-6.9e-05	0.000505
2.62	0.011825	0.000321	-5.3e-05	0.000374
2.63	0.012952	0.000463	-3.5e-05	0.000498
2.64	0.009497	0.000522	-5.7e-05	0.000579
2.65	0.006633	0.00034	-6.2e-05	0.000402
2.66	0.013782	0.000148	-4.4e-05	0.000192
2.67	0.017804	0.000306	-3.3e-05	0.000339
2.68	0.012518	0.000644	-4.9e-05	0.000693
2.69	0.008185	0.000453	-6.8e-05	0.000521
2.7	0.009613	0.000349	-5.2e-05	0.000401
2.71	0.006525	0.000576	-4.3e-05	0.000619
2.72	0.002719	0.00032	-5.4e-05	0.000374
2.73	0.007773	0.000205	-4.7e-05	0.000252
2.74	0.011923	0.000498	-5.4e-05	0.000552
2.75	0.008039	0.000415	-6.8e-05	0.000483
2.76	0.007426	0.000335	-5.6e-05	0.000391
2.77	0.008936	0.000426	-4.3e-05	0.000469
2.78	0.001338	0.000421	-4.1e-05	0.000462
2.79	-0.004876	0.000459	-5.2e-05	0.000511
2.8	-0.003256	0.000458	-5.2e-05	0.00051
2.81	-0.000912	0.000372	-4e-05	0.000412
2.82	0.003109	0.000392	-5.3e-05	0.000445
2.83	0.004995	0.000539	-7.2e-05	0.000611
2.84	-0.000703	0.00038	-5.7e-05	0.000437
2.85	-0.00199	0.000376	-4.5e-05	0.000421
2.86	0.004591	0.000468	-5.5e-05	0.000523
2.87	0.005722	0.000375	-6.4e-05	0.000439
2.88	0.002964	0.000491	-7.2e-05	0.000563
2.89	0.004188	0.000399	-7.1e-05	0.00047
2.9	0.006717	0.00023	-5.4e-05	0.000284
2.91	0.005889	0.000588	-5.3e-05	0.000641
2.92	0.002561	0.000601	-6.3e-05	0.000664
2.93	0.000198	0.000298	-5.9e-05	0.000357
2.94	0.001146	0.000452	-5.9e-05	0.000511
2.95	0.002183	0.000501	-8.1e-05	0.000582
2.96	0.001615	0.000313	-7.5e-05	0.000388
2.97	0.002829	0.000376	-4.3e-05	0.000419
2.98	0.00466	0.000493	-4.4e-05	0.000537
2.99	0.005748	0.000345	-6.4e-05	0.000409
3	0.005202	0.000336	-6.2e-05	0.000398
3.01	0.003088	0.000477	-4.7e-05	0.000524
3.02	0.003476	0.000514	-4.6e-05	0.00056
3.03	0.002848	0.000379	-6.1e-05	0.00044
3.04	-0.002705	0.000288	-6e-05	0.000348
3.05	-0.003276	0.000438	-5e-05	0.000488
3.06	0.00298	0.000442	-5.3e-05	0.000495
3.07	0.004128	0.000414	-5.9e-05	0.000473
3.08	-0.000988	0.000379	-6.5e-05	0.000444
3.09	-0.0051	0.000436	-6.7e-05	0.000503
3.1	-0.006717	0.000474	-5.2e-05	0.000526
3.11	-0.004088	0.000409	-3.2e-05	0.000441
3.12	0.001648	0.000483	-5.9e-05	0.000542
3.13	0.001647	0.0004	-9.5e-05	0.000495
3.14	-0.003022	0.000358	-8e-05	0.000438
3.15	-0.004123	0.00051	-5.2e-05	0.000562
3.16	-0.005893	0.000449	-5e-05	0.000499
3.17	-0.008019	0.000374	-5.1e-05	0.000425
3.18	-0.003462	0.000376	-4.6e-05	0.000422
3.19	0.001246	0.000377	-5.8e-05	0.000435
3.2	-5.8e-05	0.000469	-6.6e-05	0.000535
3.21	-0.001979	0.00043	-5.5e-05	0.000485
3.22	0.000488	0.000429	-4.5e-05	0.000474
3.23	-0.000375	0.000431	-4e-05	0.000471
3.24	-0.004263	0.000447	-5.1e-05	0.000498
3.25	5e-06	0.000331	-6.9e-05	0.0004
3.26	0.004328	0.000213	-7.1e-05	0.000284
3.27	0.001675	0.000491	-7.2e-05	0.000563
3.28	0.000349	0.000436	-7.3e-05	0.000509
3.29	0.003571	0.000259	-6.3e-05	0.000322
3.3	0.008219	0.000436	-6.1e-05	0.000497
3.31	0.008418	0.00045	-6.4e-05	0.000514
3.32	0.001519	0.000424	-5.2e-05	0.000476
3.33	-0.003654	0.000438	-4.7e-05	0.000485
3.34	-0.002572	0.000348	-6.1e-05	0.000409
3.35	-0.004922	0.000362	-6e-05	0.000422
3.36	-0.007672	0.000519	-6.2e-05	0.000581
3.37	0.002951	0.000539	-6.8e-05	0.000607
3.38	0.007306	0.000252	-6.5e-05	0.000317
3.39	-0.004869	0.000447	-6.3e-05	0.00051
3.4	-0.005568	0.000745	-6e-05	0.000805
3.41	-0.001034	0.000323	-6.2e-05	0.000385
3.42	-0.005959	0.000177	-7.2e-05	0.000249
3.43	-0.009019	0.000398	-6.2e-05	0.00046
3.44	-0.00559	0.000406	-5.1e-05	0.000457
3.45	-0.000436	0.000432	-6.7e-05	0.000499
3.46	0.004545	0.00059	-7.4e-05	0.000664
3.47	0.00418	0.000412	-5.7e-05	0.000469
3.48	0.000238	0.000238	-5.7e-05	0.000295
3.49	0.001775	0.00041	-6.5e-05	0.000475
3.5	0.005086	0.000489	-5.9e-05	0.000548
3.51	0.002734	0.000429	-6e-05	0.000489
3.52	0.00032	0.000239	-6.8e-05	0.000307
3.53	0.001055	0.000362	-7.6e-05	0.000438
3.54	0.000238	0.000585	-6.1e-05	0.000646
3.55	-0.002962	0.000308	-4.8e-05	0.000356
3.56	-0.001272	0.000227	-6.5e-05	0.000292
3.57	0.005692	0.000467	-7e-05	0.000537
3.58	0.008719	0.000422	-6.8e-05	0.00049
3.59	0.004242	0.000331	-7.1e-05	0.000402
3.6	4.3e-05	0.000378	-5.9e-05	0.000437
3.61	0.002866	0.000364	-5.3e-05	0.000417
3.62	0.004622	0.000306	-6.2e-05	0.000368
3.63	0.00158	0.00046	-7.2e-05	0.000532
3.64	0.005179	0.000455	-7.9e-05	0.000534
3.65	0.010866	0.000313	-7e-05	0.000383
3.66	0.007416	0.000503	-5.7e-05	0.00056
3.67	0.003633	0.000425	-7.3e-05	0.000498
3.68	0.007347	0.00034	-7.3e-05	0.000413
3.69	0.010418	0.000458	-5.6e-05	0.000514
3.7	0.005077	0.000332	-6.1e-05	0.000393
3.71	-0.00015	0.000377	-6.7e-05	0.000444
3.72	0.001006	0.000492	-7.3e-05	0.000565
3.73	-0.002005	0.000435	-8e-05	0.000515
3.74	-0.006394	0.000416	-7.1e-05	0.000487
3.75	-0.003059	0.000483	-6.6e-05	0.000549
3.76	-0.000865	0.000491	-5.9e-05	0.00055
3.77	-0.000936	0.000467	-4.6e-05	0.000513
3.78	0.002066	0.000374	-7.2e-05	0.000446
3.79	0.003894	0.00035	-8.8e-05	0.000438
3.8	0.004314	0.000559	-6.5e-05	0.000624
3.81	0.001292	0.000497	-6.7e-05	0.000564
3.82	-0.006127	0.000392	-7.2e-05	0.000464
3.83	-0.004101	0.000494	-4.8e-05	0.000542
3.84	0.004372	0.000344	-5.3e-05	0.000397
3.85	0.004756	0.000341	-5.9e-05	0.0004
3.86	0.005229	0.000539	-4.3e-05	0.000582
3.87	0.009062	0.00046	-4.7e-05	0.000507
3.88	0.009141	0.000234	-6e-05	0.000294
3.89	0.003952	0.000425	-5.9e-05	0.000484
3.9	0.001357	0.000586	-5.7e-05	0.000643
3.91	0.004284	0.000279	-7.2e-05	0.000351
3.92	0.000401	0.000278	-9e-05	0.000368
3.93	-0.00719	0.000546	-8.5e-05	0.000631
3.94	-0.004566	0.000458	-7.7e-05	0.000535
3.95	-0.000543	0.000316	-7.9e-05	0.000395
3.96	-0.001325	0.000376	-7.6e-05	0.000452
3.97	-0.001033	0.000447	-7.1e-05	0.000518
3.98	0.00059	0.000346	-7.2e-05	0.000418
3.99	0.001488	0.000282	-5.9e-05	0.000341
4	0.001325	0.000372	-5.4e-05	0.000426
4.01	0.004411	0.000463	-6.9e-05	0.000532
4.02	0.008949	0.000421	-6.7e-05	0.000488
4.03	0.006986	0.000336	-5.9e-05	0.000395
4.04	0.003152	0.000441	-6.9e-05	0.00051
4.05	0.002808	0.0003	-7.1e-05	0.000371
4.06	0.002033	0.000276	-6.4e-05	0.00034
4.07	-0.002901	0.000599	-7.1e-05	0.00067
4.08	-0.004107	0.000472	-7.6e-05	0.000548
4.09	0.002877	0.000217	-6.8e-05	0.000285
4.1	0.004193	0.000402	-7.4e-05	0.000476
4.11	-0.002365	0.000651	-7.9e-05	0.00073
4.12	-0.006954	0.000432	-7.3e-05	0.000505
4.13	-0.00351	0.000222	-7.9e-05	0.000301
4.14	-0.000347	0.000396	-8e-05	0.000476
4.15	-0.002578	0.000449	-6.7e-05	0.000516
4.16	0.000254	0.000335	-5.7e-05	0.000392
4.17	0.006692	0.000315	-6.2e-05	0.000377
4.18	0.007421	0.000447	-6.6e-05	0.000513
4.19	0.008133	0.000617	-6.5e-05	0.000682
4.2	0.008658	0.000401	-7.2e-05	0.000473
4.21	0.000279	0.000309	-7.3e-05	0.000382
4.22	-0.006009	0.000411	-6.3e-05	0.000474
4.23	0.00268	0.000412	-7e-05	0.000482
4.24	0.008579	0.000508	-7.8e-05	0.000586
4.25	0.000952	0.000315	-8.2e-05	0.000397
4.26	-0.003813	0.000317	-9e-05	0.000407
4.27	-0.002302	0.00053	-8.6e-05	0.000616
4.28	-0.001599	0.000452	-7.6e-05	0.000528
4.29	0.00106	0.000387	-7.9e-05	0.000466
4.3	0.003128	0.000326	-8.1e-05	0.000407
4.31	0.002401	0.000371	-8e-05	0.000451
4.32	0.003798	0.000576	-8.4e-05	0.00066
4.33	0.003479	0.000514	-8.8e-05	0.000602
4.34	-0.000464	0.000286	-9e-05	0.000376
4.35	0.00094	0.000254	-8.1e-05	0.000335
4.36	0.007039	0.000388	-7.1e-05	0.000459
4.37	0.007008	0.000444	-8.2e-05	0.000526
4.38	0.004571	0.000357	-9.3e-05	0.00045
4.39	0.006377	0.000432	-8.3e-05	0.000515
4.4	0.006597	0.000509	-7.1e-05	0.00058
4.41	0.002038	0.000404	-7.4e-05	0.000478
4.42	0.001526	0.000265	-7.3e-05	0.000338
4.43	0.007348	0.000396	-7.5e-05	0.000471
4.44	0.007268	0.000539	-8.7e-05	0.000626
4.45	-0.001702	0.000231	-8.7e-05	0.000318
4.46	-0.004248	0.000156	-8e-05	0.000236
4.47	-0.000253	0.000576	-7.4e-05	0.00065
4.48	0.000304	0.000507	-9.1e-05	0.000598
4.49	0.004008	0.000249	-0.000102	0.000351
4.5	0.008562	0.000435	-8.6e-05	0.000521
4.51	0.001508	0.000526	-8e-05	0.000606
4.52	-0.003473	0.000347	-8.7e-05	0.000434
4.53	0.001134	0.000479	-8.4e-05	0.000563
4.54	0.001793	0.000638	-7e-05	0.000708
4.55	-0.004879	0.00032	-6.6e-05	0.000386
4.56	-0.009583	0.000319	-7.8e-05	0.000397
4.57	-0.009444	0.000522	-8.7e-05	0.000609
4.58	-0.008666	0.000449	-8.2e-05	0.000531
4.59	-0.010933	0.000449	-8.4e-05	0.000533
4.6	-0.011202	0.000358	-8.6e-05	0.000444
4.61	-0.007076	0.00039	-7.3e-05	0.000463
4.62	-0.007465	0.000477	-7.6e-05	0.000553
4.63	-0.011597	0.000386	-7.6e-05	0.000462
4.64	-0.012173	0.000416	-5.9e-05	0.000475
4.65	-0.013301	0.000406	-6.5e-05	0.000471
4.66	-0.011856	0.000347	-9.1e-05	0.000438
4.67	-0.005125	0.000458	-9.4e-05	0.000552
4.68	-0.004104	0.000496	-7.9e-05	0.000575
4.69	-0.01267	0.000268	-7.9e-05	0.000347
4.7	-0.019393	0.000235	-9.4e-05	0.000329
4.71	-0.015013	0.000508	-9.4e-05	0.000602
4.72	-0.008304	0.000491	-8.2e-05	0.000573
4.73	-0.007291	0.000326	-8.4e-05	0.00041
4.74	-0.005994	0.00035	-7.5e-05	0.000425
4.75	-0.006726	0.00045	-6.3e-05	0.000513
4.76	-0.01252	0.000477	-9e-05	0.000567
4.77	-0.016021	0.000404	-0.000105	0.000509
4.78	-0.016444	0.0003	-8.7e-05	0.000387
4.79	-0.015434	0.000292	-7.9e-05	0.000371
4.8	-0.009565	0.000418	-9.1e-05	0.000509
4.81	-0.006373	0.000446	-9.4e-05	0.00054
4.82	-0.008935	0.0005	-8.1e-05	0.000581
4.83	-0.013096	0.000511	-7.5e-05	0.000586
4.84	-0.013501	0.00028	-8.1e-05	0.000361
4.85	-0.007225	0.000292	-8.8e-05	0.00038
4.86	-0.006057	0.000432	-0.000106	0.000538
4.87	-0.011181	0.000396	-0.000102	0.000498
4.88	-0.014063	0.000418	-8.3e-05	0.000501
4.89	-0.014961	0.000361	-9.5e-05	0.000456
4.9	-0.009585	0.000295	-9.9e-05	0.000394
4.91	-0.002795	0.00034	-6.4e-05	0.000404
4.92	-0.005313	0.000415	-5.9e-05	0.000474
4.93	-0.008168	0.000436	-7.9e-05	0.000515
4.94	-0.00573	0.000353	-7.9e-05	0.000432
4.95	-0.006632	0.000401	-8.9e-05	0.00049
4.96	-0.011539	0.000391	-9e-05	0.000481
4.97	-0.015515	0.000378	-7.8e-05	0.000456
4.98	-0.016201	0.000384	-9.2e-05	0.000476
4.99	-0.011607	0.000501	-0.000102	0.000603
5	-0.006107	0.000479	-8.8e-05	0.000567
5.01	-0.011017	0.000264	-8.3e-05	0.000347
5.02	-0.023233	0.000469	-8.6e-05	0.000555
5.03	-0.024079	0.000543	-9.1e-05	0.000634
5.04	-0.014765	0.000375	-0.000103	0.000478
5.05	-0.007519	0.000399	-9.9e-05	0.000498
5.06	-0.000497	0.000451	-8.3e-05	0.000534
5.07	0.003608	0.000464	-7.6e-05	0.00054
5.08	-0.000192	0.000415	-8e-05	0.000495
5.09	-0.002404	0.00035	-9.3e-05	0.000443
5.1	0.001852	0.000335	-9.8e-05	0.000433
5.11	0.003309	0.000508	-9.4e-05	0.000602
5.12	-0.001674	0.000508	-0.000101	0.000609
5.13	-0.009082	0.000398	-0.000102	0.0005
5.14	-0.010761	0.000455	-8.3e-05	0.000538
5.15	-0.007241	0.00036	-8.9e-05	0.000449
5.16	-0.008645	0.000355	-9.6e-05	0.000451
5.17	-0.009157	0.000495	-8.2e-05	0.000577
5.18	-0.00347	0.000369	-8.2e-05	0.000451
5.19	0.003069	0.000291	-8.3e-05	0.000374
5.2	0.007678	0.000516	-8.4e-05	0.0006
5.21	0.006557	0.000508	-8.9e-05	0.000597
5.22	0.004111	0.000371	-8.1e-05	0.000452
5.23	0.005695	0.000469	-9.5e-05	0.000564
5.24	0.003056	0.000427	-0.000112	0.000539
5.25	-0.008126	0.000322	-9.8e-05	0.00042
5.26	-0.010336	0.000444	-8.8e-05	0.000532
5.27	-7e-06	0.000487	-8.8e-05	0.000575
5.28	0.001306	0.000488	-8.7e-05	0.000575
5.29	-0.005105	0.000334	-9e-05	0.000424
5.3	-0.003549	0.000274	-9.4e-05	0.000368
5.31	-0.003015	0.000459	-9.5e-05	0.000554
5.32	-0.00625	0.000341	-9.4e-05	0.000435
5.33	-0.004912	0.000431	-9.1e-05	0.000522
5.34	-0.006998	0.00064	-8.9e-05	0.000729
5.35	-0.012754	0.000383	-9.3e-05	0.000476
5.36	-0.011248	0.000364	-9.1e-05	0.000455
5.37	-0.0095	0.000437	-9e-05	0.000527
5.38	-0.0123	0.000278	-8.9e-05	0.000367
5.39	-0.015591	0.000511	-9e-05	0.000601
5.4	-0.017297	0.000537	-9.1e-05	0.000628
5.41	-0.012814	0.000252	-8e-05	0.000332
5.42	-0.011112	0.000391	-8.1e-05	0.000472
5.43	-0.014875	0.000544	-8.8e-05	0.000632
5.44	-0.011253	0.0002	-8.4e-05	0.000284
5.45	-0.008317	0.000207	-8.8e-05	0.000295
5.46	-0.011751	0.000621	-0.0001	0.000721
5.47	-0.011442	0.000384	-9.7e-05	0.000481
5.48	-0.004264	0.000163	-8.2e-05	0.000245
5.49	-0.002702	0.000405	-8.7e-05	0.000492
5.5	-0.011654	0.000519	-0.000103	0.000622
5.51	-0.014451	0.000399	-9.5e-05	0.000494
5.52	-0.01143	0.000332	-7.2e-05	0.000404
5.53	-0.016077	0.000488	-7.6e-05	0.000564
5.54	-0.018532	0.000415	-9.2e-05	0.000507
5.55	-0.013167	0.000275	-0.000105	0.00038
5.56	-0.00937	0.000513	-0.000102	0.000615
5.57	-0.006966	0.000414	-8.3e-05	0.000497
5.58	-0.004153	0.000185	-7.2e-05	0.000257
5.59	-0.002207	0.000482	-7.6e-05	0.000558
5.6	-0.003282	0.000539	-8.4e-05	0.000623
5.61	-0.008568	0.000251	-0.000104	0.000355
5.62	-0.006475	0.000368	-0.000109	0.000477
5.63	-0.000241	0.000537	-8.8e-05	0.000625
5.64	-0.005247	0.000255	-8.8e-05	0.000343
5.65	-0.009796	0.00032	-9.7e-05	0.000417
5.66	-0.008023	0.000592	-9.8e-05	0.00069
5.67	-0.007438	0.000262	-0.0001	0.000362
5.68	-0.004759	0.000267	-9.2e-05	0.000359
5.69	-0.002602	0.000662	-8.6e-05	0.000748
5.7	-0.004325	0.000432	-9.4e-05	0.000526
5.71	-0.006538	0.000155	-9.9e-05	0.000254
5.72	-0.009582	0.000407	-9.8e-05	0.000505
5.73	-0.008078	0.000521	-8.7e-05	0.000608
5.74	-0.003732	0.0003	-8.4e-05	0.000384
5.75	-0.00579	0.000317	-9.3e-05	0.00041
5.76	-0.01082	0.000428	-8.4e-05	0.000512
5.77	-0.01458	0.000332	-7.3e-05	0.000405
5.78	-0.013703	0.000491	-7.7e-05	0.000568
5.79	-0.011689	0.000663	-8.3e-05	0.000746
5.8	-0.012377	0.000286	-9.1e-05	0.000377
5.81	-0.0084	0.00011	-0.0001	0.00021
5.82	-0.006387	0.000525	-0.000102	0.000627
5.83	-0.011161	0.000563	-0.000101	0.000664
5.84	-0.009235	0.000131	-9.9e-05	0.00023
5.85	-0.00628	0.000259	-9.2e-05	0.000351
5.86	-0.009878	0.000555	-9.7e-05	0.000652
5.87	-0.012366	0.000375	-0.000106	0.000481
5.88	-0.014174	0.000486	-0.000101	0.000587
5.89	-0.017071	0.000833	-9e-05	0.000923
5.9	-0.018613	0.001275	-0.000102	0.001377
5.91	-0.020568	0.002423	-0.000104	0.002527
5.92	-0.021449	0.003726	-7.1e-05	0.003797
5.93	-0.019589	0.004522	-7.6e-05	0.004598
5.94	-0.019748	0.005327	-0.000108	0.005435
5.95	-0.014332	0.006326	-0.000103	0.006429
5.96	-0.002871	0.007211	-9e-05	0.007301
5.97	0.000259	0.008007	-8.4e-05	0.008091
5.98	0.000846	0.008628	-9e-05	0.008718
5.99	0.004641	0.009321	-0.000105	0.009426
6	0.007539	0.010259	-8.3e-05	0.010342
6.01	0.007573	0.010928	-6.8e-05	0.010996
6.02	0.004572	0.011211	-9.3e-05	0.011304
6.03	0.007062	0.011653	-8.9e-05	0.011742
6.04	0.013947	0.012358	-8.2e-05	0.01244
6.05	0.013948	0.012963	-8.6e-05	0.013049
6.06	0.011895	0.013615	-7.6e-05	0.013691
6.07	0.019828	0.014567	-8.4e-05	0.014651
6.08	0.03179	0.015473	-9.8e-05	0.015571
6.09	0.036438	0.016472	-8.8e-05	0.01656
6.1	0.039775	0.017592	-8.9e-05	0.017681
6.11	0.046971	0.018495	-9.5e-05	0.01859
6.12	0.053266	0.019383	-8.4e-05	0.019467
6.13	0.054596	0.020345	-9.1e-05	0.020436
6.14	0.054878	0.021317	-0.000102	0.021419
6.15	0.05852	0.022204	-9.7e-05	0.022301
6.16	0.062304	0.023153	-8.8e-05	0.023241
6.17	0.067119	0.024273	-9.9e-05	0.024372
6.18	0.075074	0.025333	-9.7e-05	0.02543
6.19	0.080528	0.026276	-7.4e-05	0.02635
6.2	0.085452	0.027303	-9e-05	0.027393
6.21	0.092459	0.028434	-0.000111	0.028545
6.22	0.098473	0.029513	-9.3e-05	0.029606
6.23	0.105228	0.03053	-8.5e-05	0.030615
6.24	0.10951	0.031587	-0.0001	0.031687
6.25	0.110617	0.032559	-0.000111	0.03267
6.26	0.112602	0.033519	-0.000124	0.033643
6.27	0.116864	0.034636	-0.000121	0.034757
6.28	0.121885	0.03569	-9.5e-05	0.035785
6.29	0.123088	0.036668	-9.9e-05	0.036767
6.3	0.124509	0.037664	-0.000122	0.037786
6.31	0.132255	0.038609	-0.000115	0.038724
6.32	0.135804	0.03959	-0.000104	0.039694
6.33	0.137537	0.040696	-0.000105	0.040801
6.34	0.148273	0.041742	-0.000106	0.041848
6.35	0.157794	0.042686	-0.00012	0.042806
6.36	0.163052	0.043651	-0.000125	0.043776
6.37	0.170464	0.044636	-0.000126	0.044762
6.38	0.177689	0.045739	-0.000137	0.045876
6.39	0.180183	0.046845	-0.00013	0.046975
6.4	0.18137	0.047772	-0.000126	0.047898
6.41	0.18387	0.048807	-0.000114	0.048921
6.42	0.186331	0.049952	-8.6e-05	0.050038
6.43	0.190946	0.050951	-9.8e-05	0.051049
6.44	0.200944	0.052035	-0.000123	0.052158
6.45	0.210656	0.053091	-0.000118	0.053209
6.46	0.214507	0.053951	-0.000117	0.054068
6.47	0.216873	0.054966	-0.000123	0.055089
6.48	0.22091	0.056192	-0.000128	0.05632
6.49	0.226112	0.057252	-0.000135	0.057387
6.5	0.229521	0.05823	-0.000129	0.058359
6.51	0.230884	0.059325	-0.000126	0.059451
6.52	0.235412	0.06032	-0.000133	0.060453
6.53	0.241895	0.061346	-0.000144	0.06149
6.54	0.246762	0.062468	-0.000139	0.062607
6.55	0.250872	0.06333	-0.00012	0.06345
6.56	0.256505	0.064227	-0.000126	0.064353
6.57	0.258054	0.065386	-0.000134	0.06552
6.58	0.255394	0.066405	-0.000121	0.066526
6.59	0.261512	0.067292	-0.000131	0.067423
6.6	0.277792	0.068363	-0.000145	0.068508
6.61	0.287974	0.069358	-0.000143	0.069501
6.62	0.290027	0.070179	-0.000149	0.070328
6.63	0.293591	0.071319	-0.000149	0.071468
6.64	0.296713	0.072487	-0.000153	0.07264
6.65	0.297415	0.073308	-0.000154	0.073462
6.66	0.301206	0.074304	-0.000142	0.074446
6.67	0.309304	0.075396	-0.000131	0.075527
6.68	0.314834	0.076276	-0.000133	0.076409
6.69	0.320692	0.077328	-0.000148	0.077476
6.7	0.326545	0.078387	-0.000165	0.078552
6.71	0.328457	0.079219	-0.000152	0.079371
6.72	0.332641	0.080267	-0.000129	0.080396
6.73	0.337565	0.081437	-0.000134	0.081571
6.74	0.342273	0.082296	-0.000149	0.082445
6.75	0.34736	0.083232	-0.00015	0.083382
6.76	0.349679	0.084436	-0.000157	0.084593
6.77	0.350598	0.08546	-0.000164	0.085624
6.78	0.357554	0.086449	-0.000164	0.086613
6.79	0.367165	0.087646	-0.000169	0.087815
6.8	0.37279	0.08856	-0.00017	0.08873
6.81	0.381064	0.089399	-0.000163	0.089562
6.82	0.386632	0.090666	-0.00016	0.090826
6.83	0.380193	0.0918	-0.000159	0.091959
6.84	0.376667	0.092681	-0.000155	0.092836
6.85	0.388914	0.093799	-0.000162	0.093961
6.86	0.400641	0.094934	-0.000176	0.09511
6.87	0.402109	0.095823	-0.00017	0.095993
6.88	0.406025	0.096789	-0.000162	0.096951
6.89	0.413316	0.097877	-0.000166	0.098043
6.9	0.413329	0.098924	-0.000172	0.099096
6.91	0.410888	0.099947	-0.000178	0.100125
6.92	0.41826	0.100851	-0.00018	0.101031
6.93	0.427364	0.101768	-0.00017	0.101938
6.94	0.432659	0.102862	-0.00017	0.103032
6.95	0.440271	0.103788	-0.000183	0.103971
6.96	0.447495	0.104689	-0.000183	0.104872
6.97	0.451822	0.105909	-0.000185	0.106094
6.98	0.454669	0.107074	-0.000205	0.107279
6.99	0.45826	0.107907	-0.000203	0.10811
7	0.461541	0.108814	-0.000182	0.108996
7.01	0.46556	0.109902	-0.000195	0.110097
7.02	0.472329	0.110846	-0.000211	0.111057
7.03	0.478327	0.111789	-0.000193	0.111982
7.04	0.480942	0.112828	-0.000197	0.113025
7.05	0.488138	0.11381	-0.000211	0.114021
7.06	0.496154	0.11475	-0.000193	0.114943
7.07	0.498511	0.11591	-0.00019	0.1161
7.08	0.505518	0.11698	-0.000216	0.117196
7.09	0.516656	0.117795	-0.000208	0.118003
7.1	0.520468	0.118849	-0.000193	0.119042
7.11	0.521657	0.119999	-0.000215	0.120214
7.12	0.533895	0.120945	-0.00022	0.121165
7.13	0.552583	0.12197	-0.000214	0.122184
7.14	0.556258	0.123135	-0.000225	0.12336
7.15	0.552232	0.124165	-0.000219	0.124384
7.16	0.558133	0.125145	-0.000219	0.125364
7.17	0.563235	0.126257	-0.000238	0.126495
7.18	0.566969	0.127276	-0.000231	0.127507
7.19	0.572104	0.128284	-0.000223	0.128507
7.2	0.572259	0.129363	-0.000236	0.129599
7.21	0.577254	0.130288	-0.000239	0.130527
7.22	0.586422	0.131347	-0.000233	0.13158
7.23	0.588225	0.132595	-0.000234	0.132829
7.24	0.589663	0.133482	-0.000243	0.133725
7.25	0.592401	0.13432	-0.000239	0.134559
7.26	0.593688	0.135455	-0.00023	0.135685
7.27	0.59801	0.136413	-0.000242	0.136655
7.28	0.603457	0.137265	-0.000257	0.137522
7.29	0.607408	0.138366	-0.000257	0.138623
7.3	0.616247	0.139375	-0.000256	0.139631
7.31	0.630352	0.140255	-0.000251	0.140506
7.32	0.639289	0.141328	-0.000271	0.141599
7.33	0.640521	0.142348	-0.000293	0.142641
7.34	0.643989	0.143267	-0.000285	0.143552
7.35	0.651783	0.144305	-0.00028	0.144585
7.36	0.656925	0.145251	-0.000288	0.145539
7.37	0.660997	0.146121	-0.000285	0.146406
7.38	0.668647	0.147207	-0.000278	0.147485
7.39	0.673539	0.148323	-0.0003	0.148623
7.4	0.67589	0.149296	-0.000317	0.149613
7.41	0.681606	0.150296	-0.000297	0.150593
7.42	0.68583	0.151249	-0.000295	0.151544
7.43	0.689553	0.152128	-0.00031	0.152438
7.44	0.691428	0.153172	-0.000307	0.153479
7.45	0.691748	0.15427	-0.000306	0.154576
7.46	0.699901	0.155193	-0.000309	0.155502
7.47	0.709485	0.156198	-0.000312	0.15651
7.48	0.714094	0.157379	-0.000326	0.157705
7.49	0.719387	0.158363	-0.000327	0.15869
7.5	0.725792	0.159286	-0.000308	0.159594
7.51	0.731909	0.160449	-0.000324	0.160773
7.52	0.737039	0.161525	-0.000345	0.16187
7.53	0.743123	0.162453	-0.000331	0.162784
7.54	0.746644	0.163458	-0.000337	0.163795
7.55	0.743046	0.16456	-0.000369	0.164929
7.56	0.745253	0.16568	-0.00037	0.16605
7.57	0.756029	0.166758	-0.000354	0.167112
7.58	0.764213	0.167666	-0.000358	0.168024
7.59	0.772078	0.168642	-0.000364	0.169006
7.6	0.781333	0.169827	-0.000368	0.170195
7.61	0.787073	0.17082	-0.000387	0.171207
7.62	0.789466	0.171631	-0.000399	0.17203
7.63	0.791615	0.172676	-0.000382	0.173058
7.64	0.793016	0.173825	-0.000375	0.1742
7.65	0.79586	0.174761	-0.000395	0.175156
7.66	0.802473	0.175743	-0.000408	0.176151
7.67	0.80882	0.176797	-0.000416	0.177213
7.68	0.815346	0.177736	-0.000418	0.178154
7.69	0.821685	0.178749	-0.000407	0.179156
7.7	0.820498	0.179788	-0.000426	0.180214
7.71	0.823331	0.180702	-0.00046	0.181162
7.72	0.834573	0.181649	-0.000441	0.18209
7.73	0.842799	0.182642	-0.000416	0.183058
7.74	0.853482	0.18355	-0.000435	0.183985
7.75	0.863873	0.184514	-0.000448	0.184962
7.76	0.861694	0.185741	-0.000451	0.186192
7.77	0.861968	0.186796	-0.000461	0.187257
7.78	0.869634	0.187622	-0.000473	0.188095
7.79	0.873417	0.188746	-0.000485	0.189231
7.8	0.878426	0.189861	-0.000485	0.190346
7.81	0.878286	0.190731	-0.000477	0.191208
7.82	0.874069	0.19178	-0.000496	0.192276
7.83	0.884998	0.192889	-0.000503	0.193392
7.84	0.894983	0.193856	-0.000481	0.194337
7.85	0.89322	0.19488	-0.000481	0.195361
7.86	0.894689	0.195817	-0.000514	0.196331
7.87	0.894445	0.196661	-0.00053	0.197191
7.88	0.895559	0.197757	-0.000514	0.198271
7.89	0.902706	0.198939	-0.000524	0.199463
7.9	0.903495	0.199947	-0.000553	0.2005
7.91	0.899625	0.200938	-0.000561	0.201499
7.92	0.899522	0.201927	-0.000557	0.202484
7.93	0.901915	0.202865	-0.000571	0.203436
7.94	0.908174	0.203988	-0.000596	0.204584
7.95	0.918724	0.205172	-0.000595	0.205767
7.96	0.926769	0.206024	-0.000597	0.206621
7.97	0.927369	0.206895	-0.000612	0.207507
7.98	0.924039	0.208097	-0.000601	0.208698
7.99	0.924734	0.209215	-0.000604	0.209819
8	0.931158	0.210034	-0.000633	0.210667
8.01	0.936634	0.210794	-0.000638	0.211432
8.02	0.937263	0.211861	-0.000635	0.212496
8.03	0.935585	0.213074	-0.000645	0.213719
8.04	0.937597	0.213908	-0.000633	0.214541
8.05	0.944097	0.214813	-0.000622	0.215435
8.06	0.950453	0.21601	-0.00064	0.21665
8.07	0.956464	0.216899	-0.000646	0.217545
8.08	0.958808	0.217795	-0.000648	0.218443
8.09	0.956017	0.21893	-0.000662	0.219592
8.1	0.957217	0.219862	-0.000675	0.220537
8.11	0.963702	0.220861	-0.000685	0.221546
8.12	0.965344	0.222033	-0.000685	0.222718
8.13	0.966138	0.222989	-0.000679	0.223668
8.14	0.97226	0.223949	-0.000684	0.224633
8.15	0.972185	0.225138	-0.000708	0.225846
8.16	0.969055	0.226169	-0.000717	0.226886
8.17	0.975874	0.227049	-0.000696	0.227745
8.18	0.981542	0.228143	-0.000696	0.228839
8.19	0.98136	0.229197	-0.000722	0.229919
8.2	0.984481	0.230117	-0.000721	0.230838
8.21	0.988049	0.231196	-0.000715	0.231911
8.22	0.987572	0.232253	-0.000746	0.232999
8.23	0.990303	0.233233	-0.000747	0.23398
8.24	0.994113	0.23445	-0.000721	0.235171
8.25	0.992112	0.23548	-0.000744	0.236224
8.26	0.99055	0.236235	-0.000771	0.237006
8.27	0.991675	0.237325	-0.000762	0.238087
8.28	0.993347	0.238414	-0.000762	0.239176
8.29	0.998893	0.239164	-0.00077	0.239934
8.3	1.00348	0.240232	-0.000775	0.241007
8.31	1.00299	0.24149	-0.000787	0.242277
8.32	1.00413	0.242403	-0.000797	0.2432
8.33	1.00519	0.243341	-0.000798	0.244139
8.34	1.00453	0.244383	-0.000803	0.245186
8.35	1.00704	0.245263	-0.00082	0.246083
8.36	1.00882	0.246333	-0.000827	0.24716
8.37	1.00641	0.247549	-0.000819	0.248368
8.38	1.00563	0.248422	-0.000823	0.249245
8.39	1.00772	0.249276	-0.000842	0.250118
8.4	1.01072	0.250419	-0.00085	0.251269
8.41	1.01483	0.251359	-0.000853	0.252212
8.42	1.01623	0.25224	-0.000865	0.253105
8.43	1.01127	0.253423	-0.000876	0.254299
8.44	1.00766	0.25441	-0.000885	0.255295
8.45	1.01183	0.255265	-0.000892	0.256157
8.46	1.0167	0.256438	-0.000895	0.257333
8.47	1.01774	0.257501	-0.000902	0.258403
8.48	1.01804	0.258346	-0.000904	0.25925
8.49	1.01946	0.259441	-0.00089	0.260331
8.5	1.02248	0.260454	-0.000893	0.261347
8.51	1.02178	0.261331	-0.000927	0.262258
8.52	1.01804	0.262485	-0.000948	0.263433
8.53	1.01842	0.263628	-0.000948	0.264576
8.54	1.01974	0.264465	-0.000953	0.265418
8.55	1.02092	0.265437	-0.000949	0.266386
8.56	1.02449	0.266568	-0.00094	0.267508
8.57	1.02857	0.267476	-0.000961	0.268437
8.58	1.02736	0.268517	-0.000975	0.269492
8.59	1.02602	0.269663	-0.000959	0.270622
8.6	1.02756	0.270618	-0.000978	0.271596
8.61	1.02374	0.271753	-0.00101	0.272763
8.62	1.01847	0.272787	-0.000994	0.273781
8.63	1.01748	0.273483	-0.000981	0.274464
8.64	1.01981	0.274433	-0.000997	0.27543
8.65	1.0254	0.275621	-0.000998	0.276619
8.66	1.02903	0.276509	-0.000985	0.277494
8.67	1.02789	0.277398	-0.001002	0.2784
8.68	1.02991	0.278666	-0.001025	0.279691
8.69	1.03883	0.279646	-0.001032	0.280678
8.7	1.04704	0.280383	-0.00104	0.281423
8.71	1.04577	0.281513	-0.00103	0.282543
8.72	1.04233	0.28268	-0.001028	0.283708
8.73	1.04272	0.283678	-0.001044	0.284722
8.74	1.03853	0.284582	-0.001047	0.285629
8.75	1.03652	0.285493	-0.001045	0.286538
8.76	1.04382	0.286534	-0.001054	0.287588
8.77	1.04519	0.287523	-0.001065	0.288588
8.78	1.04319	0.288553	-0.001069	0.289622
8.79	1.04977	0.289798	-0.001077	0.290875
8.8	1.05475	0.29081	-0.001087	0.291897
8.81	1.05288	0.291658	-0.001089	0.292747
8.82	1.05394	0.292785	-0.001106	0.293891
8.83	1.0544	0.293874	-0.001112	0.294986
8.84	1.0517	0.294755	-0.001078	0.295833
8.85	1.05375	0.295809	-0.001083	0.296892
8.86	1.06285	0.296878	-0.00111	0.297988
8.87	1.07019	0.297807	-0.0011	0.298907
8.88	1.07102	0.298885	-0.001103	0.299988
8.89	1.07014	0.299896	-0.001127	0.301023
8.9	1.06923	0.300757	-0.001134	0.301891
8.91	1.0701	0.301827	-0.001127	0.302954
8.92	1.07502	0.302933	-0.001127	0.30406
8.93	1.07875	0.303846	-0.00113	0.304976
8.94	1.08167	0.304951	-0.00113	0.306081
8.95	1.08611	0.30615	-0.001131	0.307281
8.96	1.08553	0.307021	-0.00114	0.308161
8.97	1.08345	0.307946	-0.001145	0.309091
8.98	1.08885	0.308995	-0.001139	0.310134
8.99	1.09662	0.30981	-0.001144	0.310954
9	1.10393	0.31079	-0.001154	0.311944
9.01	1.11391	0.31189	-0.001159	0.313049
9.02	1.12343	0.312737	-0.001162	0.313899
9.03	1.12666	0.313735	-0.001165	0.3149
9.04	1.1247	0.314861	-0.00116	0.316021
9.05	1.12949	0.315745	-0.001159	0.316904
9.06	1.14434	0.316667	-0.001151	0.317818
9.07	1.14625	0.317739	-0.001142	0.318881
9.08	1.13973	0.318789	-0.001154	0.319943
9.09	1.14831	0.319763	-0.001177	0.32094
9.1	1.16091	0.320686	-0.001192	0.321878
9.11	1.16867	0.321631	-0.001191	0.322822
9.12	1.17594	0.32262	-0.001175	0.323795
9.13	1.18295	0.323658	-0.001165	0.324823
9.14	1.18843	0.3246	-0.001183	0.325783
9.15	1.18779	0.325566	-0.001206	0.326772
9.16	1.18659	0.32672	-0.001199	0.327919
9.17	1.1927	0.327835	-0.001206	0.329041
9.18	1.19991	0.32876	-0.001225	0.329985
9.19	1.20344	0.32971	-0.001204	0.330914
9.2	1.2103	0.33079	-0.001206	0.331996
9.21	1.21975	0.331788	-0.001242	0.33303
9.22	1.2289	0.33284	-0.001237	0.334077
9.23	1.23435	0.33394	-0.001216	0.335156
9.24	1.23324	0.334849	-0.001217	0.336066
9.25	1.23213	0.335916	-0.001225	0.337141
9.26	1.24073	0.33715	-0.001245	0.338395
9.27	1.25124	0.338071	-0.001259	0.33933
9.28	1.2517	0.338912	-0.001251	0.340163
9.29	1.24833	0.34004	-0.001246	0.341286
9.3	1.25418	0.341087	-0.001259	0.342346
9.31	1.26671	0.341949	-0.001264	0.343213
9.32	1.27538	0.343039	-0.001255	0.344294
9.33	1.28185	0.344131	-0.001248	0.345379
9.34	1.28733	0.345065	-0.001257	0.346322
9.35	1.29156	0.346066	-0.001292	0.347358
9.36	1.29629	0.347036	-0.001312	0.348348
9.37	1.30172	0.347975	-0.001305	0.34928
9.38	1.30756	0.349029	-0.001307	0.350336
9.39	1.31157	0.349959	-0.001322	0.351281
9.4	1.31234	0.35079	-0.001326	0.352116
9.41	1.31729	0.351797	-0.001323	0.35312
9.42	1.33017	0.352843	-0.001349	0.354192
9.43	1.33943	0.353858	-0.001366	0.355224
9.44	1.34003	0.354799	-0.00135	0.356149
9.45	1.34193	0.355685	-0.001358	0.357043
9.46	1.34627	0.35663	-0.001387	0.358017
9.47	1.35159	0.357738	-0.001401	0.359139
9.48	1.36005	0.358839	-0.001409	0.360248
9.49	1.36584	0.359858	-0.001414	0.361272
9.5	1.36735	0.36089	-0.001435	0.362325
9.51	1.37169	0.361899	-0.001463	0.363362
9.52	1.38036	0.363008	-0.001473	0.364481
9.53	1.387	0.363981	-0.001481	0.365462
9.54	1.39078	0.364845	-0.00149	0.366335
9.55	1.39475	0.366001	-0.001501	0.367502
9.56	1.39844	0.367064	-0.001533	0.368597
9.57	1.40208	0.367973	-0.00155	0.369523
9.58	1.41043	0.369052	-0.001538	0.37059
9.59	1.41995	0.370145	-0.001555	0.3717
9.6	1.42232	0.371099	-0.001591	0.37269
9.61	1.42717	0.372063	-0.001624	0.373687
9.62	1.43544	0.373125	-0.001661	0.374786
9.63	1.43796	0.374133	-0.001729	0.375862
9.64	1.44572	0.375168	-0.00187	0.377038
9.65	1.45865	0.376299	-0.002062	0.378361
9.66	1.46421	0.377321	-0.002243	0.379564
9.67	1.46308	0.378288	-0.002446	0.380734
9.68	1.46466	0.379229	-0.002693	0.381922
9.69	1.47386	0.380234	-0.002944	0.383178
9.7	1.48092	0.381257	-0.003211	0.384468
9.71	1.48227	0.382109	-0.003481	0.38559
9.72	1.49107	0.383097	-0.003766	0.386863
9.73	1.50232	0.384233	-0.004111	0.388344
9.74	1.50386	0.385128	-0.004487	0.389615
9.75	1.50594	0.385975	-0.004885	0.39086
9.76	1.51095	0.387039	-0.005324	0.392363
9.77	1.51729	0.38812	-0.005785	0.393905
9.78	1.52933	0.389037	-0.006271	0.395308
9.79	1.54204	0.389952	-0.006784	0.396736
9.8	1.54701	0.390925	-0.007394	0.398319
9.81	1.54758	0.391914	-0.008185	0.400099
9.82	1.55399	0.392905	-0.00913	0.402035
9.83	1.56186	0.393898	-0.010206	0.404104
9.84	1.56786	0.394989	-0.011346	0.406335
9.85	1.57218	0.396016	-0.012419	0.408435
9.86	1.57246	0.396934	-0.013325	0.410259
9.87	1.57552	0.398054	-0.014042	0.412096
9.88	1.58525	0.399113	-0.014622	0.413735
9.89	1.59187	0.399999	-0.015093	0.415092
9.9	1.5956	0.401124	-0.015478	0.416602
9.91	1.60498	0.402265	-0.015825	0.41809
9.92	1.61513	0.403084	-0.01614	0.419224
9.93	1.61771	0.404096	-0.016402	0.420498
9.94	1.61776	0.405391	-0.01665	0.422041
9.95	1.62298	0.406346	-0.016913	0.423259
9.96	1.63194	0.40722	-0.017174	0.424394
9.97	1.63732	0.408266	-0.017429	0.425695
9.98	1.63893	0.409287	-0.017711	0.426998
9.99	1.64168	0.410446	-0.018017	0.428463
10	1.64936	0.411523	-0.018318	0.429841
10.01	1.6578	0.412342	-0.018625	0.430967
10.02	1.66309	0.413304	-0.018941	0.432245
10.03	1.66704	0.414383	-0.019239	0.433622
10.04	1.6717	0.415335	-0.019525	0.43486
10.05	1.67695	0.416308	-0.019837	0.436145
10.06	1.67752	0.417397	-0.020204	0.437601
10.07	1.67943	0.418389	-0.020586	0.438975
10.08	1.6879	0.419403	-0.020978	0.440381
10.09	1.69219	0.420453	-0.021456	0.441909
10.1	1.69608	0.421327	-0.021991	0.443318
10.11	1.70461	0.422328	-0.022518	0.444846
10.12	1.71204	0.423398	-0.02305	0.446448
10.13	1.71839	0.424221	-0.023585	0.447806
10.14	1.72084	0.425192	-0.024036	0.449228
10.15	1.72167	0.426316	-0.024447	0.450763
10.16	1.73329	0.42716	-0.024863	0.452023
10.17	1.74853	0.428095	-0.025232	0.453327
10.18	1.75829	0.429233	-0.025532	0.454765
10.19	1.77022	0.430233	-0.025792	0.456025
10.2	1.77911	0.431238	-0.02605	0.457288
10.21	1.77876	0.432254	-0.026335	0.458589
10.22	1.77919	0.433272	-0.026615	0.459887
10.23	1.78762	0.434281	-0.026856	0.461137
10.24	1.79458	0.435284	-0.027088	0.462372
10.25	1.80008	0.436279	-0.027346	0.463625
10.26	1.80565	0.43728	-0.027654	0.464934
10.27	1.8116	0.438359	-0.027995	0.466354
10.28	1.82007	0.4394	-0.02835	0.46775
10.29	1.82377	0.440387	-0.028725	0.469112
10.3	1.82717	0.441316	-0.029091	0.470407
10.31	1.8283	0.442271	-0.029472	0.471743
10.32	1.83011	0.443489	-0.029889	0.473378
10.33	1.84569	0.444577	-0.030282	0.474859
10.34	1.86068	0.445454	-0.030678	0.476132
10.35	1.86343	0.446474	-0.031101	0.477575
10.36	1.86753	0.447569	-0.031506	0.479075
10.37	1.87427	0.448515	-0.031899	0.480414
10.38	1.87852	0.449413	-0.032291	0.481704
10.39	1.88262	0.450534	-0.032675	0.483209
10.4	1.88418	0.451554	-0.033056	0.48461
10.41	1.8862	0.45235	-0.033436	0.485786
10.42	1.89436	0.4534	-0.0338	0.4872
10.43	1.90173	0.454558	-0.034161	0.488719
10.44	1.90671	0.455464	-0.034545	0.490009
10.45	1.91505	0.4564	-0.034912	0.491312
10.46	1.92503	0.457496	-0.035281	0.492777
10.47	1.93041	0.458426	-0.035704	0.49413
10.48	1.93342	0.45929	-0.036122	0.495412
10.49	1.9371	0.460403	-0.036528	0.496931
10.5	1.93948	0.461485	-0.036942	0.498427
10.51	1.9477	0.462341	-0.037325	0.499666
10.52	1.96169	0.463304	-0.037715	0.501019
10.53	1.96774	0.464308	-0.038131	0.502439
10.54	1.96572	0.465218	-0.038569	0.503787
10.55	1.97218	0.466328	-0.039132	0.50546
10.56	1.98417	0.467465	-0.039837	0.507302
10.57	1.98771	0.468288	-0.040627	0.508915
10.58	1.98904	0.469252	-0.041495	0.510747
10.59	1.99273	0.470512	-0.042272	0.512784
10.6	1.99829	0.471451	-0.042796	0.514247
10.61	2.00928	0.472308	-0.04319	0.515498
10.62	2.01704	0.473453	-0.043553	0.517006
10.63	2.02059	0.474436	-0.043883	0.518319
10.64	2.02647	0.475391	-0.044247	0.519638
10.65	2.03092	0.476552	-0.044609	0.521161
10.66	2.03976	0.477582	-0.04496	0.522542
10.67	2.0514	0.478512	-0.045401	0.523913
10.68	2.0547	0.479514	-0.045925	0.525439
10.69	2.06016	0.480532	-0.046496	0.527028
10.7	2.068	0.481595	-0.047146	0.528741
10.71	2.0647	0.482648	-0.048076	0.530724
10.72	2.05749	0.483518	-0.050409	0.533927
10.73	2.06522	0.484433	-0.054468	0.538901
10.74	2.08085	0.485577	-0.056576	0.542153
10.75	2.08597	0.486586	-0.055814	0.5424
10.76	2.0923	0.487456	-0.05599	0.543446
10.77	2.10456	0.488486	-0.056898	0.545384
10.78	2.10529	0.489456	-0.056727	0.546183
10.79	2.10286	0.490425	-0.056883	0.547308
10.8	2.10929	0.491439	-0.057587	0.549026
10.81	2.11721	0.492371	-0.05759	0.549961
10.82	2.12795	0.493349	-0.057565	0.550914
10.83	2.13753	0.494396	-0.058057	0.552453
10.84	2.14566	0.495402	-0.058206	0.553608
10.85	2.15501	0.496416	-0.05812	0.554536
10.86	2.16099	0.497408	-0.058342	0.55575
10.87	2.1648	0.498354	-0.058487	0.556841
10.88	2.16805	0.499412	-0.058466	0.557878
10.89	2.17027	0.500496	-0.058592	0.559088
10.9	2.17818	0.501406	-0.058718	0.560124
10.91	2.18907	0.502484	-0.058752	0.561236
10.92	2.19875	0.503572	-0.058855	0.562427
10.93	2.207	0.504342	-0.058971	0.563313
10.94	2.21029	0.505375	-0.059123	0.564498
10.95	2.21202	0.506522	-0.059418	0.56594
10.96	2.21919	0.507358	-0.05966	0.567018
10.97	2.2282	0.5084	-0.059827	0.568227
10.98	2.23542	0.509581	-0.06019	0.569771
10.99	2.24237	0.510469	-0.060655	0.571124
11	2.24326	0.511443	-0.061107	0.57255
11.01	2.24558	0.512582	-0.061736	0.574318
11.02	2.2588	0.513593	-0.062353	0.575946
11.03	2.26772	0.514725	-0.062776	0.577501
11.04	2.26822	0.51584	-0.0632	0.57904
11.05	2.27243	0.516654	-0.063619	0.580273
11.06	2.2777	0.517627	-0.063968	0.581595
11.07	2.27826	0.518806	-0.064326	0.583132
11.08	2.2829	0.519625	-0.064672	0.584297
11.09	2.29338	0.520404	-0.064997	0.585401
11.1	2.30055	0.521624	-0.065354	0.586978
11.11	2.30448	0.5227	-0.065767	0.588467
11.12	2.31163	0.523495	-0.066244	0.589739
11.13	2.32197	0.524576	-0.066737	0.591313
11.14	2.33046	0.52566	-0.067195	0.592855
11.15	2.33417	0.52642	-0.067683	0.594103
11.16	2.33834	0.527414	-0.068228	0.595642
11.17	2.34773	0.528573	-0.068744	0.597317
11.18	2.35541	0.529432	-0.069219	0.598651
11.19	2.35936	0.53039	-0.069699	0.600089
11.2	2.36497	0.531494	-0.070218	0.601712
11.21	2.37262	0.532417	-0.070781	0.603198
11.22	2.37387	0.533483	-0.071378	0.604861
11.23	2.37488	0.534619	-0.071993	0.606612
11.24	2.38409	0.535614	-0.072598	0.608212
11.25	2.39218	0.53662	-0.07316	0.60978
11.26	2.39309	0.53766	-0.073648	0.611308
11.27	2.39623	0.538593	-0.074086	0.612679
11.28	2.40438	0.539557	-0.074522	0.614079
11.29	2.41008	0.540678	-0.074896	0.615574
11.3	2.41805	0.541607	-0.075189	0.616796
11.31	2.43269	0.542507	-0.075489	0.617996
11.32	2.44134	0.543771	-0.075767	0.619538
11.33	2.4438	0.544841	-0.076002	0.620843
11.34	2.45452	0.545561	-0.076293	0.621854
11.35	2.46441	0.546643	-0.07664	0.623283
11.36	2.46349	0.547764	-0.076965	0.624729
11.37	2.46837	0.548596	-0.077377	0.625973
11.38	2.47795	0.549665	-0.07806	0.627725
11.39	2.47592	0.5507	-0.079304	0.630004
11.4	2.47369	0.551578	-0.081231	0.632809
11.41	2.48299	0.552723	-0.082626	0.635349
11.42	2.49335	0.553767	-0.082906	0.636673
11.43	2.50055	0.554584	-0.083335	0.637919
11.44	2.50508	0.555612	-0.083927	0.639539
11.45	2.50559	0.556601	-0.084064	0.640665
11.46	2.50928	0.557505	-0.084434	0.641939
11.47	2.52371	0.558578	-0.085011	0.643589
11.48	2.53726	0.559607	-0.085187	0.644794
11.49	2.53826	0.560519	-0.085548	0.646067
11.5	2.53831	0.561506	-0.086265	0.647771
11.51	2.54949	0.562556	-0.086658	0.649214
11.52	2.55946	0.563515	-0.086964	0.650479
11.53	2.56084	0.564437	-0.087479	0.651916
11.54	2.56157	0.565493	-0.087848	0.653341
11.55	2.56807	0.566492	-0.088169	0.654661
11.56	2.57645	0.567421	-0.088605	0.656026
11.57	2.57786	0.568504	-0.088928	0.657432
11.58	2.578	0.569601	-0.089215	0.658816
11.59	2.58601	0.570606	-0.0896	0.660206
11.6	2.59966	0.571573	-0.089961	0.661534
11.61	2.60976	0.57247	-0.090337	0.662807
11.62	2.61233	0.573513	-0.090792	0.664305
11.63	2.61448	0.574761	-0.091234	0.665995
11.64	2.61923	0.575826	-0.091711	0.667537
11.65	2.62466	0.576688	-0.092234	0.668922
11.66	2.63062	0.577695	-0.092701	0.670396
11.67	2.63829	0.578767	-0.09317	0.671937
11.68	2.64532	0.579733	-0.093643	0.673376
11.69	2.6494	0.58081	-0.094042	0.674852
11.7	2.65639	0.581894	-0.094393	0.676287
11.71	2.66684	0.582951	-0.094716	0.677667
11.72	2.67063	0.584057	-0.095008	0.679065
11.73	2.67156	0.585067	-0.095286	0.680353
11.74	2.67946	0.585993	-0.095551	0.681544
11.75	2.68781	0.586943	-0.095804	0.682747
11.76	2.69507	0.587957	-0.096059	0.684016
11.77	2.69918	0.5888	-0.096329	0.685129
11.78	2.69962	0.589574	-0.096627	0.686201
11.79	2.70659	0.590708	-0.096951	0.687659
11.8	2.71586	0.591856	-0.097307	0.689163
11.81	2.71993	0.592683	-0.097665	0.690348
11.82	2.72858	0.593626	-0.097988	0.691614
11.83	2.7361	0.594735	-0.098337	0.693072
11.84	2.73596	0.595595	-0.098754	0.694349
11.85	2.74482	0.596577	-0.09914	0.695717
11.86	2.75947	0.5978	-0.099466	0.697266
11.87	2.76296	0.598709	-0.099808	0.698517
11.88	2.76457	0.5996	-0.100223	0.699823
11.89	2.77624	0.600666	-0.100687	0.701353
11.9	2.78693	0.601591	-0.10119	0.702781
11.91	2.78724	0.602571	-0.101891	0.704462
11.92	2.78736	0.603664	-0.103235	0.706899
11.93	2.79659	0.604665	-0.105068	0.709733
11.94	2.80207	0.605693	-0.105985	0.711678
11.95	2.80365	0.606706	-0.106112	0.712818
11.96	2.81496	0.607614	-0.106753	0.714367
11.97	2.82531	0.608617	-0.107246	0.715863
11.98	2.82762	0.60962	-0.1072	0.71682
11.99	2.83413	0.610475	-0.107537	0.718012
12	2.84144	0.611547	-0.107917	0.719464
12.01	2.84313	0.612785	-0.107892	0.720677
12.02	2.8467	0.613702	-0.108063	0.721765
12.03	2.85213	0.614642	-0.108375	0.723017
12.04	2.85396	0.615819	-0.108475	0.724294
12.05	2.85996	0.616775	-0.108643	0.725418
12.06	2.87554	0.617719	-0.108921	0.72664
12.07	2.88378	0.618877	-0.109143	0.72802
12.08	2.88298	0.619866	-0.109524	0.72939
12.09	2.89008	0.620724	-0.110046	0.73077
12.1	2.89982	0.621774	-0.11056	0.732334
12.11	2.90222	0.622854	-0.1112	0.734054
12.12	2.90945	0.623748	-0.111908	0.735656
12.13	2.92251	0.624731	-0.112627	0.737358
12.14	2.92995	0.625811	-0.113439	0.73925
12.15	2.93384	0.626796	-0.114163	0.740959
12.16	2.93747	0.627769	-0.114711	0.74248
12.17	2.94054	0.628736	-0.115208	0.743944
12.18	2.94607	0.629677	-0.115601	0.745278
12.19	2.95572	0.630701	-0.115929	0.74663
12.2	2.96626	0.631631	-0.116291	0.747922
12.21	2.97135	0.632565	-0.116656	0.749221
12.22	2.97443	0.633589	-0.117017	0.750606
12.23	2.98366	0.634575	-0.117378	0.751953
12.24	2.99773	0.635626	-0.117776	0.753402
12.25	3.00764	0.636639	-0.118238	0.754877
12.26	3.01275	0.637543	-0.118661	0.756204
12.27	3.01758	0.638626	-0.119005	0.757631
12.28	3.01981	0.639868	-0.119342	0.75921
12.29	3.02183	0.64081	-0.119668	0.760478
12.3	3.02913	0.64171	-0.11996	0.76167
12.31	3.04109	0.642828	-0.120272	0.7631
12.32	3.04751	0.643797	-0.120608	0.764405
12.33	3.05112	0.644776	-0.120961	0.765737
12.34	3.05879	0.645883	-0.1214	0.767283
12.35	3.06822	0.646887	-0.121901	0.768788
12.36	3.07661	0.64784	-0.122475	0.770315
12.37	3.08064	0.64892	-0.123212	0.772132
12.38	3.07968	0.649975	-0.124166	0.774141
12.39	3.08467	0.65093	-0.125432	0.776362
12.4	3.09656	0.651918	-0.126785	0.778703
12.41	3.10016	0.652859	-0.127813	0.780672
12.42	3.10683	0.653848	-0.128593	0.782441
12.43	3.12431	0.654975	-0.129175	0.78415
12.44	3.12746	0.656024	-0.129428	0.785452
12.45	3.12434	0.656941	-0.129611	0.786552
12.46	3.13381	0.658	-0.129869	0.787869
12.47	3.14069	0.658986	-0.130005	0.788991
12.48	3.14388	0.659806	-0.130103	0.789909
12.49	3.15292	0.660835	-0.130298	0.791133
12.5	3.16313	0.661946	-0.130487	0.792433
12.51	3.16711	0.662805	-0.130698	0.793503
12.52	3.16693	0.663692	-0.131002	0.794694
12.53	3.17054	0.664724	-0.131378	0.796102
12.54	3.17996	0.665701	-0.131849	0.79755
12.55	3.19069	0.666755	-0.132418	0.799173
12.56	3.19683	0.667863	-0.132989	0.800852
12.57	3.19624	0.668718	-0.133508	0.802226
12.58	3.19874	0.669583	-0.133985	0.803568
12.59	3.21098	0.670657	-0.134405	0.805062
12.6	3.22132	0.671611	-0.134816	0.806427
12.61	3.22514	0.672597	-0.135285	0.807882
12.62	3.23329	0.673686	-0.135731	0.809417
12.63	3.2437	0.67465	-0.136097	0.810747
12.64	3.24925	0.675673	-0.136474	0.812147
12.65	3.2559	0.67676	-0.136887	0.813647
12.66	3.26687	0.677679	-0.137238	0.814917
12.67	3.27061	0.678626	-0.137542	0.816168
12.68	3.27029	0.679746	-0.137876	0.817622
12.69	3.27748	0.680768	-0.138229	0.818997
12.7	3.285	0.681705	-0.138632	0.820337
12.71	3.28963	0.682872	-0.139071	0.821943
12.72	3.29621	0.683938	-0.139471	0.823409
12.73	3.30023	0.684802	-0.139858	0.82466
12.74	3.3066	0.685889	-0.140247	0.826136
12.75	3.3162	0.687004	-0.140612	0.827616
12.76	3.32173	0.687946	-0.140964	0.82891
12.77	3.33094	0.688896	-0.141314	0.83021
12.78	3.338	0.689965	-0.141682	0.831647
12.79	3.33589	0.691001	-0.142121	0.833122
12.8	3.33942	0.691989	-0.142703	0.834692
12.81	3.35025	0.693022	-0.143435	0.836457
12.82	3.35708	0.694037	-0.144202	0.838239
12.83	3.36478	0.695039	-0.144909	0.839948
12.84	3.37572	0.696034	-0.14549	0.841524
12.85	3.38249	0.696956	-0.145908	0.842864
12.86	3.39267	0.697918	-0.146282	0.8442
12.87	3.40158	0.698992	-0.146678	0.84567
12.88	3.40079	0.699949	-0.147044	0.846993
12.89	3.40156	0.700869	-0.147369	0.848238
12.9	3.40892	0.701892	-0.147688	0.84958
12.91	3.41673	0.702846	-0.148024	0.85087
12.92	3.42407	0.703766	-0.148349	0.852115
12.93	3.43121	0.704775	-0.148644	0.853419
12.94	3.43545	0.705795	-0.148932	0.854727
12.95	3.44484	0.706854	-0.149285	0.856139
12.96	3.45624	0.707965	-0.1497	0.857665
12.97	3.45811	0.708951	-0.150133	0.859084
12.98	3.46308	0.709913	-0.150617	0.86053
12.99	3.47314	0.710983	-0.151125	0.862108
13	3.47636	0.711917	-0.151621	0.863538
13.01	3.47979	0.712859	-0.152154	0.865013
13.02	3.4898	0.713948	-0.15267	0.866618
13.03	3.49777	0.714955	-0.15311	0.868065
13.04	3.50299	0.715936	-0.153495	0.869431
13.05	3.50924	0.716946	-0.153821	0.870767
13.06	3.51557	0.717889	-0.154119	0.872008
13.07	3.5234	0.718892	-0.154446	0.873338
13.08	3.53128	0.720043	-0.154813	0.874856
13.09	3.53683	0.721082	-0.155214	0.876296
13.1	3.5394	0.722052	-0.155606	0.877658
13.11	3.54085	0.723097	-0.155973	0.87907
13.12	3.54582	0.724106	-0.156339	0.880445
13.13	3.55366	0.72504	-0.156697	0.881737
13.14	3.561	0.725996	-0.157061	0.883057
13.15	3.56708	0.727074	-0.157459	0.884533
13.16	3.57498	0.728039	-0.157877	0.885916
13.17	3.58289	0.728952	-0.15826	0.887212
13.18	3.58555	0.73006	-0.15862	0.88868
13.19	3.59068	0.73103	-0.159059	0.890089
13.2	3.60177	0.731886	-0.159597	0.891483
13.21	3.60761	0.733059	-0.160205	0.893264
13.22	3.61414	0.734169	-0.160951	0.89512
13.23	3.62219	0.734933	-0.161799	0.896732
13.24	3.62283	0.735882	-0.162589	0.898471
13.25	3.62605	0.736955	-0.16323	0.900185
13.26	3.63434	0.737803	-0.163718	0.901521
13.27	3.641	0.738801	-0.164107	0.902908
13.28	3.64951	0.73984	-0.164459	0.904299
13.29	3.65444	0.740668	-0.164834	0.905502
13.3	3.65656	0.741724	-0.165289	0.907013
13.31	3.66441	0.742881	-0.165833	0.908714
13.32	3.67373	0.743786	-0.166451	0.910237
13.33	3.68619	0.744767	-0.167056	0.911823
13.34	3.69998	0.74586	-0.167553	0.913413
13.35	3.70462	0.74678	-0.167991	0.914771
13.36	3.70719	0.74777	-0.168421	0.916191
13.37	3.71424	0.748929	-0.16883	0.917759
13.38	3.72045	0.749932	-0.169257	0.919189
13.39	3.72955	0.750888	-0.169693	0.920581
13.4	3.73975	0.752018	-0.170089	0.922107
13.41	3.74387	0.752954	-0.170453	0.923407
13.42	3.75101	0.753748	-0.170765	0.924513
13.43	3.76577	0.754901	-0.171027	0.925928
13.44	3.77462	0.756095	-0.171333	0.927428
13.45	3.77709	0.757023	-0.171704	0.928727
13.46	3.77844	0.758067	-0.172093	0.93016
13.47	3.77721	0.759152	-0.172533	0.931685
13.48	3.77743	0.760107	-0.172988	0.933095
13.49	3.78674	0.761116	-0.17338	0.934496
13.5	3.79693	0.762179	-0.173734	0.935913
13.51	3.7955	0.763049	-0.174061	0.93711
13.52	3.79867	0.763946	-0.174409	0.938355
13.53	3.81169	0.765047	-0.174874	0.939921
13.54	3.817	0.766053	-0.175385	0.941438
13.55	3.8217	0.767083	-0.175872	0.942955
13.56	3.83532	0.768191	-0.176412	0.944603
13.57	3.84469	0.769105	-0.177042	0.946147
13.58	3.84573	0.770083	-0.177775	0.947858
13.59	3.84597	0.77118	-0.178646	0.949826
13.6	3.85337	0.772027	-0.179567	0.951594
13.61	3.86557	0.772969	-0.180384	0.953353
13.62	3.87156	0.774162	-0.180999	0.955161
13.63	3.87366	0.775146	-0.181435	0.956581
13.64	3.88181	0.776072	-0.181758	0.95783
13.65	3.89389	0.777177	-0.182041	0.959218
13.66	3.90003	0.77807	-0.182316	0.960386
13.67	3.901	0.778937	-0.182555	0.961492
13.68	3.90605	0.779991	-0.182784	0.962775
13.69	3.913	0.780962	-0.183043	0.964005
13.7	3.91912	0.781942	-0.1833	0.965242
13.71	3.92951	0.782884	-0.183531	0.966415
13.72	3.93478	0.783879	-0.18376	0.967639
13.73	3.93797	0.785017	-0.184019	0.969036
13.74	3.94968	0.785942	-0.184348	0.97029
13.75	3.96131	0.786863	-0.184745	0.971608
13.76	3.96938	0.787946	-0.185195	0.973141
13.77	3.97865	0.788862	-0.185732	0.974594
13.78	3.98479	0.789787	-0.18636	0.976147
13.79	3.988	0.790869	-0.186992	0.977861
13.8	3.99557	0.791968	-0.187553	0.979521
13.81	4.00391	0.792939	-0.188023	0.980962
13.82	4.01126	0.793873	-0.18837	0.982243
13.83	4.02074	0.794953	-0.188656	0.983609
13.84	4.03118	0.795963	-0.188955	0.984918
13.85	4.03796	0.796892	-0.189201	0.986093
13.86	4.04322	0.797914	-0.189417	0.987331
13.87	4.05128	0.798971	-0.189665	0.988636
13.88	4.05471	0.799946	-0.189914	0.98986
13.89	4.05613	0.800908	-0.190174	0.991082
13.9	4.06133	0.801935	-0.190497	0.992432
13.91	4.06876	0.80289	-0.190926	0.993816
13.92	4.08093	0.803881	-0.19143	0.995311
13.93	4.091	0.805007	-0.191962	0.996969
13.94	4.09635	0.805989	-0.192511	0.9985
13.95	4.10221	0.80689	-0.193056	0.999946
13.96	4.10403	0.807961	-0.193612	1.00157
13.97	4.10279	0.809037	-0.194185	1.00322
13.98	4.10567	0.809953	-0.194721	1.00467
13.99	4.11139	0.810862	-0.195204	1.00607
14	4.123	0.811967	-0.195693	1.00766
14.01	4.13377	0.812966	-0.196167	1.00913
14.02	4.1359	0.813989	-0.196561	1.01055
14.03	4.13927	0.815205	-0.196899	1.0121
14.04	4.14554	0.816176	-0.197251	1.01343
14.05	4.15215	0.817065	-0.197592	1.01466
14.06	4.15807	0.818094	-0.197882	1.01598
14.07	4.1625	0.819129	-0.19818	1.01731
14.08	4.16972	0.820137	-0.198552	1.01869
14.09	4.17654	0.821121	-0.198973	1.02009
14.1	4.17866	0.822145	-0.199425	1.02157
14.11	4.18163	0.823156	-0.199908	1.02306
14.12	4.18706	0.824121	-0.200408	1.02453
14.13	4.19109	0.825017	-0.200947	1.02596
14.14	4.19798	0.825963	-0.201484	1.02745
14.15	4.20715	0.827094	-0.201893	1.02899
14.16	4.21451	0.828029	-0.202169	1.0302
14.17	4.22257	0.828933	-0.202444	1.03138
14.18	4.23052	0.83014	-0.202726	1.03287
14.19	4.23619	0.831086	-0.202958	1.03404
14.2	4.2415	0.831924	-0.203203	1.03513
14.21	4.24708	0.833117	-0.203498	1.03662
14.22	4.25771	0.834145	-0.203793	1.03794
14.23	4.26292	0.834867	-0.204109	1.03898
14.24	4.26006	0.835854	-0.204497	1.04035
14.25	4.26879	0.836935	-0.20493	1.04187
14.26	4.28175	0.837863	-0.205418	1.04328
14.27	4.28593	0.838974	-0.205959	1.04493
14.28	4.28937	0.840066	-0.206457	1.04652
14.29	4.29622	0.840986	-0.206886	1.04787
14.3	4.30137	0.842038	-0.207275	1.04931
14.31	4.30664	0.843093	-0.207602	1.0507
14.32	4.31367	0.843947	-0.207915	1.05186
14.33	4.32424	0.844887	-0.208274	1.05316
14.34	4.33528	0.846007	-0.208606	1.05461
14.35	4.33436	0.84699	-0.208897	1.05589
14.36	4.33234	0.847925	-0.209248	1.05717
14.37	4.34269	0.848965	-0.209661	1.05863
14.38	4.35228	0.849918	-0.210109	1.06003
14.39	4.35721	0.850859	-0.210593	1.06145
14.4	4.36709	0.851942	-0.211049	1.06299
14.41	4.37524	0.853016	-0.211485	1.0645
14.42	4.37844	0.853988	-0.211961	1.06595
14.43	4.38265	0.855066	-0.212435	1.0675
14.44	4.38669	0.856204	-0.212871	1.06908
14.45	4.39153	0.857063	-0.213297	1.07036
14.46	4.40103	0.857968	-0.213748	1.07172
14.47	4.41165	0.859127	-0.214215	1.07334
14.48	4.41859	0.860112	-0.214634	1.07475
14.49	4.42056	0.861055	-0.214962	1.07602
14.5	4.42221	0.862052	-0.215247	1.0773
14.51	4.43341	0.862978	-0.215542	1.07852
14.52	4.44727	0.864087	-0.215867	1.07995
14.53	4.44611	0.865126	-0.216217	1.08134
14.54	4.4424	0.865863	-0.216585	1.08245
14.55	4.45112	0.86685	-0.217003	1.08385
14.56	4.45853	0.86805	-0.217512	1.08556
14.57	4.46111	0.868999	-0.218092	1.08709
14.58	4.4663	0.869939	-0.218681	1.08862
14.59	4.47413	0.871017	-0.219221	1.09024
14.6	4.48215	0.871904	-0.219657	1.09156
14.61	4.48498	0.872855	-0.219988	1.09284
14.62	4.48873	0.873951	-0.220285	1.09424
14.63	4.50291	0.874941	-0.220602	1.09554
14.64	4.51668	0.875982	-0.22092	1.0969
14.65	4.52163	0.87702	-0.221213	1.09823
14.66	4.52589	0.877932	-0.221508	1.09944
14.67	4.53063	0.878959	-0.2218	1.10076
14.68	4.53204	0.880033	-0.222117	1.10215
14.69	4.53846	0.880964	-0.222536	1.1035
14.7	4.54862	0.881932	-0.223031	1.10496
14.71	4.55607	0.883122	-0.223567	1.10669
14.72	4.56248	0.884167	-0.224179	1.10835
14.73	4.56876	0.885007	-0.224863	1.10987
14.74	4.57506	0.8861	-0.225555	1.11165
14.75	4.58061	0.887135	-0.226183	1.11332
14.76	4.58537	0.887999	-0.226694	1.11469
14.77	4.59695	0.889121	-0.227101	1.11622
14.78	4.6138	0.890206	-0.227435	1.11764
14.79	4.62242	0.891066	-0.22772	1.11879
14.8	4.62412	0.892105	-0.228006	1.12011
14.81	4.62459	0.893245	-0.228289	1.12153
14.82	4.62772	0.894065	-0.228578	1.12264
14.83	4.63866	0.894996	-0.228905	1.1239
14.84	4.64979	0.896225	-0.2292	1.12543
14.85	4.65619	0.89723	-0.229445	1.12668
14.86	4.66342	0.898231	-0.229764	1.12799
14.87	4.6706	0.899286	-0.23017	1.12946
14.88	4.67583	0.900148	-0.23058	1.13073
14.89	4.68303	0.901163	-0.231	1.13216
14.9	4.69112	0.90221	-0.23143	1.13364
14.91	4.69449	0.902983	-0.231839	1.13482
14.92	4.70093	0.903925	-0.232243	1.13617
14.93	4.71363	0.905172	-0.232621	1.13779
14.94	4.71562	0.906105	-0.232971	1.13908
14.95	4.7102	0.906854	-0.23336	1.14021
14.96	4.71291	0.908004	-0.233744	1.14175
14.97	4.71836	0.908994	-0.234041	1.14304
14.98	4.72418	0.909726	-0.234349	1.14407
14.99	4.73036	0.910856	-0.234739	1.14559
15	4.73571	0.911887	-0.235174	1.14706
15.01	4.74256	0.912703	-0.235632	1.14834
15.02	4.75092	0.913842	-0.236051	1.14989
15.03	4.76003	0.91488	-0.236423	1.1513
15.04	4.76525	0.915678	-0.236784	1.15246
15.05	4.76925	0.916797	-0.237127	1.15392
15.06	4.77825	0.917972	-0.237503	1.15547
15.07	4.78362	0.918841	-0.237942	1.15678
15.08	4.78481	0.919832	-0.238386	1.15822
15.09	4.79045	0.920988	-0.23881	1.1598
15.1	4.7997	0.922005	-0.239228	1.16123
15.11	4.80719	0.92303	-0.239676	1.16271
15.12	4.8133	0.924059	-0.240123	1.16418
15.13	4.82044	0.925006	-0.240506	1.16551
15.14	4.82714	0.926035	-0.240877	1.16691
15.15	4.83401	0.927112	-0.2413	1.16841
15.16	4.83764	0.928037	-0.241754	1.16979
15.17	4.84262	0.92894	-0.242188	1.17113
15.18	4.85794	0.930114	-0.242635	1.17275
15.19	4.86791	0.931278	-0.243147	1.17442
15.2	4.86533	0.932277	-0.243712	1.17599
15.21	4.8681	0.933354	-0.244293	1.17765
15.22	4.8744	0.934268	-0.244835	1.1791
15.23	4.87588	0.935072	-0.245288	1.18036
15.24	4.88067	0.936216	-0.24568	1.1819
15.25	4.88662	0.937234	-0.246072	1.18331
15.26	4.89263	0.938	-0.246463	1.18446
15.27	4.90298	0.939059	-0.2468	1.18586
15.28	4.90929	0.940145	-0.247081	1.18723
15.29	4.90932	0.94104	-0.24738	1.18842
15.3	4.91301	0.942122	-0.247699	1.18982
15.31	4.92148	0.943233	-0.247976	1.19121
15.32	4.93239	0.944079	-0.248272	1.19235
15.33	4.93853	0.94506	-0.248634	1.19369
15.34	4.94114	0.946192	-0.248977	1.19517
15.35	4.94824	0.947104	-0.249265	1.19637
15.36	4.95945	0.948005	-0.249541	1.19755
15.37	4.97114	0.949007	-0.249819	1.19883
15.38	4.97869	0.949876	-0.250126	1.2
15.39	4.98357	0.950806	-0.250455	1.20126
15.4	4.98782	0.95196	-0.250744	1.2027
15.41	4.98895	0.952926	-0.251007	1.20393
15.42	4.99054	0.953752	-0.251274	1.20503
15.43	4.9985	0.954877	-0.251567	1.20644
15.44	5.00608	0.955893	-0.251916	1.20781
15.45	5.00808	0.956769	-0.252313	1.20908
15.46	5.0131	0.957953	-0.25275	1.2107
15.47	5.02418	0.958962	-0.253212	1.21217
15.48	5.03494	0.959757	-0.253727	1.21348
15.49	5.04287	0.9609	-0.25435	1.21525
15.5	5.04973	0.96197	-0.255011	1.21698
15.51	5.05572	0.96288	-0.255634	1.21851
15.52	5.06522	0.964047	-0.256171	1.22022
15.53	5.06962	0.964995	-0.256606	1.2216
15.54	5.06709	0.965865	-0.256991	1.22286
15.55	5.07213	0.967134	-0.257331	1.22447
15.56	5.08328	0.968242	-0.257613	1.22586
15.57	5.09137	0.968988	-0.257866	1.22685
15.58	5.09081	0.969953	-0.258119	1.22807
15.59	5.08883	0.971133	-0.258395	1.22953
15.6	5.09714	0.97207	-0.258687	1.23076
15.61	5.10713	0.97303	-0.258993	1.23202
15.62	5.11251	0.974234	-0.259343	1.23358
15.63	5.12207	0.975206	-0.259753	1.23496
15.64	5.13146	0.976008	-0.260225	1.23623
15.65	5.13476	0.977065	-0.260723	1.23779
15.66	5.13998	0.978101	-0.261184	1.23928
15.67	5.14731	0.97898	-0.26162	1.2406
15.68	5.15124	0.980023	-0.262044	1.24207
15.69	5.15321	0.981105	-0.2624	1.2435
15.7	5.15554	0.982068	-0.262691	1.24476
15.71	5.15888	0.983008	-0.262994	1.246
15.72	5.16604	0.983913	-0.263321	1.24723
15.73	5.17639	0.984898	-0.263635	1.24853
15.74	5.18496	0.985993	-0.263927	1.24992
15.75	5.19136	0.987041	-0.264227	1.25127
15.76	5.19882	0.987978	-0.264552	1.25253
15.77	5.20873	0.988993	-0.264885	1.25388
15.78	5.2169	0.990054	-0.265231	1.25529
15.79	5.21708	0.990892	-0.265584	1.25648
15.8	5.21698	0.991774	-0.265942	1.25772
15.81	5.22594	0.992919	-0.266345	1.25926
15.82	5.23738	0.993915	-0.266779	1.26069
15.83	5.24466	0.994835	-0.267202	1.26204
15.84	5.24969	0.99588	-0.267665	1.26354
15.85	5.25427	0.996923	-0.268192	1.26511
15.86	5.2596	0.997923	-0.268688	1.26661
15.87	5.26523	0.998923	-0.269084	1.26801
15.88	5.27388	0.999967	-0.269439	1.26941
15.89	5.28344	1.00095	-0.269776	1.27073
15.9	5.288	1.00199	-0.270056	1.27205
15.91	5.29067	1.00314	-0.2703	1.27344
15.92	5.29901	1.00422	-0.270521	1.27474
15.93	5.30944	1.00529	-0.270723	1.27602
15.94	5.31443	1.00629	-0.270961	1.27725
15.95	5.31573	1.00711	-0.271209	1.27832
15.96	5.3163	1.00804	-0.271426	1.27947
15.97	5.32205	1.00909	-0.271653	1.28074
15.98	5.32899	1.01008	-0.27191	1.28199
15.99	5.33355	1.01118	-0.272214	1.2834
16	5.34147	1.01227	-0.27259	1.28486
16.01	5.34717	1.01318	-0.272975	1.28616
16.02	5.35158	1.0142	-0.273355	1.28755
16.03	5.35879	1.01525	-0.273773	1.28902
16.04	5.3625	1.01628	-0.274147	1.29042
16.05	5.36689	1.01722	-0.274468	1.29169
16.06	5.37197	1.01818	-0.274818	1.293
16.07	5.37132	1.01923	-0.275145	1.29438
16.08	5.37424	1.02011	-0.275421	1.29553
16.09	5.38203	1.02098	-0.275714	1.29669
16.1	5.38563	1.02194	-0.276007	1.29794
16.11	5.39178	1.0229	-0.276253	1.29915
16.12	5.40239	1.02402	-0.276496	1.30052
16.13	5.40608	1.02513	-0.276747	1.30188
16.14	5.40653	1.02604	-0.277005	1.30304
16.15	5.40976	1.02695	-0.277307	1.30426
16.16	5.41376	1.02799	-0.277631	1.30563
16.17	5.42096	1.02904	-0.277987	1.30703
16.18	5.42781	1.03003	-0.2784	1.30843
16.19	5.4283	1.03091	-0.278829	1.30974
16.2	5.42919	1.03184	-0.279236	1.31108
16.21	5.43805	1.03293	-0.279586	1.31251
16.22	5.44931	1.03388	-0.279863	1.31375
16.23	5.45627	1.03475	-0.280095	1.31485
16.24	5.46115	1.03585	-0.280313	1.31616
16.25	5.46761	1.03691	-0.280537	1.31745
16.26	5.47372	1.03783	-0.280758	1.31859
16.27	5.47702	1.03886	-0.280992	1.31985
16.28	5.48351	1.03994	-0.281257	1.3212
16.29	5.49336	1.04093	-0.281506	1.32244
16.3	5.49736	1.04189	-0.281743	1.32363
16.31	5.49826	1.04284	-0.282039	1.32488
16.32	5.50252	1.04387	-0.282376	1.32625
16.33	5.51003	1.04496	-0.282739	1.3277
16.34	5.51874	1.04596	-0.283175	1.32914
16.35	5.52309	1.04706	-0.283665	1.33073
16.36	5.51968	1.04812	-0.28417	1.33229
16.37	5.52353	1.04896	-0.284664	1.33363
16.38	5.53982	1.05002	-0.285103	1.33512
16.39	5.55232	1.05111	-0.28548	1.33659
16.4	5.55797	1.05197	-0.285826	1.33779
16.41	5.55967	1.05297	-0.286147	1.33912
16.42	5.55829	1.0541	-0.286435	1.34054
16.43	5.56445	1.05515	-0.286717	1.34187
16.44	5.57249	1.05622	-0.287001	1.34322
16.45	5.57356	1.05731	-0.287234	1.34454
16.46	5.57641	1.05829	-0.287422	1.34571
16.47	5.57875	1.0592	-0.287621	1.34682
16.48	5.57781	1.06022	-0.287812	1.34803
16.49	5.58257	1.0612	-0.28798	1.34918
16.5	5.59357	1.06209	-0.28817	1.35026
16.51	5.60352	1.06307	-0.288372	1.35144
16.52	5.60871	1.06405	-0.28857	1.35262
16.53	5.60917	1.06504	-0.288793	1.35383
16.54	5.60883	1.0661	-0.289037	1.35514
16.55	5.61196	1.06716	-0.289304	1.35646
16.56	5.61525	1.06808	-0.289623	1.3577
16.57	5.62169	1.06895	-0.289989	1.35894
16.58	5.63196	1.07003	-0.290358	1.36039
16.59	5.63649	1.07101	-0.290724	1.36174
16.6	5.63774	1.07187	-0.29111	1.36298
16.61	5.64536	1.07299	-0.291488	1.36448
16.62	5.65414	1.0741	-0.291867	1.36596
16.63	5.65455	1.07492	-0.292249	1.36717
16.64	5.65476	1.07588	-0.292582	1.36846
16.65	5.66147	1.07702	-0.292903	1.36992
16.66	5.66385	1.07786	-0.293257	1.37112
16.67	5.66459	1.07875	-0.293604	1.37235
16.68	5.67592	1.08	-0.293957	1.37396
16.69	5.68468	1.08101	-0.294317	1.37533
16.7	5.67933	1.08183	-0.294607	1.37644
16.71	5.67859	1.08294	-0.294869	1.37781
16.72	5.68599	1.08401	-0.295144	1.37915
16.73	5.69295	1.0849	-0.295353	1.38026
16.74	5.70149	1.08588	-0.295519	1.3814
16.75	5.71079	1.08698	-0.295712	1.38269
16.76	5.71985	1.08803	-0.295915	1.38395
16.77	5.72168	1.08901	-0.29611	1.38512
16.78	5.72032	1.08996	-0.296323	1.38629
16.79	5.72607	1.09101	-0.296564	1.38757
16.8	5.73265	1.09205	-0.296789	1.38884
16.81	5.73457	1.0931	-0.296988	1.39008
16.82	5.73863	1.09424	-0.297242	1.39148
16.83	5.74885	1.09524	-0.297554	1.39279
16.84	5.75625	1.09609	-0.29785	1.39394
16.85	5.76271	1.09709	-0.298137	1.39523
16.86	5.77347	1.09823	-0.298432	1.39667
16.87	5.77746	1.09922	-0.298688	1.39791
16.88	5.77538	1.10022	-0.298877	1.3991
16.89	5.77916	1.10126	-0.299053	1.40031
16.9	5.78425	1.10218	-0.299271	1.40145
16.91	5.78498	1.1032	-0.299499	1.4027
16.92	5.78578	1.10422	-0.299693	1.40391
16.93	5.7854	1.10508	-0.2999	1.40498
16.94	5.79028	1.10608	-0.30013	1.40621
16.95	5.80016	1.10725	-0.300404	1.40766
16.96	5.80649	1.10815	-0.300771	1.40892
16.97	5.81343	1.10903	-0.3012	1.41023
16.98	5.82216	1.11016	-0.301633	1.4118
16.99	5.82909	1.11108	-0.302035	1.41312
17	5.83697	1.11192	-0.30242	1.41434
17.01	5.83973	1.11311	-0.302822	1.41593
17.02	5.83875	1.11413	-0.303206	1.41734
17.03	5.84455	1.11494	-0.303496	1.41844
17.04	5.84975	1.116	-0.303764	1.41977
17.05	5.85359	1.11701	-0.304071	1.42108
17.06	5.86417	1.1179	-0.304349	1.42224
17.07	5.87238	1.11906	-0.304609	1.42367
17.08	5.87379	1.12011	-0.304902	1.42501
17.09	5.87397	1.12091	-0.305192	1.4261
17.1	5.87945	1.12197	-0.305448	1.42742
17.11	5.88891	1.12303	-0.305736	1.42877
17.12	5.89225	1.1239	-0.306094	1.42999
17.13	5.89579	1.12487	-0.306454	1.43132
17.14	5.90854	1.1259	-0.306843	1.43275
17.15	5.91235	1.12693	-0.307255	1.43419
17.16	5.90684	1.12805	-0.307622	1.43567
17.17	5.91425	1.12907	-0.307986	1.43706
17.18	5.92738	1.12993	-0.308355	1.43829
17.19	5.93256	1.131	-0.308667	1.43967
17.2	5.93621	1.13214	-0.308948	1.44108
17.21	5.94048	1.13301	-0.309225	1.44224
17.22	5.94416	1.1341	-0.30948	1.44358
17.23	5.94838	1.13537	-0.309709	1.44508
17.24	5.95203	1.13621	-0.309915	1.44612
17.25	5.95866	1.13706	-0.310123	1.44719
17.26	5.96377	1.13823	-0.310363	1.44859
17.27	5.96327	1.13916	-0.310625	1.44979
17.28	5.96486	1.14007	-0.310858	1.45092
17.29	5.97297	1.14116	-0.311066	1.45223
17.3	5.98236	1.14218	-0.311312	1.45349
17.31	5.98306	1.14316	-0.311577	1.45474
17.32	5.98205	1.14426	-0.311804	1.45606
17.33	5.98966	1.14513	-0.312023	1.45716
17.34	5.9929	1.14588	-0.312259	1.45814
17.35	5.99281	1.14704	-0.312479	1.45952
17.36	6.00172	1.14809	-0.312662	1.46075
17.37	6.01078	1.14887	-0.31283	1.4617
17.38	6.01019	1.14994	-0.313004	1.46295
17.39	6.01024	1.1511	-0.313182	1.46428
17.4	6.01589	1.15206	-0.313377	1.46544
17.41	6.01956	1.15303	-0.313611	1.46664
17.42	6.02279	1.15402	-0.313859	1.46788
17.43	6.02455	1.15496	-0.314109	1.46907
17.44	6.02915	1.156	-0.314373	1.47037
17.45	6.03585	1.15711	-0.314633	1.47174
17.46	6.03314	1.15811	-0.314883	1.47299
17.47	6.036	1.15901	-0.315158	1.47417
17.48	6.04567	1.15999	-0.315455	1.47544
17.49	6.04586	1.16105	-0.315706	1.47676
17.5	6.04487	1.16197	-0.315892	1.47786
17.51	6.0483	1.16294	-0.316074	1.47901
17.52	6.05121	1.16407	-0.316257	1.48033
17.53	6.05975	1.16499	-0.31643	1.48142
17.54	6.07218	1.1659	-0.316602	1.4825
17.55	6.0746	1.16699	-0.316784	1.48377
17.56	6.07008	1.16807	-0.316983	1.48506
17.57	6.07471	1.16909	-0.317172	1.48626
17.58	6.08251	1.17007	-0.317333	1.48741
17.59	6.0814	1.1711	-0.317477	1.48858
17.6	6.08101	1.17215	-0.317603	1.48975
17.61	6.08531	1.17317	-0.317714	1.49088
17.62	6.08542	1.17419	-0.317807	1.492
17.63	6.08434	1.17524	-0.317879	1.49312
17.64	6.08441	1.17629	-0.317962	1.49425
17.65	6.08292	1.17731	-0.318041	1.49535
17.66	6.0868	1.17822	-0.318098	1.49632
17.67	6.09542	1.17922	-0.318147	1.49736
17.68	6.09881	1.1804	-0.318201	1.4986
17.69	6.09865	1.18135	-0.318282	1.49963
17.7	6.10126	1.18219	-0.318357	1.50055
17.71	6.10147	1.18324	-0.31841	1.50165
17.72	6.09971	1.18423	-0.318483	1.50271
17.73	6.1064	1.18516	-0.318574	1.50374
17.74	6.11338	1.18618	-0.318665	1.50485
17.75	6.10738	1.18715	-0.318775	1.50592
17.76	6.10235	1.1881	-0.318885	1.50699
17.77	6.11436	1.18907	-0.318976	1.50805
17.78	6.12902	1.19002	-0.319068	1.50909
17.79	6.13282	1.191	-0.319185	1.51019
17.8	6.13296	1.19203	-0.319303	1.51134
17.81	6.13339	1.193	-0.319402	1.51241
17.82	6.13488	1.194	-0.319529	1.51353
17.83	6.13576	1.19494	-0.31968	1.51462
17.84	6.13532	1.19583	-0.319824	1.51565
17.85	6.13842	1.19694	-0.31999	1.51694
17.86	6.14233	1.19801	-0.320214	1.51822
17.87	6.14932	1.19884	-0.320455	1.51929
17.88	6.15772	1.1998	-0.32068	1.52048
17.89	6.16001	1.20085	-0.32092	1.52177
17.9	6.16127	1.20182	-0.321181	1.523
17.91	6.16465	1.20285	-0.321441	1.52429
17.92	6.16503	1.20388	-0.321668	1.52555
17.93	6.16504	1.20486	-0.321869	1.52673
17.94	6.17327	1.20596	-0.322061	1.52803
17.95	6.18425	1.20708	-0.322228	1.52931
17.96	6.19046	1.20798	-0.322385	1.53036
17.97	6.1893	1.20898	-0.322561	1.53155
17.98	6.18964	1.21007	-0.322724	1.53279
17.99	6.19718	1.21094	-0.322886	1.53383
18	6.19825	1.21201	-0.323065	1.53507
18.01	6.19945	1.21323	-0.323242	1.53647
18.02	6.20947	1.21408	-0.323412	1.53749
18.03	6.21054	1.21495	-0.323564	1.53851
18.04	6.20721	1.21614	-0.323718	1.53985
18.05	6.21202	1.21711	-0.323879	1.54099
18.06	6.21711	1.21796	-0.324026	1.54199
18.07	6.2201	1.21907	-0.324178	1.54325
18.08	6.22336	1.22012	-0.324352	1.54447
18.09	6.22194	1.22113	-0.324515	1.54564
18.1	6.22107	1.22227	-0.324676	1.54694
18.11	6.22879	1.22326	-0.324868	1.54813
18.12	6.2346	1.22423	-0.325065	1.54929
18.13	6.23585	1.22537	-0.325244	1.55061
18.14	6.23975	1.22638	-0.325436	1.55181
18.15	6.24486	1.22725	-0.325655	1.5529
18.16	6.24638	1.22818	-0.325884	1.55407
18.17	6.24738	1.22912	-0.326126	1.55525
18.18	6.25204	1.23005	-0.326372	1.55643
18.19	6.25822	1.2311	-0.326652	1.55776
18.2	6.26426	1.23209	-0.326978	1.55907
18.21	6.26605	1.23299	-0.327266	1.56026
18.22	6.26828	1.23399	-0.327528	1.56151
18.23	6.2749	1.23508	-0.327849	1.56293
18.24	6.27275	1.23602	-0.328196	1.56422
18.25	6.27252	1.23695	-0.328523	1.56547
18.26	6.28364	1.23798	-0.328861	1.56684
18.27	6.28842	1.23881	-0.3292	1.56801
18.28	6.28822	1.23971	-0.329493	1.5692
18.29	6.29345	1.24092	-0.329777	1.57069
18.3	6.29679	1.24196	-0.330116	1.57208
18.31	6.30197	1.24272	-0.33048	1.5732
18.32	6.31559	1.24381	-0.330845	1.57466
18.33	6.32317	1.245	-0.331246	1.57624
18.34	6.31982	1.24589	-0.331649	1.57754
18.35	6.3225	1.24689	-0.332	1.57889
18.36	6.32848	1.24793	-0.332302	1.58023
18.37	6.32791	1.24889	-0.33256	1.58145
18.38	6.32753	1.25	-0.332797	1.5828
18.39	6.33085	1.25099	-0.33305	1.58404
18.4	6.33633	1.25184	-0.333322	1.58517
18.41	6.34488	1.25293	-0.333564	1.58649
18.42	6.3534	1.25405	-0.333771	1.58782
18.43	6.35292	1.25496	-0.334035	1.589
18.44	6.35314	1.25607	-0.334371	1.59044
18.45	6.36239	1.25721	-0.334691	1.5919
18.46	6.36948	1.258	-0.334992	1.593
18.47	6.37165	1.25901	-0.335291	1.5943
18.48	6.3755	1.26016	-0.335543	1.5957
18.49	6.38369	1.261	-0.335784	1.59678
18.5	6.39111	1.26204	-0.336049	1.59809
18.51	6.39456	1.26326	-0.336322	1.59958
18.52	6.39565	1.26408	-0.336624	1.60071
18.53	6.39808	1.26496	-0.336924	1.60188
18.54	6.4031	1.26622	-0.337207	1.60343
18.55	6.40808	1.26721	-0.337554	1.60476
18.56	6.41018	1.26803	-0.337902	1.60594
18.57	6.41283	1.26917	-0.33814	1.60731
18.58	6.42203	1.27015	-0.338339	1.60849
18.59	6.43072	1.27105	-0.338572	1.60962
18.6	6.43461	1.27217	-0.338815	1.61099
18.61	6.43901	1.27303	-0.339064	1.6121
18.62	6.44149	1.27393	-0.339298	1.61323
18.63	6.44214	1.27514	-0.339521	1.61467
18.64	6.44874	1.27605	-0.33975	1.6158
18.65	6.45842	1.2768	-0.339977	1.61678
18.66	6.46367	1.27795	-0.340192	1.61815
18.67	6.46423	1.27908	-0.340405	1.61949
18.68	6.46829	1.27992	-0.340633	1.62055
18.69	6.47866	1.28098	-0.34088	1.62186
18.7	6.48584	1.2821	-0.341125	1.62323
18.71	6.48754	1.28292	-0.341348	1.62427
18.72	6.48898	1.28394	-0.341559	1.6255
18.73	6.49213	1.28504	-0.341803	1.62684
18.74	6.5017	1.28593	-0.342079	1.62801
18.75	6.5102	1.28697	-0.342351	1.62932
18.76	6.51014	1.28812	-0.342629	1.63075
18.77	6.51113	1.28894	-0.342951	1.63189
18.78	6.51851	1.28985	-0.343287	1.63314
18.79	6.52281	1.29118	-0.343583	1.63476
18.8	6.51818	1.29229	-0.343885	1.63618
18.81	6.51674	1.29319	-0.344206	1.63739
18.82	6.52529	1.29419	-0.344462	1.63865
18.83	6.53389	1.29515	-0.344689	1.63984
18.84	6.53817	1.29613	-0.344961	1.64109
18.85	6.54096	1.2972	-0.345213	1.64242
18.86	6.54584	1.29827	-0.345415	1.64368
18.87	6.55062	1.29923	-0.345612	1.64485
18.88	6.55212	1.30024	-0.345818	1.64606
18.89	6.55587	1.30122	-0.346021	1.64724
18.9	6.56362	1.30204	-0.346234	1.64827
18.91	6.56752	1.30309	-0.346473	1.64956
18.92	6.56945	1.30418	-0.346701	1.65088
18.93	6.57632	1.30515	-0.346894	1.65204
18.94	6.58369	1.30624	-0.347097	1.65334
18.95	6.58465	1.3073	-0.347342	1.65464
18.96	6.5824	1.30823	-0.347602	1.65583
18.97	6.58797	1.30915	-0.347849	1.657
18.98	6.60036	1.3101	-0.348063	1.65816
18.99	6.60302	1.31117	-0.348284	1.65945
19	6.59964	1.31217	-0.348554	1.66072
19.01	6.60371	1.31306	-0.348821	1.66188
19.02	6.6086	1.3141	-0.349068	1.66317
19.03	6.61371	1.31511	-0.349318	1.66443
19.04	6.6217	1.316	-0.349544	1.66555
19.05	6.62312	1.31713	-0.349722	1.66685
19.06	6.62322	1.31818	-0.349899	1.66807
19.07	6.63321	1.31893	-0.35011	1.66904
19.08	6.64004	1.3199	-0.350348	1.67025
19.09	6.6391	1.32096	-0.350583	1.67155
19.1	6.6412	1.32191	-0.350799	1.6727
19.11	6.64323	1.32296	-0.351007	1.67397
19.12	6.64577	1.324	-0.351207	1.67521
19.13	6.65452	1.32498	-0.351407	1.67639
19.14	6.65584	1.32595	-0.351626	1.67758
19.15	6.65342	1.32693	-0.351867	1.6788
19.16	6.66242	1.32791	-0.352126	1.68004
19.17	6.66877	1.32889	-0.352406	1.6813
19.18	6.67016	1.32998	-0.352674	1.68265
19.19	6.6786	1.33099	-0.352905	1.68389
19.2	6.6867	1.33194	-0.353148	1.68509
19.21	6.68905	1.33307	-0.353382	1.68645
19.22	6.68537	1.33414	-0.353607	1.68775
19.23	6.68329	1.33511	-0.353859	1.68897
19.24	6.69039	1.33619	-0.354085	1.69028
19.25	6.69528	1.33724	-0.354283	1.69152
19.26	6.69665	1.33817	-0.354477	1.69264
19.27	6.7016	1.33929	-0.354651	1.69394
19.28	6.70638	1.34035	-0.354845	1.6952
19.29	6.71008	1.34113	-0.355076	1.69621
19.3	6.7149	1.34216	-0.355322	1.69748
19.31	6.72547	1.34332	-0.355569	1.69889
19.32	6.73449	1.34426	-0.355831	1.70009
19.33	6.73279	1.3452	-0.35611	1.70131
19.34	6.73263	1.34619	-0.356359	1.70255
19.35	6.73602	1.34722	-0.35661	1.70383
19.36	6.7398	1.3482	-0.356911	1.70511
19.37	6.74642	1.34913	-0.357197	1.70633
19.38	6.75472	1.35023	-0.357435	1.70766
19.39	6.76388	1.35135	-0.357698	1.70905
19.4	6.76701	1.35223	-0.357978	1.71021
19.41	6.76709	1.35306	-0.358238	1.71129
19.42	6.77268	1.35416	-0.358506	1.71266
19.43	6.77854	1.35521	-0.358801	1.71401
19.44	6.78528	1.35616	-0.359085	1.71524
19.45	6.7907	1.3572	-0.359334	1.71653
19.46	6.78971	1.35816	-0.35956	1.71772
19.47	6.78859	1.35917	-0.359768	1.71893
19.48	6.79331	1.36019	-0.359963	1.72016
19.49	6.79679	1.36104	-0.360155	1.72119
19.5	6.7984	1.36207	-0.360356	1.72243
19.51	6.80736	1.36323	-0.360556	1.72379
19.52	6.81524	1.36401	-0.360734	1.72474
19.53	6.81761	1.36485	-0.3609	1.72575
19.54	6.82025	1.3661	-0.36107	1.72717
19.55	6.82254	1.36709	-0.361246	1.72834
19.56	6.82771	1.36791	-0.361413	1.72933
19.57	6.83027	1.36906	-0.361555	1.73061
19.58	6.82902	1.37011	-0.361689	1.7318
19.59	6.83545	1.37094	-0.36184	1.73278
19.6	6.84099	1.37202	-0.361998	1.73401
19.61	6.83657	1.37307	-0.362168	1.73523
19.62	6.83872	1.37397	-0.362362	1.73633
19.63	6.84682	1.37501	-0.36254	1.73755
19.64	6.84739	1.37609	-0.36268	1.73877
19.65	6.84755	1.37706	-0.362822	1.73988
19.66	6.85564	1.37806	-0.362989	1.74105
19.67	6.85946	1.37911	-0.363148	1.74226
19.68	6.85723	1.38	-0.363311	1.74331
19.69	6.86025	1.38106	-0.363501	1.74456
19.7	6.86734	1.38217	-0.36367	1.74584
19.71	6.87178	1.38299	-0.363809	1.7468
19.72	6.87503	1.38401	-0.363981	1.74799
19.73	6.87804	1.38513	-0.364177	1.74931
19.74	6.87727	1.38603	-0.364349	1.75038
19.75	6.87899	1.38693	-0.364501	1.75144
19.76	6.88463	1.38811	-0.364682	1.7528
19.77	6.88748	1.38922	-0.364888	1.7541
19.78	6.89178	1.39007	-0.365085	1.75516
19.79	6.89753	1.39114	-0.365278	1.75642
19.8	6.89676	1.39219	-0.365479	1.75767
19.81	6.89539	1.39303	-0.365707	1.75874
19.82	6.89921	1.3941	-0.365967	1.76007
19.83	6.90099	1.39523	-0.36622	1.76145
19.84	6.90448	1.39615	-0.366471	1.76262
19.85	6.91084	1.39702	-0.366725	1.76375
19.86	6.91178	1.39807	-0.366944	1.76501
19.87	6.91452	1.39913	-0.367146	1.76628
19.88	6.92203	1.40004	-0.36735	1.76739
19.89	6.92239	1.40105	-0.367537	1.76859
19.9	6.92411	1.40205	-0.367727	1.76978
19.91	6.93137	1.40303	-0.367923	1.77096
19.92	6.93118	1.40408	-0.368081	1.77216
19.93	6.92874	1.40504	-0.368224	1.77326
19.94	6.9366	1.40599	-0.36836	1.77435
19.95	6.9458	1.40703	-0.368467	1.7755
19.96	6.94921	1.40811	-0.368591	1.7767
19.97	6.95335	1.40911	-0.368716	1.77783
19.98	6.95824	1.40998	-0.368826	1.77881
[truncated: 12,145 more rows]

## Sheet: M-1-28-2
Time [s]	Load [kN]	LVDT 1 [mm]	LVDT 2 [mm]	Displacement [mm]
0	0	0	0	0
0.01	0	0	0	0
0.02	-3.5e-05	1.2e-05	0	1.2e-05
0.03	-0.001082	0.000215	2e-06	0.000213
0.04	-0.005059	0.000728	7e-06	0.000721
0.05	-0.005431	0.001093	8e-06	0.001085
0.06	0.001405	0.001132	8e-06	0.001124
0.07	0.004587	0.001111	1.3e-05	0.001098
0.08	0.004551	0.001166	-4e-06	0.00117
0.09	0.007432	0.001229	-1.9e-05	0.001248
0.1	0.006774	0.001215	1.1e-05	0.001204
0.11	0.003243	0.001268	3.2e-05	0.001236
0.12	0.007768	0.001233	2.6e-05	0.001207
0.13	0.01255	0.001099	5e-06	0.001094
0.14	0.01148	0.001119	-6e-06	0.001125
0.15	0.012436	0.001095	7e-06	0.001088
0.16	0.009591	0.000947	2.1e-05	0.000926
0.17	0.003364	0.001074	6e-06	0.001068
0.18	0.003101	0.001256	-1.6e-05	0.001272
0.19	0.000215	0.001227	-1.3e-05	0.00124
0.2	-0.001024	0.001212	4e-06	0.001208
0.21	0.000946	0.00126	5e-06	0.001255
0.22	-0.003886	0.001219	2e-06	0.001217
0.23	0.000499	0.001236	1.3e-05	0.001223
0.24	0.011662	0.001193	3e-06	0.00119
0.25	0.007535	0.00096	-1.2e-05	0.000972
0.26	0.00411	0.000832	-5e-06	0.000837
0.27	0.006674	0.000978	1e-06	0.000977
0.28	0.005381	0.000993	9e-06	0.000984
0.29	0.010774	0.000922	1.9e-05	0.000903
0.3	0.011841	0.001006	1e-05	0.000996
0.31	0.003356	0.001139	9e-06	0.00113
0.32	0.004283	0.001246	2.3e-05	0.001223
0.33	0.009933	0.001317	1.4e-05	0.001303
0.34	0.007488	0.001321	1e-06	0.00132
0.35	0.00284	0.001258	1e-06	0.001257
0.36	0.004154	0.001288	2e-06	0.001286
0.37	0.008095	0.001407	1.2e-05	0.001395
0.38	0.010479	0.001364	1.7e-05	0.001347
0.39	0.015507	0.001077	0	0.001077
0.4	0.016448	0.00086	-1.1e-05	0.000871
0.41	0.010663	0.000927	-4e-06	0.000931
0.42	0.009105	0.000997	2e-06	0.000995
0.43	0.011566	0.000984	0	0.000984
0.44	0.009358	0.000954	0	0.000954
0.45	0.007656	0.000925	7e-06	0.000918
0.46	0.010938	0.000997	6e-06	0.000991
0.47	0.006311	0.001133	-3e-06	0.001136
0.48	-0.00201	0.001181	-6e-06	0.001187
0.49	0.006304	0.001242	-5e-06	0.001247
0.5	0.013571	0.001157	-5e-06	0.001162
0.51	0.005538	0.000903	4e-06	0.000899
0.52	0.003172	0.000798	-1e-06	0.000799
0.53	0.006663	0.000739	-1.6e-05	0.000755
0.54	0.000858	0.000775	-1.8e-05	0.000793
0.55	-2.1e-05	0.000758	-1.6e-05	0.000774
0.56	0.008155	0.000774	-1e-05	0.000784
0.57	0.00995	0.001009	-2e-06	0.001011
0.58	0.011132	0.000925	-3e-06	0.000928
0.59	0.014042	0.000691	3e-06	0.000688
0.6	0.007277	0.000815	1.4e-05	0.000801
0.61	0.001127	0.000937	1.1e-05	0.000926
0.62	0.004212	0.000787	-2e-06	0.000789
0.63	0.006437	0.000678	3e-06	0.000675
0.64	0.006141	0.000792	1e-06	0.000791
0.65	0.009603	0.000916	-2.3e-05	0.000939
0.66	0.007367	0.000915	-2.1e-05	0.000936
0.67	-0.005385	0.00072	-1.1e-05	0.000731
0.68	-0.00562	0.000737	-1.9e-05	0.000756
0.69	0.00407	0.000854	-2.2e-05	0.000876
0.7	0.006065	0.000686	-1e-05	0.000696
0.71	0.006281	0.00077	0	0.00077
0.72	0.002985	0.000975	0	0.000975
0.73	-0.00171	0.000916	-9e-06	0.000925
0.74	-3e-06	0.000855	-1.3e-05	0.000868
0.75	0.002172	0.000767	3e-06	0.000764
0.76	0.003725	0.000641	1.4e-05	0.000627
0.77	0.010014	0.000756	-7e-06	0.000763
0.78	0.014719	0.000994	-1.1e-05	0.001005
0.79	0.010442	0.000867	1e-06	0.000866
0.8	0.004816	0.000804	-1e-05	0.000814
0.81	0.001506	0.000974	-1e-05	0.000984
0.82	0.00134	0.000785	6e-06	0.000779
0.83	0.001899	0.000674	0	0.000674
0.84	0.001056	0.000902	-1.6e-05	0.000918
0.85	0.006718	0.000992	-1.5e-05	0.001007
0.86	0.011901	0.000901	5e-06	0.000896
0.87	0.008247	0.000756	4e-06	0.000752
0.88	0.007459	0.000645	-9e-06	0.000654
0.89	0.007371	0.000859	-7e-06	0.000866
0.9	0.002713	0.001033	-2e-06	0.001035
0.91	0.003106	0.000795	-4e-06	0.000799
0.92	0.00902	0.000752	-8e-06	0.00076
0.93	0.01177	0.001044	0	0.001044
0.94	0.007127	0.000879	1.2e-05	0.000867
0.95	0.00273	0.000681	9e-06	0.000672
0.96	0.003603	0.001031	-8e-06	0.001039
0.97	0.002327	0.000979	-1.3e-05	0.000992
0.98	0.002602	0.000512	-2e-06	0.000514
0.99	0.005869	0.000759	-1e-06	0.00076
1	0.001047	0.001116	-1.3e-05	0.001129
1.01	-0.001606	0.000761	-2.1e-05	0.000782
1.02	0.004107	0.000708	-2.4e-05	0.000732
1.03	0.002448	0.000913	-2.5e-05	0.000938
1.04	-0.002203	0.000768	-2.4e-05	0.000792
1.05	0.006628	0.000976	-1e-05	0.000986
1.06	0.018735	0.001016	3e-06	0.001013
1.07	0.0175	0.000658	-1.5e-05	0.000673
1.08	0.008405	0.000879	-3.1e-05	0.00091
1.09	0.002705	0.001016	-2.4e-05	0.00104
1.1	0.004137	0.000637	-1.8e-05	0.000655
1.11	0.009241	0.000816	-1.7e-05	0.000833
1.12	0.01058	0.000997	-1.9e-05	0.001016
1.13	0.006471	0.000867	-1.6e-05	0.000883
1.14	0.004677	0.000935	-6e-06	0.000941
1.15	0.007564	0.000781	2e-06	0.000779
1.16	0.009491	0.000636	3e-06	0.000633
1.17	0.008136	0.000893	-7e-06	0.0009
1.18	0.006815	0.000952	-2.2e-05	0.000974
1.19	0.007449	0.000806	-2e-05	0.000826
1.2	0.006334	0.000731	-3e-06	0.000734
1.21	0.005225	0.000814	-1.1e-05	0.000825
1.22	0.000566	0.00104	-1.7e-05	0.001057
1.23	-0.003124	0.000991	-6e-06	0.000997
1.24	0.001568	0.000823	-1.6e-05	0.000839
1.25	0.004742	0.000682	-1.7e-05	0.000699
1.26	0.001471	0.000726	-1e-05	0.000736
1.27	0.000486	0.000915	-1.4e-05	0.000929
1.28	0.004479	0.000809	-5e-06	0.000814
1.29	0.005573	0.000789	-3e-06	0.000792
1.3	0.002777	0.000764	-2.9e-05	0.000793
1.31	0.005042	0.000747	-3.1e-05	0.000778
1.32	0.006268	0.000919	0	0.000919
1.33	0.000343	0.000788	0	0.000788
1.34	0.000564	0.000693	-1.4e-05	0.000707
1.35	0.004491	0.000869	2e-06	0.000867
1.36	0.00637	0.000946	1.6e-05	0.00093
1.37	0.011766	0.000779	-5e-06	0.000784
1.38	0.014281	0.000746	-2.6e-05	0.000772
1.39	0.013652	0.001003	-2.3e-05	0.001026
1.4	0.014857	0.001003	-2.1e-05	0.001024
1.41	0.01801	0.000886	-2.3e-05	0.000909
1.42	0.021156	0.000882	-1.2e-05	0.000894
1.43	0.016976	0.000648	-2e-06	0.00065
1.44	0.006979	0.00072	-1.7e-05	0.000737
1.45	0.001439	0.000976	-2.4e-05	0.001
1.46	0.001124	0.000959	-1.3e-05	0.000972
1.47	0.003082	0.000864	-2.7e-05	0.000891
1.48	0.002297	0.000901	-3.5e-05	0.000936
1.49	-0.000529	0.000931	-1.6e-05	0.000947
1.5	0.003296	0.000712	-1.5e-05	0.000727
1.51	0.003532	0.000707	-2.7e-05	0.000734
1.52	-0.004067	0.000854	-2e-05	0.000874
1.53	-0.000832	0.000831	-1e-05	0.000841
1.54	0.005673	0.000998	-1e-05	0.001008
1.55	0.003846	0.000864	-1.2e-05	0.000876
1.56	0.00606	0.000608	-1.2e-05	0.00062
1.57	0.00656	0.000814	-5e-06	0.000819
1.58	-0.000803	0.000974	3e-06	0.000971
1.59	0.000881	0.000987	-1.1e-05	0.000998
1.6	0.010069	0.000823	-2.5e-05	0.000848
1.61	0.010793	0.000835	-2.5e-05	0.00086
1.62	0.005796	0.000935	-2.9e-05	0.000964
1.63	0.003392	0.000753	-1.4e-05	0.000767
1.64	0.009813	0.00083	2e-06	0.000828
1.65	0.017391	0.000863	-1.6e-05	0.000879
1.66	0.014913	0.000694	-2.4e-05	0.000718
1.67	0.010323	0.000725	-2.1e-05	0.000746
1.68	0.012681	0.000748	-2.6e-05	0.000774
1.69	0.015001	0.000854	-2.2e-05	0.000876
1.7	0.012329	0.000869	-2.5e-05	0.000894
1.71	0.011863	0.000704	-3.5e-05	0.000739
1.72	0.00879	0.000724	-2e-05	0.000744
1.73	0.00071	0.000948	-1.5e-05	0.000963
1.74	0.003759	0.000906	-1.7e-05	0.000923
1.75	0.013249	0.000769	-8e-06	0.000777
1.76	0.0134	0.000903	-2.3e-05	0.000926
1.77	0.007112	0.00093	-4e-05	0.00097
1.78	0.008339	0.000922	-5e-05	0.000972
1.79	0.016954	0.000713	-5.6e-05	0.000769
1.8	0.017635	0.000585	-3.4e-05	0.000619
1.81	0.013447	0.000857	-7e-06	0.000864
1.82	0.014966	0.000898	-8e-06	0.000906
1.83	0.015142	0.000961	-2.3e-05	0.000984
1.84	0.012636	0.001064	-1.9e-05	0.001083
1.85	0.010578	0.000687	-1.6e-05	0.000703
1.86	0.009567	0.000486	-3.5e-05	0.000521
1.87	0.00961	0.000826	-3.9e-05	0.000865
1.88	0.009156	0.000992	-1.8e-05	0.00101
1.89	0.009985	0.000803	-2.2e-05	0.000825
1.9	0.010622	0.000759	-3.3e-05	0.000792
1.91	0.00824	0.000895	-2.3e-05	0.000918
1.92	0.006021	0.000967	-1.6e-05	0.000983
1.93	0.008118	0.000922	-2.2e-05	0.000944
1.94	0.013481	0.000808	-3.1e-05	0.000839
1.95	0.012083	0.00078	-2.6e-05	0.000806
1.96	0.005289	0.000841	-1.2e-05	0.000853
1.97	0.007618	0.000828	-3.3e-05	0.000861
1.98	0.016441	0.000774	-5.7e-05	0.000831
1.99	0.013827	0.000727	-2.9e-05	0.000756
2	0.000986	0.000904	-1.4e-05	0.000918
2.01	0.001205	0.001035	-3.2e-05	0.001067
2.02	0.011186	0.000826	-3.6e-05	0.000862
2.03	0.014145	0.000755	-2.6e-05	0.000781
2.04	0.012593	0.000796	-2.5e-05	0.000821
2.05	0.008539	0.000876	-3.1e-05	0.000907
2.06	0.00117	0.000964	-3.4e-05	0.000998
2.07	-0.001288	0.000904	-3.9e-05	0.000943
2.08	0.002232	0.000894	-2.8e-05	0.000922
2.09	0.004374	0.000773	-2e-06	0.000775
2.1	0.005127	0.000728	-8e-06	0.000736
2.11	0.005099	0.00084	-3.5e-05	0.000875
2.12	0.006063	0.000886	-3.9e-05	0.000925
2.13	0.008916	0.00091	-2.5e-05	0.000935
2.14	0.007921	0.00089	-1.9e-05	0.000909
2.15	0.009101	0.000822	-4.2e-05	0.000864
2.16	0.012674	0.000755	-5.4e-05	0.000809
2.17	0.010477	0.000886	-2.7e-05	0.000913
2.18	0.009662	0.000935	-1.3e-05	0.000948
2.19	0.012546	0.000835	-3e-05	0.000865
2.2	0.012327	0.000966	-4e-05	0.001006
2.21	0.011598	0.000919	-3.5e-05	0.000954
2.22	0.009008	0.000705	-3e-05	0.000735
2.23	0.007082	0.000881	-3.4e-05	0.000915
2.24	0.010343	0.000874	-3.7e-05	0.000911
2.25	0.012109	0.000698	-3.2e-05	0.00073
2.26	0.013505	0.0008	-1.7e-05	0.000817
2.27	0.016721	0.000881	-2e-05	0.000901
2.28	0.014292	0.000775	-4.9e-05	0.000824
2.29	0.006452	0.000729	-4.3e-05	0.000772
2.3	0.008102	0.000844	-1.7e-05	0.000861
2.31	0.016621	0.000873	-3.2e-05	0.000905
2.32	0.01434	0.000845	-4e-05	0.000885
2.33	0.007694	0.000901	-1e-05	0.000911
2.34	0.008132	0.000915	-2.5e-05	0.00094
2.35	0.007024	0.000849	-5e-05	0.000899
2.36	-0.001807	0.000687	-2.7e-05	0.000714
2.37	-0.001935	0.000721	-1.6e-05	0.000737
2.38	0.007537	0.000971	-2.4e-05	0.000995
2.39	0.005911	0.00085	-3.1e-05	0.000881
2.4	0.002268	0.00061	-4.3e-05	0.000653
2.41	0.006968	0.000758	-3.6e-05	0.000794
2.42	0.011362	0.000936	-2.6e-05	0.000962
2.43	0.011473	0.000926	-3.2e-05	0.000958
2.44	0.009882	0.000896	-3.2e-05	0.000928
2.45	0.011064	0.000878	-2.6e-05	0.000904
2.46	0.010969	0.000816	-2.2e-05	0.000838
2.47	0.003843	0.000804	-2.6e-05	0.00083
2.48	-0.000426	0.000846	-3.4e-05	0.00088
2.49	0.00551	0.000817	-3.6e-05	0.000853
2.5	0.008175	0.000763	-3.4e-05	0.000797
2.51	0.004387	0.00073	-3.8e-05	0.000768
2.52	0.004707	0.000821	-4.6e-05	0.000867
2.53	0.003979	0.000873	-4.5e-05	0.000918
2.54	-0.002017	0.000846	-4.5e-05	0.000891
2.55	-0.004483	0.000917	-5.2e-05	0.000969
2.56	-0.002282	0.000902	-4.5e-05	0.000947
2.57	0.000674	0.000829	-3.1e-05	0.00086
2.58	-0.001489	0.000845	-3.6e-05	0.000881
2.59	-0.006235	0.000767	-4.5e-05	0.000812
2.6	-0.001726	0.000703	-4.1e-05	0.000744
2.61	0.00535	0.000964	-2.4e-05	0.000988
2.62	0.005433	0.001004	-1.9e-05	0.001023
2.63	0.003109	0.000804	-3.5e-05	0.000839
2.64	0.002597	0.000743	-3.7e-05	0.00078
2.65	0.001756	0.000755	-3.5e-05	0.00079
2.66	-0.00067	0.000875	-3.9e-05	0.000914
2.67	-0.000689	0.000935	-3.9e-05	0.000974
2.68	0.003383	0.000919	-4.4e-05	0.000963
2.69	0.004292	0.000852	-4.1e-05	0.000893
2.7	0.000882	0.000683	-2.1e-05	0.000704
2.71	-0.004628	0.000822	-1.9e-05	0.000841
2.72	-0.005412	0.000931	-5.2e-05	0.000983
2.73	0.001227	0.000847	-6.3e-05	0.00091
2.74	0.004277	0.000942	-2.5e-05	0.000967
2.75	0.001363	0.000885	-1e-05	0.000895
2.76	0.002739	0.000699	-4.4e-05	0.000743
2.77	0.005296	0.000743	-5.7e-05	0.0008
2.78	0.004131	0.001	-3.2e-05	0.001032
2.79	0.003446	0.00103	-2.8e-05	0.001058
2.8	-0.000829	0.000772	-4e-05	0.000812
2.81	-0.001022	0.00085	-3.6e-05	0.000886
2.82	0.000873	0.000804	-3e-05	0.000834
2.83	-0.003433	0.000602	-3e-05	0.000632
2.84	-0.000227	0.000956	-3.8e-05	0.000994
2.85	0.006522	0.001062	-3.6e-05	0.001098
2.86	0.003509	0.00081	-4e-05	0.00085
2.87	0.002788	0.000824	-5.6e-05	0.00088
2.88	0.009346	0.00099	-3.1e-05	0.001021
2.89	0.006641	0.000968	-6e-06	0.000974
2.9	-0.000307	0.000889	-4.6e-05	0.000935
2.91	0.000345	0.000819	-5.8e-05	0.000877
2.92	-0.000138	0.000766	-1.6e-05	0.000782
2.93	-0.002816	0.000934	-2.2e-05	0.000956
2.94	-0.003361	0.000945	-4.8e-05	0.000993
2.95	-0.002802	0.000787	-4.2e-05	0.000829
2.96	0.000658	0.00073	-4.7e-05	0.000777
2.97	0.001849	0.000644	-4.8e-05	0.000692
2.98	-0.001142	0.000837	-3.3e-05	0.00087
2.99	-0.003163	0.000982	-4.2e-05	0.001024
3	-0.003785	0.00088	-3.4e-05	0.000914
3.01	-0.002101	0.000847	-1.4e-05	0.000861
3.02	0.00013	0.000805	-2.8e-05	0.000833
3.03	0.004567	0.000742	-3.1e-05	0.000773
3.04	0.010538	0.000692	-1.9e-05	0.000711
3.05	0.004187	0.00093	-2.3e-05	0.000953
3.06	-0.002278	0.000982	-3.1e-05	0.001013
3.07	0.002366	0.000658	-4.3e-05	0.000701
3.08	0.004146	0.000811	-5.5e-05	0.000866
3.09	0.000386	0.001022	-4.7e-05	0.001069
3.1	-0.001437	0.000815	-4.3e-05	0.000858
3.11	0.000713	0.00079	-5.9e-05	0.000849
3.12	0.002392	0.000796	-6.3e-05	0.000859
3.13	0.001412	0.000728	-3.6e-05	0.000764
3.14	0.000707	0.000952	-3e-05	0.000982
3.15	0.002557	0.000954	-5.1e-05	0.001005
3.16	-0.001736	0.000603	-4.4e-05	0.000647
3.17	-0.006588	0.000835	-3.6e-05	0.000871
3.18	0.002019	0.001107	-5.3e-05	0.00116
3.19	0.005592	0.000824	-4.9e-05	0.000873
3.2	0.001253	0.000859	-3.5e-05	0.000894
3.21	0.004288	0.00105	-4.6e-05	0.001096
3.22	0.001003	0.000851	-4.5e-05	0.000896
3.23	-0.006195	0.000659	-4.2e-05	0.000701
3.24	0.002092	0.000802	-4.6e-05	0.000848
3.25	0.010679	0.00089	-4.2e-05	0.000932
3.26	0.007445	0.000816	-4.1e-05	0.000857
3.27	0.006563	0.000944	-4.4e-05	0.000988
3.28	0.005361	0.000982	-3.9e-05	0.001021
3.29	-0.002787	0.000773	-3.9e-05	0.000812
3.3	-0.000418	0.000637	-5.2e-05	0.000689
3.31	0.008135	0.000822	-5.7e-05	0.000879
3.32	0.002295	0.000852	-4.4e-05	0.000896
3.33	0.000245	0.000641	-4.5e-05	0.000686
3.34	0.009926	0.000887	-4.6e-05	0.000933
3.35	0.011454	0.001086	-3.9e-05	0.001125
3.36	0.007084	0.000781	-3.4e-05	0.000815
3.37	0.003953	0.000669	-2.4e-05	0.000693
3.38	0.000623	0.000796	-2.6e-05	0.000822
3.39	0.002281	0.000836	-3.8e-05	0.000874
3.4	0.007728	0.000875	-3.7e-05	0.000912
3.41	0.009788	0.000928	-4.3e-05	0.000971
3.42	0.010324	0.000853	-5.8e-05	0.000911
3.43	0.013156	0.000995	-6.3e-05	0.001058
3.44	0.016994	0.000907	-6.3e-05	0.00097
3.45	0.013759	0.000534	-4.9e-05	0.000583
3.46	0.006133	0.000877	-4.8e-05	0.000925
3.47	0.006548	0.001127	-4.8e-05	0.001175
3.48	0.008658	0.000961	-4.2e-05	0.001003
3.49	0.005491	0.000843	-4.5e-05	0.000888
3.5	0.006214	0.000676	-3.6e-05	0.000712
3.51	0.010757	0.000854	-4.2e-05	0.000896
3.52	0.010665	0.000948	-6.9e-05	0.001017
3.53	0.010475	0.000944	-6.7e-05	0.001011
3.54	0.010076	0.000915	-5.4e-05	0.000969
3.55	0.005943	0.000534	-5.3e-05	0.000587
3.56	0.003976	0.00082	-5.4e-05	0.000874
3.57	0.00414	0.001237	-5.4e-05	0.001291
3.58	0.004905	0.000619	-5.5e-05	0.000674
3.59	0.00527	0.00054	-6.1e-05	0.000601
3.6	0.008603	0.001076	-6.8e-05	0.001144
3.61	0.014782	0.000993	-5.9e-05	0.001052
3.62	0.012359	0.000702	-4.3e-05	0.000745
3.63	0.005092	0.000851	-4.4e-05	0.000895
3.64	0.006341	0.000995	-4.9e-05	0.001044
3.65	0.010614	0.000785	-5e-05	0.000835
3.66	0.011901	0.000855	-5.2e-05	0.000907
3.67	0.013087	0.000938	-6.1e-05	0.000999
3.68	0.008787	0.000864	-7.1e-05	0.000935
3.69	0.0007	0.001005	-5.6e-05	0.001061
3.7	-0.001924	0.000852	-2.9e-05	0.000881
3.71	0.002191	0.000642	-4.3e-05	0.000685
3.72	0.007919	0.000884	-5.7e-05	0.000941
3.73	0.009417	0.000912	-3.5e-05	0.000947
3.74	0.011864	0.000736	-2.9e-05	0.000765
3.75	0.012682	0.00088	-4.9e-05	0.000929
3.76	0.004092	0.000918	-5.6e-05	0.000974
3.77	0.000903	0.00081	-4.1e-05	0.000851
3.78	0.004931	0.000866	-4e-05	0.000906
3.79	0.004236	0.000876	-5.1e-05	0.000927
3.8	0.004616	0.00092	-5e-05	0.00097
3.81	0.007894	0.000929	-4.5e-05	0.000974
3.82	0.009754	0.000605	-4.2e-05	0.000647
3.83	0.010723	0.000782	-4.1e-05	0.000823
3.84	0.010472	0.001016	-5.2e-05	0.001068
3.85	0.011974	0.000834	-7.7e-05	0.000911
3.86	0.0114	0.000864	-6.9e-05	0.000933
3.87	0.004631	0.000844	-2.6e-05	0.00087
3.88	0.004616	0.0009	-2.1e-05	0.000921
3.89	0.010576	0.000987	-4.5e-05	0.001032
3.9	0.009199	0.000913	-6e-05	0.000973
3.91	0.00553	0.000784	-7e-05	0.000854
3.92	0.004741	0.000691	-6.7e-05	0.000758
3.93	0.003151	0.00088	-4.8e-05	0.000928
3.94	-0.001232	0.000939	-3.1e-05	0.00097
3.95	-0.002285	0.000831	-3.8e-05	0.000869
3.96	0.000577	0.000803	-5.5e-05	0.000858
3.97	0.004446	0.000738	-5.8e-05	0.000796
3.98	0.008294	0.000872	-5.4e-05	0.000926
3.99	0.00931	0.001029	-3e-05	0.001059
4	0.00936	0.001029	-3.4e-05	0.001063
4.01	0.005905	0.000791	-8.6e-05	0.000877
4.02	-0.004309	0.000606	-8.5e-05	0.000691
4.03	-0.008779	0.000802	-3.8e-05	0.00084
4.04	-0.002913	0.00089	-3.3e-05	0.000923
4.05	-0.001538	0.000846	-3.6e-05	0.000882
4.06	-0.005033	0.000817	-4.3e-05	0.00086
4.07	-0.004442	0.000956	-6.4e-05	0.00102
4.08	0.001283	0.001037	-5.7e-05	0.001094
4.09	0.007252	0.000901	-5e-05	0.000951
4.1	0.009144	0.000851	-5.9e-05	0.00091
4.11	0.007244	0.000798	-5e-05	0.000848
4.12	0.00227	0.000951	-3.1e-05	0.000982
4.13	-0.004165	0.000931	-3e-05	0.000961
4.14	-0.006444	0.000685	-4.5e-05	0.00073
4.15	-0.007034	0.000877	-5.7e-05	0.000934
4.16	-0.002949	0.001012	-6e-05	0.001072
4.17	0.003451	0.000697	-6e-05	0.000757
4.18	0.003171	0.000718	-6e-05	0.000778
4.19	0.004321	0.000876	-5.3e-05	0.000929
4.2	0.00783	0.000686	-4.2e-05	0.000728
4.21	0.005957	0.00085	-4.7e-05	0.000897
4.22	0.003343	0.001091	-6.8e-05	0.001159
4.23	0.002297	0.000732	-5.7e-05	0.000789
4.24	-0.000839	0.000747	-3.5e-05	0.000782
4.25	-0.001712	0.001019	-4.5e-05	0.001064
4.26	0.002634	0.000773	-5.3e-05	0.000826
4.27	0.004994	0.000866	-3.8e-05	0.000904
4.28	0.005247	0.001043	-4.1e-05	0.001084
4.29	0.006482	0.000794	-6.2e-05	0.000856
4.3	0.000489	0.000684	-5.8e-05	0.000742
4.31	-0.002291	0.000977	-4.9e-05	0.001026
4.32	0.007054	0.001016	-6.5e-05	0.001081
4.33	0.008874	0.000744	-7.4e-05	0.000818
4.34	0.006646	0.000739	-6.3e-05	0.000802
4.35	0.011357	0.000794	-5.9e-05	0.000853
4.36	0.007723	0.000871	-6.2e-05	0.000933
4.37	-0.001213	0.00082	-5.3e-05	0.000873
4.38	0.003246	0.000802	-3.8e-05	0.00084
4.39	0.01202	0.0009	-4.7e-05	0.000947
4.4	0.010858	0.000813	-7.7e-05	0.00089
4.41	0.007792	0.000946	-9.2e-05	0.001038
4.42	0.008639	0.000905	-6.8e-05	0.000973
4.43	0.007445	0.000723	-4.7e-05	0.00077
4.44	0.00485	0.000843	-5.7e-05	0.0009
4.45	0.003424	0.000808	-5.7e-05	0.000865
4.46	0.000636	0.000771	-5.1e-05	0.000822
4.47	-0.001744	0.00082	-6e-05	0.00088
4.48	-0.001428	0.000848	-6.1e-05	0.000909
4.49	0.000946	0.000818	-5.5e-05	0.000873
4.5	0.006159	0.000755	-4.6e-05	0.000801
4.51	0.010239	0.000887	-6.4e-05	0.000951
4.52	0.005356	0.000778	-8.2e-05	0.00086
4.53	-0.000698	0.00075	-7e-05	0.00082
4.54	-0.000934	0.000996	-6.1e-05	0.001057
4.55	-0.00208	0.000912	-6.2e-05	0.000974
4.56	-0.000802	0.000808	-5.7e-05	0.000865
4.57	0.005108	0.000911	-5e-05	0.000961
4.58	0.004407	0.000875	-6.2e-05	0.000937
4.59	-0.000689	0.000722	-7.9e-05	0.000801
4.6	0.003872	0.000836	-7e-05	0.000906
4.61	0.01098	0.000926	-5.6e-05	0.000982
4.62	0.01053	0.000709	-6e-05	0.000769
4.63	0.013008	0.000776	-6.7e-05	0.000843
4.64	0.019559	0.000907	-6.1e-05	0.000968
4.65	0.019463	0.000723	-4.6e-05	0.000769
4.66	0.021128	0.000746	-4.4e-05	0.00079
4.67	0.022671	0.000873	-6.3e-05	0.000936
4.68	0.019697	0.000881	-7.2e-05	0.000953
4.69	0.018862	0.000862	-5.4e-05	0.000916
4.7	0.012156	0.000895	-5.3e-05	0.000948
4.71	0.005866	0.000983	-6.6e-05	0.001049
4.72	0.010495	0.00078	-6.1e-05	0.000841
4.73	0.014651	0.000696	-5.8e-05	0.000754
4.74	0.016807	0.000887	-6.4e-05	0.000951
4.75	0.020312	0.000802	-5.7e-05	0.000859
4.76	0.019069	0.00079	-5.3e-05	0.000843
4.77	0.014542	0.000956	-6.7e-05	0.001023
4.78	0.013719	0.00083	-7.9e-05	0.000909
4.79	0.014672	0.000842	-7.7e-05	0.000919
4.8	0.007738	0.000963	-6.4e-05	0.001027
4.81	-0.000769	0.000883	-4.8e-05	0.000931
4.82	-0.000366	0.00085	-4.2e-05	0.000892
4.83	0.001466	0.000798	-5.5e-05	0.000853
4.84	0.003679	0.000719	-7.5e-05	0.000794
4.85	0.004723	0.000923	-7.6e-05	0.000999
4.86	-0.002465	0.000872	-5.9e-05	0.000931
4.87	-0.003494	0.000648	-4.9e-05	0.000697
4.88	0.005577	0.000827	-4.5e-05	0.000872
4.89	0.005759	0.000834	-5e-05	0.000884
4.9	-0.001023	0.000716	-6.9e-05	0.000785
4.91	0.001541	0.000898	-6.8e-05	0.000966
4.92	0.007382	0.00098	-5.8e-05	0.001038
4.93	0.003647	0.000817	-7e-05	0.000887
4.94	-0.001793	0.000719	-7.3e-05	0.000792
4.95	-0.000131	0.000832	-5.9e-05	0.000891
4.96	0.004216	0.000931	-6.5e-05	0.000996
4.97	0.005109	0.000831	-8.8e-05	0.000919
4.98	0.002567	0.000688	-8.3e-05	0.000771
4.99	-0.002195	0.000851	-5.4e-05	0.000905
5	-0.006013	0.001028	-4.9e-05	0.001077
5.01	-0.003682	0.000844	-6.8e-05	0.000912
5.02	0.004057	0.000751	-6.4e-05	0.000815
5.03	0.007589	0.000798	-4.6e-05	0.000844
5.04	0.005015	0.000785	-6.4e-05	0.000849
5.05	0.00423	0.000866	-7.6e-05	0.000942
5.06	0.003221	0.000845	-5.4e-05	0.000899
5.07	-0.001101	0.000827	-5.1e-05	0.000878
5.08	0.000155	0.000859	-5.9e-05	0.000918
5.09	0.003996	0.000907	-5.8e-05	0.000965
5.1	0.002508	0.000915	-6.4e-05	0.000979
5.11	-0.00096	0.000826	-8.3e-05	0.000909
5.12	-0.000859	0.000934	-8.7e-05	0.001021
5.13	0.001567	0.000877	-6.5e-05	0.000942
5.14	0.001681	0.000662	-6.3e-05	0.000725
5.15	0.001587	0.000808	-7.3e-05	0.000881
5.16	0.001142	0.000934	-7e-05	0.001004
5.17	0.000595	0.000885	-8.4e-05	0.000969
5.18	0.002181	0.000878	-8.3e-05	0.000961
5.19	0.00264	0.000855	-6.5e-05	0.00092
5.2	0.00503	0.00075	-6.3e-05	0.000813
5.21	0.010653	0.000798	-5.6e-05	0.000854
5.22	0.012477	0.000879	-4.9e-05	0.000928
5.23	0.011974	0.000848	-5.4e-05	0.000902
5.24	0.011613	0.000917	-5.3e-05	0.00097
5.25	0.005801	0.0007	-4.8e-05	0.000748
5.26	-0.003177	0.00058	-5.2e-05	0.000632
5.27	-0.006729	0.000951	-5.8e-05	0.001009
5.28	-0.006541	0.000985	-6.2e-05	0.001047
5.29	-0.006595	0.000806	-7.3e-05	0.000879
5.3	-0.005045	0.000714	-8.1e-05	0.000795
5.31	-0.00417	0.000795	-6.5e-05	0.00086
5.32	-0.002947	0.001025	-5.5e-05	0.00108
5.33	-0.002068	0.000887	-7.2e-05	0.000959
5.34	-0.004681	0.000553	-7.9e-05	0.000632
5.35	-0.000768	0.000659	-7e-05	0.000729
5.36	0.006352	0.000871	-5.5e-05	0.000926
5.37	0.002301	0.000847	-5.5e-05	0.000902
5.38	0.000889	0.000913	-6.6e-05	0.000979
5.39	0.007515	0.000899	-6e-05	0.000959
5.4	0.008663	0.000892	-4.2e-05	0.000934
5.41	0.005084	0.000825	-5.6e-05	0.000881
5.42	0.004145	0.000633	-8e-05	0.000713
5.43	0.006264	0.000858	-6.9e-05	0.000927
5.44	0.004183	0.000929	-6.3e-05	0.000992
5.45	-0.001381	0.000789	-6.8e-05	0.000857
5.46	0.00258	0.000874	-5.6e-05	0.00093
5.47	0.00932	0.000904	-5.4e-05	0.000958
5.48	0.005952	0.000819	-6.7e-05	0.000886
5.49	0.002227	0.000787	-6.7e-05	0.000854
5.5	0.003923	0.000882	-6.5e-05	0.000947
5.51	0.003302	0.000888	-7.5e-05	0.000963
5.52	0.00104	0.000827	-8.2e-05	0.000909
5.53	0.002463	0.000878	-7.4e-05	0.000952
5.54	0.006991	0.000901	-6.7e-05	0.000968
5.55	0.008886	0.000628	-6.7e-05	0.000695
5.56	0.003563	0.000717	-7.6e-05	0.000793
5.57	1e-06	0.001098	-8e-05	0.001178
5.58	-0.000324	0.000884	-6.5e-05	0.000949
5.59	0.000384	0.000624	-6.1e-05	0.000685
5.6	0.005948	0.000762	-7.3e-05	0.000835
5.61	0.007987	0.000911	-7.3e-05	0.000984
5.62	0.006493	0.000848	-7.4e-05	0.000922
5.63	0.006651	0.000797	-7.5e-05	0.000872
5.64	0.005595	0.001069	-6.5e-05	0.001134
5.65	0.003461	0.001036	-6.3e-05	0.001099
5.66	0.004495	0.00072	-7.5e-05	0.000795
5.67	0.011332	0.00069	-7.1e-05	0.000761
5.68	0.01577	0.000724	-6.2e-05	0.000786
5.69	0.011545	0.000901	-6.8e-05	0.000969
5.7	0.008763	0.000979	-6.9e-05	0.001048
5.71	0.008348	0.00086	-7e-05	0.00093
5.72	0.006084	0.00077	-7.9e-05	0.000849
5.73	0.006807	0.000875	-7.9e-05	0.000954
5.74	0.006535	0.000875	-6.3e-05	0.000938
5.75	0.006609	0.000693	-6.4e-05	0.000757
5.76	0.012446	0.000863	-9.3e-05	0.000956
5.77	0.015282	0.001066	-9.7e-05	0.001163
5.78	0.009113	0.000805	-7.7e-05	0.000882
5.79	0.003353	0.000673	-9e-05	0.000763
5.8	0.004611	0.000731	-9.1e-05	0.000822
5.81	0.007304	0.000746	-5.4e-05	0.0008
5.82	0.007666	0.00078	-5.7e-05	0.000837
5.83	0.007116	0.00083	-8e-05	0.00091
5.84	0.004787	0.000899	-6.7e-05	0.000966
5.85	0.003674	0.000836	-6.9e-05	0.000905
5.86	0.007571	0.000913	-9e-05	0.001003
5.87	0.007285	0.000898	-7e-05	0.000968
5.88	0.004114	0.000687	-6.6e-05	0.000753
5.89	0.008583	0.000682	-9.4e-05	0.000776
5.9	0.011635	0.000826	-8.9e-05	0.000915
5.91	0.005267	0.000925	-7.2e-05	0.000997
5.92	0.003376	0.000854	-7.6e-05	0.00093
5.93	0.006108	0.000821	-8.6e-05	0.000907
5.94	0.004734	0.000883	-7.7e-05	0.00096
5.95	0.001737	0.000871	-6.3e-05	0.000934
5.96	0.000782	0.000747	-8.1e-05	0.000828
5.97	-0.000345	0.00078	-9.4e-05	0.000874
5.98	-0.002011	0.000871	-7.4e-05	0.000945
5.99	0.002221	0.000926	-6.5e-05	0.000991
6	0.009462	0.001026	-7e-05	0.001096
6.01	0.010683	0.000917	-6.5e-05	0.000982
6.02	0.008413	0.000715	-6.2e-05	0.000777
6.03	0.010235	0.00087	-7.6e-05	0.000946
6.04	0.009039	0.000966	-9.1e-05	0.001057
6.05	0.00633	0.000701	-9.3e-05	0.000794
6.06	0.009026	0.000597	-8.7e-05	0.000684
6.07	0.011001	0.000886	-6.6e-05	0.000952
6.08	0.008477	0.001119	-5e-05	0.001169
6.09	0.006659	0.001482	-6.8e-05	0.00155
6.1	0.009885	0.00262	-8.3e-05	0.002703
6.11	0.010692	0.0037	-7.5e-05	0.003775
6.12	0.006954	0.004481	-7.7e-05	0.004558
6.13	0.007321	0.005553	-6.9e-05	0.005622
6.14	0.019461	0.006405	-4.8e-05	0.006453
6.15	0.02799	0.007018	-7e-05	0.007088
6.16	0.024009	0.007711	-0.0001	0.007811
6.17	0.025479	0.008053	-7.8e-05	0.008131
6.18	0.028282	0.008191	-6.8e-05	0.008259
6.19	0.024729	0.008699	-8.5e-05	0.008784
6.2	0.023271	0.009332	-8e-05	0.009412
6.21	0.025887	0.009759	-7e-05	0.009829
6.22	0.03092	0.010492	-6.4e-05	0.010556
6.23	0.037868	0.011532	-7e-05	0.011602
6.24	0.045742	0.012358	-8.2e-05	0.01244
6.25	0.05248	0.013125	-6.8e-05	0.013193
6.26	0.055624	0.014111	-5.6e-05	0.014167
6.27	0.057016	0.015077	-6.4e-05	0.015141
6.28	0.059953	0.016073	-6.5e-05	0.016138
6.29	0.063782	0.017019	-5.7e-05	0.017076
6.3	0.068083	0.017737	-5.4e-05	0.017791
6.31	0.073433	0.018838	-6e-05	0.018898
6.32	0.075818	0.020285	-6.2e-05	0.020347
6.33	0.082527	0.021391	-6.7e-05	0.021458
6.34	0.09364	0.022434	-7.9e-05	0.022513
6.35	0.093937	0.023512	-7e-05	0.023582
6.36	0.090374	0.024342	-6.7e-05	0.024409
6.37	0.100292	0.025407	-8.6e-05	0.025493
6.38	0.111844	0.026705	-7.4e-05	0.026779
6.39	0.110191	0.027665	-6e-05	0.027725
6.4	0.10666	0.028565	-8.3e-05	0.028648
6.41	0.108305	0.029576	-0.000112	0.029688
6.42	0.112794	0.030429	-0.000107	0.030536
6.43	0.120473	0.031461	-9e-05	0.031551
6.44	0.122869	0.032806	-9.8e-05	0.032904
6.45	0.126328	0.033818	-8.9e-05	0.033907
6.46	0.13461	0.034564	-7.5e-05	0.034639
6.47	0.136058	0.035469	-8.8e-05	0.035557
6.48	0.138311	0.036461	-8.3e-05	0.036544
6.49	0.146684	0.037573	-8.5e-05	0.037658
6.5	0.151963	0.038768	-0.000111	0.038879
6.51	0.157476	0.039785	-0.000104	0.039889
6.52	0.16783	0.04071	-8.4e-05	0.040794
6.53	0.173286	0.041604	-9.4e-05	0.041698
6.54	0.175062	0.0425	-0.000104	0.042604
6.55	0.177515	0.043686	-9e-05	0.043776
6.56	0.178097	0.044868	-9.2e-05	0.04496
6.57	0.178511	0.04561	-0.000106	0.045716
6.58	0.183694	0.04649	-0.000109	0.046599
6.59	0.191772	0.047708	-0.000111	0.047819
6.6	0.20008	0.048665	-0.000119	0.048784
6.61	0.206403	0.049646	-0.000115	0.049761
6.62	0.206818	0.050863	-0.000105	0.050968
6.63	0.206913	0.051762	-0.000122	0.051884
6.64	0.215144	0.052576	-0.00013	0.052706
6.65	0.225602	0.053702	-0.000115	0.053817
6.66	0.234532	0.05481	-0.000116	0.054926
6.67	0.242771	0.055882	-0.000127	0.056009
6.68	0.246041	0.056923	-0.000132	0.057055
6.69	0.245643	0.057832	-0.000126	0.057958
6.7	0.250776	0.058841	-0.000128	0.058969
6.71	0.263807	0.060005	-0.000144	0.060149
6.72	0.272185	0.06102	-0.000145	0.061165
6.73	0.27209	0.061921	-0.000138	0.062059
6.74	0.275284	0.063034	-0.00013	0.063164
6.75	0.285204	0.064178	-0.000129	0.064307
6.76	0.292346	0.06514	-0.000147	0.065287
6.77	0.296112	0.066254	-0.00016	0.066414
6.78	0.298467	0.067384	-0.000161	0.067545
6.79	0.297742	0.068237	-0.000157	0.068394
6.8	0.301563	0.069315	-0.000152	0.069467
6.81	0.312059	0.070554	-0.000149	0.070703
6.82	0.313299	0.071551	-0.00015	0.071701
6.83	0.312705	0.072511	-0.000171	0.072682
6.84	0.321362	0.073388	-0.000184	0.073572
6.85	0.326634	0.074133	-0.000169	0.074302
6.86	0.330609	0.075166	-0.000172	0.075338
6.87	0.341212	0.076389	-0.00018	0.076569
6.88	0.346931	0.077324	-0.000158	0.077482
6.89	0.346012	0.078252	-0.000147	0.078399
6.9	0.34929	0.079438	-0.000169	0.079607
6.91	0.352832	0.080524	-0.000181	0.080705
6.92	0.358997	0.081434	-0.000182	0.081616
6.93	0.372539	0.082476	-0.000185	0.082661
6.94	0.377549	0.083445	-0.000187	0.083632
6.95	0.375773	0.084243	-0.000191	0.084434
6.96	0.380164	0.085293	-0.000188	0.085481
6.97	0.380695	0.086462	-0.000187	0.086649
6.98	0.378603	0.087427	-0.000199	0.087626
6.99	0.385217	0.08846	-0.000197	0.088657
7	0.395737	0.089505	-0.000196	0.089701
7.01	0.405449	0.09038	-0.000215	0.090595
7.02	0.41117	0.091468	-0.000215	0.091683
7.03	0.410628	0.092653	-0.000198	0.092851
7.04	0.410016	0.093471	-0.000199	0.09367
7.05	0.416082	0.094432	-0.000208	0.09464
7.06	0.422726	0.095637	-0.000213	0.09585
7.07	0.424189	0.096527	-0.000212	0.096739
7.08	0.429561	0.097494	-0.000219	0.097713
7.09	0.437602	0.098755	-0.000233	0.098988
7.1	0.441736	0.099764	-0.000233	0.099997
7.11	0.44766	0.100719	-0.000238	0.100957
7.12	0.455509	0.101959	-0.000258	0.102217
7.13	0.455906	0.102978	-0.000258	0.103236
7.14	0.456074	0.103777	-0.000241	0.104018
7.15	0.466831	0.104834	-0.000243	0.105077
7.16	0.476597	0.105822	-0.000253	0.106075
7.17	0.479087	0.106786	-0.000255	0.107041
7.18	0.481618	0.108116	-0.000261	0.108377
7.19	0.480055	0.109164	-0.000257	0.109421
7.2	0.478137	0.109912	-0.000245	0.110157
7.21	0.486708	0.110997	-0.000261	0.111258
7.22	0.49858	0.111943	-0.000279	0.112222
7.23	0.507203	0.112753	-0.000275	0.113028
7.24	0.517495	0.113964	-0.000278	0.114242
7.25	0.525443	0.115133	-0.000279	0.115412
7.26	0.525652	0.115972	-0.000277	0.116249
7.27	0.527501	0.116996	-0.000298	0.117294
7.28	0.538865	0.118169	-0.000309	0.118478
7.29	0.547512	0.119041	-0.000306	0.119347
7.3	0.551778	0.119935	-0.000327	0.120262
7.31	0.562115	0.121023	-0.000338	0.121361
7.32	0.566891	0.121954	-0.000314	0.122268
7.33	0.562055	0.122824	-0.000308	0.123132
7.34	0.568344	0.123881	-0.000336	0.124217
7.35	0.5794	0.125	-0.000342	0.125342
7.36	0.583601	0.125986	-0.00034	0.126326
7.37	0.590813	0.126925	-0.00035	0.127275
7.38	0.594653	0.127982	-0.000348	0.12833
7.39	0.597148	0.128896	-0.000353	0.129249
7.4	0.609336	0.129821	-0.000374	0.130195
7.41	0.615757	0.131022	-0.000378	0.1314
7.42	0.613196	0.132031	-0.000373	0.132404
7.43	0.621772	0.132791	-0.000377	0.133168
7.44	0.634616	0.133874	-0.000389	0.134263
7.45	0.633666	0.13504	-0.000406	0.135446
7.46	0.636523	0.135859	-0.000407	0.136266
7.47	0.651208	0.136804	-0.000404	0.137208
7.48	0.655559	0.137967	-0.000419	0.138386
7.49	0.651958	0.138972	-0.000432	0.139404
7.5	0.659414	0.139992	-0.000436	0.140428
7.51	0.671264	0.141011	-0.000455	0.141466
7.52	0.680055	0.141889	-0.000468	0.142357
7.53	0.686591	0.142851	-0.000466	0.143317
7.54	0.689339	0.143842	-0.000466	0.144308
7.55	0.691286	0.144811	-0.000475	0.145286
7.56	0.696442	0.145864	-0.000479	0.146343
7.57	0.702252	0.146837	-0.000482	0.147319
7.58	0.709284	0.147794	-0.000505	0.148299
7.59	0.715523	0.148903	-0.000532	0.149435
7.6	0.716036	0.149968	-0.000546	0.150514
7.61	0.716185	0.150943	-0.00056	0.151503
7.62	0.723513	0.152047	-0.000578	0.152625
7.63	0.734098	0.153077	-0.000581	0.153658
7.64	0.740928	0.154067	-0.000581	0.154648
7.65	0.745752	0.155235	-0.000604	0.155839
7.66	0.749728	0.156354	-0.000625	0.156979
7.67	0.749351	0.157395	-0.000639	0.158034
7.68	0.751151	0.158435	-0.000666	0.159101
7.69	0.760259	0.159323	-0.000689	0.160012
7.7	0.769043	0.160231	-0.000706	0.160937
7.71	0.771354	0.16141	-0.000734	0.162144
7.72	0.775097	0.162376	-0.00076	0.163136
7.73	0.784216	0.163152	-0.000792	0.163944
7.74	0.794132	0.164383	-0.000828	0.165211
7.75	0.804357	0.16555	-0.000853	0.166403
7.76	0.810908	0.166213	-0.000896	0.167109
7.77	0.814326	0.167181	-0.000961	0.168142
7.78	0.823856	0.168357	-0.001063	0.16942
7.79	0.829762	0.169262	-0.001216	0.170478
7.8	0.831969	0.170409	-0.00143	0.171839
7.81	0.842356	0.171446	-0.001798	0.173244
7.82	0.85073	0.172058	-0.00244	0.174498
7.83	0.851891	0.17318	-0.003333	0.176513
7.84	0.859702	0.17448	-0.00428	0.17876
7.85	0.865506	0.175238	-0.004988	0.180226
7.86	0.859996	0.176096	-0.005373	0.181469
7.87	0.861788	0.177308	-0.005659	0.182967
7.88	0.872656	0.178337	-0.005925	0.184262
7.89	0.875507	0.179319	-0.006118	0.185437
7.9	0.874747	0.180447	-0.006329	0.186776
7.91	0.881935	0.181357	-0.006572	0.187929
7.92	0.890232	0.182239	-0.006791	0.18903
7.93	0.892401	0.183324	-0.007029	0.190353
7.94	0.894277	0.184255	-0.007292	0.191547
7.95	0.90005	0.185223	-0.007523	0.192746
7.96	0.903905	0.18644	-0.007769	0.194209
7.97	0.906289	0.187417	-0.008059	0.195476
7.98	0.911499	0.188258	-0.00836	0.196618
7.99	0.91598	0.189312	-0.008729	0.198041
8	0.921154	0.190355	-0.009104	0.199459
8.01	0.927119	0.19131	-0.009336	0.200646
8.02	0.926816	0.192515	-0.009475	0.20199
8.03	0.925068	0.193691	-0.009596	0.203287
8.04	0.922802	0.194569	-0.009693	0.204262
8.05	0.916971	0.195664	-0.009774	0.205438
8.06	0.912362	0.196832	-0.009831	0.206663
8.07	0.91329	0.197699	-0.009872	0.207571
8.08	0.920296	0.198736	-0.009915	0.208651
8.09	0.921098	0.199916	-0.009943	0.209859
8.1	0.91567	0.20091	-0.009941	0.210851
8.11	0.913808	0.202033	-0.009964	0.211997
8.12	0.914	0.203047	-0.010019	0.213066
8.13	0.920671	0.2037	-0.010031	0.213731
8.14	0.92544	0.204741	-0.010055	0.214796
8.15	0.918599	0.20611	-0.010116	0.216226
8.16	0.919704	0.207029	-0.010135	0.217164
8.17	0.925845	0.207844	-0.01015	0.217994
8.18	0.919492	0.208889	-0.010192	0.219081
8.19	0.920307	0.209769	-0.010225	0.219994
8.2	0.931236	0.210721	-0.010278	0.220999
8.21	0.929333	0.211907	-0.010375	0.222282
8.22	0.925356	0.212911	-0.010501	0.223412
8.23	0.931184	0.21377	-0.010638	0.224408
8.24	0.934796	0.214832	-0.010791	0.225623
8.25	0.933411	0.215884	-0.011028	0.226912
8.26	0.935011	0.216723	-0.011337	0.22806
8.27	0.938276	0.21773	-0.011666	0.229396
8.28	0.942203	0.218777	-0.012054	0.230831
8.29	0.950192	0.219749	-0.012423	0.232172
8.3	0.956223	0.220866	-0.012652	0.233518
8.31	0.955497	0.221787	-0.012803	0.23459
8.32	0.955177	0.2225	-0.012952	0.235452
8.33	0.95902	0.223485	-0.013077	0.236562
8.34	0.959757	0.224587	-0.013187	0.237774
8.35	0.963278	0.225558	-0.013296	0.238854
8.36	0.968752	0.226678	-0.013401	0.240079
8.37	0.966368	0.227884	-0.013521	0.241405
8.38	0.967268	0.228818	-0.013617	0.242435
8.39	0.975197	0.229845	-0.013674	0.243519
8.4	0.975789	0.231054	-0.013742	0.244796
8.41	0.971853	0.232008	-0.013818	0.245826
8.42	0.972812	0.233076	-0.013874	0.24695
8.43	0.974296	0.234297	-0.013918	0.248215
8.44	0.97516	0.23519	-0.01398	0.24917
8.45	0.976502	0.236003	-0.014041	0.250044
8.46	0.977937	0.23707	-0.014067	0.251137
8.47	0.982562	0.238178	-0.014088	0.252266
8.48	0.987323	0.239125	-0.014123	0.253248
8.49	0.989889	0.240175	-0.014157	0.254332
8.5	0.993106	0.241246	-0.014191	0.255437
8.51	0.995217	0.242203	-0.014213	0.256416
8.52	0.990075	0.243376	-0.014237	0.257613
8.53	0.984147	0.24443	-0.014281	0.258711
8.54	0.985588	0.245194	-0.014321	0.259515
8.55	0.988741	0.246159	-0.014369	0.260528
8.56	0.99405	0.247222	-0.014424	0.261646
8.57	0.997505	0.248127	-0.014454	0.262581
8.58	0.993883	0.249091	-0.014494	0.263585
8.59	0.991974	0.250128	-0.01455	0.264678
8.6	0.993397	0.250959	-0.014585	0.265544
8.61	0.996951	0.251991	-0.014625	0.266616
8.62	1.00567	0.25316	-0.014696	0.267856
8.63	1.0113	0.253993	-0.014755	0.268748
8.64	1.00824	0.25501	-0.014791	0.269801
8.65	1.00721	0.256203	-0.014844	0.271047
8.66	1.01125	0.257024	-0.014902	0.271926
8.67	1.01613	0.257901	-0.01495	0.272851
8.68	1.01776	0.25913	-0.015011	0.274141
8.69	1.01809	0.260221	-0.015093	0.275314
8.7	1.01846	0.261078	-0.015175	0.276253
8.71	1.01822	0.262095	-0.015262	0.277357
8.72	1.02015	0.26315	-0.01537	0.27852
8.73	1.0211	0.264067	-0.015487	0.279554
8.74	1.02257	0.265177	-0.015603	0.28078
8.75	1.02644	0.266331	-0.015721	0.282052
8.76	1.02686	0.267332	-0.015797	0.283129
8.77	1.02572	0.268431	-0.015858	0.284289
8.78	1.03018	0.269406	-0.015944	0.28535
8.79	1.03154	0.27022	-0.016008	0.286228
8.8	1.03064	0.27134	-0.016066	0.287406
8.81	1.03381	0.27248	-0.016167	0.288647
8.82	1.03721	0.273343	-0.016274	0.289617
8.83	1.03801	0.274368	-0.016369	0.290737
8.84	1.03825	0.275564	-0.01649	0.292054
8.85	1.03862	0.276517	-0.016622	0.293139
8.86	1.03809	0.277505	-0.016727	0.294232
8.87	1.04495	0.278647	-0.016816	0.295463
8.88	1.05374	0.27956	-0.016908	0.296468
8.89	1.05314	0.280486	-0.016991	0.297477
8.9	1.05144	0.281548	-0.017067	0.298615
8.91	1.05568	0.282519	-0.017144	0.299663
8.92	1.05868	0.283481	-0.017213	0.300694
8.93	1.06284	0.284472	-0.017269	0.301741
8.94	1.06642	0.285397	-0.017336	0.302733
8.95	1.06449	0.28631	-0.017405	0.303715
8.96	1.06587	0.287378	-0.017487	0.304865
8.97	1.07323	0.288457	-0.017625	0.306082
8.98	1.07397	0.28946	-0.017794	0.307254
8.99	1.072	0.290526	-0.017973	0.308499
9	1.07918	0.291457	-0.018165	0.309622
9.01	1.08439	0.292219	-0.018339	0.310558
9.02	1.08461	0.293195	-0.01851	0.311705
9.03	1.09129	0.294298	-0.018683	0.312981
9.04	1.09479	0.295257	-0.018807	0.314064
9.05	1.09559	0.296285	-0.018911	0.315196
9.06	1.10195	0.297358	-0.019053	0.316411
9.07	1.10621	0.29834	-0.019195	0.317535
9.08	1.1079	0.299419	-0.019348	0.318767
9.09	1.11082	0.300486	-0.019553	0.320039
9.1	1.11593	0.301381	-0.019772	0.321153
9.11	1.12223	0.3024	-0.020006	0.322406
9.12	1.12279	0.303537	-0.020294	0.323831
9.13	1.12368	0.304517	-0.020596	0.325113
9.14	1.12974	0.305412	-0.020905	0.326317
9.15	1.13564	0.306528	-0.02125	0.327778
9.16	1.14397	0.307695	-0.021591	0.329286
9.17	1.14941	0.308685	-0.021881	0.330566
9.18	1.15	0.30976	-0.022124	0.331884
9.19	1.15315	0.310923	-0.022328	0.333251
9.2	1.1529	0.311843	-0.0225	0.334343
9.21	1.15112	0.312775	-0.022657	0.335432
9.22	1.15641	0.313795	-0.022802	0.336597
9.23	1.163	0.314663	-0.022963	0.337626
9.24	1.17199	0.315729	-0.023155	0.338884
9.25	1.18514	0.316828	-0.023365	0.340193
9.26	1.18795	0.317638	-0.023614	0.341252
9.27	1.1838	0.318661	-0.023931	0.342592
9.28	1.18739	0.319848	-0.024318	0.344166
9.29	1.19478	0.320707	-0.024731	0.345438
9.3	1.19883	0.321601	-0.025121	0.346722
9.31	1.20146	0.32279	-0.025477	0.348267
9.32	1.21135	0.323699	-0.025784	0.349483
9.33	1.22029	0.324491	-0.026033	0.350524
9.34	1.21933	0.325651	-0.026264	0.351915
9.35	1.21866	0.326752	-0.026491	0.353243
9.36	1.22788	0.327615	-0.02669	0.354305
9.37	1.2403	0.328552	-0.026857	0.355409
9.38	1.24227	0.329497	-0.027022	0.356519
9.39	1.24001	0.330537	-0.027218	0.357755
9.4	1.24321	0.331673	-0.027456	0.359129
9.41	1.24979	0.332601	-0.027758	0.360359
9.42	1.25825	0.333443	-0.028158	0.361601
9.43	1.26321	0.334598	-0.028639	0.363237
9.44	1.26429	0.335757	-0.029126	0.364883
9.45	1.27599	0.336602	-0.029589	0.366191
9.46	1.29206	0.337562	-0.030028	0.36759
9.47	1.29263	0.338768	-0.030411	0.369179
9.48	1.28766	0.339837	-0.03078	0.370617
9.49	1.29566	0.340795	-0.031158	0.371953
9.5	1.30878	0.341786	-0.031516	0.373302
9.51	1.31255	0.342772	-0.031896	0.374668
9.52	1.3124	0.343864	-0.032341	0.376205
9.53	1.31423	0.344935	-0.03281	0.377745
9.54	1.31721	0.345887	-0.033274	0.379161
9.55	1.32273	0.346871	-0.033757	0.380628
9.56	1.32715	0.347938	-0.034251	0.382189
9.57	1.33038	0.34884	-0.034726	0.383566
9.58	1.33441	0.349707	-0.035242	0.384949
9.59	1.33655	0.350845	-0.035786	0.386631
9.6	1.33799	0.351835	-0.03625	0.388085
9.61	1.34565	0.352777	-0.036684	0.389461
9.62	1.35449	0.353876	-0.03715	0.391026
9.63	1.35746	0.354705	-0.037592	0.392297
9.64	1.36346	0.355586	-0.038067	0.393653
9.65	1.37096	0.356781	-0.038819	0.3956
9.66	1.36829	0.357828	-0.039994	0.397822
9.67	1.36551	0.358744	-0.041294	0.400038
9.68	1.37066	0.359712	-0.042282	0.401994
9.69	1.37888	0.360672	-0.043012	0.403684
9.7	1.38958	0.361747	-0.043692	0.405439
9.71	1.3963	0.362916	-0.044258	0.407174
9.72	1.39706	0.363806	-0.044728	0.408534
9.73	1.40514	0.364695	-0.045237	0.409932
9.74	1.41602	0.36591	-0.045678	0.411588
9.75	1.41639	0.36686	-0.045966	0.412826
9.76	1.41636	0.367673	-0.04625	0.413923
9.77	1.42458	0.368837	-0.046562	0.415399
9.78	1.43679	0.369928	-0.046873	0.416801
9.79	1.44584	0.370775	-0.047271	0.418046
9.8	1.44906	0.371865	-0.04771	0.419575
9.81	1.45276	0.37299	-0.048131	0.421121
9.82	1.45891	0.37385	-0.048612	0.422462
9.83	1.46415	0.374973	-0.049184	0.424157
9.84	1.46891	0.376185	-0.049796	0.425981
9.85	1.47431	0.377009	-0.050412	0.427421
9.86	1.48071	0.378074	-0.051065	0.429139
9.87	1.48365	0.379312	-0.051716	0.431028
9.88	1.48481	0.380152	-0.052256	0.432408
9.89	1.49497	0.381038	-0.052703	0.433741
9.9	1.50299	0.382158	-0.053139	0.435297
9.91	1.50671	0.383142	-0.053555	0.436697
9.92	1.51869	0.384003	-0.053861	0.437864
9.93	1.52379	0.385003	-0.05411	0.439113
9.94	1.52386	0.385983	-0.054464	0.440447
9.95	1.53694	0.386902	-0.054911	0.441813
9.96	1.54661	0.38799	-0.055411	0.443401
9.97	1.54358	0.388947	-0.055987	0.444934
9.98	1.54991	0.389964	-0.056631	0.446595
9.99	1.56111	0.391222	-0.057398	0.44862
10	1.56334	0.392187	-0.058246	0.450433
10.01	1.56659	0.392996	-0.059019	0.452015
10.02	1.56992	0.393963	-0.059715	0.453678
10.03	1.56829	0.394966	-0.060389	0.455355
10.04	1.57341	0.395837	-0.060978	0.456815
10.05	1.58832	0.396723	-0.061417	0.45814
10.06	1.60026	0.39776	-0.061801	0.459561
10.07	1.60792	0.398831	-0.062234	0.461065
10.08	1.61314	0.399987	-0.062675	0.462662
10.09	1.61151	0.401127	-0.063074	0.464201
10.1	1.61226	0.402128	-0.063484	0.465612
10.11	1.6201	0.403153	-0.063939	0.467092
10.12	1.62739	0.404181	-0.064409	0.46859
10.13	1.62884	0.405035	-0.064874	0.469909
10.14	1.6307	0.405816	-0.065344	0.47116
10.15	1.64071	0.406873	-0.065863	0.472736
10.16	1.64672	0.40804	-0.066421	0.474461
10.17	1.64753	0.409062	-0.066984	0.476046
10.18	1.65805	0.410154	-0.067533	0.477687
10.19	1.66486	0.411245	-0.068013	0.479258
10.2	1.66432	0.412097	-0.068392	0.480489
10.21	1.67422	0.41305	-0.068779	0.481829
10.22	1.68548	0.414177	-0.069222	0.483399
10.23	1.68885	0.415194	-0.069648	0.484842
10.24	1.69909	0.416082	-0.070063	0.486145
10.25	1.71237	0.417209	-0.070518	0.487727
10.26	1.71617	0.418466	-0.070943	0.489409
10.27	1.71597	0.41933	-0.071296	0.490626
10.28	1.72002	0.420213	-0.071688	0.491901
10.29	1.72041	0.421396	-0.072152	0.493548
10.3	1.71876	0.42231	-0.072579	0.494889
10.31	1.72823	0.423125	-0.07301	0.496135
10.32	1.73575	0.42419	-0.073509	0.497699
10.33	1.7353	0.425173	-0.073953	0.499126
10.34	1.74308	0.426051	-0.074329	0.50038
10.35	1.75678	0.427176	-0.074763	0.501939
10.36	1.76389	0.42825	-0.075199	0.503449
10.37	1.76682	0.429089	-0.075531	0.50462
10.38	1.77202	0.430051	-0.075845	0.505896
10.39	1.77884	0.431003	-0.076232	0.507235
10.4	1.78639	0.432024	-0.076673	0.508697
10.41	1.79334	0.433323	-0.077148	0.510471
10.42	1.80046	0.434335	-0.077673	0.512008
10.43	1.80696	0.435099	-0.078339	0.513438
10.44	1.81486	0.436202	-0.079251	0.515453
10.45	1.82828	0.4374	-0.080319	0.517719
10.46	1.8387	0.438182	-0.08129	0.519472
10.47	1.84204	0.43909	-0.081999	0.521089
10.48	1.84677	0.440269	-0.082505	0.522774
10.49	1.85646	0.441261	-0.082913	0.524174
10.5	1.86577	0.44234	-0.083267	0.525607
10.51	1.86759	0.443559	-0.083619	0.527178
10.52	1.86979	0.444553	-0.084009	0.528562
10.53	1.88189	0.445401	-0.084422	0.529823
10.54	1.89448	0.446276	-0.084871	0.531147
10.55	1.8986	0.447343	-0.085399	0.532742
10.56	1.89906	0.448351	-0.085982	0.534333
10.57	1.90525	0.449173	-0.086605	0.535778
10.58	1.9163	0.450176	-0.08725	0.537426
10.59	1.92563	0.4513	-0.087892	0.539192
10.6	1.93005	0.452243	-0.088556	0.540799
10.61	1.92919	0.453152	-0.089276	0.542428
10.62	1.93016	0.454223	-0.08998	0.544203
10.63	1.94043	0.455233	-0.090542	0.545775
10.64	1.94882	0.456161	-0.090976	0.547137
10.65	1.95013	0.457251	-0.09134	0.548591
10.66	1.95861	0.458265	-0.091651	0.549916
10.67	1.96854	0.459202	-0.09192	0.551122
10.68	1.9714	0.460319	-0.092179	0.552498
10.69	1.97931	0.461243	-0.092482	0.553725
10.7	1.98564	0.462057	-0.092863	0.55492
10.71	1.98362	0.463207	-0.093276	0.556483
10.72	1.98975	0.46421	-0.093738	0.557948
10.73	2.00221	0.465082	-0.09428	0.559362
10.74	2.00755	0.466141	-0.094838	0.560979
10.75	2.01057	0.467127	-0.095395	0.562522
10.76	2.01692	0.468131	-0.095969	0.5641
10.77	2.02303	0.469313	-0.09657	0.565883
10.78	2.02785	0.47029	-0.097195	0.567485
10.79	2.03457	0.471109	-0.097762	0.568871
10.8	2.04597	0.472134	-0.098276	0.57041
10.81	2.06133	0.473218	-0.098851	0.572069
10.82	2.07157	0.47423	-0.099439	0.573669
10.83	2.07333	0.47515	-0.100003	0.575153
10.84	2.07733	0.476146	-0.100613	0.576759
10.85	2.08452	0.477174	-0.101205	0.578379
10.86	2.09105	0.478206	-0.101713	0.579919
10.87	2.10016	0.479321	-0.102226	0.581547
10.88	2.10488	0.480377	-0.102752	0.583129
10.89	2.10133	0.481494	-0.103261	0.584755
10.9	2.10825	0.48258	-0.10383	0.58641
10.91	2.12652	0.483479	-0.104486	0.587965
10.92	2.132	0.484429	-0.105146	0.589575
10.93	2.12936	0.485469	-0.10577	0.591239
10.94	2.13846	0.486407	-0.106359	0.592766
10.95	2.15367	0.487379	-0.106965	0.594344
10.96	2.15869	0.48838	-0.107644	0.596024
10.97	2.16045	0.489345	-0.10835	0.597695
10.98	2.16603	0.490364	-0.109005	0.599369
10.99	2.16995	0.49134	-0.109568	0.600908
11	2.17472	0.492325	-0.110061	0.602386
11.01	2.18658	0.493411	-0.110519	0.60393
11.02	2.19933	0.494356	-0.110956	0.605312
11.03	2.20206	0.495308	-0.111415	0.606723
11.04	2.20438	0.496442	-0.111876	0.608318
11.05	2.21427	0.497373	-0.112341	0.609714
11.06	2.2215	0.49837	-0.112826	0.611196
11.07	2.22438	0.499592	-0.113281	0.612873
11.08	2.23071	0.500469	-0.113722	0.614191
11.09	2.23865	0.501252	-0.114228	0.61548
11.1	2.24443	0.50247	-0.114846	0.617316
11.11	2.24886	0.503483	-0.115483	0.618966
11.12	2.25507	0.504212	-0.116039	0.620251
11.13	2.26258	0.505371	-0.116583	0.621954
11.14	2.2665	0.50654	-0.117151	0.623691
11.15	2.26958	0.507422	-0.117699	0.625121
11.16	2.27923	0.508569	-0.118258	0.626827
11.17	2.28705	0.509716	-0.11882	0.628536
11.18	2.28886	0.510532	-0.119308	0.62984
11.19	2.29552	0.51157	-0.119769	0.631339
11.2	2.30569	0.512689	-0.120267	0.632956
11.21	2.30839	0.513569	-0.120755	0.634324
11.22	2.31109	0.514584	-0.121215	0.635799
11.23	2.31915	0.515665	-0.121653	0.637318
11.24	2.32257	0.516582	-0.122104	0.638686
11.25	2.32563	0.517614	-0.122575	0.640189
11.26	2.33551	0.518722	-0.123038	0.64176
11.27	2.3407	0.519608	-0.123564	0.643172
11.28	2.34301	0.520563	-0.124213	0.644776
11.29	2.35507	0.52169	-0.124908	0.646598
11.3	2.36527	0.522621	-0.12559	0.648211
11.31	2.36619	0.523551	-0.126213	0.649764
11.32	2.37112	0.524644	-0.126706	0.65135
11.33	2.37986	0.525549	-0.12711	0.652659
11.34	2.38939	0.526393	-0.127502	0.653895
11.35	2.40131	0.527438	-0.127854	0.655292
11.36	2.40799	0.528403	-0.128137	0.65654
11.37	2.41342	0.529292	-0.128431	0.657723
11.38	2.42013	0.530383	-0.128803	0.659186
11.39	2.42058	0.531343	-0.12919	0.660533
11.4	2.42234	0.532173	-0.129532	0.661705
11.41	2.43507	0.533257	-0.12992	0.663177
11.42	2.44525	0.534291	-0.130419	0.66471
11.43	2.44759	0.535193	-0.131037	0.66623
11.44	2.45976	0.536364	-0.131782	0.668146
11.45	2.47371	0.537512	-0.132526	0.670038
11.46	2.47027	0.538334	-0.133157	0.671491
11.47	2.47207	0.539364	-0.133677	0.673041
11.48	2.48908	0.54056	-0.134137	0.674697
11.49	2.49715	0.541462	-0.134597	0.676059
11.5	2.4972	0.542424	-0.135052	0.677476
11.51	2.50266	0.543622	-0.135515	0.679137
11.52	2.51246	0.544629	-0.136025	0.680654
11.53	2.52362	0.545563	-0.136573	0.682136
11.54	2.53121	0.54673	-0.137096	0.683826
11.55	2.53227	0.547721	-0.137584	0.685305
11.56	2.53595	0.548674	-0.13805	0.686724
11.57	2.54428	0.549905	-0.138499	0.688404
11.58	2.5502	0.550838	-0.138934	0.689772
11.59	2.55332	0.551607	-0.139352	0.690959
11.6	2.5565	0.552695	-0.139795	0.69249
11.61	2.56155	0.55369	-0.140273	0.693963
11.62	2.56915	0.554583	-0.140775	0.695358
11.63	2.57937	0.555798	-0.141314	0.697112
11.64	2.58717	0.556917	-0.1419	0.698817
11.65	2.59148	0.55771	-0.142489	0.700199
11.66	2.59657	0.558838	-0.143026	0.701864
11.67	2.60441	0.559943	-0.143506	0.703449
11.68	2.61372	0.560686	-0.143937	0.704623
11.69	2.62002	0.561654	-0.144317	0.705971
11.7	2.6223	0.56269	-0.144687	0.707377
11.71	2.62614	0.563545	-0.14509	0.708635
11.72	2.63367	0.564558	-0.145486	0.710044
11.73	2.6409	0.565667	-0.145875	0.711542
11.74	2.64681	0.566521	-0.146295	0.712816
11.75	2.65291	0.567383	-0.146731	0.714114
11.76	2.66152	0.568442	-0.147195	0.715637
11.77	2.6711	0.569316	-0.147662	0.716978
11.78	2.68178	0.570231	-0.148115	0.718346
11.79	2.69152	0.571374	-0.148611	0.719985
11.8	2.69404	0.572321	-0.149128	0.721449
11.81	2.69549	0.573228	-0.149628	0.722856
11.82	2.70767	0.574342	-0.150126	0.724468
11.83	2.72084	0.575468	-0.150652	0.72612
11.84	2.72465	0.57661	-0.151167	0.727777
11.85	2.73157	0.577757	-0.151604	0.729361
11.86	2.74381	0.578777	-0.152013	0.73079
11.87	2.75102	0.579688	-0.152505	0.732193
11.88	2.7505	0.5807	-0.153066	0.733766
11.89	2.75639	0.581679	-0.153673	0.735352
11.9	2.7736	0.582534	-0.154336	0.73687
11.91	2.78658	0.583633	-0.154976	0.738609
11.92	2.78903	0.584846	-0.155564	0.74041
11.93	2.79012	0.585841	-0.156129	0.74197
11.94	2.79904	0.586828	-0.15664	0.743468
11.95	2.81147	0.587822	-0.157104	0.744926
11.96	2.81798	0.588718	-0.157558	0.746276
11.97	2.81808	0.589657	-0.158019	0.747676
11.98	2.82089	0.590749	-0.158589	0.749338
11.99	2.82898	0.591786	-0.159325	0.751111
12	2.83817	0.592799	-0.160096	0.752895
12.01	2.84775	0.593846	-0.160744	0.75459
12.02	2.85174	0.594651	-0.161237	0.755888
12.03	2.85176	0.595581	-0.1617	0.757281
12.04	2.85992	0.596788	-0.162181	0.758969
12.05	2.87205	0.597737	-0.162617	0.760354
12.06	2.87883	0.598609	-0.163007	0.761616
12.07	2.8846	0.599661	-0.163406	0.763067
12.08	2.88981	0.600662	-0.163791	0.764453
12.09	2.89412	0.60157	-0.16415	0.76572
12.1	2.89922	0.602401	-0.164548	0.766949
12.11	2.89883	0.60333	-0.164979	0.768309
12.12	2.90604	0.604462	-0.165438	0.7699
12.13	2.92105	0.605526	-0.165965	0.771491
12.14	2.92473	0.606385	-0.166538	0.772923
12.15	2.92695	0.607248	-0.167145	0.774393
12.16	2.93684	0.608377	-0.167789	0.776166
12.17	2.94043	0.609472	-0.168428	0.7779
12.18	2.9425	0.610375	-0.16908	0.779455
12.19	2.94874	0.611389	-0.169754	0.781143
12.2	2.95527	0.612461	-0.170306	0.782767
12.21	2.96499	0.61353	-0.170708	0.784238
12.22	2.97733	0.614588	-0.171085	0.785673
12.23	2.99116	0.615691	-0.17146	0.787151
12.24	2.99683	0.61687	-0.171826	0.788696
12.25	2.99636	0.617928	-0.172245	0.790173
12.26	3.00497	0.618753	-0.172699	0.791452
12.27	3.01553	0.619608	-0.17318	0.792788
12.28	3.0233	0.620748	-0.173692	0.79444
12.29	3.03182	0.621847	-0.174191	0.796038
12.3	3.03252	0.622809	-0.174693	0.797502
12.31	3.03292	0.623767	-0.175211	0.798978
12.32	3.04139	0.624714	-0.175712	0.800426
12.33	3.04637	0.625863	-0.176209	0.802072
12.34	3.04904	0.62701	-0.176682	0.803692
12.35	3.05944	0.627964	-0.177112	0.805076
12.36	3.06983	0.62888	-0.177534	0.806414
12.37	3.07505	0.629797	-0.177961	0.807758
12.38	3.08383	0.630806	-0.17838	0.809186
12.39	3.09116	0.631798	-0.178793	0.810591
12.4	3.09454	0.632741	-0.17922	0.811961
12.41	3.10255	0.633832	-0.179665	0.813497
12.42	3.11008	0.6349	-0.180152	0.815052
12.43	3.11	0.635795	-0.180717	0.816512
12.44	3.11352	0.636779	-0.181338	0.818117
12.45	3.12468	0.637903	-0.181934	0.819837
12.46	3.13325	0.638812	-0.182467	0.821279
12.47	3.13544	0.639781	-0.182953	0.822734
12.48	3.14025	0.640851	-0.183402	0.824253
12.49	3.15019	0.641668	-0.183799	0.825467
12.5	3.15932	0.642663	-0.184125	0.826788
12.51	3.16442	0.643782	-0.18444	0.828222
12.52	3.16799	0.64458	-0.1848	0.82938
12.53	3.17395	0.645542	-0.185183	0.830725
12.54	3.17868	0.646788	-0.185638	0.832426
12.55	3.18287	0.647686	-0.186204	0.83389
12.56	3.19521	0.648529	-0.18681	0.835339
12.57	3.20583	0.649765	-0.1874	0.837165
12.58	3.20643	0.650805	-0.187964	0.838769
12.59	3.20853	0.651616	-0.188507	0.840123
12.6	3.21587	0.652699	-0.189	0.841699
12.61	3.22604	0.653805	-0.189393	0.843198
12.62	3.23488	0.654766	-0.189749	0.844515
12.63	3.24012	0.655762	-0.190106	0.845868
12.64	3.24784	0.656788	-0.190423	0.847211
12.65	3.25734	0.657894	-0.190746	0.84864
12.66	3.26647	0.658936	-0.191127	0.850063
12.67	3.27296	0.659865	-0.191564	0.851429
12.68	3.27703	0.660946	-0.192034	0.85298
12.69	3.28432	0.661861	-0.192509	0.85437
12.7	3.29381	0.66275	-0.19303	0.85578
12.71	3.29687	0.664005	-0.193576	0.857581
12.72	3.29883	0.665126	-0.194086	0.859212
12.73	3.30734	0.665953	-0.194601	0.860554
12.74	3.31839	0.666967	-0.19517	0.862137
12.75	3.32467	0.668014	-0.195732	0.863746
12.76	3.32983	0.668925	-0.196248	0.865173
12.77	3.34223	0.669895	-0.196737	0.866632
12.78	3.35224	0.670828	-0.197159	0.867987
12.79	3.35378	0.671737	-0.197529	0.869266
12.8	3.35913	0.672697	-0.197952	0.870649
12.81	3.3707	0.673684	-0.19843	0.872114
12.82	3.37821	0.674759	-0.19889	0.873649
12.83	3.38112	0.675889	-0.19936	0.875249
12.84	3.38704	0.676943	-0.199822	0.876765
12.85	3.39348	0.677943	-0.200209	0.878152
12.86	3.3984	0.678987	-0.200557	0.879544
12.87	3.4079	0.679937	-0.200909	0.880846
12.88	3.41922	0.68075	-0.201312	0.882062
12.89	3.42662	0.681801	-0.201804	0.883605
12.9	3.43144	0.682912	-0.202367	0.885279
12.91	3.43609	0.683785	-0.202978	0.886763
12.92	3.44327	0.684872	-0.20353	0.888402
12.93	3.45173	0.686083	-0.203943	0.890026
12.94	3.45663	0.686897	-0.204322	0.891219
12.95	3.45741	0.687697	-0.204741	0.892438
12.96	3.463	0.688853	-0.205144	0.893997
12.97	3.4717	0.689809	-0.205554	0.895363
12.98	3.47561	0.690602	-0.20603	0.896632
12.99	3.48005	0.691738	-0.206532	0.89827
13	3.48737	0.692817	-0.207051	0.899868
13.01	3.49242	0.693721	-0.207613	0.901334
13.02	3.49572	0.694782	-0.208216	0.902998
13.03	3.50422	0.695826	-0.208843	0.904669
13.04	3.51148	0.696646	-0.20944	0.906086
13.05	3.51505	0.697614	-0.209973	0.907587
13.06	3.52356	0.698775	-0.210478	0.909253
13.07	3.53278	0.69971	-0.210926	0.910636
13.08	3.54239	0.700642	-0.211341	0.911983
13.09	3.55151	0.701778	-0.211806	0.913584
13.1	3.55495	0.702772	-0.21229	0.915062
13.11	3.56026	0.703713	-0.212739	0.916452
13.12	3.569	0.70493	-0.213201	0.918131
13.13	3.57719	0.706048	-0.213697	0.919745
13.14	3.58524	0.706915	-0.214183	0.921098
13.15	3.59135	0.707994	-0.214652	0.922646
13.16	3.59492	0.709104	-0.215099	0.924203
13.17	3.60502	0.710086	-0.215537	0.925623
13.18	3.61817	0.711073	-0.215964	0.927037
13.19	3.62235	0.711942	-0.216374	0.928316
13.2	3.62535	0.712908	-0.216799	0.929707
13.21	3.63109	0.71406	-0.217222	0.931282
13.22	3.63894	0.715001	-0.217607	0.932608
13.23	3.64401	0.715805	-0.217965	0.93377
13.24	3.64252	0.716997	-0.21836	0.935357
13.25	3.64802	0.718231	-0.218824	0.937055
13.26	3.65851	0.719055	-0.219338	0.938393
13.27	3.66216	0.719987	-0.219901	0.939888
13.28	3.66389	0.721019	-0.220502	0.941521
13.29	3.66981	0.721896	-0.221093	0.942989
13.3	3.68112	0.722906	-0.221666	0.944572
13.31	3.69297	0.723991	-0.222252	0.946243
13.32	3.69734	0.724984	-0.222844	0.947828
13.33	3.70035	0.72606	-0.223422	0.949482
13.34	3.71123	0.727092	-0.223977	0.951069
13.35	3.72287	0.72793	-0.224471	0.952401
13.36	3.73018	0.728813	-0.224894	0.953707
13.37	3.73799	0.729872	-0.225251	0.955123
13.38	3.7482	0.73087	-0.225554	0.956424
13.39	3.75576	0.731764	-0.225851	0.957615
13.4	3.75952	0.732775	-0.226193	0.958968
13.41	3.76753	0.733718	-0.226554	0.960272
13.42	3.77827	0.73465	-0.2269	0.96155
13.43	3.78582	0.735787	-0.227303	0.96309
13.44	3.79406	0.736685	-0.227802	0.964487
13.45	3.79871	0.737513	-0.228349	0.965862
13.46	3.7963	0.738779	-0.228912	0.967691
13.47	3.80058	0.739922	-0.229517	0.969439
13.48	3.81248	0.740726	-0.230132	0.970858
13.49	3.81958	0.74172	-0.230671	0.972391
13.5	3.82299	0.742837	-0.231171	0.974008
13.51	3.82975	0.743757	-0.231651	0.975408
13.52	3.83836	0.744778	-0.232077	0.976855
13.53	3.84472	0.745806	-0.232513	0.978319
13.54	3.84764	0.746727	-0.232952	0.979679
13.55	3.85271	0.747851	-0.233363	0.981214
13.56	3.86432	0.748963	-0.233783	0.982746
13.57	3.87021	0.749875	-0.234229	0.984104
13.58	3.8682	0.750976	-0.234743	0.985719
13.59	3.87617	0.752105	-0.235349	0.987454
13.6	3.89143	0.75302	-0.23604	0.98906
13.61	3.89681	0.754075	-0.236807	0.990882
13.62	3.90187	0.755183	-0.237568	0.992751
13.63	3.91034	0.755952	-0.238279	0.994231
13.64	3.91503	0.756871	-0.238951	0.995822
13.65	3.92435	0.758008	-0.239559	0.997567
13.66	3.93792	0.758944	-0.240047	0.998991
13.67	3.9472	0.76007	-0.240436	1.00051
13.68	3.95583	0.761168	-0.240846	1.00201
13.69	3.96428	0.761955	-0.241273	1.00323
13.7	3.97136	0.762965	-0.241645	1.00461
13.71	3.97623	0.764032	-0.242052	1.00608
13.72	3.97787	0.765072	-0.242539	1.00761
13.73	3.98201	0.766141	-0.243029	1.00917
13.74	3.99028	0.766909	-0.243545	1.01045
13.75	3.99879	0.767783	-0.2441	1.01188
13.76	4.00657	0.768909	-0.24455	1.01346
13.77	4.01246	0.769897	-0.244919	1.01482
13.78	4.01673	0.770821	-0.245343	1.01616
13.79	4.02229	0.771833	-0.245749	1.01758
13.8	4.02824	0.772807	-0.246099	1.01891
13.81	4.03479	0.773832	-0.246493	1.02032
13.82	4.0459	0.774997	-0.246962	1.02196
13.83	4.05483	0.775939	-0.247516	1.02345
13.84	4.05922	0.776715	-0.248158	1.02487
13.85	4.06765	0.777794	-0.248821	1.02662
13.86	4.07892	0.778847	-0.249456	1.0283
13.87	4.08713	0.779678	-0.250047	1.02972
13.88	4.09392	0.780799	-0.25056	1.03136
13.89	4.10127	0.781955	-0.251044	1.033
13.9	4.1091	0.782854	-0.251498	1.03435
13.91	4.11548	0.783865	-0.251883	1.03575
13.92	4.12237	0.784833	-0.252265	1.0371
13.93	4.13115	0.785715	-0.252682	1.0384
13.94	4.13854	0.786969	-0.253122	1.04009
13.95	4.14248	0.788167	-0.253587	1.04175
13.96	4.14769	0.788919	-0.254052	1.04297
13.97	4.15372	0.789961	-0.254514	1.04447
13.98	4.15719	0.791242	-0.254984	1.04623
13.99	4.16214	0.792163	-0.255418	1.04758
14	4.16864	0.793049	-0.255808	1.04886
14.01	4.17382	0.794034	-0.256202	1.05024
14.02	4.18132	0.794995	-0.256695	1.05169
14.03	4.19356	0.796052	-0.25729	1.05334
14.04	4.20471	0.797161	-0.257933	1.05509
14.05	4.20697	0.798087	-0.25865	1.05674
14.06	4.2111	0.798946	-0.259318	1.05826
14.07	4.21772	0.800016	-0.259794	1.05981
14.08	4.22309	0.801164	-0.260137	1.0613
14.09	4.23468	0.802241	-0.260412	1.06265
14.1	4.24557	0.803167	-0.260664	1.06383
14.11	4.24968	0.804016	-0.260957	1.06497
14.12	4.25101	0.805003	-0.261262	1.06626
14.13	4.25316	0.805976	-0.261552	1.06753
14.14	4.25761	0.806839	-0.26188	1.06872
14.15	4.26251	0.807732	-0.262291	1.07002
14.16	4.27336	0.80884	-0.262781	1.07162
14.17	4.28833	0.809866	-0.263343	1.07321
14.18	4.29871	0.810684	-0.264047	1.07473
14.19	4.30363	0.811714	-0.264861	1.07657
14.2	4.31088	0.812912	-0.265601	1.07851
14.21	4.31993	0.813836	-0.266157	1.07999
14.22	4.3219	0.81478	-0.266554	1.08133
14.23	4.32519	0.816023	-0.266921	1.08294
14.24	4.33517	0.816959	-0.267319	1.08428
14.25	4.34216	0.81776	-0.26771	1.08547
14.26	4.34477	0.81889	-0.268118	1.08701
14.27	4.35365	0.819878	-0.268562	1.08844
14.28	4.36921	0.820688	-0.269005	1.08969
14.29	4.3783	0.82179	-0.269453	1.09124
14.3	4.38014	0.823039	-0.269947	1.09299
14.31	4.38506	0.824124	-0.270484	1.09461
14.32	4.39138	0.825168	-0.271013	1.09618
14.33	4.39465	0.826234	-0.271541	1.09777
14.34	4.40033	0.827259	-0.272089	1.09935
14.35	4.40892	0.828296	-0.272625	1.10092
14.36	4.41342	0.829227	-0.273133	1.10236
14.37	4.41591	0.830049	-0.273574	1.10362
14.38	4.42056	0.83107	-0.273964	1.10503
14.39	4.43183	0.832142	-0.274359	1.1065
14.4	4.44583	0.833058	-0.274715	1.10777
14.41	4.45024	0.834055	-0.27506	1.10911
14.42	4.45078	0.835142	-0.275458	1.1106
14.43	4.45608	0.836109	-0.275866	1.11197
14.44	4.46201	0.837184	-0.276269	1.11345
14.45	4.4686	0.838346	-0.276681	1.11503
14.46	4.47426	0.839252	-0.277095	1.11635
14.47	4.47888	0.8402	-0.2775	1.1177
14.48	4.48565	0.84131	-0.277887	1.1192
14.49	4.49217	0.842142	-0.278342	1.12048
14.5	4.49991	0.843031	-0.27892	1.12195
14.51	4.50848	0.844189	-0.279532	1.12372
14.52	4.51228	0.845145	-0.280133	1.12528
14.53	4.51583	0.846053	-0.280666	1.12672
14.54	4.52611	0.84712	-0.281071	1.12819
14.55	4.53466	0.847976	-0.281438	1.12941
14.56	4.54185	0.848784	-0.281825	1.13061
14.57	4.55354	0.849875	-0.282168	1.13204
14.58	4.56177	0.850848	-0.2825	1.13335
14.59	4.56661	0.851716	-0.282922	1.13464
14.6	4.57534	0.852782	-0.283411	1.13619
14.61	4.5858	0.853868	-0.283931	1.1378
14.62	4.59696	0.854814	-0.284517	1.13933
14.63	4.6064	0.855802	-0.285121	1.14092
14.64	4.60727	0.85684	-0.285626	1.14247
14.65	4.61322	0.857815	-0.286057	1.14387
14.66	4.62303	0.858904	-0.28647	1.14537
14.67	4.62494	0.859971	-0.286856	1.14683
14.68	4.63324	0.860793	-0.28725	1.14804
14.69	4.64542	0.861855	-0.287681	1.14954
14.7	4.65026	0.863049	-0.288082	1.15113
14.71	4.6571	0.863922	-0.288439	1.15236
14.72	4.6626	0.864977	-0.288871	1.15385
14.73	4.6617	0.866129	-0.289349	1.15548
14.74	4.66284	0.866983	-0.289782	1.15676
14.75	4.67117	0.867882	-0.290234	1.15812
14.76	4.68197	0.869021	-0.290693	1.15971
14.77	4.68854	0.870131	-0.291106	1.16124
14.78	4.6932	0.871101	-0.29148	1.16258
14.79	4.70099	0.872078	-0.291825	1.1639
14.8	4.71067	0.873052	-0.292189	1.16524
14.81	4.71936	0.874097	-0.292583	1.16668
14.82	4.72554	0.875167	-0.292993	1.16816
14.83	4.72994	0.876062	-0.293428	1.16949
14.84	4.73552	0.877069	-0.293885	1.17095
14.85	4.74281	0.878152	-0.294401	1.17255
14.86	4.75192	0.879003	-0.294942	1.17394
14.87	4.75869	0.87992	-0.295425	1.17534
14.88	4.7605	0.881036	-0.295878	1.17691
14.89	4.76278	0.881953	-0.296295	1.17825
14.9	4.76785	0.882777	-0.29667	1.17945
14.91	4.77162	0.88383	-0.297079	1.18091
14.92	4.78029	0.884903	-0.29751	1.18241
14.93	4.79285	0.885852	-0.297899	1.18375
14.94	4.79964	0.886935	-0.298316	1.18525
14.95	4.80598	0.88807	-0.298803	1.18687
14.96	4.81346	0.889035	-0.299271	1.18831
14.97	4.81987	0.889995	-0.299686	1.18968
14.98	4.82922	0.891033	-0.300118	1.19115
14.99	4.83651	0.89199	-0.300618	1.19261
15	4.84002	0.892958	-0.301099	1.19406
15.01	4.84934	0.893942	-0.301519	1.19546
15.02	4.86157	0.894786	-0.301998	1.19678
15.03	4.86717	0.895692	-0.302517	1.19821
15.04	4.86986	0.896919	-0.302996	1.19991
15.05	4.87341	0.898061	-0.303501	1.20156
15.06	4.88016	0.898962	-0.304032	1.20299
15.07	4.89067	0.900103	-0.30449	1.20459
15.08	4.89532	0.901153	-0.304896	1.20605
15.09	4.89735	0.901925	-0.305337	1.20726
15.1	4.91095	0.903007	-0.305812	1.20882
15.11	4.92165	0.904102	-0.306273	1.21037
15.12	4.92051	0.904966	-0.306735	1.2117
15.13	4.92684	0.90608	-0.307212	1.21329
15.14	4.94114	0.907217	-0.307671	1.21489
15.15	4.94976	0.908148	-0.308116	1.21626
15.16	4.95118	0.909178	-0.308555	1.21773
15.17	4.95725	0.910119	-0.308977	1.2191
15.18	4.96919	0.910879	-0.309402	1.22028
15.19	4.9728	0.911973	-0.309867	1.22184
15.2	4.97087	0.913026	-0.310355	1.22338
15.21	4.97492	0.913849	-0.310856	1.2247
15.22	4.98574	0.9151	-0.311397	1.2265
15.23	4.99885	0.916299	-0.31194	1.22824
15.24	5.00306	0.917055	-0.312429	1.22948
15.25	5.00595	0.918002	-0.312888	1.23089
15.26	5.01572	0.91911	-0.313315	1.23243
15.27	5.02153	0.919949	-0.313722	1.23367
15.28	5.02537	0.920878	-0.314179	1.23506
15.29	5.03404	0.922016	-0.314656	1.23667
15.3	5.04029	0.923001	-0.315064	1.23806
15.31	5.04211	0.92395	-0.315388	1.23934
15.32	5.04311	0.925032	-0.315683	1.24071
15.33	5.04452	0.926031	-0.316011	1.24204
15.34	5.05334	0.926906	-0.316366	1.24327
15.35	5.06467	0.927853	-0.316696	1.24455
15.36	5.07121	0.928915	-0.317024	1.24594
15.37	5.07999	0.929901	-0.317418	1.24732
15.38	5.09068	0.930877	-0.317893	1.24877
15.39	5.09457	0.932027	-0.318384	1.25041
15.4	5.09694	0.933079	-0.318846	1.25192
15.41	5.10372	0.934057	-0.319312	1.25337
15.42	5.11055	0.93506	-0.319726	1.25479
15.43	5.11424	0.935887	-0.320028	1.25591
15.44	5.12303	0.936906	-0.320319	1.25722
15.45	5.12994	0.938107	-0.320666	1.25877
15.46	5.13096	0.938903	-0.321006	1.25991
15.47	5.14197	0.939821	-0.321311	1.26113
15.48	5.15122	0.941113	-0.321632	1.26274
15.49	5.15177	0.94205	-0.321997	1.26405
15.5	5.15866	0.942959	-0.322393	1.26535
15.51	5.16864	0.944258	-0.322778	1.26704
15.52	5.17377	0.94528	-0.323125	1.2684
15.53	5.18042	0.945992	-0.323473	1.26946
15.54	5.1911	0.947024	-0.323849	1.27087
15.55	5.20147	0.948196	-0.324203	1.2724
15.56	5.20819	0.94916	-0.32451	1.27367
15.57	5.213	0.950032	-0.324833	1.27486
15.58	5.21577	0.951029	-0.325203	1.27623
15.59	5.21686	0.952183	-0.325586	1.27777
15.6	5.22135	0.953082	-0.325931	1.27901
15.61	5.2264	0.953888	-0.326282	1.28017
15.62	5.22872	0.955063	-0.326716	1.28178
15.63	5.23516	0.956196	-0.327175	1.28337
15.64	5.24396	0.957138	-0.327619	1.28476
15.65	5.24594	0.958122	-0.328112	1.28623
15.66	5.25166	0.959035	-0.328673	1.28771
15.67	5.26913	0.959971	-0.329248	1.28922
15.68	5.27989	0.961075	-0.329747	1.29082
15.69	5.27441	0.962118	-0.330153	1.29227
15.7	5.27637	0.963051	-0.330527	1.29358
15.71	5.29046	0.964207	-0.330918	1.29512
15.72	5.30044	0.965233	-0.331308	1.29654
15.73	5.30704	0.965923	-0.331652	1.29758
15.74	5.3101	0.966899	-0.331968	1.29887
15.75	5.31264	0.968079	-0.332283	1.30036
15.76	5.32241	0.969083	-0.332586	1.30167
15.77	5.3317	0.970132	-0.332882	1.30301
15.78	5.33622	0.971177	-0.333187	1.30436
15.79	5.33842	0.972025	-0.333509	1.30553
15.8	5.33988	0.973051	-0.333862	1.30691
15.81	5.34378	0.974287	-0.334193	1.30848
15.82	5.35106	0.975262	-0.334505	1.30977
15.83	5.35865	0.976119	-0.334881	1.311
15.84	5.36469	0.977074	-0.335302	1.31238
15.85	5.37019	0.97803	-0.335735	1.31376
15.86	5.37531	0.979072	-0.336237	1.31531
15.87	5.38118	0.980147	-0.336799	1.31695
15.88	5.38781	0.981073	-0.337309	1.31838
15.89	5.39167	0.982099	-0.33778	1.31988
15.9	5.39694	0.9832	-0.338323	1.32152
15.91	5.4055	0.984093	-0.338873	1.32297
15.92	5.41171	0.984903	-0.339304	1.32421
15.93	5.41421	0.986047	-0.339712	1.32576
15.94	5.41759	0.987307	-0.340159	1.32747
15.95	5.42351	0.988191	-0.34052	1.32871
15.96	5.42937	0.989057	-0.340832	1.32989
15.97	5.43482	0.990007	-0.341227	1.33123
15.98	5.44335	0.990901	-0.34169	1.33259
15.99	5.45507	0.992	-0.342198	1.3342
16	5.46208	0.99306	-0.34274	1.3358
16.01	5.46297	0.993962	-0.343253	1.33722
16.02	5.47112	0.995089	-0.343703	1.33879
16.03	5.48232	0.996187	-0.344093	1.34028
16.04	5.48518	0.996947	-0.344445	1.34139
16.05	5.4888	0.997878	-0.344802	1.34268
16.06	5.49752	0.999006	-0.345178	1.34418
16.07	5.50345	0.999932	-0.345568	1.3455
16.08	5.51109	1.00099	-0.345973	1.34697
16.09	5.52243	1.00218	-0.346438	1.34862
16.1	5.53275	1.00305	-0.346992	1.35005
16.11	5.54072	1.00403	-0.347561	1.35159
16.12	5.54941	1.00519	-0.348111	1.3533
16.13	5.55798	1.00609	-0.348636	1.35472
16.14	5.56388	1.00705	-0.349067	1.35611
16.15	5.56797	1.00821	-0.349398	1.35761
16.16	5.57339	1.00909	-0.349714	1.35881
16.17	5.58041	1.00998	-0.350032	1.36001
16.18	5.58678	1.01118	-0.350345	1.36152
16.19	5.59146	1.01214	-0.350692	1.36283
16.2	5.5925	1.01299	-0.351086	1.36408
16.21	5.59721	1.01408	-0.351515	1.36559
16.22	5.60518	1.01501	-0.351966	1.36698
16.23	5.61138	1.01597	-0.352429	1.3684
16.24	5.6186	1.017	-0.352898	1.3699
16.25	5.62189	1.01786	-0.353385	1.37124
16.26	5.625	1.01893	-0.353899	1.37282
16.27	5.6342	1.02015	-0.354417	1.37457
16.28	5.64376	1.02119	-0.354915	1.37611
16.29	5.65126	1.02211	-0.355353	1.37747
16.3	5.65633	1.02295	-0.355728	1.37868
16.31	5.65674	1.02388	-0.356062	1.37994
16.32	5.65993	1.02503	-0.356344	1.38137
16.33	5.67288	1.02605	-0.3566	1.38265
16.34	5.68433	1.02691	-0.356899	1.38381
16.35	5.68805	1.02801	-0.35724	1.38525
16.36	5.69163	1.0292	-0.357573	1.38677
16.37	5.694	1.03	-0.35795	1.38795
16.38	5.6982	1.03088	-0.358435	1.38931
16.39	5.70614	1.0321	-0.359006	1.3911
16.4	5.71412	1.0331	-0.359631	1.39273
16.41	5.72169	1.03411	-0.360302	1.39441
16.42	5.72706	1.03513	-0.360916	1.39605
16.43	5.73118	1.03596	-0.361364	1.39732
16.44	5.73531	1.03705	-0.361718	1.39877
16.45	5.74275	1.03819	-0.362049	1.40024
16.46	5.75503	1.03908	-0.362363	1.40144
16.47	5.76565	1.04007	-0.362685	1.40275
16.48	5.7712	1.04114	-0.363046	1.40419
16.49	5.77664	1.04194	-0.363463	1.4054
16.5	5.78307	1.04287	-0.363869	1.40674
16.51	5.79242	1.04418	-0.364251	1.40843
16.52	5.80091	1.04526	-0.364681	1.40994
16.53	5.8022	1.04607	-0.365181	1.41125
16.54	5.81143	1.047	-0.365711	1.41271
16.55	5.82707	1.04797	-0.366227	1.4142
16.56	5.83079	1.04907	-0.366738	1.41581
16.57	5.83218	1.05017	-0.367216	1.41738
16.58	5.84226	1.05103	-0.367636	1.41867
16.59	5.85266	1.05198	-0.368064	1.42005
16.6	5.85705	1.0531	-0.368545	1.42164
16.61	5.85791	1.05407	-0.369004	1.42308
16.62	5.86284	1.05491	-0.369413	1.42432
16.63	5.8726	1.05588	-0.36985	1.42574
16.64	5.88239	1.05695	-0.370303	1.42725
16.65	5.88816	1.05802	-0.370711	1.42873
16.66	5.89488	1.05918	-0.371097	1.43027
16.67	5.90476	1.0601	-0.371479	1.43158
16.68	5.91075	1.06088	-0.371843	1.43273
16.69	5.91473	1.06203	-0.372209	1.43424
16.7	5.9235	1.06322	-0.372554	1.43578
16.71	5.93197	1.06407	-0.372846	1.43691
16.72	5.93799	1.06495	-0.373125	1.43808
16.73	5.94611	1.06604	-0.373434	1.43948
16.74	5.95191	1.06711	-0.373757	1.44087
16.75	5.95406	1.0682	-0.374097	1.4423
16.76	5.95905	1.06918	-0.374491	1.44367
16.77	5.96777	1.06986	-0.374906	1.44477
16.78	5.97736	1.07078	-0.375316	1.4461
16.79	5.98684	1.07206	-0.375768	1.44782
16.8	5.99146	1.07319	-0.376272	1.44946
16.81	5.99225	1.07407	-0.376763	1.45083
16.82	5.99766	1.07502	-0.377206	1.45223
16.83	6.00807	1.07617	-0.377631	1.4538
16.84	6.01177	1.07719	-0.378048	1.45523
16.85	6.00923	1.07798	-0.378414	1.4564
16.86	6.01587	1.07894	-0.378726	1.45767
16.87	6.02726	1.08004	-0.379055	1.45909
16.88	6.03722	1.08109	-0.379414	1.46051
16.89	6.04619	1.08204	-0.379792	1.46183
16.9	6.0502	1.08296	-0.380198	1.46316
16.91	6.055	1.08394	-0.380618	1.46456
16.92	6.06533	1.0851	-0.381037	1.46613
16.93	6.07331	1.0863	-0.381429	1.46773
16.94	6.07545	1.08724	-0.381747	1.46898
16.95	6.07548	1.08804	-0.382019	1.47006
16.96	6.07576	1.08906	-0.382326	1.47138
16.97	6.07936	1.09009	-0.38268	1.47277
16.98	6.08833	1.09108	-0.383041	1.47412
16.99	6.09515	1.09224	-0.38343	1.47567
17	6.09873	1.09332	-0.383858	1.47718
17.01	6.10689	1.0941	-0.384228	1.47833
17.02	6.11603	1.09508	-0.384526	1.47961
17.03	6.11986	1.09613	-0.38483	1.48096
17.04	6.12342	1.09694	-0.385176	1.48211
17.05	6.12813	1.09804	-0.385536	1.48358
17.06	6.1355	1.09923	-0.385879	1.48511
17.07	6.14319	1.10013	-0.38621	1.48634
17.08	6.14653	1.10117	-0.386524	1.4877
17.09	6.15153	1.10231	-0.386837	1.48914
17.1	6.15929	1.10315	-0.387211	1.49037
17.11	6.16525	1.10401	-0.387633	1.49164
17.12	6.17253	1.1051	-0.38804	1.49314
17.13	6.17913	1.10601	-0.388441	1.49445
17.14	6.18303	1.10681	-0.38887	1.49568
17.15	6.18658	1.10797	-0.38932	1.49729
17.16	6.19049	1.10917	-0.389763	1.49894
17.17	6.19646	1.11015	-0.390141	1.50029
17.18	6.20045	1.1112	-0.390443	1.50164
17.19	6.20282	1.11223	-0.390707	1.50294
17.2	6.21203	1.11317	-0.390948	1.50412
17.21	6.22297	1.11414	-0.391165	1.50531
17.22	6.22964	1.11509	-0.391378	1.50647
17.23	6.23451	1.11598	-0.391616	1.50759
17.24	6.23836	1.11693	-0.39187	1.5088
17.25	6.24392	1.11801	-0.392113	1.51012
17.26	6.24932	1.11902	-0.392351	1.51137
17.27	6.25398	1.12001	-0.392588	1.5126
17.28	6.26328	1.12114	-0.392837	1.51398
17.29	6.27163	1.1221	-0.393114	1.51521
17.3	6.27408	1.123	-0.393423	1.51642
17.31	6.27994	1.12401	-0.393766	1.51778
17.32	6.2877	1.12492	-0.394118	1.51903
17.33	6.28879	1.12594	-0.394491	1.52043
17.34	6.29129	1.12704	-0.394918	1.52195
17.35	6.30058	1.12792	-0.395345	1.52327
17.36	6.30839	1.12896	-0.395714	1.52467
17.37	6.3107	1.13018	-0.39606	1.52624
17.38	6.31463	1.13113	-0.396414	1.52755
17.39	6.32253	1.13204	-0.396767	1.52881
17.4	6.32856	1.1332	-0.397128	1.53033
17.41	6.33056	1.13422	-0.397524	1.53174
17.42	6.33645	1.13501	-0.398	1.53301
17.43	6.34666	1.13603	-0.398541	1.53457
17.44	6.3513	1.13724	-0.39914	1.53638
17.45	6.35686	1.13826	-0.399837	1.53809
17.46	6.36773	1.13905	-0.400521	1.53957
17.47	6.37415	1.13995	-0.401116	1.54107
17.48	6.37434	1.14104	-0.401688	1.54273
17.49	6.38009	1.14212	-0.402201	1.54432
17.5	6.39287	1.1431	-0.402647	1.54575
17.51	6.40141	1.14404	-0.403076	1.54711
17.52	6.40606	1.14511	-0.403457	1.54857
17.53	6.40997	1.14616	-0.403778	1.54994
17.54	6.41826	1.14698	-0.404083	1.55107
17.55	6.42983	1.148	-0.404435	1.55243
17.56	6.43313	1.14906	-0.404815	1.55387
17.57	6.4354	1.15001	-0.405146	1.55516
17.58	6.4434	1.15128	-0.405479	1.55676
17.59	6.44758	1.1524	-0.405895	1.5583
17.6	6.45165	1.15302	-0.406338	1.55936
17.61	6.46243	1.15396	-0.406788	1.56075
17.62	6.46912	1.1553	-0.407334	1.56263
17.63	6.46961	1.15618	-0.407939	1.56412
17.64	6.47605	1.15691	-0.408489	1.56539
17.65	6.48778	1.15812	-0.408996	1.56712
17.66	6.49368	1.1593	-0.409477	1.56877
17.67	6.49761	1.16008	-0.409854	1.56993
17.68	6.5058	1.16095	-0.410137	1.57109
17.69	6.51526	1.16198	-0.41046	1.57244
17.7	6.52426	1.16297	-0.410865	1.57384
17.71	6.52927	1.16405	-0.411295	1.57534
17.72	6.53412	1.16507	-0.411701	1.57677
17.73	6.54432	1.16601	-0.412056	1.57806
17.74	6.55374	1.16708	-0.412383	1.57947
17.75	6.55764	1.16812	-0.412712	1.58083
17.76	6.56018	1.16899	-0.413036	1.58203
17.77	6.56825	1.17003	-0.413373	1.58341
17.78	6.57894	1.17114	-0.413703	1.58485
17.79	6.58492	1.17202	-0.413991	1.58601
17.8	6.59103	1.17308	-0.414297	1.58738
17.81	6.60049	1.17421	-0.414643	1.58885
17.82	6.60346	1.17508	-0.414971	1.59005
17.83	6.60616	1.17619	-0.415283	1.59147
17.84	6.61614	1.17735	-0.415611	1.59296
17.85	6.61726	1.1781	-0.415942	1.59405
17.86	6.61323	1.17905	-0.416238	1.59528
17.87	6.6231	1.18028	-0.416495	1.59678
17.88	6.63536	1.18126	-0.416782	1.59804
17.89	6.63713	1.18211	-0.417104	1.59921
17.9	6.63922	1.18322	-0.417396	1.60061
17.91	6.65054	1.18431	-0.41766	1.60197
17.92	6.65898	1.18525	-0.417921	1.60317
17.93	6.65706	1.18612	-0.418183	1.6043
17.94	6.66277	1.18695	-0.418448	1.6054
17.95	6.6781	1.18802	-0.418726	1.60675
17.96	6.68483	1.1892	-0.419019	1.60822
17.97	6.68197	1.1901	-0.419343	1.60944
17.98	6.68974	1.19103	-0.419701	1.61073
17.99	6.70519	1.19216	-0.420064	1.61222
18	6.7075	1.19312	-0.420448	1.61357
18.01	6.70452	1.19394	-0.420837	1.61478
18.02	6.70988	1.19503	-0.421195	1.61623
18.03	6.71907	1.19621	-0.421555	1.61777
18.04	6.7267	1.19721	-0.421922	1.61913
18.05	6.7334	1.19822	-0.422271	1.62049
18.06	6.74326	1.19915	-0.422612	1.62176
18.07	6.75444	1.19999	-0.422942	1.62293
18.08	6.76151	1.20107	-0.423271	1.62435
18.09	6.7672	1.20215	-0.423618	1.62577
18.1	6.77067	1.20295	-0.423956	1.6269
18.11	6.77071	1.2039	-0.424287	1.62819
18.12	6.77576	1.20498	-0.424661	1.62964
18.13	6.78884	1.20596	-0.425071	1.63103
18.14	6.79878	1.20696	-0.425463	1.63242
18.15	6.80337	1.20807	-0.425842	1.63391
18.16	6.81078	1.20915	-0.426219	1.63537
18.17	6.82045	1.21012	-0.426526	1.63664
18.18	6.8237	1.21113	-0.426771	1.6379
18.19	6.82363	1.21214	-0.427044	1.63919
18.2	6.83082	1.21314	-0.427298	1.64044
18.21	6.84007	1.21417	-0.427495	1.64166
18.22	6.8425	1.21511	-0.427749	1.64286
18.23	6.84677	1.21608	-0.428072	1.64416
18.24	6.85548	1.21713	-0.42836	1.64549
18.25	6.85934	1.21824	-0.428642	1.64688
18.26	6.86146	1.2193	-0.428977	1.64828
18.27	6.87399	1.22019	-0.429338	1.64952
18.28	6.89029	1.22111	-0.429721	1.65083
18.29	6.89482	1.2222	-0.43012	1.65232
18.3	6.89313	1.22319	-0.430473	1.65366
18.31	6.89506	1.22409	-0.430805	1.6549
18.32	6.90164	1.22516	-0.431168	1.65633
18.33	6.90965	1.22614	-0.43151	1.65765
18.34	6.91455	1.22702	-0.431825	1.65884
18.35	6.9211	1.22817	-0.432181	1.66035
18.36	6.92885	1.2293	-0.432579	1.66188
18.37	6.936	1.23017	-0.432982	1.66316
18.38	6.94539	1.23122	-0.433356	1.66458
18.39	6.94987	1.23233	-0.433693	1.66603
18.4	6.95335	1.23329	-0.434042	1.66733
18.41	6.95825	1.23424	-0.434416	1.66865
18.42	6.96245	1.23516	-0.434791	1.66995
18.43	6.96964	1.23606	-0.435166	1.67122
18.44	6.97477	1.23718	-0.435575	1.67276
18.45	6.98088	1.23826	-0.436	1.67426
18.46	6.99178	1.2391	-0.436426	1.67553
18.47	6.99834	1.24009	-0.436849	1.67694
18.48	7.00207	1.24112	-0.437306	1.67843
18.49	7.01268	1.24195	-0.437807	1.67976
18.5	7.0293	1.24299	-0.438269	1.68126
18.51	7.03848	1.24421	-0.438693	1.6829
18.52	7.03643	1.24508	-0.43911	1.68419
18.53	7.03662	1.24598	-0.439507	1.68549
18.54	7.04334	1.24712	-0.439869	1.68699
18.55	7.04817	1.24798	-0.44021	1.68819
18.56	7.05921	1.24886	-0.440609	1.68947
18.57	7.07466	1.25009	-0.441022	1.69111
18.58	7.07673	1.2511	-0.441356	1.69245
18.59	7.07834	1.25191	-0.4417	1.69361
18.6	7.08636	1.25305	-0.4421	1.69515
18.61	7.08886	1.25414	-0.442538	1.69668
18.62	7.09059	1.25497	-0.443009	1.69798
18.63	7.09766	1.25601	-0.443471	1.69948
18.64	7.10843	1.25708	-0.443957	1.70104
18.65	7.12092	1.25796	-0.444469	1.70243
18.66	7.12889	1.25911	-0.444932	1.70404
18.67	7.13583	1.26033	-0.445348	1.70568
18.68	7.14495	1.26125	-0.445776	1.70702
18.69	7.14804	1.26226	-0.446186	1.70845
18.7	7.14744	1.2633	-0.446521	1.70982
18.71	7.15461	1.26409	-0.446845	1.71094
18.72	7.16053	1.265	-0.44722	1.71222
18.73	7.16278	1.26612	-0.447575	1.71369
18.74	7.17413	1.26708	-0.447877	1.71495
18.75	7.18435	1.268	-0.448212	1.71621
18.76	7.18689	1.26921	-0.448626	1.71784
18.77	7.19297	1.27032	-0.449034	1.71935
18.78	7.20368	1.27119	-0.449408	1.7206
18.79	7.21124	1.27224	-0.449798	1.72204
18.8	7.21194	1.27315	-0.45021	1.72336
18.81	7.21341	1.274	-0.450671	1.72467
18.82	7.21968	1.27518	-0.451223	1.7264
18.83	7.22368	1.27622	-0.451785	1.72801
18.84	7.22469	1.27708	-0.45225	1.72933
18.85	7.23064	1.27804	-0.452653	1.73069
18.86	7.2448	1.27909	-0.453065	1.73216
18.87	7.24935	1.2801	-0.453491	1.73359
18.88	7.24913	1.28101	-0.453889	1.73489
18.89	7.26132	1.28194	-0.454264	1.73621
18.9	7.26762	1.2829	-0.454638	1.73754
18.91	7.26585	1.28396	-0.455033	1.73899
18.92	7.27449	1.28502	-0.455455	1.74048
18.93	7.28669	1.2859	-0.455848	1.74175
18.94	7.29079	1.28699	-0.456205	1.74319
18.95	7.29184	1.28812	-0.45655	1.74467
18.96	7.29833	1.28899	-0.456889	1.74588
18.97	7.30698	1.28999	-0.457242	1.74723
18.98	7.31433	1.29102	-0.45758	1.7486
18.99	7.3237	1.29188	-0.457923	1.7498
19	7.33201	1.29296	-0.458305	1.75127
19.01	7.33765	1.2941	-0.458646	1.75275
19.02	7.34746	1.29488	-0.458947	1.75383
19.03	7.35677	1.29584	-0.459276	1.75511
19.04	7.36137	1.29713	-0.459621	1.75675
19.05	7.37078	1.29812	-0.459943	1.75806
19.06	7.37923	1.29897	-0.460247	1.75922
19.07	7.37839	1.30004	-0.460545	1.76058
19.08	7.38013	1.30107	-0.460849	1.76192
19.09	7.38635	1.3021	-0.46115	1.76325
19.1	7.39051	1.30321	-0.461451	1.76466
19.11	7.39717	1.30423	-0.46178	1.76601
19.12	7.40442	1.30516	-0.462113	1.76727
19.13	7.4093	1.30617	-0.462451	1.76862
19.14	7.41748	1.3072	-0.462806	1.77001
19.15	7.42574	1.30816	-0.463122	1.77129
19.16	7.43128	1.30922	-0.463395	1.77262
19.17	7.43663	1.3102	-0.463664	1.77386
19.18	7.43792	1.31106	-0.463927	1.77498
19.19	7.43781	1.31216	-0.464214	1.77637
19.2	7.44759	1.31326	-0.464529	1.77779
19.21	7.46261	1.31406	-0.464809	1.77887
19.22	7.46617	1.31504	-0.465045	1.78009
19.23	7.46361	1.31623	-0.465325	1.78155
19.24	7.47026	1.31713	-0.465686	1.78282
19.25	7.48007	1.31799	-0.466066	1.78405
19.26	7.48336	1.31902	-0.466429	1.78545
19.27	7.48325	1.31994	-0.466821	1.78676
19.28	7.48588	1.32091	-0.467236	1.78814
19.29	7.49315	1.32201	-0.467651	1.78966
19.3	7.49934	1.32302	-0.46809	1.79111
19.31	7.5055	1.32405	-0.468523	1.79257
19.32	7.51412	1.32505	-0.468934	1.79399
19.33	7.52091	1.32608	-0.469299	1.79538
19.34	7.52707	1.32709	-0.469565	1.79665
19.35	7.53544	1.32793	-0.469771	1.7977
19.36	7.5438	1.32888	-0.469989	1.79887
19.37	7.5439	1.33001	-0.470206	1.80022
19.38	7.54119	1.33099	-0.470419	1.80141
19.39	7.54491	1.33195	-0.470644	1.8026
19.4	7.5471	1.33306	-0.470859	1.80392
19.41	7.54599	1.33401	-0.471091	1.8051
19.42	7.55211	1.33498	-0.471347	1.80633
19.43	7.5549	1.3362	-0.471598	1.8078
19.44	7.55259	1.33718	-0.471846	1.80903
19.45	7.56214	1.33801	-0.472087	1.8101
19.46	7.57177	1.33917	-0.472309	1.81147
19.47	7.57574	1.34025	-0.472516	1.81277
19.48	7.5856	1.34112	-0.472697	1.81381
19.49	7.59086	1.34209	-0.472875	1.81496
19.5	7.58924	1.34312	-0.473074	1.81619
19.51	7.59195	1.3442	-0.473265	1.81746
19.52	7.59756	1.34532	-0.473459	1.81878
19.53	7.59631	1.34628	-0.473681	1.81996
19.54	7.59082	1.34712	-0.473906	1.82102
19.55	7.59575	1.34816	-0.474146	1.82231
19.56	7.60655	1.34912	-0.474416	1.82353
19.57	7.60843	1.34992	-0.474708	1.82462
19.58	7.6107	1.35111	-0.475014	1.82612
19.59	7.62229	1.35246	-0.475313	1.82777
19.6	7.62225	1.35334	-0.47559	1.82893
19.61	7.61165	1.35404	-0.475836	1.82987
19.62	7.61389	1.35515	-0.476085	1.83123
19.63	7.62357	1.35633	-0.47632	1.83265
19.64	7.62666	1.35729	-0.476524	1.83381
19.65	7.62783	1.35832	-0.476753	1.83507
19.66	7.63613	1.35928	-0.476968	1.83625
19.67	7.64393	1.36011	-0.477148	1.83726
19.68	7.64347	1.36108	-0.477336	1.83842
19.69	7.64187	1.36206	-0.477518	1.83958
19.7	7.64446	1.36303	-0.477686	1.84072
19.71	7.65118	1.36419	-0.477863	1.84205
19.72	7.65887	1.3653	-0.47803	1.84333
19.73	7.66162	1.36624	-0.478171	1.84442
19.74	7.66523	1.36721	-0.478332	1.84555
19.75	7.67329	1.36817	-0.478518	1.84669
19.76	7.67596	1.36905	-0.478693	1.84774
19.77	7.67612	1.37015	-0.478892	1.84904
19.78	7.68017	1.37134	-0.479125	1.85047
19.79	7.68895	1.37225	-0.479343	1.8516
19.8	7.69781	1.37324	-0.479546	1.85278
19.81	7.69993	1.3743	-0.479771	1.85407
19.82	7.70162	1.37509	-0.480034	1.85512
19.83	7.70817	1.37595	-0.480339	1.85629
19.84	7.71057	1.37715	-0.480669	1.85782
19.85	7.7123	1.37823	-0.480973	1.8592
19.86	7.71511	1.3792	-0.481248	1.86045
19.87	7.71548	1.38034	-0.481521	1.86186
19.88	7.72136	1.3813	-0.481793	1.86309
19.89	7.72876	1.3822	-0.482042	1.86424
19.9	7.7305	1.3833	-0.482256	1.86556
19.91	7.73056	1.38422	-0.482447	1.86666
19.92	7.7347	1.3851	-0.482624	1.86773
19.93	7.73867	1.3862	-0.482775	1.86897
19.94	7.74159	1.38723	-0.482956	1.87018
19.95	7.74907	1.38813	-0.483176	1.8713
19.96	7.75602	1.38904	-0.483372	1.87241
19.97	7.75899	1.39011	-0.48356	1.87367
19.98	7.76002	1.39118	-0.483784	1.87497
[truncated: 11,164 more rows]

## Sheet: M-1-28-3
Time [s]	Load [kN]	LVDT 1 [mm]	LVDT 2 [mm]	Displacement [mm]
0	0	0	0	0
0.01	0	0	0	0
0.02	2e-05	-4e-06	0	-4e-06
0.03	6.3e-05	-4.6e-05	1e-06	-4.7e-05
0.04	-0.001374	-5.1e-05	-1.2e-05	-3.9e-05
0.05	-0.004898	-1.7e-05	-3.5e-05	1.8e-05
0.06	-0.005195	-0.000124	-1.2e-05	-0.000112
0.07	0.000245	-5.1e-05	1.8e-05	-6.9e-05
0.08	0.003517	0.000155	2e-06	0.000153
0.09	0.003238	6.6e-05	-1.9e-05	8.5e-05
0.1	0.008662	-6.1e-05	-1.2e-05	-4.9e-05
0.11	0.011313	3.3e-05	-1.5e-05	4.8e-05
0.12	0.00508	-6e-05	-2.5e-05	-3.5e-05
0.13	0.008712	-0.00024	-1.6e-05	-0.000224
0.14	0.01315	-9.3e-05	-9e-06	-8.4e-05
0.15	0.005989	2.3e-05	-1.3e-05	3.6e-05
0.16	0.004275	-2.1e-05	-1.6e-05	-5e-06
0.17	0.004806	-0.000153	-8e-06	-0.000145
0.18	-0.00114	-0.000211	-2e-06	-0.000209
0.19	-0.003723	-3.9e-05	-1.2e-05	-2.7e-05
0.2	-0.005033	1.2e-05	-1.7e-05	2.9e-05
0.21	-0.012382	-0.000146	5e-06	-0.000151
0.22	-0.012897	-0.000177	6e-06	-0.000183
0.23	-0.003842	-2.1e-05	-2.9e-05	8e-06
0.24	-0.001517	-1.4e-05	-3.2e-05	1.8e-05
0.25	-0.003646	-0.000178	-1e-05	-0.000168
0.26	-0.002155	-8.6e-05	-1e-05	-7.6e-05
0.27	-0.007693	1.2e-05	-1.3e-05	2.5e-05
0.28	-0.013148	-0.000115	-6e-06	-0.000109
0.29	-0.008101	-8.3e-05	2e-06	-8.5e-05
0.3	-0.00314	6e-06	1.5e-05	-9e-06
0.31	-0.003232	-7.3e-05	1.7e-05	-9e-05
0.32	-0.006207	-0.000218	-2e-06	-0.000216
0.33	-0.009248	-4.3e-05	-1.4e-05	-2.9e-05
0.34	-0.011758	4.2e-05	-3e-06	4.5e-05
0.35	-0.013687	-0.000152	1.2e-05	-0.000164
0.36	-0.012134	-4.2e-05	0	-4.2e-05
0.37	-0.012849	-9.6e-05	-7e-06	-8.9e-05
0.38	-0.014164	-0.00017	1.2e-05	-0.000182
0.39	-0.01123	5e-05	2e-05	3e-05
0.4	-0.011926	-0.000136	1.7e-05	-0.000153
0.41	-0.012676	-0.000225	2.1e-05	-0.000246
0.42	-0.008573	8e-06	2.4e-05	-1.6e-05
0.43	-0.008392	4e-05	7e-06	3.3e-05
0.44	-0.012337	-0.000128	-7e-06	-0.000121
0.45	-0.01172	-0.000226	2.2e-05	-0.000248
0.46	-0.010511	-6.6e-05	4.1e-05	-0.000107
0.47	-0.010223	2.1e-05	2.8e-05	-7e-06
0.48	-0.00877	3.7e-05	2.2e-05	1.5e-05
0.49	-0.010244	-3e-05	1.6e-05	-4.6e-05
0.5	-0.008414	-0.000159	1e-05	-0.000169
0.51	-0.004367	-4.4e-05	1.2e-05	-5.6e-05
0.52	-0.010969	-5e-06	1.8e-05	-2.3e-05
0.53	-0.01474	-0.000118	2.1e-05	-0.000139
0.54	-0.007047	-0.000163	1.7e-05	-0.00018
0.55	-0.004203	-0.000166	1.6e-05	-0.000182
0.56	-0.005956	2.8e-05	3e-05	-2e-06
0.57	-0.004034	-2e-05	4.4e-05	-6.4e-05
0.58	-0.000995	-0.000197	1.7e-05	-0.000214
0.59	-0.002389	-6e-05	-9e-06	-5.1e-05
0.6	-0.008063	1e-05	3e-06	7e-06
0.61	-0.00784	-9.9e-05	1.6e-05	-0.000115
0.62	-0.002968	-3.2e-05	2.1e-05	-5.3e-05
0.63	-0.002938	2e-06	1.7e-05	-1.5e-05
0.64	-0.003113	-8.2e-05	9e-06	-9.1e-05
0.65	-0.002217	-5.4e-05	3.4e-05	-8.8e-05
0.66	-0.003609	4e-05	5e-05	-1e-05
0.67	-0.004322	2e-05	3.4e-05	-1.4e-05
0.68	-0.001324	-7e-05	3.2e-05	-0.000102
0.69	0.000278	-7.7e-05	4.3e-05	-0.00012
0.7	-0.001812	-4.5e-05	3.2e-05	-7.7e-05
0.71	-0.006258	-4.6e-05	2.5e-05	-7.1e-05
0.72	-0.00879	-9.7e-05	4.5e-05	-0.000142
0.73	-0.003907	-2.2e-05	4.8e-05	-7e-05
0.74	-0.002807	-7.1e-05	3.4e-05	-0.000105
0.75	-0.006163	-0.000204	3.8e-05	-0.000242
0.76	-0.006242	-9.2e-05	4.6e-05	-0.000138
0.77	-0.007347	5.6e-05	4.7e-05	9e-06
0.78	-0.007064	-5.5e-05	4.4e-05	-9.9e-05
0.79	-0.005764	-0.000138	4.2e-05	-0.00018
0.8	-0.006988	-8.4e-05	5.3e-05	-0.000137
0.81	-0.00881	-9e-05	7.2e-05	-0.000162
0.82	-0.011634	-0.000145	6.6e-05	-0.000211
0.83	-0.011281	-8e-05	4.1e-05	-0.000121
0.84	-0.008043	-7e-05	3.3e-05	-0.000103
0.85	-0.007388	-0.000189	4.5e-05	-0.000234
0.86	-0.005825	-0.00016	4.6e-05	-0.000206
0.87	-0.004953	-6.6e-05	3e-05	-9.6e-05
0.88	-0.008101	-0.000124	3.3e-05	-0.000157
0.89	-0.011333	-6.5e-05	5.1e-05	-0.000116
0.9	-0.009393	-0.000118	4.5e-05	-0.000163
0.91	-0.005398	-0.000122	2.9e-05	-0.000151
0.92	-0.003785	-2.7e-05	3.8e-05	-6.5e-05
0.93	-0.004626	-0.000159	5.3e-05	-0.000212
0.94	-0.011521	-0.000213	4.8e-05	-0.000261
0.95	-0.018184	-4.4e-05	4.2e-05	-8.6e-05
0.96	-0.010167	-4e-05	4.6e-05	-8.6e-05
0.97	-0.00288	-0.000178	4.8e-05	-0.000226
0.98	-0.011307	-0.000123	4.6e-05	-0.000169
0.99	-0.015806	-0.000139	4.3e-05	-0.000182
1	-0.009783	-0.000149	3.9e-05	-0.000188
1.01	-0.006629	-1.7e-05	3.7e-05	-5.4e-05
1.02	-0.006259	-0.000106	4e-05	-0.000146
1.03	-0.007469	-4.8e-05	4.9e-05	-9.7e-05
1.04	-0.007345	1.9e-05	5.3e-05	-3.4e-05
1.05	-0.002376	-0.000134	5.9e-05	-0.000193
1.06	-0.001047	-5.6e-05	5.9e-05	-0.000115
1.07	-0.003821	2.2e-05	5e-05	-2.8e-05
1.08	-0.005548	-0.00013	6e-05	-0.00019
1.09	-0.003832	-0.000221	6.7e-05	-0.000288
1.1	0.002285	-0.000182	6e-05	-0.000242
1.11	0.006847	-9.5e-05	5.4e-05	-0.000149
1.12	0.002971	-4.1e-05	4.1e-05	-8.2e-05
1.13	-0.003431	-4e-05	3.2e-05	-7.2e-05
1.14	-0.007474	-3.4e-05	4.3e-05	-7.7e-05
1.15	-0.009551	-6.2e-05	5.9e-05	-0.000121
1.16	-0.010273	-0.000151	4.9e-05	-0.0002
1.17	-0.008421	-0.000195	2.9e-05	-0.000224
1.18	-0.00596	-0.000128	3.5e-05	-0.000163
1.19	-0.008866	4e-06	4.1e-05	-3.7e-05
1.2	-0.012299	-1e-05	4.8e-05	-5.8e-05
1.21	-0.008837	-0.00017	5.4e-05	-0.000224
1.22	-0.007612	-0.000148	3.6e-05	-0.000184
1.23	-0.009587	-6.2e-05	3.1e-05	-9.3e-05
1.24	-0.00413	-0.00011	4.4e-05	-0.000154
1.25	-0.002408	-3.2e-05	5.5e-05	-8.7e-05
1.26	-0.011047	-2.9e-05	6e-05	-8.9e-05
1.27	-0.012854	-0.000213	5.8e-05	-0.000271
1.28	-0.003163	-8e-05	5.4e-05	-0.000134
1.29	-0.003342	9.1e-05	4.3e-05	4.8e-05
1.3	-0.014467	-9.4e-05	4.4e-05	-0.000138
1.31	-0.012732	-0.000213	6e-05	-0.000273
1.32	-0.00576	-2.8e-05	5.3e-05	-8.1e-05
1.33	-0.010789	-9.1e-05	3.6e-05	-0.000127
1.34	-0.019621	-0.000278	4.7e-05	-0.000325
1.35	-0.016533	1.8e-05	4.1e-05	-2.3e-05
1.36	-0.006444	4.9e-05	3e-05	1.9e-05
1.37	-0.008842	-0.000235	6.2e-05	-0.000297
1.38	-0.014207	-0.000205	7.1e-05	-0.000276
1.39	-0.015212	-9e-05	4.6e-05	-0.000136
1.4	-0.017274	2.3e-05	4.7e-05	-2.4e-05
1.41	-0.012652	-7.3e-05	7.8e-05	-0.000151
1.42	-0.00366	-0.00014	8.3e-05	-0.000223
1.43	0.002512	8e-06	5.1e-05	-4.3e-05
1.44	0.004438	-0.00018	4.5e-05	-0.000225
1.45	-0.00018	-0.0002	6.9e-05	-0.000269
1.46	-0.004094	0.000108	7.3e-05	3.5e-05
1.47	-0.000258	-3e-06	5.8e-05	-6.1e-05
1.48	7.6e-05	-0.000301	6.2e-05	-0.000363
1.49	-0.00432	-0.00026	6e-05	-0.00032
1.5	-0.001031	8.5e-05	4.9e-05	3.6e-05
1.51	0.002162	3.9e-05	6.1e-05	-2.2e-05
1.52	-0.002236	-0.000298	6.6e-05	-0.000364
1.53	-0.006466	-8.9e-05	5.7e-05	-0.000146
1.54	-0.006814	8e-05	5.8e-05	2.2e-05
1.55	-0.006027	-3e-06	5.8e-05	-6.1e-05
1.56	-0.000212	3.2e-05	4.5e-05	-1.3e-05
1.57	0.003614	-0.00016	4.9e-05	-0.000209
1.58	-0.002604	-0.00014	6e-05	-0.0002
1.59	-0.009307	1.1e-05	6e-05	-4.9e-05
1.6	-0.007043	-4.9e-05	6e-05	-0.000109
1.61	-0.003287	-8.9e-05	6.5e-05	-0.000154
1.62	-0.006212	-7.4e-05	5.3e-05	-0.000127
1.63	-0.009158	-5.8e-05	4.4e-05	-0.000102
1.64	-0.003844	-4.2e-05	7.1e-05	-0.000113
1.65	-0.000801	-2.9e-05	8e-05	-0.000109
1.66	-0.006378	-0.000186	5.5e-05	-0.000241
1.67	-0.012791	-0.000154	5.9e-05	-0.000213
1.68	-0.016882	1.2e-05	7e-05	-5.8e-05
1.69	-0.016293	-5e-05	7.3e-05	-0.000123
1.7	-0.011624	-0.000136	8.4e-05	-0.00022
1.71	-0.008282	-9.8e-05	8e-05	-0.000178
1.72	-0.010216	-5e-05	7.2e-05	-0.000122
1.73	-0.016981	-8.8e-05	7.8e-05	-0.000166
1.74	-0.017444	-0.000126	8.2e-05	-0.000208
1.75	-0.01039	1e-05	6.7e-05	-5.7e-05
1.76	-0.009635	1.8e-05	3.9e-05	-2.1e-05
1.77	-0.01384	-0.00018	4.9e-05	-0.000229
1.78	-0.014952	-0.000125	7.2e-05	-0.000197
1.79	-0.013458	6e-05	6.4e-05	-4e-06
1.8	-0.009712	-0.000125	5.8e-05	-0.000183
1.81	-0.004153	-0.000216	6.3e-05	-0.000279
1.82	-0.005034	-2.7e-05	5.5e-05	-8.2e-05
1.83	-0.010466	-2.1e-05	6.2e-05	-8.3e-05
1.84	-0.008142	-8.4e-05	8.6e-05	-0.00017
1.85	-0.000925	1e-05	8e-05	-7e-05
1.86	-8.8e-05	-5e-05	5.7e-05	-0.000107
1.87	-0.00659	-0.000188	6e-05	-0.000248
1.88	-0.006835	-2.2e-05	6.9e-05	-9.1e-05
1.89	-0.002841	-6.9e-05	7.4e-05	-0.000143
1.9	-0.006061	-0.000138	7.8e-05	-0.000216
1.91	-0.009573	5.4e-05	8.8e-05	-3.4e-05
1.92	-0.009181	-0.000151	9.7e-05	-0.000248
1.93	-0.006917	-0.000169	7.8e-05	-0.000247
1.94	-0.002502	-5.8e-05	5.6e-05	-0.000114
1.95	-0.001885	-0.000202	5.7e-05	-0.000259
1.96	-0.006922	-1.8e-05	6.2e-05	-8e-05
1.97	-0.009155	2.2e-05	7.8e-05	-5.6e-05
1.98	-0.007303	-0.000143	9e-05	-0.000233
1.99	-0.00695	-3e-06	6.5e-05	-6.8e-05
2	-0.013267	-9e-06	5e-05	-5.9e-05
2.01	-0.018815	-0.000245	7e-05	-0.000315
2.02	-0.012037	-0.000136	7.8e-05	-0.000214
2.03	-0.002276	3.4e-05	6.9e-05	-3.5e-05
2.04	-0.000211	-0.000163	6.5e-05	-0.000228
2.05	-0.005143	-0.000116	7e-05	-0.000186
2.06	-0.010238	6e-06	7.2e-05	-6.6e-05
2.07	-0.009812	-0.000109	8.2e-05	-0.000191
2.08	-0.008349	-5e-05	9.2e-05	-0.000142
2.09	-0.007124	-5.6e-05	8.6e-05	-0.000142
2.1	-0.004129	-0.00013	7.1e-05	-0.000201
2.11	-0.000616	-0.000111	6.6e-05	-0.000177
2.12	-0.002522	-4.8e-05	7.9e-05	-0.000127
2.13	-0.007118	7e-06	9.2e-05	-8.5e-05
2.14	-0.003993	-3e-06	9.2e-05	-9.5e-05
2.15	7.5e-05	-9e-06	9e-05	-9.9e-05
2.16	-0.003896	-9.4e-05	8.1e-05	-0.000175
2.17	-0.006869	-0.000197	6.9e-05	-0.000266
2.18	-0.005064	4e-06	7.6e-05	-7.2e-05
2.19	-0.004686	2.2e-05	8.3e-05	-6.1e-05
2.2	-0.002234	-6.5e-05	7.3e-05	-0.000138
2.21	0.003558	-1.1e-05	7.7e-05	-8.8e-05
2.22	0.003627	-8.9e-05	8.9e-05	-0.000178
2.23	0.000214	-0.000132	8e-05	-0.000212
2.24	-0.001094	-4.8e-05	8.2e-05	-0.00013
2.25	-0.001027	1.8e-05	9.4e-05	-7.6e-05
2.26	0.00253	-0.000134	9.2e-05	-0.000226
2.27	0.002867	-6.1e-05	8.5e-05	-0.000146
2.28	-0.00189	-1.2e-05	8.3e-05	-9.5e-05
2.29	-0.006038	-0.000236	9.3e-05	-0.000329
2.3	-0.007527	-9.6e-05	8.9e-05	-0.000185
2.31	-0.005925	-1.7e-05	7.3e-05	-9e-05
2.32	-0.004578	-0.00012	7.9e-05	-0.000199
2.33	-0.004104	-6.9e-05	9e-05	-0.000159
2.34	-0.003494	-9.9e-05	8.2e-05	-0.000181
2.35	-0.004614	-0.000216	8.6e-05	-0.000302
2.36	-0.006886	-0.000154	0.000109	-0.000263
2.37	-0.010565	-4e-06	0.000112	-0.000116
2.38	-0.013908	-0.000116	8.6e-05	-0.000202
2.39	-0.01191	-0.000252	8.1e-05	-0.000333
2.4	-0.007857	-0.00019	9.2e-05	-0.000282
2.41	-0.009069	-0.000155	9.3e-05	-0.000248
2.42	-0.008441	-2.8e-05	9.9e-05	-0.000127
2.43	-0.004502	-7.8e-05	0.000102	-0.00018
2.44	-0.002483	-0.000248	9.3e-05	-0.000341
2.45	-0.006508	-0.000249	9.4e-05	-0.000343
2.46	-0.013347	-1.7e-05	0.000106	-0.000123
2.47	-0.014868	1e-05	0.000104	-9.4e-05
2.48	-0.01315	-0.000243	0.000106	-0.000349
2.49	-0.009715	-9.3e-05	0.000115	-0.000208
2.5	-0.003709	-1.6e-05	0.000104	-0.00012
2.51	-0.000794	-0.000186	9.9e-05	-0.000285
2.52	-0.006463	-0.000151	0.000109	-0.00026
2.53	-0.01026	-0.000181	9.2e-05	-0.000273
2.54	-0.004605	-0.000133	8.1e-05	-0.000214
2.55	0.001722	-7.2e-05	0.00011	-0.000182
2.56	0.001638	-7.7e-05	0.000126	-0.000203
2.57	0.000659	-4.2e-05	0.000111	-0.000153
2.58	0.002725	-7e-05	9.6e-05	-0.000166
2.59	0.002107	-0.00011	0.000104	-0.000214
2.6	-0.002916	-7e-05	0.000122	-0.000192
2.61	-0.004557	5e-05	0.000118	-6.8e-05
2.62	-0.001873	-8e-05	0.000108	-0.000188
2.63	-0.003943	-0.000178	0.000107	-0.000285
2.64	-0.008811	-0.000157	0.000117	-0.000274
2.65	-0.006558	-0.000129	0.000132	-0.000261
2.66	-0.003225	0.0001	0.000121	-2.1e-05
2.67	-0.002966	-6.2e-05	9.6e-05	-0.000158
2.68	-0.001991	-0.000328	0.000102	-0.00043
2.69	-0.000895	-4.9e-05	0.000114	-0.000163
2.7	0.000435	1.2e-05	0.0001	-8.8e-05
2.71	-0.001429	-0.000228	0.000105	-0.000333
2.72	-0.005661	-0.000126	0.000125	-0.000251
2.73	-0.009835	6.2e-05	0.000113	-5.1e-05
2.74	-0.014078	-8.9e-05	9.8e-05	-0.000187
2.75	-0.011514	-8.7e-05	0.000113	-0.0002
2.76	-0.00649	-1.5e-05	0.000145	-0.00016
2.77	-0.009261	-0.000171	0.000155	-0.000326
2.78	-0.007045	-5.6e-05	0.000128	-0.000184
2.79	0.001875	-9.8e-05	0.000109	-0.000207
2.8	8.1e-05	-0.000196	0.000118	-0.000314
2.81	-0.00599	-8.9e-05	0.000127	-0.000216
2.82	-0.005925	-0.000127	0.00011	-0.000237
2.83	-0.008307	-0.000155	9e-05	-0.000245
2.84	-0.00633	-0.000134	9.6e-05	-0.00023
2.85	0.001293	-7.3e-05	0.000114	-0.000187
2.86	-0.000205	-2.5e-05	0.000118	-0.000143
2.87	-0.006829	-0.0002	0.000112	-0.000312
2.88	-0.01112	-0.000173	0.000115	-0.000288
2.89	-0.011191	-0.000112	0.000139	-0.000251
2.9	-0.008461	-0.000214	0.000135	-0.000349
2.91	-0.012165	-5.6e-05	9.9e-05	-0.000155
2.92	-0.014197	-4.7e-05	0.000101	-0.000148
2.93	-0.008848	-0.000214	0.00013	-0.000344
2.94	-0.008623	-0.000145	0.000125	-0.00027
2.95	-0.00946	-4.5e-05	0.000112	-0.000157
2.96	-0.003847	-0.000177	0.000127	-0.000304
2.97	-0.006677	-0.000109	0.000128	-0.000237
2.98	-0.015234	8e-06	0.0001	-9.2e-05
2.99	-0.007609	-0.000207	9.6e-05	-0.000303
3	0.002728	-0.000157	0.000116	-0.000273
3.01	-0.003496	1.1e-05	0.000123	-0.000112
3.02	-0.007107	1.4e-05	0.000104	-9e-05
3.03	-0.001309	-0.000128	0.0001	-0.000228
3.04	-0.002017	-0.000223	0.000131	-0.000354
3.05	-0.0083	-6.6e-05	0.000126	-0.000192
3.06	-0.008698	-9.2e-05	0.0001	-0.000192
3.07	-0.005106	-0.00015	0.000112	-0.000262
3.08	-0.006494	-5e-05	0.000129	-0.000179
3.09	-0.012171	-9.8e-05	0.000119	-0.000217
3.1	-0.013371	-0.000111	0.000114	-0.000225
3.11	-0.009775	-0.000138	0.000112	-0.00025
3.12	-0.006339	-0.000135	0.000108	-0.000243
3.13	-0.010056	3e-06	0.000113	-0.00011
3.14	-0.015758	-9.3e-05	0.000111	-0.000204
3.15	-0.01362	-0.000106	0.000105	-0.000211
3.16	-0.012972	-2.7e-05	0.000121	-0.000148
3.17	-0.01438	-0.000142	0.000119	-0.000261
3.18	-0.014292	-0.000137	0.000101	-0.000238
3.19	-0.012979	6.3e-05	0.000109	-4.6e-05
3.2	-0.007848	-9.7e-05	0.000112	-0.000209
3.21	-0.005495	-0.000326	0.000101	-0.000427
3.22	-0.008044	-5.9e-05	0.00012	-0.000179
3.23	-0.007239	-9.6e-05	0.000135	-0.000231
3.24	-0.007852	-0.000145	0.00011	-0.000255
3.25	-0.017838	3.4e-05	0.000107	-7.3e-05
3.26	-0.02068	-0.000137	0.000122	-0.000259
3.27	-0.011089	-0.000202	0.000122	-0.000324
3.28	-0.010772	-9.3e-05	0.000121	-0.000214
3.29	-0.014932	-4.3e-05	0.000117	-0.00016
3.3	-0.013088	-3e-05	0.000108	-0.000138
3.31	-0.014972	-0.000116	0.000111	-0.000227
3.32	-0.015444	-3.3e-05	0.000115	-0.000148
3.33	-0.012323	-8.7e-05	0.000118	-0.000205
3.34	-0.011256	-0.000132	0.000133	-0.000265
3.35	-0.009797	1.5e-05	0.000138	-0.000123
3.36	-0.009624	-0.000128	0.000121	-0.000249
3.37	-0.009586	-0.000139	0.000112	-0.000251
3.38	-0.004828	6e-06	0.000124	-0.000118
3.39	-0.003583	-3.2e-05	0.000131	-0.000163
3.4	-0.008169	-7.1e-05	0.000122	-0.000193
3.41	-0.008174	-0.000134	0.000125	-0.000259
3.42	-0.008504	-0.000111	0.000135	-0.000246
3.43	-0.012604	-0.000118	0.00014	-0.000258
3.44	-0.009789	-0.000154	0.000139	-0.000293
3.45	-0.007026	-0.000141	0.000134	-0.000275
3.46	-0.009024	-9.5e-05	0.000124	-0.000219
3.47	-0.008073	-3e-05	0.000107	-0.000137
3.48	-0.009058	-6.2e-05	0.000113	-0.000175
3.49	-0.012765	-6.2e-05	0.000129	-0.000191
3.5	-0.011078	-0.000202	0.000124	-0.000326
3.51	-0.007332	-0.000127	0.000121	-0.000248
3.52	-0.007707	0.000102	0.000121	-1.9e-05
3.53	-0.011551	-5.3e-05	0.000114	-0.000167
3.54	-0.011502	-0.000148	0.000114	-0.000262
3.55	-0.01038	-0.000152	0.000125	-0.000277
3.56	-0.012012	-5.6e-05	0.000132	-0.000188
3.57	-0.013053	-2.7e-05	0.000142	-0.000169
3.58	-0.016306	-0.000237	0.000149	-0.000386
3.59	-0.016582	-6.7e-05	0.000139	-0.000206
3.6	-0.010869	0.000112	0.000122	-1e-05
3.61	-0.008259	-0.000113	0.000107	-0.00022
3.62	-0.00534	-0.000201	0.000111	-0.000312
3.63	-0.0011	-0.000135	0.000128	-0.000263
3.64	-0.005434	-7.6e-05	0.000134	-0.00021
3.65	-0.010557	-5.5e-05	0.000146	-0.000201
3.66	-0.008588	-8.9e-05	0.00015	-0.000239
3.67	-0.008028	-0.000134	0.000144	-0.000278
3.68	-0.011773	-3.4e-05	0.000164	-0.000198
3.69	-0.011711	-1.1e-05	0.000176	-0.000187
3.7	-0.007623	-8.6e-05	0.000156	-0.000242
3.71	-0.008613	-2.7e-05	0.00014	-0.000167
3.72	-0.009124	-0.000129	0.000132	-0.000261
3.73	-0.006205	-0.000151	0.000132	-0.000283
3.74	-0.005976	9.9e-05	0.000149	-5e-05
3.75	-0.005375	-7.4e-05	0.000159	-0.000233
3.76	-0.000982	-0.000163	0.000161	-0.000324
3.77	-0.000367	-5.1e-05	0.000174	-0.000225
3.78	-0.001607	-6.9e-05	0.000188	-0.000257
3.79	-0.003261	1.4e-05	0.000183	-0.000169
3.8	-0.010445	-0.000101	0.000165	-0.000266
3.81	-0.014406	-0.000122	0.00015	-0.000272
3.82	-0.010761	-5.9e-05	0.000147	-0.000206
3.83	-0.006182	-0.000132	0.00015	-0.000282
3.84	-0.00709	-0.000132	0.00015	-0.000282
3.85	-0.012591	-0.000132	0.000155	-0.000287
3.86	-0.017136	-1.4e-05	0.000168	-0.000182
3.87	-0.014718	-3.6e-05	0.000154	-0.00019
3.88	-0.01119	-0.000173	0.000131	-0.000304
3.89	-0.011549	-0.000136	0.000143	-0.000279
3.9	-0.007893	2e-06	0.000166	-0.000164
3.91	-0.005961	8e-06	0.000157	-0.000149
3.92	-0.011681	-0.00021	0.000149	-0.000359
3.93	-0.015409	-0.000139	0.000155	-0.000294
3.94	-0.016256	2.7e-05	0.00016	-0.000133
3.95	-0.015311	-0.000162	0.000166	-0.000328
3.96	-0.015034	-8.8e-05	0.000161	-0.000249
3.97	-0.015419	-2.2e-05	0.000149	-0.000171
3.98	-0.012387	-7.1e-05	0.000141	-0.000212
3.99	-0.010509	1.2e-05	0.000146	-0.000134
4	-0.011596	-5.3e-05	0.00015	-0.000203
4.01	-0.007526	-0.000177	0.000142	-0.000319
4.02	-0.001584	-9.7e-05	0.000144	-0.000241
4.03	-0.004492	3.2e-05	0.000157	-0.000125
4.04	-0.012793	-0.000143	0.000156	-0.000299
4.05	-0.015788	-0.000151	0.000151	-0.000302
4.06	-0.016687	3.4e-05	0.000157	-0.000123
4.07	-0.013342	-5.7e-05	0.000157	-0.000214
4.08	-0.006185	-0.000107	0.000155	-0.000262
4.09	-0.007657	1e-06	0.000153	-0.000152
4.1	-0.011904	-2.4e-05	0.000151	-0.000175
4.11	-0.008551	-0.00013	0.000161	-0.000291
4.12	-0.008922	-6.1e-05	0.000164	-0.000225
4.13	-0.010877	-8.4e-05	0.00015	-0.000234
4.14	-0.005968	-0.000183	0.000154	-0.000337
4.15	-0.004326	-8e-05	0.00017	-0.00025
4.16	-0.005069	-6.9e-05	0.000167	-0.000236
4.17	-0.002799	-5.9e-05	0.000172	-0.000231
4.18	-0.005262	-5e-06	0.00019	-0.000195
4.19	-0.011011	-0.000149	0.000182	-0.000331
4.2	-0.00643	-2.1e-05	0.000166	-0.000187
4.21	-0.001175	7e-05	0.00016	-9e-05
4.22	-0.005567	-0.000171	0.000145	-0.000316
4.23	-0.003468	-0.000165	0.000144	-0.000309
4.24	-0.001825	0	0.000152	-0.000152
4.25	-0.010246	1.3e-05	0.000156	-0.000143
4.26	-0.010918	-0.000131	0.000172	-0.000303
4.27	-0.002491	-8e-05	0.000177	-0.000257
4.28	-0.000989	-8.2e-05	0.000175	-0.000257
4.29	-0.008452	-0.000133	0.000177	-0.00031
4.3	-0.014027	4.2e-05	0.000166	-0.000124
4.31	-0.013725	-0.000124	0.000158	-0.000282
4.32	-0.011018	-0.000221	0.000163	-0.000384
4.33	-0.010994	1e-05	0.000159	-0.000149
4.34	-0.011057	-9e-06	0.000165	-0.000174
4.35	-0.010932	-0.000126	0.000178	-0.000304
4.36	-0.012979	-0.00014	0.000164	-0.000304
4.37	-0.009608	-7.5e-05	0.000149	-0.000224
4.38	0.000233	-8.7e-05	0.000172	-0.000259
4.39	0.002219	-6e-05	0.000197	-0.000257
4.4	0.000345	1.4e-05	0.000177	-0.000163
4.41	-0.000864	-0.00017	0.000161	-0.000331
4.42	-0.005446	-1e-05	0.000169	-0.000179
4.43	-0.009128	6.9e-05	0.000168	-9.9e-05
4.44	-0.010235	-0.000169	0.000147	-0.000316
4.45	-0.008584	-2.8e-05	0.000147	-0.000175
4.46	-0.006802	-5.5e-05	0.000173	-0.000228
4.47	-0.010037	-0.000109	0.000181	-0.00029
4.48	-0.010999	1e-05	0.000154	-0.000144
4.49	-0.010759	-3.3e-05	0.000145	-0.000178
4.5	-0.011878	1.8e-05	0.000179	-0.000161
4.51	-0.008823	-7.7e-05	0.000186	-0.000263
4.52	-0.005032	-0.000182	0.000164	-0.000346
4.53	-0.004915	-0.000108	0.000183	-0.000291
4.54	-0.003784	-7.8e-05	0.000201	-0.000279
4.55	-0.006414	-5.2e-05	0.000185	-0.000237
4.56	-0.01155	-0.000101	0.000164	-0.000265
4.57	-0.013731	-0.000128	0.000157	-0.000285
4.58	-0.013995	-0.000113	0.000168	-0.000281
4.59	-0.011175	-4.9e-05	0.00017	-0.000219
4.6	-0.009151	-0.000101	0.000172	-0.000273
4.61	-0.011449	-0.000206	0.000199	-0.000405
4.62	-0.014735	-4.5e-05	0.000198	-0.000243
4.63	-0.011312	-5.1e-05	0.000181	-0.000232
4.64	-0.005829	-0.000131	0.000175	-0.000306
4.65	-0.009897	-9e-05	0.000189	-0.000279
4.66	-0.018683	0	0.000212	-0.000212
4.67	-0.020564	-0.000103	0.000207	-0.00031
4.68	-0.018283	-0.000173	0.000189	-0.000362
4.69	-0.015743	-1.5e-05	0.000188	-0.000203
4.7	-0.011742	-0.000111	0.000197	-0.000308
4.71	-0.010357	-0.000143	0.0002	-0.000343
4.72	-0.009115	-3.6e-05	0.000196	-0.000232
4.73	-0.004736	-7.3e-05	0.00019	-0.000263
4.74	-0.003968	-0.000128	0.000179	-0.000307
4.75	-0.009371	-0.000172	0.000184	-0.000356
4.76	-0.011139	-5.5e-05	0.000199	-0.000254
4.77	-0.008514	-4.5e-05	0.000188	-0.000233
4.78	-0.008687	-0.000156	0.00018	-0.000336
4.79	-0.011087	-8.7e-05	0.000189	-0.000276
4.8	-0.011712	-0.000115	0.000188	-0.000303
4.81	-0.008977	-9e-05	0.000188	-0.000278
4.82	-0.007767	7.4e-05	0.000197	-0.000123
4.83	-0.011322	-4.5e-05	0.000205	-0.00025
4.84	-0.013532	-0.000103	0.000208	-0.000311
4.85	-0.009694	-1.3e-05	0.000201	-0.000214
4.86	-0.008702	-7.4e-05	0.000187	-0.000261
4.87	-0.00888	-1.5e-05	0.000189	-0.000204
4.88	-0.003574	7.5e-05	0.00019	-0.000115
4.89	-0.003318	-0.000195	0.000176	-0.000371
4.9	-0.007254	-0.000193	0.000188	-0.000381
4.91	-0.007506	0.000145	0.000208	-6.3e-05
4.92	-0.009073	-0.000108	0.000205	-0.000313
4.93	-0.014138	-0.000376	0.000204	-0.00058
4.94	-0.015876	1.4e-05	0.000198	-0.000184
4.95	-0.011243	2.8e-05	0.000182	-0.000154
4.96	-0.008288	-0.000166	0.000187	-0.000353
4.97	-0.006109	-3.3e-05	0.000201	-0.000234
4.98	0.000344	-4.5e-05	0.000191	-0.000236
4.99	0.000734	-0.000169	0.000174	-0.000343
5	-0.003929	1.3e-05	0.000183	-0.00017
5.01	-0.004072	2.9e-05	0.000206	-0.000177
5.02	-0.004677	-0.000208	0.000209	-0.000417
5.03	-0.005491	-6.3e-05	0.000192	-0.000255
5.04	-0.002707	0.000123	0.000172	-4.9e-05
5.05	-0.002339	-0.000154	0.000192	-0.000346
5.06	-0.007831	-0.000225	0.000211	-0.000436
5.07	-0.018167	-1.2e-05	0.000194	-0.000206
5.08	-0.021477	7.3e-05	0.000197	-0.000124
5.09	-0.014798	-6.1e-05	0.000203	-0.000264
5.1	-0.009635	-0.000179	0.0002	-0.000379
5.11	-0.011146	-6.4e-05	0.000205	-0.000269
5.12	-0.014264	-4.9e-05	0.000201	-0.00025
5.13	-0.014592	-0.000138	0.000189	-0.000327
5.14	-0.013562	-3.7e-05	0.000185	-0.000222
5.15	-0.012389	7e-06	0.000193	-0.000186
5.16	-0.012941	-0.00013	0.000207	-0.000337
5.17	-0.016459	-6.6e-05	0.000199	-0.000265
5.18	-0.017424	2e-05	0.000194	-0.000174
5.19	-0.015751	-0.0002	0.000206	-0.000406
5.2	-0.015146	-0.000153	0.000199	-0.000352
5.21	-0.014351	9.1e-05	0.000192	-0.000101
5.22	-0.013166	-1.2e-05	0.000197	-0.000209
5.23	-0.01309	-0.000173	0.000189	-0.000362
5.24	-0.017278	-6.8e-05	0.000184	-0.000252
5.25	-0.016722	7.9e-05	0.00019	-0.000111
5.26	-0.008629	-0.000152	0.000201	-0.000353
5.27	-0.009796	-0.000214	0.000211	-0.000425
5.28	-0.017267	-2.5e-05	0.000218	-0.000243
5.29	-0.014125	-0.000147	0.00021	-0.000357
5.3	-0.010266	-0.00013	0.000198	-0.000328
5.31	-0.011876	-7.8e-05	0.000189	-0.000267
5.32	-0.010277	-0.000107	0.000181	-0.000288
5.33	-0.012116	-3.5e-05	0.000188	-0.000223
5.34	-0.0131	-0.000145	0.000198	-0.000343
5.35	-0.00514	-7e-05	0.000191	-0.000261
5.36	-0.005402	-1.3e-05	0.00019	-0.000203
5.37	-0.013952	-7.1e-05	0.00019	-0.000261
5.38	-0.017179	-2.7e-05	0.000188	-0.000215
5.39	-0.017772	-6.3e-05	0.000194	-0.000257
5.4	-0.016111	-6.7e-05	0.000194	-0.000261
5.41	-0.009985	-0.00011	0.000187	-0.000297
5.42	-0.006456	-0.00016	0.000194	-0.000354
5.43	-0.001902	-5.8e-05	0.000202	-0.00026
5.44	0.000287	2.1e-05	0.000209	-0.000188
5.45	-0.005701	-8.1e-05	0.000211	-0.000292
5.46	-0.007141	-9.6e-05	0.000195	-0.000291
5.47	-0.005631	-7.2e-05	0.000188	-0.00026
5.48	-0.010517	-4.9e-05	0.000203	-0.000252
5.49	-0.011605	-8.3e-05	0.000198	-0.000281
5.5	-0.005947	-0.000105	0.000184	-0.000289
5.51	-0.004339	2.1e-05	0.000187	-0.000166
5.52	-0.006181	-0.000128	0.000188	-0.000316
5.53	-0.005	-0.000136	0.000188	-0.000324
5.54	-0.003554	6.8e-05	0.000201	-0.000133
5.55	-0.007065	-9.8e-05	0.000216	-0.000314
5.56	-0.008244	-9.6e-05	0.000222	-0.000318
5.57	-0.004275	0.000101	0.000203	-0.000102
5.58	-0.005077	-3.9e-05	0.000175	-0.000214
5.59	-0.01112	-6.3e-05	0.00019	-0.000253
5.6	-0.012538	4.2e-05	0.000213	-0.000171
5.61	-0.008062	-9.2e-05	0.000199	-0.000291
5.62	-0.007118	-5.7e-05	0.000188	-0.000245
5.63	-0.011893	4.1e-05	0.000179	-0.000138
5.64	-0.011146	-0.000174	0.00017	-0.000344
5.65	-0.007946	-8.5e-05	0.000194	-0.000279
5.66	-0.008475	0.000114	0.000213	-9.9e-05
5.67	-0.005773	-0.000108	0.000198	-0.000306
5.68	-0.007341	-0.000157	0.000187	-0.000344
5.69	-0.010045	1.1e-05	0.000191	-0.00018
5.7	-0.003997	3e-06	0.00021	-0.000207
5.71	-0.003725	7.4e-05	0.000226	-0.000152
5.72	-0.009722	0.000403	0.000204	0.000199
5.73	-0.010051	0.001251	0.000171	0.00108
5.74	-0.007499	0.002556	0.000181	0.002375
5.75	-0.007839	0.003532	0.000195	0.003337
5.76	-0.010135	0.00398	0.000187	0.003793
5.77	-0.010649	0.004658	0.000188	0.00447
5.78	-0.003527	0.005364	0.000195	0.005169
5.79	0.001128	0.005714	0.000193	0.005521
5.8	-0.008498	0.006041	0.000172	0.005869
5.81	-0.014718	0.006569	0.000163	0.006406
5.82	-0.007264	0.007121	0.000185	0.006936
5.83	0.002082	0.007745	0.000189	0.007556
5.84	0.003686	0.008469	0.000165	0.008304
5.85	0.001951	0.009189	0.000151	0.009038
5.86	0.005858	0.010013	0.000138	0.009875
5.87	0.010701	0.010952	0.000121	0.010831
5.88	0.018563	0.011883	0.000107	0.011776
5.89	0.027456	0.012854	5.5e-05	0.012799
5.9	0.02444	0.013829	-4.6e-05	0.013875
5.91	0.020793	0.014764	-0.000186	0.01495
5.92	0.025336	0.015815	-0.000358	0.016173
5.93	0.025833	0.017015	-0.00054	0.017555
5.94	0.020213	0.018095	-0.000746	0.018841
5.95	0.025458	0.019006	-0.00099	0.019996
5.96	0.035939	0.019929	-0.001318	0.021247
5.97	0.035738	0.021041	-0.001773	0.022814
5.98	0.036149	0.0222	-0.002238	0.024438
5.99	0.04346	0.023103	-0.002611	0.025714
6	0.051011	0.024095	-0.002974	0.027069
6.01	0.059177	0.025328	-0.003376	0.028704
6.02	0.061334	0.026382	-0.003762	0.030144
6.03	0.058273	0.027288	-0.004183	0.031471
6.04	0.061713	0.028262	-0.004716	0.032978
6.05	0.061569	0.02938	-0.005244	0.034624
6.06	0.057568	0.030399	-0.005669	0.036068
6.07	0.065504	0.031332	-0.006073	0.037405
6.08	0.075495	0.032487	-0.006518	0.039005
6.09	0.075893	0.033562	-0.006911	0.040473
6.1	0.073747	0.034377	-0.007217	0.041594
6.11	0.079935	0.0354	-0.007537	0.042937
6.12	0.0886	0.036535	-0.007879	0.044414
6.13	0.089864	0.037408	-0.008233	0.045641
6.14	0.09292	0.038477	-0.008667	0.047144
6.15	0.101096	0.039704	-0.009105	0.048809
6.16	0.104609	0.040627	-0.009433	0.05006
6.17	0.102877	0.041583	-0.00973	0.051313
6.18	0.106283	0.042735	-0.010047	0.052782
6.19	0.11506	0.043723	-0.010353	0.054076
6.2	0.120725	0.044619	-0.010682	0.055301
6.21	0.123071	0.045765	-0.011075	0.05684
6.22	0.122503	0.046805	-0.011518	0.058323
6.23	0.120058	0.047625	-0.012004	0.059629
6.24	0.1191	0.048837	-0.012406	0.061243
6.25	0.128149	0.050038	-0.012709	0.062747
6.26	0.142195	0.0508	-0.013038	0.063838
6.27	0.138311	0.05177	-0.013366	0.065136
6.28	0.124023	0.052951	-0.013718	0.066669
6.29	0.128358	0.053948	-0.014107	0.068055
6.3	0.139495	0.054926	-0.014421	0.069347
6.31	0.136775	0.056104	-0.01476	0.070864
6.32	0.141536	0.057166	-0.015229	0.072395
6.33	0.159581	0.058061	-0.015665	0.073726
6.34	0.164816	0.05908	-0.016019	0.075099
6.35	0.161992	0.060127	-0.016418	0.076545
6.36	0.164888	0.061128	-0.016852	0.07798
6.37	0.16987	0.062166	-0.017237	0.079403
6.38	0.172168	0.063077	-0.017627	0.080704
6.39	0.174182	0.06403	-0.018041	0.082071
6.4	0.17963	0.065228	-0.018401	0.083629
6.41	0.181525	0.066207	-0.018744	0.084951
6.42	0.181438	0.067085	-0.019106	0.086191
6.43	0.18705	0.068265	-0.019444	0.087709
6.44	0.190729	0.069248	-0.019805	0.089053
6.45	0.192472	0.070009	-0.02021	0.090219
6.46	0.200233	0.071092	-0.020593	0.091685
6.47	0.205178	0.072116	-0.020982	0.093098
6.48	0.202786	0.072937	-0.021437	0.094374
6.49	0.204847	0.073982	-0.021869	0.095851
6.5	0.210607	0.075073	-0.022213	0.097286
6.51	0.212081	0.076114	-0.022553	0.098667
6.52	0.213695	0.077078	-0.022988	0.100066
6.53	0.219742	0.078034	-0.023498	0.101532
6.54	0.22291	0.079064	-0.02392	0.102984
6.55	0.224734	0.079961	-0.024238	0.104199
6.56	0.229005	0.081013	-0.024595	0.105608
6.57	0.233207	0.08229	-0.024991	0.107281
6.58	0.237294	0.083271	-0.025358	0.108629
6.59	0.239172	0.08415	-0.025732	0.109882
6.6	0.24435	0.085268	-0.026162	0.11143
6.61	0.252162	0.086404	-0.026625	0.113029
6.62	0.251595	0.087323	-0.027083	0.114406
6.63	0.249871	0.088238	-0.027546	0.115784
6.64	0.256095	0.089395	-0.027998	0.117393
6.65	0.261601	0.09061	-0.028442	0.119052
6.66	0.258131	0.091607	-0.028938	0.120545
6.67	0.256321	0.092509	-0.029446	0.121955
6.68	0.263504	0.093562	-0.029852	0.123414
6.69	0.270053	0.094596	-0.03018	0.124776
6.7	0.268675	0.095549	-0.030513	0.126062
6.71	0.269509	0.096636	-0.030873	0.127509
6.72	0.277052	0.097682	-0.031263	0.128945
6.73	0.281784	0.098652	-0.031707	0.130359
6.74	0.284228	0.099852	-0.03222	0.132072
6.75	0.290585	0.100953	-0.032682	0.133635
6.76	0.294352	0.101828	-0.033051	0.134879
6.77	0.292833	0.102901	-0.033437	0.136338
6.78	0.296381	0.103944	-0.033806	0.13775
6.79	0.308088	0.104818	-0.034105	0.138923
6.8	0.316353	0.105832	-0.034469	0.140301
6.81	0.318092	0.106922	-0.034942	0.141864
6.82	0.321156	0.107832	-0.035381	0.143213
6.83	0.328333	0.108748	-0.035753	0.144501
6.84	0.33405	0.109821	-0.036145	0.145966
6.85	0.33822	0.110813	-0.036568	0.147381
6.86	0.340681	0.111887	-0.036986	0.148873
6.87	0.339452	0.112974	-0.037396	0.15037
6.88	0.339017	0.113796	-0.037758	0.151554
6.89	0.341083	0.114704	-0.03811	0.152814
6.9	0.346747	0.115718	-0.03856	0.154278
6.91	0.355422	0.116632	-0.039038	0.15567
6.92	0.357942	0.117587	-0.039435	0.157022
6.93	0.358523	0.118682	-0.03983	0.158512
6.94	0.363661	0.119698	-0.040308	0.160006
6.95	0.36965	0.120632	-0.04085	0.161482
6.96	0.379762	0.12175	-0.041356	0.163106
6.97	0.387996	0.122776	-0.041742	0.164518
6.98	0.382493	0.123671	-0.042148	0.165819
6.99	0.379367	0.124824	-0.042651	0.167475
7	0.38739	0.125897	-0.043149	0.169046
7.01	0.391656	0.12683	-0.043641	0.170471
7.02	0.394207	0.127889	-0.044177	0.172066
7.03	0.398142	0.129057	-0.044673	0.17373
7.04	0.399619	0.130098	-0.045055	0.175153
7.05	0.405694	0.130993	-0.045443	0.176436
7.06	0.412157	0.131991	-0.045883	0.177874
7.07	0.414021	0.13295	-0.04625	0.1792
7.08	0.419945	0.133983	-0.046612	0.180595
7.09	0.427708	0.135099	-0.04703	0.182129
7.1	0.432612	0.136018	-0.047409	0.183427
7.11	0.437971	0.13703	-0.047769	0.184799
7.12	0.442471	0.138267	-0.048113	0.18638
7.13	0.447702	0.139313	-0.048415	0.187728
7.14	0.455235	0.140232	-0.048731	0.188963
7.15	0.457102	0.141279	-0.049028	0.190307
7.16	0.455593	0.142247	-0.049309	0.191556
7.17	0.462422	0.14316	-0.049651	0.192811
7.18	0.468998	0.144271	-0.050036	0.194307
7.19	0.467948	0.145361	-0.050445	0.195806
7.2	0.472292	0.146357	-0.050876	0.197233
7.21	0.484856	0.147456	-0.051311	0.198767
7.22	0.487135	0.148418	-0.051692	0.20011
7.23	0.484431	0.14929	-0.051998	0.201288
7.24	0.491017	0.1504	-0.052317	0.202717
7.25	0.495867	0.151376	-0.05281	0.204186
7.26	0.501876	0.152149	-0.053462	0.205611
7.27	0.510543	0.15324	-0.053987	0.207227
7.28	0.510986	0.154348	-0.054352	0.2087
7.29	0.510995	0.15519	-0.054837	0.210027
7.3	0.517063	0.156225	-0.055304	0.211529
7.31	0.518033	0.157271	-0.055591	0.212862
7.32	0.511109	0.158128	-0.055913	0.214041
7.33	0.510263	0.15923	-0.056325	0.215555
7.34	0.520173	0.160384	-0.056749	0.217133
7.35	0.530894	0.161194	-0.057245	0.218439
7.36	0.536098	0.16212	-0.05781	0.21993
7.37	0.538283	0.163267	-0.058291	0.221558
7.38	0.544222	0.164239	-0.05867	0.222909
7.39	0.549967	0.165171	-0.059155	0.224326
7.4	0.552769	0.166353	-0.059676	0.226029
7.41	0.552264	0.167499	-0.060002	0.227501
7.42	0.551239	0.168406	-0.060295	0.228701
7.43	0.557793	0.169371	-0.060671	0.230042
7.44	0.567206	0.170398	-0.060972	0.23137
7.45	0.569685	0.171358	-0.061299	0.232657
7.46	0.570024	0.1724	-0.061863	0.234263
7.47	0.57383	0.173475	-0.062557	0.236032
7.48	0.578903	0.174483	-0.063169	0.237652
7.49	0.584549	0.175567	-0.063585	0.239152
7.5	0.589934	0.176697	-0.06392	0.240617
7.51	0.593345	0.177657	-0.064312	0.241969
7.52	0.595587	0.17851	-0.064692	0.243202
7.53	0.599328	0.179459	-0.065059	0.244518
7.54	0.604637	0.180487	-0.065454	0.245941
7.55	0.606494	0.181613	-0.065851	0.247464
7.56	0.60965	0.182692	-0.066254	0.248946
7.57	0.619058	0.183535	-0.066678	0.250213
7.58	0.623927	0.184496	-0.067157	0.251653
7.59	0.622155	0.185703	-0.067662	0.253365
7.6	0.629872	0.186744	-0.068163	0.254907
7.61	0.639483	0.187645	-0.06871	0.256355
7.62	0.634613	0.188604	-0.069147	0.257751
7.63	0.633375	0.189714	-0.069415	0.259129
7.64	0.642386	0.190809	-0.069835	0.260644
7.65	0.650123	0.191743	-0.070368	0.262111
7.66	0.657081	0.192682	-0.070716	0.263398
7.67	0.662267	0.193669	-0.071138	0.264807
7.68	0.665022	0.194758	-0.071776	0.266534
7.69	0.670037	0.195786	-0.072231	0.268017
7.7	0.674092	0.196657	-0.072568	0.269225
7.71	0.673586	0.197682	-0.073113	0.270795
7.72	0.678386	0.198814	-0.073556	0.27237
7.73	0.685299	0.199795	-0.07376	0.273555
7.74	0.685922	0.200666	-0.074106	0.274772
7.75	0.693553	0.201715	-0.074595	0.27631
7.76	0.706795	0.202759	-0.074994	0.277753
7.77	0.705259	0.203578	-0.075412	0.27899
7.78	0.696851	0.204498	-0.075941	0.280439
7.79	0.702793	0.205591	-0.076401	0.281992
7.8	0.714015	0.206574	-0.076762	0.283336
7.81	0.715572	0.207547	-0.077208	0.284755
7.82	0.719357	0.208677	-0.077703	0.28638
7.83	0.730259	0.2097	-0.078095	0.287795
7.84	0.734928	0.210582	-0.078454	0.289036
7.85	0.735233	0.211594	-0.078848	0.290442
7.86	0.739717	0.21257	-0.079239	0.291809
7.87	0.74657	0.213455	-0.079621	0.293076
7.88	0.75139	0.214486	-0.08012	0.294606
7.89	0.753267	0.215522	-0.080824	0.296346
7.9	0.756674	0.216449	-0.081434	0.297883
7.91	0.763009	0.217535	-0.081803	0.299338
7.92	0.772623	0.218547	-0.082304	0.300851
7.93	0.778427	0.21944	-0.083008	0.302448
7.94	0.776935	0.220598	-0.083621	0.304219
7.95	0.77598	0.221723	-0.084223	0.305946
7.96	0.782248	0.222513	-0.084896	0.307409
7.97	0.794308	0.223588	-0.08536	0.308948
7.98	0.804225	0.224853	-0.085616	0.310469
7.99	0.805563	0.225712	-0.085948	0.31166
8	0.809508	0.226624	-0.086337	0.312961
8.01	0.816919	0.227745	-0.086642	0.314387
8.02	0.819086	0.228607	-0.086985	0.315592
8.03	0.823302	0.22954	-0.087443	0.316983
8.04	0.832258	0.230695	-0.087968	0.318663
8.05	0.834493	0.231713	-0.088588	0.320301
8.06	0.831261	0.232645	-0.08923	0.321875
8.07	0.834639	0.233722	-0.089654	0.323376
8.08	0.842074	0.23479	-0.089928	0.324718
8.09	0.843603	0.235726	-0.090382	0.326108
8.1	0.846288	0.236863	-0.090952	0.327815
8.11	0.855865	0.23789	-0.09136	0.32925
8.12	0.864246	0.238736	-0.091666	0.330402
8.13	0.868137	0.239862	-0.092122	0.331984
8.14	0.865172	0.240851	-0.092619	0.33347
8.15	0.864389	0.24165	-0.09298	0.33463
8.16	0.875531	0.242858	-0.093395	0.336253
8.17	0.887665	0.24399	-0.093912	0.337902
8.18	0.893382	0.2447	-0.094363	0.339063
8.19	0.896171	0.245803	-0.094762	0.340565
8.2	0.902728	0.247081	-0.095176	0.342257
8.21	0.90554	0.247918	-0.095612	0.34353
8.22	0.904127	0.248907	-0.096069	0.344976
8.23	0.913474	0.249972	-0.096481	0.346453
8.24	0.923925	0.250795	-0.09688	0.347675
8.25	0.924588	0.251877	-0.097346	0.349223
8.26	0.928678	0.252926	-0.097827	0.350753
8.27	0.938821	0.253716	-0.09828	0.351996
8.28	0.939579	0.254812	-0.098701	0.353513
8.29	0.937549	0.255924	-0.099101	0.355025
8.3	0.945687	0.256765	-0.099521	0.356286
8.31	0.955148	0.257838	-0.099936	0.357774
8.32	0.958169	0.259068	-0.100322	0.35939
8.33	0.960388	0.259928	-0.10065	0.360578
8.34	0.960435	0.260781	-0.100906	0.361687
8.35	0.959946	0.262004	-0.101165	0.363169
8.36	0.965741	0.263038	-0.101431	0.364469
8.37	0.971169	0.26401	-0.101711	0.365721
8.38	0.972854	0.265245	-0.102035	0.36728
8.39	0.976001	0.266275	-0.102356	0.368631
8.4	0.982888	0.267208	-0.102651	0.369859
8.41	0.993846	0.268199	-0.102906	0.371105
8.42	1.0009	0.269177	-0.103092	0.372269
8.43	1.00083	0.270253	-0.103284	0.373537
8.44	1.00708	0.271247	-0.103558	0.374805
8.45	1.0195	0.272224	-0.103877	0.376101
8.46	1.02019	0.273291	-0.104191	0.377482
8.47	1.01629	0.274193	-0.104485	0.378678
8.48	1.02231	0.275109	-0.104786	0.379895
8.49	1.02795	0.276314	-0.105138	0.381452
8.5	1.0306	0.277483	-0.105512	0.382995
8.51	1.037	0.278368	-0.105887	0.384255
8.52	1.03915	0.279342	-0.106284	0.385626
8.53	1.0402	0.280448	-0.106678	0.387126
8.54	1.05069	0.281322	-0.106987	0.388309
8.55	1.05791	0.2822	-0.107194	0.389394
8.56	1.05549	0.283232	-0.107392	0.390624
8.57	1.05374	0.284188	-0.107616	0.391804
8.58	1.05477	0.285152	-0.10786	0.393012
8.59	1.05696	0.286195	-0.108124	0.394319
8.6	1.05684	0.28718	-0.108319	0.395499
8.61	1.05693	0.288127	-0.108412	0.396539
8.62	1.06548	0.289164	-0.108511	0.397675
8.63	1.07169	0.290158	-0.108643	0.398801
8.64	1.06757	0.291165	-0.108766	0.399931
8.65	1.06745	0.292164	-0.108897	0.401061
8.66	1.07321	0.293014	-0.109021	0.402035
8.67	1.07515	0.293996	-0.109094	0.40309
8.68	1.07267	0.29512	-0.109173	0.404293
8.69	1.07687	0.296146	-0.109277	0.405423
8.7	1.08826	0.297128	-0.109359	0.406487
8.71	1.09289	0.298185	-0.10945	0.407635
8.72	1.08851	0.299147	-0.109543	0.40869
8.73	1.08653	0.30006	-0.109585	0.409645
8.74	1.09107	0.301148	-0.10961	0.410758
8.75	1.0973	0.302187	-0.109669	0.411856
8.76	1.10077	0.303205	-0.109712	0.412917
8.77	1.10003	0.304396	-0.109724	0.41412
8.78	1.09854	0.305383	-0.109759	0.415142
8.79	1.10064	0.306268	-0.109783	0.416051
8.8	1.10705	0.307464	-0.109794	0.417258
8.81	1.11454	0.308544	-0.109819	0.418363
8.82	1.11806	0.309385	-0.109834	0.419219
8.83	1.11997	0.310375	-0.109858	0.420233
8.84	1.12283	0.311473	-0.10991	0.421383
8.85	1.12212	0.31254	-0.109958	0.422498
8.86	1.11952	0.313502	-0.109983	0.423485
8.87	1.12304	0.314416	-0.110012	0.424428
8.88	1.12549	0.315469	-0.110048	0.425517
8.89	1.11926	0.316504	-0.110086	0.42659
8.9	1.12047	0.317512	-0.110106	0.427618
8.91	1.12947	0.318609	-0.110142	0.428751
8.92	1.13167	0.319592	-0.110213	0.429805
8.93	1.13461	0.320516	-0.110254	0.43077
8.94	1.13839	0.321568	-0.110265	0.431833
8.95	1.13827	0.322562	-0.110295	0.432857
8.96	1.14152	0.323473	-0.110333	0.433806
8.97	1.14367	0.324517	-0.110369	0.434886
8.98	1.14181	0.325494	-0.110414	0.435908
8.99	1.14243	0.326352	-0.110457	0.436809
9	1.14356	0.327462	-0.110505	0.437967
9.01	1.14419	0.32861	-0.110535	0.439145
9.02	1.14582	0.329496	-0.110558	0.440054
9.03	1.1486	0.330474	-0.110587	0.441061
9.04	1.15114	0.331609	-0.110619	0.442228
9.05	1.15262	0.332554	-0.11066	0.443214
9.06	1.1537	0.333516	-0.110689	0.444205
9.07	1.1521	0.334671	-0.110722	0.445393
9.08	1.15261	0.335607	-0.110764	0.446371
9.09	1.15847	0.336508	-0.110782	0.44729
9.1	1.16081	0.337674	-0.110815	0.448489
9.11	1.1582	0.338658	-0.110868	0.449526
9.12	1.15568	0.339447	-0.110911	0.450358
9.13	1.15233	0.340598	-0.110956	0.451554
9.14	1.15168	0.341798	-0.111004	0.452802
9.15	1.15696	0.342669	-0.111042	0.453711
9.16	1.1601	0.343682	-0.11108	0.454762
9.17	1.1603	0.34477	-0.111124	0.455894
9.18	1.16323	0.345607	-0.111164	0.456771
9.19	1.16797	0.346554	-0.111207	0.457761
9.2	1.16992	0.347641	-0.111258	0.458899
9.21	1.1699	0.348641	-0.11132	0.459961
9.22	1.17106	0.349694	-0.111387	0.461081
9.23	1.17438	0.350702	-0.111431	0.462133
9.24	1.1778	0.351687	-0.111459	0.463146
9.25	1.1741	0.352762	-0.111503	0.464265
9.26	1.17039	0.353762	-0.111553	0.465315
9.27	1.17514	0.354698	-0.111592	0.46629
9.28	1.1734	0.355666	-0.111629	0.467295
9.29	1.16889	0.356665	-0.111678	0.468343
9.3	1.17352	0.357623	-0.111727	0.46935
9.31	1.1741	0.358666	-0.111778	0.470444
9.32	1.17557	0.359783	-0.111832	0.471615
9.33	1.18641	0.360623	-0.111869	0.472492
9.34	1.191	0.361409	-0.111912	0.473321
9.35	1.19113	0.362586	-0.111985	0.474571
9.36	1.19567	0.363625	-0.112055	0.47568
9.37	1.1976	0.364402	-0.112102	0.476504
9.38	1.1966	0.36551	-0.112173	0.477683
9.39	1.19715	0.366569	-0.112271	0.47884
9.4	1.19914	0.367356	-0.112374	0.47973
9.41	1.20126	0.368467	-0.112498	0.480965
9.42	1.20402	0.369664	-0.112632	0.482296
9.43	1.20905	0.370591	-0.112736	0.483327
9.44	1.20899	0.371693	-0.112833	0.484526
9.45	1.20525	0.372784	-0.112955	0.485739
9.46	1.20755	0.373686	-0.11309	0.486776
9.47	1.2145	0.374796	-0.113236	0.488032
9.48	1.21206	0.375888	-0.113447	0.489335
9.49	1.20652	0.376728	-0.113848	0.490576
9.5	1.21505	0.37777	-0.114575	0.492345
9.51	1.22546	0.379001	-0.115291	0.494292
9.52	1.22221	0.379926	-0.115433	0.495359
9.53	1.21725	0.380874	-0.115331	0.496205
9.54	1.22345	0.382062	-0.115445	0.497507
9.55	1.23173	0.382972	-0.115529	0.498501
9.56	1.23117	0.383847	-0.11551	0.499357
9.57	1.22827	0.385034	-0.115571	0.500605
9.58	1.23024	0.386055	-0.115669	0.501724
9.59	1.23476	0.386903	-0.115832	0.502735
9.6	1.24003	0.387938	-0.116158	0.504096
9.61	1.2443	0.388931	-0.116533	0.505464
9.62	1.24794	0.389767	-0.1169	0.506667
9.63	1.25319	0.390804	-0.117307	0.508111
9.64	1.25289	0.39191	-0.117839	0.509749
9.65	1.24911	0.392823	-0.118423	0.511246
9.66	1.25782	0.393772	-0.118724	0.512496
9.67	1.27498	0.394794	-0.118971	0.513765
9.68	1.27907	0.395893	-0.119561	0.515454
9.69	1.28048	0.396952	-0.120021	0.516973
9.7	1.28819	0.397864	-0.120003	0.517867
9.71	1.28781	0.39882	-0.12003	0.51885
9.72	1.28726	0.399805	-0.120281	0.520086
9.73	1.29518	0.400788	-0.12048	0.521268
9.74	1.30867	0.401898	-0.120678	0.522576
9.75	1.32145	0.402923	-0.121021	0.523944
9.76	1.31864	0.403712	-0.121416	0.525128
9.77	1.31072	0.404706	-0.121768	0.526474
9.78	1.31788	0.405902	-0.122031	0.527933
9.79	1.33095	0.406862	-0.122236	0.529098
9.8	1.33876	0.407901	-0.122473	0.530374
9.81	1.34491	0.409083	-0.122781	0.531864
9.82	1.34888	0.409999	-0.123152	0.533151
9.83	1.35775	0.41091	-0.123513	0.534423
9.84	1.36813	0.412038	-0.123818	0.535856
9.85	1.36639	0.413016	-0.124089	0.537105
9.86	1.36563	0.414003	-0.124366	0.538369
9.87	1.37107	0.415112	-0.124662	0.539774
9.88	1.37299	0.415997	-0.124952	0.540949
9.89	1.37498	0.416929	-0.125274	0.542203
9.9	1.38615	0.418101	-0.125626	0.543727
9.91	1.39825	0.41905	-0.125992	0.545042
9.92	1.40078	0.419977	-0.126454	0.546431
9.93	1.40559	0.421164	-0.127018	0.548182
9.94	1.41295	0.42218	-0.127591	0.549771
9.95	1.41182	0.42306	-0.128096	0.551156
9.96	1.41106	0.424166	-0.128486	0.552652
9.97	1.41367	0.425078	-0.128838	0.553916
9.98	1.4188	0.425824	-0.12925	0.555074
9.99	1.43159	0.426881	-0.129706	0.556587
10	1.43605	0.427932	-0.130184	0.558116
10.01	1.43163	0.428814	-0.130656	0.55947
10.02	1.43642	0.429867	-0.131078	0.560945
10.03	1.44473	0.430984	-0.131457	0.562441
10.04	1.45179	0.431887	-0.131805	0.563692
10.05	1.45998	0.432863	-0.132141	0.565004
10.06	1.45861	0.43397	-0.132515	0.566485
10.07	1.45749	0.434895	-0.132959	0.567854
10.08	1.46839	0.435904	-0.133426	0.56933
10.09	1.48023	0.437012	-0.133885	0.570897
10.1	1.48575	0.437987	-0.134352	0.572339
10.11	1.4841	0.439009	-0.134825	0.573834
10.12	1.4823	0.440014	-0.135293	0.575307
10.13	1.48766	0.440941	-0.135801	0.576742
10.14	1.49259	0.441918	-0.136278	0.578196
10.15	1.49338	0.443017	-0.136661	0.579678
10.16	1.4952	0.444036	-0.137063	0.581099
10.17	1.49595	0.445053	-0.137562	0.582615
10.18	1.5028	0.446138	-0.138108	0.584246
10.19	1.52093	0.447131	-0.138651	0.585782
10.2	1.53392	0.448225	-0.139145	0.58737
10.21	1.53651	0.449289	-0.13958	0.588869
10.22	1.54085	0.450125	-0.140002	0.590127
10.23	1.5476	0.451043	-0.140419	0.591462
10.24	1.54741	0.45218	-0.140843	0.593023
10.25	1.5467	0.453365	-0.141251	0.594616
10.26	1.55003	0.454325	-0.141598	0.595923
10.27	1.54853	0.45521	-0.141966	0.597176
10.28	1.54824	0.456203	-0.142399	0.598602
10.29	1.55734	0.457112	-0.142878	0.59999
10.3	1.56502	0.458182	-0.143394	0.601576
10.31	1.57132	0.459282	-0.143876	0.603158
10.32	1.57773	0.460175	-0.144289	0.604464
10.33	1.57313	0.461211	-0.144675	0.605886
10.34	1.5704	0.462321	-0.145094	0.607415
10.35	1.58318	0.463204	-0.145559	0.608763
10.36	1.59519	0.464093	-0.145976	0.610069
10.37	1.60243	0.465156	-0.146287	0.611443
10.38	1.61314	0.46609	-0.146555	0.612645
10.39	1.62155	0.466899	-0.146843	0.613742
10.4	1.62557	0.467908	-0.147148	0.615056
10.41	1.6279	0.468949	-0.14745	0.616399
10.42	1.63184	0.469902	-0.147763	0.617665
10.43	1.63945	0.471017	-0.148157	0.619174
10.44	1.64478	0.472042	-0.148608	0.62065
10.45	1.64843	0.472946	-0.149011	0.621957
10.46	1.65289	0.474035	-0.149422	0.623457
10.47	1.6565	0.475109	-0.149918	0.625027
10.48	1.6616	0.475997	-0.150444	0.626441
10.49	1.66838	0.47703	-0.150918	0.627948
10.5	1.67621	0.478147	-0.151286	0.629433
10.51	1.68784	0.479136	-0.151606	0.630742
10.52	1.69506	0.480105	-0.152019	0.632124
10.53	1.69424	0.481034	-0.152525	0.633559
10.54	1.69443	0.481986	-0.153032	0.635018
10.55	1.69971	0.483086	-0.153551	0.636637
10.56	1.70946	0.484171	-0.154086	0.638257
10.57	1.7247	0.485182	-0.154548	0.63973
10.58	1.73163	0.486243	-0.154955	0.641198
10.59	1.7255	0.487362	-0.155439	0.642801
10.6	1.72795	0.488352	-0.156027	0.644379
10.61	1.73729	0.4893	-0.156591	0.645891
10.62	1.74184	0.490404	-0.15706	0.647464
10.63	1.75191	0.491346	-0.157501	0.648847
10.64	1.76146	0.492323	-0.157966	0.650289
10.65	1.76258	0.493472	-0.158421	0.651893
10.66	1.76717	0.494327	-0.158882	0.653209
10.67	1.77599	0.495194	-0.159396	0.65459
10.68	1.77733	0.496327	-0.159904	0.656231
10.69	1.77332	0.497269	-0.160361	0.65763
10.7	1.77804	0.498151	-0.160809	0.65896
10.71	1.78542	0.499255	-0.16131	0.660565
10.72	1.78644	0.50028	-0.161853	0.662133
10.73	1.79024	0.5012	-0.162385	0.663585
10.74	1.80225	0.502248	-0.162922	0.66517
10.75	1.80911	0.503233	-0.163461	0.666694
10.76	1.80626	0.504116	-0.16399	0.668106
10.77	1.81078	0.505126	-0.164558	0.669684
10.78	1.81974	0.506159	-0.165168	0.671327
10.79	1.82064	0.507139	-0.165748	0.672887
10.8	1.82216	0.508273	-0.166223	0.674496
10.81	1.83003	0.509422	-0.166577	0.675999
10.82	1.8368	0.510274	-0.166913	0.677187
10.83	1.8396	0.511131	-0.167305	0.678436
10.84	1.8445	0.512268	-0.16771	0.679978
10.85	1.85475	0.513256	-0.168104	0.68136
10.86	1.8626	0.514171	-0.168564	0.682735
10.87	1.86629	0.515301	-0.169105	0.684406
10.88	1.87478	0.516324	-0.169612	0.685936
10.89	1.88415	0.517267	-0.170065	0.687332
10.9	1.89053	0.518325	-0.170567	0.688892
10.91	1.8946	0.519275	-0.17112	0.690395
10.92	1.90129	0.520308	-0.171654	0.691962
10.93	1.91304	0.521467	-0.172174	0.693641
10.94	1.91843	0.522338	-0.172652	0.69499
10.95	1.918	0.523178	-0.173077	0.696255
10.96	1.92404	0.524363	-0.173548	0.697911
10.97	1.9347	0.525472	-0.174076	0.699548
10.98	1.9432	0.526366	-0.174595	0.700961
10.99	1.94549	0.52744	-0.175076	0.702516
11	1.94999	0.528459	-0.17551	0.703969
11.01	1.96076	0.529303	-0.175908	0.705211
11.02	1.96171	0.530353	-0.176308	0.706661
11.03	1.95761	0.531384	-0.176725	0.708109
11.04	1.96988	0.532336	-0.177152	0.709488
11.05	1.98435	0.533421	-0.177625	0.711046
11.06	1.98737	0.534375	-0.178157	0.712532
11.07	1.99539	0.535287	-0.178698	0.713985
11.08	2.00668	0.536299	-0.179181	0.71548
11.09	2.0109	0.537258	-0.179615	0.716873
11.1	2.01517	0.538296	-0.180096	0.718392
11.11	2.01672	0.539213	-0.180672	0.719885
11.12	2.01525	0.540092	-0.181287	0.721379
11.13	2.0257	0.541293	-0.181855	0.723148
11.14	2.0381	0.542319	-0.182382	0.724701
11.15	2.03971	0.543097	-0.18295	0.726047
11.16	2.04569	0.544254	-0.183611	0.727865
11.17	2.05453	0.545513	-0.184264	0.729777
11.18	2.05457	0.546319	-0.184748	0.731067
11.19	2.05608	0.547229	-0.185179	0.732408
11.2	2.06598	0.548516	-0.185728	0.734244
11.21	2.07392	0.549536	-0.186288	0.735824
11.22	2.07751	0.55045	-0.186772	0.737222
11.23	2.08097	0.551502	-0.187204	0.738706
11.24	2.08546	0.5524	-0.187584	0.739984
11.25	2.09023	0.553381	-0.187986	0.741367
11.26	2.09254	0.554525	-0.188463	0.742988
11.27	2.09486	0.555393	-0.189017	0.74441
11.28	2.10155	0.556229	-0.189688	0.745917
11.29	2.10792	0.557415	-0.190325	0.74774
11.3	2.11101	0.558502	-0.190807	0.749309
11.31	2.11735	0.559324	-0.191233	0.750557
11.32	2.12225	0.56032	-0.191665	0.751985
11.33	2.12424	0.561412	-0.192086	0.753498
11.34	2.1338	0.562324	-0.192512	0.754836
11.35	2.14469	0.563287	-0.19297	0.756257
11.36	2.14712	0.564364	-0.193398	0.757762
11.37	2.1535	0.565441	-0.193846	0.759287
11.38	2.16656	0.566451	-0.194425	0.760876
11.39	2.17082	0.567364	-0.195061	0.762425
11.4	2.17036	0.568413	-0.195604	0.764017
11.41	2.17718	0.569478	-0.19602	0.765498
11.42	2.18647	0.570431	-0.196431	0.766862
11.43	2.19863	0.571505	-0.19695	0.768455
11.44	2.21208	0.572528	-0.197538	0.770066
11.45	2.21888	0.573463	-0.198058	0.771521
11.46	2.22376	0.574515	-0.198497	0.773012
11.47	2.22611	0.575565	-0.198952	0.774517
11.48	2.2255	0.576488	-0.199379	0.775867
11.49	2.23054	0.577494	-0.199679	0.777173
11.5	2.23756	0.578527	-0.199993	0.77852
11.51	2.23998	0.579535	-0.200436	0.779971
11.52	2.24161	0.58063	-0.2009	0.78153
11.53	2.25149	0.581561	-0.201329	0.78289
11.54	2.26913	0.582414	-0.201753	0.784167
11.55	2.27985	0.583592	-0.202174	0.785766
11.56	2.28171	0.584702	-0.202609	0.787311
11.57	2.28665	0.585556	-0.203084	0.78864
11.58	2.29604	0.586593	-0.203626	0.790219
11.59	2.30329	0.58768	-0.204184	0.791864
11.6	2.30571	0.588595	-0.204632	0.793227
11.61	2.30657	0.589633	-0.205027	0.79466
11.62	2.31448	0.590746	-0.205469	0.796215
11.63	2.32312	0.591692	-0.205897	0.797589
11.64	2.32765	0.592668	-0.206332	0.799
11.65	2.3318	0.593571	-0.206826	0.800397
11.66	2.33689	0.594438	-0.207246	0.801684
11.67	2.34662	0.59552	-0.207575	0.803095
11.68	2.35442	0.596542	-0.207944	0.804486
11.69	2.35768	0.59751	-0.208426	0.805936
11.7	2.36476	0.598443	-0.209	0.807443
11.71	2.37137	0.599335	-0.20955	0.808885
11.72	2.37233	0.600421	-0.210015	0.810436
11.73	2.37408	0.601382	-0.210559	0.811941
11.74	2.37784	0.602175	-0.211296	0.813471
11.75	2.38237	0.603239	-0.211958	0.815197
11.76	2.39169	0.604382	-0.212403	0.816785
11.77	2.40053	0.60537	-0.212886	0.818256
11.78	2.40544	0.606404	-0.213436	0.81984
11.79	2.41383	0.607507	-0.213874	0.821381
11.8	2.42217	0.608464	-0.214287	0.822751
11.81	2.42482	0.609343	-0.214817	0.82416
11.82	2.42634	0.610383	-0.215351	0.825734
11.83	2.43506	0.611501	-0.215776	0.827277
11.84	2.44956	0.6125	-0.216217	0.828717
11.85	2.45871	0.613394	-0.216865	0.830259
11.86	2.46055	0.614447	-0.217613	0.83206
11.87	2.46248	0.615535	-0.218205	0.83374
11.88	2.46941	0.616491	-0.218653	0.835144
11.89	2.48086	0.617577	-0.21914	0.836717
11.9	2.49008	0.618775	-0.2197	0.838475
11.91	2.49057	0.619778	-0.220245	0.840023
11.92	2.49142	0.620701	-0.220741	0.841442
11.93	2.50158	0.621826	-0.221258	0.843084
11.94	2.50983	0.622865	-0.221798	0.844663
11.95	2.5163	0.623682	-0.222195	0.845877
11.96	2.524	0.624668	-0.222495	0.847163
11.97	2.52961	0.625687	-0.22297	0.848657
11.98	2.54037	0.626595	-0.223583	0.850178
11.99	2.54439	0.627699	-0.224068	0.851767
12	2.53698	0.628753	-0.224428	0.853181
12.01	2.54072	0.629668	-0.224828	0.854496
12.02	2.5552	0.630703	-0.225276	0.855979
12.03	2.56235	0.631611	-0.225703	0.857314
12.04	2.56659	0.632484	-0.226128	0.858612
12.05	2.57515	0.633632	-0.226579	0.860211
12.06	2.57592	0.634661	-0.227017	0.861678
12.07	2.57502	0.635323	-0.227402	0.862725
12.08	2.5852	0.636319	-0.227793	0.864112
12.09	2.59611	0.637506	-0.22831	0.865816
12.1	2.5986	0.638301	-0.228891	0.867192
12.11	2.5999	0.639232	-0.229478	0.86871
12.12	2.6086	0.640369	-0.230156	0.870525
12.13	2.62162	0.641275	-0.2308	0.872075
12.14	2.63559	0.642322	-0.231345	0.873667
12.15	2.64461	0.643457	-0.232028	0.875485
12.16	2.65028	0.6443	-0.232749	0.877049
12.17	2.66117	0.645282	-0.233188	0.87847
12.18	2.6675	0.646466	-0.233568	0.880034
12.19	2.66922	0.647392	-0.234227	0.881619
12.2	2.67653	0.648294	-0.234896	0.88319
12.21	2.68254	0.649514	-0.23535	0.884864
12.22	2.68468	0.650637	-0.235797	0.886434
12.23	2.69246	0.651505	-0.236273	0.887778
12.24	2.7026	0.652532	-0.236675	0.889207
12.25	2.7103	0.653584	-0.237061	0.890645
12.26	2.71816	0.654572	-0.237483	0.892055
12.27	2.72444	0.655811	-0.237897	0.893708
12.28	2.72755	0.657017	-0.238308	0.895325
12.29	2.73117	0.65783	-0.238751	0.896581
12.3	2.7353	0.658716	-0.239177	0.897893
12.31	2.74067	0.659887	-0.239542	0.899429
12.32	2.74697	0.660848	-0.240006	0.900854
12.33	2.74841	0.661841	-0.240644	0.902485
12.34	2.75179	0.662972	-0.241155	0.904127
12.35	2.75876	0.663877	-0.241419	0.905296
12.36	2.7644	0.664812	-0.24174	0.906552
12.37	2.77627	0.665852	-0.242163	0.908015
12.38	2.78608	0.666763	-0.242469	0.909232
12.39	2.78813	0.667745	-0.242712	0.910457
12.4	2.79184	0.668813	-0.24305	0.911863
12.41	2.79942	0.669658	-0.243482	0.91314
12.42	2.80834	0.670579	-0.243909	0.914488
12.43	2.81712	0.67166	-0.24428	0.91594
12.44	2.82371	0.672565	-0.244725	0.91729
12.45	2.82985	0.673495	-0.24533	0.918825
12.46	2.83808	0.674583	-0.245908	0.920491
12.47	2.84219	0.675537	-0.246365	0.921902
12.48	2.84201	0.6764	-0.246847	0.923247
12.49	2.8469	0.677414	-0.247361	0.924775
12.5	2.8584	0.678389	-0.247812	0.926201
12.51	2.86844	0.679355	-0.248282	0.927637
12.52	2.87544	0.680427	-0.248856	0.929283
12.53	2.88318	0.681378	-0.249385	0.930763
12.54	2.89181	0.682318	-0.249777	0.932095
12.55	2.89604	0.68336	-0.250172	0.933532
12.56	2.89661	0.684439	-0.250642	0.935081
12.57	2.90342	0.685467	-0.251091	0.936558
12.58	2.91452	0.686343	-0.251501	0.937844
12.59	2.92176	0.687371	-0.251916	0.939287
12.6	2.92462	0.688604	-0.252361	0.940965
12.61	2.92938	0.689654	-0.252812	0.942466
12.62	2.93381	0.69057	-0.253222	0.943792
12.63	2.93594	0.691616	-0.253685	0.945301
12.64	2.94464	0.692701	-0.254269	0.94697
12.65	2.95894	0.693594	-0.254835	0.948429
12.66	2.96722	0.694597	-0.25529	0.949887
12.67	2.96543	0.695798	-0.2557	0.951498
12.68	2.96951	0.696783	-0.256158	0.952941
12.69	2.98498	0.6978	-0.256669	0.954469
12.7	2.992	0.698878	-0.257155	0.956033
12.71	2.99143	0.69981	-0.257585	0.957395
12.72	2.99935	0.70095	-0.258	0.95895
12.73	3.00646	0.702077	-0.258355	0.960432
12.74	3.00573	0.702792	-0.258596	0.961388
12.75	3.00657	0.703732	-0.2589	0.962632
12.76	3.01387	0.704945	-0.259396	0.964341
12.77	3.02453	0.705779	-0.25997	0.965749
12.78	3.0327	0.706644	-0.260538	0.967182
12.79	3.04106	0.707803	-0.2611	0.968903
12.8	3.04833	0.708707	-0.261635	0.970342
12.81	3.05109	0.709554	-0.262212	0.971766
12.82	3.05428	0.710669	-0.262867	0.973536
12.83	3.06018	0.711743	-0.263424	0.975167
12.84	3.06688	0.712681	-0.263889	0.97657
12.85	3.07454	0.713679	-0.264436	0.978115
12.86	3.08228	0.714661	-0.265035	0.979696
12.87	3.08809	0.715536	-0.265522	0.981058
12.88	3.09284	0.716586	-0.265894	0.98248
12.89	3.10256	0.717668	-0.266297	0.983965
12.9	3.10787	0.718571	-0.26678	0.985351
12.91	3.10768	0.719629	-0.267286	0.986915
12.92	3.1176	0.720734	-0.267693	0.988427
12.93	3.12921	0.721563	-0.267981	0.989544
12.94	3.13252	0.722562	-0.268306	0.990868
12.95	3.13967	0.723772	-0.268702	0.992474
12.96	3.15325	0.72469	-0.269105	0.993795
12.97	3.16215	0.725612	-0.269551	0.995163
12.98	3.16654	0.726779	-0.270012	0.996791
12.99	3.17228	0.727705	-0.270388	0.998093
13	3.17444	0.72856	-0.270792	0.999352
13.01	3.17706	0.72975	-0.271332	1.00108
13.02	3.18889	0.730826	-0.271847	1.00267
13.03	3.20419	0.731776	-0.27226	1.00404
13.04	3.21358	0.732849	-0.272659	1.00551
13.05	3.21781	0.7338	-0.273105	1.00691
13.06	3.22514	0.734737	-0.273638	1.00838
13.07	3.23622	0.735819	-0.274301	1.01012
13.08	3.24227	0.736843	-0.274977	1.01182
13.09	3.24026	0.737841	-0.275436	1.01328
13.1	3.2447	0.738911	-0.275739	1.01465
13.11	3.25571	0.739826	-0.276122	1.01595
13.12	3.25913	0.740647	-0.27661	1.01726
13.13	3.26566	0.74176	-0.27706	1.01882
13.14	3.27618	0.742944	-0.277428	1.02037
13.15	3.28178	0.743884	-0.277811	1.0217
13.16	3.28717	0.744787	-0.278249	1.02304
13.17	3.29227	0.745728	-0.278682	1.02441
13.18	3.29984	0.746678	-0.279109	1.02579
13.19	3.31189	0.747779	-0.27961	1.02739
13.2	3.32304	0.74881	-0.280122	1.02893
13.21	3.32959	0.749673	-0.280541	1.03021
13.22	3.33434	0.750721	-0.280981	1.0317
13.23	3.33684	0.751798	-0.281519	1.03332
13.24	3.33803	0.752614	-0.282056	1.03467
13.25	3.34557	0.753573	-0.282603	1.03618
13.26	3.34984	0.754764	-0.283231	1.038
13.27	3.34972	0.755702	-0.283769	1.03947
13.28	3.35892	0.756533	-0.284198	1.04073
13.29	3.36771	0.757639	-0.284755	1.04239
13.3	3.37088	0.758708	-0.285335	1.04404
13.31	3.37456	0.759686	-0.285764	1.04545
13.32	3.37732	0.76077	-0.286155	1.04693
13.33	3.38554	0.761708	-0.286573	1.04828
13.34	3.39405	0.762554	-0.286981	1.04954
13.35	3.39696	0.763674	-0.287489	1.05116
13.36	3.40445	0.764794	-0.288117	1.05291
13.37	3.4139	0.765706	-0.288715	1.05442
13.38	3.41918	0.766588	-0.289237	1.05583
13.39	3.42561	0.767621	-0.289691	1.05731
13.4	3.43423	0.7688	-0.290094	1.05889
13.41	3.44403	0.769736	-0.290534	1.06027
13.42	3.45581	0.770583	-0.291059	1.06164
13.43	3.46722	0.771635	-0.291593	1.06323
13.44	3.47836	0.772675	-0.292075	1.06475
13.45	3.4863	0.773664	-0.292537	1.0662
13.46	3.48582	0.774739	-0.293014	1.06775
13.47	3.48945	0.77581	-0.293474	1.06928
13.48	3.50317	0.776828	-0.293904	1.07073
13.49	3.51603	0.777778	-0.294311	1.07209
13.5	3.52469	0.778704	-0.294744	1.07345
13.51	3.52781	0.779755	-0.295267	1.07502
13.52	3.52787	0.780845	-0.295795	1.07664
13.53	3.53558	0.781894	-0.296328	1.07822
13.54	3.54718	0.782907	-0.296926	1.07983
13.55	3.54999	0.783945	-0.297486	1.08143
13.56	3.54795	0.785012	-0.297933	1.08295
13.57	3.55373	0.785925	-0.298362	1.08429
13.58	3.56592	0.786806	-0.298812	1.08562
13.59	3.57242	0.787822	-0.299251	1.08707
13.6	3.57121	0.788836	-0.299681	1.08852
13.61	3.57656	0.789805	-0.300116	1.08992
13.62	3.58898	0.790888	-0.300556	1.09144
13.63	3.59328	0.791932	-0.301022	1.09295
13.64	3.59433	0.792884	-0.30152	1.0944
13.65	3.60191	0.793854	-0.301981	1.09584
13.66	3.61185	0.794755	-0.302384	1.09714
13.67	3.62262	0.795761	-0.302827	1.09859
13.68	3.63172	0.796756	-0.303312	1.10007
13.69	3.63564	0.797763	-0.303746	1.10151
13.7	3.63918	0.798894	-0.304113	1.10301
13.71	3.64559	0.799852	-0.304454	1.10431
13.72	3.65381	0.800896	-0.304826	1.10572
13.73	3.66328	0.802081	-0.305183	1.10726
13.74	3.66893	0.802823	-0.305518	1.10834
13.75	3.66738	0.803623	-0.305953	1.10958
13.76	3.67152	0.80485	-0.306507	1.11136
13.77	3.6845	0.80578	-0.307028	1.11281
13.78	3.69123	0.806533	-0.307444	1.11398
13.79	3.69206	0.807763	-0.307864	1.11563
13.8	3.69871	0.808871	-0.308276	1.11715
13.81	3.70773	0.809595	-0.308597	1.11819
13.82	3.7119	0.810604	-0.308976	1.11958
13.83	3.71669	0.811639	-0.309514	1.12115
13.84	3.72543	0.812532	-0.31009	1.12262
13.85	3.73431	0.813694	-0.310624	1.12432
13.86	3.74104	0.814781	-0.311095	1.12588
13.87	3.7464	0.815646	-0.3115	1.12715
13.88	3.75287	0.816756	-0.311884	1.12864
13.89	3.76238	0.817839	-0.312363	1.1302
13.9	3.77098	0.818711	-0.312969	1.13168
13.91	3.77547	0.819783	-0.313586	1.13337
13.92	3.7811	0.820849	-0.314088	1.13494
13.93	3.79147	0.821624	-0.314524	1.13615
13.94	3.79968	0.82275	-0.315043	1.13779
13.95	3.80314	0.824023	-0.315619	1.13964
13.96	3.80716	0.824867	-0.316105	1.14097
13.97	3.81711	0.825886	-0.316517	1.1424
13.98	3.83341	0.82695	-0.316944	1.14389
13.99	3.83903	0.827806	-0.317428	1.14523
14	3.8354	0.828943	-0.317978	1.14692
14.01	3.84424	0.830039	-0.318463	1.1485
14.02	3.85952	0.830898	-0.318877	1.14978
14.03	3.8629	0.831922	-0.319377	1.1513
14.04	3.86452	0.832986	-0.31994	1.15293
14.05	3.87636	0.833887	-0.320451	1.15434
14.06	3.88705	0.834879	-0.320917	1.1558
14.07	3.89217	0.835871	-0.321345	1.15722
14.08	3.89558	0.836841	-0.321712	1.15855
14.09	3.89515	0.837899	-0.322059	1.15996
14.1	3.89801	0.838786	-0.322412	1.1612
14.11	3.91026	0.839803	-0.322809	1.16261
14.12	3.91931	0.840964	-0.323251	1.16421
14.13	3.91941	0.841914	-0.323669	1.16558
14.14	3.92508	0.842858	-0.324123	1.16698
14.15	3.93777	0.843887	-0.324594	1.16848
14.16	3.94584	0.844885	-0.32499	1.16988
14.17	3.94581	0.845814	-0.325371	1.17119
14.18	3.94325	0.846778	-0.325765	1.17254
14.19	3.94956	0.847762	-0.326182	1.17394
14.2	3.96308	0.848745	-0.32668	1.17543
14.21	3.96961	0.849813	-0.327251	1.17706
14.22	3.97198	0.850783	-0.327757	1.17854
14.23	3.97768	0.851719	-0.328134	1.17985
14.24	3.98215	0.852838	-0.328499	1.18134
14.25	3.98714	0.853899	-0.328885	1.18278
14.26	3.99558	0.854807	-0.329292	1.1841
14.27	4.00306	0.855841	-0.329787	1.18563
14.28	4.01002	0.856885	-0.330297	1.18718
14.29	4.01692	0.857819	-0.330739	1.18856
14.3	4.0224	0.858997	-0.331151	1.19015
14.31	4.02889	0.860115	-0.33156	1.19168
14.32	4.03562	0.860868	-0.331962	1.19283
14.33	4.03826	0.861852	-0.332371	1.19422
14.34	4.04337	0.863037	-0.332818	1.19586
14.35	4.05509	0.86395	-0.333281	1.19723
14.36	4.06144	0.864865	-0.333751	1.19862
14.37	4.06301	0.865959	-0.334238	1.2002
14.38	4.0714	0.867007	-0.334661	1.20167
14.39	4.07869	0.867993	-0.33504	1.20303
14.4	4.07996	0.869072	-0.335492	1.20456
14.41	4.08391	0.870022	-0.335952	1.20597
14.42	4.09384	0.870929	-0.336353	1.20728
14.43	4.10295	0.872051	-0.336804	1.20886
14.44	4.10647	0.873013	-0.33728	1.21029
14.45	4.11205	0.873896	-0.33763	1.21153
14.46	4.11881	0.874923	-0.337944	1.21287
14.47	4.12472	0.875985	-0.338352	1.21434
14.48	4.13609	0.87689	-0.338754	1.21564
14.49	4.14403	0.877751	-0.339082	1.21683
14.5	4.14299	0.878862	-0.339424	1.21829
14.51	4.14874	0.879894	-0.339815	1.21971
14.52	4.15797	0.88082	-0.340233	1.22105
14.53	4.16296	0.881809	-0.340657	1.22247
14.54	4.17006	0.882725	-0.341065	1.22379
14.55	4.17842	0.883738	-0.341535	1.22527
14.56	4.18789	0.884786	-0.342029	1.22682
14.57	4.19724	0.885785	-0.342467	1.22825
14.58	4.20143	0.886758	-0.343035	1.22979
14.59	4.20271	0.887697	-0.343708	1.23141
14.6	4.20942	0.888795	-0.344207	1.233
14.61	4.21938	0.889818	-0.344589	1.23441
14.62	4.22434	0.890658	-0.345035	1.23569
14.63	4.22573	0.891703	-0.345598	1.2373
14.64	4.23142	0.892827	-0.346258	1.23909
14.65	4.23781	0.893727	-0.346841	1.24057
14.66	4.23975	0.894757	-0.34726	1.24202
14.67	4.24549	0.895921	-0.347625	1.24355
14.68	4.25511	0.896874	-0.348	1.24487
14.69	4.26702	0.897833	-0.348404	1.24624
14.7	4.2803	0.898856	-0.348872	1.24773
14.71	4.28345	0.899772	-0.349367	1.24914
14.72	4.28314	0.900862	-0.349727	1.25059
14.73	4.29089	0.902047	-0.349984	1.25203
14.74	4.29854	0.903021	-0.350287	1.25331
14.75	4.30362	0.904046	-0.350623	1.25467
14.76	4.30715	0.905033	-0.351007	1.25604
14.77	4.31194	0.905869	-0.351446	1.25732
14.78	4.32627	0.90687	-0.351839	1.25871
14.79	4.33628	0.907982	-0.352201	1.26018
14.8	4.33429	0.90893	-0.352624	1.26155
14.81	4.33856	0.909854	-0.353136	1.26299
14.82	4.34896	0.910951	-0.353647	1.2646
14.83	4.35384	0.912007	-0.354119	1.26613
14.84	4.36007	0.912928	-0.354596	1.26752
14.85	4.37207	0.914021	-0.355034	1.26906
14.86	4.38121	0.915037	-0.355384	1.27042
14.87	4.38703	0.915884	-0.355727	1.27161
14.88	4.39288	0.916859	-0.356123	1.27298
14.89	4.39907	0.917811	-0.356551	1.27436
14.9	4.40649	0.918784	-0.357023	1.27581
14.91	4.41251	0.919892	-0.357514	1.27741
14.92	4.42009	0.92093	-0.357984	1.27891
14.93	4.42641	0.921832	-0.358451	1.28028
14.94	4.42712	0.922751	-0.359008	1.28176
14.95	4.43044	0.923811	-0.35973	1.28354
14.96	4.44226	0.924912	-0.360452	1.28536
14.97	4.45583	0.925896	-0.360912	1.28681
14.98	4.45945	0.92676	-0.361196	1.28796
14.99	4.46134	0.92781	-0.361572	1.28938
15	4.46632	0.928886	-0.362032	1.29092
15.01	4.47125	0.929809	-0.362434	1.29224
15.02	4.48065	0.930894	-0.362826	1.29372
15.03	4.49127	0.931897	-0.363352	1.29525
15.04	4.49573	0.932707	-0.363937	1.29664
15.05	4.49832	0.933778	-0.364383	1.29816
15.06	4.50162	0.934947	-0.364762	1.29971
15.07	4.50658	0.935915	-0.365219	1.30113
15.08	4.51887	0.93688	-0.365693	1.30257
15.09	4.53297	0.937911	-0.366126	1.30404
15.1	4.5394	0.938857	-0.366546	1.3054
15.11	4.54362	0.939829	-0.366939	1.30677
15.12	4.5491	0.940843	-0.367315	1.30816
15.13	4.55235	0.941801	-0.367714	1.30952
15.14	4.55998	0.942864	-0.368156	1.31102
15.15	4.57093	0.943928	-0.368676	1.3126
15.16	4.57778	0.944796	-0.369192	1.31399
15.17	4.58314	0.945749	-0.369605	1.31535
15.18	4.58969	0.946971	-0.370009	1.31698
15.19	4.59344	0.948002	-0.370472	1.31847
15.2	4.59318	0.948729	-0.370922	1.31965
15.21	4.59996	0.949727	-0.371353	1.32108
15.22	4.61293	0.950935	-0.371818	1.32275
15.23	4.61531	0.951936	-0.3723	1.32424
15.24	4.61274	0.952929	-0.372725	1.32565
15.25	4.62169	0.953896	-0.373084	1.32698
15.26	4.63402	0.954666	-0.373426	1.32809
15.27	4.63769	0.955669	-0.37379	1.32946
15.28	4.64008	0.956833	-0.374171	1.331
15.29	4.65039	0.957833	-0.37453	1.33236
15.3	4.66214	0.958861	-0.374895	1.33376
15.31	4.66709	0.959882	-0.375309	1.33519
15.32	4.66928	0.960781	-0.375742	1.33652
15.33	4.6744	0.961808	-0.376185	1.33799
15.34	4.68011	0.962888	-0.376618	1.33951
15.35	4.68555	0.963795	-0.377056	1.34085
15.36	4.69255	0.964737	-0.377564	1.3423
15.37	4.69567	0.965809	-0.378091	1.3439
15.38	4.69687	0.966798	-0.378569	1.34537
15.39	4.7032	0.967858	-0.379006	1.34686
15.4	4.71082	0.968959	-0.37941	1.34837
15.41	4.71858	0.969844	-0.379774	1.34962
15.42	4.72825	0.970796	-0.380117	1.35091
15.43	4.73496	0.971935	-0.380532	1.35247
15.44	4.74305	0.972935	-0.381037	1.35397
15.45	4.75674	0.973909	-0.381487	1.3554
15.46	4.75822	0.974949	-0.381889	1.35684
15.47	4.75702	0.975836	-0.382305	1.35814
15.48	4.77499	0.976817	-0.382721	1.35954
15.49	4.7919	0.978009	-0.383177	1.36119
15.5	4.79381	0.978971	-0.383644	1.36262
15.51	4.7969	0.979783	-0.38408	1.36386
15.52	4.8067	0.980858	-0.384519	1.36538
15.53	4.81175	0.98188	-0.385	1.36688
15.54	4.81525	0.982683	-0.38548	1.36816
15.55	4.82552	0.98383	-0.385903	1.36973
15.56	4.83439	0.98504	-0.386277	1.37132
15.57	4.83822	0.985851	-0.386618	1.37247
15.58	4.84034	0.986825	-0.386996	1.37382
15.59	4.84274	0.988048	-0.38744	1.37549
15.6	4.84804	0.988886	-0.387819	1.37671
15.61	4.85379	0.989711	-0.388164	1.37787
15.62	4.86048	0.990956	-0.388591	1.37955
15.63	4.86683	0.991953	-0.388995	1.38095
15.64	4.86999	0.992857	-0.389381	1.38224
15.65	4.87711	0.994004	-0.389765	1.38377
15.66	4.88866	0.994959	-0.390061	1.38502
15.67	4.89487	0.99588	-0.39039	1.38627
15.68	4.89625	0.996939	-0.390794	1.38773
15.69	4.89712	0.997876	-0.391142	1.38902
15.7	4.89695	0.998769	-0.391478	1.39025
15.71	4.9009	0.999882	-0.39186	1.39174
15.72	4.90967	1.00099	-0.392247	1.39324
15.73	4.91824	1.00186	-0.392662	1.39453
15.74	4.92577	1.00278	-0.393146	1.39593
15.75	4.93232	1.00381	-0.393683	1.39749
15.76	4.93879	1.00486	-0.394162	1.39902
15.77	4.94556	1.00603	-0.39448	1.40051
15.78	4.95019	1.00697	-0.394723	1.4017
15.79	4.95669	1.00778	-0.395027	1.40281
15.8	4.96488	1.00892	-0.395408	1.40433
15.81	4.96663	1.00999	-0.395808	1.4058
15.82	4.96877	1.01079	-0.396157	1.40695
15.83	4.9764	1.01186	-0.396458	1.40832
15.84	4.9842	1.01307	-0.396801	1.40987
15.85	4.99039	1.01388	-0.397232	1.41111
15.86	4.99399	1.01481	-0.397736	1.41254
15.87	4.99594	1.01604	-0.398254	1.4143
15.88	5.00084	1.01694	-0.398663	1.4156
15.89	5.00711	1.01775	-0.398993	1.41674
15.9	5.01475	1.01893	-0.399352	1.41828
15.91	5.02528	1.01991	-0.399728	1.41964
15.92	5.03585	1.02067	-0.400079	1.42075
15.93	5.04525	1.02178	-0.400392	1.42217
15.94	5.0493	1.02294	-0.400682	1.42363
15.95	5.05391	1.02388	-0.401003	1.42489
15.96	5.06637	1.02491	-0.401371	1.42628
15.97	5.072	1.02594	-0.401696	1.42764
15.98	5.06911	1.02694	-0.401972	1.42891
15.99	5.06881	1.02799	-0.402301	1.43029
16	5.07271	1.02882	-0.402651	1.43147
16.01	5.07913	1.02966	-0.402936	1.43259
16.02	5.08776	1.03078	-0.403212	1.43399
16.03	5.09537	1.03175	-0.403516	1.43527
16.04	5.10087	1.03261	-0.403871	1.43648
16.05	5.10646	1.03368	-0.404299	1.43798
16.06	5.10996	1.0349	-0.404702	1.4396
16.07	5.11143	1.03589	-0.405036	1.44093
16.08	5.11807	1.03687	-0.405401	1.44227
16.09	5.12411	1.03797	-0.4058	1.44377
16.1	5.12648	1.03885	-0.406116	1.44497
16.11	5.13394	1.03985	-0.406386	1.44624
16.12	5.13922	1.041	-0.406705	1.44771
16.13	5.13987	1.04189	-0.407027	1.44891
16.14	5.14871	1.04281	-0.407315	1.45012
16.15	5.16057	1.04401	-0.407624	1.45164
16.16	5.1666	1.04496	-0.407961	1.45292
16.17	5.17281	1.04574	-0.408305	1.45405
16.18	5.17649	1.0469	-0.408671	1.45557
16.19	5.17692	1.04798	-0.409043	1.45702
16.2	5.17961	1.04886	-0.409371	1.45823
16.21	5.18147	1.05002	-0.40966	1.45968
16.22	5.18531	1.051	-0.409953	1.46095
16.23	5.19524	1.05188	-0.410266	1.46215
16.24	5.20136	1.05311	-0.410617	1.46372
16.25	5.20131	1.05413	-0.411039	1.46516
16.26	5.20061	1.05493	-0.411485	1.46641
16.27	5.20535	1.056	-0.411842	1.46784
16.28	5.21511	1.05704	-0.41211	1.46915
16.29	5.22035	1.05798	-0.412382	1.47037
16.3	5.22064	1.05895	-0.412667	1.47162
16.31	5.22222	1.05991	-0.412933	1.47284
16.32	5.22927	1.06085	-0.413223	1.47408
16.33	5.24067	1.06185	-0.41359	1.47544
16.34	5.25092	1.06287	-0.414008	1.47687
16.35	5.2543	1.06387	-0.414395	1.47826
16.36	5.25409	1.06495	-0.414714	1.47967
16.37	5.2574	1.06597	-0.415003	1.48097
16.38	5.26242	1.06679	-0.415319	1.48211
16.39	5.2666	1.06774	-0.415702	1.48344
16.4	5.27428	1.06892	-0.416113	1.48503
16.41	5.28244	1.06991	-0.416491	1.4864
16.42	5.28416	1.07071	-0.416882	1.4876
16.43	5.29015	1.0718	-0.417301	1.4891
16.44	5.30273	1.0728	-0.4177	1.4905
16.45	5.30784	1.07369	-0.418114	1.49181
16.46	5.31219	1.0749	-0.418564	1.49347
16.47	5.32038	1.07597	-0.419023	1.495
16.48	5.32186	1.07683	-0.419485	1.49632
16.49	5.32106	1.07788	-0.419895	1.49778
16.5	5.3283	1.07893	-0.420211	1.49914
16.51	5.33653	1.07984	-0.420529	1.50037
16.52	5.33873	1.08086	-0.420877	1.50174
16.53	5.342	1.08188	-0.421225	1.5031
16.54	5.35063	1.08284	-0.421614	1.50445
16.55	5.35824	1.0839	-0.42201	1.50591
16.56	5.36121	1.08494	-0.422329	1.50727
16.57	5.36258	1.08583	-0.422579	1.50841
16.58	5.36828	1.08685	-0.422838	1.50969
16.59	5.37529	1.08795	-0.423145	1.51109
16.6	5.38049	1.08879	-0.423454	1.51225
16.61	5.38819	1.08987	-0.423735	1.5136
16.62	5.39515	1.09117	-0.424013	1.51518
16.63	5.3969	1.09199	-0.424297	1.51629
16.64	5.4014	1.09288	-0.424656	1.51754
16.65	5.41145	1.09413	-0.425142	1.51927
16.66	5.41816	1.09503	-0.425632	1.52066
16.67	5.41752	1.09585	-0.426013	1.52186
16.68	5.41807	1.09704	-0.426355	1.52339
16.69	5.42919	1.09807	-0.426691	1.52476
16.7	5.43706	1.09887	-0.426984	1.52585
16.71	5.43384	1.09996	-0.427258	1.52722
16.72	5.43299	1.10101	-0.427531	1.52854
16.73	5.43837	1.10182	-0.427808	1.52962
16.74	5.44895	1.1029	-0.428122	1.53102
16.75	5.46025	1.10407	-0.428479	1.53255
16.76	5.46354	1.10502	-0.42883	1.53385
16.77	5.46552	1.10596	-0.42914	1.5351
16.78	5.47184	1.10694	-0.42942	1.53636
16.79	5.47655	1.10793	-0.429696	1.53763
16.8	5.47608	1.10889	-0.429954	1.53885
16.81	5.4775	1.10986	-0.43018	1.54004
16.82	5.48784	1.11088	-0.430432	1.54131
16.83	5.49398	1.11184	-0.430704	1.54254
16.84	5.4921	1.11287	-0.430962	1.54384
16.85	5.49846	1.11391	-0.43136	1.54527
16.86	5.50721	1.11483	-0.431902	1.54673
16.87	5.50738	1.1158	-0.432247	1.54805
16.88	5.50602	1.11691	-0.432359	1.54927
16.89	5.512	1.11791	-0.432532	1.55044
16.9	5.52355	1.11884	-0.432772	1.55161
16.91	5.52647	1.11998	-0.432967	1.55295
16.92	5.51953	1.12108	-0.433183	1.55426
16.93	5.52042	1.12193	-0.433471	1.5554
16.94	5.53298	1.12289	-0.433801	1.55669
16.95	5.5387	1.12397	-0.434117	1.55808
16.96	5.53343	1.12501	-0.434393	1.5594
16.97	5.53443	1.12607	-0.434623	1.56069
16.98	5.54363	1.12707	-0.434853	1.56193
16.99	5.54665	1.12801	-0.435119	1.56313
17	5.54621	1.12902	-0.435368	1.56439
17.01	5.55098	1.13005	-0.435588	1.56564
17.02	5.5556	1.13093	-0.43584	1.56677
17.03	5.56015	1.13197	-0.436119	1.56809
17.04	5.56419	1.13315	-0.436393	1.56954
17.05	5.56254	1.134	-0.43668	1.57068
17.06	5.56537	1.13491	-0.436971	1.57188
17.07	5.57496	1.13613	-0.43725	1.57338
17.08	5.58155	1.1371	-0.437522	1.57462
17.09	5.58448	1.13794	-0.437813	1.57575
17.1	5.58893	1.13904	-0.438123	1.57717
17.11	5.59425	1.14	-0.438404	1.5784
17.12	5.59932	1.14087	-0.43867	1.57954
17.13	5.60238	1.14202	-0.438969	1.58099
17.14	5.6029	1.14312	-0.43929	1.58241
17.15	5.60737	1.14402	-0.439593	1.58361
17.16	5.6146	1.14493	-0.439836	1.58477
17.17	5.61971	1.14585	-0.440064	1.58591
17.18	5.62753	1.14682	-0.440343	1.58716
17.19	5.63381	1.14787	-0.440618	1.58849
17.2	5.6314	1.14895	-0.44087	1.58982
17.21	5.63327	1.14987	-0.44114	1.59101
17.22	5.64322	1.15074	-0.441408	1.59215
17.23	5.64773	1.15176	-0.441666	1.59342
17.24	5.65063	1.15277	-0.441933	1.59471
17.25	5.65884	1.15383	-0.442221	1.59605
17.26	5.66439	1.15489	-0.442551	1.59744
17.27	5.66735	1.15574	-0.442941	1.59868
17.28	5.67866	1.15677	-0.443378	1.60014
17.29	5.69434	1.15804	-0.443805	1.60185
17.3	5.70062	1.15892	-0.444189	1.60311
17.31	5.69972	1.15967	-0.44455	1.60422
17.32	5.70451	1.16086	-0.44492	1.60578
17.33	5.70832	1.16196	-0.445267	1.60723
17.34	5.70641	1.16282	-0.445569	1.60838
17.35	5.71009	1.16391	-0.445873	1.60978
17.36	5.71701	1.16496	-0.44617	1.61113
17.37	5.72134	1.16577	-0.446453	1.61222
17.38	5.7317	1.16686	-0.446826	1.61368
17.39	5.73915	1.16803	-0.447277	1.61531
17.4	5.73463	1.16895	-0.447676	1.61662
17.41	5.74004	1.16995	-0.448033	1.61799
17.42	5.75415	1.17103	-0.44834	1.61937
17.43	5.75726	1.17201	-0.448594	1.62061
17.44	5.75918	1.17305	-0.448925	1.62197
17.45	5.76538	1.17408	-0.449278	1.62336
17.46	5.76775	1.17501	-0.449523	1.62453
17.47	5.77413	1.17605	-0.449757	1.62581
17.48	5.78328	1.17709	-0.450088	1.62718
17.49	5.78425	1.17797	-0.450429	1.6284
17.5	5.78637	1.17896	-0.450702	1.62966
17.51	5.79457	1.18006	-0.450937	1.63099
17.52	5.79806	1.18098	-0.451162	1.63215
17.53	5.79906	1.18194	-0.451447	1.63339
17.54	5.80529	1.18303	-0.451778	1.63481
17.55	5.81034	1.18401	-0.452054	1.63606
17.56	5.81032	1.18485	-0.452328	1.63718
17.57	5.8102	1.18584	-0.452644	1.63849
17.58	5.81572	1.18693	-0.452945	1.63987
17.59	5.82394	1.18788	-0.453319	1.6412
17.6	5.83128	1.18886	-0.453782	1.64264
17.61	5.83977	1.18988	-0.454169	1.64405
17.62	5.84038	1.19082	-0.454541	1.64536
17.63	5.83834	1.19179	-0.454996	1.64678
17.64	5.84486	1.19286	-0.455415	1.64828
17.65	5.84946	1.1939	-0.455798	1.6497
17.66	5.85145	1.19485	-0.456177	1.65102
17.67	5.85928	1.19585	-0.456454	1.6523
17.68	5.86887	1.19683	-0.456681	1.65351
17.69	5.87189	1.19786	-0.456976	1.65484
17.7	5.87213	1.19895	-0.457302	1.65625
17.71	5.87893	1.19974	-0.457608	1.65735
17.72	5.88435	1.20061	-0.457945	1.65856
17.73	5.88684	1.20172	-0.458338	1.66006
17.74	5.89757	1.20273	-0.458745	1.66147
17.75	5.90639	1.20382	-0.459186	1.66301
17.76	5.91032	1.20497	-0.459636	1.6646
17.77	5.91792	1.20591	-0.460025	1.66594
17.78	5.91684	1.20681	-0.460365	1.66717
17.79	5.90819	1.20788	-0.460688	1.66857
17.8	5.91124	1.20899	-0.461016	1.67
17.81	5.92609	1.20996	-0.46135	1.67131
17.82	5.9359	1.21099	-0.461702	1.6727
17.83	5.93799	1.21197	-0.462085	1.67406
17.84	5.94215	1.21292	-0.462554	1.67548
17.85	5.94555	1.214	-0.463125	1.67712
17.86	5.95074	1.21494	-0.463609	1.67854
17.87	5.96582	1.21592	-0.463958	1.67988
17.88	5.98045	1.21714	-0.46433	1.68147
17.89	5.98108	1.2181	-0.464737	1.68283
17.9	5.98125	1.21887	-0.465082	1.68395
17.91	5.99194	1.21991	-0.465383	1.68529
17.92	6.00017	1.22097	-0.465693	1.68667
17.93	6.00176	1.22188	-0.465999	1.68788
17.94	6.0057	1.22293	-0.466327	1.68925
17.95	6.01232	1.22403	-0.466666	1.69069
17.96	6.0168	1.22494	-0.466959	1.6919
17.97	6.01991	1.22595	-0.467272	1.69322
17.98	6.02408	1.227	-0.467643	1.69465
17.99	6.02849	1.22786	-0.468007	1.69587
18	6.03399	1.22885	-0.46836	1.69721
18.01	6.03941	1.22995	-0.468705	1.69865
18.02	6.04284	1.2309	-0.46909	1.69999
18.03	6.04793	1.23183	-0.469542	1.70138
18.04	6.05772	1.23282	-0.469962	1.70278
18.05	6.06688	1.23384	-0.470307	1.70415
18.06	6.07116	1.23488	-0.470644	1.70552
18.07	6.07563	1.23586	-0.471001	1.70686
18.08	6.08236	1.23686	-0.471386	1.70824
18.09	6.08452	1.23794	-0.471804	1.70975
18.1	6.08431	1.23899	-0.472184	1.71117
18.11	6.09059	1.23993	-0.472473	1.7124
18.12	6.09903	1.24092	-0.472756	1.71367
18.13	6.10259	1.24189	-0.473055	1.71495
18.14	6.10692	1.24285	-0.473367	1.71622
18.15	6.1135	1.24389	-0.473767	1.71766
18.16	6.11935	1.24498	-0.474245	1.71923
18.17	6.12354	1.24598	-0.474691	1.72067
18.18	6.12381	1.24695	-0.475061	1.72201
18.19	6.12565	1.24801	-0.475416	1.72342
18.2	6.13367	1.24891	-0.475782	1.72469
18.21	6.14085	1.24982	-0.476168	1.72599
18.22	6.14501	1.25107	-0.476597	1.72767
18.23	6.14954	1.25213	-0.476985	1.72911
18.24	6.15358	1.25293	-0.477294	1.73023
18.25	6.16259	1.25398	-0.477564	1.73155
18.26	6.17552	1.25507	-0.477779	1.73285
18.27	6.17609	1.25593	-0.477984	1.73391
18.28	6.17517	1.25695	-0.478233	1.73519
18.29	6.1872	1.25816	-0.478469	1.73662
18.3	6.19356	1.25906	-0.478719	1.73778
18.31	6.19329	1.25999	-0.479074	1.73906
18.32	6.20065	1.26123	-0.47946	1.74069
18.33	6.20725	1.2622	-0.479804	1.742
18.34	6.20985	1.26299	-0.480172	1.74316
18.35	6.21839	1.26404	-0.480564	1.7446
18.36	6.22669	1.26501	-0.480895	1.7459
18.37	6.22943	1.26595	-0.481183	1.74713
18.38	6.23287	1.2671	-0.481495	1.7486
18.39	6.23961	1.26809	-0.481824	1.74991
18.4	6.24565	1.26883	-0.482149	1.75098
18.41	6.24898	1.26988	-0.482479	1.75236
18.42	6.25398	1.27108	-0.482823	1.7539
18.43	6.26005	1.27195	-0.483175	1.75512
18.44	6.26607	1.27289	-0.48354	1.75643
18.45	6.27868	1.274	-0.483908	1.75791
18.46	6.28932	1.27494	-0.484274	1.75921
18.47	6.28798	1.27592	-0.484659	1.76058
18.48	6.28815	1.27702	-0.485028	1.76205
18.49	6.29469	1.2779	-0.485358	1.76326
18.5	6.29844	1.27882	-0.485687	1.7645
18.51	6.30102	1.27996	-0.486013	1.76597
18.52	6.30458	1.28093	-0.486319	1.76725
18.53	6.3091	1.28181	-0.486598	1.76841
18.54	6.31979	1.2829	-0.486846	1.76975
18.55	6.33075	1.28393	-0.487078	1.77101
18.56	6.33551	1.28487	-0.487307	1.77218
18.57	6.34074	1.28596	-0.487559	1.77352
18.58	6.34695	1.28691	-0.48785	1.77476
18.59	6.3472	1.28777	-0.488184	1.77596
18.6	6.34772	1.2889	-0.488595	1.7775
18.61	6.35272	1.28996	-0.489078	1.77903
18.62	6.35888	1.29087	-0.48956	1.78043
18.63	6.36621	1.29203	-0.489976	1.78201
18.64	6.3708	1.29313	-0.490325	1.78346
18.65	6.37422	1.29399	-0.49068	1.78467
18.66	6.38199	1.29505	-0.491081	1.78613
18.67	6.38837	1.29624	-0.491462	1.7877
18.68	6.39039	1.29708	-0.491787	1.78887
18.69	6.39622	1.29791	-0.492071	1.78998
18.7	6.40652	1.29906	-0.49233	1.79139
18.71	6.41039	1.3001	-0.492591	1.79269
18.72	6.41007	1.30102	-0.492853	1.79388
18.73	6.4178	1.30194	-0.493065	1.795
18.74	6.42322	1.30295	-0.493277	1.79622
18.75	6.4215	1.30411	-0.493584	1.79769
18.76	6.42645	1.30512	-0.493902	1.79902
18.77	6.431	1.30613	-0.494168	1.8003
18.78	6.42777	1.30716	-0.494448	1.80161
18.79	6.42988	1.30806	-0.49476	1.80282
18.8	6.43672	1.30902	-0.495039	1.80406
18.81	6.44031	1.31001	-0.495268	1.80528
18.82	6.44535	1.3109	-0.495516	1.80641
18.83	6.45536	1.31186	-0.495826	1.80769
18.84	6.46429	1.31293	-0.496181	1.80911
18.85	6.46829	1.31383	-0.496574	1.8104
18.86	6.47464	1.31482	-0.496971	1.81179
18.87	6.48068	1.31597	-0.497287	1.81325
18.88	6.48595	1.3169	-0.497515	1.81441
18.89	6.4946	1.3179	-0.497753	1.81566
18.9	6.49658	1.31909	-0.498053	1.81714
18.91	6.49957	1.31998	-0.498348	1.81833
18.92	6.51155	1.32088	-0.49861	1.81949
18.93	6.51468	1.32195	-0.498913	1.82087
18.94	6.50985	1.32286	-0.499272	1.82213
18.95	6.51541	1.3237	-0.499653	1.82335
18.96	6.52485	1.32488	-0.50006	1.82494
18.97	6.53149	1.32597	-0.500489	1.82646
18.98	6.5378	1.32684	-0.500877	1.82771
18.99	6.53651	1.32795	-0.50121	1.82916
19	6.53499	1.32905	-0.50152	1.83057
19.01	6.54262	1.32987	-0.501833	1.8317
19.02	6.55029	1.33088	-0.502143	1.83302
19.03	6.55838	1.33215	-0.502434	1.83459
19.04	6.56481	1.33312	-0.502713	1.83584
19.05	6.56335	1.33391	-0.502952	1.83686
19.06	6.56478	1.33494	-0.50319	1.83813
19.07	6.56965	1.33597	-0.503487	1.83945
19.08	6.5693	1.33698	-0.503775	1.84076
19.09	6.5726	1.33811	-0.504013	1.84213
19.1	6.58159	1.33903	-0.504233	1.84326
19.11	6.58803	1.33994	-0.504496	1.84444
19.12	6.59397	1.3411	-0.504808	1.8459
19.13	6.59907	1.34206	-0.505071	1.84713
19.14	6.59937	1.34298	-0.505286	1.84827
19.15	6.60183	1.34406	-0.505535	1.84959
19.16	6.61004	1.34493	-0.505775	1.85071
19.17	6.6188	1.34577	-0.50599	1.85176
19.18	6.61967	1.34693	-0.506259	1.85319
19.19	6.6157	1.34808	-0.506597	1.85468
19.2	6.62004	1.34894	-0.506956	1.85589
19.21	6.62776	1.34987	-0.507297	1.85716
19.22	6.63236	1.35091	-0.507602	1.85851
19.23	6.63759	1.35184	-0.507876	1.85972
19.24	6.64138	1.35293	-0.508153	1.86108
19.25	6.64405	1.35396	-0.508418	1.86238
19.26	6.65099	1.35475	-0.508689	1.86344
19.27	6.66131	1.35577	-0.509018	1.86479
19.28	6.67062	1.35684	-0.509351	1.86619
19.29	6.67242	1.35775	-0.509661	1.86741
19.3	6.67048	1.35875	-0.510005	1.86875
19.31	6.67358	1.35981	-0.510349	1.87016
19.32	6.67664	1.36076	-0.510659	1.87142
19.33	6.67966	1.36181	-0.51099	1.8728
19.34	6.6859	1.36296	-0.511306	1.87427
19.35	6.68795	1.36385	-0.511528	1.87538
19.36	6.68825	1.36473	-0.511762	1.87649
19.37	6.69727	1.3659	-0.512053	1.87796
19.38	6.70602	1.36703	-0.51227	1.8793
19.39	6.70384	1.36795	-0.512447	1.88039
19.4	6.70619	1.36885	-0.512683	1.88154
19.41	6.72057	1.36988	-0.512915	1.8828
19.42	6.72662	1.37089	-0.513159	1.88405
19.43	6.72299	1.37182	-0.513458	1.88528
19.44	6.72364	1.3729	-0.513744	1.88665
19.45	6.73009	1.37409	-0.514015	1.8881
19.46	6.73389	1.37502	-0.514298	1.88932
19.47	6.73495	1.37598	-0.514576	1.89056
19.48	6.74217	1.37716	-0.514829	1.89199
19.49	6.74988	1.37812	-0.515057	1.89318
19.5	6.74916	1.3789	-0.515281	1.89418
19.51	6.75123	1.37993	-0.51553	1.89546
19.52	6.76008	1.38104	-0.515828	1.89686
19.53	6.76538	1.38203	-0.516169	1.8982
19.54	6.76923	1.3831	-0.516558	1.89965
19.55	6.77267	1.3841	-0.516981	1.90108
19.56	6.77209	1.38496	-0.517314	1.90228
19.57	6.7771	1.38598	-0.517549	1.90353
19.58	6.78512	1.38707	-0.517805	1.90488
19.59	6.78365	1.38796	-0.518058	1.90602
19.6	6.7824	1.38893	-0.518288	1.90722
19.61	6.78835	1.39	-0.518549	1.90855
19.62	6.79392	1.39088	-0.518824	1.9097
19.63	6.79907	1.39187	-0.519108	1.91098
19.64	6.80467	1.39291	-0.519415	1.91232
19.65	6.80708	1.39377	-0.519726	1.91349
19.66	6.81501	1.39487	-0.520058	1.91493
19.67	6.82723	1.39597	-0.520375	1.91635
19.68	6.83306	1.39686	-0.520653	1.91751
19.69	6.83606	1.39785	-0.520945	1.9188
19.7	6.84061	1.39887	-0.521228	1.9201
19.71	6.84617	1.39988	-0.521493	1.92137
19.72	6.85037	1.40092	-0.52181	1.92273
19.73	6.85146	1.40191	-0.522132	1.92404
19.74	6.8519	1.40292	-0.522383	1.9253
19.75	6.85443	1.40388	-0.522653	1.92653
19.76	6.85877	1.40478	-0.522969	1.92775
19.77	6.86222	1.40576	-0.523265	1.92902
19.78	6.86845	1.40691	-0.523575	1.93048
19.79	6.87667	1.408	-0.523951	1.93195
19.8	6.88391	1.40887	-0.524356	1.93323
19.81	6.89166	1.40989	-0.524751	1.93464
19.82	6.89718	1.41105	-0.525125	1.93617
19.83	6.90041	1.41201	-0.525468	1.93748
19.84	6.90763	1.41285	-0.525773	1.93862
19.85	6.91588	1.41397	-0.526	1.93997
19.86	6.91521	1.41512	-0.526184	1.9413
19.87	6.91142	1.41599	-0.526411	1.9424
19.88	6.91609	1.41693	-0.526647	1.94357
19.89	6.9284	1.41794	-0.526865	1.9448
19.9	6.9364	1.41889	-0.527127	1.94602
19.91	6.93933	1.41996	-0.527406	1.94737
19.92	6.94131	1.42105	-0.527632	1.94868
19.93	6.94572	1.42202	-0.527815	1.94983
19.94	6.94878	1.42294	-0.527997	1.95094
19.95	6.94879	1.42384	-0.528189	1.95203
19.96	6.95231	1.42484	-0.528412	1.95325
19.97	6.95548	1.42605	-0.528673	1.95473
19.98	6.95796	1.42706	-0.528958	1.95602
[truncated: 12,271 more rows]

## Sheet: M-1-28-4
Time [s]	Load [kN]	LVDT 1 [mm]	LVDT 2 [mm]	Displacement [mm]
0	0	0	0	0
0.01	0	0	0	0
0.02	-1.7e-05	-5e-06	0	-5e-06
0.03	-0.001193	-6.7e-05	8e-06	-7.5e-05
0.04	-0.007176	-0.000288	3.3e-05	-0.000321
0.05	-0.012072	-0.000524	5.6e-05	-0.00058
0.06	-0.008652	-0.000368	4.3e-05	-0.000411
0.07	-0.008146	-0.000199	2.7e-05	-0.000226
0.08	-0.009198	-0.000432	5e-05	-0.000482
0.09	-0.006132	-0.000358	6.9e-05	-0.000427
0.1	-0.007917	-0.000271	5.8e-05	-0.000329
0.11	-0.011105	-0.000385	4.2e-05	-0.000427
0.12	-0.010222	-0.000115	3.2e-05	-0.000147
0.13	-0.008119	-1.5e-05	3.5e-05	-5e-05
0.14	-0.007921	-0.000354	5.1e-05	-0.000405
0.15	-0.008254	-0.000655	4.8e-05	-0.000703
0.16	-0.008165	-0.000576	2.7e-05	-0.000603
0.17	-0.010982	-0.000366	2.5e-05	-0.000391
0.18	-0.016581	-0.000258	4e-05	-0.000298
0.19	-0.019401	-0.000135	3.8e-05	-0.000173
0.2	-0.017412	-0.000336	3.5e-05	-0.000371
0.21	-0.016209	-0.000514	5.6e-05	-0.00057
0.22	-0.015728	-0.000334	5e-05	-0.000384
0.23	-0.012138	-8.8e-05	3e-05	-0.000118
0.24	-0.00756	-0.000157	2.9e-05	-0.000186
0.25	-0.005318	-0.000324	3.3e-05	-0.000357
0.26	-0.006508	-0.000362	3.8e-05	-0.0004
0.27	-0.007004	-0.000664	3.7e-05	-0.000701
0.28	-0.006173	-0.000924	2.3e-05	-0.000947
0.29	-0.008262	-0.000936	1.4e-05	-0.00095
0.3	-0.012414	-0.000859	4e-05	-0.000899
0.31	-0.013098	-0.000946	4.8e-05	-0.000994
0.32	-0.012252	-0.001042	2.2e-05	-0.001064
0.33	-0.013546	-0.00093	2.1e-05	-0.000951
0.34	-0.015151	-0.000831	3.1e-05	-0.000862
0.35	-0.019472	-0.000868	2.1e-05	-0.000889
0.36	-0.01918	-0.001027	2.1e-05	-0.001048
0.37	-0.014598	-0.001024	2.5e-05	-0.001049
0.38	-0.016201	-0.000988	2.6e-05	-0.001014
0.39	-0.016431	-0.000912	4e-05	-0.000952
0.4	-0.010269	-0.000742	4.5e-05	-0.000787
0.41	-0.006117	-0.000898	3.3e-05	-0.000931
0.42	-0.005955	-0.001096	2.6e-05	-0.001122
0.43	-0.009554	-0.001003	3.3e-05	-0.001036
0.44	-0.014628	-0.000877	4.3e-05	-0.00092
0.45	-0.016411	-0.000803	2.6e-05	-0.000829
0.46	-0.01687	-0.000932	1.6e-05	-0.000948
0.47	-0.015763	-0.001037	4.1e-05	-0.001078
0.48	-0.015453	-0.000904	4.6e-05	-0.00095
0.49	-0.018897	-0.000934	2.9e-05	-0.000963
0.5	-0.018653	-0.000882	2.7e-05	-0.000909
0.51	-0.01351	-0.00087	3.2e-05	-0.000902
0.52	-0.011448	-0.000853	3.7e-05	-0.00089
0.53	-0.014873	-0.001002	3.3e-05	-0.001035
0.54	-0.017067	-0.0011	3.3e-05	-0.001133
0.55	-0.016808	-0.000922	4.5e-05	-0.000967
0.56	-0.016881	-0.000877	4.5e-05	-0.000922
0.57	-0.015531	-0.000828	2.5e-05	-0.000853
0.58	-0.012853	-0.000978	1.5e-05	-0.000993
0.59	-0.011711	-0.001118	3.2e-05	-0.00115
0.6	-0.012942	-0.000833	3.1e-05	-0.000864
0.61	-0.015509	-0.000877	2.2e-05	-0.000899
0.62	-0.018989	-0.001039	3.5e-05	-0.001074
0.63	-0.016972	-0.000914	3.4e-05	-0.000948
0.64	-0.013375	-0.001187	1.9e-05	-0.001206
0.65	-0.015419	-0.000956	2e-05	-0.000976
0.66	-0.01521	-0.000735	2.5e-05	-0.00076
0.67	-0.007388	-0.001029	2.6e-05	-0.001055
0.68	-0.003484	-0.000897	2.1e-05	-0.000918
0.69	-0.011157	-0.000922	2.3e-05	-0.000945
0.7	-0.018445	-0.0012	3.5e-05	-0.001235
0.71	-0.019088	-0.001035	3.8e-05	-0.001073
0.72	-0.016377	-0.000809	3.5e-05	-0.000844
0.73	-0.014469	-0.000815	2.7e-05	-0.000842
0.74	-0.01655	-0.000887	2.5e-05	-0.000912
0.75	-0.021622	-0.001186	3.9e-05	-0.001225
0.76	-0.022565	-0.001074	3.3e-05	-0.001107
0.77	-0.020832	-0.000802	9e-06	-0.000811
0.78	-0.022164	-0.00097	9e-06	-0.000979
0.79	-0.020846	-0.001023	2.6e-05	-0.001049
0.8	-0.01729	-0.000842	2.9e-05	-0.000871
0.81	-0.019453	-0.000933	2.4e-05	-0.000957
0.82	-0.020894	-0.001179	1.5e-05	-0.001194
0.83	-0.020175	-0.000896	1.3e-05	-0.000909
0.84	-0.020426	-0.000523	3.7e-05	-0.00056
0.85	-0.020993	-0.000923	3.6e-05	-0.000959
0.86	-0.024066	-0.00125	7e-06	-0.001257
0.87	-0.024172	-0.00093	1.5e-05	-0.000945
0.88	-0.021253	-0.000903	3e-05	-0.000933
0.89	-0.019654	-0.001004	2.8e-05	-0.001032
0.9	-0.017043	-0.000861	3.1e-05	-0.000892
0.91	-0.017411	-0.000856	1.9e-05	-0.000875
0.92	-0.021171	-0.000938	1.5e-05	-0.000953
0.93	-0.020743	-0.001136	3.5e-05	-0.001171
0.94	-0.016445	-0.000927	3.9e-05	-0.000966
0.95	-0.014746	-0.000728	1.6e-05	-0.000744
0.96	-0.01505	-0.000934	1e-06	-0.000935
0.97	-0.014275	-0.000991	1.5e-05	-0.001006
0.98	-0.012137	-0.001247	4e-05	-0.001287
0.99	-0.011662	-0.000929	4.9e-05	-0.000978
1	-0.01526	-0.000519	3.2e-05	-0.000551
1.01	-0.016812	-0.000951	1.4e-05	-0.000965
1.02	-0.014152	-0.001133	2e-05	-0.001153
1.03	-0.013391	-0.001034	3e-05	-0.001064
1.04	-0.019222	-0.000861	2e-05	-0.000881
1.05	-0.021473	-0.000943	1.7e-05	-0.00096
1.06	-0.014525	-0.001146	3.6e-05	-0.001182
1.07	-0.009214	-0.000754	4.4e-05	-0.000798
1.08	-0.013962	-0.000991	3.5e-05	-0.001026
1.09	-0.019567	-0.001317	2.3e-05	-0.00134
1.1	-0.018532	-0.000764	2.5e-05	-0.000789
1.11	-0.01728	-0.000744	3.9e-05	-0.000783
1.12	-0.018728	-0.000943	2.2e-05	-0.000965
1.13	-0.018189	-0.000987	6e-06	-0.000993
1.14	-0.014195	-0.00101	1.7e-05	-0.001027
1.15	-0.013803	-0.001023	2.7e-05	-0.00105
1.16	-0.019313	-0.000889	2.8e-05	-0.000917
1.17	-0.026139	-0.000637	3.2e-05	-0.000669
1.18	-0.025143	-0.001067	3.6e-05	-0.001103
1.19	-0.015901	-0.001131	1.1e-05	-0.001142
1.2	-0.012539	-0.000734	-7e-06	-0.000727
1.21	-0.01371	-0.00104	1.9e-05	-0.001059
1.22	-0.008631	-0.001021	3.6e-05	-0.001057
1.23	-0.002265	-0.000679	1.8e-05	-0.000697
1.24	-0.002103	-0.000881	2.5e-05	-0.000906
1.25	-0.002879	-0.001289	4.7e-05	-0.001336
1.26	-0.00494	-0.001061	2.9e-05	-0.00109
1.27	-0.008267	-0.000682	4e-06	-0.000686
1.28	-0.008911	-0.00105	1.2e-05	-0.001062
1.29	-0.010879	-0.001103	1.4e-05	-0.001117
1.3	-0.010295	-0.000783	2e-06	-0.000785
1.31	-0.008525	-0.001102	5e-06	-0.001107
1.32	-0.012115	-0.001161	3e-06	-0.001164
1.33	-0.012546	-0.000789	1e-06	-0.00079
1.34	-0.007274	-0.000826	1.1e-05	-0.000837
1.35	-0.00501	-0.001075	1.7e-05	-0.001092
1.36	-0.008017	-0.00115	1.9e-05	-0.001169
1.37	-0.012832	-0.001083	2.5e-05	-0.001108
1.38	-0.017035	-0.000805	3e-05	-0.000835
1.39	-0.015226	-0.000845	1e-05	-0.000855
1.4	-0.015132	-0.001147	-5e-06	-0.001142
1.41	-0.022279	-0.001069	2.4e-05	-0.001093
1.42	-0.024392	-0.000914	4.6e-05	-0.00096
1.43	-0.015958	-0.000866	2.7e-05	-0.000893
1.44	-0.007753	-0.001025	7e-06	-0.001032
1.45	-0.010455	-0.000924	4e-06	-0.000928
1.46	-0.014028	-0.000775	2e-06	-0.000777
1.47	-0.012159	-0.001261	8e-06	-0.001269
1.48	-0.013166	-0.001133	2.8e-05	-0.001161
1.49	-0.015707	-0.000604	2.7e-05	-0.000631
1.5	-0.018053	-0.000933	2.1e-05	-0.000954
1.51	-0.021274	-0.001097	3.6e-05	-0.001133
1.52	-0.021157	-0.000882	3.6e-05	-0.000918
1.53	-0.018373	-0.001168	1.3e-05	-0.001181
1.54	-0.015671	-0.001108	5e-06	-0.001113
1.55	-0.013311	-0.000571	2.1e-05	-0.000592
1.56	-0.012993	-0.000807	2.4e-05	-0.000831
1.57	-0.012479	-0.001238	1.2e-05	-0.00125
1.58	-0.014493	-0.000903	1.5e-05	-0.000918
1.59	-0.019721	-0.000912	1.5e-05	-0.000927
1.6	-0.021682	-0.001069	1.1e-05	-0.00108
1.61	-0.01919	-0.000842	3.3e-05	-0.000875
1.62	-0.01522	-0.001003	4.1e-05	-0.001044
1.63	-0.017081	-0.000863	2.6e-05	-0.000889
1.64	-0.023809	-0.000915	2.4e-05	-0.000939
1.65	-0.023367	-0.00135	3e-05	-0.00138
1.66	-0.015324	-0.000722	2.5e-05	-0.000747
1.67	-0.01452	-0.000581	7e-06	-0.000588
1.68	-0.01841	-0.001246	5e-06	-0.001251
1.69	-0.016988	-0.000992	1e-05	-0.001002
1.7	-0.012259	-0.000925	1e-06	-0.000926
1.71	-0.003193	-0.001039	-2e-06	-0.001037
1.72	-0.002211	-0.000687	8e-06	-0.000695
1.73	-0.013559	-0.000948	1.3e-05	-0.000961
1.74	-0.014525	-0.001067	1.9e-05	-0.001086
1.75	-0.004582	-0.000874	1.9e-05	-0.000893
1.76	-0.006768	-0.001098	2.4e-05	-0.001122
1.77	-0.019001	-0.000881	3.4e-05	-0.000915
1.78	-0.021188	-0.00073	2e-05	-0.00075
1.79	-0.016285	-0.001118	1.1e-05	-0.001129
1.8	-0.01447	-0.000858	2e-05	-0.000878
1.81	-0.012471	-0.000835	1.3e-05	-0.000848
1.82	-0.011495	-0.001127	1e-06	-0.001128
1.83	-0.014356	-0.000812	7e-06	-0.000819
1.84	-0.015421	-0.000869	1.5e-05	-0.000884
1.85	-0.012616	-0.001112	2.5e-05	-0.001137
1.86	-0.013118	-0.001071	1.8e-05	-0.001089
1.87	-0.012097	-0.000974	-2e-06	-0.000972
1.88	-0.005836	-0.000813	6e-06	-0.000819
1.89	-0.006995	-0.000906	2.3e-05	-0.000929
1.9	-0.012132	-0.001236	1.1e-05	-0.001247
1.91	-0.008429	-0.001087	5e-06	-0.001092
1.92	-0.003819	-0.000785	1.3e-05	-0.000798
1.93	-0.009271	-0.000938	1.7e-05	-0.000955
1.94	-0.01424	-0.000978	1.4e-05	-0.000992
1.95	-0.009149	-0.000918	8e-06	-0.000926
1.96	-0.006345	-0.001037	2e-06	-0.001039
1.97	-0.010131	-0.00107	0	-0.00107
1.98	-0.01212	-0.000869	6e-06	-0.000875
1.99	-0.01033	-0.000834	1.7e-05	-0.000851
2	-0.010481	-0.000979	1.4e-05	-0.000993
2.01	-0.012133	-0.001032	1.3e-05	-0.001045
2.02	-0.008159	-0.000951	2.3e-05	-0.000974
2.03	-0.004072	-0.000803	1.4e-05	-0.000817
2.04	-0.010579	-0.00096	8e-06	-0.000968
2.05	-0.014769	-0.000933	1.5e-05	-0.000948
2.06	-0.006353	-0.000825	1.2e-05	-0.000837
2.07	-0.001299	-0.001278	5e-06	-0.001283
2.08	-0.008377	-0.001163	1e-05	-0.001173
2.09	-0.015294	-0.000658	2.2e-05	-0.00068
2.1	-0.01446	-0.000974	2e-05	-0.000994
2.11	-0.011159	-0.001255	7e-06	-0.001262
2.12	-0.010527	-0.001084	1e-05	-0.001094
2.13	-0.014788	-0.000888	1.7e-05	-0.000905
2.14	-0.015484	-0.000887	1.7e-05	-0.000904
2.15	-0.007883	-0.00095	-8e-06	-0.000942
2.16	-0.003279	-0.000916	-2.5e-05	-0.000891
2.17	-0.00718	-0.001032	1e-06	-0.001033
2.18	-0.009844	-0.001069	7e-06	-0.001076
2.19	-0.006204	-0.001072	-1.3e-05	-0.001059
2.2	0.000575	-0.000898	-2e-06	-0.000896
2.21	0.00299	-0.00098	8e-06	-0.000988
2.22	-0.001261	-0.001189	-7e-06	-0.001182
2.23	-0.006876	-0.001007	-9e-06	-0.000998
2.24	-0.006188	-0.000885	7e-06	-0.000892
2.25	-0.00391	-0.000964	1.6e-05	-0.00098
2.26	-0.00602	-0.00089	1.1e-05	-0.000901
2.27	-0.006789	-0.001083	6e-06	-0.001089
2.28	-0.002858	-0.001025	9e-06	-0.001034
2.29	-0.000493	-0.000788	1.5e-05	-0.000803
2.3	-0.000458	-0.00102	6e-06	-0.001026
2.31	0.001177	-0.000886	-5e-06	-0.000881
2.32	0.001649	-0.001101	1.2e-05	-0.001113
2.33	-0.003429	-0.001215	2e-05	-0.001235
2.34	-0.007589	-0.000744	3e-06	-0.000747
2.35	-0.003688	-0.001058	3e-06	-0.001061
2.36	-0.002605	-0.001069	1.5e-05	-0.001084
2.37	-0.007821	-0.000803	9e-06	-0.000812
2.38	-0.008534	-0.001093	2e-06	-0.001095
2.39	-0.004354	-0.001193	8e-06	-0.001201
2.4	-0.003332	-0.000961	2e-06	-0.000963
2.41	-0.003511	-0.000673	-9e-06	-0.000664
2.42	-0.002583	-0.001008	-9e-06	-0.000999
2.43	-0.000524	-0.001198	2e-06	-0.0012
2.44	0.004599	-0.00088	1.1e-05	-0.000891
2.45	0.006084	-0.001081	1.3e-05	-0.001094
2.46	-0.001707	-0.000853	3e-06	-0.000856
2.47	-0.004372	-0.000736	-7e-06	-0.000729
2.48	-0.000753	-0.001237	-2e-06	-0.001235
2.49	-0.006474	-0.001006	7e-06	-0.001013
2.5	-0.011302	-0.00086	1.6e-05	-0.000876
2.51	-0.005002	-0.00091	2.9e-05	-0.000939
2.52	-0.003542	-0.000903	2.7e-05	-0.00093
2.53	-0.007821	-0.001157	9e-06	-0.001166
2.54	-0.003862	-0.001132	3e-06	-0.001135
2.55	-0.002211	-0.000887	6e-06	-0.000893
2.56	-0.00901	-0.000806	-8e-06	-0.000798
2.57	-0.00965	-0.000996	-1.7e-05	-0.000979
2.58	-0.008311	-0.001023	0	-0.001023
2.59	-0.011238	-0.001142	-4e-06	-0.001138
2.6	-0.009731	-0.001015	-2.9e-05	-0.000986
2.61	-0.004826	-0.000799	-3.1e-05	-0.000768
2.62	-0.004143	-0.000983	-1.8e-05	-0.000965
2.63	-0.005358	-0.000918	4e-06	-0.000922
2.64	-0.006146	-0.000924	1.7e-05	-0.000941
2.65	-0.006564	-0.001202	1.2e-05	-0.001214
2.66	-0.009698	-0.000891	-2e-06	-0.000889
2.67	-0.009739	-0.000596	-1e-05	-0.000586
2.68	-0.005401	-0.001238	4e-06	-0.001242
2.69	-0.001597	-0.001103	1.7e-05	-0.00112
2.7	0.005014	-0.000606	1.1e-05	-0.000617
2.71	0.002778	-0.001251	-2e-06	-0.001249
2.72	-0.005797	-0.001156	-7e-06	-0.001149
2.73	-0.006763	-0.000481	4e-06	-0.000485
2.74	-0.009812	-0.001159	1.3e-05	-0.001172
2.75	-0.016135	-0.001375	1.2e-05	-0.001387
2.76	-0.014246	-0.00064	1e-06	-0.000641
2.77	-0.007962	-0.0009	-8e-06	-0.000892
2.78	-0.010962	-0.001101	1e-06	-0.001102
2.79	-0.015674	-0.000744	-2e-06	-0.000742
2.8	-0.012449	-0.001191	-6e-06	-0.001185
2.81	-0.012772	-0.0011	4e-06	-0.001104
2.82	-0.017239	-0.00056	1e-06	-0.000561
2.83	-0.012156	-0.000945	-1.7e-05	-0.000928
2.84	-0.00584	-0.000971	-1.7e-05	-0.000954
2.85	-0.012376	-0.000775	-6e-06	-0.000769
2.86	-0.020566	-0.001225	4e-06	-0.001229
2.87	-0.020495	-0.000968	1e-05	-0.000978
2.88	-0.017143	-0.000794	-3e-06	-0.000791
2.89	-0.013355	-0.001004	-1.8e-05	-0.000986
2.9	-0.010689	-0.000835	-1e-06	-0.000834
2.91	-0.010271	-0.001147	2e-06	-0.001149
2.92	-0.011492	-0.001057	-2.7e-05	-0.00103
2.93	-0.009359	-0.000664	-3.2e-05	-0.000632
2.94	-0.005572	-0.000922	-8e-06	-0.000914
2.95	-0.006171	-0.001185	0	-0.001185
2.96	-0.007349	-0.001009	-5e-06	-0.001004
2.97	-0.006351	-0.000778	-1e-06	-0.000777
2.98	-0.004686	-0.000984	-2e-06	-0.000982
2.99	-0.007754	-0.00097	1e-06	-0.000971
3	-0.012732	-0.000857	1.3e-05	-0.00087
3.01	-0.007705	-0.001091	1e-05	-0.001101
3.02	-0.00134	-0.000952	1.1e-05	-0.000963
3.03	-0.005642	-0.000702	1.1e-05	-0.000713
3.04	-0.011456	-0.000929	-6e-06	-0.000923
3.05	-0.01262	-0.000991	-1.1e-05	-0.00098
3.06	-0.013672	-0.001033	6e-06	-0.001039
3.07	-0.013895	-0.001121	7e-06	-0.001128
3.08	-0.008119	-0.000864	-7e-06	-0.000857
3.09	-0.005347	-0.000604	-1.5e-05	-0.000589
3.1	-0.010253	-0.00107	-1e-06	-0.001069
3.11	-0.011996	-0.001207	3e-06	-0.00121
3.12	-0.008705	-0.000771	-8e-06	-0.000763
3.13	-0.008627	-0.001097	-1e-06	-0.001096
3.14	-0.007338	-0.000931	3e-06	-0.000934
3.15	-0.002858	-0.000575	3e-06	-0.000578
3.16	-0.004769	-0.001251	0	-0.001251
3.17	-0.005306	-0.001261	1e-06	-0.001262
3.18	-0.002016	-0.000651	1e-05	-0.000661
3.19	-0.00497	-0.000749	7e-06	-0.000756
3.2	-0.00856	-0.001079	-9e-06	-0.00107
3.21	-0.007206	-0.001066	-2e-05	-0.001046
3.22	-0.006471	-0.000768	-3e-06	-0.000765
3.23	-0.013196	-0.00086	1.6e-05	-0.000876
3.24	-0.023613	-0.00115	9e-06	-0.001159
3.25	-0.020649	-0.000983	-6e-06	-0.000977
3.26	-0.006923	-0.000718	-1e-05	-0.000708
3.27	-0.001517	-0.00099	-1.5e-05	-0.000975
3.28	-0.003493	-0.001205	-3e-05	-0.001175
3.29	-0.005256	-0.000878	-3e-05	-0.000848
3.3	-0.005168	-0.000721	-4e-06	-0.000717
3.31	-0.003478	-0.001001	6e-06	-0.001007
3.32	-0.003407	-0.001079	-1.5e-05	-0.001064
3.33	-0.005465	-0.000799	-1.6e-05	-0.000783
3.34	-0.00646	-0.000888	2e-06	-0.00089
3.35	-0.007071	-0.000885	0	-0.000885
3.36	-0.005307	-0.000846	6e-06	-0.000852
3.37	-0.003594	-0.001269	1.5e-05	-0.001284
3.38	-0.008933	-0.000911	5e-06	-0.000916
3.39	-0.013243	-0.00055	1.1e-05	-0.000561
3.4	-0.009687	-0.001048	7e-06	-0.001055
3.41	-0.010713	-0.001048	-1e-05	-0.001038
3.42	-0.01551	-0.00087	-6e-06	-0.000864
3.43	-0.014144	-0.001015	-9e-06	-0.001006
3.44	-0.010695	-0.000913	-1.5e-05	-0.000898
3.45	-0.009568	-0.000872	-3e-06	-0.000869
3.46	-0.009796	-0.000964	1.4e-05	-0.000978
3.47	-0.009206	-0.001053	1.6e-05	-0.001069
3.48	-0.007755	-0.001124	0	-0.001124
3.49	-0.009672	-0.000684	-1.9e-05	-0.000665
3.5	-0.011344	-0.000785	-2.1e-05	-0.000764
3.51	-0.006607	-0.00117	-9e-06	-0.001161
3.52	-0.00367	-0.000882	-1.3e-05	-0.000869
3.53	-0.010848	-0.000932	-2.2e-05	-0.00091
3.54	-0.015768	-0.000908	-2.1e-05	-0.000887
3.55	-0.013619	-0.000746	-3.3e-05	-0.000713
3.56	-0.011797	-0.000945	-3.2e-05	-0.000913
3.57	-0.01148	-0.001129	-1e-05	-0.001119
3.58	-0.012836	-0.001079	-2e-06	-0.001077
3.59	-0.014773	-0.000684	-5e-06	-0.000679
3.6	-0.011858	-0.000841	-7e-06	-0.000834
3.61	-0.006158	-0.001133	-1.8e-05	-0.001115
3.62	-0.003142	-0.000883	-1.7e-05	-0.000866
3.63	-0.00479	-0.000923	-3e-06	-0.00092
3.64	-0.009238	-0.000834	3e-06	-0.000837
3.65	-0.009555	-0.000862	-1.4e-05	-0.000848
3.66	-0.007592	-0.001247	-3e-05	-0.001217
3.67	-0.0116	-0.000896	-1.2e-05	-0.000884
3.68	-0.019721	-0.000498	6e-06	-0.000504
3.69	-0.0229	-0.000981	-2.1e-05	-0.00096
3.7	-0.015073	-0.001139	-2.4e-05	-0.001115
3.71	-0.006144	-0.000607	1.2e-05	-0.000619
3.72	-0.009316	-0.000998	8e-06	-0.001006
3.73	-0.009705	-0.00121	-1.6e-05	-0.001194
3.74	0.001363	-0.000465	-1.3e-05	-0.000452
3.75	0.002771	-0.000869	-5e-06	-0.000864
3.76	-0.006537	-0.001406	-3e-06	-0.001403
3.77	-0.009905	-0.000727	-4e-06	-0.000723
3.78	-0.008402	-0.000729	-4e-06	-0.000725
3.79	-0.004844	-0.00132	-6e-06	-0.001314
3.8	-0.001402	-0.000824	-8e-06	-0.000816
3.81	-0.0027	-0.000733	1e-06	-0.000734
3.82	-0.008468	-0.001383	4e-06	-0.001387
3.83	-0.012971	-0.000775	-1.1e-05	-0.000764
3.84	-0.011627	-0.000412	-1e-05	-0.000402
3.85	-0.009312	-0.00113	1e-06	-0.001131
3.86	-0.006057	-0.001098	-1.1e-05	-0.001087
3.87	-0.002138	-0.000773	-1.3e-05	-0.00076
3.88	-0.001168	-0.001009	-4e-06	-0.001005
3.89	-0.005802	-0.000862	-1.2e-05	-0.00085
3.9	-0.011006	-0.000583	-3.2e-05	-0.000551
3.91	-0.009012	-0.001132	-3.7e-05	-0.001095
3.92	-0.008127	-0.001129	-1.6e-05	-0.001113
3.93	-0.012425	-0.000484	-9e-06	-0.000475
3.94	-0.008855	-0.000871	-1.8e-05	-0.000853
3.95	-0.002931	-0.001124	-2.2e-05	-0.001102
3.96	-0.004273	-0.000758	-1.3e-05	-0.000745
3.97	-0.003771	-0.00095	-4e-06	-0.000946
3.98	-0.002898	-0.00105	-2.4e-05	-0.001026
3.99	-0.007237	-0.000721	-2.5e-05	-0.000696
4	-0.011361	-0.000893	0	-0.000893
4.01	-0.011214	-0.001213	-1.2e-05	-0.001201
4.02	-0.008543	-0.000944	-3.7e-05	-0.000907
4.03	-0.007114	-0.000864	-3.5e-05	-0.000829
4.04	-0.011796	-0.000894	-1.9e-05	-0.000875
4.05	-0.017988	-0.000709	-1.2e-05	-0.000697
4.06	-0.016381	-0.001157	-1.6e-05	-0.001141
4.07	-0.013232	-0.001164	-1e-05	-0.001154
4.08	-0.013118	-0.000611	5e-06	-0.000616
4.09	-0.011243	-0.00095	3e-06	-0.000953
4.1	-0.008072	-0.001155	-6e-06	-0.001149
4.11	-0.009253	-0.000785	-1.2e-05	-0.000773
4.12	-0.012281	-0.000945	-2.2e-05	-0.000923
4.13	-0.01338	-0.001142	-1.5e-05	-0.001127
4.14	-0.011505	-0.000729	5e-06	-0.000734
4.15	-0.007119	-0.000792	2e-06	-0.000794
4.16	-0.009616	-0.001278	-1.9e-05	-0.001259
4.17	-0.016982	-0.00092	-1.4e-05	-0.000906
4.18	-0.018678	-0.000677	-4e-06	-0.000673
4.19	-0.018587	-0.001002	-2.5e-05	-0.000977
4.2	-0.016229	-0.001012	-1.3e-05	-0.000999
4.21	-0.009822	-0.000788	1.1e-05	-0.000799
4.22	-0.009295	-0.000821	-8e-06	-0.000813
4.23	-0.012615	-0.000898	-1.7e-05	-0.000881
4.24	-0.012085	-0.000751	-1e-05	-0.000741
4.25	-0.01091	-0.00094	-1.6e-05	-0.000924
4.26	-0.014714	-0.001097	-1.7e-05	-0.00108
4.27	-0.01437	-0.00084	-6e-06	-0.000834
4.28	-0.01087	-0.000953	-8e-06	-0.000945
4.29	-0.016222	-0.000975	-2.4e-05	-0.000951
4.3	-0.019857	-0.000888	-1.9e-05	-0.000869
4.31	-0.01635	-0.000894	-4e-06	-0.00089
4.32	-0.015202	-0.000837	-3e-06	-0.000834
4.33	-0.017733	-0.000875	-1.1e-05	-0.000864
4.34	-0.016378	-0.000814	-2.6e-05	-0.000788
4.35	-0.009617	-0.001086	-3.3e-05	-0.001053
4.36	-0.004594	-0.001131	-3.1e-05	-0.0011
4.37	-0.00696	-0.00061	-3.4e-05	-0.000576
4.38	-0.010667	-0.000891	-4e-05	-0.000851
4.39	-0.010907	-0.001161	-1.8e-05	-0.001143
4.4	-0.014841	-0.000839	9e-06	-0.000848
4.41	-0.021003	-0.000928	-1.1e-05	-0.000917
4.42	-0.018764	-0.000928	-3.3e-05	-0.000895
4.43	-0.013794	-0.000777	-9e-06	-0.000768
4.44	-0.015869	-0.000901	4e-06	-0.000905
4.45	-0.018211	-0.001122	-2.5e-05	-0.001097
4.46	-0.015213	-0.000839	-3.6e-05	-0.000803
4.47	-0.010251	-0.000618	-1.4e-05	-0.000604
4.48	-0.010433	-0.000902	1e-06	-0.000903
4.49	-0.011417	-0.001046	-8e-06	-0.001038
4.5	-0.009259	-0.000796	-2.5e-05	-0.000771
4.51	-0.010419	-0.000846	-3.4e-05	-0.000812
4.52	-0.010208	-0.000997	-8e-06	-0.000989
4.53	-0.006887	-0.000883	0	-0.000883
4.54	-0.008979	-0.000974	-3.8e-05	-0.000936
4.55	-0.00884	-0.00087	-3.8e-05	-0.000832
4.56	-0.005234	-0.000726	-1.8e-05	-0.000708
4.57	-0.003336	-0.001	-3.1e-05	-0.000969
4.58	-0.001784	-0.000956	-2.5e-05	-0.000931
4.59	-0.006191	-0.000903	-7e-06	-0.000896
4.6	-0.009874	-0.000878	-1.8e-05	-0.00086
4.61	-0.007672	-0.000811	-1.7e-05	-0.000794
4.62	-0.008346	-0.001025	-7e-06	-0.001018
4.63	-0.011573	-0.00096	-5e-06	-0.000955
4.64	-0.009298	-0.000929	3e-06	-0.000932
4.65	-0.003984	-0.000823	-4e-06	-0.000819
4.66	0.000115	-0.000844	-2.2e-05	-0.000822
4.67	0.005874	-0.001135	-2.7e-05	-0.001108
4.68	0.005449	-0.000905	-2.6e-05	-0.000879
4.69	-0.00251	-0.000819	-2.5e-05	-0.000794
4.7	-0.002851	-0.001025	-2.2e-05	-0.001003
4.71	-0.000342	-0.000781	-4.4e-05	-0.000737
4.72	-0.005642	-0.000869	-4.9e-05	-0.00082
4.73	-0.007943	-0.001064	-4e-06	-0.00106
4.74	-0.00349	-0.000706	0	-0.000706
4.75	-0.002741	-0.000795	-3.6e-05	-0.000759
4.76	-0.001067	-0.001044	-3e-05	-0.001014
4.77	-0.001524	-0.000799	-8e-06	-0.000791
4.78	-0.008089	-0.000803	-1e-05	-0.000793
4.79	-0.009728	-0.00091	-1.9e-05	-0.000891
4.8	-0.010324	-0.000753	-2.6e-05	-0.000727
4.81	-0.01651	-0.000854	-3.7e-05	-0.000817
4.82	-0.020118	-0.001073	-3.8e-05	-0.001035
4.83	-0.019143	-0.000848	-2.9e-05	-0.000819
4.84	-0.016842	-0.000735	-3.1e-05	-0.000704
4.85	-0.016875	-0.000942	-3.9e-05	-0.000903
4.86	-0.018089	-0.000922	-3.4e-05	-0.000888
4.87	-0.017739	-0.00094	-2.4e-05	-0.000916
4.88	-0.015005	-0.000872	-1.6e-05	-0.000856
4.89	-0.014843	-0.000756	-1e-05	-0.000746
4.9	-0.017435	-0.000912	-5e-06	-0.000907
4.91	-0.013777	-0.000982	-2.4e-05	-0.000958
4.92	-0.010196	-0.000946	-4.7e-05	-0.000899
4.93	-0.011719	-0.000888	-3.6e-05	-0.000852
4.94	-0.00852	-0.000941	-1.8e-05	-0.000923
4.95	-0.004064	-0.001035	-1.8e-05	-0.001017
4.96	-0.008618	-0.000876	-1.9e-05	-0.000857
4.97	-0.012531	-0.000854	-2.1e-05	-0.000833
4.98	-0.016459	-0.000875	-2e-05	-0.000855
4.99	-0.020617	-0.000934	-1.1e-05	-0.000923
5	-0.0177	-0.001034	-1.2e-05	-0.001022
5.01	-0.012845	-0.000859	-3.2e-05	-0.000827
5.02	-0.008861	-0.000737	-3.6e-05	-0.000701
5.03	-0.00637	-0.000869	-3.6e-05	-0.000833
5.04	-0.009143	-0.001091	-4.1e-05	-0.00105
5.05	-0.008502	-0.00098	-2.3e-05	-0.000957
5.06	-0.00586	-0.000882	-5e-06	-0.000877
5.07	-0.011213	-0.000902	-1.6e-05	-0.000886
5.08	-0.015341	-0.000884	-3.3e-05	-0.000851
5.09	-0.015308	-0.001066	-3.2e-05	-0.001034
5.1	-0.014369	-0.00094	-1.1e-05	-0.000929
5.11	-0.009118	-0.000787	-1.6e-05	-0.000771
5.12	-0.00688	-0.000935	-3.5e-05	-0.0009
5.13	-0.008517	-0.000974	-1.7e-05	-0.000957
5.14	-0.007548	-0.000918	-2.2e-05	-0.000896
5.15	-0.006674	-0.000776	-5.7e-05	-0.000719
5.16	-0.008864	-0.000769	-4.7e-05	-0.000722
5.17	-0.009815	-0.000985	-1.9e-05	-0.000966
5.18	-0.006943	-0.001091	-1.8e-05	-0.001073
5.19	-0.000761	-0.000856	-2.3e-05	-0.000833
5.2	-6.1e-05	-0.000729	-3.1e-05	-0.000698
5.21	-0.007456	-0.000945	-3.1e-05	-0.000914
5.22	-0.008746	-0.001009	-2.8e-05	-0.000981
5.23	-0.007443	-0.000938	-4.3e-05	-0.000895
5.24	-0.008059	-0.000744	-4.5e-05	-0.000699
5.25	-0.007487	-0.000734	-2.4e-05	-0.00071
5.26	-0.012789	-0.001113	-1.2e-05	-0.001101
5.27	-0.015613	-0.000988	-1.9e-05	-0.000969
5.28	-0.008103	-0.000723	-2.4e-05	-0.000699
5.29	-0.007552	-0.00093	-2.4e-05	-0.000906
5.3	-0.012425	-0.000959	-2.8e-05	-0.000931
5.31	-0.010273	-0.000845	-3.5e-05	-0.00081
5.32	-0.00956	-0.000881	-4.2e-05	-0.000839
5.33	-0.01305	-0.000889	-4e-05	-0.000849
5.34	-0.013852	-0.000986	-2.5e-05	-0.000961
5.35	-0.013385	-0.000873	-1.8e-05	-0.000855
5.36	-0.013673	-0.000794	-2.2e-05	-0.000772
5.37	-0.013727	-0.000869	-2.1e-05	-0.000848
5.38	-0.013932	-0.000887	-1.3e-05	-0.000874
5.39	-0.01399	-0.000963	-1.9e-05	-0.000944
5.4	-0.014475	-0.00099	-4.6e-05	-0.000944
5.41	-0.014919	-0.000779	-4.6e-05	-0.000733
5.42	-0.012155	-0.000697	-2.2e-05	-0.000675
5.43	-0.0109	-0.001062	-2.9e-05	-0.001033
5.44	-0.011564	-0.001015	-3.9e-05	-0.000976
5.45	-0.009374	-0.000759	-4.3e-05	-0.000716
5.46	-0.009555	-0.00082	-6.4e-05	-0.000756
5.47	-0.011187	-0.000913	-5.9e-05	-0.000854
5.48	-0.010135	-0.000926	-3.2e-05	-0.000894
5.49	-0.005617	-0.000743	-2.9e-05	-0.000714
5.5	-0.002994	-0.000808	-4e-05	-0.000768
5.51	-0.005319	-0.000938	-4e-05	-0.000898
5.52	-0.003893	-0.000903	-4.3e-05	-0.00086
5.53	-0.006926	-0.00081	-4.4e-05	-0.000766
5.54	-0.013403	-0.000784	-3.3e-05	-0.000751
5.55	-0.005671	-0.000916	-3.1e-05	-0.000885
5.56	0.002232	-0.000911	-3.8e-05	-0.000873
5.57	0.001129	-0.000977	-4.4e-05	-0.000933
5.58	-0.000958	-0.000816	-4.2e-05	-0.000774
5.59	-0.007401	-0.000754	-3.8e-05	-0.000716
5.6	-0.009175	-0.000964	-2.5e-05	-0.000939
5.61	-0.004189	-0.000899	-2.3e-05	-0.000876
5.62	-0.00942	-0.000776	-3.5e-05	-0.000741
5.63	-0.014322	-0.000855	-3.7e-05	-0.000818
5.64	-0.005658	-0.000937	-3.7e-05	-0.0009
5.65	-0.001524	-0.000982	-3.8e-05	-0.000944
5.66	-0.004244	-0.000919	-4.3e-05	-0.000876
5.67	-0.002552	-0.000832	-5.5e-05	-0.000777
5.68	-0.005773	-0.000877	-5.3e-05	-0.000824
5.69	-0.008592	-0.00096	-3.9e-05	-0.000921
5.7	-0.002211	-0.000957	-4.4e-05	-0.000913
5.71	-0.004174	-0.000711	-4.7e-05	-0.000664
5.72	-0.01209	-0.000727	-3.5e-05	-0.000692
5.73	-0.00508	-0.001102	-2.8e-05	-0.001074
5.74	0.001509	-0.000902	-2.3e-05	-0.000879
5.75	-0.005109	-0.000707	-2.7e-05	-0.00068
5.76	-0.004866	-0.000956	-3.4e-05	-0.000922
5.77	0.003086	-0.00097	-4.2e-05	-0.000928
5.78	-0.000512	-0.000825	-5.9e-05	-0.000766
5.79	-0.007046	-0.000976	-5.5e-05	-0.000921
5.8	-0.003971	-0.000735	-3.2e-05	-0.000703
5.81	-0.004597	-0.000706	-3e-05	-0.000676
5.82	-0.010004	-0.001027	-3.6e-05	-0.000991
5.83	-0.008132	-0.000438	-3.3e-05	-0.000405
5.84	-0.003424	0.000717	-3.7e-05	0.000754
5.85	7.4e-05	0.001614	-3.1e-05	0.001645
5.86	-0.0001	0.002615	-1.4e-05	0.002629
5.87	-0.003255	0.00372	-2e-05	0.00374
5.88	-0.002763	0.004673	-4.6e-05	0.004719
5.89	-0.002609	0.005521	-5.5e-05	0.005576
5.9	-0.005825	0.006424	-4e-05	0.006464
5.91	-0.005838	0.007298	-2.3e-05	0.007321
5.92	-0.004639	0.007974	-3.7e-05	0.008011
5.93	-0.003685	0.008814	-5.5e-05	0.008869
5.94	0.001076	0.009597	-4e-05	0.009637
5.95	0.005773	0.010233	-2.6e-05	0.010259
5.96	0.00675	0.011179	-3.3e-05	0.011212
5.97	0.006937	0.011952	-3.1e-05	0.011983
5.98	0.008794	0.012209	-1.8e-05	0.012227
5.99	0.011761	0.012653	-2.2e-05	0.012675
6	0.011003	0.013482	-3.1e-05	0.013513
6.01	0.007659	0.01423	-3.1e-05	0.014261
6.02	0.012826	0.014907	-4.4e-05	0.014951
6.03	0.023859	0.015787	-6.2e-05	0.015849
6.04	0.03069	0.016786	-5.9e-05	0.016845
6.05	0.030146	0.017712	-4.1e-05	0.017753
6.06	0.028033	0.018562	-3.2e-05	0.018594
6.07	0.030558	0.019506	-3.1e-05	0.019537
6.08	0.03375	0.020517	-4.3e-05	0.02056
6.09	0.033869	0.021414	-6.4e-05	0.021478
6.1	0.037324	0.022341	-5.7e-05	0.022398
6.11	0.04207	0.023393	-3.8e-05	0.023431
6.12	0.041981	0.024438	-4e-05	0.024478
6.13	0.046958	0.025463	-4.7e-05	0.02551
6.14	0.055712	0.026481	-4.9e-05	0.02653
6.15	0.059053	0.027427	-3.7e-05	0.027464
6.16	0.062236	0.028329	-3.2e-05	0.028361
6.17	0.067062	0.029399	-5.6e-05	0.029455
6.18	0.070998	0.030577	-6.5e-05	0.030642
6.19	0.07384	0.03155	-5.4e-05	0.031604
6.2	0.075345	0.032606	-4e-05	0.032646
6.21	0.074645	0.033702	-3e-05	0.033732
6.22	0.076385	0.034661	-2.6e-05	0.034687
6.23	0.083485	0.0357	-5.6e-05	0.035756
6.24	0.089651	0.036744	-8.4e-05	0.036828
6.25	0.088397	0.037725	-5.1e-05	0.037776
6.26	0.088478	0.038792	-4e-05	0.038832
6.27	0.097811	0.039809	-7.2e-05	0.039881
6.28	0.105078	0.040755	-6.5e-05	0.04082
6.29	0.105176	0.041882	-4.1e-05	0.041923
6.3	0.109016	0.042994	-5.6e-05	0.04305
6.31	0.113814	0.043781	-6.3e-05	0.043844
6.32	0.113381	0.044786	-3.5e-05	0.044821
6.33	0.116457	0.045974	-4.7e-05	0.046021
6.34	0.122382	0.046797	-7.3e-05	0.04687
6.35	0.125334	0.047742	-5.8e-05	0.0478
6.36	0.13201	0.048891	-4.1e-05	0.048932
6.37	0.14504	0.049718	-4.4e-05	0.049762
6.38	0.151473	0.050745	-5.3e-05	0.050798
6.39	0.148702	0.051945	-5.7e-05	0.052002
6.4	0.148696	0.052754	-4.6e-05	0.0528
6.41	0.155379	0.053885	-3.2e-05	0.053917
6.42	0.160044	0.055149	-4e-05	0.055189
6.43	0.160685	0.055751	-5.6e-05	0.055807
6.44	0.163311	0.056782	-4e-05	0.056822
6.45	0.16492	0.058168	-3.3e-05	0.058201
6.46	0.164768	0.058886	-3.9e-05	0.058925
6.47	0.168263	0.059816	-4e-05	0.059856
6.48	0.174434	0.06094	-5.4e-05	0.060994
6.49	0.180772	0.061778	-5.9e-05	0.061837
6.5	0.189897	0.062911	-5.4e-05	0.062965
6.51	0.197989	0.064116	-4.6e-05	0.064162
6.52	0.200447	0.065003	-3.9e-05	0.065042
6.53	0.19899	0.065883	-3.9e-05	0.065922
6.54	0.204723	0.06695	-3.4e-05	0.066984
6.55	0.214013	0.06799	-2.5e-05	0.068015
6.56	0.219158	0.068964	-3.6e-05	0.069
6.57	0.224584	0.070124	-4.8e-05	0.070172
6.58	0.228855	0.071036	-3.2e-05	0.071068
6.59	0.232016	0.071933	-4.1e-05	0.071974
6.6	0.237168	0.073185	-6.3e-05	0.073248
6.61	0.239857	0.074103	-5.1e-05	0.074154
6.62	0.241402	0.074931	-3.7e-05	0.074968
6.63	0.248523	0.076227	-4.1e-05	0.076268
6.64	0.25873	0.077407	-5.2e-05	0.077459
6.65	0.256201	0.078156	-7e-05	0.078226
6.66	0.249304	0.07922	-6.2e-05	0.079282
6.67	0.260073	0.080567	-2.8e-05	0.080595
6.68	0.274808	0.081395	-3.7e-05	0.081432
6.69	0.275104	0.082311	-5.8e-05	0.082369
6.7	0.273981	0.083462	-4.2e-05	0.083504
6.71	0.282728	0.084378	-4.8e-05	0.084426
6.72	0.291514	0.085279	-6.3e-05	0.085342
6.73	0.295366	0.086415	-5.7e-05	0.086472
6.74	0.2996	0.087558	-4.4e-05	0.087602
6.75	0.308222	0.088378	-3.3e-05	0.088411
6.76	0.315833	0.089282	-4.3e-05	0.089325
6.77	0.319732	0.090664	-5e-05	0.090714
6.78	0.327244	0.091777	-5e-05	0.091827
6.79	0.334194	0.092461	-6.6e-05	0.092527
6.8	0.3358	0.093487	-7.2e-05	0.093559
6.81	0.337546	0.094667	-6.1e-05	0.094728
6.82	0.34167	0.095514	-5.2e-05	0.095566
6.83	0.346183	0.096437	-5.1e-05	0.096488
6.84	0.352164	0.097557	-4.8e-05	0.097605
6.85	0.359755	0.098575	-5.3e-05	0.098628
6.86	0.363751	0.099632	-5.8e-05	0.09969
6.87	0.363932	0.100671	-4.7e-05	0.100718
6.88	0.369398	0.101551	-3.1e-05	0.101582
6.89	0.379664	0.102628	-3.9e-05	0.102667
6.9	0.38662	0.103847	-5.8e-05	0.103905
6.91	0.391483	0.104807	-5.5e-05	0.104862
6.92	0.394466	0.105614	-4.8e-05	0.105662
6.93	0.395758	0.106667	-5.3e-05	0.10672
6.94	0.402679	0.107905	-7.2e-05	0.107977
6.95	0.411572	0.108775	-7.9e-05	0.108854
6.96	0.413832	0.109525	-5.4e-05	0.109579
6.97	0.415583	0.110855	-4.5e-05	0.1109
6.98	0.423911	0.112188	-7e-05	0.112258
6.99	0.432906	0.112871	-7.5e-05	0.112946
7	0.437159	0.11363	-7.3e-05	0.113703
7.01	0.442083	0.115001	-8.6e-05	0.115087
7.02	0.445508	0.1163	-9.5e-05	0.116395
7.03	0.442188	0.117067	-9.1e-05	0.117158
7.04	0.444596	0.117878	-9e-05	0.117968
7.05	0.456793	0.119051	-8.8e-05	0.119139
7.06	0.466794	0.120217	-8e-05	0.120297
7.07	0.46807	0.121174	-8.7e-05	0.121261
7.08	0.467311	0.121942	-0.00011	0.122052
7.09	0.471784	0.122963	-0.000109	0.123072
7.1	0.48125	0.124298	-8.9e-05	0.124387
7.11	0.490534	0.125308	-9.9e-05	0.125407
7.12	0.496131	0.125922	-0.000111	0.126033
7.13	0.501085	0.126903	-0.000102	0.127005
7.14	0.512077	0.128204	-0.000102	0.128306
7.15	0.520863	0.129006	-0.000101	0.129107
7.16	0.521898	0.129795	-8.7e-05	0.129882
7.17	0.519015	0.131046	-9.1e-05	0.131137
7.18	0.520844	0.131998	-0.000114	0.132112
7.19	0.530223	0.13296	-0.000116	0.133076
7.2	0.53727	0.134242	-0.000109	0.134351
7.21	0.540163	0.135078	-0.00012	0.135198
7.22	0.544391	0.135959	-0.000129	0.136088
7.23	0.547225	0.137152	-0.000127	0.137279
7.24	0.549388	0.138018	-0.00013	0.138148
7.25	0.554749	0.138946	-0.000132	0.139078
7.26	0.559286	0.140137	-0.000133	0.14027
7.27	0.566373	0.14124	-0.000133	0.141373
7.28	0.576416	0.142214	-0.000127	0.142341
7.29	0.583085	0.143253	-0.00014	0.143393
7.3	0.591551	0.144215	-0.000151	0.144366
7.31	0.598855	0.145081	-0.000146	0.145227
7.32	0.59914	0.146152	-0.000144	0.146296
7.33	0.604962	0.147291	-0.000155	0.147446
7.34	0.620939	0.148247	-0.000166	0.148413
7.35	0.628441	0.149193	-0.000169	0.149362
7.36	0.623195	0.150318	-0.000174	0.150492
7.37	0.623483	0.151342	-0.000169	0.151511
7.38	0.63325	0.152338	-0.000161	0.152499
7.39	0.642054	0.153449	-0.000164	0.153613
7.4	0.648478	0.154388	-0.000169	0.154557
7.41	0.650046	0.155395	-0.000177	0.155572
7.42	0.650317	0.156525	-0.000183	0.156708
7.43	0.660162	0.157473	-0.000187	0.15766
7.44	0.671419	0.158462	-0.000195	0.158657
7.45	0.673084	0.159585	-0.000193	0.159778
7.46	0.677991	0.160595	-0.000181	0.160776
7.47	0.690911	0.161492	-0.000186	0.161678
7.48	0.696312	0.162534	-0.000195	0.162729
7.49	0.697451	0.163602	-0.000193	0.163795
7.5	0.708267	0.164626	-0.000194	0.16482
7.51	0.71893	0.165644	-0.000202	0.165846
7.52	0.724799	0.166553	-0.000221	0.166774
7.53	0.733335	0.167487	-0.000239	0.167726
7.54	0.738854	0.16858	-0.000236	0.168816
7.55	0.744004	0.169707	-0.000229	0.169936
7.56	0.747722	0.170609	-0.000234	0.170843
7.57	0.746437	0.171585	-0.00025	0.171835
7.58	0.754489	0.172645	-0.000257	0.172902
7.59	0.765824	0.173545	-0.000248	0.173793
7.6	0.770673	0.174633	-0.000229	0.174862
7.61	0.779255	0.175784	-0.000232	0.176016
7.62	0.7861	0.176662	-0.000275	0.176937
7.63	0.789577	0.177694	-0.000285	0.177979
7.64	0.797341	0.178859	-0.000263	0.179122
7.65	0.80198	0.179704	-0.000264	0.179968
7.66	0.804553	0.180749	-0.00027	0.181019
7.67	0.812741	0.181887	-0.000285	0.182172
7.68	0.817381	0.182815	-0.000309	0.183124
7.69	0.819597	0.183889	-0.00031	0.184199
7.7	0.827426	0.18497	-0.00031	0.18528
7.71	0.834539	0.185826	-0.00031	0.186136
7.72	0.840475	0.186762	-0.000304	0.187066
7.73	0.846442	0.187831	-0.000317	0.188148
7.74	0.849526	0.1888	-0.000335	0.189135
7.75	0.857106	0.189807	-0.000357	0.190164
7.76	0.865368	0.190961	-0.000369	0.19133
7.77	0.863995	0.191868	-0.000357	0.192225
7.78	0.862067	0.192744	-0.00037	0.193114
7.79	0.868448	0.193969	-0.000389	0.194358
7.8	0.883329	0.194962	-0.000374	0.195336
7.81	0.893585	0.19577	-0.000381	0.196151
7.82	0.894113	0.196843	-0.000402	0.197245
7.83	0.897704	0.197915	-0.000414	0.198329
7.84	0.906128	0.198798	-0.000442	0.19924
7.85	0.913612	0.19975	-0.000452	0.200202
7.86	0.922943	0.20077	-0.000425	0.201195
7.87	0.931395	0.201689	-0.000421	0.20211
7.88	0.934363	0.202755	-0.000441	0.203196
7.89	0.941247	0.203901	-0.00045	0.204351
7.9	0.946294	0.204952	-0.000468	0.20542
7.91	0.94404	0.205886	-0.000499	0.206385
7.92	0.953035	0.206884	-0.00051	0.207394
7.93	0.966542	0.207831	-0.00053	0.208361
7.94	0.968382	0.20887	-0.000578	0.209448
7.95	0.971937	0.21005	-0.000617	0.210667
7.96	0.978531	0.21102	-0.000682	0.211702
7.97	0.981102	0.212026	-0.000846	0.212872
7.98	0.9833	0.213199	-0.001128	0.214327
7.99	0.987035	0.214128	-0.001779	0.215907
8	1.00121	0.214895	-0.004629	0.219524
8.01	1.01785	0.21605	-0.011616	0.227666
8.02	1.02072	0.217161	-0.01792	0.235081
8.03	1.01981	0.218082	-0.01971	0.237792
8.04	1.02233	0.219336	-0.020291	0.239627
8.05	1.02682	0.220363	-0.020757	0.24112
8.06	1.0368	0.221258	-0.020441	0.241699
8.07	1.04504	0.222474	-0.020425	0.242899
8.08	1.04594	0.223415	-0.020702	0.244117
8.09	1.05015	0.224236	-0.020648	0.244884
8.1	1.05791	0.225282	-0.02061	0.245892
8.11	1.06208	0.226323	-0.020711	0.247034
8.12	1.06879	0.227334	-0.02071	0.248044
8.13	1.07348	0.228255	-0.020708	0.248963
8.14	1.07339	0.229305	-0.020758	0.250063
8.15	1.08419	0.230361	-0.020768	0.251129
8.16	1.09866	0.231139	-0.020784	0.251923
8.17	1.097	0.232155	-0.020838	0.252993
8.18	1.09278	0.233251	-0.020885	0.254136
8.19	1.09934	0.234128	-0.020921	0.255049
8.2	1.1084	0.235155	-0.020984	0.256139
8.21	1.11391	0.2362	-0.0211	0.2573
8.22	1.11524	0.237116	-0.021246	0.258362
8.23	1.1159	0.238145	-0.021415	0.25956
8.24	1.11947	0.239111	-0.021682	0.260793
8.25	1.12256	0.240022	-0.02218	0.262202
8.26	1.12476	0.241132	-0.022905	0.264037
8.27	1.12738	0.242182	-0.023709	0.265891
8.28	1.12771	0.243128	-0.024552	0.26768
8.29	1.1286	0.244242	-0.025586	0.269828
8.3	1.13613	0.245347	-0.026712	0.272059
8.31	1.1368	0.246206	-0.027558	0.273764
8.32	1.12942	0.24727	-0.028102	0.275372
8.33	1.13587	0.248482	-0.028593	0.277075
8.34	1.1414	0.249421	-0.029064	0.278485
8.35	1.1341	0.250385	-0.029438	0.279823
8.36	1.13554	0.251492	-0.029793	0.281285
8.37	1.14261	0.252478	-0.030178	0.282656
8.38	1.1463	0.2535	-0.030524	0.284024
8.39	1.14884	0.254552	-0.030852	0.285404
8.4	1.14801	0.255488	-0.031171	0.286659
8.41	1.14852	0.256545	-0.03145	0.287995
8.42	1.15026	0.257691	-0.031705	0.289396
8.43	1.15083	0.258538	-0.031949	0.290487
8.44	1.15203	0.259514	-0.032173	0.291687
8.45	1.15293	0.260758	-0.032388	0.293146
8.46	1.15473	0.261637	-0.032605	0.294242
8.47	1.15597	0.26254	-0.032797	0.295337
8.48	1.15605	0.263779	-0.032965	0.296744
8.49	1.15908	0.264709	-0.033155	0.297864
8.5	1.16173	0.265568	-0.033372	0.29894
8.51	1.15961	0.266697	-0.033586	0.300283
8.52	1.15797	0.267618	-0.033796	0.301414
8.53	1.15796	0.268454	-0.034015	0.302469
8.54	1.15666	0.269569	-0.034254	0.303823
8.55	1.15779	0.270581	-0.034496	0.305077
8.56	1.15731	0.271473	-0.034738	0.306211
8.57	1.15105	0.272604	-0.034998	0.307602
8.58	1.14814	0.273629	-0.035251	0.30888
8.59	1.15226	0.274442	-0.035482	0.309924
8.6	1.1594	0.275454	-0.035713	0.311167
8.61	1.16335	0.276459	-0.035937	0.312396
8.62	1.16146	0.277338	-0.036127	0.313465
8.63	1.16306	0.278462	-0.036299	0.314761
8.64	1.16521	0.279537	-0.036455	0.315992
8.65	1.1644	0.280346	-0.03659	0.316936
8.66	1.16646	0.281397	-0.036732	0.318129
8.67	1.17365	0.282574	-0.036876	0.31945
8.68	1.1776	0.283472	-0.037021	0.320493
8.69	1.17683	0.284502	-0.037181	0.321683
8.7	1.18135	0.285656	-0.037317	0.322973
8.71	1.18262	0.28659	-0.037421	0.324011
8.72	1.1777	0.287658	-0.037545	0.325203
8.73	1.17861	0.288898	-0.037676	0.326574
8.74	1.18016	0.289876	-0.037797	0.327673
8.75	1.17491	0.29077	-0.037932	0.328702
8.76	1.17597	0.291888	-0.03809	0.329978
8.77	1.18245	0.292914	-0.038261	0.331175
8.78	1.18417	0.293771	-0.038452	0.332223
8.79	1.18724	0.29481	-0.038657	0.333467
8.8	1.1926	0.295897	-0.038872	0.334769
8.81	1.19429	0.296812	-0.039106	0.335918
8.82	1.19581	0.297839	-0.03937	0.337209
8.83	1.19832	0.298902	-0.039696	0.338598
8.84	1.19916	0.299772	-0.040067	0.339839
8.85	1.20175	0.300784	-0.040403	0.341187
8.86	1.20197	0.301894	-0.040704	0.342598
8.87	1.20012	0.302769	-0.041007	0.343776
8.88	1.2054	0.303739	-0.041291	0.34503
8.89	1.20941	0.304834	-0.041527	0.346361
8.9	1.21049	0.30577	-0.041763	0.347533
8.91	1.21523	0.306778	-0.041989	0.348767
8.92	1.21322	0.307834	-0.04218	0.350014
8.93	1.20711	0.308717	-0.042363	0.35108
8.94	1.20841	0.309711	-0.042538	0.352249
8.95	1.21914	0.310813	-0.042713	0.353526
8.96	1.22484	0.311742	-0.042904	0.354646
8.97	1.22028	0.312723	-0.043047	0.35577
8.98	1.22189	0.313773	-0.043149	0.356922
8.99	1.22572	0.314628	-0.04328	0.357908
9	1.22388	0.315614	-0.043421	0.359035
9.01	1.22562	0.316796	-0.043535	0.360331
9.02	1.22697	0.317729	-0.043626	0.361355
9.03	1.22322	0.318605	-0.04373	0.362335
9.04	1.22269	0.319697	-0.043856	0.363553
9.05	1.22686	0.320717	-0.043965	0.364682
9.06	1.22979	0.321609	-0.044041	0.36565
9.07	1.23151	0.322731	-0.044128	0.366859
9.08	1.2321	0.323867	-0.044241	0.368108
9.09	1.22821	0.324821	-0.044343	0.369164
9.1	1.22936	0.325977	-0.04445	0.370427
9.11	1.23736	0.327076	-0.044571	0.371647
9.12	1.23749	0.327924	-0.044675	0.372599
9.13	1.23031	0.32898	-0.04478	0.37376
9.14	1.23019	0.330119	-0.04492	0.375039
9.15	1.2378	0.330999	-0.045045	0.376044
9.16	1.23947	0.331952	-0.045145	0.377097
9.17	1.23425	0.333097	-0.045295	0.378392
9.18	1.23585	0.334125	-0.045465	0.37959
9.19	1.23906	0.335177	-0.045622	0.380799
9.2	1.236	0.336283	-0.045806	0.382089
9.21	1.23697	0.337086	-0.046023	0.383109
9.22	1.24399	0.33795	-0.046244	0.384194
9.23	1.24728	0.339166	-0.04647	0.385636
9.24	1.24901	0.340137	-0.046732	0.386869
9.25	1.2512	0.341035	-0.047073	0.388108
9.26	1.25327	0.342142	-0.047443	0.389585
9.27	1.25935	0.343037	-0.047813	0.39085
9.28	1.26199	0.343905	-0.048251	0.392156
9.29	1.26323	0.345052	-0.048711	0.393763
9.3	1.26807	0.346078	-0.049121	0.395199
9.31	1.26981	0.346929	-0.049488	0.396417
9.32	1.26915	0.347998	-0.049836	0.397834
9.33	1.27506	0.349112	-0.050158	0.39927
9.34	1.28562	0.349972	-0.050457	0.400429
9.35	1.29265	0.350975	-0.050744	0.401719
9.36	1.29165	0.352037	-0.050992	0.403029
9.37	1.28919	0.352886	-0.051216	0.404102
9.38	1.29417	0.353865	-0.051464	0.405329
9.39	1.30155	0.354966	-0.051726	0.406692
9.4	1.30335	0.355943	-0.051978	0.407921
9.41	1.30331	0.356958	-0.052233	0.409191
9.42	1.30504	0.357936	-0.052492	0.410428
9.43	1.30742	0.358846	-0.052756	0.411602
9.44	1.31243	0.359934	-0.05303	0.412964
9.45	1.31944	0.361033	-0.053343	0.414376
9.46	1.32303	0.361895	-0.05367	0.415565
9.47	1.32836	0.362864	-0.053953	0.416817
9.48	1.34141	0.364091	-0.054266	0.418357
9.49	1.35543	0.364982	-0.054657	0.419639
9.5	1.35745	0.365856	-0.055061	0.420917
9.51	1.35074	0.367143	-0.05549	0.422633
9.52	1.3523	0.368213	-0.055983	0.424196
9.53	1.36053	0.369012	-0.056495	0.425507
9.54	1.37071	0.370107	-0.057037	0.427144
9.55	1.38115	0.371261	-0.057619	0.42888
9.56	1.37972	0.372036	-0.058162	0.430198
9.57	1.37782	0.372895	-0.058676	0.431571
9.58	1.38749	0.374035	-0.059205	0.43324
9.59	1.38999	0.374952	-0.059696	0.434648
9.6	1.38327	0.375903	-0.060165	0.436068
9.61	1.38906	0.377001	-0.060661	0.437662
9.62	1.40178	0.377909	-0.061113	0.439022
9.63	1.40723	0.378881	-0.061546	0.440427
9.64	1.40827	0.380016	-0.062062	0.442078
9.65	1.41076	0.381095	-0.062621	0.443716
9.66	1.41931	0.382143	-0.063172	0.445315
9.67	1.42876	0.383083	-0.063707	0.44679
9.68	1.43023	0.38395	-0.064212	0.448162
9.69	1.43274	0.385037	-0.064696	0.449733
9.7	1.44548	0.386219	-0.065165	0.451384
9.71	1.4539	0.387136	-0.065658	0.452794
9.72	1.45375	0.38801	-0.066249	0.454259
9.73	1.45997	0.389144	-0.066906	0.45605
9.74	1.46919	0.390209	-0.06756	0.457769
9.75	1.47277	0.39123	-0.068253	0.459483
9.76	1.47742	0.39232	-0.068966	0.461286
9.77	1.48492	0.393184	-0.069632	0.462816
9.78	1.48893	0.394027	-0.070234	0.464261
9.79	1.49266	0.395147	-0.070763	0.46591
9.8	1.496	0.396226	-0.071228	0.467454
9.81	1.49397	0.397098	-0.071659	0.468757
9.82	1.49964	0.398117	-0.07213	0.470247
9.83	1.51287	0.399121	-0.072654	0.471775
9.84	1.51756	0.399977	-0.073223	0.4732
9.85	1.52093	0.401108	-0.073818	0.474926
9.86	1.53127	0.402275	-0.07435	0.476625
9.87	1.53457	0.403169	-0.074854	0.478023
9.88	1.53657	0.404173	-0.075404	0.479577
9.89	1.54437	0.405258	-0.075921	0.481179
9.9	1.54826	0.406144	-0.07642	0.482564
9.91	1.55521	0.407174	-0.076976	0.48415
9.92	1.56566	0.408272	-0.077574	0.485846
9.93	1.57152	0.40918	-0.078197	0.487377
9.94	1.57376	0.410071	-0.07883	0.488901
9.95	1.5753	0.411064	-0.079503	0.490567
9.96	1.58425	0.412013	-0.080209	0.492222
9.97	1.59911	0.41308	-0.080907	0.493987
9.98	1.60692	0.414288	-0.081612	0.4959
9.99	1.60732	0.415246	-0.082271	0.497517
10	1.612	0.416156	-0.082869	0.499025
10.01	1.61919	0.417272	-0.08349	0.500762
10.02	1.62151	0.418288	-0.084139	0.502427
10.03	1.62618	0.41929	-0.084804	0.504094
10.04	1.63715	0.42048	-0.085476	0.505956
10.05	1.64242	0.421492	-0.086122	0.507614
10.06	1.64189	0.422263	-0.086738	0.509001
10.07	1.64879	0.423328	-0.087288	0.510616
10.08	1.6623	0.424475	-0.087744	0.512219
10.09	1.66643	0.425426	-0.088165	0.513591
10.1	1.66227	0.426474	-0.088546	0.51502
10.11	1.66834	0.427503	-0.088892	0.516395
10.12	1.68254	0.428412	-0.089261	0.517673
10.13	1.69478	0.429468	-0.089678	0.519146
10.14	1.70465	0.430498	-0.090151	0.520649
10.15	1.7101	0.431394	-0.090668	0.522062
10.16	1.71357	0.432383	-0.091192	0.523575
10.17	1.71942	0.433516	-0.091735	0.525251
10.18	1.72431	0.434598	-0.09232	0.526918
10.19	1.7268	0.435535	-0.092892	0.528427
10.2	1.73203	0.436436	-0.093456	0.529892
10.21	1.73759	0.43737	-0.094024	0.531394
10.22	1.73959	0.438376	-0.094517	0.532893
10.23	1.74125	0.439389	-0.094945	0.534334
10.24	1.74598	0.440329	-0.095333	0.535662
10.25	1.75546	0.441412	-0.095668	0.53708
10.26	1.76389	0.442546	-0.096005	0.538551
10.27	1.76318	0.443332	-0.096399	0.539731
10.28	1.76245	0.444128	-0.096828	0.540956
10.29	1.77109	0.445317	-0.097256	0.542573
10.3	1.78187	0.446391	-0.097685	0.544076
10.31	1.78766	0.447314	-0.098172	0.545486
10.32	1.79001	0.448413	-0.098689	0.547102
10.33	1.79594	0.449356	-0.099174	0.54853
10.34	1.80768	0.450239	-0.099692	0.549931
10.35	1.81663	0.451361	-0.10027	0.551631
10.36	1.81697	0.452281	-0.100888	0.553169
10.37	1.81917	0.453087	-0.10159	0.554677
10.38	1.82681	0.454223	-0.102374	0.556597
10.39	1.8331	0.455386	-0.103158	0.558544
10.4	1.83367	0.456346	-0.103869	0.560215
10.41	1.83447	0.457319	-0.104497	0.561816
10.42	1.8435	0.458454	-0.105065	0.563519
10.43	1.84933	0.459503	-0.105554	0.565057
10.44	1.85084	0.460575	-0.106001	0.566576
10.45	1.86024	0.461715	-0.10643	0.568145
10.46	1.86848	0.462624	-0.106832	0.569456
10.47	1.87514	0.463613	-0.107253	0.570866
10.48	1.89027	0.464739	-0.107697	0.572436
10.49	1.90061	0.465662	-0.108184	0.573846
10.5	1.90415	0.466567	-0.108771	0.575338
10.51	1.91044	0.46758	-0.10941	0.57699
10.52	1.91664	0.468479	-0.110029	0.578508
10.53	1.91955	0.469409	-0.110629	0.580038
10.54	1.92882	0.470563	-0.111205	0.581768
10.55	1.94413	0.471561	-0.111724	0.583285
10.56	1.9481	0.472391	-0.112227	0.584618
10.57	1.94443	0.473459	-0.112772	0.586231
10.58	1.94912	0.47449	-0.113319	0.587809
10.59	1.95648	0.475379	-0.113824	0.589203
10.6	1.96325	0.476436	-0.1143	0.590736
10.61	1.96962	0.477383	-0.114772	0.592155
10.62	1.97666	0.478259	-0.115248	0.593507
10.63	1.98772	0.479249	-0.115702	0.594951
10.64	1.99548	0.480201	-0.116086	0.596287
10.65	1.9978	0.481283	-0.116442	0.597725
10.66	1.99952	0.482358	-0.116818	0.599176
10.67	2.00477	0.483223	-0.1172	0.600423
10.68	2.01464	0.484241	-0.117615	0.601856
10.69	2.02514	0.485307	-0.118112	0.603419
10.7	2.0337	0.486224	-0.118714	0.604938
10.71	2.04302	0.487312	-0.119417	0.606729
10.72	2.0493	0.488386	-0.120217	0.608603
10.73	2.0508	0.489257	-0.121087	0.610344
10.74	2.0538	0.490322	-0.121945	0.612267
10.75	2.0586	0.491405	-0.122771	0.614176
10.76	2.06572	0.492297	-0.123534	0.615831
10.77	2.07566	0.493448	-0.12416	0.617608
10.78	2.08372	0.494569	-0.124655	0.619224
10.79	2.09009	0.495443	-0.125097	0.62054
10.8	2.09483	0.496544	-0.125513	0.622057
10.81	2.0976	0.497833	-0.125875	0.623708
10.82	2.10166	0.498734	-0.126213	0.624947
10.83	2.10399	0.499643	-0.126566	0.626209
10.84	2.11014	0.500774	-0.126905	0.627679
10.85	2.12227	0.501695	-0.127242	0.628937
10.86	2.12752	0.502584	-0.127628	0.630212
10.87	2.12927	0.503777	-0.128101	0.631878
10.88	2.13733	0.50486	-0.128642	0.633502
10.89	2.14686	0.505804	-0.129179	0.634983
10.9	2.14697	0.506798	-0.129696	0.636494
10.91	2.14344	0.507666	-0.1302	0.637866
10.92	2.15346	0.5086	-0.130718	0.639318
10.93	2.17331	0.509819	-0.131262	0.641081
10.94	2.17982	0.510694	-0.131799	0.642493
10.95	2.17549	0.511432	-0.132343	0.643775
10.96	2.18383	0.512542	-0.132944	0.645486
10.97	2.19312	0.51371	-0.133542	0.647252
10.98	2.18676	0.514583	-0.134063	0.648646
10.99	2.1906	0.515562	-0.134556	0.650118
11	2.20599	0.516651	-0.135063	0.651714
11.01	2.21256	0.517467	-0.135604	0.653071
11.02	2.22003	0.518523	-0.136177	0.6547
11.03	2.22982	0.519613	-0.136757	0.65637
11.04	2.2354	0.520331	-0.137345	0.657676
11.05	2.24642	0.521324	-0.137934	0.659258
11.06	2.25686	0.522575	-0.138507	0.661082
11.07	2.25797	0.523432	-0.139076	0.662508
11.08	2.26246	0.524253	-0.139707	0.66396
11.09	2.26901	0.525345	-0.140466	0.665811
11.1	2.27155	0.526328	-0.141331	0.667659
11.11	2.28008	0.527305	-0.14218	0.669485
11.12	2.29046	0.52841	-0.142917	0.671327
11.13	2.29585	0.529374	-0.143543	0.672917
11.14	2.30558	0.530439	-0.144098	0.674537
11.15	2.31627	0.531682	-0.14457	0.676252
11.16	2.32154	0.532567	-0.14498	0.677547
11.17	2.32569	0.53344	-0.145413	0.678853
11.18	2.33142	0.534648	-0.145871	0.680519
11.19	2.33784	0.53569	-0.14631	0.682
11.2	2.34402	0.536549	-0.146761	0.68331
11.21	2.35275	0.537652	-0.147315	0.684967
11.22	2.36218	0.538782	-0.147968	0.68675
11.23	2.36627	0.539571	-0.148619	0.68819
11.24	2.3653	0.540699	-0.149295	0.689994
11.25	2.366	0.541964	-0.14999	0.691954
11.26	2.37521	0.542702	-0.150628	0.69333
11.27	2.3895	0.543752	-0.151277	0.695029
11.28	2.39798	0.544864	-0.151911	0.696775
11.29	2.39899	0.545643	-0.152462	0.698105
11.3	2.40157	0.546708	-0.153053	0.699761
11.31	2.41009	0.547764	-0.153686	0.70145
11.32	2.41747	0.548692	-0.15424	0.702932
11.33	2.42248	0.549736	-0.154763	0.704499
11.34	2.42828	0.550719	-0.155297	0.706016
11.35	2.43361	0.551638	-0.155762	0.7074
11.36	2.43674	0.552642	-0.156203	0.708845
11.37	2.44467	0.553717	-0.156734	0.710451
11.38	2.45693	0.554709	-0.157305	0.712014
11.39	2.46282	0.555727	-0.157854	0.713581
11.4	2.46824	0.556742	-0.158371	0.715113
11.41	2.47592	0.557652	-0.158845	0.716497
11.42	2.47504	0.558599	-0.159311	0.71791
11.43	2.47439	0.559676	-0.159777	0.719453
11.44	2.48411	0.560634	-0.16024	0.720874
11.45	2.49143	0.561461	-0.160687	0.722148
11.46	2.49522	0.562507	-0.161135	0.723642
11.47	2.50538	0.563588	-0.161647	0.725235
11.48	2.51475	0.564584	-0.162209	0.726793
11.49	2.52341	0.565636	-0.162809	0.728445
11.5	2.53345	0.566742	-0.163444	0.730186
11.51	2.53854	0.567657	-0.164061	0.731718
11.52	2.5461	0.568647	-0.164678	0.733325
11.53	2.5549	0.569735	-0.165316	0.735051
11.54	2.55303	0.570684	-0.165938	0.736622
11.55	2.55547	0.571652	-0.166536	0.738188
11.56	2.57174	0.572625	-0.167065	0.73969
11.57	2.58192	0.573676	-0.167501	0.741177
11.58	2.5839	0.57475	-0.167917	0.742667
11.59	2.58998	0.575808	-0.168359	0.744167
11.6	2.59895	0.576749	-0.168818	0.745567
11.61	2.60654	0.577818	-0.16928	0.747098
11.62	2.61353	0.579007	-0.169714	0.748721
11.63	2.62127	0.579804	-0.170111	0.749915
11.64	2.62675	0.580572	-0.170497	0.751069
11.65	2.628	0.581757	-0.170881	0.752638
11.66	2.63422	0.582839	-0.171253	0.754092
11.67	2.63734	0.58368	-0.171696	0.755376
11.68	2.63368	0.584745	-0.172282	0.757027
11.69	2.63937	0.585689	-0.172963	0.758652
11.7	2.6528	0.586517	-0.173674	0.760191
11.71	2.66106	0.587678	-0.174341	0.762019
11.72	2.66221	0.588767	-0.174956	0.763723
11.73	2.66903	0.589661	-0.175574	0.765235
11.74	2.67902	0.590678	-0.176163	0.766841
11.75	2.68374	0.591781	-0.1767	0.768481
11.76	2.69306	0.592663	-0.177237	0.7699
11.77	2.70276	0.593596	-0.177779	0.771375
11.78	2.70263	0.594716	-0.178307	0.773023
11.79	2.70391	0.59561	-0.17885	0.77446
11.8	2.71139	0.596588	-0.179385	0.775973
11.81	2.71959	0.597683	-0.179853	0.777536
11.82	2.72477	0.5986	-0.180267	0.778867
11.83	2.72693	0.599562	-0.180677	0.780239
11.84	2.73192	0.600658	-0.181121	0.781779
11.85	2.73857	0.60172	-0.181603	0.783323
11.86	2.74527	0.602561	-0.182075	0.784636
11.87	2.75387	0.603527	-0.182487	0.786014
11.88	2.764	0.604559	-0.182894	0.787453
11.89	2.77414	0.605492	-0.183381	0.788873
11.9	2.78116	0.606598	-0.183928	0.790526
11.91	2.7856	0.607666	-0.184458	0.792124
11.92	2.79418	0.608496	-0.185012	0.793508
11.93	2.80921	0.60951	-0.185615	0.795125
11.94	2.82093	0.610617	-0.186209	0.796826
11.95	2.82516	0.611573	-0.186826	0.798399
11.96	2.83091	0.612654	-0.18749	0.800144
11.97	2.84211	0.613706	-0.188106	0.801812
11.98	2.84876	0.614548	-0.188648	0.803196
11.99	2.85031	0.615555	-0.189173	0.804728
12	2.85189	0.616703	-0.189678	0.806381
12.01	2.85585	0.617666	-0.190134	0.8078
12.02	2.86641	0.618728	-0.190587	0.809315
12.03	2.87374	0.61974	-0.191057	0.810797
12.04	2.87945	0.620526	-0.191494	0.81202
12.05	2.89266	0.621677	-0.191947	0.813624
12.06	2.90203	0.622772	-0.192497	0.815269
12.07	2.90607	0.62358	-0.193098	0.816678
12.08	2.91349	0.624667	-0.193739	0.818406
12.09	2.91962	0.625834	-0.19449	0.820324
12.1	2.92122	0.62667	-0.195318	0.821988
12.11	2.92683	0.627545	-0.196202	0.823747
12.12	2.93495	0.628786	-0.197081	0.825867
12.13	2.94124	0.629809	-0.197756	0.827565
12.14	2.94759	0.63076	-0.198243	0.829003
12.15	2.95369	0.631932	-0.198693	0.830625
12.16	2.96151	0.632869	-0.199099	0.831968
12.17	2.97081	0.63373	-0.199428	0.833158
12.18	2.97959	0.634922	-0.199745	0.834667
12.19	2.98641	0.635888	-0.200068	0.835956
12.2	2.99119	0.636688	-0.200368	0.837056
12.21	2.99439	0.637741	-0.200675	0.838416
12.22	2.99837	0.638829	-0.201034	0.839863
12.23	3.00689	0.639845	-0.201398	0.841243
12.24	3.01457	0.640872	-0.201753	0.842625
12.25	3.01893	0.641896	-0.202199	0.844095
12.26	3.02569	0.642777	-0.202745	0.845522
12.27	3.0316	0.643745	-0.203295	0.84704
12.28	3.03301	0.644902	-0.203867	0.848769
12.29	3.03693	0.64581	-0.204465	0.850275
12.3	3.04845	0.646734	-0.205054	0.851788
12.31	3.05817	0.647912	-0.205673	0.853585
12.32	3.06148	0.648833	-0.206291	0.855124
12.33	3.0658	0.649678	-0.206867	0.856545
12.34	3.07486	0.650806	-0.207399	0.858205
12.35	3.08463	0.651751	-0.207889	0.85964
12.36	3.09155	0.652663	-0.208359	0.861022
12.37	3.09364	0.653846	-0.208806	0.862652
12.38	3.09466	0.654811	-0.209233	0.864044
12.39	3.10011	0.6557	-0.209676	0.865376
12.4	3.11309	0.656797	-0.210122	0.866919
12.41	3.12855	0.657834	-0.210495	0.868329
12.42	3.13533	0.658728	-0.210811	0.869539
12.43	3.13603	0.659739	-0.211167	0.870906
12.44	3.13747	0.660753	-0.211573	0.872326
12.45	3.14381	0.661703	-0.211975	0.873678
12.46	3.15647	0.662811	-0.212362	0.875173
12.47	3.16724	0.663743	-0.21277	0.876513
12.48	3.17484	0.664713	-0.213181	0.877894
12.49	3.18794	0.665839	-0.213551	0.87939
12.5	3.19312	0.666816	-0.213919	0.880735
12.51	3.18947	0.667743	-0.214307	0.88205
12.52	3.1998	0.668754	-0.21469	0.883444
12.53	3.21731	0.669942	-0.215082	0.885024
12.54	3.22472	0.6709	-0.215498	0.886398
12.55	3.22887	0.671853	-0.215926	0.887779
12.56	3.23835	0.673126	-0.216373	0.889499
12.57	3.2417	0.673887	-0.216851	0.890738
12.58	3.24433	0.674705	-0.217347	0.892052
12.59	3.25739	0.675999	-0.21787	0.893869
12.6	3.26464	0.67695	-0.218416	0.895366
12.61	3.2637	0.677821	-0.21895	0.896771
12.62	3.26592	0.678888	-0.21948	0.898368
12.63	3.27211	0.679875	-0.220057	0.899932
12.64	3.27958	0.680798	-0.220729	0.901527
12.65	3.28757	0.681984	-0.221464	0.903448
12.66	3.29053	0.683112	-0.222204	0.905316
12.67	3.29157	0.683949	-0.222935	0.906884
12.68	3.29928	0.684874	-0.223531	0.908405
12.69	3.30691	0.685959	-0.223942	0.909901
12.7	3.3099	0.686923	-0.224315	0.911238
12.71	3.31179	0.687887	-0.224713	0.9126
12.72	3.31225	0.688958	-0.22509	0.914048
12.73	3.31737	0.6898	-0.225482	0.915282
12.74	3.32878	0.690869	-0.225897	0.916766
12.75	3.33475	0.691978	-0.226269	0.918247
12.76	3.33888	0.692689	-0.226636	0.919325
12.77	3.35109	0.69383	-0.227042	0.920872
12.78	3.35964	0.695019	-0.227422	0.922441
12.79	3.35655	0.695654	-0.227779	0.923433
12.8	3.36145	0.696659	-0.228149	0.924808
12.81	3.37393	0.697864	-0.228508	0.926372
12.82	3.38151	0.698807	-0.228857	0.927664
12.83	3.39362	0.699918	-0.229199	0.929117
12.84	3.40012	0.700921	-0.22955	0.930471
12.85	3.39665	0.701657	-0.229969	0.931626
12.86	3.40402	0.702805	-0.230439	0.933244
12.87	3.41618	0.703913	-0.23091	0.934823
12.88	3.42344	0.704705	-0.231394	0.936099
12.89	3.42947	0.705891	-0.231905	0.937796
12.9	3.43713	0.706978	-0.232354	0.939332
12.91	3.44745	0.707769	-0.232729	0.940498
12.92	3.45287	0.708935	-0.23313	0.942065
12.93	3.45505	0.710084	-0.233546	0.94363
12.94	3.46462	0.711007	-0.233932	0.944939
12.95	3.46848	0.711986	-0.234296	0.946282
12.96	3.46639	0.71286	-0.234638	0.947498
12.97	3.47718	0.713857	-0.235019	0.948876
12.98	3.48929	0.715035	-0.235421	0.950456
12.99	3.49261	0.715865	-0.235778	0.951643
13	3.50091	0.716748	-0.236169	0.952917
13.01	3.51546	0.717991	-0.236597	0.954588
13.02	3.52902	0.718879	-0.237	0.955879
13.03	3.53549	0.71975	-0.237415	0.957165
13.04	3.5332	0.720996	-0.237818	0.958814
13.05	3.53388	0.721859	-0.238214	0.960073
13.06	3.5438	0.722699	-0.238658	0.961357
13.07	3.55018	0.723976	-0.23908	0.963056
13.08	3.5522	0.724918	-0.239483	0.964401
13.09	3.56268	0.725707	-0.239937	0.965644
13.1	3.57511	0.726778	-0.240376	0.967154
13.11	3.57977	0.727854	-0.24076	0.968614
13.12	3.58124	0.728922	-0.241141	0.970063
13.13	3.58499	0.729824	-0.241543	0.971367
13.14	3.5921	0.730818	-0.241966	0.972784
13.15	3.59853	0.731968	-0.24242	0.974388
13.16	3.60324	0.73286	-0.242894	0.975754
13.17	3.60901	0.733749	-0.243387	0.977136
13.18	3.61217	0.734987	-0.243897	0.978884
13.19	3.61576	0.736109	-0.244422	0.980531
13.2	3.62371	0.736991	-0.244961	0.981952
13.21	3.63295	0.737957	-0.245443	0.9834
13.22	3.63992	0.738846	-0.245901	0.984747
13.23	3.64183	0.73986	-0.24639	0.98625
13.24	3.64648	0.740901	-0.246829	0.98773
13.25	3.66056	0.741704	-0.247247	0.988951
13.26	3.66918	0.742749	-0.247707	0.990456
13.27	3.66703	0.744024	-0.248151	0.992175
13.28	3.67042	0.744893	-0.248579	0.993472
13.29	3.68087	0.745706	-0.249033	0.994739
13.3	3.68784	0.746878	-0.249576	0.996454
13.31	3.6901	0.747955	-0.25023	0.998185
13.32	3.69322	0.748896	-0.250922	0.999818
13.33	3.70041	0.749799	-0.251563	1.00136
13.34	3.71024	0.750833	-0.252088	1.00292
13.35	3.72019	0.751961	-0.252522	1.00448
13.36	3.72978	0.752768	-0.252914	1.00568
13.37	3.73991	0.753733	-0.253264	1.007
13.38	3.74397	0.755014	-0.253601	1.00861
13.39	3.74367	0.755998	-0.253995	1.00999
13.4	3.75106	0.756853	-0.254417	1.01127
13.41	3.75718	0.757912	-0.254825	1.01274
13.42	3.76116	0.759006	-0.255305	1.01431
13.43	3.77587	0.759963	-0.255866	1.01583
13.44	3.78696	0.760937	-0.256412	1.01735
13.45	3.78514	0.761972	-0.256966	1.01894
13.46	3.78847	0.762959	-0.257556	1.02051
13.47	3.80523	0.763989	-0.25812	1.02211
13.48	3.81645	0.764907	-0.258678	1.02359
13.49	3.81898	0.765861	-0.259295	1.02516
13.5	3.82414	0.767006	-0.259874	1.02688
13.51	3.83007	0.767914	-0.260388	1.0283
13.52	3.83746	0.768839	-0.260943	1.02978
13.53	3.84999	0.770007	-0.261524	1.03153
13.54	3.85788	0.770891	-0.262074	1.03296
13.55	3.85791	0.771908	-0.262581	1.03449
13.56	3.85888	0.773053	-0.26301	1.03606
13.57	3.86632	0.773939	-0.263393	1.03733
13.58	3.87483	0.775016	-0.263808	1.03882
13.59	3.87912	0.776006	-0.264237	1.04024
13.6	3.88658	0.776983	-0.264657	1.04164
13.61	3.89443	0.778082	-0.265065	1.04315
13.62	3.89879	0.778918	-0.265487	1.04441
13.63	3.90558	0.780006	-0.265986	1.04599
13.64	3.91006	0.78109	-0.266517	1.04761
13.65	3.91081	0.781796	-0.267037	1.04883
13.66	3.91831	0.782967	-0.26761	1.05058
13.67	3.92948	0.784175	-0.268202	1.05238
13.68	3.93354	0.784743	-0.268752	1.05349
13.69	3.93888	0.785752	-0.269291	1.05504
13.7	3.95054	0.787174	-0.269841	1.05701
13.71	3.95869	0.787939	-0.270389	1.05833
13.72	3.96151	0.788758	-0.270954	1.05971
13.73	3.96561	0.789954	-0.271523	1.06148
13.74	3.97178	0.790742	-0.272039	1.06278
13.75	3.97665	0.791709	-0.272533	1.06424
13.76	3.98147	0.792889	-0.273051	1.06594
13.77	3.98855	0.793648	-0.273623	1.06727
13.78	4.00159	0.79467	-0.274258	1.06893
13.79	4.01155	0.795958	-0.27489	1.07085
13.8	4.01112	0.79692	-0.275475	1.0724
13.81	4.0151	0.797761	-0.276011	1.07377
13.82	4.02655	0.798898	-0.276493	1.07539
13.83	4.0331	0.800083	-0.276934	1.07702
13.84	4.03921	0.800846	-0.277359	1.0782
13.85	4.04487	0.801735	-0.277792	1.07953
13.86	4.04798	0.803116	-0.278225	1.08134
13.87	4.05396	0.804136	-0.278659	1.08279
13.88	4.06002	0.804827	-0.279122	1.08395
13.89	4.06659	0.805908	-0.279604	1.08551
13.9	4.07743	0.807021	-0.280018	1.08704
13.91	4.08594	0.807823	-0.280372	1.08819
13.92	4.09739	0.808843	-0.280817	1.08966
13.93	4.10902	0.809997	-0.281357	1.09135
13.94	4.11258	0.810914	-0.281913	1.09283
13.95	4.12036	0.811946	-0.282547	1.09449
13.96	4.13298	0.813153	-0.283204	1.09636
13.97	4.13891	0.814048	-0.2838	1.09785
13.98	4.1454	0.814937	-0.28441	1.09935
13.99	4.15695	0.816144	-0.284954	1.1011
14	4.16096	0.817059	-0.285384	1.10244
14.01	4.16166	0.817855	-0.285833	1.10369
14.02	4.17149	0.819029	-0.286306	1.10534
14.03	4.17976	0.820103	-0.28676	1.10686
14.04	4.18256	0.820962	-0.287261	1.10822
14.05	4.18873	0.822046	-0.287818	1.10986
14.06	4.19489	0.823138	-0.288366	1.1115
14.07	4.20028	0.823956	-0.288888	1.11284
14.08	4.20904	0.825014	-0.28938	1.11439
14.09	4.21872	0.82615	-0.289803	1.11595
14.1	4.22849	0.826916	-0.290189	1.11711
14.11	4.23948	0.827867	-0.290612	1.11848
14.12	4.24572	0.829164	-0.291034	1.1202
14.13	4.24295	0.830152	-0.291429	1.12158
14.14	4.24012	0.83081	-0.291881	1.12269
14.15	4.2496	0.831899	-0.29238	1.12428
14.16	4.26535	0.83323	-0.292835	1.12607
14.17	4.27365	0.833951	-0.293261	1.12721
14.18	4.27838	0.834486	-0.293705	1.12819
14.19	4.28786	0.835763	-0.294133	1.1299
14.2	4.29538	0.837206	-0.294561	1.13177
14.21	4.29979	0.837928	-0.295069	1.133
14.22	4.30825	0.838796	-0.295596	1.13439
14.23	4.31502	0.840127	-0.29606	1.13619
14.24	4.32177	0.841018	-0.29651	1.13753
14.25	4.3295	0.841985	-0.29702	1.13901
14.26	4.33707	0.84313	-0.297529	1.14066
14.27	4.34509	0.844007	-0.298008	1.14202
14.28	4.3494	0.845077	-0.298552	1.14363
14.29	4.35407	0.846144	-0.299151	1.14529
14.3	4.35967	0.847033	-0.299704	1.14674
14.31	4.36462	0.848155	-0.300212	1.14837
14.32	4.37668	0.849068	-0.300733	1.1498
14.33	4.39244	0.849857	-0.30126	1.15112
14.34	4.39915	0.851094	-0.301766	1.15286
14.35	4.40306	0.852204	-0.302264	1.15447
14.36	4.41259	0.853007	-0.30278	1.15579
14.37	4.41981	0.854081	-0.303264	1.15735
14.38	4.42315	0.855087	-0.303668	1.15876
14.39	4.4325	0.856051	-0.304061	1.16011
14.4	4.44215	0.857129	-0.304478	1.16161
14.41	4.44182	0.8581	-0.304872	1.16297
14.42	4.44431	0.859165	-0.305263	1.16443
14.43	4.45953	0.860066	-0.305732	1.1658
14.44	4.47293	0.860995	-0.30626	1.16725
14.45	4.47843	0.862262	-0.306799	1.16906
14.46	4.48592	0.863083	-0.307374	1.17046
14.47	4.4972	0.863939	-0.307949	1.17189
14.48	4.5058	0.865212	-0.308453	1.17366
14.49	4.51222	0.866108	-0.308889	1.175
14.5	4.52253	0.866953	-0.30927	1.17622
14.51	4.52986	0.868071	-0.309614	1.17769
14.52	4.53079	0.868993	-0.309955	1.17895
14.53	4.53622	0.86979	-0.310335	1.18013
14.54	4.54286	0.870949	-0.310799	1.18175
14.55	4.54939	0.872044	-0.311284	1.18333
14.56	4.56007	0.87289	-0.311727	1.18462
14.57	4.56307	0.873931	-0.312163	1.18609
14.58	4.56226	0.874938	-0.312612	1.18755
14.59	4.57066	0.875815	-0.313076	1.18889
14.6	4.58034	0.876786	-0.313564	1.19035
14.61	4.58554	0.877876	-0.314075	1.19195
14.62	4.59121	0.8789	-0.314588	1.19349
14.63	4.59873	0.87983	-0.31507	1.1949
14.64	4.60659	0.880928	-0.315577	1.19651
14.65	4.61274	0.881987	-0.316108	1.19809
14.66	4.61843	0.882846	-0.316594	1.19944
14.67	4.62465	0.883946	-0.317083	1.20103
14.68	4.63188	0.885062	-0.317557	1.20262
14.69	4.64027	0.885896	-0.317976	1.20387
14.7	4.64801	0.887035	-0.318429	1.20546
14.71	4.65626	0.888189	-0.318911	1.2071
14.72	4.66503	0.888898	-0.319375	1.20827
14.73	4.67274	0.889898	-0.319888	1.20979
14.74	4.68121	0.891113	-0.32049	1.2116
14.75	4.69173	0.891985	-0.321099	1.21308
14.76	4.69981	0.892789	-0.321672	1.21446
14.77	4.70395	0.893945	-0.322264	1.21621
14.78	4.70738	0.895277	-0.322867	1.21814
14.79	4.71322	0.896285	-0.323425	1.21971
14.8	4.72019	0.897013	-0.323967	1.22098
14.81	4.72452	0.897975	-0.324507	1.22248
14.82	4.73193	0.899094	-0.324986	1.22408
14.83	4.74245	0.900097	-0.325423	1.22552
14.84	4.75059	0.901132	-0.325837	1.22697
14.85	4.76236	0.902109	-0.326182	1.22829
14.86	4.77347	0.90301	-0.326533	1.22954
14.87	4.77895	0.903974	-0.326923	1.2309
14.88	4.7854	0.904968	-0.327254	1.23222
14.89	4.79553	0.906059	-0.327569	1.23363
14.9	4.80347	0.90704	-0.327972	1.23501
14.91	4.80587	0.907909	-0.328408	1.23632
14.92	4.80949	0.909058	-0.328831	1.23789
14.93	4.81764	0.910116	-0.329286	1.2394
14.94	4.82316	0.91088	-0.32978	1.24066
14.95	4.82738	0.911997	-0.330311	1.24231
14.96	4.8389	0.91323	-0.330871	1.2441
14.97	4.84578	0.913963	-0.33145	1.24541
14.98	4.84098	0.914875	-0.331998	1.24687
14.99	4.84087	0.916007	-0.332481	1.24849
15	4.85244	0.916823	-0.332944	1.24977
15.01	4.86683	0.917875	-0.333415	1.25129
15.02	4.87453	0.91895	-0.333921	1.25287
15.03	4.87721	0.919914	-0.334511	1.25443
15.04	4.88457	0.921164	-0.335146	1.25631
15.05	4.88996	0.921977	-0.33578	1.25776
15.06	4.89337	0.922755	-0.336402	1.25916
15.07	4.90385	0.924084	-0.336918	1.261
15.08	4.91421	0.924981	-0.337306	1.26229
15.09	4.92083	0.925732	-0.337678	1.26341
15.1	4.92999	0.927092	-0.338022	1.26511
15.11	4.93859	0.928148	-0.338287	1.26644
15.12	4.94028	0.928981	-0.338514	1.2675
15.13	4.94272	0.930329	-0.338754	1.26908
15.14	4.95407	0.931291	-0.33902	1.27031
15.15	4.96429	0.9319	-0.339287	1.27119
15.16	4.96392	0.933154	-0.339573	1.27273
15.17	4.96222	0.934231	-0.339913	1.27414
15.18	4.97178	0.934903	-0.340278	1.27518
15.19	4.9861	0.936001	-0.34067	1.27667
15.2	4.99368	0.937139	-0.341102	1.27824
15.21	5.00384	0.938084	-0.341492	1.27958
15.22	5.01898	0.938941	-0.341868	1.28081
15.23	5.02942	0.939873	-0.342306	1.28218
15.24	5.03489	0.9411	-0.34273	1.28383
15.25	5.04315	0.942203	-0.343138	1.28534
15.26	5.04696	0.943238	-0.343611	1.28685
15.27	5.04628	0.944289	-0.344152	1.28844
15.28	5.05365	0.944973	-0.344736	1.28971
15.29	5.0614	0.94591	-0.345343	1.29125
15.3	5.06734	0.947214	-0.345962	1.29318
15.31	5.07926	0.948032	-0.34659	1.29462
15.32	5.09194	0.948937	-0.347228	1.29617
15.33	5.09563	0.950113	-0.347819	1.29793
15.34	5.09419	0.950939	-0.348312	1.29925
15.35	5.09627	0.952065	-0.348744	1.30081
15.36	5.1017	0.953193	-0.349149	1.30234
15.37	5.10959	0.953939	-0.349504	1.30344
15.38	5.12152	0.955117	-0.349791	1.30491
15.39	5.13518	0.956108	-0.350063	1.30617
15.4	5.14048	0.956766	-0.350403	1.30717
15.41	5.14509	0.957993	-0.350791	1.30878
15.42	5.15651	0.959188	-0.35117	1.31036
15.43	5.16105	0.960007	-0.351592	1.3116
15.44	5.16094	0.960972	-0.352056	1.31303
15.45	5.16759	0.961958	-0.352529	1.31449
15.46	5.17462	0.962989	-0.353068	1.31606
15.47	5.18222	0.964142	-0.353658	1.3178
15.48	5.18981	0.965074	-0.354229	1.3193
15.49	5.19406	0.965941	-0.354767	1.32071
15.5	5.1996	0.966973	-0.355275	1.32225
15.51	5.20387	0.968059	-0.35578	1.32384
15.52	5.20925	0.969071	-0.356308	1.32538
15.53	5.21878	0.969999	-0.356848	1.32685
15.54	5.22629	0.971229	-0.357393	1.32862
15.55	5.23059	0.972386	-0.357949	1.33033
15.56	5.23336	0.973011	-0.358477	1.33149
15.57	5.23862	0.974035	-0.358968	1.333
15.58	5.24916	0.975215	-0.35948	1.33469
15.59	5.25588	0.976011	-0.359976	1.33599
15.6	5.26371	0.977162	-0.360375	1.33754
15.61	5.27439	0.978199	-0.360705	1.3389
15.62	5.27546	0.978937	-0.361081	1.34002
15.63	5.27842	0.980097	-0.361531	1.34163
15.64	5.29023	0.981155	-0.361972	1.34313
15.65	5.29799	0.981962	-0.362389	1.34435
15.66	5.30111	0.983051	-0.362822	1.34587
15.67	5.30677	0.984144	-0.363251	1.3474
15.68	5.31713	0.98498	-0.363633	1.34861
15.69	5.32937	0.986017	-0.363966	1.34998
15.7	5.34074	0.987111	-0.364282	1.35139
15.71	5.35192	0.988016	-0.364593	1.35261
15.72	5.36083	0.988998	-0.36493	1.35393
15.73	5.36146	0.990138	-0.365305	1.35544
15.74	5.36482	0.991025	-0.365695	1.35672
15.75	5.37961	0.991978	-0.366116	1.35809
15.76	5.39048	0.99306	-0.366599	1.35966
15.77	5.39633	0.99382	-0.367121	1.36094
15.78	5.40396	0.99479	-0.367664	1.36245
15.79	5.40746	0.996149	-0.368243	1.36439
15.8	5.41153	0.99705	-0.368896	1.36595
15.81	5.42101	0.997677	-0.369595	1.36727
15.82	5.42773	0.998932	-0.370299	1.36923
15.83	5.43301	1.00013	-0.37101	1.37114
15.84	5.44482	1.00079	-0.3717	1.37249
15.85	5.45217	1.00191	-0.372339	1.37425
15.86	5.45166	1.00319	-0.372878	1.37606
15.87	5.45956	1.00387	-0.373329	1.3772
15.88	5.47134	1.00492	-0.37379	1.37871
15.89	5.47154	1.00613	-0.374279	1.38041
15.9	5.47049	1.00693	-0.374738	1.38167
15.91	5.48143	1.00802	-0.37518	1.3832
15.92	5.49246	1.00919	-0.375609	1.3848
15.93	5.50015	1.01003	-0.376034	1.38606
15.94	5.51099	1.01103	-0.376475	1.38751
15.95	5.51879	1.01234	-0.376896	1.38924
15.96	5.52484	1.01321	-0.377268	1.39048
15.97	5.53661	1.01411	-0.377611	1.39172
15.98	5.54478	1.0153	-0.377916	1.39321
15.99	5.54201	1.01615	-0.378209	1.39436
16	5.54402	1.01702	-0.378542	1.39557
16.01	5.55541	1.0181	-0.378879	1.39698
16.02	5.56122	1.01914	-0.379207	1.39834
16.03	5.56431	1.02006	-0.379547	1.39961
16.04	5.57108	1.02107	-0.379893	1.40096
16.05	5.57418	1.02225	-0.380257	1.4025
16.06	5.57607	1.02315	-0.380643	1.40379
16.07	5.58056	1.02397	-0.381063	1.40504
16.08	5.58794	1.02513	-0.381534	1.40666
16.09	5.59952	1.02606	-0.382007	1.40807
16.1	5.60693	1.02696	-0.382457	1.40942
16.11	5.60662	1.02813	-0.382908	1.41104
16.12	5.61069	1.02906	-0.38336	1.41242
16.13	5.6209	1.02984	-0.383798	1.41364
16.14	5.62638	1.03082	-0.384252	1.41507
16.15	5.63241	1.03191	-0.384744	1.41665
16.16	5.64644	1.03292	-0.385261	1.41818
16.17	5.66113	1.03383	-0.385751	1.41959
16.18	5.66768	1.035	-0.386192	1.42119
16.19	5.67092	1.03612	-0.38659	1.42271
16.2	5.67829	1.03682	-0.386924	1.42375
16.21	5.68442	1.0377	-0.387231	1.42493
16.22	5.68604	1.03907	-0.387572	1.42665
16.23	5.68971	1.04012	-0.387939	1.42806
16.24	5.69773	1.04079	-0.388361	1.42915
16.25	5.70772	1.04187	-0.388829	1.4307
16.26	5.72033	1.04297	-0.389264	1.43224
16.27	5.73335	1.0439	-0.38965	1.43355
16.28	5.74205	1.04492	-0.390065	1.43498
16.29	5.74506	1.0459	-0.390523	1.43642
16.3	5.74969	1.04694	-0.39096	1.4379
16.31	5.75935	1.04785	-0.391423	1.43928
16.32	5.76594	1.0488	-0.391955	1.44075
16.33	5.77037	1.04997	-0.392502	1.44247
16.34	5.7787	1.05113	-0.393087	1.44422
16.35	5.7884	1.05206	-0.39377	1.44583
16.36	5.79516	1.05295	-0.394427	1.44738
16.37	5.79903	1.05413	-0.394979	1.44911
16.38	5.80155	1.05511	-0.395487	1.4506
16.39	5.80816	1.05598	-0.395948	1.45192
16.4	5.81787	1.0572	-0.39634	1.45355
16.41	5.82111	1.05818	-0.396718	1.4549
16.42	5.82437	1.05895	-0.3971	1.45605
16.43	5.83232	1.06008	-0.39745	1.45753
16.44	5.83876	1.06108	-0.397773	1.45885
16.45	5.84381	1.06183	-0.398124	1.45996
16.46	5.85004	1.06301	-0.398472	1.46149
16.47	5.85812	1.0641	-0.398781	1.46288
16.48	5.86858	1.0647	-0.399112	1.46382
16.49	5.8755	1.06578	-0.399457	1.46524
16.5	5.87724	1.06709	-0.399782	1.46687
16.51	5.87919	1.0681	-0.400143	1.46825
16.52	5.88302	1.06898	-0.400546	1.46953
16.53	5.89012	1.06985	-0.400966	1.47082
16.54	5.90294	1.07095	-0.401385	1.47234
16.55	5.91241	1.07191	-0.401788	1.47369
16.56	5.91562	1.07285	-0.4022	1.47505
16.57	5.92244	1.074	-0.402617	1.47661
16.58	5.92537	1.07483	-0.402993	1.47782
16.59	5.92476	1.07574	-0.403366	1.47911
16.6	5.93928	1.07699	-0.4038	1.48079
16.61	5.95798	1.07802	-0.404255	1.48228
16.62	5.96108	1.07883	-0.404698	1.48353
16.63	5.96391	1.07992	-0.405162	1.48508
16.64	5.97754	1.08119	-0.405629	1.48682
16.65	5.9829	1.08206	-0.406063	1.48813
16.66	5.98601	1.08282	-0.406514	1.48934
16.67	5.99786	1.08399	-0.406963	1.49095
16.68	6.00018	1.08506	-0.407348	1.4924
16.69	6.00277	1.08581	-0.407726	1.49354
16.7	6.01952	1.08687	-0.408127	1.495
16.71	6.02766	1.08806	-0.408527	1.49659
16.72	6.02776	1.08901	-0.40893	1.49794
16.73	6.03613	1.08991	-0.409356	1.49927
16.74	6.04386	1.09108	-0.409802	1.50089
16.75	6.04796	1.09227	-0.410258	1.50253
16.76	6.05727	1.09292	-0.410712	1.50363
16.77	6.06737	1.09389	-0.411189	1.50507
16.78	6.0716	1.09522	-0.411717	1.50694
16.79	6.07518	1.096	-0.412261	1.50826
16.8	6.07879	1.09704	-0.412723	1.50976
16.81	6.07979	1.09843	-0.413099	1.51152
16.82	6.08674	1.09905	-0.413494	1.51254
16.83	6.09724	1.0998	-0.413895	1.5137
16.84	6.10354	1.10129	-0.414209	1.5155
16.85	6.10946	1.10223	-0.414509	1.51674
16.86	6.11452	1.10284	-0.414875	1.51772
16.87	6.11733	1.10411	-0.415225	1.51933
16.88	6.11963	1.10544	-0.415523	1.52096
16.89	6.12473	1.10628	-0.415803	1.52209
16.9	6.1353	1.10699	-0.416098	1.52309
16.91	6.14414	1.10779	-0.416449	1.52424
16.92	6.14613	1.10889	-0.416811	1.5257
16.93	6.14974	1.11028	-0.417167	1.52745
16.94	6.15722	1.11126	-0.417563	1.52882
16.95	6.16029	1.11187	-0.417985	1.52985
16.96	6.16429	1.11285	-0.418391	1.53124
16.97	6.17367	1.11397	-0.418775	1.53275
16.98	6.18135	1.11499	-0.419192	1.53419
16.99	6.18693	1.11617	-0.41963	1.5358
17	6.18998	1.11712	-0.420047	1.53717
17.01	6.19434	1.11771	-0.420434	1.53815
17.02	6.20548	1.11872	-0.420789	1.53951
17.03	6.21724	1.12002	-0.421145	1.54117
17.04	6.22531	1.12104	-0.421488	1.54253
17.05	6.22811	1.12192	-0.421754	1.54368
17.06	6.23503	1.12278	-0.421977	1.54475
17.07	6.24936	1.12381	-0.422259	1.54606
17.08	6.25296	1.12502	-0.422585	1.5476
17.09	6.24769	1.12598	-0.422878	1.54886
17.1	6.24961	1.12696	-0.423162	1.55012
17.11	6.25281	1.12797	-0.423454	1.55143
17.12	6.25535	1.12885	-0.423737	1.55258
17.13	6.26159	1.12999	-0.424	1.55399
17.14	6.26642	1.13098	-0.424236	1.55522
17.15	6.26889	1.13183	-0.424462	1.55629
17.16	6.274	1.13312	-0.424671	1.55779
17.17	6.27884	1.13414	-0.424841	1.55898
17.18	6.28303	1.13479	-0.425028	1.55982
17.19	6.29162	1.13596	-0.425225	1.56118
17.2	6.29926	1.13729	-0.42537	1.56266
17.21	6.29852	1.13815	-0.425507	1.56366
17.22	6.30018	1.13895	-0.425663	1.56461
17.23	6.30768	1.14005	-0.425823	1.56587
17.24	6.31268	1.14129	-0.425991	1.56728
17.25	6.32195	1.14228	-0.426166	1.56845
17.26	6.33369	1.14291	-0.426349	1.56926
17.27	6.33504	1.14391	-0.426547	1.57046
17.28	6.33478	1.14528	-0.426747	1.57203
17.29	6.34517	1.14624	-0.426964	1.5732
17.3	6.3525	1.14702	-0.42723	1.57425
17.31	6.35206	1.14804	-0.427509	1.57555
17.32	6.35596	1.14907	-0.427761	1.57683
17.33	6.3634	1.15022	-0.428026	1.57824
17.34	6.37413	1.15117	-0.428343	1.57951
17.35	6.38357	1.15183	-0.428677	1.58051
17.36	6.3848	1.15291	-0.429014	1.58192
17.37	6.38734	1.15434	-0.429375	1.58371
17.38	6.39478	1.15517	-0.429752	1.58493
17.39	6.39923	1.15577	-0.430116	1.58589
17.4	6.40123	1.15706	-0.430444	1.5875
17.41	6.40693	1.15818	-0.430779	1.58896
17.42	6.41742	1.15881	-0.43119	1.59
17.43	6.42772	1.1599	-0.431652	1.59155
17.44	6.43303	1.16116	-0.432089	1.59325
17.45	6.43504	1.16198	-0.432521	1.5945
17.46	6.44243	1.16283	-0.43298	1.59581
17.47	6.45442	1.16392	-0.43344	1.59736
17.48	6.46183	1.16494	-0.433915	1.59885
17.49	6.46736	1.16594	-0.434357	1.6003
17.5	6.47623	1.1669	-0.434723	1.60163
17.51	6.4837	1.16791	-0.435078	1.60299
17.52	6.48436	1.16913	-0.435418	1.60455
17.53	6.48483	1.17001	-0.43573	1.60574
17.54	6.49292	1.1708	-0.436046	1.60685
17.55	6.50451	1.17215	-0.436358	1.6085
17.56	6.50775	1.17319	-0.436687	1.60987
17.57	6.50692	1.17384	-0.43708	1.61092
17.58	6.51325	1.17509	-0.437479	1.61257
17.59	6.52543	1.17637	-0.437839	1.6142
17.6	6.52784	1.17701	-0.438238	1.61525
17.61	6.51983	1.17793	-0.438686	1.61661
17.62	6.52592	1.17932	-0.439095	1.61842
17.63	6.54023	1.18023	-0.439515	1.61975
17.64	6.54256	1.18085	-0.439991	1.62084
17.65	6.54595	1.18213	-0.44044	1.62257
17.66	6.55736	1.18349	-0.440849	1.62434
17.67	6.56363	1.18433	-0.441276	1.6256
17.68	6.56817	1.1852	-0.441686	1.62688
17.69	6.57039	1.18606	-0.442061	1.62812
17.7	6.56706	1.18689	-0.442442	1.62933
17.71	6.57413	1.18816	-0.442804	1.63096
17.72	6.59001	1.18942	-0.44314	1.63256
17.73	6.59482	1.19018	-0.443532	1.63371
17.74	6.59746	1.19095	-0.443953	1.6349
17.75	6.61178	1.19208	-0.444349	1.63643
17.76	6.62213	1.19322	-0.444793	1.63801
17.77	6.62033	1.1941	-0.44527	1.63937
17.78	6.62512	1.19499	-0.445708	1.6407
17.79	6.63291	1.19613	-0.446155	1.64228
17.8	6.63307	1.19723	-0.446638	1.64387
17.81	6.63818	1.19801	-0.44709	1.6451
17.82	6.64897	1.19889	-0.447503	1.64639
17.83	6.6557	1.20014	-0.447893	1.64804
17.84	6.66087	1.20126	-0.44823	1.64949
17.85	6.66498	1.20193	-0.448515	1.65045
17.86	6.66888	1.20273	-0.44877	1.6515
17.87	6.678	1.20395	-0.44901	1.65296
17.88	6.68979	1.20507	-0.449219	1.65429
17.89	6.69051	1.20596	-0.449422	1.65538
17.9	6.68436	1.20695	-0.449669	1.65661
17.91	6.68959	1.20803	-0.44992	1.65795
17.92	6.70349	1.20901	-0.450148	1.65915
17.93	6.71227	1.20986	-0.45038	1.66024
17.94	6.71689	1.21077	-0.450609	1.66138
17.95	6.71784	1.21192	-0.450844	1.66276
17.96	6.7165	1.21327	-0.451105	1.66437
17.97	6.71984	1.21423	-0.451349	1.66558
17.98	6.72686	1.21485	-0.451572	1.66642
17.99	6.73476	1.21591	-0.451829	1.66774
18	6.73917	1.21707	-0.452097	1.66917
18.01	6.74289	1.2181	-0.452345	1.67045
18.02	6.75148	1.21935	-0.452607	1.67195
18.03	6.75514	1.22041	-0.452891	1.6733
18.04	6.75054	1.22108	-0.453166	1.67425
18.05	6.75227	1.22198	-0.453434	1.67542
18.06	6.75663	1.22312	-0.45371	1.67683
18.07	6.75947	1.22414	-0.454	1.67814
18.08	6.76608	1.22521	-0.454297	1.67951
18.09	6.77076	1.22646	-0.454565	1.68103
18.1	6.77523	1.22734	-0.454787	1.68212
18.11	6.77847	1.22796	-0.454997	1.68295
18.12	6.78124	1.22899	-0.455224	1.68421
18.13	6.78852	1.23024	-0.455463	1.6857
18.14	6.7962	1.23126	-0.455682	1.68694
18.15	6.79928	1.23222	-0.455876	1.68809
18.16	6.79568	1.23301	-0.456073	1.68908
18.17	6.79144	1.23386	-0.456271	1.69013
18.18	6.79568	1.23525	-0.456464	1.69172
18.19	6.80415	1.23645	-0.45664	1.69309
18.2	6.80758	1.23705	-0.456815	1.69386
18.21	6.80879	1.23785	-0.45701	1.69486
18.22	6.81199	1.23904	-0.457213	1.69625
18.23	6.81761	1.24012	-0.457438	1.69756
18.24	6.82328	1.24118	-0.45764	1.69882
18.25	6.82409	1.24214	-0.45782	1.69996
18.26	6.82121	1.24295	-0.458033	1.70099
18.27	6.82294	1.24411	-0.458254	1.70237
18.28	6.83186	1.24532	-0.458468	1.70378
18.29	6.83935	1.24595	-0.458706	1.70465
18.3	6.84206	1.24674	-0.458961	1.7057
18.31	6.84556	1.24813	-0.45921	1.70734
18.32	6.84812	1.24923	-0.459468	1.7087
18.33	6.84979	1.24994	-0.45973	1.70967
18.34	6.85264	1.25099	-0.459966	1.71095
18.35	6.85326	1.25216	-0.460176	1.71234
18.36	6.86069	1.25302	-0.460407	1.71342
18.37	6.87246	1.25404	-0.460651	1.71469
18.38	6.87086	1.25516	-0.460873	1.71603
18.39	6.87462	1.25591	-0.461084	1.71699
18.4	6.88802	1.25695	-0.461287	1.71824
18.41	6.89054	1.25805	-0.461462	1.71952
18.42	6.89257	1.25887	-0.461657	1.72053
18.43	6.90108	1.26008	-0.461874	1.72195
18.44	6.90404	1.26117	-0.462059	1.72323
18.45	6.90599	1.26196	-0.462227	1.72419
18.46	6.90973	1.26308	-0.462396	1.72547
18.47	6.90467	1.26418	-0.462552	1.72673
18.48	6.90589	1.26518	-0.462695	1.72788
18.49	6.92272	1.26631	-0.462835	1.72914
18.5	6.92841	1.26714	-0.462969	1.73011
18.51	6.92342	1.26798	-0.463095	1.73108
18.52	6.92405	1.26919	-0.463227	1.73242
18.53	6.9278	1.27007	-0.463338	1.73341
18.54	6.94114	1.27081	-0.463444	1.73426
18.55	6.95286	1.27211	-0.463589	1.7357
18.56	6.94337	1.27318	-0.463731	1.73691
18.57	6.93637	1.27388	-0.463864	1.73774
18.58	6.94697	1.27501	-0.464026	1.73904
18.59	6.95139	1.2762	-0.464194	1.74039
18.6	6.94819	1.27701	-0.464366	1.74138
18.61	6.95254	1.27795	-0.464567	1.74252
18.62	6.95805	1.27928	-0.46478	1.74406
18.63	6.96057	1.2802	-0.465004	1.7452
18.64	6.96602	1.28106	-0.465253	1.74631
18.65	6.9702	1.28225	-0.465542	1.7478
18.66	6.97372	1.28301	-0.465854	1.74887
18.67	6.9783	1.28395	-0.466164	1.75011
18.68	6.97923	1.28528	-0.466464	1.75174
18.69	6.98078	1.2861	-0.466773	1.75287
18.7	6.98657	1.28703	-0.467108	1.75414
18.71	6.99379	1.28824	-0.467444	1.75569
18.72	7.00101	1.28897	-0.467763	1.75674
18.73	7.00448	1.2898	-0.46809	1.75789
18.74	7.00414	1.29128	-0.468421	1.7597
18.75	7.0054	1.2925	-0.468741	1.76124
18.76	7.00824	1.29309	-0.469058	1.76214
18.77	7.01168	1.29394	-0.469373	1.76331
18.78	7.0157	1.29511	-0.469649	1.76476
18.79	7.01586	1.29612	-0.469876	1.766
18.8	7.01624	1.29718	-0.470092	1.76727
18.81	7.0174	1.29813	-0.470297	1.76842
18.82	7.01455	1.29885	-0.470473	1.76933
18.83	7.01415	1.29978	-0.470634	1.77042
18.84	7.01864	1.301	-0.47078	1.77178
18.85	7.02081	1.30207	-0.470916	1.77298
18.86	7.01698	1.30312	-0.471055	1.77417
18.87	7.01953	1.3042	-0.471157	1.77536
18.88	7.02805	1.30494	-0.471237	1.77618
18.89	7.02616	1.30588	-0.47136	1.77724
18.9	7.02029	1.30728	-0.471467	1.77875
18.91	7.02033	1.30828	-0.471522	1.7798
18.92	7.02347	1.30896	-0.471593	1.78055
18.93	7.02191	1.30996	-0.471687	1.78165
18.94	7.0199	1.31108	-0.47177	1.78285
18.95	7.02095	1.31214	-0.471839	1.78397
18.96	7.01517	1.3132	-0.47191	1.78511
18.97	7.00908	1.31406	-0.471975	1.78603
18.98	7.0111	1.31492	-0.47203	1.78695
18.99	7.01373	1.31623	-0.472085	1.78831
19	7.01496	1.31742	-0.472133	1.78956
19.01	7.01626	1.31811	-0.472208	1.79032
19.02	7.01614	1.31894	-0.472284	1.79122
19.03	7.01719	1.32006	-0.472303	1.79237
19.04	7.02222	1.32116	-0.472341	1.7935
19.05	7.02548	1.32216	-0.472437	1.7946
19.06	7.02278	1.32304	-0.472507	1.79555
19.07	7.02514	1.32405	-0.472553	1.7966
19.08	7.03122	1.32515	-0.472638	1.79779
19.09	7.03316	1.32608	-0.472735	1.79881
19.1	7.03651	1.32701	-0.472806	1.79981
19.11	7.03869	1.32815	-0.472887	1.80104
19.12	7.03775	1.32914	-0.472985	1.80213
19.13	7.03812	1.32996	-0.473069	1.80303
19.14	7.03768	1.33111	-0.473156	1.80427
19.15	7.03926	1.33223	-0.473246	1.80548
19.16	7.04693	1.33298	-0.473329	1.8063
19.17	7.05273	1.33395	-0.473434	1.80738
19.18	7.04978	1.33509	-0.473557	1.80864
19.19	7.04332	1.33613	-0.473659	1.80978
19.2	7.04268	1.3371	-0.473763	1.81087
19.21	7.04546	1.33807	-0.473898	1.81196
19.22	7.04903	1.33914	-0.474026	1.81316
19.23	7.05667	1.34007	-0.474133	1.81421
19.24	7.05813	1.3411	-0.474252	1.81535
19.25	7.05451	1.34218	-0.474395	1.81658
19.26	7.05936	1.34306	-0.474548	1.81761
19.27	7.06505	1.34409	-0.474702	1.81879
19.28	7.0643	1.34516	-0.474856	1.82001
19.29	7.06785	1.34619	-0.475016	1.8212
19.3	7.07603	1.34726	-0.47519	1.82245
19.31	7.07486	1.34824	-0.475349	1.82359
19.32	7.06774	1.34918	-0.475495	1.82468
19.33	7.06845	1.35015	-0.475657	1.82581
19.34	7.07593	1.35125	-0.475824	1.82707
19.35	7.08171	1.35226	-0.476022	1.82828
19.36	7.08481	1.35327	-0.476246	1.82951
19.37	7.09229	1.35434	-0.476444	1.83078
19.38	7.09991	1.35529	-0.476645	1.83193
19.39	7.09889	1.35615	-0.476865	1.83301
19.4	7.10225	1.35712	-0.477076	1.8342
19.41	7.11259	1.35811	-0.477282	1.8354
19.42	7.1145	1.35918	-0.477514	1.83669
19.43	7.11076	1.36037	-0.477761	1.83813
19.44	7.11366	1.36117	-0.477995	1.83917
19.45	7.1212	1.36201	-0.478237	1.84025
19.46	7.12308	1.36316	-0.47846	1.84162
19.47	7.12252	1.36406	-0.478667	1.84272
19.48	7.13195	1.36504	-0.478896	1.84394
19.49	7.14668	1.36631	-0.479117	1.84542
19.5	7.15139	1.36711	-0.479322	1.84643
19.51	7.15395	1.36783	-0.479535	1.84736
19.52	7.16476	1.36918	-0.479744	1.84893
19.53	7.17072	1.37028	-0.479936	1.85022
19.54	7.17196	1.37101	-0.480116	1.85112
19.55	7.1759	1.37206	-0.480286	1.85235
19.56	7.17934	1.37317	-0.480479	1.85364
19.57	7.18132	1.37426	-0.48072	1.85498
19.58	7.18593	1.37525	-0.480939	1.85619
19.59	7.19339	1.37595	-0.481115	1.85707
19.6	7.20143	1.377	-0.481319	1.85832
19.61	7.2064	1.37841	-0.481534	1.85994
19.62	7.20341	1.37931	-0.481736	1.86105
19.63	7.20238	1.37991	-0.48197	1.86188
19.64	7.21023	1.38112	-0.482211	1.86333
19.65	7.21714	1.38248	-0.482447	1.86493
19.66	7.2176	1.3831	-0.482701	1.8658
19.67	7.21881	1.38368	-0.48295	1.86663
19.68	7.22298	1.38509	-0.483176	1.86827
19.69	7.22625	1.38633	-0.48345	1.86978
19.7	7.22931	1.38695	-0.483769	1.87072
19.71	7.23071	1.38797	-0.484055	1.87203
19.72	7.23162	1.38912	-0.484341	1.87346
19.73	7.23814	1.39012	-0.484683	1.8748
19.74	7.24964	1.39143	-0.485033	1.87647
19.75	7.25425	1.39239	-0.485343	1.87773
19.76	7.25511	1.39291	-0.485646	1.87856
19.77	7.26115	1.39382	-0.485972	1.87979
19.78	7.26573	1.39511	-0.486292	1.8814
19.79	7.26823	1.39624	-0.486614	1.88285
19.8	7.27016	1.39725	-0.486935	1.88419
19.81	7.27222	1.39817	-0.487239	1.88541
19.82	7.27736	1.39888	-0.487559	1.88644
19.83	7.28231	1.39986	-0.487876	1.88774
19.84	7.28379	1.40119	-0.488154	1.88934
19.85	7.2844	1.40225	-0.488427	1.89067
19.86	7.28725	1.40319	-0.488708	1.8919
19.87	7.29111	1.40429	-0.488987	1.89328
19.88	7.29538	1.40509	-0.489277	1.89436
19.89	7.30117	1.40578	-0.489561	1.89534
19.9	7.30662	1.40683	-0.489801	1.89663
19.91	7.31114	1.40799	-0.490017	1.89801
19.92	7.3203	1.40918	-0.490214	1.89939
19.93	7.32946	1.41025	-0.490389	1.90064
19.94	7.33033	1.41101	-0.490574	1.90158
19.95	7.32835	1.412	-0.490765	1.90276
19.96	7.32758	1.4132	-0.490938	1.90414
19.97	7.32872	1.41392	-0.491083	1.90501
19.98	7.33544	1.41476	-0.491201	1.90596
[truncated: 13,316 more rows]
