# Supplementary material for: Experimental data on the development of “Post-installed Screw Pullout test” for in-situ investigation of concrete strength
Source: Data Brief. 2020 Aug 22;32:106190. doi: 10.1016/j.dib.2020.106190 (PMC7475196; doi:10.1016/j.dib.2020.106190)
Supplement: Supplementary file 1 — Fig. 1: Load-displacement curves for test set up 1. Fig. 2: Load-displacement curves for test set up 2. Fig. 3: Load-displacement curves for test set up 3. Fig. 4: Load-displacement curves for test set up 4. Fig. 5: Load-displacement curves for test set up 5. Fig. 6: Load-displacement curves for test set up 6. Fig. 7: Load-displacement curves for test set up 7. Fig. 8: Load-displacement curves for test set up 8. Fig. 9: Load-displacement curves for test set up 9. Fig. 10: Load-displacement curves for test set up 10. Fig. 11: Load-displacement curves for test set up 11. Fig. 12: Load-displacement curves for test set up 12. Fig. 13: Load-displacement curves for test set up 13. Fig. 14: Load-displacement curves for test set up 14. Fig. 15: Load-displacement curves for test set up 15. Fig. 16: Load-displacement curves for test set up 16. Fig. 17: Load-displacement curves for test set up 17. Fig. 18: Load-displacement curves for Mix 1 at 7 days. Fig. 19: Load-displacement curves for Mix 1 at 14 days. Fig. 20: Load-displacement curves for Mix 1 at 28 days. Fig. 21: Load-displacement curves for Mix 1 at 100 days. Fig. 22: Load-displacement curves for Mix 2 at 7 days. Fig. 23: Load-displacement curves for Mix 2 at 14 days. Fig. 24: Load-displacement curves for Mix 2 at 28 days. Fig. 25: Load-displacement curves for Mix 2 at 100 days. [file mmc1.zip › Figure 21 - Mix 1 at 100 days.xlsx]

## Sheet: M-1-100-1
Time [s]	Load [kN]	LVDT 1 [mm]	LVDT 2 [mm]	Displacement [mm]
0	0	0	0	0
0.01	0	0	0	0
0.02	-3.2e-05	1.2e-05	-1e-06	1.3e-05
0.03	-0.000894	9.7e-05	-8e-06	0.000105
0.04	-0.004676	0.000249	-2.3e-05	0.000272
0.05	-0.007295	0.000315	-3.1e-05	0.000346
0.06	-0.00605	0.000183	-3e-05	0.000213
0.07	-0.007366	3.8e-05	-3.3e-05	7.1e-05
0.08	-0.006417	9.5e-05	-4.6e-05	0.000141
0.09	-0.001351	0.000155	-3.9e-05	0.000194
0.1	-0.003319	7.8e-05	-3.3e-05	0.000111
0.11	-0.011933	3.4e-05	-4.9e-05	8.3e-05
0.12	-0.01464	0.000153	-4.2e-05	0.000195
0.13	-0.01334	0.000154	-2.8e-05	0.000182
0.14	-0.012463	7.9e-05	-4.1e-05	0.00012
0.15	-0.010668	0.000198	-3.8e-05	0.000236
0.16	-0.012373	0.000299	-2.4e-05	0.000323
0.17	-0.013605	0.000182	-2.5e-05	0.000207
0.18	-0.009685	0.000167	-3.5e-05	0.000202
0.19	-0.004376	0.000276	-4.3e-05	0.000319
0.2	-0.006079	0.000241	-3.2e-05	0.000273
0.21	-0.015311	0.000236	-2.4e-05	0.00026
0.22	-0.01505	0.00028	-3.4e-05	0.000314
0.23	-0.010524	0.00031	-4.8e-05	0.000358
0.24	-0.01207	0.000345	-4.6e-05	0.000391
0.25	-0.007333	0.000257	-4.3e-05	0.0003
0.26	-0.004982	0.000183	-3.8e-05	0.000221
0.27	-0.011044	0.000228	-4.1e-05	0.000269
0.28	-0.013071	0.000276	-6.2e-05	0.000338
0.29	-0.012127	0.000299	-5.8e-05	0.000357
0.3	-0.012392	0.000252	-2.9e-05	0.000281
0.31	-0.015058	0.000174	-1.1e-05	0.000185
0.32	-0.019614	0.000266	-3e-05	0.000296
0.33	-0.019797	0.000295	-5.7e-05	0.000352
0.34	-0.011202	0.000195	-5.1e-05	0.000246
0.35	-0.004578	0.00023	-4.7e-05	0.000277
0.36	-0.009353	0.000227	-5.4e-05	0.000281
0.37	-0.016919	0.000217	-4.8e-05	0.000265
0.38	-0.014522	0.000175	-4e-05	0.000215
0.39	-0.00856	6.5e-05	-3.7e-05	0.000102
0.4	-0.004827	0.000186	-2.4e-05	0.00021
0.41	-0.008297	0.000333	-2.5e-05	0.000358
0.42	-0.014266	0.00023	-5.4e-05	0.000284
0.43	-0.010701	0.000177	-5.8e-05	0.000235
0.44	-0.008858	0.000251	-4.8e-05	0.000299
0.45	-0.00831	0.000259	-5.2e-05	0.000311
0.46	-0.003378	0.000244	-5.6e-05	0.0003
0.47	-0.00698	0.000278	-6e-05	0.000338
0.48	-0.014635	0.000206	-5.5e-05	0.000261
0.49	-0.017195	0.000114	-4.4e-05	0.000158
0.5	-0.017643	0.000159	-5.2e-05	0.000211
0.51	-0.016771	0.000266	-5.8e-05	0.000324
0.52	-0.015087	0.000293	-4.2e-05	0.000335
0.53	-0.015173	0.000233	-3.3e-05	0.000266
0.54	-0.01465	0.000382	-4.8e-05	0.00043
0.55	-0.00836	0.00047	-5.9e-05	0.000529
0.56	-9.9e-05	0.000351	-5.3e-05	0.000404
0.57	0.000158	0.000464	-4.2e-05	0.000506
0.58	-0.001639	0.000459	-3.4e-05	0.000493
0.59	-0.001171	0.000431	-3.6e-05	0.000467
0.6	-0.003397	0.000499	-5e-05	0.000549
0.61	-0.003818	0.000389	-6.4e-05	0.000453
0.62	-0.002307	0.000453	-6.3e-05	0.000516
0.63	-0.00326	0.000525	-5e-05	0.000575
0.64	-0.002608	0.000409	-5.1e-05	0.00046
0.65	-0.001728	0.000359	-5.7e-05	0.000416
0.66	-0.007698	0.000454	-4.9e-05	0.000503
0.67	-0.012388	0.000475	-4.7e-05	0.000522
0.68	-0.009262	0.000338	-6.2e-05	0.0004
0.69	-0.009687	0.00034	-6.7e-05	0.000407
0.7	-0.010987	0.000374	-6.3e-05	0.000437
0.71	-0.006915	0.000425	-6.8e-05	0.000493
0.72	-0.008043	0.000477	-6.7e-05	0.000544
0.73	-0.011606	0.000353	-5.9e-05	0.000412
0.74	-0.009507	0.000307	-5.9e-05	0.000366
0.75	-0.010105	0.000429	-6.1e-05	0.00049
0.76	-0.011862	0.000523	-7e-05	0.000593
0.77	-0.007842	0.000414	-7.5e-05	0.000489
0.78	-0.006562	0.000368	-5e-05	0.000418
0.79	-0.009928	0.000421	-2.9e-05	0.00045
0.8	-0.009327	0.00046	-4.1e-05	0.000501
0.81	-0.002516	0.000482	-5.9e-05	0.000541
0.82	0.000762	0.000346	-5.4e-05	0.0004
0.83	-0.005593	0.000346	-3.9e-05	0.000385
0.84	-0.0104	0.000539	-5.1e-05	0.00059
0.85	-0.009896	0.00038	-6.2e-05	0.000442
0.86	-0.009157	0.00019	-4.9e-05	0.000239
0.87	-0.007265	0.000416	-4.8e-05	0.000464
0.88	-0.010447	0.00057	-6.1e-05	0.000631
0.89	-0.012515	0.00041	-5.4e-05	0.000464
0.9	-0.006671	0.000397	-5.1e-05	0.000448
0.91	-0.004111	0.000489	-5.7e-05	0.000546
0.92	-0.004728	0.000428	-5.3e-05	0.000481
0.93	-0.003653	0.000493	-5.6e-05	0.000549
0.94	-0.005249	0.000538	-7.2e-05	0.00061
0.95	-0.013005	0.000306	-7.6e-05	0.000382
0.96	-0.019078	0.000326	-8e-05	0.000406
0.97	-0.017264	0.000501	-8.3e-05	0.000584
0.98	-0.018104	0.000341	-5.9e-05	0.0004
0.99	-0.01957	0.000331	-4.5e-05	0.000376
1	-0.01285	0.000574	-6.2e-05	0.000636
1.01	-0.012832	0.000474	-6.7e-05	0.000541
1.02	-0.01944	0.000354	-6.1e-05	0.000415
1.03	-0.019174	0.000419	-7e-05	0.000489
1.04	-0.019264	0.000387	-8e-05	0.000467
1.05	-0.019727	0.000365	-6.4e-05	0.000429
1.06	-0.014139	0.000389	-5.6e-05	0.000445
1.07	-0.012792	0.000512	-8.3e-05	0.000595
1.08	-0.014393	0.000508	-9.3e-05	0.000601
1.09	-0.010489	0.000229	-8e-05	0.000309
1.1	-0.010988	0.000304	-7.8e-05	0.000382
1.11	-0.01077	0.000623	-7.3e-05	0.000696
1.12	-0.006236	0.000487	-6.4e-05	0.000551
1.13	-0.010216	0.000253	-6.2e-05	0.000315
1.14	-0.011024	0.000434	-5.3e-05	0.000487
1.15	-0.004164	0.000504	-6.1e-05	0.000565
1.16	-0.007342	0.000354	-8.6e-05	0.00044
1.17	-0.016478	0.000302	-7.4e-05	0.000376
1.18	-0.016463	0.0003	-5.2e-05	0.000352
1.19	-0.012479	0.00037	-6.5e-05	0.000435
1.2	-0.014758	0.000452	-8.2e-05	0.000534
1.21	-0.020659	0.000389	-7.3e-05	0.000462
1.22	-0.020233	0.000422	-6.5e-05	0.000487
1.23	-0.014429	0.000386	-7.6e-05	0.000462
1.24	-0.013136	0.000228	-7.7e-05	0.000305
1.25	-0.011087	0.000334	-6.5e-05	0.000399
1.26	-0.007407	0.000529	-6.7e-05	0.000596
1.27	-0.012586	0.000422	-8.4e-05	0.000506
1.28	-0.016919	0.000171	-8.8e-05	0.000259
1.29	-0.010168	0.000241	-7.4e-05	0.000315
1.3	-0.00996	0.000496	-7.7e-05	0.000573
1.31	-0.017804	0.000414	-7.5e-05	0.000489
1.32	-0.015002	0.000272	-5.7e-05	0.000329
1.33	-0.012233	0.000431	-5.9e-05	0.00049
1.34	-0.021302	0.00044	-6.2e-05	0.000502
1.35	-0.024426	0.000342	-6e-05	0.000402
1.36	-0.015852	0.000342	-7.9e-05	0.000421
1.37	-0.015438	0.000352	-9.8e-05	0.00045
1.38	-0.024374	0.000406	-8.8e-05	0.000494
1.39	-0.027779	0.00036	-7.3e-05	0.000433
1.4	-0.02238	0.000256	-8.3e-05	0.000339
1.41	-0.018144	0.000314	-9.5e-05	0.000409
1.42	-0.021217	0.000396	-7.9e-05	0.000475
1.43	-0.021407	0.000376	-6.3e-05	0.000439
1.44	-0.018525	0.000359	-7.1e-05	0.00043
1.45	-0.020694	0.000263	-6.8e-05	0.000331
1.46	-0.021872	0.000258	-6.3e-05	0.000321
1.47	-0.015448	0.00037	-7.7e-05	0.000447
1.48	-0.016307	0.000392	-9e-05	0.000482
1.49	-0.026603	0.000421	-8e-05	0.000501
1.5	-0.024487	0.000427	-7.1e-05	0.000498
1.51	-0.017751	0.000369	-8.2e-05	0.000451
1.52	-0.024893	0.000369	-7.4e-05	0.000443
1.53	-0.026786	0.000476	-5.9e-05	0.000535
1.54	-0.018268	0.000471	-7.2e-05	0.000543
1.55	-0.020404	0.000373	-8.9e-05	0.000462
1.56	-0.022961	0.00038	-9.4e-05	0.000474
1.57	-0.014431	0.000355	-8.2e-05	0.000437
1.58	-0.013188	0.000347	-6.8e-05	0.000415
1.59	-0.020634	0.000374	-8.2e-05	0.000456
1.6	-0.017604	0.000402	-9.7e-05	0.000499
1.61	-0.010733	0.000369	-9.2e-05	0.000461
1.62	-0.014254	0.000276	-8.6e-05	0.000362
1.63	-0.017198	0.000398	-8.2e-05	0.00048
1.64	-0.014093	0.000355	-7.8e-05	0.000433
1.65	-0.018795	0.000189	-8.2e-05	0.000271
1.66	-0.02675	0.000354	-7.9e-05	0.000433
1.67	-0.026206	0.000317	-6.5e-05	0.000382
1.68	-0.02147	0.000175	-5.7e-05	0.000232
1.69	-0.016835	0.000333	-6e-05	0.000393
1.7	-0.013533	0.000337	-8e-05	0.000417
1.71	-0.013225	0.000135	-8.8e-05	0.000223
1.72	-0.018775	0.000246	-7.3e-05	0.000319
1.73	-0.02362	0.000453	-8.6e-05	0.000539
1.74	-0.01815	0.000335	-0.000107	0.000442
1.75	-0.010767	0.000226	-9.8e-05	0.000324
1.76	-0.012939	0.000413	-9.4e-05	0.000507
1.77	-0.01808	0.000374	-9.4e-05	0.000468
1.78	-0.018424	0.000113	-9.1e-05	0.000204
1.79	-0.020098	0.000233	-9.4e-05	0.000327
1.8	-0.02144	0.000486	-8.2e-05	0.000568
1.81	-0.017559	0.000375	-7.1e-05	0.000446
1.82	-0.01267	0.000241	-7.1e-05	0.000312
1.83	-0.01312	0.000191	-6.4e-05	0.000255
1.84	-0.012665	0.000219	-7.4e-05	0.000293
1.85	-0.007997	0.000302	-0.000106	0.000408
1.86	-0.012867	0.000295	-0.000115	0.00041
1.87	-0.015918	0.000413	-0.000103	0.000516
1.88	-0.009249	0.000324	-9.2e-05	0.000416
1.89	-0.011864	7.4e-05	-9.8e-05	0.000172
1.9	-0.015959	0.000227	-0.000103	0.00033
1.91	-0.011954	0.000371	-8.7e-05	0.000458
1.92	-0.011835	0.000299	-7.6e-05	0.000375
1.93	-0.011825	0.00027	-9e-05	0.00036
1.94	-0.007279	0.000335	-9.5e-05	0.00043
1.95	-0.008429	0.000399	-7.8e-05	0.000477
1.96	-0.012488	0.000276	-8.3e-05	0.000359
1.97	-0.008967	0.000161	-0.000109	0.00027
1.98	-0.007963	0.000295	-9.3e-05	0.000388
1.99	-0.011045	0.000441	-7.5e-05	0.000516
2	-0.011024	0.00034	-9.8e-05	0.000438
2.01	-0.012926	0.000218	-9.3e-05	0.000311
2.02	-0.017652	0.000215	-7.4e-05	0.000289
2.03	-0.015528	0.000329	-0.000102	0.000431
2.04	-0.009559	0.000435	-0.000116	0.000551
2.05	-0.012082	0.00032	-0.000102	0.000422
2.06	-0.017667	0.000223	-9.9e-05	0.000322
2.07	-0.017142	0.000248	-8.7e-05	0.000335
2.08	-0.01748	0.00038	-7.6e-05	0.000456
2.09	-0.017059	0.000539	-8.9e-05	0.000628
2.1	-0.011777	0.00028	-9.5e-05	0.000375
2.11	-0.010951	3.7e-05	-9e-05	0.000127
2.12	-0.015239	0.000391	-0.000108	0.000499
2.13	-0.019869	0.000605	-0.00011	0.000715
2.14	-0.017334	0.00031	-8.7e-05	0.000397
2.15	-0.00938	0.000135	-0.000101	0.000236
2.16	-0.009809	0.000415	-9.9e-05	0.000514
2.17	-0.010732	0.000516	-7.1e-05	0.000587
2.18	-0.004707	0.000295	-9.3e-05	0.000388
2.19	-0.005487	0.000275	-0.000114	0.000389
2.2	-0.00736	0.000285	-9.4e-05	0.000379
2.21	-0.005699	0.000315	-9.3e-05	0.000408
2.22	-0.010581	0.000341	-0.000103	0.000444
2.23	-0.012023	0.000313	-8.9e-05	0.000402
2.24	-0.004177	0.000363	-7.9e-05	0.000442
2.25	-0.003535	0.000376	-8.6e-05	0.000462
2.26	-0.00595	0.00024	-9.8e-05	0.000338
2.27	-0.000978	0.000203	-9.7e-05	0.0003
2.28	-0.00309	0.000396	-8.8e-05	0.000484
2.29	-0.005953	0.000394	-9.2e-05	0.000486
2.3	0.000968	0.000265	-0.000106	0.000371
2.31	-0.001378	0.000347	-0.000109	0.000456
2.32	-0.009545	0.000301	-0.000108	0.000409
2.33	-0.007188	0.000226	-0.00011	0.000336
2.34	-0.003798	0.000429	-9.5e-05	0.000524
2.35	-0.006959	0.000402	-8.1e-05	0.000483
2.36	-0.007879	0.000213	-8.8e-05	0.000301
2.37	-0.001207	0.000364	-0.000104	0.000468
2.38	8e-05	0.000446	-0.000109	0.000555
2.39	-0.008615	0.000289	-9.4e-05	0.000383
2.4	-0.011058	0.000304	-9.6e-05	0.0004
2.41	-0.005487	0.000424	-0.000107	0.000531
2.42	-0.004757	0.000444	-9.1e-05	0.000535
2.43	-0.009845	0.000263	-8.8e-05	0.000351
2.44	-0.01285	0.00031	-0.000112	0.000422
2.45	-0.01213	0.000502	-0.000112	0.000614
2.46	-0.010392	0.000347	-0.000103	0.00045
2.47	-0.009121	0.000284	-0.000112	0.000396
2.48	-0.006947	0.000343	-0.000111	0.000454
2.49	-0.004064	0.000313	-0.000103	0.000416
2.5	-0.004979	0.00038	-0.000106	0.000486
2.51	-0.009729	0.000358	-0.000112	0.00047
2.52	-0.010529	0.000262	-0.000101	0.000363
2.53	-0.008542	0.000327	-9.7e-05	0.000424
2.54	-0.006771	0.000433	-0.000102	0.000535
2.55	-0.005009	0.000397	-0.000106	0.000503
2.56	-0.003589	0.000305	-0.000112	0.000417
2.57	-0.001534	0.00046	-0.000111	0.000571
2.58	-0.000542	0.000444	-0.000116	0.00056
2.59	-0.00091	0.000305	-0.000131	0.000436
2.6	-0.004675	0.000298	-0.000121	0.000419
2.61	-0.007359	0.00022	-7.8e-05	0.000298
2.62	-0.001294	0.000383	-8.1e-05	0.000464
2.63	-3.2e-05	0.000492	-0.000124	0.000616
2.64	-0.008398	0.000291	-0.000123	0.000414
2.65	-0.010813	0.000332	-0.000102	0.000434
2.66	-0.010838	0.00037	-0.00011	0.00048
2.67	-0.011183	0.000266	-0.000118	0.000384
2.68	-0.008543	0.000333	-0.000104	0.000437
2.69	-0.009455	0.000429	-9.8e-05	0.000527
2.7	-0.011027	0.00032	-0.000112	0.000432
2.71	-0.009934	0.000239	-0.000117	0.000356
2.72	-0.013232	0.000449	-0.000106	0.000555
2.73	-0.013895	0.000418	-0.000109	0.000527
2.74	-0.004725	0.000326	-0.000126	0.000452
2.75	-0.000734	0.000426	-0.000131	0.000557
2.76	-0.003131	0.000319	-0.000115	0.000434
2.77	-0.001891	0.000301	-0.000102	0.000403
2.78	-0.002116	0.000504	-0.000118	0.000622
2.79	-0.005562	0.000512	-0.000124	0.000636
2.8	-0.007088	0.000399	-0.000108	0.000507
2.81	-0.005531	0.000449	-0.000116	0.000565
2.82	-0.002873	0.00038	-0.000123	0.000503
2.83	-0.003392	0.000239	-0.000111	0.00035
2.84	-0.007456	0.000418	-0.000123	0.000541
2.85	-0.010138	0.000406	-0.00013	0.000536
2.86	-0.008118	0.000291	-0.000107	0.000398
2.87	-0.008328	0.000469	-9.7e-05	0.000566
2.88	-0.01535	0.000481	-0.000106	0.000587
2.89	-0.012678	0.000391	-0.000114	0.000505
2.9	-0.005124	0.0004	-0.000122	0.000522
2.91	-0.008962	0.000354	-0.000133	0.000487
2.92	-0.010954	0.000362	-0.000133	0.000495
2.93	-0.007178	0.000472	-0.000122	0.000594
2.94	-0.002734	0.000394	-0.000122	0.000516
2.95	0.003049	0.000355	-0.000131	0.000486
2.96	0.001606	0.000534	-0.000116	0.00065
2.97	-0.006427	0.000429	-0.0001	0.000529
2.98	-0.008035	0.000394	-0.000115	0.000509
2.99	-0.002593	0.00042	-0.00012	0.00054
3	-0.003095	0.000244	-0.00011	0.000354
3.01	-0.012397	0.000418	-0.000114	0.000532
3.02	-0.020523	0.000491	-0.000119	0.00061
3.03	-0.019815	0.000207	-0.000121	0.000328
3.04	-0.014863	0.000279	-0.000128	0.000407
3.05	-0.012263	0.000525	-0.000112	0.000637
3.06	-0.015469	0.000342	-0.0001	0.000442
3.07	-0.019567	0.000221	-0.00012	0.000341
3.08	-0.016453	0.000489	-0.000131	0.00062
3.09	-0.010387	0.000445	-0.00013	0.000575
3.1	-0.005717	0.000204	-0.000125	0.000329
3.11	-0.005366	0.000405	-0.000128	0.000533
3.12	-0.009724	0.000469	-0.000141	0.00061
3.13	-0.01248	0.000293	-0.000119	0.000412
3.14	-0.010484	0.00038	-0.000105	0.000485
3.15	-0.003229	0.000516	-0.000127	0.000643
3.16	0.002076	0.000382	-0.000126	0.000508
3.17	-0.002881	0.000235	-0.000118	0.000353
3.18	-0.006954	0.000406	-0.000128	0.000534
3.19	-0.005398	0.000509	-0.000126	0.000635
3.2	-0.007123	0.000389	-0.000125	0.000514
3.21	-0.00969	0.000333	-0.000131	0.000464
3.22	-0.008916	0.000392	-0.000128	0.00052
3.23	-0.012206	0.000501	-0.000131	0.000632
3.24	-0.017193	0.000377	-0.000123	0.0005
3.25	-0.01637	0.000293	-0.000111	0.000404
3.26	-0.008349	0.000397	-0.000128	0.000525
3.27	-0.003879	0.000352	-0.000137	0.000489
3.28	-0.010536	0.000305	-0.000122	0.000427
3.29	-0.009753	0.000451	-0.000125	0.000576
3.3	-0.001138	0.000508	-0.000147	0.000655
3.31	-0.009134	0.000307	-0.000154	0.000461
3.32	-0.018267	0.000361	-0.000141	0.000502
3.33	-0.008161	0.000467	-0.000121	0.000588
3.34	-0.007692	0.000288	-0.000114	0.000402
3.35	-0.020831	0.000328	-0.000109	0.000437
3.36	-0.013342	0.000492	-0.000116	0.000608
3.37	-0.000872	0.000431	-0.000138	0.000569
3.38	-0.007259	0.000284	-0.00014	0.000424
3.39	-0.011998	0.000274	-0.000132	0.000406
3.4	-0.013182	0.000484	-0.000133	0.000617
3.41	-0.01796	0.000428	-0.000125	0.000553
3.42	-0.015513	0.000271	-0.000135	0.000406
3.43	-0.005699	0.000399	-0.000148	0.000547
3.44	-0.002542	0.000497	-0.000147	0.000644
3.45	-0.006009	0.000367	-0.000153	0.00052
3.46	-0.009148	0.000369	-0.000144	0.000513
3.47	-0.009028	0.000451	-0.000142	0.000593
3.48	-0.002038	0.000337	-0.00015	0.000487
3.49	0.000468	0.000435	-0.000131	0.000566
3.5	-0.006577	0.000493	-0.000126	0.000619
3.51	-0.009663	0.000356	-0.000137	0.000493
3.52	-0.004218	0.000453	-0.000145	0.000598
3.53	-0.004216	0.000421	-0.000149	0.00057
3.54	-0.013611	0.000265	-0.00014	0.000405
3.55	-0.016631	0.000355	-0.000154	0.000509
3.56	-0.010834	0.000427	-0.000168	0.000595
3.57	-0.0063	0.000503	-0.00014	0.000643
3.58	-0.004444	0.000567	-0.000132	0.000699
3.59	-0.006658	0.000412	-0.000152	0.000564
3.6	-0.011256	0.000352	-0.00013	0.000482
3.61	-0.01383	0.000435	-0.000116	0.000551
3.62	-0.011	0.000421	-0.000139	0.00056
3.63	-0.012337	0.000432	-0.00013	0.000562
3.64	-0.016088	0.000491	-0.000106	0.000597
3.65	-0.011171	0.000342	-0.000131	0.000473
3.66	-0.007752	0.0003	-0.000162	0.000462
3.67	-0.011427	0.000422	-0.000149	0.000571
3.68	-0.010719	0.000406	-0.000124	0.00053
3.69	-0.004905	0.000334	-0.000133	0.000467
3.7	-0.005869	0.000359	-0.000144	0.000503
3.71	-0.006924	0.000462	-0.000136	0.000598
3.72	-0.000697	0.000462	-0.000136	0.000598
3.73	-0.002599	0.000443	-0.000149	0.000592
3.74	-0.0102	0.000417	-0.000137	0.000554
3.75	-0.007776	0.000354	-0.000124	0.000478
3.76	-0.005591	0.00039	-0.000138	0.000528
3.77	-0.008326	0.00039	-0.000131	0.000521
3.78	-0.00352	0.00027	-0.00012	0.00039
3.79	0.006416	0.000446	-0.000137	0.000583
3.8	0.006265	0.000543	-0.000143	0.000686
3.81	-0.003748	0.000302	-0.000139	0.000441
3.82	-0.008376	0.000352	-0.000139	0.000491
3.83	-0.006653	0.000473	-0.000134	0.000607
3.84	-0.003113	0.000331	-0.000136	0.000467
3.85	-9.5e-05	0.00044	-0.000142	0.000582
3.86	-0.002291	0.000571	-0.00014	0.000711
3.87	-0.003611	0.000279	-0.000138	0.000417
3.88	0.001115	0.000214	-0.000143	0.000357
3.89	0.00407	0.000472	-0.000143	0.000615
3.9	0.002448	0.000533	-0.000135	0.000668
3.91	0.001596	0.000397	-0.000152	0.000549
3.92	0.004357	0.000244	-0.000153	0.000397
3.93	0.009414	0.00034	-0.000126	0.000466
3.94	0.009198	0.000425	-0.00014	0.000565
3.95	0.004443	0.000321	-0.00016	0.000481
3.96	-0.000136	0.00042	-0.000143	0.000563
3.97	-0.002105	0.000377	-0.000137	0.000514
3.98	0.00183	0.00037	-0.000149	0.000519
3.99	0.005825	0.00054	-0.000147	0.000687
4	0.005439	0.000323	-0.000144	0.000467
4.01	0.002882	0.000258	-0.000155	0.000413
4.02	-0.00026	0.000483	-0.000159	0.000642
4.03	-0.000189	0.000398	-0.000166	0.000564
4.04	0.002628	0.000362	-0.000172	0.000534
4.05	0.002856	0.00054	-0.000162	0.000702
4.06	0.005273	0.000406	-0.000151	0.000557
4.07	0.004607	0.00026	-0.000143	0.000403
4.08	-0.003887	0.000468	-0.00015	0.000618
4.09	-0.007866	0.00055	-0.000148	0.000698
4.1	-0.003984	0.000347	-0.000146	0.000493
4.11	0.001919	0.000328	-0.000171	0.000499
4.12	0.003749	0.000439	-0.000172	0.000611
4.13	0.002138	0.000414	-0.00014	0.000554
4.14	0.000737	0.000466	-0.000139	0.000605
4.15	0.002804	0.000444	-0.000148	0.000592
4.16	0.008293	0.000279	-0.000137	0.000416
4.17	0.008956	0.000358	-0.000143	0.000501
4.18	0.002465	0.000528	-0.000154	0.000682
4.19	-0.000503	0.000421	-0.000158	0.000579
4.2	0.000753	0.000354	-0.000171	0.000525
4.21	-0.000435	0.000387	-0.000164	0.000551
4.22	-0.001318	0.000371	-0.000156	0.000527
4.23	0.000565	0.000489	-0.00017	0.000659
4.24	0.001459	0.000535	-0.000168	0.000703
4.25	0.004606	0.000422	-0.000159	0.000581
4.26	0.006134	0.000401	-0.000147	0.000548
4.27	0.001499	0.000449	-0.00013	0.000579
4.28	-0.000991	0.000414	-0.000132	0.000546
4.29	0.002689	0.000407	-0.000151	0.000558
4.3	0.002487	0.000482	-0.000155	0.000637
4.31	0.002503	0.000425	-0.000146	0.000571
4.32	0.011464	0.000322	-0.000147	0.000469
4.33	0.012591	0.000512	-0.000159	0.000671
4.34	0.006532	0.000608	-0.000167	0.000775
4.35	0.000882	0.000389	-0.000174	0.000563
4.36	-0.004947	0.000287	-0.000171	0.000458
4.37	-0.002535	0.000434	-0.000152	0.000586
4.38	-4e-05	0.000462	-0.000156	0.000618
4.39	-0.002526	0.000389	-0.000179	0.000568
4.4	-0.000292	0.000406	-0.000161	0.000567
4.41	-0.001741	0.000498	-0.000143	0.000641
4.42	-0.007179	0.000446	-0.000155	0.000601
4.43	-0.002895	0.000276	-0.000144	0.00042
4.44	0.005113	0.000299	-0.000141	0.00044
4.45	0.004633	0.000352	-0.000161	0.000513
4.46	-0.002143	0.000351	-0.000158	0.000509
4.47	-0.002794	0.000587	-0.000155	0.000742
4.48	0.002213	0.000521	-0.000159	0.00068
4.49	0.002608	0.000256	-0.000177	0.000433
4.5	0.001423	0.000434	-0.000192	0.000626
4.51	-0.000776	0.000524	-0.000167	0.000691
4.52	-0.000788	0.000363	-0.000145	0.000508
4.53	0.003743	0.000451	-0.000147	0.000598
4.54	0.002467	0.000495	-0.000152	0.000647
4.55	0.001514	0.000393	-0.000174	0.000567
4.56	0.005371	0.000386	-0.000186	0.000572
4.57	0.00447	0.000331	-0.000163	0.000494
4.58	-7e-05	0.000335	-0.000143	0.000478
4.59	0.001913	0.000433	-0.000162	0.000595
4.6	0.003919	0.000409	-0.000185	0.000594
4.61	-0.002587	0.0003	-0.000175	0.000475
4.62	-0.004549	0.000317	-0.00017	0.000487
4.63	0.000282	0.00046	-0.000172	0.000632
4.64	-0.001894	0.000479	-0.000155	0.000634
4.65	-0.005881	0.000389	-0.000146	0.000535
4.66	-0.004324	0.000484	-0.000167	0.000651
4.67	-0.003134	0.00051	-0.000172	0.000682
4.68	-0.00125	0.000464	-0.000158	0.000622
4.69	0.001707	0.000475	-0.000168	0.000643
4.7	0.000665	0.000342	-0.000182	0.000524
4.71	-0.00105	0.00037	-0.000169	0.000539
4.72	-0.002948	0.000505	-0.00016	0.000665
4.73	-0.006153	0.000338	-0.000174	0.000512
4.74	-0.001734	0.000223	-0.000185	0.000408
4.75	0.005543	0.000468	-0.000182	0.00065
4.76	0.004272	0.000619	-0.000161	0.00078
4.77	0.001416	0.000559	-0.000147	0.000706
4.78	-0.001612	0.000432	-0.000164	0.000596
4.79	-0.005591	0.000319	-0.000178	0.000497
4.8	0.000147	0.00038	-0.000175	0.000555
4.81	0.003733	0.0004	-0.000172	0.000572
4.82	-0.000918	0.000384	-0.000176	0.00056
4.83	-0.000226	0.000434	-0.000181	0.000615
4.84	0.003868	0.000348	-0.000167	0.000515
4.85	0.003381	0.000479	-0.000164	0.000643
4.86	-2.5e-05	0.000629	-0.000172	0.000801
4.87	-0.004307	0.000452	-0.000154	0.000606
4.88	-0.008615	0.000379	-0.000146	0.000525
4.89	-0.007189	0.000378	-0.000161	0.000539
4.9	-0.001844	0.000409	-0.000169	0.000578
4.91	-0.003127	0.000575	-0.000181	0.000756
4.92	-0.005351	0.0004	-0.000184	0.000584
4.93	-0.005267	0.000303	-0.000163	0.000466
4.94	-0.007581	0.000546	-0.000157	0.000703
4.95	-0.006189	0.000458	-0.000183	0.000641
4.96	-0.001444	0.000324	-0.000171	0.000495
4.97	-0.001755	0.000526	-0.000142	0.000668
4.98	-0.004506	0.000468	-0.00017	0.000638
4.99	-0.001077	0.000437	-0.000205	0.000642
5	0.00021	0.000563	-0.000177	0.00074
5.01	-0.002594	0.0004	-0.000151	0.000551
5.02	-0.000572	0.000366	-0.000169	0.000535
5.03	-0.000363	0.000517	-0.000175	0.000692
5.04	-0.003496	0.000455	-0.000161	0.000616
5.05	-0.005205	0.00036	-0.000166	0.000526
5.06	-0.00692	0.000435	-0.000169	0.000604
5.07	-0.007665	0.00055	-0.000174	0.000724
5.08	-0.007304	0.0005	-0.00018	0.00068
5.09	-0.008962	0.000473	-0.000169	0.000642
5.1	-0.01443	0.00042	-0.000168	0.000588
5.11	-0.019575	0.000361	-0.000174	0.000535
5.12	-0.017161	0.000418	-0.00017	0.000588
5.13	-0.010918	0.00051	-0.000162	0.000672
5.14	-0.007383	0.00057	-0.000165	0.000735
5.15	-0.00505	0.000426	-0.000174	0.0006
5.16	-0.000383	0.000444	-0.00017	0.000614
5.17	0.004057	0.000606	-0.000168	0.000774
5.18	0.00265	0.000346	-0.000177	0.000523
5.19	-0.000775	0.000284	-0.000182	0.000466
5.2	-0.00266	0.00067	-0.000182	0.000852
5.21	-0.005828	0.00053	-0.000188	0.000718
5.22	-0.007739	0.00016	-0.00018	0.00034
5.23	-0.005281	0.000428	-0.000174	0.000602
5.24	-0.005215	0.000538	-0.000166	0.000704
5.25	-0.010288	0.000303	-0.000151	0.000454
5.26	-0.010408	0.000416	-0.000159	0.000575
5.27	-0.00676	0.000461	-0.000186	0.000647
5.28	-0.008381	0.000354	-0.000189	0.000543
5.29	-0.004474	0.000427	-0.000172	0.000599
5.3	0.005775	0.000478	-0.000181	0.000659
5.31	0.002507	0.000528	-0.000183	0.000711
5.32	-0.007526	0.000472	-0.000154	0.000626
5.33	-0.004833	0.00042	-0.00016	0.00058
5.34	0.002724	0.000474	-0.000199	0.000673
5.35	0.005477	0.000438	-0.000193	0.000631
5.36	0.003591	0.000466	-0.000167	0.000633
5.37	-0.001353	0.000425	-0.000167	0.000592
5.38	-0.006079	0.000393	-0.000185	0.000578
5.39	-0.003558	0.000501	-0.000201	0.000702
5.4	0.000115	0.000527	-0.000188	0.000715
5.41	-0.003411	0.000461	-0.000183	0.000644
5.42	-0.00427	0.000383	-0.000203	0.000586
5.43	0.001177	0.000408	-0.000205	0.000613
5.44	0.003919	0.000471	-0.000186	0.000657
5.45	0.000467	0.000426	-0.000175	0.000601
5.46	-0.000828	0.000353	-0.000171	0.000524
5.47	-0.002628	0.000471	-0.000166	0.000637
5.48	-0.009281	0.00054	-0.000172	0.000712
5.49	-0.008669	0.000368	-0.000202	0.00057
5.5	-0.002408	0.000335	-0.000214	0.000549
5.51	-0.004156	0.000533	-0.000178	0.000711
5.52	-0.006964	0.000521	-0.000155	0.000676
5.53	-0.000563	0.000462	-0.000178	0.00064
5.54	0.004079	0.000399	-0.000193	0.000592
5.55	0.003144	0.000388	-0.000176	0.000564
5.56	0.002071	0.000477	-0.000169	0.000646
5.57	-0.004689	0.000431	-0.000182	0.000613
5.58	-0.008138	0.000398	-0.000184	0.000582
5.59	-0.003087	0.000405	-0.000179	0.000584
5.6	-0.004647	0.000378	-0.000186	0.000564
5.61	-0.00376	0.000456	-0.000198	0.000654
5.62	0.003536	0.000609	-0.000183	0.000792
5.63	0.00039	0.000493	-0.000165	0.000658
5.64	-0.004159	0.000277	-0.000183	0.00046
5.65	0.000419	0.000397	-0.000213	0.00061
5.66	0.00334	0.000475	-0.000213	0.000688
5.67	0.005836	0.00037	-0.000186	0.000556
5.68	0.008282	0.000465	-0.000175	0.00064
5.69	0.003127	0.00056	-0.000197	0.000757
5.7	0.003203	0.000458	-0.000196	0.000654
5.71	0.00823	0.000308	-0.000172	0.00048
5.72	0.001695	0.000352	-0.000178	0.00053
5.73	-0.006666	0.000521	-0.000205	0.000726
5.74	-0.003344	0.00048	-0.000194	0.000674
5.75	0.003826	0.000426	-0.00017	0.000596
5.76	0.000167	0.00054	-0.000189	0.000729
5.77	-0.00652	0.000474	-0.00021	0.000684
5.78	-0.001708	0.00037	-0.000206	0.000576
5.79	0.003137	0.00036	-0.0002	0.00056
5.8	0.004932	0.000369	-0.000187	0.000556
5.81	0.006392	0.000456	-0.000181	0.000637
5.82	0.00203	0.000473	-0.000186	0.000659
5.83	0.000452	0.000435	-0.000195	0.00063
5.84	0.007996	0.000464	-0.000211	0.000675
5.85	0.012005	0.000537	-0.000204	0.000741
5.86	0.005769	0.0005	-0.000184	0.000684
5.87	0.001638	0.000399	-0.000201	0.0006
5.88	0.007034	0.000369	-0.000222	0.000591
5.89	0.008023	0.000496	-0.000189	0.000685
5.9	0.003381	0.000548	-0.000168	0.000716
5.91	0.007848	0.00038	-0.000197	0.000577
5.92	0.014342	0.000475	-0.000204	0.000679
5.93	0.012058	0.000546	-0.000176	0.000722
5.94	0.009601	0.000378	-0.000175	0.000553
5.95	0.007493	0.00043	-0.000201	0.000631
5.96	0.001287	0.000548	-0.000198	0.000746
5.97	-0.001358	0.000498	-0.000182	0.00068
5.98	0.001312	0.000336	-0.000191	0.000527
5.99	0.004544	0.000368	-0.000203	0.000571
6	0.004859	0.000511	-0.000194	0.000705
6.01	-0.000899	0.000493	-0.00018	0.000673
6.02	-0.00923	0.000498	-0.000182	0.00068
6.03	-0.011258	0.000402	-0.000196	0.000598
6.04	-0.001045	0.000333	-0.000197	0.00053
6.05	0.004591	0.00046	-0.000205	0.000665
6.06	-0.002702	0.000465	-0.000205	0.00067
6.07	-0.004033	0.000462	-0.000186	0.000648
6.08	0.001532	0.000465	-0.000196	0.000661
6.09	-0.001199	0.000342	-0.000214	0.000556
6.1	-0.005973	0.000456	-0.000199	0.000655
6.11	-0.001267	0.000583	-0.000191	0.000774
6.12	0.003506	0.000432	-0.000209	0.000641
6.13	-0.000885	0.000376	-0.000201	0.000577
6.14	-0.005482	0.000544	-0.000192	0.000736
6.15	-0.003844	0.00054	-0.000214	0.000754
6.16	-0.003067	0.000412	-0.00021	0.000622
6.17	-0.004776	0.000462	-0.000183	0.000645
6.18	-0.002928	0.000457	-0.000196	0.000653
6.19	0.001705	0.000389	-0.000214	0.000603
6.2	0.004594	0.000468	-0.000197	0.000665
6.21	0.002372	0.000493	-0.000187	0.00068
6.22	-0.000567	0.000368	-0.00021	0.000578
6.23	0.001985	0.000454	-0.000217	0.000671
6.24	0.00682	0.000602	-0.000196	0.000798
6.25	0.009443	0.000418	-0.000188	0.000606
6.26	0.008798	0.00043	-0.000204	0.000634
6.27	0.007866	0.000556	-0.000212	0.000768
6.28	0.00847	0.000356	-0.000202	0.000558
6.29	0.008848	0.000287	-0.00021	0.000497
6.3	0.007999	0.000486	-0.00023	0.000716
6.31	0.004691	0.000518	-0.000208	0.000726
6.32	0.002625	0.000384	-0.00019	0.000574
6.33	0.002223	0.000375	-0.000214	0.000589
6.34	0.000185	0.000556	-0.000212	0.000768
6.35	0.003619	0.000574	-0.00019	0.000764
6.36	0.010436	0.000368	-0.000201	0.000569
6.37	0.007745	0.000381	-0.000226	0.000607
6.38	0.00388	0.000473	-0.00023	0.000703
6.39	0.008231	0.000498	-0.000211	0.000709
6.4	0.007177	0.000521	-0.000199	0.00072
6.41	0.003766	0.00052	-0.000209	0.000729
6.42	0.010911	0.000451	-0.000206	0.000657
6.43	0.015798	0.000307	-0.000203	0.00051
6.44	0.010086	0.000343	-0.000215	0.000558
6.45	0.009376	0.000526	-0.000213	0.000739
6.46	0.012014	0.000437	-0.000197	0.000634
6.47	0.009447	0.000324	-0.00019	0.000514
6.48	0.008739	0.000511	-0.000202	0.000713
6.49	0.010403	0.000612	-0.000228	0.00084
6.5	0.006063	0.000742	-0.000239	0.000981
6.51	-0.001021	0.001373	-0.000217	0.00159
6.52	-0.002877	0.002086	-0.000211	0.002297
6.53	0.00304	0.002453	-0.00023	0.002683
6.54	0.013879	0.002885	-0.000213	0.003098
6.55	0.017989	0.003386	-0.000187	0.003573
6.56	0.012681	0.003706	-0.000195	0.003901
6.57	0.01701	0.004382	-0.000201	0.004583
6.58	0.027019	0.005291	-0.000203	0.005494
6.59	0.0285	0.005948	-0.000207	0.006155
6.6	0.033518	0.006718	-0.000199	0.006917
6.61	0.047369	0.007844	-0.000195	0.008039
6.62	0.056786	0.008851	-0.000192	0.009043
6.63	0.057575	0.009635	-0.00019	0.009825
6.64	0.059751	0.010595	-0.000207	0.010802
6.65	0.064358	0.011599	-0.000223	0.011822
6.66	0.062172	0.01249	-0.000208	0.012698
6.67	0.062268	0.013552	-0.000197	0.013749
6.68	0.075273	0.014571	-0.000218	0.014789
6.69	0.08639	0.015438	-0.000234	0.015672
6.7	0.089142	0.016497	-0.000217	0.016714
6.71	0.094384	0.017557	-0.000226	0.017783
6.72	0.097734	0.018529	-0.00025	0.018779
6.73	0.097592	0.019605	-0.000229	0.019834
6.74	0.105206	0.020508	-0.000211	0.020719
6.75	0.118154	0.02148	-0.000236	0.021716
6.76	0.124052	0.022645	-0.000254	0.022899
6.77	0.122413	0.023562	-0.000248	0.02381
6.78	0.122625	0.024443	-0.000253	0.024696
6.79	0.129786	0.025591	-0.000267	0.025858
6.8	0.14023	0.026653	-0.000277	0.02693
6.81	0.146983	0.027628	-0.000284	0.027912
6.82	0.148665	0.028724	-0.000295	0.029019
6.83	0.153337	0.029704	-0.000311	0.030015
6.84	0.161126	0.030582	-0.000345	0.030927
6.85	0.164962	0.03165	-0.000436	0.032086
6.86	0.169476	0.032895	-0.000652	0.033547
6.87	0.180352	0.033933	-0.001074	0.035007
6.88	0.190109	0.034878	-0.001856	0.036734
6.89	0.191773	0.035941	-0.00299	0.038931
6.9	0.190291	0.036866	-0.00412	0.040986
6.91	0.19387	0.037851	-0.00504	0.042891
6.92	0.202643	0.03903	-0.00589	0.04492
6.93	0.216188	0.039933	-0.006658	0.046591
6.94	0.221536	0.04087	-0.007247	0.048117
6.95	0.21414	0.042151	-0.00777	0.049921
6.96	0.215643	0.043201	-0.008291	0.051492
6.97	0.229607	0.044056	-0.008773	0.052829
6.98	0.234625	0.045195	-0.00924	0.054435
6.99	0.231862	0.046312	-0.009719	0.056031
7	0.239736	0.047144	-0.010183	0.057327
7.01	0.247367	0.04819	-0.010634	0.058824
7.02	0.247721	0.049305	-0.011076	0.060381
7.03	0.253442	0.050217	-0.011513	0.06173
7.04	0.260413	0.051328	-0.011979	0.063307
7.05	0.264961	0.052366	-0.012436	0.064802
7.06	0.270951	0.053112	-0.012856	0.065968
7.07	0.276336	0.05422	-0.013302	0.067522
7.08	0.28076	0.055467	-0.013787	0.069254
7.09	0.287272	0.056329	-0.014235	0.070564
7.1	0.29373	0.057347	-0.014615	0.071962
7.11	0.298128	0.058541	-0.015002	0.073543
7.12	0.30039	0.059409	-0.015433	0.074842
7.13	0.302518	0.060254	-0.01587	0.076124
7.14	0.307806	0.061396	-0.016266	0.077662
7.15	0.317123	0.062429	-0.016632	0.079061
7.16	0.327854	0.063347	-0.017022	0.080369
7.17	0.331496	0.064386	-0.017435	0.081821
7.18	0.329859	0.06548	-0.017895	0.083375
7.19	0.33722	0.066551	-0.018372	0.084923
7.2	0.352731	0.067599	-0.018758	0.086357
7.21	0.359163	0.068554	-0.019136	0.08769
7.22	0.358656	0.069569	-0.019568	0.089137
7.23	0.363868	0.070756	-0.019954	0.09071
7.24	0.368187	0.071743	-0.020303	0.092046
7.25	0.371451	0.072548	-0.020653	0.093201
7.26	0.380128	0.073667	-0.020984	0.094651
7.27	0.388225	0.074776	-0.021334	0.09611
7.28	0.390378	0.075575	-0.021695	0.09727
7.29	0.39033	0.076602	-0.022076	0.098678
7.3	0.394267	0.077821	-0.022481	0.100302
7.31	0.399359	0.078745	-0.022857	0.101602
7.32	0.402036	0.079625	-0.023225	0.10285
7.33	0.405137	0.080717	-0.023611	0.104328
7.34	0.41415	0.081711	-0.023951	0.105662
7.35	0.428883	0.082663	-0.024253	0.106916
7.36	0.434324	0.08378	-0.024601	0.108381
7.37	0.428452	0.084792	-0.025	0.109792
7.38	0.430828	0.08578	-0.025387	0.111167
7.39	0.434642	0.086819	-0.025729	0.112548
7.4	0.433442	0.087788	-0.026085	0.113873
7.41	0.446594	0.088883	-0.026477	0.11536
7.42	0.460722	0.089933	-0.026858	0.116791
7.43	0.456503	0.090732	-0.027227	0.117959
7.44	0.454223	0.091716	-0.027613	0.119329
7.45	0.463024	0.092927	-0.027983	0.12091
7.46	0.469196	0.093929	-0.028334	0.122263
7.47	0.476399	0.094825	-0.028695	0.12352
7.48	0.489688	0.095857	-0.029054	0.124911
7.49	0.493632	0.096799	-0.029406	0.126205
7.5	0.494617	0.097741	-0.029767	0.127508
7.51	0.509319	0.098883	-0.030172	0.129055
7.52	0.517845	0.09977	-0.030608	0.130378
7.53	0.514956	0.100613	-0.030996	0.131609
7.54	0.518639	0.101864	-0.031358	0.133222
7.55	0.524718	0.102914	-0.031781	0.134695
7.56	0.530837	0.10375	-0.03221	0.13596
7.57	0.540736	0.104936	-0.032596	0.137532
7.58	0.543279	0.10605	-0.033019	0.139069
7.59	0.542509	0.10683	-0.033464	0.140294
7.6	0.550818	0.107912	-0.033866	0.141778
7.61	0.55779	0.109193	-0.034268	0.143461
7.62	0.558171	0.110036	-0.034686	0.144722
7.63	0.564715	0.110987	-0.035062	0.146049
7.64	0.572759	0.112251	-0.035404	0.147655
7.65	0.576169	0.113172	-0.035762	0.148934
7.66	0.58211	0.114166	-0.036143	0.150309
7.67	0.58892	0.115354	-0.036563	0.151917
7.68	0.594241	0.116237	-0.037014	0.153251
7.69	0.601749	0.117235	-0.037439	0.154674
7.7	0.609361	0.11849	-0.037859	0.156349
7.71	0.609057	0.119325	-0.038283	0.157608
7.72	0.611814	0.120041	-0.038677	0.158718
7.73	0.623023	0.121335	-0.039068	0.160403
7.74	0.628064	0.122496	-0.039479	0.161975
7.75	0.627108	0.123249	-0.039905	0.163154
7.76	0.630979	0.124334	-0.040328	0.164662
7.77	0.63756	0.125457	-0.040705	0.166162
7.78	0.645083	0.126332	-0.04106	0.167392
7.79	0.653917	0.127415	-0.041435	0.16885
7.8	0.658649	0.128522	-0.041813	0.170335
7.81	0.663021	0.129429	-0.042196	0.171625
7.82	0.67001	0.130458	-0.042604	0.173062
7.83	0.676302	0.131559	-0.043059	0.174618
7.84	0.680077	0.13248	-0.04354	0.17602
7.85	0.686656	0.13338	-0.044013	0.177393
7.86	0.69619	0.13451	-0.044503	0.179013
7.87	0.700267	0.135566	-0.044966	0.180532
7.88	0.701246	0.136483	-0.045362	0.181845
7.89	0.708509	0.137512	-0.045749	0.183261
7.9	0.720085	0.138451	-0.046133	0.184584
7.91	0.722753	0.139484	-0.046519	0.186003
7.92	0.721488	0.140696	-0.046926	0.187622
7.93	0.72499	0.141499	-0.047304	0.188803
7.94	0.729394	0.142257	-0.047632	0.189889
7.95	0.734271	0.143523	-0.047975	0.191498
7.96	0.739661	0.144648	-0.048378	0.193026
7.97	0.7425	0.145521	-0.048772	0.194293
7.98	0.744642	0.146674	-0.049121	0.195795
7.99	0.748149	0.147779	-0.049494	0.197273
8	0.756023	0.148636	-0.049853	0.198489
8.01	0.764374	0.149676	-0.050171	0.199847
8.02	0.770585	0.150745	-0.050537	0.201282
8.03	0.777876	0.151657	-0.050887	0.202544
8.04	0.783083	0.152782	-0.051141	0.203923
8.05	0.786123	0.153905	-0.051424	0.205329
8.06	0.793568	0.154783	-0.051773	0.206556
8.07	0.803568	0.155829	-0.052077	0.207906
8.08	0.807957	0.156944	-0.052359	0.209303
8.09	0.809974	0.157787	-0.052693	0.21048
8.1	0.818216	0.158754	-0.05303	0.211784
8.11	0.823985	0.159937	-0.053348	0.213285
8.12	0.824158	0.160839	-0.053683	0.214522
8.13	0.828354	0.161764	-0.054025	0.215789
8.14	0.835945	0.162946	-0.054317	0.217263
8.15	0.83912	0.163884	-0.054574	0.218458
8.16	0.840616	0.164783	-0.0549	0.219683
8.17	0.849984	0.165912	-0.05528	0.221192
8.18	0.861946	0.16689	-0.055593	0.222483
8.19	0.866507	0.167705	-0.055871	0.223576
8.2	0.867981	0.168716	-0.056214	0.22493
8.21	0.871922	0.169808	-0.05655	0.226358
8.22	0.876178	0.170793	-0.056814	0.227607
8.23	0.885124	0.17184	-0.057093	0.228933
8.24	0.89374	0.172854	-0.057399	0.230253
8.25	0.895571	0.173791	-0.05768	0.231471
8.26	0.90044	0.174857	-0.057958	0.232815
8.27	0.909981	0.175931	-0.058268	0.234199
8.28	0.915006	0.17698	-0.058577	0.235557
8.29	0.91681	0.178135	-0.058837	0.236972
8.3	0.92096	0.179176	-0.059082	0.238258
8.31	0.925639	0.180036	-0.059395	0.239431
8.32	0.928428	0.18099	-0.05971	0.2407
8.33	0.928559	0.182022	-0.059934	0.241956
8.34	0.929824	0.182851	-0.06018	0.243031
8.35	0.933174	0.183864	-0.060504	0.244368
8.36	0.940093	0.185204	-0.060771	0.245975
8.37	0.949589	0.186284	-0.060954	0.247238
8.38	0.951273	0.187294	-0.061206	0.2485
8.39	0.95007	0.188433	-0.061519	0.249952
8.4	0.953299	0.189214	-0.061756	0.25097
8.41	0.952732	0.190152	-0.061942	0.252094
8.42	0.953444	0.191517	-0.062149	0.253666
8.43	0.959142	0.192445	-0.062338	0.254783
8.44	0.958561	0.193196	-0.062494	0.25569
8.45	0.961129	0.194426	-0.062699	0.257125
8.46	0.968519	0.195548	-0.062913	0.258461
8.47	0.966698	0.196322	-0.063075	0.259397
8.48	0.966051	0.197339	-0.06325	0.260589
8.49	0.971568	0.198367	-0.063471	0.261838
8.5	0.97286	0.199221	-0.063725	0.262946
8.51	0.974523	0.200286	-0.064016	0.264302
8.52	0.980496	0.201339	-0.064331	0.26567
8.53	0.984981	0.202245	-0.064721	0.266966
8.54	0.984882	0.203355	-0.065211	0.268566
8.55	0.985768	0.204484	-0.06561	0.270094
8.56	0.988883	0.205344	-0.065855	0.271199
8.57	0.989315	0.206315	-0.066202	0.272517
8.58	0.990625	0.207424	-0.066681	0.274105
8.59	0.995234	0.208331	-0.066999	0.27533
8.6	0.998516	0.209234	-0.067199	0.276433
8.61	1.00055	0.210372	-0.067565	0.277937
8.62	1.0017	0.211431	-0.067986	0.279417
8.63	1.00493	0.2124	-0.068205	0.280605
8.64	1.00962	0.213427	-0.068361	0.281788
8.65	1.00636	0.214375	-0.068615	0.28299
8.66	1.00078	0.215247	-0.068842	0.284089
8.67	1.00384	0.216314	-0.068989	0.285303
8.68	1.0092	0.217411	-0.069156	0.286567
8.69	1.01038	0.218277	-0.069364	0.287641
8.7	1.01096	0.219349	-0.069541	0.28889
8.71	1.01105	0.220541	-0.069677	0.290218
8.72	1.00853	0.221412	-0.069823	0.291235
8.73	1.00855	0.222415	-0.070001	0.292416
8.74	1.00966	0.223506	-0.070173	0.293679
8.75	1.00528	0.22432	-0.070322	0.294642
8.76	1.00005	0.225266	-0.070496	0.295762
8.77	1.00039	0.226422	-0.070716	0.297138
8.78	1.00656	0.22752	-0.070927	0.298447
8.79	1.01537	0.228518	-0.0711	0.299618
8.8	1.01714	0.229538	-0.071297	0.300835
8.81	1.01214	0.230433	-0.071528	0.301961
8.82	1.01369	0.23137	-0.071741	0.303111
8.83	1.01977	0.232545	-0.071909	0.304454
8.84	1.02349	0.233577	-0.072118	0.305695
8.85	1.02627	0.234554	-0.072371	0.306925
8.86	1.02454	0.235518	-0.072556	0.308074
8.87	1.02201	0.236392	-0.072725	0.309117
8.88	1.02477	0.237536	-0.072939	0.310475
8.89	1.02555	0.238733	-0.07315	0.311883
8.9	1.02174	0.239587	-0.073325	0.312912
8.91	1.0174	0.240466	-0.07349	0.313956
8.92	1.01895	0.241654	-0.073676	0.31533
8.93	1.02244	0.242628	-0.073846	0.316474
8.94	1.02425	0.243432	-0.073991	0.317423
8.95	1.02746	0.244696	-0.074157	0.318853
8.96	1.02679	0.245815	-0.074331	0.320146
8.97	1.02442	0.246596	-0.074476	0.321072
8.98	1.02756	0.247636	-0.074612	0.322248
8.99	1.0303	0.248697	-0.074761	0.323458
9	1.03204	0.249625	-0.074915	0.32454
9.01	1.03373	0.250731	-0.07508	0.325811
9.02	1.02989	0.251794	-0.075249	0.327043
9.03	1.02851	0.252619	-0.075422	0.328041
9.04	1.03247	0.253638	-0.075603	0.329241
9.05	1.0349	0.254769	-0.075768	0.330537
9.06	1.03738	0.255633	-0.075895	0.331528
9.07	1.04005	0.256619	-0.076041	0.33266
9.08	1.04043	0.257796	-0.076232	0.334028
9.09	1.03984	0.258787	-0.076413	0.3352
9.1	1.0399	0.259825	-0.076569	0.336394
9.11	1.04532	0.260928	-0.07673	0.337658
9.12	1.04764	0.261904	-0.076897	0.338801
9.13	1.04114	0.263003	-0.077076	0.340079
9.14	1.03883	0.264053	-0.077258	0.341311
9.15	1.03778	0.26489	-0.077407	0.342297
9.16	1.03207	0.265906	-0.077556	0.343462
9.17	1.03125	0.267075	-0.077727	0.344802
9.18	1.03506	0.267986	-0.077903	0.345889
9.19	1.03914	0.268901	-0.078082	0.346983
9.2	1.04494	0.269987	-0.078248	0.348235
9.21	1.0467	0.270951	-0.078393	0.349344
9.22	1.04502	0.271897	-0.078544	0.350441
9.23	1.04395	0.273026	-0.078699	0.351725
9.24	1.04219	0.274058	-0.078854	0.352912
9.25	1.04515	0.274925	-0.07901	0.353935
9.26	1.05368	0.276044	-0.079151	0.355195
9.27	1.05228	0.277062	-0.079272	0.356334
9.28	1.04737	0.277795	-0.079381	0.357176
9.29	1.0538	0.278868	-0.079495	0.358363
9.3	1.05513	0.280088	-0.079602	0.35969
9.31	1.04596	0.280944	-0.07968	0.360624
9.32	1.04412	0.281777	-0.079745	0.361522
9.33	1.04487	0.282905	-0.079828	0.362733
9.34	1.04174	0.284014	-0.079902	0.363916
9.35	1.0428	0.284974	-0.079962	0.364936
9.36	1.04432	0.286007	-0.080057	0.366064
9.37	1.04315	0.286921	-0.080137	0.367058
9.38	1.04239	0.287829	-0.080163	0.367992
9.39	1.03885	0.288954	-0.080233	0.369187
9.4	1.03977	0.289966	-0.080328	0.370294
9.41	1.04443	0.290938	-0.080368	0.371306
9.42	1.04504	0.292009	-0.080419	0.372428
9.43	1.04527	0.292955	-0.08049	0.373445
9.44	1.04267	0.293833	-0.080538	0.374371
9.45	1.03823	0.294971	-0.0806	0.375571
9.46	1.04177	0.296071	-0.08067	0.376741
9.47	1.04803	0.296966	-0.080708	0.377674
9.48	1.04733	0.298058	-0.080746	0.378804
9.49	1.04593	0.299121	-0.080807	0.379928
9.5	1.05176	0.300034	-0.080861	0.380895
9.51	1.05539	0.301175	-0.08091	0.382085
9.52	1.05283	0.30223	-0.080955	0.383185
9.53	1.04939	0.303158	-0.08099	0.384148
9.54	1.04649	0.304204	-0.081025	0.385229
9.55	1.0488	0.30511	-0.081056	0.386166
9.56	1.05404	0.306031	-0.08109	0.387121
9.57	1.05211	0.307287	-0.081133	0.38842
9.58	1.04316	0.308352	-0.081164	0.389516
9.59	1.04126	0.309048	-0.081189	0.390237
9.6	1.0503	0.310065	-0.081238	0.391303
9.61	1.05661	0.311349	-0.08128	0.392629
9.62	1.05179	0.312284	-0.081307	0.393591
9.63	1.04222	0.313214	-0.081334	0.394548
9.64	1.04558	0.314312	-0.081348	0.39566
9.65	1.05722	0.315229	-0.081367	0.396596
9.66	1.05858	0.316125	-0.081406	0.397531
9.67	1.0537	0.317207	-0.081441	0.398648
9.68	1.05232	0.31825	-0.081468	0.399718
9.69	1.05465	0.319239	-0.081495	0.400734
9.7	1.0557	0.320352	-0.081514	0.401866
9.71	1.05143	0.321332	-0.081524	0.402856
9.72	1.04781	0.322237	-0.081551	0.403788
9.73	1.04951	0.323372	-0.081576	0.404948
9.74	1.05167	0.324382	-0.081592	0.405974
9.75	1.05054	0.325258	-0.081624	0.406882
9.76	1.05042	0.326384	-0.081645	0.408029
9.77	1.05136	0.327368	-0.081663	0.409031
9.78	1.05194	0.328171	-0.081694	0.409865
9.79	1.05804	0.329323	-0.081715	0.411038
9.8	1.05927	0.330445	-0.081728	0.412173
9.81	1.05736	0.331203	-0.081744	0.412947
9.82	1.06806	0.332255	-0.081765	0.41402
9.83	1.07137	0.333437	-0.081789	0.415226
9.84	1.06448	0.33428	-0.081808	0.416088
9.85	1.06565	0.335258	-0.081821	0.417079
9.86	1.0637	0.336419	-0.081838	0.418257
9.87	1.05661	0.337363	-0.081859	0.419222
9.88	1.05877	0.338205	-0.081865	0.42007
9.89	1.05918	0.339242	-0.081886	0.421128
9.9	1.05574	0.340235	-0.081922	0.422157
9.91	1.06257	0.341157	-0.081931	0.423088
9.92	1.0687	0.342329	-0.081946	0.424275
9.93	1.06513	0.343339	-0.081965	0.425304
9.94	1.06386	0.344243	-0.081968	0.426211
9.95	1.06425	0.345508	-0.081993	0.427501
9.96	1.06015	0.346562	-0.082021	0.428583
9.97	1.05837	0.347361	-0.08203	0.429391
9.98	1.0573	0.348469	-0.08204	0.430509
9.99	1.05519	0.349461	-0.082061	0.431522
10	1.05829	0.35022	-0.082094	0.432314
10.01	1.06378	0.351289	-0.082117	0.433406
10.02	1.06535	0.352441	-0.082131	0.434572
10.03	1.06022	0.353376	-0.082143	0.435519
10.04	1.05723	0.35447	-0.082166	0.436636
10.05	1.06488	0.355579	-0.082192	0.437771
10.06	1.06916	0.356356	-0.082198	0.438554
10.07	1.06508	0.357345	-0.082209	0.439554
10.08	1.06275	0.358575	-0.08224	0.440815
10.09	1.06284	0.359484	-0.082254	0.441738
10.1	1.06255	0.360367	-0.082269	0.442636
10.11	1.06603	0.361468	-0.082302	0.44377
10.12	1.07173	0.362418	-0.082321	0.444739
10.13	1.07506	0.363319	-0.082317	0.445636
10.14	1.07967	0.364474	-0.082326	0.4468
10.15	1.08282	0.36553	-0.082369	0.447899
10.16	1.08223	0.36636	-0.082404	0.448764
10.17	1.08019	0.367451	-0.082417	0.449868
10.18	1.07928	0.368505	-0.082434	0.450939
10.19	1.07746	0.36942	-0.082446	0.451866
10.2	1.07474	0.37058	-0.082463	0.453043
10.21	1.07641	0.371641	-0.082498	0.454139
10.22	1.07753	0.372564	-0.082533	0.455097
10.23	1.07406	0.373604	-0.08255	0.456154
10.24	1.07469	0.374512	-0.082559	0.457071
10.25	1.08077	0.375413	-0.082582	0.457995
10.26	1.08098	0.37664	-0.082604	0.459244
10.27	1.07751	0.377673	-0.082637	0.46031
10.28	1.08119	0.378358	-0.082687	0.461045
10.29	1.09019	0.379447	-0.082708	0.462155
10.3	1.09386	0.380653	-0.082712	0.463365
10.31	1.09384	0.381482	-0.082749	0.464231
10.32	1.09689	0.382518	-0.082799	0.465317
10.33	1.09455	0.383692	-0.082832	0.466524
10.34	1.08821	0.384577	-0.082873	0.46745
10.35	1.09153	0.385528	-0.082916	0.468444
10.36	1.10036	0.386586	-0.082944	0.46953
10.37	1.09933	0.387525	-0.08301	0.470535
10.38	1.09437	0.388539	-0.083096	0.471635
10.39	1.09869	0.389647	-0.08316	0.472807
10.4	1.10594	0.390576	-0.083226	0.473802
10.41	1.11774	0.39146	-0.08332	0.47478
10.42	1.13188	0.392648	-0.083437	0.476085
10.43	1.12733	0.393743	-0.083556	0.477299
10.44	1.11599	0.394583	-0.083665	0.478248
10.45	1.12217	0.395709	-0.08379	0.479499
10.46	1.13558	0.396803	-0.083944	0.480747
10.47	1.14654	0.39754	-0.084104	0.481644
10.48	1.15954	0.39862	-0.084303	0.482923
10.49	1.16543	0.399785	-0.084532	0.484317
10.5	1.16109	0.400579	-0.084761	0.48534
10.51	1.15304	0.401573	-0.085017	0.48659
10.52	1.14707	0.402679	-0.085285	0.487964
10.53	1.14991	0.403556	-0.085538	0.489094
10.54	1.15873	0.404557	-0.085814	0.490371
10.55	1.16108	0.405809	-0.086122	0.491931
10.56	1.15688	0.406805	-0.086446	0.493251
10.57	1.16066	0.407671	-0.086774	0.494445
10.58	1.17295	0.408739	-0.087064	0.495803
10.59	1.18044	0.409709	-0.087364	0.497073
10.6	1.18299	0.410697	-0.087728	0.498425
10.61	1.19197	0.411735	-0.088089	0.499824
10.62	1.20094	0.412632	-0.088431	0.501063
10.63	1.20378	0.413707	-0.088779	0.502486
10.64	1.20659	0.414813	-0.089116	0.503929
10.65	1.21288	0.415633	-0.089458	0.505091
10.66	1.22052	0.416586	-0.089811	0.506397
10.67	1.22448	0.417791	-0.090172	0.507963
10.68	1.2263	0.418789	-0.090533	0.509322
10.69	1.23183	0.419688	-0.090891	0.510579
10.7	1.23852	0.420829	-0.091255	0.512084
10.71	1.24514	0.421804	-0.09164	0.513444
10.72	1.25088	0.422538	-0.092023	0.514561
10.73	1.25518	0.423567	-0.09237	0.515937
10.74	1.26469	0.424672	-0.092739	0.517411
10.75	1.27776	0.425651	-0.093129	0.51878
10.76	1.2832	0.426729	-0.093486	0.520215
10.77	1.28143	0.427705	-0.093834	0.521539
10.78	1.28103	0.428656	-0.094243	0.522899
10.79	1.28504	0.429751	-0.09471	0.524461
10.8	1.2952	0.430745	-0.095175	0.52592
10.81	1.3049	0.431615	-0.095646	0.527261
10.82	1.30706	0.432685	-0.096142	0.528827
10.83	1.30951	0.433768	-0.096639	0.530407
10.84	1.31448	0.434641	-0.097098	0.531739
10.85	1.31793	0.435699	-0.097557	0.533256
10.86	1.32374	0.436856	-0.098014	0.53487
10.87	1.33669	0.437756	-0.098392	0.536148
10.88	1.34341	0.438713	-0.098756	0.537469
10.89	1.33777	0.439943	-0.099173	0.539116
10.9	1.33878	0.440989	-0.09958	0.540569
10.91	1.34687	0.44185	-0.09997	0.54182
10.92	1.35186	0.442866	-0.100376	0.543242
10.93	1.36094	0.443876	-0.100786	0.544662
10.94	1.36938	0.44491	-0.101196	0.546106
10.95	1.37248	0.445994	-0.101604	0.547598
10.96	1.37897	0.446916	-0.102014	0.54893
10.97	1.38664	0.447905	-0.102442	0.550347
10.98	1.38795	0.449011	-0.10301	0.552021
10.99	1.3893	0.449906	-0.103836	0.553742
11	1.39756	0.450792	-0.104764	0.555556
11.01	1.40527	0.451918	-0.105523	0.557441
11.02	1.40764	0.452919	-0.106085	0.559004
11.03	1.41277	0.453759	-0.106557	0.560316
11.04	1.42152	0.454878	-0.106979	0.561857
11.05	1.42672	0.456041	-0.107419	0.56346
11.06	1.43097	0.456877	-0.107865	0.564742
11.07	1.44323	0.457841	-0.108261	0.566102
11.08	1.45477	0.459	-0.108656	0.567656
11.09	1.45426	0.459802	-0.10909	0.568892
11.1	1.45389	0.46068	-0.109537	0.570217
11.11	1.46268	0.461871	-0.110001	0.571872
11.12	1.47191	0.462847	-0.110499	0.573346
11.13	1.47453	0.463785	-0.110945	0.57473
11.14	1.48007	0.464927	-0.11136	0.576287
11.15	1.48905	0.465926	-0.111816	0.577742
11.16	1.49146	0.466746	-0.112291	0.579037
11.17	1.49594	0.467894	-0.112814	0.580708
11.18	1.50473	0.468995	-0.113368	0.582363
11.19	1.5093	0.469684	-0.113899	0.583583
11.2	1.51741	0.470701	-0.114409	0.58511
11.21	1.52709	0.471993	-0.114919	0.586912
11.22	1.52894	0.472922	-0.115408	0.58833
11.23	1.53647	0.473816	-0.11585	0.589666
11.24	1.55106	0.474813	-0.116291	0.591104
11.25	1.55764	0.475711	-0.116793	0.592504
11.26	1.56105	0.476842	-0.117342	0.594184
11.27	1.56505	0.477959	-0.117906	0.595865
11.28	1.56824	0.478752	-0.118484	0.597236
11.29	1.57362	0.47986	-0.119059	0.598919
11.3	1.57619	0.481116	-0.11963	0.600746
11.31	1.58097	0.481915	-0.120229	0.602144
11.32	1.59082	0.482833	-0.120816	0.603649
11.33	1.59926	0.484028	-0.121351	0.605379
11.34	1.60937	0.48492	-0.121878	0.606798
11.35	1.61741	0.485827	-0.122427	0.608254
11.36	1.61938	0.48695	-0.122949	0.609899
11.37	1.62375	0.487902	-0.123447	0.611349
11.38	1.63486	0.48892	-0.123964	0.612884
11.39	1.64322	0.49015	-0.124475	0.614625
11.4	1.64794	0.491122	-0.124976	0.616098
11.41	1.6574	0.491911	-0.125505	0.617416
11.42	1.66301	0.493016	-0.126074	0.61909
11.43	1.66358	0.494155	-0.126683	0.620838
11.44	1.67058	0.494978	-0.127292	0.62227
11.45	1.67884	0.495888	-0.127875	0.623763
11.46	1.68515	0.496879	-0.128426	0.625305
11.47	1.69301	0.497896	-0.12893	0.626826
11.48	1.69706	0.499056	-0.129461	0.628517
11.49	1.70018	0.499986	-0.130033	0.630019
11.5	1.7064	0.500812	-0.130557	0.631369
11.51	1.71081	0.502017	-0.131078	0.633095
11.52	1.71582	0.503101	-0.131646	0.634747
11.53	1.72462	0.503899	-0.132206	0.636105
11.54	1.7315	0.50498	-0.132761	0.637741
11.55	1.73672	0.506172	-0.133321	0.639493
11.56	1.7419	0.507059	-0.133856	0.640915
11.57	1.75092	0.507988	-0.134347	0.642335
11.58	1.76159	0.509066	-0.134803	0.643869
11.59	1.76373	0.509942	-0.135239	0.645181
11.6	1.76405	0.510864	-0.135666	0.64653
11.61	1.76824	0.511977	-0.136116	0.648093
11.62	1.77258	0.512915	-0.136636	0.649551
11.63	1.77916	0.513902	-0.137186	0.651088
11.64	1.79102	0.515075	-0.137684	0.652759
11.65	1.80763	0.515976	-0.13815	0.654126
11.66	1.81876	0.516803	-0.138652	0.655455
11.67	1.81935	0.51794	-0.139169	0.657109
11.68	1.82198	0.5189	-0.139644	0.658544
11.69	1.83223	0.519691	-0.140092	0.659783
11.7	1.84211	0.520868	-0.140542	0.66141
11.71	1.8467	0.521957	-0.140979	0.662936
11.72	1.85026	0.522836	-0.141421	0.664257
11.73	1.85647	0.524035	-0.141896	0.665931
11.74	1.86428	0.525051	-0.142372	0.667423
11.75	1.87399	0.52584	-0.142817	0.668657
11.76	1.88148	0.526984	-0.143242	0.670226
11.77	1.88432	0.528088	-0.143703	0.671791
11.78	1.88754	0.528927	-0.144179	0.673106
11.79	1.89282	0.529904	-0.144618	0.674522
11.8	1.90281	0.530919	-0.145073	0.675992
11.81	1.91666	0.531794	-0.145533	0.677327
11.82	1.92638	0.532912	-0.145928	0.67884
11.83	1.92999	0.534016	-0.146321	0.680337
11.84	1.93357	0.534866	-0.146814	0.68168
11.85	1.9371	0.53596	-0.147341	0.683301
11.86	1.93921	0.537083	-0.147843	0.684926
11.87	1.94851	0.53794	-0.148409	0.686349
11.88	1.96078	0.538975	-0.149047	0.688022
11.89	1.96588	0.540083	-0.149642	0.689725
11.9	1.96868	0.540938	-0.150176	0.691114
11.91	1.97508	0.54189	-0.150698	0.692588
11.92	1.98069	0.543054	-0.151246	0.6943
11.93	1.98715	0.544002	-0.151846	0.695848
11.94	1.99703	0.544953	-0.152454	0.697407
11.95	2.00314	0.546067	-0.153067	0.699134
11.96	2.00644	0.546989	-0.153732	0.700721
11.97	2.01122	0.548012	-0.15438	0.702392
11.98	2.01946	0.549292	-0.154906	0.704198
11.99	2.03026	0.55021	-0.155419	0.705629
12	2.03639	0.550937	-0.15596	0.706897
12.01	2.03892	0.552147	-0.156414	0.708561
12.02	2.04026	0.553353	-0.156829	0.710182
12.03	2.04544	0.554145	-0.157296	0.711441
12.04	2.05478	0.555102	-0.157785	0.712887
12.05	2.05808	0.556105	-0.158279	0.714384
12.06	2.06351	0.557011	-0.158812	0.715823
12.07	2.07884	0.558201	-0.159354	0.717555
12.08	2.08742	0.559252	-0.159912	0.719164
12.09	2.09163	0.559989	-0.160507	0.720496
12.1	2.09917	0.560996	-0.161125	0.722121
12.11	2.10328	0.562203	-0.16175	0.723953
12.12	2.10707	0.563305	-0.162351	0.725656
12.13	2.11403	0.56422	-0.162898	0.727118
12.14	2.12173	0.565126	-0.163376	0.728502
12.15	2.13142	0.566185	-0.163827	0.730012
12.16	2.13944	0.56714	-0.16428	0.73142
12.17	2.14399	0.568057	-0.164724	0.732781
12.18	2.15101	0.569161	-0.165184	0.734345
12.19	2.15764	0.570194	-0.165676	0.73587
12.2	2.16012	0.571038	-0.166181	0.737219
12.21	2.16763	0.572053	-0.166664	0.738717
12.22	2.18224	0.573202	-0.167154	0.740356
12.23	2.19316	0.574025	-0.167665	0.74169
12.24	2.19829	0.574937	-0.16815	0.743087
12.25	2.2012	0.576133	-0.168643	0.744776
12.26	2.20795	0.577044	-0.169149	0.746193
12.27	2.21869	0.577986	-0.169579	0.747565
12.28	2.22575	0.579171	-0.169961	0.749132
12.29	2.22979	0.580141	-0.1704	0.750541
12.3	2.23573	0.581032	-0.170892	0.751924
12.31	2.24216	0.582158	-0.171369	0.753527
12.32	2.24414	0.583107	-0.171836	0.754943
12.33	2.24535	0.583905	-0.172333	0.756238
12.34	2.25166	0.585035	-0.172802	0.757837
12.35	2.26272	0.58613	-0.173257	0.759387
12.36	2.27256	0.587011	-0.173765	0.760776
12.37	2.27532	0.588105	-0.174267	0.762372
12.38	2.27588	0.589208	-0.174759	0.763967
12.39	2.28012	0.59008	-0.175284	0.765364
12.4	2.28708	0.591146	-0.175824	0.76697
12.41	2.29161	0.592189	-0.176359	0.768548
12.42	2.29882	0.592935	-0.176909	0.769844
12.43	2.31187	0.593997	-0.177453	0.77145
12.44	2.3194	0.595141	-0.177936	0.773077
12.45	2.3205	0.59597	-0.178407	0.774377
12.46	2.32582	0.596989	-0.178891	0.77588
12.47	2.33638	0.598186	-0.179352	0.777538
12.48	2.34505	0.599044	-0.179836	0.77888
12.49	2.35245	0.599923	-0.180321	0.780244
12.5	2.35481	0.601078	-0.180771	0.781849
12.51	2.35796	0.6021	-0.181281	0.783381
12.52	2.36787	0.603103	-0.181848	0.784951
12.53	2.37691	0.604172	-0.182393	0.786565
12.54	2.38573	0.605039	-0.182932	0.787971
12.55	2.39559	0.60605	-0.183491	0.789541
12.56	2.40019	0.607301	-0.184043	0.791344
12.57	2.40447	0.608167	-0.184572	0.792739
12.58	2.41322	0.608981	-0.185083	0.794064
12.59	2.41766	0.610244	-0.185542	0.795786
12.6	2.42284	0.611341	-0.185972	0.797313
12.61	2.42911	0.61223	-0.186423	0.798653
12.62	2.43036	0.613323	-0.186866	0.800189
12.63	2.43843	0.614262	-0.187306	0.801568
12.64	2.45507	0.61517	-0.18776	0.80293
12.65	2.46688	0.616302	-0.1882	0.804502
12.66	2.47094	0.617251	-0.188625	0.805876
12.67	2.47287	0.618107	-0.18905	0.807157
12.68	2.47801	0.619285	-0.189515	0.8088
12.69	2.48723	0.620338	-0.190022	0.81036
12.7	2.49411	0.621106	-0.190522	0.811628
12.71	2.50523	0.622217	-0.191004	0.813221
12.72	2.51954	0.62342	-0.191454	0.814874
12.73	2.52022	0.62423	-0.191879	0.816109
12.74	2.51811	0.625134	-0.192296	0.81743
12.75	2.5281	0.626308	-0.192708	0.819016
12.76	2.54033	0.62728	-0.193131	0.820411
12.77	2.54526	0.628263	-0.193559	0.821822
12.78	2.54617	0.629398	-0.193967	0.823365
12.79	2.54712	0.630297	-0.194388	0.824685
12.8	2.55213	0.631186	-0.194863	0.826049
12.81	2.56191	0.6323	-0.195306	0.827606
12.82	2.56677	0.633327	-0.195693	0.82902
12.83	2.57114	0.634215	-0.196124	0.830339
12.84	2.57851	0.635173	-0.196566	0.831739
12.85	2.5824	0.636123	-0.196997	0.83312
12.86	2.5874	0.637188	-0.197492	0.83468
12.87	2.59381	0.638316	-0.198035	0.836351
12.88	2.60058	0.639187	-0.198579	0.837766
12.89	2.61195	0.640113	-0.199155	0.839268
12.9	2.62085	0.641162	-0.199708	0.84087
12.91	2.62358	0.642087	-0.200187	0.842274
12.92	2.63022	0.643086	-0.200701	0.843787
12.93	2.63705	0.64419	-0.201213	0.845403
12.94	2.63852	0.645161	-0.20167	0.846831
12.95	2.64383	0.646073	-0.202168	0.848241
12.96	2.65184	0.64717	-0.202687	0.849857
12.97	2.65598	0.648289	-0.203199	0.851488
12.98	2.66234	0.649255	-0.203823	0.853078
12.99	2.67446	0.650257	-0.204498	0.854755
13	2.68395	0.651311	-0.205077	0.856388
13.01	2.68892	0.652206	-0.205603	0.857809
13.02	2.69841	0.653162	-0.206109	0.859271
13.03	2.70576	0.654275	-0.206547	0.860822
13.04	2.70999	0.655214	-0.206973	0.862187
13.05	2.71864	0.656098	-0.207439	0.863537
13.06	2.72731	0.657179	-0.207895	0.865074
13.07	2.73197	0.658225	-0.208346	0.866571
13.08	2.73751	0.659221	-0.208825	0.868046
13.09	2.74543	0.660307	-0.209282	0.869589
13.1	2.75382	0.661309	-0.2097	0.871009
13.11	2.76262	0.662208	-0.210145	0.872353
13.12	2.7694	0.663249	-0.210605	0.873854
13.13	2.77344	0.664172	-0.211013	0.875185
13.14	2.77755	0.665017	-0.211412	0.876429
13.15	2.7871	0.666129	-0.211873	0.878002
13.16	2.79912	0.667138	-0.212366	0.879504
13.17	2.80766	0.668023	-0.212867	0.88089
13.18	2.81227	0.669246	-0.213386	0.882632
13.19	2.81641	0.670475	-0.213894	0.884369
13.2	2.82085	0.671243	-0.214324	0.885567
13.21	2.82449	0.672157	-0.214697	0.886854
13.22	2.82887	0.673372	-0.215092	0.888464
13.23	2.83666	0.674331	-0.215491	0.889822
13.24	2.84932	0.675267	-0.215855	0.891122
13.25	2.85761	0.676278	-0.216222	0.8925
13.26	2.86045	0.677166	-0.216623	0.893789
13.27	2.86847	0.678088	-0.217051	0.895139
13.28	2.87839	0.679189	-0.217503	0.896692
13.29	2.8823	0.680275	-0.217983	0.898258
13.3	2.88821	0.681226	-0.218491	0.899717
13.31	2.89713	0.682365	-0.218997	0.901362
13.32	2.90235	0.683353	-0.219475	0.902828
13.33	2.9083	0.684241	-0.219947	0.904188
13.34	2.91287	0.685395	-0.22044	0.905835
13.35	2.91886	0.686317	-0.220965	0.907282
13.36	2.92722	0.687175	-0.221506	0.908681
13.37	2.92768	0.688359	-0.222008	0.910367
13.38	2.93139	0.689395	-0.222483	0.911878
13.39	2.94487	0.690313	-0.222945	0.913258
13.4	2.95369	0.691374	-0.223363	0.914737
13.41	2.95565	0.692347	-0.223769	0.916116
13.42	2.96113	0.693189	-0.224215	0.917404
13.43	2.96998	0.694246	-0.224674	0.91892
13.44	2.97489	0.695435	-0.225133	0.920568
13.45	2.97858	0.696329	-0.225642	0.921971
13.46	2.98674	0.6973	-0.226175	0.923475
13.47	2.99452	0.698484	-0.226702	0.925186
13.48	2.99849	0.699372	-0.2273	0.926672
13.49	3.00323	0.700258	-0.22795	0.928208
13.5	3.01214	0.701328	-0.228516	0.929844
13.51	3.02022	0.702222	-0.228991	0.931213
13.52	3.02366	0.703131	-0.229477	0.932608
13.53	3.02864	0.704262	-0.229956	0.934218
13.54	3.03889	0.705276	-0.230417	0.935693
13.55	3.05114	0.706238	-0.23093	0.937168
13.56	3.05941	0.707373	-0.231424	0.938797
13.57	3.05882	0.708298	-0.231861	0.940159
13.58	3.05914	0.70914	-0.232326	0.941466
13.59	3.06871	0.71025	-0.232801	0.943051
13.6	3.07889	0.711276	-0.23328	0.944556
13.61	3.08633	0.712256	-0.233822	0.946078
13.62	3.09508	0.713363	-0.234382	0.947745
13.63	3.10359	0.714323	-0.234897	0.94922
13.64	3.11172	0.715233	-0.235421	0.950654
13.65	3.11827	0.716312	-0.236022	0.952334
13.66	3.12077	0.717348	-0.236626	0.953974
13.67	3.12725	0.718289	-0.237182	0.955471
13.68	3.14205	0.7193	-0.237716	0.957016
13.69	3.15285	0.720238	-0.238224	0.958462
13.7	3.15661	0.721139	-0.238692	0.959831
13.71	3.16441	0.722293	-0.239139	0.961432
13.72	3.17534	0.723426	-0.239608	0.963034
13.73	3.18397	0.724293	-0.240087	0.96438
13.74	3.19016	0.725285	-0.240551	0.965836
13.75	3.19159	0.726434	-0.240974	0.967408
13.76	3.19184	0.727377	-0.241367	0.968744
13.77	3.20124	0.728382	-0.241801	0.970183
13.78	3.21313	0.729538	-0.242234	0.971772
13.79	3.21596	0.730499	-0.242612	0.973111
13.8	3.22004	0.731394	-0.242984	0.974378
13.81	3.23005	0.732413	-0.243372	0.975785
13.82	3.2359	0.733388	-0.243783	0.977171
13.83	3.23697	0.734343	-0.244248	0.978591
13.84	3.24211	0.735449	-0.244772	0.980221
13.85	3.24964	0.73638	-0.245318	0.981698
13.86	3.25825	0.737232	-0.245837	0.983069
13.87	3.27082	0.738369	-0.246341	0.98471
13.88	3.28203	0.739445	-0.246873	0.986318
13.89	3.29269	0.740264	-0.247427	0.987691
13.9	3.29538	0.741259	-0.247981	0.98924
13.91	3.29029	0.742407	-0.248547	0.990954
13.92	3.29709	0.743336	-0.24912	0.992456
13.93	3.30843	0.744364	-0.249677	0.994041
13.94	3.31016	0.745565	-0.250221	0.995786
13.95	3.31492	0.7464	-0.250719	0.997119
13.96	3.32684	0.747265	-0.251183	0.998448
13.97	3.33653	0.748495	-0.251639	1.00013
13.98	3.34345	0.749418	-0.252047	1.00146
13.99	3.35101	0.750253	-0.252448	1.0027
14	3.35772	0.75141	-0.252914	1.00432
14.01	3.36553	0.752411	-0.253407	1.00582
14.02	3.37399	0.753262	-0.253951	1.00721
14.03	3.38199	0.754424	-0.254591	1.00902
14.04	3.3938	0.755559	-0.255262	1.01082
14.05	3.40301	0.756414	-0.255919	1.01233
14.06	3.40832	0.757397	-0.256535	1.01393
14.07	3.418	0.758498	-0.257071	1.01557
14.08	3.43051	0.759478	-0.257564	1.01704
14.09	3.44084	0.760484	-0.258064	1.01855
14.1	3.44544	0.761442	-0.258565	1.02001
14.11	3.44985	0.762307	-0.259056	1.02136
14.12	3.45778	0.763376	-0.25955	1.02293
14.13	3.46319	0.764447	-0.260062	1.02451
14.14	3.46837	0.765326	-0.260598	1.02592
14.15	3.47615	0.766316	-0.261136	1.02745
14.16	3.48103	0.767366	-0.26167	1.02904
14.17	3.48621	0.768384	-0.262194	1.03058
14.18	3.50007	0.769471	-0.262699	1.03217
14.19	3.51251	0.770547	-0.263235	1.03378
14.2	3.51333	0.771446	-0.26378	1.03523
14.21	3.51659	0.772412	-0.264257	1.03667
14.22	3.52574	0.773536	-0.264718	1.03825
14.23	3.5333	0.774455	-0.265221	1.03968
14.24	3.53756	0.775373	-0.265716	1.04109
14.25	3.5415	0.776362	-0.266177	1.04254
14.26	3.5482	0.777158	-0.266663	1.04382
14.27	3.55443	0.778231	-0.267155	1.04539
14.28	3.5605	0.77947	-0.267594	1.04706
14.29	3.5658	0.780273	-0.268048	1.04832
14.3	3.56412	0.781141	-0.268598	1.04974
14.31	3.56739	0.782352	-0.269173	1.05152
14.32	3.58148	0.78327	-0.269712	1.05298
14.33	3.59431	0.784137	-0.270282	1.05442
14.34	3.60189	0.785411	-0.270868	1.05628
14.35	3.6066	0.786416	-0.271389	1.0578
14.36	3.61178	0.787182	-0.27186	1.05904
14.37	3.61993	0.788304	-0.272323	1.06063
14.38	3.62763	0.789351	-0.272795	1.06215
14.39	3.63442	0.79022	-0.273268	1.06349
14.4	3.64616	0.791328	-0.273766	1.06509
14.41	3.65566	0.792484	-0.274293	1.06678
14.42	3.65893	0.793464	-0.274785	1.06825
14.43	3.66136	0.794424	-0.275245	1.06967
14.44	3.66504	0.795457	-0.275707	1.07116
14.45	3.67412	0.796393	-0.276178	1.07257
14.46	3.68396	0.797367	-0.276669	1.07404
14.47	3.68583	0.798567	-0.277137	1.0757
14.48	3.69171	0.799552	-0.277592	1.07714
14.49	3.70591	0.800438	-0.278083	1.07852
14.5	3.71897	0.801503	-0.278557	1.08006
14.51	3.72886	0.80242	-0.279042	1.08146
14.52	3.73463	0.803418	-0.279619	1.08304
14.53	3.73861	0.804655	-0.280193	1.08485
14.54	3.74054	0.805596	-0.280699	1.0863
14.55	3.74462	0.806441	-0.281201	1.08764
14.56	3.75692	0.80754	-0.281674	1.08921
14.57	3.76983	0.808549	-0.282079	1.09063
14.58	3.77229	0.80941	-0.282472	1.09188
14.59	3.77035	0.810483	-0.282924	1.09341
14.6	3.77808	0.811546	-0.283431	1.09498
14.61	3.78983	0.812409	-0.283951	1.09636
14.62	3.79237	0.813432	-0.284477	1.09791
14.63	3.79215	0.814532	-0.284979	1.09951
14.64	3.80008	0.815433	-0.285429	1.10086
14.65	3.80815	0.81637	-0.285872	1.10224
14.66	3.80938	0.817411	-0.286341	1.10375
14.67	3.81564	0.81826	-0.286823	1.10508
14.68	3.83034	0.819199	-0.287311	1.10651
14.69	3.84142	0.820323	-0.287801	1.10812
14.7	3.84409	0.821246	-0.288273	1.10952
14.71	3.84461	0.822186	-0.288734	1.11092
14.72	3.85037	0.823302	-0.289221	1.11252
14.73	3.85961	0.824261	-0.2897	1.11396
14.74	3.86487	0.825198	-0.29015	1.11535
14.75	3.87192	0.826322	-0.290617	1.11694
14.76	3.88539	0.827331	-0.2911	1.11843
14.77	3.89215	0.828276	-0.291573	1.11985
14.78	3.89252	0.829393	-0.292089	1.12148
14.79	3.89582	0.830313	-0.29265	1.12296
14.8	3.90045	0.83119	-0.293202	1.12439
14.81	3.91292	0.832431	-0.293747	1.12618
14.82	3.93245	0.833576	-0.294281	1.12786
14.83	3.94068	0.834461	-0.294785	1.12925
14.84	3.93612	0.83539	-0.295278	1.13067
14.85	3.93887	0.836473	-0.29578	1.13225
14.86	3.95302	0.837514	-0.296285	1.1338
14.87	3.96497	0.838462	-0.296782	1.13524
14.88	3.97207	0.839545	-0.297278	1.13682
14.89	3.97925	0.840613	-0.297804	1.13842
14.9	3.9883	0.841536	-0.298336	1.13987
14.91	3.99646	0.842605	-0.298868	1.14147
14.92	4.00322	0.843753	-0.2994	1.14315
14.93	4.01152	0.844647	-0.299893	1.14454
14.94	4.01702	0.845597	-0.300321	1.14592
14.95	4.02368	0.84673	-0.300715	1.14745
14.96	4.03269	0.847626	-0.301104	1.14873
14.97	4.04046	0.848531	-0.30149	1.15002
14.98	4.05239	0.849703	-0.301868	1.15157
14.99	4.06171	0.850675	-0.302231	1.15291
15	4.06134	0.851458	-0.302626	1.15408
15.01	4.06351	0.85252	-0.303108	1.15563
15.02	4.06963	0.85365	-0.30358	1.15723
15.03	4.07513	0.854595	-0.304007	1.1586
15.04	4.08404	0.855626	-0.304458	1.16008
15.05	4.09509	0.85666	-0.304912	1.16157
15.06	4.10405	0.857446	-0.305326	1.16277
15.07	4.11242	0.858283	-0.305695	1.16398
15.08	4.11943	0.859472	-0.306071	1.16554
15.09	4.12125	0.860508	-0.306485	1.16699
15.1	4.12495	0.861293	-0.306899	1.16819
15.11	4.13496	0.862371	-0.307309	1.16968
15.12	4.1446	0.863438	-0.307775	1.17121
15.13	4.15371	0.864373	-0.308298	1.17267
15.14	4.16045	0.865418	-0.30877	1.17419
15.15	4.16238	0.866334	-0.309205	1.17554
15.16	4.16691	0.867381	-0.309666	1.17705
15.17	4.1744	0.868582	-0.310126	1.17871
15.18	4.18329	0.869482	-0.310546	1.18003
15.19	4.19431	0.870377	-0.310985	1.18136
15.2	4.20521	0.871611	-0.311471	1.18308
15.21	4.21105	0.8727	-0.311934	1.18463
15.22	4.21272	0.873432	-0.312386	1.18582
15.23	4.21899	0.874457	-0.312859	1.18732
15.24	4.22591	0.875661	-0.313306	1.18897
15.25	4.22958	0.876492	-0.313735	1.19023
15.26	4.23566	0.877457	-0.314244	1.1917
15.27	4.24684	0.878524	-0.314778	1.1933
15.28	4.257	0.879411	-0.315261	1.19467
15.29	4.25628	0.880555	-0.31577	1.19633
15.3	4.25911	0.881682	-0.316293	1.19798
15.31	4.27474	0.882537	-0.316762	1.1993
15.32	4.28377	0.883599	-0.317254	1.20085
15.33	4.28536	0.884792	-0.317823	1.20262
15.34	4.29178	0.8857	-0.318368	1.20407
15.35	4.30016	0.886546	-0.318867	1.20541
15.36	4.31353	0.887602	-0.319413	1.20702
15.37	4.32802	0.888614	-0.319972	1.20859
15.38	4.33254	0.889549	-0.320485	1.21003
15.39	4.3337	0.890587	-0.320999	1.21159
15.4	4.34018	0.89159	-0.321487	1.21308
15.41	4.34706	0.892553	-0.321873	1.21443
15.42	4.35342	0.893569	-0.322247	1.21582
15.43	4.3619	0.894547	-0.322713	1.21726
15.44	4.37068	0.895525	-0.323195	1.21872
15.45	4.37536	0.89664	-0.32365	1.22029
15.46	4.38085	0.897648	-0.324132	1.22178
15.47	4.38911	0.898536	-0.324635	1.22317
15.48	4.39929	0.899483	-0.325143	1.22463
15.49	4.40711	0.900388	-0.325645	1.22603
15.5	4.40894	0.90129	-0.326117	1.22741
15.51	4.41791	0.902415	-0.326574	1.22899
15.52	4.43222	0.903505	-0.327066	1.23057
15.53	4.43879	0.904356	-0.327565	1.23192
15.54	4.44493	0.9054	-0.328094	1.23349
15.55	4.45343	0.906522	-0.32874	1.23526
15.56	4.46236	0.907407	-0.3294	1.23681
15.57	4.467	0.908523	-0.330013	1.23854
15.58	4.46552	0.909715	-0.330658	1.24037
15.59	4.46931	0.910572	-0.331258	1.24183
15.6	4.4788	0.911532	-0.331776	1.24331
15.61	4.48399	0.912743	-0.332267	1.24501
15.62	4.48811	0.913654	-0.332709	1.24636
15.63	4.49441	0.914533	-0.333142	1.24767
15.64	4.50209	0.915625	-0.333623	1.24925
15.65	4.51191	0.916463	-0.334096	1.25056
15.66	4.52033	0.91744	-0.334565	1.252
15.67	4.52725	0.91868	-0.335037	1.25372
15.68	4.53645	0.919549	-0.33544	1.25499
15.69	4.547	0.920405	-0.335813	1.25622
15.7	4.55564	0.921599	-0.336223	1.25782
15.71	4.56246	0.922571	-0.336638	1.25921
15.72	4.564	0.923405	-0.337046	1.26045
15.73	4.56729	0.924598	-0.337475	1.26207
15.74	4.58087	0.92566	-0.337922	1.26358
15.75	4.59112	0.926491	-0.338349	1.26484
15.76	4.5927	0.927685	-0.338771	1.26646
15.77	4.59913	0.928719	-0.339203	1.26792
15.78	4.61008	0.929452	-0.339616	1.26907
15.79	4.61674	0.930453	-0.340017	1.27047
15.8	4.62284	0.931621	-0.340454	1.27207
15.81	4.63311	0.932648	-0.340923	1.27357
15.82	4.64221	0.933546	-0.341393	1.27494
15.83	4.64809	0.934503	-0.341871	1.27637
15.84	4.65697	0.93559	-0.342373	1.27796
15.85	4.65868	0.936494	-0.342878	1.27937
15.86	4.65844	0.937391	-0.343377	1.28077
15.87	4.67443	0.938595	-0.343907	1.2825
15.88	4.68926	0.939635	-0.34448	1.28411
15.89	4.69584	0.940415	-0.345044	1.28546
15.9	4.70577	0.941429	-0.345613	1.28704
15.91	4.71128	0.942505	-0.346237	1.28874
15.92	4.70909	0.943417	-0.34684	1.29026
15.93	4.71186	0.944475	-0.347398	1.29187
15.94	4.72144	0.945561	-0.347942	1.2935
15.95	4.72991	0.946438	-0.348445	1.29488
15.96	4.73319	0.947484	-0.348958	1.29644
15.97	4.73968	0.948625	-0.349487	1.29811
15.98	4.753	0.949484	-0.349988	1.29947
15.99	4.75994	0.950432	-0.350502	1.30093
16	4.76563	0.951545	-0.351016	1.30256
16.01	4.77672	0.952407	-0.35146	1.30387
16.02	4.78129	0.953416	-0.351891	1.30531
16.03	4.78258	0.954685	-0.352356	1.30704
16.04	4.79106	0.95562	-0.352789	1.30841
16.05	4.80327	0.956405	-0.353223	1.30963
16.06	4.8085	0.957491	-0.353737	1.31123
16.07	4.81376	0.958572	-0.354252	1.31282
16.08	4.82547	0.959466	-0.354674	1.31414
16.09	4.83059	0.960525	-0.355073	1.3156
16.1	4.83159	0.961538	-0.355484	1.31702
16.11	4.83827	0.962353	-0.355864	1.31822
16.12	4.84888	0.963432	-0.356205	1.31964
16.13	4.86041	0.96455	-0.356547	1.3211
16.14	4.86538	0.965317	-0.35694	1.32226
16.15	4.86318	0.966295	-0.357356	1.32365
16.16	4.86793	0.967596	-0.357741	1.32534
16.17	4.87779	0.968502	-0.358111	1.32661
16.18	4.88276	0.969345	-0.358511	1.32786
16.19	4.88632	0.97058	-0.358949	1.32953
16.2	4.89723	0.971505	-0.359397	1.3309
16.21	4.91042	0.972299	-0.359844	1.33214
16.22	4.91804	0.973504	-0.360294	1.3338
16.23	4.92678	0.974605	-0.36074	1.33535
16.24	4.93303	0.975524	-0.361183	1.33671
16.25	4.93106	0.976494	-0.361628	1.33812
16.26	4.93337	0.97749	-0.36208	1.33957
16.27	4.94562	0.978568	-0.362572	1.34114
16.28	4.95363	0.979607	-0.363053	1.34266
16.29	4.95621	0.980641	-0.36348	1.34412
16.3	4.96563	0.981721	-0.36389	1.34561
16.31	4.9766	0.982675	-0.364308	1.34698
16.32	4.98528	0.9836	-0.364719	1.34832
16.33	4.99454	0.984649	-0.365112	1.34976
16.34	4.99864	0.985754	-0.365494	1.35125
16.35	4.99882	0.986668	-0.365876	1.35254
16.36	5.00892	0.987472	-0.366276	1.35375
16.37	5.02083	0.988567	-0.366706	1.35527
16.38	5.02178	0.989705	-0.367141	1.35685
16.39	5.02492	0.990623	-0.367575	1.3582
16.4	5.03144	0.991623	-0.368043	1.35967
16.41	5.03939	0.992647	-0.368497	1.36114
16.42	5.05026	0.993531	-0.368899	1.36243
16.43	5.05221	0.994493	-0.369314	1.36381
16.44	5.04923	0.995523	-0.369751	1.36527
16.45	5.05547	0.996403	-0.370163	1.36657
16.46	5.06608	0.997412	-0.370566	1.36798
16.47	5.07407	0.998469	-0.370999	1.36947
16.48	5.08158	0.999299	-0.371435	1.37073
16.49	5.08902	1.00035	-0.37184	1.37219
16.5	5.09487	1.00151	-0.372231	1.37374
16.51	5.10052	1.00224	-0.372633	1.37488
16.52	5.1089	1.00312	-0.373042	1.37616
16.53	5.11826	1.00442	-0.373454	1.37787
16.54	5.12192	1.00544	-0.373888	1.37933
16.55	5.12815	1.00626	-0.374294	1.38056
16.56	5.13843	1.00737	-0.374667	1.38204
16.57	5.14394	1.00842	-0.375091	1.38351
16.58	5.15112	1.0094	-0.375518	1.38492
16.59	5.16078	1.01056	-0.375918	1.38648
16.6	5.16768	1.01148	-0.376316	1.3878
16.61	5.17357	1.01234	-0.376721	1.38906
16.62	5.18073	1.01355	-0.377137	1.39069
16.63	5.18746	1.01457	-0.377525	1.3921
16.64	5.19273	1.01527	-0.377878	1.39315
16.65	5.19916	1.01633	-0.378238	1.39457
16.66	5.20557	1.01755	-0.378628	1.39618
16.67	5.21285	1.01853	-0.379037	1.39756
16.68	5.21898	1.01956	-0.379447	1.39901
16.69	5.22268	1.02069	-0.379846	1.40054
16.7	5.23118	1.02164	-0.380243	1.40188
16.71	5.24139	1.02261	-0.380634	1.40324
16.72	5.24377	1.02362	-0.381034	1.40465
16.73	5.24856	1.02457	-0.381474	1.40604
16.74	5.25798	1.02563	-0.381923	1.40756
16.75	5.2639	1.02667	-0.382377	1.40904
16.76	5.26766	1.02765	-0.38287	1.41052
16.77	5.27466	1.02868	-0.383393	1.41208
16.78	5.28601	1.02972	-0.383914	1.41363
16.79	5.29364	1.0306	-0.384387	1.41499
16.8	5.29546	1.03149	-0.384813	1.4163
16.81	5.30412	1.03258	-0.385214	1.41779
16.82	5.31398	1.03363	-0.385621	1.41925
16.83	5.31717	1.03449	-0.386026	1.42052
16.84	5.32812	1.03548	-0.386399	1.42188
16.85	5.34281	1.03656	-0.386785	1.42334
16.86	5.34672	1.03749	-0.387184	1.42467
16.87	5.34334	1.03845	-0.387557	1.426
16.88	5.33987	1.03938	-0.387954	1.42734
16.89	5.34586	1.04019	-0.388404	1.42859
16.9	5.35854	1.04118	-0.388878	1.43006
16.91	5.36363	1.04239	-0.389379	1.43177
16.92	5.36916	1.04338	-0.389896	1.43327
16.93	5.38036	1.04434	-0.390397	1.43473
16.94	5.38829	1.04538	-0.390861	1.43624
16.95	5.39776	1.04638	-0.391277	1.43766
16.96	5.40894	1.04753	-0.39167	1.4392
16.97	5.41673	1.04864	-0.392078	1.44072
16.98	5.4244	1.04953	-0.392464	1.44199
16.99	5.42513	1.05048	-0.392809	1.44329
17	5.42702	1.05157	-0.393186	1.44476
17.01	5.43832	1.05261	-0.393584	1.44619
17.02	5.44625	1.0536	-0.393961	1.44756
17.03	5.4528	1.05465	-0.394355	1.44901
17.04	5.45882	1.05571	-0.394747	1.45045
17.05	5.46173	1.0567	-0.39511	1.45181
17.06	5.47056	1.05772	-0.395478	1.4532
17.07	5.48025	1.05865	-0.39585	1.4545
17.08	5.48229	1.05957	-0.396214	1.45578
17.09	5.4843	1.06059	-0.396605	1.4572
17.1	5.48787	1.0615	-0.397022	1.45852
17.11	5.49443	1.06246	-0.397471	1.45993
17.12	5.50884	1.06367	-0.397963	1.46163
17.13	5.52307	1.06462	-0.398427	1.46305
17.14	5.52937	1.06543	-0.398863	1.4643
17.15	5.53357	1.0666	-0.399298	1.46589
17.16	5.53983	1.06765	-0.399716	1.46737
17.17	5.54659	1.06851	-0.400111	1.46862
17.18	5.55009	1.06957	-0.400455	1.47002
17.19	5.56122	1.07061	-0.400788	1.4714
17.2	5.57785	1.0715	-0.401183	1.47268
17.21	5.58009	1.07251	-0.401628	1.47414
17.22	5.57985	1.07357	-0.402066	1.47563
17.23	5.59129	1.07447	-0.402501	1.47697
17.24	5.60067	1.07555	-0.402982	1.47853
17.25	5.60228	1.07661	-0.403481	1.48009
17.26	5.6045	1.07738	-0.403969	1.48135
17.27	5.60728	1.07835	-0.404439	1.48279
17.28	5.61092	1.07948	-0.404865	1.48435
17.29	5.62221	1.08041	-0.405297	1.4857
17.3	5.63492	1.08131	-0.40575	1.48706
17.31	5.63932	1.08235	-0.406179	1.48853
17.32	5.64451	1.08341	-0.406594	1.49001
17.33	5.65486	1.0843	-0.407001	1.4913
17.34	5.66319	1.08525	-0.407384	1.49263
17.35	5.6694	1.08627	-0.407797	1.49407
17.36	5.67226	1.08725	-0.408279	1.49553
17.37	5.67212	1.08839	-0.408792	1.49718
17.38	5.67704	1.08946	-0.409285	1.49875
17.39	5.69137	1.09038	-0.409751	1.50013
17.4	5.70475	1.09161	-0.410203	1.50182
17.41	5.70854	1.09282	-0.410627	1.50345
17.42	5.70804	1.09363	-0.411029	1.50466
17.43	5.71039	1.0946	-0.411452	1.50605
17.44	5.71661	1.09571	-0.411899	1.50761
17.45	5.72307	1.09659	-0.412334	1.50892
17.46	5.73044	1.09763	-0.412782	1.51041
17.47	5.73499	1.09882	-0.413231	1.51205
17.48	5.73601	1.09967	-0.41366	1.51333
17.49	5.74223	1.10058	-0.414097	1.51468
17.5	5.75265	1.10174	-0.414539	1.51628
17.51	5.75936	1.10268	-0.414974	1.51765
17.52	5.76328	1.10356	-0.415414	1.51898
17.53	5.77036	1.10475	-0.415871	1.52062
17.54	5.78038	1.1058	-0.416329	1.52213
17.55	5.78558	1.10665	-0.416775	1.52343
17.56	5.78972	1.10776	-0.417252	1.52501
17.57	5.79809	1.10877	-0.417713	1.52648
17.58	5.80612	1.10959	-0.41812	1.52771
17.59	5.81506	1.11059	-0.418546	1.52913
17.6	5.82507	1.1115	-0.418981	1.53048
17.61	5.82879	1.11246	-0.41938	1.53184
17.62	5.83144	1.11362	-0.419773	1.53339
17.63	5.84119	1.11458	-0.420172	1.53475
17.64	5.84654	1.1155	-0.420573	1.53607
17.65	5.85239	1.11658	-0.420991	1.53757
17.66	5.86722	1.11751	-0.421432	1.53894
17.67	5.87283	1.11843	-0.421873	1.5403
17.68	5.87151	1.11954	-0.42231	1.54185
17.69	5.88014	1.12057	-0.422756	1.54332
17.7	5.88947	1.12142	-0.4232	1.54462
17.71	5.89613	1.12239	-0.423608	1.54599
17.72	5.90484	1.12347	-0.423973	1.54745
17.73	5.9075	1.12441	-0.424312	1.54872
17.74	5.90998	1.12535	-0.424641	1.54999
17.75	5.92381	1.12646	-0.424965	1.55142
17.76	5.93616	1.12741	-0.425302	1.55272
17.77	5.93959	1.12836	-0.425671	1.55403
17.78	5.94947	1.12962	-0.42605	1.55567
17.79	5.96272	1.13066	-0.426394	1.55706
17.8	5.95989	1.13136	-0.426703	1.55806
17.81	5.95268	1.13242	-0.42704	1.55946
17.82	5.96086	1.13354	-0.427414	1.56096
17.83	5.97237	1.13438	-0.427786	1.56217
17.84	5.9765	1.13542	-0.42816	1.56358
17.85	5.98123	1.13652	-0.428541	1.56506
17.86	5.98932	1.13751	-0.428945	1.56646
17.87	5.9979	1.13868	-0.429395	1.56807
17.88	6.00264	1.13968	-0.429915	1.5696
17.89	6.00324	1.14045	-0.430484	1.57094
17.9	6.00793	1.14151	-0.430989	1.5725
17.91	6.01888	1.14271	-0.431415	1.57413
17.92	6.02927	1.14355	-0.431813	1.57537
17.93	6.03499	1.14444	-0.432194	1.57664
17.94	6.03429	1.14555	-0.432553	1.57811
17.95	6.03437	1.14656	-0.432878	1.57943
17.96	6.04478	1.14754	-0.433218	1.58076
17.97	6.06096	1.14856	-0.433599	1.58215
17.98	6.06946	1.14952	-0.433968	1.58349
17.99	6.07225	1.15059	-0.434318	1.5849
18	6.07962	1.15165	-0.434693	1.58635
18.01	6.08389	1.15252	-0.435051	1.58757
18.02	6.08568	1.1535	-0.435358	1.58886
18.03	6.09118	1.15467	-0.435697	1.59037
18.04	6.09793	1.15561	-0.436089	1.5917
18.05	6.10578	1.15651	-0.436473	1.59298
18.06	6.10906	1.15767	-0.436849	1.59452
18.07	6.10986	1.15866	-0.43725	1.59591
18.08	6.11897	1.15955	-0.437659	1.5972
18.09	6.13071	1.16068	-0.438047	1.59873
18.1	6.13951	1.16162	-0.438422	1.60004
18.11	6.14875	1.16247	-0.438793	1.60126
18.12	6.15679	1.16362	-0.439137	1.60276
18.13	6.16077	1.16465	-0.439436	1.60408
18.14	6.16399	1.16555	-0.439729	1.60528
18.15	6.17216	1.16667	-0.440026	1.6067
18.16	6.17554	1.16763	-0.44029	1.60792
18.17	6.17359	1.16838	-0.440578	1.60895
18.18	6.18005	1.16942	-0.440943	1.61036
18.19	6.19293	1.17067	-0.441317	1.61199
18.2	6.19766	1.17165	-0.441649	1.6133
18.21	6.19949	1.17254	-0.441992	1.61453
18.22	6.20774	1.17361	-0.442371	1.61599
18.23	6.21216	1.17462	-0.442742	1.61736
18.24	6.21611	1.17562	-0.443138	1.61876
18.25	6.23032	1.17666	-0.443548	1.62021
18.26	6.23963	1.17753	-0.443912	1.62145
18.27	6.23808	1.17855	-0.444309	1.62286
18.28	6.24778	1.17978	-0.444774	1.62455
18.29	6.26178	1.18071	-0.445204	1.62591
18.3	6.25909	1.18147	-0.44558	1.62705
18.31	6.25843	1.18249	-0.445962	1.62845
18.32	6.27436	1.18351	-0.44636	1.62987
18.33	6.28845	1.18443	-0.446786	1.63121
18.34	6.29256	1.1855	-0.447218	1.63272
18.35	6.29419	1.18659	-0.44762	1.63421
18.36	6.30052	1.18758	-0.448002	1.63558
18.37	6.30943	1.18868	-0.448386	1.63706
18.38	6.31446	1.18965	-0.448773	1.63842
18.39	6.31828	1.19049	-0.449141	1.63964
18.4	6.32484	1.19161	-0.449523	1.64113
18.41	6.33462	1.19267	-0.44989	1.64256
18.42	6.34214	1.19351	-0.450178	1.64369
18.43	6.34183	1.19461	-0.450449	1.64506
18.44	6.34227	1.19574	-0.450753	1.64649
18.45	6.35213	1.19663	-0.451057	1.64769
18.46	6.36325	1.19764	-0.451357	1.649
18.47	6.36806	1.19867	-0.45165	1.65032
18.48	6.36742	1.19946	-0.451933	1.65139
18.49	6.37103	1.20045	-0.452238	1.65269
18.5	6.38058	1.20169	-0.452546	1.65423
18.51	6.39173	1.20263	-0.452873	1.65551
18.52	6.4034	1.20352	-0.453224	1.65674
18.53	6.41096	1.20462	-0.453567	1.65819
18.54	6.41309	1.20568	-0.453965	1.65965
18.55	6.41802	1.20665	-0.454402	1.66105
18.56	6.43043	1.20763	-0.454818	1.66245
18.57	6.43564	1.20849	-0.455259	1.66375
18.58	6.4382	1.20943	-0.455723	1.66515
18.59	6.44668	1.21068	-0.456153	1.66683
18.6	6.45117	1.21172	-0.456549	1.66827
18.61	6.4561	1.21253	-0.456931	1.66946
18.62	6.46731	1.21363	-0.457308	1.67094
18.63	6.47799	1.21473	-0.457687	1.67241
18.64	6.48368	1.21562	-0.458095	1.67372
18.65	6.48756	1.21669	-0.458526	1.67522
18.66	6.49211	1.21771	-0.458937	1.67664
18.67	6.49504	1.21846	-0.459309	1.67777
18.68	6.5011	1.21949	-0.459658	1.67915
18.69	6.51407	1.22065	-0.459988	1.68064
18.7	6.52724	1.22151	-0.46032	1.68183
18.71	6.53314	1.22257	-0.46069	1.68326
18.72	6.53457	1.2237	-0.461057	1.68476
18.73	6.53848	1.22449	-0.461412	1.6859
18.74	6.54276	1.22552	-0.461772	1.68729
18.75	6.54668	1.22668	-0.462116	1.6888
18.76	6.55475	1.22754	-0.462471	1.69001
18.77	6.56084	1.22848	-0.462858	1.69134
18.78	6.5617	1.22962	-0.46321	1.69283
18.79	6.56546	1.23059	-0.463532	1.69412
18.8	6.57021	1.23147	-0.463879	1.69535
18.81	6.57308	1.23256	-0.464221	1.69678
18.82	6.58078	1.23365	-0.464525	1.69817
18.83	6.59021	1.23459	-0.464822	1.69941
18.84	6.59216	1.23569	-0.465142	1.70083
18.85	6.59467	1.23665	-0.465419	1.70207
18.86	6.60717	1.23754	-0.465662	1.7032
18.87	6.61442	1.23866	-0.465947	1.70461
18.88	6.6127	1.23957	-0.466215	1.70579
18.89	6.62	1.2404	-0.466454	1.70685
18.9	6.63204	1.2417	-0.466742	1.70844
18.91	6.63894	1.24279	-0.467059	1.70985
18.92	6.64513	1.24348	-0.467356	1.71083
18.93	6.65354	1.2446	-0.46763	1.71223
18.94	6.66159	1.24573	-0.467895	1.71363
18.95	6.66598	1.24647	-0.468181	1.71465
18.96	6.67471	1.24753	-0.468495	1.71602
18.97	6.68677	1.24874	-0.468808	1.71755
18.98	6.69217	1.24956	-0.469087	1.71865
18.99	6.69529	1.25042	-0.469351	1.71977
19	6.70221	1.25152	-0.469667	1.72119
19.01	6.70849	1.25244	-0.470016	1.72246
19.02	6.71571	1.25331	-0.470365	1.72367
19.03	6.72719	1.25448	-0.470715	1.72519
19.04	6.73045	1.25552	-0.471039	1.72656
19.05	6.73094	1.25638	-0.471346	1.72773
19.06	6.73805	1.25747	-0.471683	1.72916
19.07	6.7474	1.25857	-0.472024	1.73059
19.08	6.75825	1.25951	-0.472357	1.73186
19.09	6.76229	1.26058	-0.472715	1.7333
19.1	6.76403	1.26167	-0.473115	1.73478
19.11	6.7716	1.2625	-0.473572	1.73607
19.12	6.77965	1.26344	-0.474021	1.73746
19.13	6.78311	1.26451	-0.474404	1.73891
19.14	6.79068	1.26546	-0.474817	1.74027
19.15	6.80531	1.26646	-0.475306	1.74177
19.16	6.81139	1.26748	-0.475799	1.74328
19.17	6.80941	1.2684	-0.476338	1.74474
19.18	6.81087	1.26945	-0.476947	1.7464
19.19	6.8198	1.27057	-0.477474	1.74804
19.2	6.82728	1.27154	-0.477917	1.74945
19.21	6.82981	1.27254	-0.478368	1.7509
19.22	6.83967	1.2736	-0.478773	1.75237
19.23	6.8484	1.27448	-0.479138	1.75362
19.24	6.84558	1.2755	-0.479516	1.75502
19.25	6.84959	1.2766	-0.479878	1.75648
19.26	6.85977	1.27741	-0.480212	1.75762
19.27	6.8599	1.27834	-0.480572	1.75891
19.28	6.86206	1.27955	-0.480966	1.76051
19.29	6.87626	1.28059	-0.481341	1.76193
19.3	6.88823	1.28155	-0.481709	1.76326
19.31	6.89383	1.28262	-0.482101	1.76472
19.32	6.89952	1.28356	-0.482465	1.76603
19.33	6.90454	1.28447	-0.482795	1.76726
19.34	6.90877	1.28562	-0.483178	1.7688
19.35	6.91374	1.28662	-0.483599	1.77022
19.36	6.91861	1.28747	-0.483992	1.77146
19.37	6.92466	1.28856	-0.484386	1.77295
19.38	6.92687	1.2896	-0.484799	1.7744
19.39	6.92779	1.29043	-0.485183	1.77561
19.4	6.93637	1.2914	-0.48554	1.77694
19.41	6.94253	1.29246	-0.485921	1.77838
19.42	6.94794	1.29339	-0.486357	1.77975
19.43	6.95822	1.2944	-0.486833	1.78123
19.44	6.96263	1.2955	-0.487284	1.78278
19.45	6.96481	1.29641	-0.487725	1.78413
19.46	6.97123	1.29744	-0.488186	1.78562
19.47	6.97921	1.29865	-0.488619	1.78727
19.48	6.98853	1.29963	-0.489029	1.78865
19.49	6.9925	1.30054	-0.489448	1.78999
19.5	6.9976	1.3015	-0.489826	1.79133
19.51	7.00776	1.30233	-0.490186	1.79252
19.52	7.00754	1.30344	-0.490577	1.79402
19.53	7.00946	1.3047	-0.490951	1.79565
19.54	7.02473	1.30557	-0.491306	1.79687
19.55	7.03497	1.30645	-0.491668	1.79811
19.56	7.03551	1.30769	-0.492029	1.79972
19.57	7.04037	1.30871	-0.492373	1.80108
19.58	7.0515	1.30954	-0.492682	1.80222
19.59	7.05938	1.31066	-0.493002	1.80366
19.6	7.06357	1.3117	-0.493342	1.80504
19.61	7.06724	1.31258	-0.493646	1.80623
19.62	7.07213	1.31375	-0.493967	1.80772
19.63	7.08353	1.31482	-0.494337	1.80916
19.64	7.0988	1.31556	-0.494676	1.81023
19.65	7.10549	1.3165	-0.495025	1.81153
19.66	7.10643	1.31759	-0.495428	1.81302
19.67	7.11184	1.31856	-0.49582	1.81438
19.68	7.11383	1.31965	-0.496214	1.81586
19.69	7.1147	1.32079	-0.496623	1.81741
19.7	7.12729	1.32169	-0.497021	1.81872
19.71	7.14148	1.32259	-0.497438	1.82003
19.72	7.14309	1.32358	-0.497888	1.82147
19.73	7.14333	1.3245	-0.498323	1.82282
19.74	7.15595	1.32549	-0.498756	1.82424
19.75	7.166	1.32655	-0.49922	1.82577
19.76	7.16603	1.32748	-0.499666	1.82714
19.77	7.17206	1.32852	-0.50006	1.82858
19.78	7.17855	1.32963	-0.500459	1.83009
19.79	7.17494	1.33054	-0.500881	1.83142
19.8	7.17773	1.3316	-0.501269	1.83287
19.81	7.19262	1.3328	-0.501651	1.83445
19.82	7.20336	1.3337	-0.502027	1.83573
19.83	7.20557	1.33458	-0.502364	1.83695
19.84	7.2072	1.33567	-0.5027	1.83837
19.85	7.21207	1.33666	-0.503061	1.83973
19.86	7.22418	1.33763	-0.503421	1.84105
19.87	7.23866	1.33873	-0.503768	1.8425
19.88	7.24512	1.33971	-0.504134	1.84384
19.89	7.24408	1.34061	-0.504495	1.84511
19.9	7.24549	1.34173	-0.504848	1.84658
19.91	7.25511	1.3427	-0.505212	1.84791
19.92	7.26398	1.34353	-0.50558	1.84911
19.93	7.26381	1.34469	-0.505947	1.85064
19.94	7.26409	1.34582	-0.506289	1.85211
19.95	7.27529	1.34662	-0.506633	1.85325
19.96	7.28762	1.34769	-0.506985	1.85468
19.97	7.29069	1.34888	-0.50731	1.85619
19.98	7.29201	1.34968	-0.50762	1.8573
[truncated: 12,476 more rows]

## Sheet: M-1-100-2
Time [s]	Load [kN]	LVDT 1 [mm]	LVDT 2 [mm]	Displacement [mm]
0	0	0	0	0
0.01	0	0	0	0
0.02	-2.7e-05	-4e-06	0	-4e-06
0.03	-0.000516	-0.000105	1e-06	-0.000106
0.04	-0.001266	-0.000421	1.3e-05	-0.000434
0.05	0.002066	-0.000571	3.2e-05	-0.000603
0.06	0.010736	-0.000285	2.1e-05	-0.000306
0.07	0.016894	-3.6e-05	2e-05	-5.6e-05
0.08	0.012146	-0.000119	4.4e-05	-0.000163
0.09	0.00396	-0.00018	4.2e-05	-0.000222
0.1	0.002903	8.6e-05	2.9e-05	5.7e-05
0.11	0.0028	0.000326	3.1e-05	0.000295
0.12	-0.000302	0.000212	3.1e-05	0.000181
0.13	-0.001063	-2.2e-05	2.4e-05	-4.6e-05
0.14	0.001376	4e-05	3.6e-05	4e-06
0.15	0.004613	0.000162	3.5e-05	0.000127
0.16	0.008954	0.000195	1.7e-05	0.000178
0.17	0.010397	0.000287	2.1e-05	0.000266
0.18	0.006901	0.000329	2.6e-05	0.000303
0.19	0.002957	0.000284	1.2e-05	0.000272
0.2	0.000786	0.000355	7e-06	0.000348
0.21	0.001322	0.000419	2e-05	0.000399
0.22	0.004308	0.000357	3.2e-05	0.000325
0.23	0.001859	0.000485	2.9e-05	0.000456
0.24	-0.005542	0.000789	1.4e-05	0.000775
0.25	-0.005527	0.000961	1.7e-05	0.000944
0.26	-0.001581	0.001016	3.1e-05	0.000985
0.27	0.002078	0.000998	3.9e-05	0.000959
0.28	0.007472	0.00103	3.6e-05	0.000994
0.29	0.010805	0.000993	2.1e-05	0.000972
0.3	0.010631	0.000906	5e-06	0.000901
0.31	0.009381	0.000805	1e-05	0.000795
0.32	0.008236	0.000807	2.5e-05	0.000782
0.33	0.011548	0.000667	1.8e-05	0.000649
0.34	0.014002	0.00033	1e-06	0.000329
0.35	0.012081	0.000139	4e-06	0.000135
0.36	0.013805	6.6e-05	1.8e-05	4.8e-05
0.37	0.015575	-2.7e-05	9e-06	-3.6e-05
0.38	0.011665	-0.000113	1.7e-05	-0.00013
0.39	0.009234	-0.000283	5e-05	-0.000333
0.4	0.00851	-0.000476	4.2e-05	-0.000518
0.41	0.002098	-0.000582	1.2e-05	-0.000594
0.42	-0.001644	-0.000489	3e-06	-0.000492
0.43	0.001488	-0.000324	1.1e-05	-0.000335
0.44	0.001927	-0.000469	2.6e-05	-0.000495
0.45	0.002512	-0.000678	2.4e-05	-0.000702
0.46	0.007734	-0.000737	1.1e-05	-0.000748
0.47	0.009964	-0.000728	2.4e-05	-0.000752
0.48	0.008958	-0.000745	3.8e-05	-0.000783
0.49	0.009056	-0.000801	2.2e-05	-0.000823
0.5	0.008371	-0.000843	7e-06	-0.00085
0.51	0.007814	-0.000943	2e-06	-0.000945
0.52	0.008624	-0.000927	-2e-06	-0.000925
0.53	0.007627	-0.000902	-3e-06	-0.000899
0.54	0.003647	-0.000956	4e-06	-0.00096
0.55	-0.001906	-0.000984	1.7e-05	-0.001001
0.56	-0.004529	-0.001103	2.5e-05	-0.001128
0.57	0.001141	-0.000962	1.9e-05	-0.000981
0.58	0.007119	-0.000835	1.7e-05	-0.000852
0.59	0.007803	-0.001059	2.3e-05	-0.001082
0.6	0.004338	-0.001021	2.2e-05	-0.001043
0.61	-0.002682	-0.00098	6e-06	-0.000986
0.62	0.000783	-0.001087	-6e-06	-0.001081
0.63	0.010956	-0.00092	-6e-06	-0.000914
0.64	0.012377	-0.000926	-8e-06	-0.000918
0.65	0.009608	-0.001119	-3e-06	-0.001116
0.66	0.007261	-0.001037	1.5e-05	-0.001052
0.67	0.006131	-0.000884	2.4e-05	-0.000908
0.68	0.007616	-0.001004	1.5e-05	-0.001019
0.69	0.007562	-0.001117	2e-06	-0.001119
0.7	0.009111	-0.001049	3e-06	-0.001052
0.71	0.013406	-0.001004	8e-06	-0.001012
0.72	0.011924	-0.000975	2e-05	-0.000995
0.73	0.005812	-0.001061	2.7e-05	-0.001088
0.74	0.005853	-0.001137	2.1e-05	-0.001158
0.75	0.008943	-0.001028	1.9e-05	-0.001047
0.76	0.009053	-0.001076	6e-06	-0.001082
0.77	0.009366	-0.001109	1.2e-05	-0.001121
0.78	0.007843	-0.00096	3.5e-05	-0.000995
0.79	0.006205	-0.001079	3e-05	-0.001109
0.8	0.010919	-0.001255	1.5e-05	-0.00127
0.81	0.015893	-0.00118	1.4e-05	-0.001194
0.82	0.013556	-0.001083	1.5e-05	-0.001098
0.83	0.011182	-0.001091	5e-06	-0.001096
0.84	0.010642	-0.00103	4e-06	-0.001034
0.85	0.00788	-0.000979	1.4e-05	-0.000993
0.86	0.009138	-0.001174	2.3e-05	-0.001197
0.87	0.016074	-0.001143	2.9e-05	-0.001172
0.88	0.016997	-0.00098	2.8e-05	-0.001008
0.89	0.011076	-0.001061	1.4e-05	-0.001075
0.9	0.012088	-0.00105	5e-06	-0.001055
0.91	0.018662	-0.000918	9e-06	-0.000927
0.92	0.01634	-0.001046	1.2e-05	-0.001058
0.93	0.006155	-0.001178	1.4e-05	-0.001192
0.94	0.005582	-0.001011	1.4e-05	-0.001025
0.95	0.010022	-0.000995	1.9e-05	-0.001014
0.96	0.008016	-0.001167	6e-06	-0.001173
0.97	0.006405	-0.001174	-1e-05	-0.001164
0.98	0.006387	-0.001086	1e-06	-0.001087
0.99	0.004631	-0.001112	6e-06	-0.001118
1	0.007686	-0.001075	-2e-06	-0.001073
1.01	0.015839	-0.001072	2e-06	-0.001074
1.02	0.017429	-0.001193	1.1e-05	-0.001204
1.03	0.012688	-0.00118	6e-06	-0.001186
1.04	0.011902	-0.001133	2e-06	-0.001135
1.05	0.013196	-0.00108	0	-0.00108
1.06	0.011501	-0.000891	-1.4e-05	-0.000877
1.07	0.011064	-0.00099	-7e-06	-0.000983
1.08	0.010954	-0.001205	1.9e-05	-0.001224
1.09	0.010283	-0.001169	1e-05	-0.001179
1.1	0.010654	-0.001019	2e-06	-0.001021
1.11	0.006769	-0.00093	2.5e-05	-0.000955
1.12	0.004109	-0.00113	2.5e-05	-0.001155
1.13	0.007507	-0.001209	1.5e-05	-0.001224
1.14	0.007809	-0.000974	2.8e-05	-0.001002
1.15	0.0067	-0.001037	1.9e-05	-0.001056
1.16	0.009678	-0.001292	-8e-06	-0.001284
1.17	0.010658	-0.00122	-1.2e-05	-0.001208
1.18	0.008114	-0.001103	-1.1e-05	-0.001092
1.19	0.005667	-0.001158	-6e-06	-0.001152
1.2	0.003012	-0.001082	3e-06	-0.001085
1.21	0.002457	-0.001099	-5e-06	-0.001094
1.22	0.006444	-0.001158	-9e-06	-0.001149
1.23	0.008153	-0.000967	1e-05	-0.000977
1.24	0.003647	-0.001044	7e-06	-0.001051
1.25	0.003878	-0.001211	-1.1e-05	-0.0012
1.26	0.011013	-0.001097	3e-06	-0.0011
1.27	0.016873	-0.001007	1e-05	-0.001017
1.28	0.012668	-0.001149	-1e-06	-0.001148
1.29	0.004326	-0.001252	1e-05	-0.001262
1.3	0.006661	-0.001085	2.6e-05	-0.001111
1.31	0.011461	-0.001098	1.9e-05	-0.001117
1.32	0.009934	-0.00119	2.3e-05	-0.001213
1.33	0.010683	-0.001019	2.5e-05	-0.001044
1.34	0.010149	-0.001059	-3e-06	-0.001056
1.35	0.005724	-0.001142	-1.2e-05	-0.00113
1.36	0.004779	-0.00091	8e-06	-0.000918
1.37	0.007347	-0.000959	1e-05	-0.000969
1.38	0.008865	-0.00119	-5e-06	-0.001185
1.39	0.006524	-0.001104	-2e-06	-0.001102
1.4	0.007674	-0.001012	1.1e-05	-0.001023
1.41	0.012136	-0.001102	1.1e-05	-0.001113
1.42	0.011261	-0.001108	1.1e-05	-0.001119
1.43	0.007343	-0.001135	1.2e-05	-0.001147
1.44	0.005042	-0.001183	3e-06	-0.001186
1.45	0.0047	-0.001059	1e-06	-0.00106
1.46	0.009585	-0.001009	2e-06	-0.001011
1.47	0.011445	-0.001051	4e-06	-0.001055
1.48	0.004048	-0.00103	9e-06	-0.001039
1.49	0.003635	-0.001065	1e-05	-0.001075
1.5	0.005444	-0.001237	7e-06	-0.001244
1.51	0.00336	-0.001147	-1e-06	-0.001146
1.52	0.008008	-0.000899	-6e-06	-0.000893
1.53	0.009042	-0.00109	6e-06	-0.001096
1.54	0.001286	-0.001198	5e-06	-0.001203
1.55	0.002332	-0.001072	-3e-06	-0.001069
1.56	0.009053	-0.001127	6e-06	-0.001133
1.57	0.007897	-0.000988	8e-06	-0.000996
1.58	0.006062	-0.000902	1e-06	-0.000903
1.59	0.007372	-0.00122	-6e-06	-0.001214
1.6	0.005715	-0.001236	-7e-06	-0.001229
1.61	0.006256	-0.000944	5e-06	-0.000949
1.62	0.010801	-0.001037	-7e-06	-0.00103
1.63	0.010801	-0.001127	-2.9e-05	-0.001098
1.64	0.005708	-0.00092	-1.7e-05	-0.000903
1.65	0.00293	-0.001071	-9e-06	-0.001062
1.66	0.002067	-0.001296	-1.8e-05	-0.001278
1.67	0.004336	-0.000991	1e-06	-0.000992
1.68	0.009748	-0.0009	7e-06	-0.000907
1.69	0.011188	-0.001194	-2e-05	-0.001174
1.7	0.011205	-0.001121	-1.3e-05	-0.001108
1.71	0.01182	-0.001063	1.3e-05	-0.001076
1.72	0.007295	-0.00125	4e-06	-0.001254
1.73	0.002908	-0.001053	-3e-06	-0.00105
1.74	0.002825	-0.000931	4e-06	-0.000935
1.75	0.00682	-0.001223	-1.3e-05	-0.00121
1.76	0.010331	-0.001061	-1.4e-05	-0.001047
1.77	0.011423	-0.000809	-5e-06	-0.000804
1.78	0.017609	-0.001193	-7e-06	-0.001186
1.79	0.01806	-0.001199	1.1e-05	-0.00121
1.8	0.009868	-0.000817	8e-06	-0.000825
1.81	0.010779	-0.001012	-2.3e-05	-0.000989
1.82	0.014453	-0.001183	-2e-06	-0.001181
1.83	0.012484	-0.001017	1.6e-05	-0.001033
1.84	0.014731	-0.001134	-8e-06	-0.001126
1.85	0.016818	-0.00121	-1.5e-05	-0.001195
1.86	0.014422	-0.001056	-2.1e-05	-0.001035
1.87	0.014855	-0.001082	-2e-05	-0.001062
1.88	0.015013	-0.001192	4e-06	-0.001196
1.89	0.008436	-0.001038	7e-06	-0.001045
1.9	0.003151	-0.000918	-1.2e-05	-0.000906
1.91	0.007251	-0.001107	-1.1e-05	-0.001096
1.92	0.019521	-0.001153	-3e-06	-0.00115
1.93	0.029242	-0.001094	-1.8e-05	-0.001076
1.94	0.021624	-0.001076	-1.9e-05	-0.001057
1.95	0.008537	-0.000947	-7e-06	-0.00094
1.96	0.005756	-0.000991	-1.5e-05	-0.000976
1.97	0.005151	-0.001299	-1.1e-05	-0.001288
1.98	0.003051	-0.001201	-2e-06	-0.001199
1.99	0.005527	-0.000992	-2.2e-05	-0.00097
2	0.005244	-0.001141	-2.5e-05	-0.001116
2.01	0.004044	-0.001181	1.2e-05	-0.001193
2.02	0.011439	-0.001013	1.5e-05	-0.001028
2.03	0.015886	-0.001041	-9e-06	-0.001032
2.04	0.009059	-0.001064	5e-06	-0.001069
2.05	0.004999	-0.001007	5e-06	-0.001012
2.06	0.012053	-0.001122	-1.4e-05	-0.001108
2.07	0.018217	-0.001205	5e-06	-0.00121
2.08	0.018435	-0.001153	1.7e-05	-0.00117
2.09	0.020195	-0.00115	-8e-06	-0.001142
2.1	0.020288	-0.001103	-2.2e-05	-0.001081
2.11	0.013146	-0.001032	-1e-06	-0.001031
2.12	0.005466	-0.001255	1.8e-05	-0.001273
2.13	0.004504	-0.001408	5e-06	-0.001413
2.14	0.011138	-0.001085	-1.8e-05	-0.001067
2.15	0.020108	-0.00106	-1.4e-05	-0.001046
2.16	0.018239	-0.001233	-1.2e-05	-0.001221
2.17	0.013193	-0.001085	-2.6e-05	-0.001059
2.18	0.018534	-0.001042	-1.5e-05	-0.001027
2.19	0.021234	-0.001166	-2e-06	-0.001164
2.2	0.015567	-0.001091	-2e-05	-0.001071
2.21	0.012688	-0.001036	-2.1e-05	-0.001015
2.22	0.013981	-0.001216	-1.1e-05	-0.001205
2.23	0.014607	-0.001233	-3.1e-05	-0.001202
2.24	0.017947	-0.001084	-3.4e-05	-0.00105
2.25	0.02043	-0.001166	-1.7e-05	-0.001149
2.26	0.019673	-0.001144	-9e-06	-0.001135
2.27	0.021768	-0.001069	0	-0.001069
2.28	0.023618	-0.001204	-7e-06	-0.001197
2.29	0.017564	-0.001098	-2.8e-05	-0.00107
2.3	0.011547	-0.001011	-1.4e-05	-0.000997
2.31	0.012363	-0.00128	-3e-06	-0.001277
2.32	0.010591	-0.001294	-2.6e-05	-0.001268
2.33	0.007327	-0.001106	-2.5e-05	-0.001081
2.34	0.010319	-0.001162	-2e-06	-0.00116
2.35	0.012767	-0.001269	-1.1e-05	-0.001258
2.36	0.00773	-0.00127	-2.9e-05	-0.001241
2.37	0.004071	-0.001079	-2e-05	-0.001059
2.38	0.002445	-0.000993	-2.1e-05	-0.000972
2.39	-0.000833	-0.001178	-3.3e-05	-0.001145
2.4	0.002551	-0.001183	-3.3e-05	-0.00115
2.41	0.008933	-0.001015	-2.6e-05	-0.000989
2.42	0.005791	-0.001038	-1.3e-05	-0.001025
2.43	0.002479	-0.001073	-1.1e-05	-0.001062
2.44	0.008418	-0.001081	-2e-05	-0.001061
2.45	0.01035	-0.001163	-2.3e-05	-0.00114
2.46	0.00486	-0.001116	-9e-06	-0.001107
2.47	0.002811	-0.00104	1e-06	-0.001041
2.48	0.004743	-0.001102	-9e-06	-0.001093
2.49	0.008269	-0.001128	-1.1e-05	-0.001117
2.5	0.014978	-0.001002	-1.2e-05	-0.00099
2.51	0.019244	-0.000996	-2e-05	-0.000976
2.52	0.014121	-0.001082	-9e-06	-0.001073
2.53	0.007887	-0.000957	-4e-06	-0.000953
2.54	0.008397	-0.000922	-8e-06	-0.000914
2.55	0.012077	-0.001166	1e-06	-0.001167
2.56	0.01735	-0.001129	-1.7e-05	-0.001112
2.57	0.021642	-0.000996	-3.7e-05	-0.000959
2.58	0.018363	-0.00121	-2.2e-05	-0.001188
2.59	0.014022	-0.001189	-2.8e-05	-0.001161
2.6	0.01414	-0.00098	-4.2e-05	-0.000938
2.61	0.013903	-0.001005	-3e-05	-0.000975
2.62	0.014705	-0.000984	-2.5e-05	-0.000959
2.63	0.014208	-0.001041	-2.3e-05	-0.001018
2.64	0.01134	-0.001199	-1.5e-05	-0.001184
2.65	0.013589	-0.001	-2.1e-05	-0.000979
2.66	0.018064	-0.000898	-3.2e-05	-0.000866
2.67	0.01443	-0.001161	-2.7e-05	-0.001134
2.68	0.007345	-0.001116	-1.3e-05	-0.001103
2.69	0.008931	-0.001002	-1.4e-05	-0.000988
2.7	0.01718	-0.001353	-2.1e-05	-0.001332
2.71	0.019744	-0.001339	-2.6e-05	-0.001313
2.72	0.015749	-0.000914	-2.7e-05	-0.000887
2.73	0.01762	-0.001129	-1.9e-05	-0.00111
2.74	0.018224	-0.001304	-7e-06	-0.001297
2.75	0.007366	-0.001005	-6e-06	-0.000999
2.76	0.005086	-0.00111	-1.6e-05	-0.001094
2.77	0.015071	-0.001341	-3e-05	-0.001311
2.78	0.01264	-0.001144	-3.1e-05	-0.001113
2.79	0.004746	-0.00104	-2.5e-05	-0.001015
2.8	0.01135	-0.001275	-3.6e-05	-0.001239
2.81	0.016557	-0.001235	-3.5e-05	-0.0012
2.82	0.010674	-0.001091	-1.4e-05	-0.001077
2.83	0.008677	-0.001183	-1.8e-05	-0.001165
2.84	0.011139	-0.001138	-1.9e-05	-0.001119
2.85	0.014596	-0.001116	-7e-06	-0.001109
2.86	0.01577	-0.001256	-1.9e-05	-0.001237
2.87	0.011965	-0.001146	-2.8e-05	-0.001118
2.88	0.011276	-0.001089	-1.2e-05	-0.001077
2.89	0.017383	-0.001299	-1.6e-05	-0.001283
2.9	0.016888	-0.001305	-2.1e-05	-0.001284
2.91	0.007488	-0.00111	-7e-06	-0.001103
2.92	0.007216	-0.001152	-1.8e-05	-0.001134
2.93	0.013933	-0.001252	-2.6e-05	-0.001226
2.94	0.017171	-0.001118	-2.3e-05	-0.001095
2.95	0.021186	-0.001141	-2.5e-05	-0.001116
2.96	0.022516	-0.001247	-2.2e-05	-0.001225
2.97	0.017912	-0.001085	-2.2e-05	-0.001063
2.98	0.013625	-0.0011	0	-0.0011
2.99	0.009691	-0.001248	1.5e-05	-0.001263
3	0.013795	-0.001108	-2.1e-05	-0.001087
3.01	0.021692	-0.001118	-4.2e-05	-0.001076
3.02	0.01673	-0.001215	-1.6e-05	-0.001199
3.03	0.008303	-0.001059	-9e-06	-0.00105
3.04	0.010631	-0.001095	-3e-05	-0.001065
3.05	0.014201	-0.001269	-2.6e-05	-0.001243
3.06	0.015185	-0.001067	-6e-06	-0.001061
3.07	0.014802	-0.001109	-2e-06	-0.001107
3.08	0.011837	-0.001301	-1.4e-05	-0.001287
3.09	0.012328	-0.001063	-3.1e-05	-0.001032
3.1	0.0154	-0.001043	-3.8e-05	-0.001005
3.11	0.014378	-0.001317	-3.6e-05	-0.001281
3.12	0.009635	-0.001221	-4.4e-05	-0.001177
3.13	0.00664	-0.000983	-4.9e-05	-0.000934
3.14	0.007565	-0.001178	-4.1e-05	-0.001137
3.15	0.009073	-0.001305	-3.1e-05	-0.001274
3.16	0.008803	-0.001053	-4e-05	-0.001013
3.17	0.01172	-0.001141	-4.3e-05	-0.001098
3.18	0.015968	-0.001189	-3.2e-05	-0.001157
3.19	0.016102	-0.001008	-3.8e-05	-0.00097
3.2	0.015361	-0.001226	-4.3e-05	-0.001183
3.21	0.015856	-0.001297	-2.3e-05	-0.001274
3.22	0.015772	-0.001063	-2.4e-05	-0.001039
3.23	0.015345	-0.001191	-4.4e-05	-0.001147
3.24	0.019006	-0.001242	-3.2e-05	-0.00121
3.25	0.022722	-0.001033	-1.4e-05	-0.001019
3.26	0.021188	-0.001105	-2.5e-05	-0.00108
3.27	0.019882	-0.00125	-3.1e-05	-0.001219
3.28	0.020164	-0.001215	-1.8e-05	-0.001197
3.29	0.021535	-0.001187	-1.8e-05	-0.001169
3.3	0.023235	-0.001174	-4.4e-05	-0.00113
3.31	0.020374	-0.001019	-5.3e-05	-0.000966
3.32	0.017106	-0.00105	-4e-05	-0.00101
3.33	0.018661	-0.001193	-3.1e-05	-0.001162
3.34	0.018844	-0.001031	-2.3e-05	-0.001008
3.35	0.019268	-0.001172	-2.5e-05	-0.001147
3.36	0.019917	-0.001428	-3.9e-05	-0.001389
3.37	0.018069	-0.001077	-4.5e-05	-0.001032
3.38	0.015886	-0.001033	-5e-05	-0.000983
3.39	0.013415	-0.001444	-4.7e-05	-0.001397
3.4	0.018063	-0.001283	-2.5e-05	-0.001258
3.41	0.027305	-0.000912	-3.1e-05	-0.000881
3.42	0.023225	-0.001106	-4.1e-05	-0.001065
3.43	0.012452	-0.001198	-1.8e-05	-0.00118
3.44	0.013156	-0.001012	-1.2e-05	-0.001
3.45	0.014905	-0.001189	-3.9e-05	-0.00115
3.46	0.010912	-0.00125	-4.2e-05	-0.001208
3.47	0.008776	-0.001044	-2.5e-05	-0.001019
3.48	0.005992	-0.001163	-2.6e-05	-0.001137
3.49	0.006891	-0.00119	-2.5e-05	-0.001165
3.5	0.014488	-0.00103	-1.1e-05	-0.001019
3.51	0.013281	-0.00117	-2.1e-05	-0.001149
3.52	0.00635	-0.001325	-5.5e-05	-0.00127
3.53	0.010246	-0.001247	-4.6e-05	-0.001201
3.54	0.017393	-0.001195	-1.5e-05	-0.00118
3.55	0.014277	-0.001189	-4e-05	-0.001149
3.56	0.010614	-0.001095	-7e-05	-0.001025
3.57	0.014015	-0.001114	-3.7e-05	-0.001077
3.58	0.016042	-0.001178	1e-06	-0.001179
3.59	0.011046	-0.001084	-1.5e-05	-0.001069
3.6	0.002987	-0.001155	-3.8e-05	-0.001117
3.61	0.005584	-0.001266	-2.3e-05	-0.001243
3.62	0.016334	-0.001167	-2.7e-05	-0.00114
3.63	0.017677	-0.001074	-4.1e-05	-0.001033
3.64	0.013707	-0.00122	-2.6e-05	-0.001194
3.65	0.012911	-0.001317	-2.9e-05	-0.001288
3.66	0.012546	-0.001131	-6.1e-05	-0.00107
3.67	0.008715	-0.001169	-7.3e-05	-0.001096
3.68	0.005853	-0.001232	-4.8e-05	-0.001184
3.69	0.007379	-0.001039	-3e-05	-0.001009
3.7	0.010759	-0.001134	-5.7e-05	-0.001077
3.71	0.017555	-0.001259	-7.3e-05	-0.001186
3.72	0.019289	-0.001149	-5.5e-05	-0.001094
3.73	0.011709	-0.001156	-4.5e-05	-0.001111
3.74	0.010057	-0.001186	-4.8e-05	-0.001138
3.75	0.012422	-0.001178	-4.5e-05	-0.001133
3.76	0.012826	-0.001117	-2.9e-05	-0.001088
3.77	0.013511	-0.00103	-3.1e-05	-0.000999
3.78	0.010858	-0.001188	-5.4e-05	-0.001134
3.79	0.009776	-0.001298	-4.3e-05	-0.001255
3.8	0.011124	-0.001206	-1.6e-05	-0.00119
3.81	0.006473	-0.001286	-3e-05	-0.001256
3.82	0.004736	-0.001244	-6.1e-05	-0.001183
3.83	0.012518	-0.000959	-6e-05	-0.000899
3.84	0.015843	-0.001109	-3.8e-05	-0.001071
3.85	0.016074	-0.001365	-2.6e-05	-0.001339
3.86	0.019857	-0.001052	-4.2e-05	-0.00101
3.87	0.02102	-0.000983	-5.6e-05	-0.000927
3.88	0.020237	-0.001369	-4e-05	-0.001329
3.89	0.024858	-0.001305	-2.6e-05	-0.001279
3.9	0.028322	-0.001156	-2.9e-05	-0.001127
3.91	0.024643	-0.001209	-4.7e-05	-0.001162
3.92	0.022579	-0.001088	-5.2e-05	-0.001036
3.93	0.025209	-0.001215	-3.8e-05	-0.001177
3.94	0.028441	-0.001369	-4.6e-05	-0.001323
3.95	0.027754	-0.001136	-5e-05	-0.001086
3.96	0.020981	-0.001102	-3.2e-05	-0.00107
3.97	0.017581	-0.001293	-3.5e-05	-0.001258
3.98	0.022565	-0.001195	-4e-05	-0.001155
3.99	0.021349	-0.001112	-3.6e-05	-0.001076
4	0.009535	-0.001289	-4.7e-05	-0.001242
4.01	0.007226	-0.001236	-4.1e-05	-0.001195
4.02	0.011448	-0.001193	-4e-05	-0.001153
4.03	0.008621	-0.001377	-5.9e-05	-0.001318
4.04	0.004508	-0.001256	-5e-05	-0.001206
4.05	0.004019	-0.001034	-3.5e-05	-0.000999
4.06	0.006426	-0.00106	-3e-05	-0.00103
4.07	0.013185	-0.001206	-2.2e-05	-0.001184
4.08	0.021127	-0.001237	-3.1e-05	-0.001206
4.09	0.026246	-0.001102	-5.2e-05	-0.00105
4.1	0.028522	-0.000983	-5.2e-05	-0.000931
4.11	0.024131	-0.001014	-4.2e-05	-0.000972
4.12	0.01688	-0.001184	-3.8e-05	-0.001146
4.13	0.01633	-0.001147	-3.8e-05	-0.001109
4.14	0.016109	-0.00102	-4.9e-05	-0.000971
4.15	0.01241	-0.001155	-3.9e-05	-0.001116
4.16	0.015446	-0.00117	-2.5e-05	-0.001145
4.17	0.023354	-0.001026	-3.9e-05	-0.000987
4.18	0.022804	-0.001165	-4.3e-05	-0.001122
4.19	0.01458	-0.001293	-3.3e-05	-0.00126
4.2	0.007122	-0.001003	-4.5e-05	-0.000958
4.21	0.003845	-0.000965	-5.4e-05	-0.000911
4.22	0.004768	-0.001251	-3.7e-05	-0.001214
4.23	0.008033	-0.001119	-2.5e-05	-0.001094
4.24	0.011074	-0.001049	-4e-05	-0.001009
4.25	0.009395	-0.001306	-5.2e-05	-0.001254
4.26	0.006955	-0.001239	-4.1e-05	-0.001198
4.27	0.009845	-0.001095	-2.5e-05	-0.00107
4.28	0.012836	-0.001271	-3.3e-05	-0.001238
4.29	0.010958	-0.001148	-6e-05	-0.001088
4.3	0.010287	-0.000974	-7.4e-05	-0.0009
4.31	0.017158	-0.001311	-7e-05	-0.001241
4.32	0.022023	-0.001331	-4.6e-05	-0.001285
4.33	0.017792	-0.000931	-3.8e-05	-0.000893
4.34	0.010774	-0.001034	-6.4e-05	-0.00097
4.35	0.009768	-0.001268	-6.5e-05	-0.001203
4.36	0.013815	-0.001091	-3.9e-05	-0.001052
4.37	0.014432	-0.001079	-3.8e-05	-0.001041
4.38	0.011465	-0.001228	-4.3e-05	-0.001185
4.39	0.010299	-0.001131	-4.2e-05	-0.001089
4.4	0.011162	-0.001154	-5.8e-05	-0.001096
4.41	0.012889	-0.001264	-5.9e-05	-0.001205
4.42	0.01373	-0.001154	-4.4e-05	-0.00111
4.43	0.01181	-0.0011	-4.3e-05	-0.001057
4.44	0.011975	-0.001177	-4.7e-05	-0.00113
4.45	0.010637	-0.001209	-5.5e-05	-0.001154
4.46	0.004012	-0.001128	-7e-05	-0.001058
4.47	0.002797	-0.001224	-6.4e-05	-0.00116
4.48	0.004521	-0.001212	-4.3e-05	-0.001169
4.49	-0.00065	-0.001032	-6e-05	-0.000972
4.5	-0.002051	-0.001213	-7.4e-05	-0.001139
4.51	0.004153	-0.001318	-5.1e-05	-0.001267
4.52	0.003999	-0.001158	-4.8e-05	-0.00111
4.53	0.000882	-0.001147	-6.2e-05	-0.001085
4.54	0.003938	-0.00123	-5.9e-05	-0.001171
4.55	0.007603	-0.001169	-6.2e-05	-0.001107
4.56	0.006653	-0.00104	-7e-05	-0.00097
4.57	0.003627	-0.001131	-6.6e-05	-0.001065
4.58	0.003335	-0.001295	-6.4e-05	-0.001231
4.59	0.003673	-0.001095	-7e-05	-0.001025
4.6	-0.000583	-0.00092	-6.2e-05	-0.000858
4.61	0.000268	-0.00106	-5.5e-05	-0.001005
4.62	0.009451	-0.001047	-6.1e-05	-0.000986
4.63	0.016534	-0.001061	-6.8e-05	-0.000993
4.64	0.018236	-0.001283	-6.1e-05	-0.001222
4.65	0.016314	-0.001079	-4.2e-05	-0.001037
4.66	0.014027	-0.000818	-3.6e-05	-0.000782
4.67	0.015506	-0.001112	-5.7e-05	-0.001055
4.68	0.018786	-0.001204	-7.7e-05	-0.001127
4.69	0.016862	-0.000995	-6.2e-05	-0.000933
4.7	0.013051	-0.000972	-5e-05	-0.000922
4.71	0.013409	-0.001154	-5.2e-05	-0.001102
4.72	0.012829	-0.001315	-5.3e-05	-0.001262
4.73	0.013059	-0.001156	-6.6e-05	-0.00109
4.74	0.01561	-0.000999	-7.1e-05	-0.000928
4.75	0.012844	-0.001171	-6.7e-05	-0.001104
4.76	0.008705	-0.001148	-6.5e-05	-0.001083
4.77	0.010868	-0.001	-6.8e-05	-0.000932
4.78	0.011687	-0.001209	-6.8e-05	-0.001141
4.79	0.010006	-0.001175	-5.9e-05	-0.001116
4.8	0.012321	-0.000865	-4.7e-05	-0.000818
4.81	0.01063	-0.001071	-5.6e-05	-0.001015
4.82	0.006861	-0.001288	-6.7e-05	-0.001221
4.83	0.012239	-0.001063	-6e-05	-0.001003
4.84	0.0172	-0.001162	-6.2e-05	-0.0011
4.85	0.01414	-0.001241	-6.3e-05	-0.001178
4.86	0.01077	-0.00098	-4.5e-05	-0.000935
4.87	0.005966	-0.001134	-4.5e-05	-0.001089
4.88	0.001385	-0.001294	-7.1e-05	-0.001223
4.89	0.003688	-0.000988	-7.8e-05	-0.00091
4.9	0.00808	-0.00098	-6.2e-05	-0.000918
4.91	0.006705	-0.001227	-6.5e-05	-0.001162
4.92	0.004461	-0.001126	-6.9e-05	-0.001057
4.93	0.005132	-0.001148	-5.4e-05	-0.001094
4.94	0.004294	-0.001275	-5.7e-05	-0.001218
4.95	0.004388	-0.001084	-6.6e-05	-0.001018
4.96	0.007688	-0.001122	-6.5e-05	-0.001057
4.97	0.007832	-0.001248	-6.1e-05	-0.001187
4.98	0.003739	-0.001083	-6.1e-05	-0.001022
4.99	-0.000596	-0.001118	-7.4e-05	-0.001044
5	0.001047	-0.001224	-7.9e-05	-0.001145
5.01	0.009129	-0.001083	-6.5e-05	-0.001018
5.02	0.00772	-0.001044	-5.7e-05	-0.000987
5.03	0.00509	-0.001119	-6.5e-05	-0.001054
5.04	0.011427	-0.001038	-6.8e-05	-0.00097
5.05	0.013335	-0.00103	-5.9e-05	-0.000971
5.06	0.01062	-0.001238	-5.3e-05	-0.001185
5.07	0.011029	-0.001191	-6.5e-05	-0.001126
5.08	0.012387	-0.001005	-7.6e-05	-0.000929
5.09	0.012018	-0.001158	-5.2e-05	-0.001106
5.1	0.00754	-0.001198	-3.1e-05	-0.001167
5.11	0.001946	-0.000985	-3.7e-05	-0.000948
5.12	0.003738	-0.001099	-4.5e-05	-0.001054
5.13	0.006275	-0.001279	-5.9e-05	-0.00122
5.14	0.005126	-0.001071	-7.4e-05	-0.000997
5.15	0.006921	-0.000972	-6.1e-05	-0.000911
5.16	0.00964	-0.001245	-4e-05	-0.001205
5.17	0.007256	-0.001201	-6e-05	-0.001141
5.18	0.006687	-0.000923	-7.4e-05	-0.000849
5.19	0.008832	-0.001092	-5.4e-05	-0.001038
5.2	0.007155	-0.001166	-6e-05	-0.001106
5.21	0.005636	-0.00102	-7.7e-05	-0.000943
5.22	0.009561	-0.001209	-7.5e-05	-0.001134
5.23	0.00989	-0.001137	-6.5e-05	-0.001072
5.24	0.005574	-0.00092	-6e-05	-0.00086
5.25	0.007829	-0.001157	-6.3e-05	-0.001094
5.26	0.012584	-0.001189	-6.4e-05	-0.001125
5.27	0.008845	-0.001026	-6.2e-05	-0.000964
5.28	0.004647	-0.00115	-6.1e-05	-0.001089
5.29	0.006734	-0.001179	-7e-05	-0.001109
5.3	0.007759	-0.001031	-8.3e-05	-0.000948
5.31	0.009494	-0.001054	-7.9e-05	-0.000975
5.32	0.014925	-0.00117	-6.9e-05	-0.001101
5.33	0.011305	-0.001134	-6.5e-05	-0.001069
5.34	0.003694	-0.001121	-6.3e-05	-0.001058
5.35	0.006517	-0.001169	-6.6e-05	-0.001103
5.36	0.008777	-0.001059	-6.7e-05	-0.000992
5.37	0.00763	-0.001022	-7.5e-05	-0.000947
5.38	0.00965	-0.001136	-8.4e-05	-0.001052
5.39	0.009698	-0.001143	-6.4e-05	-0.001079
5.4	0.009975	-0.001176	-6.4e-05	-0.001112
5.41	0.011801	-0.001155	-8.3e-05	-0.001072
5.42	0.009952	-0.000975	-6.5e-05	-0.00091
5.43	0.011226	-0.001045	-6.3e-05	-0.000982
5.44	0.01093	-0.001326	-8.8e-05	-0.001238
5.45	0.004725	-0.001211	-6.7e-05	-0.001144
5.46	0.006976	-0.000987	-4e-05	-0.000947
5.47	0.017445	-0.00113	-6.3e-05	-0.001067
5.48	0.018375	-0.001112	-7e-05	-0.001042
5.49	0.008915	-0.000995	-5e-05	-0.000945
5.5	0.005402	-0.001151	-6.8e-05	-0.001083
5.51	0.009339	-0.001185	-9e-05	-0.001095
5.52	0.009807	-0.001025	-7.7e-05	-0.000948
5.53	0.005337	-0.001158	-7.4e-05	-0.001084
5.54	0.003688	-0.001274	-7.7e-05	-0.001197
5.55	0.008271	-0.001025	-6.2e-05	-0.000963
5.56	0.011971	-0.001007	-5.5e-05	-0.000952
5.57	0.009349	-0.00118	-7.6e-05	-0.001104
5.58	0.005381	-0.001055	-9e-05	-0.000965
5.59	0.001418	-0.001073	-7.7e-05	-0.000996
5.6	0.00196	-0.001195	-7.3e-05	-0.001122
5.61	0.006444	-0.000961	-7.8e-05	-0.000883
5.62	0.004117	-0.000968	-7.2e-05	-0.000896
5.63	-0.001989	-0.0012	-7.1e-05	-0.001129
5.64	-0.002687	-0.001129	-8.4e-05	-0.001045
5.65	-0.000771	-0.001166	-0.000101	-0.001065
5.66	0.00159	-0.001265	-8.1e-05	-0.001184
5.67	0.008307	-0.000987	-6.4e-05	-0.000923
5.68	0.008419	-0.000924	-7.6e-05	-0.000848
5.69	-0.000147	-0.001151	-7.2e-05	-0.001079
5.7	-0.003524	-0.001008	-6.5e-05	-0.000943
5.71	-0.001454	-0.00092	-6.4e-05	-0.000856
5.72	0.000761	-0.001156	-6.5e-05	-0.001091
5.73	0.003918	-0.001045	-7.6e-05	-0.000969
5.74	0.007445	-0.000967	-9.9e-05	-0.000868
5.75	0.004147	-0.001187	-9.9e-05	-0.001088
5.76	0.001035	-0.001072	-6.7e-05	-0.001005
5.77	0.006662	-0.001003	-5.8e-05	-0.000945
5.78	0.009208	-0.001116	-8.2e-05	-0.001034
5.79	0.005203	-0.000973	-9.4e-05	-0.000879
5.8	0.00553	-0.000953	-8.1e-05	-0.000872
5.81	0.007639	-0.001171	-7.6e-05	-0.001095
5.82	0.008523	-0.001077	-8.8e-05	-0.000989
5.83	0.012682	-0.000911	-9.4e-05	-0.000817
5.84	0.012507	-0.001103	-7.2e-05	-0.001031
5.85	0.002256	-0.001131	-6.5e-05	-0.001066
5.86	-0.009169	-0.000883	-8.2e-05	-0.000801
5.87	-0.011912	-0.00104	-8.3e-05	-0.000957
5.88	-0.004422	-0.001315	-6.9e-05	-0.001246
5.89	0.000526	-0.001032	-7e-05	-0.000962
5.9	-0.005004	-0.000866	-7.4e-05	-0.000792
5.91	-0.00605	-0.0011	-7.1e-05	-0.001029
5.92	0.001489	-0.000998	-8.9e-05	-0.000909
5.93	0.003927	-0.000631	-0.000113	-0.000518
5.94	0.002426	-0.000102	-9.7e-05	-5e-06
5.95	0.005418	0.000922	-6.4e-05	0.000986
5.96	0.00795	0.002019	-6.4e-05	0.002083
5.97	0.007794	0.002604	-9.1e-05	0.002695
5.98	0.008508	0.003133	-9e-05	0.003223
5.99	0.00359	0.003805	-7.2e-05	0.003877
6	0.001454	0.004286	-7.3e-05	0.004359
6.01	0.010838	0.004844	-7.9e-05	0.004923
6.02	0.016668	0.005471	-7e-05	0.005541
6.03	0.018977	0.00597	-6.1e-05	0.006031
6.04	0.027461	0.006597	-4.7e-05	0.006644
6.05	0.033444	0.007492	-4.3e-05	0.007535
6.06	0.033856	0.00839	-6.9e-05	0.008459
6.07	0.035345	0.009197	-6.8e-05	0.009265
6.08	0.040096	0.010096	-3.7e-05	0.010133
6.09	0.046983	0.01096	-4.6e-05	0.011006
6.1	0.054574	0.011853	-5.5e-05	0.011908
6.11	0.061348	0.012963	-2.9e-05	0.012992
6.12	0.066045	0.013948	-2.8e-05	0.013976
6.13	0.070371	0.014817	-5.5e-05	0.014872
6.14	0.072204	0.015936	-5.8e-05	0.015994
6.15	0.074535	0.016939	-5.1e-05	0.01699
6.16	0.080891	0.017797	-4e-05	0.017837
6.17	0.08834	0.018963	-2.6e-05	0.018989
6.18	0.098427	0.02006	-3.7e-05	0.020097
6.19	0.106603	0.020929	-4.1e-05	0.02097
6.2	0.107113	0.022047	-3.2e-05	0.022079
6.21	0.109071	0.02317	-5.1e-05	0.023221
6.22	0.113117	0.024072	-6.8e-05	0.02414
6.23	0.114761	0.025194	-6.3e-05	0.025257
6.24	0.117972	0.026328	-7.3e-05	0.026401
6.25	0.122061	0.027233	-6.5e-05	0.027298
6.26	0.127463	0.028274	-4.1e-05	0.028315
6.27	0.139778	0.029218	-4.7e-05	0.029265
6.28	0.146328	0.030027	-5.6e-05	0.030083
6.29	0.139459	0.031246	-5.8e-05	0.031304
6.3	0.139698	0.032533	-6.9e-05	0.032602
6.31	0.146101	0.03333	-6.8e-05	0.033398
6.32	0.147663	0.034241	-7.3e-05	0.034314
6.33	0.154254	0.03541	-8.1e-05	0.035491
6.34	0.165917	0.036279	-7.8e-05	0.036357
6.35	0.175315	0.037206	-8.2e-05	0.037288
6.36	0.181079	0.038337	-8.2e-05	0.038419
6.37	0.179472	0.03927	-7.2e-05	0.039342
6.38	0.174567	0.040265	-7.4e-05	0.040339
6.39	0.180255	0.041523	-8.7e-05	0.04161
6.4	0.192988	0.042571	-9.6e-05	0.042667
6.41	0.198353	0.043363	-0.000103	0.043466
6.42	0.199385	0.04439	-0.000104	0.044494
6.43	0.202564	0.045581	-0.000103	0.045684
6.44	0.206503	0.046545	-9.7e-05	0.046642
6.45	0.21398	0.047536	-9.7e-05	0.047633
6.46	0.222517	0.048643	-0.000106	0.048749
6.47	0.224866	0.049597	-0.000102	0.049699
6.48	0.22496	0.050631	-9.6e-05	0.050727
6.49	0.230394	0.051747	-9.9e-05	0.051846
6.5	0.23862	0.052764	-0.000109	0.052873
6.51	0.24222	0.053772	-0.000113	0.053885
6.52	0.2445	0.054902	-0.000118	0.05502
6.53	0.251355	0.055873	-0.000128	0.056001
6.54	0.256146	0.056673	-0.000129	0.056802
6.55	0.258949	0.05784	-0.000138	0.057978
6.56	0.263238	0.05893	-0.000147	0.059077
6.57	0.267893	0.059814	-0.000154	0.059968
6.58	0.276453	0.060934	-0.000169	0.061103
6.59	0.286625	0.06192	-0.000164	0.062084
6.6	0.292274	0.062795	-0.000161	0.062956
6.61	0.29231	0.063918	-0.000178	0.064096
6.62	0.294924	0.064991	-0.00018	0.065171
6.63	0.305288	0.06584	-0.000158	0.065998
6.64	0.312917	0.066841	-0.000147	0.066988
6.65	0.315762	0.067897	-0.000166	0.068063
6.66	0.320509	0.068755	-0.000195	0.06895
6.67	0.325242	0.069764	-0.000204	0.069968
6.68	0.32975	0.070899	-0.000209	0.071108
6.69	0.33221	0.071912	-0.000215	0.072127
6.7	0.331542	0.072987	-0.000221	0.073208
6.71	0.332856	0.073959	-0.000232	0.074191
6.72	0.340613	0.074765	-0.000234	0.074999
6.73	0.350544	0.075761	-0.00023	0.075991
6.74	0.35687	0.076789	-0.000242	0.077031
6.75	0.361668	0.077591	-0.000259	0.07785
6.76	0.36534	0.078595	-0.000267	0.078862
6.77	0.371481	0.07978	-0.00028	0.08006
6.78	0.379044	0.080787	-0.000299	0.081086
6.79	0.381523	0.081894	-0.000321	0.082215
6.8	0.384125	0.083067	-0.000344	0.083411
6.81	0.389818	0.083944	-0.000358	0.084302
6.82	0.396553	0.084956	-0.000379	0.085335
6.83	0.400901	0.086108	-0.000421	0.086529
6.84	0.401506	0.087077	-0.000457	0.087534
6.85	0.404606	0.088172	-0.000523	0.088695
6.86	0.414883	0.089375	-0.000675	0.09005
6.87	0.419088	0.090325	-0.000952	0.091277
6.88	0.418979	0.09122	-0.001396	0.092616
6.89	0.427092	0.092336	-0.001917	0.094253
6.9	0.431689	0.093419	-0.002407	0.095826
6.91	0.433417	0.094361	-0.002896	0.097257
6.92	0.441689	0.095436	-0.003382	0.098818
6.93	0.447589	0.096449	-0.003741	0.10019
6.94	0.451206	0.097349	-0.003968	0.101317
6.95	0.457164	0.098514	-0.004206	0.10272
6.96	0.460935	0.09957	-0.004503	0.104073
6.97	0.461085	0.100306	-0.004844	0.10515
6.98	0.462644	0.101229	-0.00525	0.106479
6.99	0.468657	0.102318	-0.005705	0.108023
7	0.476158	0.103376	-0.006109	0.109485
7.01	0.483812	0.104497	-0.006465	0.110962
7.02	0.488965	0.105533	-0.006905	0.112438
7.03	0.491201	0.106376	-0.007422	0.113798
7.04	0.498036	0.107397	-0.007874	0.115271
7.05	0.507457	0.108508	-0.008222	0.11673
7.06	0.511237	0.109343	-0.008563	0.117906
7.07	0.517242	0.110364	-0.009035	0.119399
7.08	0.528427	0.111655	-0.009595	0.12125
7.09	0.532853	0.112627	-0.010031	0.122658
7.1	0.532851	0.113537	-0.010329	0.123866
7.11	0.536687	0.114616	-0.010632	0.125248
7.12	0.540114	0.11551	-0.010981	0.126491
7.13	0.543434	0.116357	-0.011359	0.127716
7.14	0.550422	0.11742	-0.011827	0.129247
7.15	0.564057	0.118555	-0.01237	0.130925
7.16	0.577015	0.119526	-0.012829	0.132355
7.17	0.575682	0.12043	-0.013215	0.133645
7.18	0.571008	0.121501	-0.013646	0.135147
7.19	0.583922	0.122557	-0.014088	0.136645
7.2	0.597702	0.123618	-0.014456	0.138074
7.21	0.598047	0.124721	-0.014793	0.139514
7.22	0.606424	0.125651	-0.015188	0.140839
7.23	0.617787	0.126647	-0.015632	0.142279
7.24	0.6153	0.127692	-0.01608	0.143772
7.25	0.613259	0.12862	-0.016558	0.145178
7.26	0.625058	0.129705	-0.017031	0.146736
7.27	0.638231	0.13091	-0.017442	0.148352
7.28	0.638565	0.131824	-0.017845	0.149669
7.29	0.639369	0.132684	-0.018325	0.151009
7.3	0.649781	0.133818	-0.018877	0.152695
7.31	0.657361	0.134844	-0.019407	0.154251
7.32	0.65878	0.135872	-0.019827	0.155699
7.33	0.661914	0.137072	-0.020166	0.157238
7.34	0.667829	0.137991	-0.020551	0.158542
7.35	0.675605	0.138846	-0.020985	0.159831
7.36	0.682858	0.139965	-0.021325	0.16129
7.37	0.687148	0.140933	-0.021597	0.16253
7.38	0.691118	0.141772	-0.021935	0.163707
7.39	0.694857	0.142864	-0.022287	0.165151
7.4	0.698353	0.143927	-0.022614	0.166541
7.41	0.703586	0.144709	-0.023007	0.167716
7.42	0.710256	0.145655	-0.02344	0.169095
7.43	0.715937	0.146771	-0.02382	0.170591
7.44	0.720104	0.147733	-0.024184	0.171917
7.45	0.724012	0.148749	-0.024622	0.173371
7.46	0.73116	0.149753	-0.025121	0.174874
7.47	0.742852	0.15067	-0.025583	0.176253
7.48	0.752269	0.151856	-0.025987	0.177843
7.49	0.753696	0.152954	-0.026407	0.179361
7.5	0.753414	0.153666	-0.026878	0.180544
7.51	0.757165	0.154717	-0.027292	0.182009
7.52	0.759247	0.156053	-0.027591	0.183644
7.53	0.766473	0.156956	-0.027884	0.18484
7.54	0.777641	0.157799	-0.028242	0.186041
7.55	0.778607	0.158923	-0.028616	0.187539
7.56	0.777523	0.159845	-0.028975	0.18882
7.57	0.783538	0.16077	-0.029372	0.190142
7.58	0.790784	0.16197	-0.029832	0.191802
7.59	0.798743	0.163042	-0.030285	0.193327
7.6	0.806897	0.164038	-0.030734	0.194772
7.61	0.809234	0.165136	-0.031263	0.196399
7.62	0.811499	0.166164	-0.031782	0.197946
7.63	0.815961	0.167154	-0.032159	0.199313
7.64	0.818401	0.168264	-0.032493	0.200757
7.65	0.82128	0.169332	-0.032909	0.202241
7.66	0.828806	0.170256	-0.03334	0.203596
7.67	0.835581	0.171382	-0.033745	0.205127
7.68	0.83732	0.172588	-0.034154	0.206742
7.69	0.842035	0.173558	-0.034557	0.208115
7.7	0.851698	0.174254	-0.03493	0.209184
7.71	0.858439	0.175073	-0.035247	0.21032
7.72	0.860683	0.176337	-0.035577	0.211914
7.73	0.865403	0.177426	-0.035945	0.213371
7.74	0.871878	0.17832	-0.036251	0.214571
7.75	0.875545	0.179427	-0.036525	0.215952
7.76	0.8798	0.180496	-0.036877	0.217373
7.77	0.88123	0.18141	-0.037242	0.218652
7.78	0.880968	0.182477	-0.037559	0.220036
7.79	0.88702	0.183631	-0.037911	0.221542
7.8	0.891672	0.184515	-0.038313	0.222828
7.81	0.888977	0.185364	-0.038656	0.22402
7.82	0.890292	0.186419	-0.038942	0.225361
7.83	0.902866	0.18742	-0.039297	0.226717
7.84	0.909943	0.18843	-0.03971	0.22814
7.85	0.904205	0.189411	-0.040073	0.229484
7.86	0.901737	0.190242	-0.040396	0.230638
7.87	0.9072	0.191243	-0.040723	0.231966
7.88	0.912195	0.192356	-0.04107	0.233426
7.89	0.915073	0.193318	-0.04146	0.234778
7.9	0.914671	0.194377	-0.04184	0.236217
7.91	0.907892	0.195432	-0.04218	0.237612
7.92	0.910616	0.196307	-0.042567	0.238874
7.93	0.923464	0.197346	-0.042995	0.240341
7.94	0.924219	0.198541	-0.043389	0.24193
7.95	0.920973	0.199444	-0.043778	0.243222
7.96	0.928083	0.200351	-0.044165	0.244516
7.97	0.932126	0.201451	-0.044492	0.245943
7.98	0.929857	0.202425	-0.044791	0.247216
7.99	0.938262	0.203366	-0.045104	0.24847
8	0.949834	0.204556	-0.045425	0.249981
8.01	0.944832	0.205618	-0.045731	0.251349
8.02	0.9378	0.206401	-0.046022	0.252423
8.03	0.944146	0.207481	-0.046332	0.253813
8.04	0.950583	0.208568	-0.046691	0.255259
8.05	0.949925	0.209385	-0.047082	0.256467
8.06	0.948564	0.210464	-0.047488	0.257952
8.07	0.949409	0.21156	-0.047943	0.259503
8.08	0.953751	0.212438	-0.048379	0.260817
8.09	0.953599	0.213505	-0.048762	0.262267
8.1	0.95284	0.214581	-0.049207	0.263788
8.11	0.956706	0.215472	-0.04968	0.265152
8.12	0.951635	0.216487	-0.050085	0.266572
8.13	0.952172	0.217517	-0.050498	0.268015
8.14	0.963477	0.218401	-0.050973	0.269374
8.15	0.960846	0.219516	-0.051428	0.270944
8.16	0.955118	0.220687	-0.051874	0.272561
8.17	0.958439	0.221452	-0.052364	0.273816
8.18	0.961323	0.222452	-0.052837	0.275289
8.19	0.961872	0.223769	-0.053225	0.276994
8.2	0.957147	0.224655	-0.053548	0.278203
8.21	0.955354	0.22561	-0.053863	0.279473
8.22	0.961689	0.226928	-0.054188	0.281116
8.23	0.963102	0.227884	-0.054533	0.282417
8.24	0.96279	0.228727	-0.054902	0.283629
8.25	0.967282	0.229917	-0.055321	0.285238
8.26	0.971849	0.231032	-0.055774	0.286806
8.27	0.971033	0.231969	-0.056185	0.288154
8.28	0.968251	0.233024	-0.056569	0.289593
8.29	0.97119	0.234082	-0.056941	0.291023
8.3	0.975083	0.234998	-0.057307	0.292305
8.31	0.974643	0.236068	-0.057698	0.293766
8.32	0.976012	0.237244	-0.058105	0.295349
8.33	0.980795	0.238263	-0.058584	0.296847
8.34	0.983404	0.239364	-0.059139	0.298503
8.35	0.985128	0.240523	-0.059658	0.300181
8.36	0.989517	0.241447	-0.060139	0.301586
8.37	0.992239	0.24249	-0.060607	0.303097
8.38	0.992784	0.243748	-0.061008	0.304756
8.39	0.996446	0.244748	-0.061387	0.306135
8.4	0.998084	0.245749	-0.061789	0.307538
8.41	0.992561	0.246978	-0.062161	0.309139
8.42	0.990312	0.247973	-0.062533	0.310506
8.43	0.991711	0.248917	-0.062908	0.311825
8.44	0.990412	0.250022	-0.06322	0.313242
8.45	0.991566	0.251041	-0.063506	0.314547
8.46	0.994014	0.252048	-0.063786	0.315834
8.47	0.992992	0.253106	-0.064046	0.317152
8.48	0.994298	0.25402	-0.064287	0.318307
8.49	0.997555	0.254999	-0.064501	0.3195
8.5	0.993689	0.256126	-0.064751	0.320877
8.51	0.98839	0.257014	-0.065056	0.32207
8.52	0.98973	0.257768	-0.065331	0.323099
8.53	0.993063	0.258822	-0.065564	0.324386
8.54	0.997926	0.259853	-0.065831	0.325684
8.55	1.00322	0.260693	-0.066122	0.326815
8.56	1.00318	0.261759	-0.066382	0.328141
8.57	1.0011	0.262969	-0.066604	0.329573
8.58	0.999923	0.263996	-0.066845	0.330841
8.59	0.997817	0.26496	-0.067121	0.332081
8.6	0.996691	0.265992	-0.067375	0.333367
8.61	1.00021	0.266885	-0.067597	0.334482
8.62	1.00228	0.267862	-0.067853	0.335715
8.63	1.00123	0.26903	-0.068151	0.337181
8.64	1.00568	0.269983	-0.068434	0.338417
8.65	1.01055	0.270905	-0.068676	0.339581
8.66	1.00951	0.271923	-0.068909	0.340832
8.67	1.01066	0.272828	-0.069164	0.341992
8.68	1.0108	0.273884	-0.069413	0.343297
8.69	1.00533	0.275052	-0.069653	0.344705
8.7	1.00685	0.275924	-0.069928	0.345852
8.71	1.01624	0.276921	-0.070229	0.34715
8.72	1.01599	0.278117	-0.070546	0.348663
8.73	1.01076	0.27895	-0.070855	0.349805
8.74	1.01657	0.279784	-0.071123	0.350907
8.75	1.01952	0.28099	-0.071404	0.352394
8.76	1.01448	0.282022	-0.071689	0.353711
8.77	1.02114	0.282868	-0.071933	0.354801
8.78	1.03256	0.283913	-0.072166	0.356079
8.79	1.02945	0.284898	-0.0724	0.357298
8.8	1.02331	0.285773	-0.072604	0.358377
8.81	1.02807	0.286902	-0.072804	0.359706
8.82	1.03896	0.287972	-0.073015	0.360987
8.83	1.04325	0.288829	-0.073253	0.362082
8.84	1.03482	0.289966	-0.073547	0.363513
8.85	1.0255	0.291132	-0.073873	0.365005
8.86	1.02577	0.291918	-0.07422	0.366138
8.87	1.02847	0.292791	-0.074578	0.367369
8.88	1.03051	0.293973	-0.074902	0.368875
8.89	1.03424	0.294953	-0.075189	0.370142
8.9	1.03811	0.295858	-0.075458	0.371316
8.91	1.04242	0.297023	-0.075678	0.372701
8.92	1.04335	0.298031	-0.075863	0.373894
8.93	1.03709	0.299046	-0.076021	0.375067
8.94	1.03451	0.300188	-0.07615	0.376338
8.95	1.03899	0.301028	-0.076271	0.377299
8.96	1.0389	0.301938	-0.076373	0.378311
8.97	1.03681	0.303136	-0.07645	0.379586
8.98	1.04185	0.304187	-0.076533	0.38072
8.99	1.04695	0.305132	-0.076628	0.38176
9	1.04699	0.306216	-0.076712	0.382928
9.01	1.04482	0.307174	-0.076789	0.383963
9.02	1.04376	0.308026	-0.076847	0.384873
9.03	1.04586	0.309098	-0.076889	0.385987
9.04	1.04624	0.310167	-0.076952	0.387119
9.05	1.04222	0.311188	-0.077038	0.388226
9.06	1.0421	0.312274	-0.077097	0.389371
9.07	1.04041	0.313212	-0.077104	0.390316
9.08	1.0365	0.31413	-0.077124	0.391254
9.09	1.03726	0.315245	-0.07718	0.392425
9.1	1.0381	0.316162	-0.077208	0.39337
9.11	1.04238	0.316881	-0.077209	0.39409
9.12	1.05222	0.317874	-0.077241	0.395115
9.13	1.0562	0.318981	-0.077277	0.396258
9.14	1.05553	0.319946	-0.07728	0.397226
9.15	1.05416	0.320895	-0.077303	0.398198
9.16	1.04988	0.321856	-0.077357	0.399213
9.17	1.04968	0.322748	-0.077363	0.400111
9.18	1.05463	0.323685	-0.077362	0.401047
9.19	1.06062	0.32477	-0.077418	0.402188
9.2	1.05913	0.325751	-0.077451	0.403202
9.21	1.05298	0.326672	-0.077453	0.404125
9.22	1.05722	0.327751	-0.077468	0.405219
9.23	1.06171	0.328684	-0.077483	0.406167
9.24	1.05939	0.329539	-0.077496	0.407035
9.25	1.0591	0.330638	-0.077524	0.408162
9.26	1.06	0.33167	-0.077553	0.409223
9.27	1.06154	0.332524	-0.077577	0.410101
9.28	1.06367	0.333639	-0.077612	0.411251
9.29	1.06526	0.334671	-0.07762	0.412291
9.3	1.06819	0.335446	-0.077616	0.413062
9.31	1.06742	0.336456	-0.077661	0.414117
9.32	1.06174	0.337441	-0.077711	0.415152
9.33	1.0594	0.338274	-0.077718	0.415992
9.34	1.06102	0.339216	-0.077727	0.416943
9.35	1.05882	0.34025	-0.077751	0.418001
9.36	1.05713	0.341233	-0.077773	0.419006
9.37	1.06429	0.342107	-0.077796	0.419903
9.38	1.06981	0.343072	-0.077806	0.420878
9.39	1.0693	0.344202	-0.077824	0.422026
9.4	1.07059	0.345112	-0.077874	0.422986
9.41	1.07043	0.346047	-0.077897	0.423944
9.42	1.06738	0.34734	-0.077888	0.425228
9.43	1.06654	0.348515	-0.077934	0.426449
9.44	1.06597	0.349353	-0.077983	0.427336
9.45	1.06268	0.350371	-0.077968	0.428339
9.46	1.05871	0.35155	-0.077968	0.429518
9.47	1.06298	0.352439	-0.078019	0.430458
9.48	1.0699	0.353367	-0.078056	0.431423
9.49	1.07073	0.354418	-0.078063	0.432481
9.5	1.07681	0.355268	-0.078079	0.433347
9.51	1.08188	0.356332	-0.078103	0.434435
9.52	1.07576	0.357547	-0.078106	0.435653
9.53	1.07076	0.358352	-0.078123	0.436475
9.54	1.07319	0.359201	-0.078163	0.437364
9.55	1.07815	0.360403	-0.078178	0.438581
9.56	1.08018	0.361328	-0.078191	0.439519
9.57	1.08182	0.362293	-0.078226	0.440519
9.58	1.08129	0.36359	-0.078243	0.441833
9.59	1.07568	0.364475	-0.078259	0.442734
9.6	1.07311	0.365327	-0.078301	0.443628
9.61	1.07506	0.366463	-0.078322	0.444785
9.62	1.07513	0.367391	-0.078324	0.445715
9.63	1.07428	0.368317	-0.078352	0.446669
9.64	1.07418	0.36936	-0.078385	0.447745
9.65	1.0735	0.370292	-0.078411	0.448703
9.66	1.07712	0.371302	-0.078426	0.449728
9.67	1.08156	0.372391	-0.078451	0.450842
9.68	1.0822	0.373375	-0.078496	0.451871
9.69	1.08071	0.374339	-0.078516	0.452855
9.7	1.07909	0.375409	-0.078533	0.453942
9.71	1.07787	0.37644	-0.078585	0.455025
9.72	1.0791	0.377408	-0.078609	0.456017
9.73	1.08393	0.378494	-0.078619	0.457113
9.74	1.08629	0.379567	-0.078684	0.458251
9.75	1.08746	0.38045	-0.078737	0.459187
9.76	1.09307	0.381357	-0.078743	0.4601
9.77	1.09672	0.382497	-0.078779	0.461276
9.78	1.09552	0.383531	-0.07883	0.462361
9.79	1.09772	0.384478	-0.078866	0.463344
9.8	1.1011	0.385679	-0.078928	0.464607
9.81	1.09714	0.386688	-0.079004	0.465692
9.82	1.09374	0.387621	-0.079062	0.466683
9.83	1.09841	0.388764	-0.07913	0.467894
9.84	1.10302	0.389722	-0.079218	0.46894
9.85	1.10165	0.390678	-0.079293	0.469971
9.86	1.10241	0.391785	-0.079376	0.471161
9.87	1.10832	0.392775	-0.079489	0.472264
9.88	1.11217	0.393713	-0.079636	0.473349
9.89	1.1134	0.394748	-0.0798	0.474548
9.9	1.11189	0.39573	-0.079949	0.475679
9.91	1.11107	0.396671	-0.08012	0.476791
9.92	1.11339	0.397833	-0.080306	0.478139
9.93	1.11381	0.398857	-0.080463	0.47932
9.94	1.11429	0.399605	-0.080617	0.480222
9.95	1.1194	0.40071	-0.080781	0.481491
9.96	1.12905	0.401793	-0.080931	0.482724
9.97	1.13318	0.402565	-0.081059	0.483624
9.98	1.12711	0.403675	-0.081196	0.484871
9.99	1.12543	0.404754	-0.081357	0.486111
10	1.12692	0.405468	-0.081511	0.486979
10.01	1.12527	0.406492	-0.081638	0.48813
10.02	1.13114	0.407652	-0.081792	0.489444
10.03	1.14134	0.408505	-0.081998	0.490503
10.04	1.14351	0.40952	-0.082182	0.491702
10.05	1.14644	0.410771	-0.082371	0.493142
10.06	1.15475	0.411776	-0.082615	0.494391
10.07	1.16032	0.412708	-0.082837	0.495545
10.08	1.16754	0.41379	-0.083028	0.496818
10.09	1.17152	0.414698	-0.083253	0.497951
10.1	1.16926	0.415585	-0.083513	0.499098
10.11	1.17016	0.416684	-0.083761	0.500445
10.12	1.17123	0.417756	-0.084003	0.501759
10.13	1.17218	0.418764	-0.084262	0.503026
10.14	1.17749	0.419821	-0.084533	0.504354
10.15	1.18598	0.420769	-0.084794	0.505563
10.16	1.19124	0.42176	-0.085049	0.506809
10.17	1.19474	0.42292	-0.08535	0.50827
10.18	1.20112	0.423932	-0.085684	0.509616
10.19	1.20437	0.424761	-0.085994	0.510755
10.2	1.20659	0.425775	-0.086288	0.512063
10.21	1.21025	0.42685	-0.0866	0.51345
10.22	1.2145	0.427758	-0.086927	0.514685
10.23	1.22211	0.428846	-0.087297	0.516143
10.24	1.23068	0.429928	-0.087697	0.517625
10.25	1.23438	0.430774	-0.088059	0.518833
10.26	1.23557	0.431894	-0.088373	0.520267
10.27	1.24491	0.433015	-0.088708	0.521723
10.28	1.25762	0.433816	-0.089085	0.522901
10.29	1.26078	0.434819	-0.089438	0.524257
10.3	1.26305	0.435963	-0.089747	0.52571
10.31	1.27058	0.436883	-0.090075	0.526958
10.32	1.27263	0.437832	-0.090436	0.528268
10.33	1.27262	0.438935	-0.0908	0.529735
10.34	1.27759	0.43991	-0.09119	0.5311
10.35	1.28214	0.440935	-0.09166	0.532595
10.36	1.289	0.442034	-0.09211	0.534144
10.37	1.29512	0.442874	-0.092449	0.535323
10.38	1.29422	0.44376	-0.092793	0.536553
10.39	1.30099	0.444877	-0.093201	0.538078
10.4	1.31401	0.445876	-0.093618	0.539494
10.41	1.31801	0.446801	-0.094042	0.540843
10.42	1.31728	0.447894	-0.094457	0.542351
10.43	1.32051	0.448936	-0.094829	0.543765
10.44	1.32442	0.449749	-0.095184	0.544933
10.45	1.33016	0.450688	-0.095559	0.546247
10.46	1.34028	0.451828	-0.095957	0.547785
10.47	1.34629	0.452873	-0.096359	0.549232
10.48	1.34785	0.453931	-0.096754	0.550685
10.49	1.35634	0.454926	-0.097142	0.552068
10.5	1.3636	0.455863	-0.097522	0.553385
10.51	1.36263	0.457	-0.097874	0.554874
10.52	1.36806	0.458099	-0.098224	0.556323
10.53	1.38097	0.459006	-0.098613	0.557619
10.54	1.38507	0.460023	-0.099017	0.55904
10.55	1.3832	0.461151	-0.099393	0.560544
10.56	1.38621	0.462148	-0.099776	0.561924
10.57	1.39408	0.463068	-0.100188	0.563256
10.58	1.40496	0.464105	-0.100584	0.564689
10.59	1.41073	0.465096	-0.100988	0.566084
10.6	1.41376	0.466072	-0.101427	0.567499
10.61	1.42368	0.467097	-0.101865	0.568962
10.62	1.43164	0.468034	-0.102298	0.570332
10.63	1.43658	0.469018	-0.102719	0.571737
10.64	1.44481	0.470124	-0.103143	0.573267
10.65	1.45035	0.471137	-0.1036	0.574737
10.66	1.45332	0.472026	-0.104044	0.57607
10.67	1.45975	0.473104	-0.104487	0.577591
10.68	1.46847	0.474314	-0.104991	0.579305
10.69	1.47926	0.475221	-0.1055	0.580721
10.7	1.48857	0.476177	-0.105965	0.582142
10.71	1.4943	0.477197	-0.106451	0.583648
10.72	1.49823	0.477948	-0.107057	0.585005
10.73	1.50303	0.478988	-0.107755	0.586743
10.74	1.51302	0.480114	-0.108386	0.5885
10.75	1.51931	0.480874	-0.108861	0.589735
10.76	1.52175	0.481884	-0.109296	0.59118
10.77	1.52997	0.483069	-0.109775	0.592844
10.78	1.53595	0.483997	-0.110252	0.594249
10.79	1.54088	0.484977	-0.110738	0.595715
10.8	1.55089	0.4861	-0.111255	0.597355
10.81	1.55696	0.487061	-0.111766	0.598827
10.82	1.56269	0.487977	-0.112273	0.60025
10.83	1.57253	0.489049	-0.11281	0.601859
10.84	1.5764	0.490018	-0.113367	0.603385
10.85	1.57957	0.490968	-0.113942	0.60491
10.86	1.58553	0.49215	-0.114491	0.606641
10.87	1.5884	0.493138	-0.114979	0.608117
10.88	1.59472	0.494018	-0.115445	0.609463
10.89	1.60451	0.495199	-0.115924	0.611123
10.9	1.60869	0.496147	-0.116424	0.612571
10.91	1.61385	0.497041	-0.11692	0.613961
10.92	1.6217	0.498301	-0.117408	0.615709
10.93	1.62528	0.499313	-0.117917	0.61723
10.94	1.63054	0.500131	-0.118435	0.618566
10.95	1.63759	0.501163	-0.118905	0.620068
10.96	1.64036	0.502111	-0.119353	0.621464
10.97	1.64645	0.503012	-0.119842	0.622854
10.98	1.65885	0.504088	-0.120356	0.624444
10.99	1.66492	0.50512	-0.120892	0.626012
11	1.66488	0.506138	-0.121469	0.627607
11.01	1.67051	0.507292	-0.12207	0.629362
11.02	1.68161	0.508288	-0.122631	0.630919
11.03	1.68767	0.509125	-0.123117	0.632242
11.04	1.68466	0.510195	-0.123599	0.633794
11.05	1.68556	0.511274	-0.124071	0.635345
11.06	1.69597	0.512168	-0.124511	0.636679
11.07	1.70651	0.51317	-0.125022	0.638192
11.08	1.71543	0.514285	-0.125573	0.639858
11.09	1.72481	0.51528	-0.126087	0.641367
11.1	1.72487	0.516218	-0.126588	0.642806
11.11	1.72105	0.517299	-0.127088	0.644387
11.12	1.7289	0.518213	-0.127567	0.64578
11.13	1.74279	0.519046	-0.128032	0.647078
11.14	1.75177	0.520248	-0.128556	0.648804
11.15	1.75664	0.521235	-0.129117	0.650352
11.16	1.76202	0.522048	-0.129643	0.651691
11.17	1.7679	0.52327	-0.130139	0.653409
11.18	1.77305	0.524369	-0.130628	0.654997
11.19	1.78178	0.525149	-0.131149	0.656298
11.2	1.79315	0.526224	-0.131687	0.657911
11.21	1.796	0.527379	-0.132204	0.659583
11.22	1.79718	0.528269	-0.1327	0.660969
11.23	1.80868	0.529278	-0.133124	0.662402
11.24	1.82004	0.530453	-0.133531	0.663984
11.25	1.81993	0.531538	-0.134027	0.665565
11.26	1.82229	0.532425	-0.134573	0.666998
11.27	1.83068	0.533345	-0.135105	0.66845
11.28	1.83776	0.534452	-0.135579	0.670031
11.29	1.84585	0.535506	-0.136015	0.671521
11.3	1.85433	0.536397	-0.136472	0.672869
11.31	1.86161	0.537469	-0.136961	0.67443
11.32	1.86794	0.538606	-0.137469	0.676075
11.33	1.87348	0.539482	-0.138004	0.677486
11.34	1.88174	0.54045	-0.138546	0.678996
11.35	1.89002	0.541574	-0.139046	0.68062
11.36	1.89365	0.54243	-0.139507	0.681937
11.37	1.89865	0.543339	-0.139979	0.683318
11.38	1.90522	0.544534	-0.140471	0.685005
11.39	1.90925	0.545532	-0.140945	0.686477
11.4	1.91419	0.546368	-0.141417	0.687785
11.41	1.923	0.54744	-0.14192	0.68936
11.42	1.93022	0.548462	-0.142449	0.690911
11.43	1.93234	0.549362	-0.14297	0.692332
11.44	1.937	0.550428	-0.14346	0.693888
11.45	1.94374	0.551386	-0.143942	0.695328
11.46	1.95045	0.552319	-0.144457	0.696776
11.47	1.96173	0.553465	-0.144939	0.698404
11.48	1.97195	0.554398	-0.145369	0.699767
11.49	1.97108	0.555273	-0.145833	0.701106
11.5	1.9705	0.556428	-0.146317	0.702745
11.51	1.97664	0.557436	-0.146822	0.704258
11.52	1.98324	0.558293	-0.147358	0.705651
11.53	1.99495	0.559336	-0.147859	0.707195
11.54	2.00878	0.560349	-0.148356	0.708705
11.55	2.01688	0.56126	-0.148876	0.710136
11.56	2.01952	0.562362	-0.149379	0.711741
11.57	2.02146	0.563368	-0.149902	0.71327
11.58	2.03215	0.56421	-0.150441	0.714651
11.59	2.04709	0.565285	-0.15096	0.716245
11.6	2.05145	0.566285	-0.151446	0.717731
11.61	2.04997	0.567095	-0.151865	0.71896
11.62	2.05178	0.568181	-0.152268	0.720449
11.63	2.0615	0.569319	-0.152733	0.722052
11.64	2.07725	0.570188	-0.153244	0.723432
11.65	2.08984	0.571215	-0.153766	0.724981
11.66	2.09738	0.572451	-0.154294	0.726745
11.67	2.10634	0.57334	-0.154818	0.728158
11.68	2.11216	0.574293	-0.155336	0.729629
11.69	2.11235	0.575486	-0.15587	0.731356
11.7	2.12152	0.576392	-0.156429	0.732821
11.71	2.13323	0.57735	-0.156943	0.734293
11.72	2.13798	0.578449	-0.157405	0.735854
11.73	2.14732	0.579333	-0.157867	0.7372
11.74	2.1536	0.58026	-0.158309	0.738569
11.75	2.15116	0.581386	-0.158754	0.74014
11.76	2.15985	0.582443	-0.159233	0.741676
11.77	2.17287	0.58343	-0.159706	0.743136
11.78	2.17258	0.584457	-0.160161	0.744618
11.79	2.17688	0.585354	-0.160597	0.745951
11.8	2.18559	0.586233	-0.161015	0.747248
11.81	2.18486	0.587369	-0.16146	0.748829
11.82	2.18975	0.588429	-0.161949	0.750378
11.83	2.20249	0.589321	-0.162439	0.75176
11.84	2.20948	0.590406	-0.162928	0.753334
11.85	2.21359	0.591471	-0.163447	0.754918
11.86	2.2225	0.592412	-0.163996	0.756408
11.87	2.2311	0.593537	-0.164551	0.758088
11.88	2.23452	0.594701	-0.165122	0.759823
11.89	2.23992	0.595493	-0.165659	0.761152
11.9	2.25089	0.596357	-0.166118	0.762475
11.91	2.26043	0.597509	-0.166563	0.764072
11.92	2.26202	0.598554	-0.167038	0.765592
11.93	2.26601	0.599579	-0.167513	0.767092
11.94	2.27895	0.600647	-0.167962	0.768609
11.95	2.28673	0.601491	-0.168425	0.769916
11.96	2.28896	0.602431	-0.168914	0.771345
11.97	2.29472	0.603596	-0.16939	0.772986
11.98	2.30062	0.604479	-0.169878	0.774357
11.99	2.30653	0.605315	-0.17043	0.775745
12	2.31637	0.606495	-0.170994	0.777489
12.01	2.32488	0.607635	-0.171517	0.779152
12.02	2.32628	0.608521	-0.172054	0.780575
12.03	2.32872	0.609409	-0.17263	0.782039
12.04	2.3387	0.610312	-0.173213	0.783525
12.05	2.35007	0.611346	-0.173763	0.785109
12.06	2.35864	0.612589	-0.174271	0.78686
12.07	2.36475	0.613522	-0.174779	0.788301
12.08	2.36861	0.614315	-0.175312	0.789627
12.09	2.37629	0.615472	-0.175863	0.791335
12.1	2.38976	0.616523	-0.176441	0.792964
12.11	2.39909	0.617293	-0.177001	0.794294
12.12	2.40446	0.618315	-0.177532	0.795847
12.13	2.41078	0.619492	-0.178121	0.797613
12.14	2.4169	0.620465	-0.17874	0.799205
12.15	2.43006	0.621471	-0.17936	0.800831
12.16	2.44189	0.62253	-0.180038	0.802568
12.17	2.44148	0.623478	-0.180663	0.804141
12.18	2.44623	0.624482	-0.1812	0.805682
12.19	2.45839	0.625507	-0.181752	0.807259
12.2	2.46663	0.626458	-0.182274	0.808732
12.21	2.47472	0.627475	-0.182734	0.810209
12.22	2.48257	0.628542	-0.183201	0.811743
12.23	2.48783	0.62956	-0.183686	0.813246
12.24	2.49657	0.630573	-0.184155	0.814728
12.25	2.50606	0.631683	-0.184615	0.816298
12.26	2.50867	0.632661	-0.18508	0.817741
12.27	2.51481	0.633556	-0.18554	0.819096
12.28	2.52521	0.634736	-0.185998	0.820734
12.29	2.52803	0.635833	-0.186451	0.822284
12.3	2.53385	0.636673	-0.18687	0.823543
12.31	2.5442	0.637746	-0.187255	0.825001
12.32	2.54697	0.63885	-0.187683	0.826533
12.33	2.54994	0.639754	-0.188179	0.827933
12.34	2.55871	0.640819	-0.18868	0.829499
12.35	2.56458	0.641829	-0.189169	0.830998
12.36	2.56752	0.642618	-0.189638	0.832256
12.37	2.57631	0.643615	-0.190106	0.833721
12.38	2.58826	0.64473	-0.190643	0.835373
12.39	2.59644	0.64561	-0.191211	0.836821
12.4	2.60387	0.646618	-0.191726	0.838344
12.41	2.60577	0.647745	-0.192216	0.839961
12.42	2.60532	0.648557	-0.192722	0.841279
12.43	2.61368	0.649574	-0.193233	0.842807
12.44	2.62498	0.650825	-0.193755	0.84458
12.45	2.63352	0.65163	-0.194294	0.845924
12.46	2.64037	0.652551	-0.194793	0.847344
12.47	2.64343	0.653772	-0.195245	0.849017
12.48	2.64719	0.654699	-0.195699	0.850398
12.49	2.65248	0.655628	-0.196123	0.851751
12.5	2.66095	0.656693	-0.196549	0.853242
12.51	2.6723	0.657605	-0.197011	0.854616
12.52	2.68104	0.658526	-0.197459	0.855985
12.53	2.68871	0.659569	-0.197926	0.857495
12.54	2.69795	0.660537	-0.198428	0.858965
12.55	2.70621	0.661565	-0.198939	0.860504
12.56	2.71166	0.662746	-0.199473	0.862219
12.57	2.71588	0.66374	-0.200009	0.863749
12.58	2.72535	0.664632	-0.200541	0.865173
12.59	2.73742	0.665777	-0.20108	0.866857
12.6	2.74353	0.666867	-0.201601	0.868468
12.61	2.74907	0.667709	-0.202091	0.8698
12.62	2.75492	0.668696	-0.202581	0.871277
12.63	2.76041	0.669822	-0.203088	0.87291
12.64	2.76805	0.670804	-0.203602	0.874406
12.65	2.77324	0.671728	-0.204109	0.875837
12.66	2.77768	0.672701	-0.204586	0.877287
12.67	2.78491	0.673864	-0.205057	0.878921
12.68	2.79481	0.674965	-0.205531	0.880496
12.69	2.8035	0.675857	-0.205989	0.881846
12.7	2.80773	0.676894	-0.206471	0.883365
12.71	2.81302	0.677929	-0.207021	0.88495
12.72	2.82542	0.678729	-0.207624	0.886353
12.73	2.83826	0.679733	-0.208218	0.887951
12.74	2.84551	0.680888	-0.208717	0.889605
12.75	2.8516	0.681726	-0.209136	0.890862
12.76	2.85369	0.682632	-0.209574	0.892206
12.77	2.85352	0.683775	-0.210049	0.893824
12.78	2.85926	0.684711	-0.210581	0.895292
12.79	2.86686	0.685599	-0.211167	0.896766
12.8	2.87485	0.686634	-0.211726	0.89836
12.81	2.88576	0.687504	-0.212295	0.899799
12.82	2.89163	0.688481	-0.212884	0.901365
12.83	2.89434	0.689719	-0.213423	0.903142
12.84	2.90241	0.690693	-0.213956	0.904649
12.85	2.90917	0.691561	-0.214494	0.906055
12.86	2.91292	0.692717	-0.214996	0.907713
12.87	2.91966	0.693646	-0.215502	0.909148
12.88	2.92598	0.694459	-0.216038	0.910497
12.89	2.92924	0.695529	-0.216567	0.912096
12.9	2.93702	0.696461	-0.217037	0.913498
12.91	2.95204	0.697449	-0.21748	0.914929
12.92	2.96507	0.698704	-0.217951	0.916655
12.93	2.97143	0.699628	-0.21844	0.918068
12.94	2.9757	0.700349	-0.218957	0.919306
12.95	2.98032	0.701431	-0.21949	0.920921
12.96	2.98688	0.702517	-0.219993	0.92251
12.97	2.99575	0.703369	-0.220498	0.923867
12.98	3.00064	0.704463	-0.221022	0.925485
12.99	3.00557	0.705602	-0.221549	0.927151
13	3.01907	0.706419	-0.222071	0.92849
13.01	3.03609	0.707369	-0.222581	0.92995
13.02	3.0511	0.708539	-0.223086	0.931625
13.03	3.06141	0.709602	-0.223567	0.933169
13.04	3.06355	0.710675	-0.224016	0.934691
13.05	3.06431	0.711733	-0.224493	0.936226
13.06	3.07467	0.712613	-0.224989	0.937602
13.07	3.08654	0.713645	-0.225435	0.93908
13.08	3.09358	0.714803	-0.225875	0.940678
13.09	3.09898	0.715693	-0.22636	0.942053
13.1	3.09996	0.716599	-0.226831	0.94343
13.11	3.10016	0.717777	-0.227244	0.945021
13.12	3.10745	0.718848	-0.227647	0.946495
13.13	3.11671	0.71978	-0.228046	0.947826
13.14	3.12271	0.720805	-0.228443	0.949248
13.15	3.12585	0.721762	-0.2289	0.950662
13.16	3.12745	0.722745	-0.229399	0.952144
13.17	3.13538	0.723854	-0.229845	0.953699
13.18	3.14767	0.724751	-0.230275	0.955026
13.19	3.15213	0.725614	-0.230767	0.956381
13.2	3.15111	0.726703	-0.231259	0.957962
13.21	3.15831	0.727859	-0.231743	0.959602
13.22	3.17448	0.728794	-0.232235	0.961029
13.23	3.1844	0.729703	-0.23268	0.962383
13.24	3.18653	0.730691	-0.233117	0.963808
13.25	3.19251	0.731587	-0.233618	0.965205
13.26	3.20237	0.732667	-0.23415	0.966817
13.27	3.2093	0.733753	-0.234632	0.968385
13.28	3.21422	0.734614	-0.235093	0.969707
13.29	3.2213	0.735709	-0.23558	0.971289
13.3	3.22895	0.736838	-0.236054	0.972892
13.31	3.2338	0.737596	-0.236498	0.974094
13.32	3.23891	0.738489	-0.236958	0.975447
13.33	3.2463	0.739709	-0.237442	0.977151
13.34	3.25483	0.740664	-0.237937	0.978601
13.35	3.26372	0.741469	-0.238412	0.979881
13.36	3.26981	0.742535	-0.238891	0.981426
13.37	3.27126	0.743593	-0.239458	0.983051
13.38	3.27899	0.744539	-0.240052	0.984591
13.39	3.28886	0.745663	-0.240574	0.986237
13.4	3.29552	0.746686	-0.241075	0.987761
13.41	3.30656	0.7476	-0.241593	0.989193
13.42	3.31571	0.748783	-0.242085	0.990868
13.43	3.32268	0.749847	-0.242561	0.992408
13.44	3.33411	0.750682	-0.243033	0.993715
13.45	3.34264	0.751681	-0.243526	0.995207
13.46	3.34449	0.752714	-0.244057	0.996771
13.47	3.35478	0.753652	-0.244583	0.998235
13.48	3.36743	0.754729	-0.245076	0.999805
13.49	3.37267	0.755824	-0.245558	1.00138
13.5	3.37704	0.756751	-0.246044	1.0028
13.51	3.38313	0.757789	-0.246516	1.0043
13.52	3.39578	0.758802	-0.246998	1.0058
13.53	3.40507	0.759672	-0.247515	1.00719
13.54	3.40096	0.76079	-0.248048	1.00884
13.55	3.40138	0.761958	-0.248553	1.01051
13.56	3.41182	0.762825	-0.249014	1.01184
13.57	3.41978	0.763714	-0.249471	1.01319
13.58	3.42792	0.764915	-0.250038	1.01495
13.59	3.44005	0.765873	-0.250701	1.01657
13.6	3.44958	0.766622	-0.251325	1.01795
13.61	3.45489	0.767809	-0.251877	1.01969
13.62	3.46136	0.768954	-0.252404	1.02136
13.63	3.46944	0.769802	-0.252909	1.02271
13.64	3.47362	0.770801	-0.253401	1.0242
13.65	3.47713	0.771793	-0.253912	1.0257
13.66	3.48895	0.772813	-0.254417	1.02723
13.67	3.50046	0.773935	-0.254889	1.02882
13.68	3.50122	0.774873	-0.255383	1.03026
13.69	3.50599	0.775745	-0.255895	1.03164
13.7	3.51811	0.776836	-0.256359	1.03319
13.71	3.52451	0.777953	-0.256809	1.03476
13.72	3.52599	0.778745	-0.257278	1.03602
13.73	3.5289	0.779704	-0.257774	1.03748
13.74	3.53516	0.780858	-0.2583	1.03916
13.75	3.54571	0.781768	-0.258815	1.04058
13.76	3.55713	0.78279	-0.259292	1.04208
13.77	3.56368	0.783872	-0.259745	1.04362
13.78	3.56913	0.784677	-0.260188	1.04487
13.79	3.57885	0.785622	-0.260639	1.04626
13.8	3.58629	0.786759	-0.261169	1.04793
13.81	3.58842	0.78767	-0.261766	1.04944
13.82	3.59708	0.788592	-0.262306	1.0509
13.83	3.60867	0.789724	-0.262816	1.05254
13.84	3.61187	0.790766	-0.263337	1.0541
13.85	3.61828	0.791815	-0.263819	1.05563
13.86	3.62972	0.792787	-0.264298	1.05709
13.87	3.63543	0.793709	-0.264798	1.05851
13.88	3.64028	0.794861	-0.265279	1.06014
13.89	3.64992	0.795822	-0.265764	1.06159
13.9	3.66359	0.796635	-0.266284	1.06292
13.91	3.67481	0.797707	-0.266757	1.06446
13.92	3.67887	0.798868	-0.267183	1.06605
13.93	3.68694	0.799721	-0.267635	1.06736
13.94	3.69833	0.800584	-0.268097	1.06868
13.95	3.69543	0.801795	-0.268559	1.07035
13.96	3.68871	0.802872	-0.269036	1.07191
13.97	3.69686	0.803719	-0.269535	1.07325
13.98	3.71357	0.80479	-0.270051	1.07484
13.99	3.72973	0.805879	-0.270553	1.07643
14	3.73851	0.80682	-0.271027	1.07785
14.01	3.74377	0.807896	-0.271483	1.07938
14.02	3.74802	0.808932	-0.271927	1.08086
14.03	3.74918	0.809761	-0.272395	1.08216
14.04	3.75855	0.810755	-0.272904	1.08366
14.05	3.77015	0.811909	-0.273389	1.0853
14.06	3.77565	0.812884	-0.273824	1.08671
14.07	3.78599	0.813818	-0.274229	1.08805
14.08	3.79142	0.814873	-0.274643	1.08952
14.09	3.79049	0.81588	-0.275081	1.09096
14.1	3.79621	0.816843	-0.275509	1.09235
14.11	3.80564	0.817932	-0.275921	1.09385
14.12	3.81529	0.818913	-0.276341	1.09525
14.13	3.82122	0.81983	-0.276789	1.09662
14.14	3.82182	0.820915	-0.277279	1.09819
14.15	3.82745	0.82184	-0.277782	1.09962
14.16	3.84086	0.822672	-0.278224	1.1009
14.17	3.85105	0.823716	-0.278648	1.10236
14.18	3.85789	0.824746	-0.279161	1.10391
14.19	3.86486	0.825586	-0.279693	1.10528
14.2	3.86813	0.826553	-0.280186	1.10674
14.21	3.87231	0.82763	-0.280693	1.10832
14.22	3.88238	0.828543	-0.281201	1.10974
14.23	3.89312	0.829606	-0.2817	1.11131
14.24	3.90163	0.830772	-0.282187	1.11296
14.25	3.90527	0.831617	-0.28266	1.11428
14.26	3.90511	0.832502	-0.283136	1.11564
14.27	3.91479	0.83377	-0.283612	1.11738
14.28	3.92961	0.834821	-0.28408	1.1189
14.29	3.93302	0.835735	-0.284509	1.12024
14.3	3.93824	0.836864	-0.284937	1.1218
14.31	3.95077	0.837731	-0.28539	1.12312
14.32	3.95981	0.838564	-0.285859	1.12442
14.33	3.96989	0.839865	-0.286378	1.12624
14.34	3.97906	0.84092	-0.286862	1.12778
14.35	3.98211	0.841667	-0.287278	1.12895
14.36	3.9893	0.842813	-0.287742	1.13055
14.37	4.00253	0.843972	-0.288239	1.13221
14.38	4.01179	0.844933	-0.288707	1.13364
14.39	4.01897	0.846024	-0.289214	1.13524
14.4	4.02839	0.846934	-0.289746	1.13668
14.41	4.03505	0.847811	-0.290214	1.13802
14.42	4.03979	0.848999	-0.290631	1.13963
14.43	4.0477	0.849998	-0.291035	1.14103
14.44	4.05207	0.850753	-0.291463	1.14222
14.45	4.05349	0.851756	-0.291933	1.14369
14.46	4.06155	0.852834	-0.292429	1.14526
14.47	4.07266	0.853768	-0.29295	1.14672
14.48	4.07674	0.854993	-0.293469	1.14846
14.49	4.07955	0.856102	-0.293943	1.15004
14.5	4.08861	0.856808	-0.294377	1.15119
14.51	4.09598	0.85782	-0.294834	1.15265
14.52	4.10049	0.858896	-0.295312	1.15421
14.53	4.11097	0.85975	-0.295821	1.15557
14.54	4.12096	0.860854	-0.296361	1.15721
14.55	4.12852	0.861996	-0.296896	1.15889
14.56	4.13915	0.862661	-0.297422	1.16008
14.57	4.1468	0.86342	-0.29793	1.16135
14.58	4.15242	0.864614	-0.298411	1.16302
14.59	4.16046	0.86568	-0.298902	1.16458
14.6	4.16602	0.866624	-0.299395	1.16602
14.61	4.16735	0.867635	-0.299878	1.16751
14.62	4.1708	0.868478	-0.3004	1.16888
14.63	4.17834	0.869372	-0.300951	1.17032
14.64	4.1886	0.870439	-0.301501	1.17194
14.65	4.20002	0.871356	-0.30211	1.17347
14.66	4.2093	0.872238	-0.302765	1.175
14.67	4.21814	0.873338	-0.303354	1.17669
14.68	4.22378	0.874383	-0.303892	1.17828
14.69	4.22689	0.875189	-0.304435	1.17962
14.7	4.23465	0.876275	-0.304977	1.18125
14.71	4.24693	0.877465	-0.30552	1.18299
14.72	4.26198	0.878283	-0.306073	1.18436
14.73	4.27391	0.879275	-0.306627	1.1859
14.74	4.28062	0.880489	-0.307155	1.18764
14.75	4.2908	0.881507	-0.307654	1.18916
14.76	4.3064	0.882427	-0.30816	1.19059
14.77	4.31847	0.883444	-0.308688	1.19213
14.78	4.32292	0.884515	-0.309208	1.19372
14.79	4.32791	0.885543	-0.309703	1.19525
14.8	4.33606	0.886558	-0.310205	1.19676
14.81	4.34429	0.887565	-0.310737	1.1983
14.82	4.35447	0.888612	-0.311289	1.1999
14.83	4.3618	0.889695	-0.31182	1.20151
14.84	4.36404	0.890704	-0.312306	1.20301
14.85	4.37158	0.891716	-0.312761	1.20448
14.86	4.3826	0.892734	-0.313219	1.20595
14.87	4.38551	0.89362	-0.313709	1.20733
14.88	4.3868	0.89454	-0.314236	1.20878
14.89	4.39797	0.895615	-0.314791	1.21041
14.9	4.41182	0.896646	-0.315368	1.21201
14.91	4.41642	0.897545	-0.315906	1.21345
14.92	4.41761	0.898562	-0.316426	1.21499
14.93	4.42524	0.899617	-0.31698	1.2166
14.94	4.43738	0.900552	-0.317537	1.21809
14.95	4.44544	0.901567	-0.318097	1.21966
14.96	4.44958	0.902623	-0.318688	1.22131
14.97	4.45717	0.903594	-0.319285	1.22288
14.98	4.46303	0.90459	-0.319816	1.22441
14.99	4.46958	0.905443	-0.320342	1.22579
15	4.48146	0.906196	-0.320906	1.2271
15.01	4.49575	0.907227	-0.321435	1.22866
15.02	4.50957	0.908361	-0.321969	1.23033
15.03	4.51191	0.909301	-0.32258	1.23188
15.04	4.51261	0.91035	-0.323201	1.23355
15.05	4.53036	0.91144	-0.323781	1.23522
15.06	4.54747	0.912276	-0.324345	1.23662
15.07	4.55175	0.913278	-0.324899	1.23818
15.08	4.55748	0.914467	-0.325479	1.23995
15.09	4.56449	0.915366	-0.326056	1.24142
15.1	4.56819	0.916297	-0.326567	1.24286
15.11	4.57797	0.917496	-0.32706	1.24456
15.12	4.59149	0.918458	-0.327597	1.24606
15.13	4.60076	0.919301	-0.328123	1.24742
15.14	4.60565	0.920562	-0.328662	1.24922
15.15	4.60825	0.921697	-0.329263	1.25096
15.16	4.6104	0.922466	-0.329821	1.25229
15.17	4.62214	0.923612	-0.330294	1.25391
15.18	4.63809	0.924821	-0.330781	1.2556
15.19	4.64832	0.925655	-0.331272	1.25693
15.2	4.65679	0.9266	-0.331723	1.25832
15.21	4.66287	0.927662	-0.332196	1.25986
15.22	4.66896	0.928657	-0.332663	1.26132
15.23	4.67839	0.929725	-0.333074	1.2628
15.24	4.68575	0.930743	-0.333498	1.26424
15.25	4.68431	0.931644	-0.333971	1.26562
15.26	4.68588	0.932619	-0.334465	1.26708
15.27	4.69925	0.933682	-0.334964	1.26865
15.28	4.71554	0.934632	-0.335435	1.27007
15.29	4.72584	0.935569	-0.335891	1.27146
15.3	4.72879	0.936624	-0.33637	1.27299
15.31	4.73419	0.937582	-0.33686	1.27444
15.32	4.74372	0.93858	-0.337374	1.27595
15.33	4.75168	0.939671	-0.33788	1.27755
15.34	4.76009	0.940537	-0.338362	1.2789
15.35	4.76647	0.941422	-0.338865	1.28029
15.36	4.76596	0.942521	-0.339385	1.28191
15.37	4.76588	0.94346	-0.339933	1.28339
15.38	4.77632	0.944405	-0.34052	1.28492
15.39	4.79207	0.945562	-0.341099	1.28666
15.4	4.80308	0.946576	-0.341651	1.28823
15.41	4.81257	0.947453	-0.342163	1.28962
15.42	4.82331	0.948569	-0.342671	1.29124
15.43	4.83125	0.949614	-0.343207	1.29282
15.44	4.83682	0.950544	-0.343747	1.29429
15.45	4.83799	0.951651	-0.344297	1.29595
15.46	4.84266	0.952641	-0.344819	1.29746
15.47	4.85579	0.95354	-0.345262	1.2988
15.48	4.86146	0.954605	-0.345726	1.30033
15.49	4.8636	0.955589	-0.346266	1.30185
15.5	4.87322	0.956414	-0.346784	1.3032
15.51	4.88649	0.957476	-0.347251	1.30473
15.52	4.89687	0.958671	-0.347747	1.30642
15.53	4.90593	0.959551	-0.348269	1.30782
15.54	4.91719	0.960474	-0.348761	1.30924
15.55	4.92686	0.961656	-0.349278	1.31093
15.56	4.93462	0.962574	-0.349857	1.31243
15.57	4.94764	0.963461	-0.350433	1.31389
15.58	4.96052	0.964699	-0.350942	1.31564
15.59	4.96573	0.965732	-0.351432	1.31716
15.6	4.96921	0.966501	-0.351949	1.31845
15.61	4.97987	0.967609	-0.352492	1.3201
15.62	4.99242	0.968753	-0.353071	1.32182
15.63	4.99968	0.969692	-0.353636	1.32333
15.64	5.00562	0.970731	-0.354133	1.32486
15.65	5.01113	0.97172	-0.354645	1.32637
15.66	5.01404	0.972588	-0.355205	1.32779
15.67	5.02071	0.973568	-0.355748	1.32932
15.68	5.02785	0.974614	-0.356238	1.33085
15.69	5.03012	0.975592	-0.356733	1.33232
15.7	5.0368	0.976677	-0.357256	1.33393
15.71	5.05053	0.977641	-0.357793	1.33543
15.72	5.06281	0.978437	-0.358372	1.33681
15.73	5.06997	0.979571	-0.35896	1.33853
15.74	5.07698	0.980762	-0.359498	1.34026
15.75	5.08334	0.981655	-0.360009	1.34166
15.76	5.0881	0.9826	-0.360507	1.34311
15.77	5.09736	0.983633	-0.361003	1.34464
15.78	5.108	0.984518	-0.361495	1.34601
15.79	5.10963	0.985496	-0.361998	1.34749
15.8	5.11046	0.986591	-0.362525	1.34912
15.81	5.12275	0.987561	-0.363021	1.35058
15.82	5.1382	0.988566	-0.3635	1.35207
15.83	5.146	0.98957	-0.36401	1.35358
15.84	5.15343	0.990456	-0.364492	1.35495
15.85	5.16544	0.991603	-0.364975	1.35658
15.86	5.1751	0.992759	-0.365485	1.35824
15.87	5.18292	0.993569	-0.365979	1.35955
15.88	5.18881	0.994539	-0.366503	1.36104
15.89	5.1957	0.995698	-0.367069	1.36277
15.9	5.20504	0.996628	-0.367585	1.36421
15.91	5.20901	0.997478	-0.368043	1.36552
15.92	5.21323	0.99864	-0.368541	1.36718
15.93	5.22543	0.999661	-0.369063	1.36872
15.94	5.24351	1.00043	-0.369562	1.37
15.95	5.2566	1.00162	-0.370098	1.37172
15.96	5.25852	1.00288	-0.370628	1.37351
15.97	5.26151	1.00368	-0.371103	1.37479
15.98	5.27545	1.00466	-0.371596	1.37625
15.99	5.28598	1.00583	-0.372121	1.37795
16	5.28646	1.0067	-0.372662	1.37936
16.01	5.29445	1.00769	-0.373218	1.38091
16.02	5.30732	1.00881	-0.373749	1.38256
16.03	5.31186	1.00963	-0.374249	1.38388
16.04	5.31954	1.01057	-0.374765	1.38534
16.05	5.33134	1.01175	-0.375302	1.38705
16.06	5.33634	1.01267	-0.375821	1.3885
16.07	5.33822	1.01365	-0.3763	1.38995
16.08	5.35084	1.01484	-0.376788	1.39163
16.09	5.36748	1.01579	-0.377299	1.39309
16.1	5.37324	1.01669	-0.377795	1.39449
16.11	5.37707	1.01784	-0.378301	1.39614
16.12	5.3859	1.01882	-0.378813	1.39764
16.13	5.39252	1.01967	-0.379287	1.39895
16.14	5.39607	1.02076	-0.379778	1.40053
16.15	5.39748	1.02184	-0.380274	1.40211
16.16	5.40067	1.02271	-0.380719	1.40343
16.17	5.40963	1.02366	-0.381187	1.40485
16.18	5.4148	1.02468	-0.381732	1.40641
16.19	5.41911	1.02571	-0.382271	1.40798
16.2	5.42984	1.02685	-0.382774	1.40962
16.21	5.43897	1.02788	-0.383268	1.41115
16.22	5.44626	1.02883	-0.383756	1.41259
16.23	5.45777	1.0298	-0.384203	1.414
16.24	5.47005	1.03076	-0.384605	1.41537
16.25	5.47336	1.0317	-0.385049	1.41675
16.26	5.47593	1.03277	-0.385539	1.41831
16.27	5.48332	1.03382	-0.386018	1.41984
16.28	5.48932	1.03464	-0.386505	1.42114
16.29	5.49507	1.03561	-0.387078	1.42269
16.3	5.50173	1.03671	-0.38767	1.42438
16.31	5.50721	1.03761	-0.38816	1.42577
16.32	5.5189	1.03861	-0.388616	1.42722
16.33	5.53603	1.0397	-0.389131	1.42883
16.34	5.54406	1.04059	-0.389654	1.43025
16.35	5.54666	1.04148	-0.390135	1.43161
16.36	5.55627	1.0426	-0.39062	1.43322
16.37	5.56827	1.04368	-0.391153	1.43483
16.38	5.57716	1.04453	-0.391678	1.4362
16.39	5.58016	1.04552	-0.392169	1.43768
16.4	5.58418	1.04666	-0.392654	1.43931
16.41	5.59999	1.04759	-0.393138	1.44073
16.42	5.61227	1.0486	-0.393601	1.4422
16.43	5.609	1.04975	-0.394026	1.44377
16.44	5.61034	1.05072	-0.394511	1.44524
16.45	5.62497	1.05175	-0.395026	1.44678
16.46	5.63953	1.05277	-0.395469	1.44824
16.47	5.64737	1.0536	-0.395928	1.44952
16.48	5.65313	1.05453	-0.39645	1.45098
16.49	5.66511	1.05565	-0.396954	1.45261
16.5	5.6785	1.05673	-0.397409	1.45414
16.51	5.68162	1.05779	-0.39786	1.45565
16.52	5.67949	1.05875	-0.398324	1.45708
16.53	5.6875	1.05964	-0.398782	1.45842
16.54	5.70062	1.0608	-0.39922	1.46002
16.55	5.7082	1.06194	-0.399663	1.46161
16.56	5.71444	1.06279	-0.400133	1.46292
16.57	5.72072	1.06376	-0.400647	1.46441
16.58	5.72504	1.0649	-0.401203	1.4661
16.59	5.73662	1.06577	-0.401763	1.46754
16.6	5.75031	1.06665	-0.402281	1.46893
16.61	5.75008	1.06787	-0.40277	1.47064
16.62	5.75426	1.06871	-0.403301	1.47201
16.63	5.7714	1.06943	-0.403854	1.47329
16.64	5.78148	1.07073	-0.404366	1.4751
16.65	5.78383	1.07184	-0.404868	1.47671
16.66	5.79018	1.07257	-0.405357	1.47792
16.67	5.80244	1.0736	-0.405813	1.47941
16.68	5.81325	1.07475	-0.406288	1.48104
16.69	5.82045	1.07571	-0.40678	1.48249
16.7	5.8272	1.07671	-0.407239	1.48395
16.71	5.83419	1.07772	-0.40772	1.48544
16.72	5.84373	1.07861	-0.408211	1.48682
16.73	5.85701	1.07962	-0.408659	1.48827
16.74	5.86833	1.08069	-0.409147	1.48983
16.75	5.87718	1.08161	-0.409666	1.49127
16.76	5.8827	1.08255	-0.410133	1.49268
16.77	5.88338	1.08363	-0.410596	1.49423
16.78	5.8857	1.08468	-0.411088	1.49577
16.79	5.89273	1.0857	-0.411535	1.49723
16.8	5.90513	1.08679	-0.41195	1.49874
16.81	5.91724	1.08778	-0.412387	1.50016
16.82	5.92369	1.08873	-0.412838	1.50157
16.83	5.9311	1.08974	-0.413324	1.50306
16.84	5.93931	1.0906	-0.413841	1.50444
16.85	5.94308	1.09159	-0.414373	1.50596
16.86	5.94932	1.09275	-0.414899	1.50765
16.87	5.95836	1.09369	-0.415403	1.50909
16.88	5.96358	1.09463	-0.415895	1.51053
16.89	5.96784	1.09578	-0.416402	1.51218
16.9	5.9741	1.09672	-0.416914	1.51364
16.91	5.97651	1.09764	-0.417422	1.51506
16.92	5.97941	1.09874	-0.417953	1.51669
16.93	5.99163	1.09966	-0.418478	1.51813
16.94	6.00354	1.10056	-0.418936	1.5195
16.95	6.01075	1.10175	-0.419387	1.52113
16.96	6.01725	1.10287	-0.41986	1.52273
16.97	6.02253	1.10368	-0.420307	1.52399
16.98	6.03147	1.1046	-0.420761	1.52536
16.99	6.04821	1.1057	-0.421201	1.5269
17	6.05986	1.10663	-0.421596	1.52823
17.01	6.06562	1.10758	-0.422002	1.52959
17.02	6.07576	1.10868	-0.422444	1.53113
17.03	6.08177	1.10966	-0.422913	1.53258
17.04	6.08517	1.11066	-0.423368	1.53403
17.05	6.09772	1.11172	-0.423801	1.53552
17.06	6.10763	1.1127	-0.424248	1.53695
17.07	6.10962	1.11364	-0.424672	1.53831
17.08	6.11546	1.1146	-0.42508	1.53968
17.09	6.12379	1.11558	-0.425517	1.5411
17.1	6.13133	1.11656	-0.425964	1.54253
17.11	6.14065	1.11763	-0.426428	1.54405
17.12	6.15539	1.11866	-0.426907	1.54556
17.13	6.16887	1.11967	-0.427386	1.54706
17.14	6.17663	1.12082	-0.427909	1.54873
17.15	6.18278	1.12178	-0.428464	1.55024
17.16	6.18916	1.12263	-0.428973	1.5516
17.17	6.19689	1.12372	-0.429444	1.55317
17.18	6.20281	1.12477	-0.42993	1.5547
17.19	6.20761	1.12556	-0.43041	1.55597
17.2	6.21744	1.12668	-0.430861	1.55754
17.21	6.22755	1.12795	-0.431288	1.55924
17.22	6.23289	1.12874	-0.431704	1.56044
17.23	6.23915	1.12961	-0.43215	1.56176
17.24	6.24604	1.13078	-0.432645	1.56343
17.25	6.25255	1.1317	-0.433103	1.5648
17.26	6.26009	1.13269	-0.433491	1.56618
17.27	6.26532	1.13391	-0.433939	1.56785
17.28	6.2735	1.13487	-0.434425	1.56929
17.29	6.28362	1.13579	-0.434835	1.57062
17.3	6.28778	1.13689	-0.435247	1.57214
17.31	6.29604	1.13776	-0.435668	1.57342
17.32	6.30495	1.13854	-0.436036	1.57458
17.33	6.30374	1.13966	-0.436415	1.57608
17.34	6.30663	1.14068	-0.436844	1.57753
17.35	6.31529	1.14157	-0.4373	1.57887
17.36	6.32204	1.1427	-0.437781	1.58048
17.37	6.32956	1.14368	-0.438263	1.58194
17.38	6.33396	1.14447	-0.438682	1.58316
17.39	6.33963	1.14562	-0.43908	1.5847
17.4	6.35304	1.14675	-0.439552	1.5863
17.41	6.36217	1.14758	-0.440035	1.58762
17.42	6.36457	1.14871	-0.44048	1.58919
17.43	6.36784	1.14986	-0.440935	1.5908
17.44	6.37416	1.15063	-0.441381	1.59201
17.45	6.38653	1.15163	-0.441833	1.59347
17.46	6.40056	1.15284	-0.44234	1.59518
17.47	6.40685	1.15375	-0.44285	1.5966
17.48	6.41328	1.15474	-0.443296	1.59803
17.49	6.42397	1.15576	-0.443714	1.59947
17.5	6.43078	1.15661	-0.444156	1.60077
17.51	6.43426	1.15766	-0.444594	1.60225
17.52	6.43588	1.15879	-0.445059	1.60385
17.53	6.43953	1.1597	-0.445524	1.60523
17.54	6.44862	1.16067	-0.445926	1.60659
17.55	6.45697	1.16179	-0.446327	1.60811
17.56	6.47039	1.16278	-0.446769	1.60955
17.57	6.4882	1.1638	-0.447238	1.61104
17.58	6.49314	1.16494	-0.447732	1.61267
17.59	6.49173	1.16592	-0.448226	1.61415
17.6	6.50014	1.16676	-0.448668	1.61543
17.61	6.51368	1.16762	-0.449072	1.61669
17.62	6.52467	1.1687	-0.449508	1.61821
17.63	6.53115	1.1699	-0.449978	1.61988
17.64	6.53876	1.17077	-0.450452	1.62123
17.65	6.54899	1.17158	-0.450929	1.62251
17.66	6.54936	1.17264	-0.451406	1.62405
17.67	6.54778	1.17381	-0.451892	1.6257
17.68	6.55719	1.17479	-0.452364	1.62715
17.69	6.56983	1.17563	-0.452844	1.62848
17.7	6.57928	1.17659	-0.453358	1.62995
17.71	6.58523	1.1776	-0.453847	1.63145
17.72	6.58845	1.17853	-0.454293	1.63283
17.73	6.59199	1.17961	-0.45475	1.63436
17.74	6.60092	1.18069	-0.455232	1.63592
17.75	6.61122	1.18152	-0.455698	1.63721
17.76	6.61766	1.1825	-0.456109	1.63861
17.77	6.62472	1.18364	-0.456493	1.64013
17.78	6.63111	1.18452	-0.456918	1.64143
17.79	6.63726	1.1855	-0.457355	1.64285
17.8	6.64721	1.18669	-0.457785	1.64448
17.81	6.65498	1.18763	-0.458234	1.64586
17.82	6.66033	1.1885	-0.458661	1.64716
17.83	6.66889	1.18961	-0.459036	1.64865
17.84	6.67614	1.19067	-0.459394	1.65006
17.85	6.68007	1.19163	-0.459778	1.65141
17.86	6.68696	1.19273	-0.460238	1.65297
17.87	6.69677	1.1938	-0.460737	1.65454
17.88	6.70652	1.19477	-0.461186	1.65596
17.89	6.71496	1.19588	-0.461605	1.65749
17.9	6.72117	1.1969	-0.462033	1.65893
17.91	6.72639	1.19778	-0.462449	1.66022
17.92	6.73264	1.19883	-0.462866	1.66169
17.93	6.73684	1.19981	-0.463274	1.66308
17.94	6.74025	1.20064	-0.463664	1.66431
17.95	6.74868	1.20178	-0.464058	1.66584
17.96	6.75731	1.20293	-0.464458	1.66739
17.97	6.75769	1.2038	-0.464837	1.66863
17.98	6.76336	1.20491	-0.465198	1.67011
17.99	6.78025	1.20609	-0.465581	1.67168
18	6.78659	1.20684	-0.465965	1.67281
18.01	6.7838	1.20777	-0.466353	1.67412
18.02	6.7943	1.20898	-0.466775	1.67575
18.03	6.80701	1.20982	-0.467166	1.67699
18.04	6.81184	1.21066	-0.46754	1.6782
18.05	6.8207	1.21185	-0.467962	1.67982
18.06	6.82921	1.2129	-0.468383	1.68128
18.07	6.83473	1.21371	-0.468769	1.68248
18.08	6.84241	1.21471	-0.469175	1.68388
18.09	6.84857	1.21575	-0.469597	1.68534
18.1	6.85415	1.21667	-0.470011	1.68668
18.11	6.86196	1.21772	-0.470421	1.68814
18.12	6.87206	1.21872	-0.47084	1.68956
18.13	6.88157	1.21959	-0.471273	1.69086
18.14	6.88352	1.22063	-0.471692	1.69232
18.15	6.88038	1.22159	-0.472086	1.69367
18.16	6.8857	1.2225	-0.472469	1.69497
18.17	6.8983	1.22366	-0.472864	1.69652
18.18	6.90705	1.2247	-0.473281	1.69798
18.19	6.91303	1.22555	-0.473683	1.69924
18.2	6.91835	1.22655	-0.474067	1.70062
18.21	6.92328	1.22762	-0.474491	1.70212
18.22	6.93091	1.22864	-0.474945	1.70359
18.23	6.94036	1.22972	-0.475379	1.70509
18.24	6.94502	1.23082	-0.475779	1.7066
18.25	6.94388	1.23178	-0.476168	1.70795
18.26	6.94797	1.23267	-0.476579	1.70925
18.27	6.96259	1.23373	-0.476986	1.71071
18.28	6.97659	1.23481	-0.477388	1.7122
18.29	6.97955	1.23581	-0.477793	1.7136
18.3	6.9813	1.23683	-0.478189	1.71502
18.31	6.98951	1.23788	-0.478606	1.71649
18.32	6.99601	1.23894	-0.479014	1.71795
18.33	7.00045	1.23994	-0.479355	1.71929
18.34	7.00474	1.24082	-0.479663	1.72048
18.35	7.0095	1.24182	-0.47996	1.72178
18.36	7.01521	1.24296	-0.480269	1.72323
18.37	7.02023	1.24385	-0.48063	1.72448
18.38	7.02505	1.2447	-0.480992	1.72569
18.39	7.02939	1.24582	-0.481287	1.72711
18.4	7.03838	1.24679	-0.481574	1.72836
18.41	7.05296	1.24764	-0.481901	1.72954
18.42	7.06431	1.24872	-0.482219	1.73093
18.43	7.06872	1.2497	-0.482544	1.73224
18.44	7.06801	1.25058	-0.4829	1.73348
18.45	7.06814	1.25166	-0.483234	1.73489
18.46	7.07679	1.25273	-0.483578	1.73631
18.47	7.08683	1.25364	-0.483969	1.73761
18.48	7.09138	1.25467	-0.484319	1.73899
18.49	7.09416	1.25581	-0.484598	1.7404
18.5	7.09644	1.25671	-0.484877	1.74159
18.51	7.10248	1.25759	-0.485158	1.74275
18.52	7.11308	1.25875	-0.485448	1.7442
18.53	7.12069	1.25971	-0.485757	1.74546
18.54	7.12505	1.26059	-0.486065	1.74665
18.55	7.12846	1.26174	-0.486385	1.74812
18.56	7.13345	1.2627	-0.486669	1.74937
18.57	7.14296	1.26363	-0.486929	1.75056
18.58	7.14962	1.26479	-0.487236	1.75203
18.59	7.15148	1.26577	-0.487536	1.75331
18.6	7.15714	1.26668	-0.487817	1.7545
18.61	7.16652	1.26774	-0.488138	1.75588
18.62	7.1672	1.26872	-0.488454	1.75717
18.63	7.16716	1.26968	-0.488706	1.75838
18.64	7.17516	1.27069	-0.488985	1.75968
18.65	7.17886	1.27173	-0.489316	1.76105
18.66	7.18085	1.27276	-0.489595	1.76236
18.67	7.18686	1.27364	-0.489862	1.7635
18.68	7.19252	1.27472	-0.490193	1.76491
18.69	7.19471	1.27592	-0.490534	1.76646
18.7	7.19436	1.27677	-0.490826	1.7676
18.71	7.1931	1.27772	-0.491103	1.76883
18.72	7.19397	1.27896	-0.491383	1.77034
18.73	7.19829	1.27991	-0.491639	1.77155
18.74	7.20343	1.28083	-0.491886	1.77272
18.75	7.20968	1.28201	-0.492144	1.77416
18.76	7.21777	1.28288	-0.492389	1.77527
18.77	7.22469	1.2837	-0.492603	1.7763
18.78	7.22831	1.28492	-0.492792	1.77771
18.79	7.22942	1.28601	-0.492961	1.77897
18.8	7.22645	1.28689	-0.493121	1.78001
18.81	7.2247	1.28793	-0.493319	1.78125
18.82	7.2312	1.28891	-0.49353	1.78244
18.83	7.23718	1.28979	-0.49371	1.7835
18.84	7.23818	1.29082	-0.493886	1.78471
18.85	7.24544	1.29186	-0.494081	1.78594
18.86	7.25445	1.29275	-0.49429	1.78704
18.87	7.25587	1.29375	-0.494509	1.78826
18.88	7.2577	1.2948	-0.494719	1.78952
18.89	7.26619	1.29572	-0.494915	1.79063
18.9	7.27292	1.29678	-0.495116	1.7919
18.91	7.27604	1.29784	-0.495337	1.79317
18.92	7.28029	1.29863	-0.495588	1.79422
18.93	7.28171	1.29963	-0.49586	1.79549
18.94	7.2839	1.30087	-0.49614	1.79701
18.95	7.29184	1.3018	-0.496422	1.79822
18.96	7.29755	1.30268	-0.496684	1.79936
18.97	7.29962	1.30384	-0.496938	1.80078
18.98	7.30427	1.30478	-0.497194	1.80198
18.99	7.31122	1.30561	-0.497441	1.80305
19	7.31643	1.3068	-0.497701	1.8045
19.01	7.31577	1.3079	-0.497946	1.80585
19.02	7.31623	1.30867	-0.498159	1.80683
19.03	7.32478	1.3097	-0.498354	1.80805
19.04	7.33351	1.31078	-0.49855	1.80933
19.05	7.3404	1.3116	-0.498786	1.81039
19.06	7.34682	1.31267	-0.499072	1.81174
19.07	7.34986	1.31378	-0.499376	1.81316
19.08	7.35189	1.31465	-0.499663	1.81431
19.09	7.35863	1.31571	-0.49995	1.81566
19.1	7.36662	1.31682	-0.500253	1.81708
19.11	7.3734	1.31776	-0.500542	1.8183
19.12	7.37838	1.31883	-0.500803	1.81963
19.13	7.38113	1.31994	-0.501091	1.82103
19.14	7.38348	1.32079	-0.5014	1.82219
19.15	7.38671	1.3218	-0.501673	1.82348
19.16	7.39312	1.32301	-0.501943	1.82496
19.17	7.4002	1.32391	-0.50223	1.82614
19.18	7.40324	1.32475	-0.502499	1.82725
19.19	7.4054	1.32592	-0.502813	1.82873
19.2	7.40986	1.32692	-0.503132	1.83005
19.21	7.4146	1.32782	-0.503391	1.83121
19.22	7.41979	1.3289	-0.503697	1.8326
19.23	7.42817	1.32986	-0.504052	1.83391
19.24	7.4386	1.33095	-0.50436	1.83531
19.25	7.44716	1.33213	-0.50468	1.83681
19.26	7.45236	1.33298	-0.505033	1.83801
19.27	7.45514	1.33382	-0.50535	1.83917
19.28	7.45531	1.3349	-0.505673	1.84058
19.29	7.45677	1.33588	-0.506037	1.84192
19.3	7.46184	1.33673	-0.506389	1.84312
19.31	7.46759	1.3378	-0.506717	1.84452
19.32	7.47579	1.33888	-0.507064	1.84594
19.33	7.4836	1.3397	-0.507403	1.84711
19.34	7.48913	1.34077	-0.50769	1.84846
19.35	7.49623	1.34194	-0.507981	1.84992
19.36	7.49927	1.34281	-0.508293	1.8511
19.37	7.49643	1.34379	-0.508579	1.85237
19.38	7.50325	1.34484	-0.508886	1.85373
19.39	7.51768	1.34571	-0.509232	1.85494
19.4	7.52277	1.34678	-0.509517	1.8563
19.41	7.52291	1.34795	-0.50977	1.85772
19.42	7.52944	1.34883	-0.510097	1.85893
19.43	7.53861	1.34967	-0.510405	1.86007
19.44	7.54608	1.35075	-0.510682	1.86143
19.45	7.55336	1.35177	-0.511069	1.86284
19.46	7.56005	1.35268	-0.511486	1.86417
19.47	7.56286	1.35375	-0.511808	1.86555
19.48	7.56606	1.35472	-0.512125	1.86684
19.49	7.5742	1.3556	-0.512487	1.86809
19.5	7.57802	1.35673	-0.512863	1.8696
19.51	7.57556	1.35778	-0.513256	1.87103
19.52	7.58118	1.35872	-0.513637	1.87236
19.53	7.59571	1.35984	-0.513979	1.87382
19.54	7.60697	1.36091	-0.514301	1.87521
19.55	7.61058	1.36182	-0.514614	1.87644
19.56	7.61256	1.36288	-0.514901	1.87778
19.57	7.61608	1.36397	-0.5152	1.87917
19.58	7.61761	1.36488	-0.515528	1.88041
19.59	7.61839	1.3659	-0.51583	1.88173
19.6	7.62416	1.36695	-0.516107	1.88306
19.61	7.63173	1.36785	-0.516436	1.88429
19.62	7.63655	1.36885	-0.516789	1.88564
19.63	7.64039	1.3699	-0.517118	1.88702
19.64	7.6411	1.37082	-0.517485	1.88831
19.65	7.64492	1.37177	-0.517848	1.88962
19.66	7.65569	1.37282	-0.518158	1.89098
19.67	7.6655	1.37377	-0.518495	1.89226
19.68	7.67226	1.37473	-0.518843	1.89357
19.69	7.67666	1.37573	-0.519143	1.89487
19.7	7.68247	1.37664	-0.519443	1.89608
19.71	7.68995	1.37776	-0.519784	1.89754
19.72	7.69869	1.37888	-0.520136	1.89902
19.73	7.70671	1.37973	-0.520503	1.90024
19.74	7.70963	1.38069	-0.52088	1.90157
19.75	7.71411	1.38173	-0.521241	1.90298
19.76	7.7218	1.38258	-0.521599	1.90418
19.77	7.72354	1.38351	-0.521956	1.90546
19.78	7.72921	1.38467	-0.5223	1.90697
19.79	7.74147	1.38562	-0.52265	1.90827
19.8	7.74459	1.38649	-0.523016	1.90951
19.81	7.742	1.38765	-0.523362	1.91101
19.82	7.74263	1.38869	-0.523685	1.91238
19.83	7.74727	1.38954	-0.523988	1.91353
19.84	7.75543	1.39067	-0.52426	1.91493
19.85	7.76358	1.3918	-0.524527	1.91633
19.86	7.76723	1.39265	-0.524814	1.91747
19.87	7.77147	1.39359	-0.525103	1.91869
19.88	7.77835	1.39471	-0.525378	1.92009
19.89	7.78393	1.39572	-0.525649	1.92137
19.9	7.78827	1.3967	-0.525921	1.92262
19.91	7.7934	1.39781	-0.526218	1.92402
19.92	7.80055	1.39889	-0.526549	1.92544
19.93	7.80791	1.39985	-0.526862	1.92671
19.94	7.81428	1.40087	-0.527145	1.92802
19.95	7.81873	1.4019	-0.527418	1.92932
19.96	7.81904	1.40287	-0.527665	1.93053
19.97	7.81993	1.40395	-0.527899	1.93184
19.98	7.82548	1.40494	-0.528162	1.9331
[truncated: 11,046 more rows]

## Sheet: M-1-100-3
Time [s]	Load [kN]	LVDT 1 [mm]	LVDT 2 [mm]	Displacement [mm]
0	0	0	0	0
0.01	0	0	0	0
0.02	4.7e-05	1.5e-05	0	1.5e-05
0.03	0.000671	0.000224	3e-06	0.000221
0.04	0.001728	0.000774	1.4e-05	0.00076
0.05	0.003553	0.001072	2.4e-05	0.001048
0.06	0.006608	0.000924	2.3e-05	0.000901
0.07	0.006082	0.001018	1.5e-05	0.001003
0.08	0.001586	0.001296	2.1e-05	0.001275
0.09	-0.001935	0.001185	2.9e-05	0.001156
0.1	0.001835	0.001122	1.5e-05	0.001107
0.11	0.003295	0.001239	9e-06	0.00123
0.12	-0.006279	0.001219	1.6e-05	0.001203
0.13	-0.009153	0.001196	9e-06	0.001187
0.14	-0.002727	0.001231	4e-06	0.001227
0.15	-0.003015	0.001241	1.4e-05	0.001227
0.16	-0.005671	0.001311	1.3e-05	0.001298
0.17	-0.001111	0.001377	9e-06	0.001368
0.18	0.004306	0.0015	2.3e-05	0.001477
0.19	0.003812	0.001551	1.7e-05	0.001534
0.2	0.000682	0.001559	0	0.001559
0.21	0.004355	0.001679	1.4e-05	0.001665
0.22	0.009743	0.001663	2.1e-05	0.001642
0.23	0.006365	0.001498	1e-05	0.001488
0.24	0.003567	0.001384	8e-06	0.001376
0.25	0.002636	0.001204	1.1e-05	0.001193
0.26	0.001216	0.000979	1.3e-05	0.000966
0.27	0.001092	0.000874	2.2e-05	0.000852
0.28	-0.002707	0.000797	2.5e-05	0.000772
0.29	-0.006527	0.000633	1.6e-05	0.000617
0.3	-0.01156	0.000464	2.3e-05	0.000441
0.31	-0.013199	0.000448	1.6e-05	0.000432
0.32	-0.003509	0.00058	-3e-06	0.000583
0.33	0.001043	0.000568	8e-06	0.00056
0.34	-0.00267	0.000504	2.2e-05	0.000482
0.35	-0.001148	0.000597	3e-06	0.000594
0.36	0.003795	0.000477	-8e-06	0.000485
0.37	3.5e-05	0.000466	7e-06	0.000459
0.38	-0.007112	0.000822	1.2e-05	0.00081
0.39	-0.005394	0.000751	2e-05	0.000731
0.4	-0.002846	0.000712	3e-05	0.000682
0.41	-0.004689	0.001036	2.2e-05	0.001014
0.42	-0.006852	0.000818	1.4e-05	0.000804
0.43	-0.006882	0.000464	1.6e-05	0.000448
0.44	-0.002856	0.000642	1.9e-05	0.000623
0.45	0.002078	0.000797	1.9e-05	0.000778
0.46	-0.000129	0.00084	2.8e-05	0.000812
0.47	-0.004303	0.00112	1.9e-05	0.001101
0.48	-0.003128	0.001259	-7e-06	0.001266
0.49	-0.002232	0.001162	6e-06	0.001156
0.5	-0.002404	0.001171	3.3e-05	0.001138
0.51	0.000722	0.001115	2e-05	0.001095
0.52	0.002902	0.000937	1.2e-05	0.000925
0.53	0.00136	0.001066	2.3e-05	0.001043
0.54	0.002438	0.001395	1e-06	0.001394
0.55	0.005007	0.001328	-1.6e-05	0.001344
0.56	0.004618	0.001253	2.5e-05	0.001228
0.57	0.00503	0.001683	3.2e-05	0.001651
0.58	0.007806	0.001814	-5e-06	0.001819
0.59	0.009146	0.001559	6e-06	0.001553
0.6	0.008972	0.001461	3.5e-05	0.001426
0.61	0.005958	0.001347	2e-05	0.001327
0.62	-0.00337	0.001117	-7e-06	0.001124
0.63	-0.002153	0.000987	3e-06	0.000984
0.64	0.010632	0.000889	1.9e-05	0.00087
0.65	0.010485	0.000742	7e-06	0.000735
0.66	0.002753	0.000681	5e-06	0.000676
0.67	0.002606	0.000639	2e-05	0.000619
0.68	0.00385	0.000568	8e-06	0.00056
0.69	0.00652	0.000497	0	0.000497
0.7	0.006415	0.000426	1.1e-05	0.000415
0.71	-0.000919	0.000503	8e-06	0.000495
0.72	-0.001525	0.000634	0	0.000634
0.73	0.004907	0.000572	3e-06	0.000569
0.74	0.005254	0.000503	-1e-06	0.000504
0.75	0.002662	0.000694	-3e-06	0.000697
0.76	0.006757	0.000691	4e-06	0.000687
0.77	0.010301	0.000515	-1e-06	0.000516
0.78	0.002886	0.000514	-2e-06	0.000516
0.79	-0.002912	0.000449	6e-06	0.000443
0.8	0.002428	0.000498	-7e-06	0.000505
0.81	0.006132	0.000588	-5e-06	0.000593
0.82	0.005847	0.000407	1.4e-05	0.000393
0.83	0.006604	0.000378	1.1e-05	0.000367
0.84	0.004335	0.000696	1.1e-05	0.000685
0.85	0.004952	0.000719	1.6e-05	0.000703
0.86	0.004595	0.00046	-1e-06	0.000461
0.87	-0.002321	0.000619	-1.5e-05	0.000634
0.88	-0.001581	0.000696	-2.4e-05	0.00072
0.89	0.003486	0.000235	-1.8e-05	0.000253
0.9	0.001806	0.000208	3e-06	0.000205
0.91	0.001378	0.000522	-3e-06	0.000525
0.92	0.002769	0.000382	-1.4e-05	0.000396
0.93	0.003267	0.000217	-5e-06	0.000222
0.94	0.004174	0.00043	-5e-06	0.000435
0.95	0.002089	0.000329	-6e-06	0.000335
0.96	-0.001402	0.000183	5e-06	0.000178
0.97	0.000125	0.000478	1e-06	0.000477
0.98	0.003605	0.000301	3e-06	0.000298
0.99	0.003306	0.000173	1.1e-05	0.000162
1	0.004307	0.000607	-5e-06	0.000612
1.01	0.005511	0.000424	-6e-06	0.00043
1.02	0.001089	0.000269	1.2e-05	0.000257
1.03	-0.004529	0.000685	-1e-06	0.000686
1.04	-0.004919	0.000528	1e-06	0.000527
1.05	-0.001653	0.000358	1.3e-05	0.000345
1.06	0.000555	0.000638	1e-06	0.000637
1.07	-0.001079	0.000486	4e-06	0.000482
1.08	-0.00341	0.000215	1e-05	0.000205
1.09	-0.002734	0.000369	-6e-06	0.000375
1.1	0.000497	0.000364	-2e-06	0.000366
1.11	0.000502	0.000307	1.6e-05	0.000291
1.12	-0.002514	0.000582	1.5e-05	0.000567
1.13	-0.002952	0.00066	3e-06	0.000657
1.14	-0.00331	0.000485	5e-06	0.00048
1.15	0.001079	0.00051	6e-06	0.000504
1.16	0.007978	0.000443	-1e-05	0.000453
1.17	0.006793	0.000224	-1.1e-05	0.000235
1.18	-0.001805	0.000558	-9e-06	0.000567
1.19	-0.010406	0.000749	-1.9e-05	0.000768
1.2	-0.006554	0.000321	-2e-05	0.000341
1.21	-0.000554	0.000363	-2e-05	0.000383
1.22	-0.004925	0.00053	-1e-05	0.00054
1.23	-0.006147	0.000226	-1.3e-05	0.000239
1.24	-0.002041	0.000182	-2.3e-05	0.000205
1.25	-0.000998	0.000464	-9e-06	0.000473
1.26	-0.000736	0.000244	-3e-06	0.000247
1.27	0.000367	9e-06	-2.3e-05	3.2e-05
1.28	-0.001344	0.000606	-3.2e-05	0.000638
1.29	-0.007543	0.000728	-2.1e-05	0.000749
1.3	-0.012794	0.000175	-1.5e-05	0.00019
1.31	-0.009639	0.000268	-1.7e-05	0.000285
1.32	-0.000565	0.000487	-1.3e-05	0.0005
1.33	0.003633	0.000278	0	0.000278
1.34	-0.000953	0.000469	1e-05	0.000459
1.35	-0.005215	0.000745	2e-06	0.000743
1.36	-0.000784	0.000453	-4e-06	0.000457
1.37	0.005315	0.000391	1e-06	0.00039
1.38	0.004938	0.000567	-1e-05	0.000577
1.39	0.002505	0.000404	-2.2e-05	0.000426
1.4	0.000715	0.000393	-1.6e-05	0.000409
1.41	-0.000936	0.000459	-4e-06	0.000463
1.42	0.004646	0.000383	-8e-06	0.000391
1.43	0.009798	0.000522	-1.6e-05	0.000538
1.44	0.002319	0.000666	-3e-06	0.000669
1.45	-0.002944	0.000467	3e-06	0.000464
1.46	-0.005573	0.000327	-6e-06	0.000333
1.47	-0.008125	0.000505	-5e-06	0.00051
1.48	-0.001931	0.000535	4e-06	0.000531
1.49	0.002036	0.000381	6e-06	0.000375
1.5	-8.7e-05	0.000569	-1.3e-05	0.000582
1.51	0.001011	0.000603	-2.9e-05	0.000632
1.52	0.002288	0.000416	-1.4e-05	0.00043
1.53	0.002992	0.000439	-9e-06	0.000448
1.54	0.002227	0.000553	-3.2e-05	0.000585
1.55	-0.001259	0.000529	-3.6e-05	0.000565
1.56	-0.00383	0.000338	-6e-06	0.000344
1.57	-0.004073	0.000321	8e-06	0.000313
1.58	-0.000261	0.000514	-1.5e-05	0.000529
1.59	0.001032	0.000457	-2.6e-05	0.000483
1.6	-0.004179	0.000412	-2.2e-05	0.000434
1.61	-0.006241	0.000457	-2.7e-05	0.000484
1.62	-0.003847	0.000225	-1.8e-05	0.000243
1.63	0.000807	0.000108	-1.9e-05	0.000127
1.64	0.003269	0.000332	-3.6e-05	0.000368
1.65	0.000295	0.000477	-1.7e-05	0.000494
1.66	-0.001271	0.000412	2e-06	0.00041
1.67	0.000564	0.000371	-2.2e-05	0.000393
1.68	0.000599	0.00049	-2.6e-05	0.000516
1.69	-0.002389	0.00054	-4e-06	0.000544
1.7	-0.007856	0.000431	-1.1e-05	0.000442
1.71	-0.011828	0.000361	-2.6e-05	0.000387
1.72	-0.011118	0.000317	-2.7e-05	0.000344
1.73	-0.010853	0.000411	-2.6e-05	0.000437
1.74	-0.013439	0.000598	-2e-05	0.000618
1.75	-0.016546	0.00056	-7e-06	0.000567
1.76	-0.011762	0.000491	-1e-06	0.000492
1.77	-0.004363	0.000588	-4e-06	0.000592
1.78	-0.008792	0.000465	-1.2e-05	0.000477
1.79	-0.010989	0.000344	-2.3e-05	0.000367
1.8	-0.002122	0.000508	-1.8e-05	0.000526
1.81	0.000766	0.000538	-1.9e-05	0.000557
1.82	-0.006012	0.000385	-3.3e-05	0.000418
1.83	-0.005241	0.000485	-2.4e-05	0.000509
1.84	0.005616	0.000479	-1.9e-05	0.000498
1.85	0.009368	0.000312	-3.3e-05	0.000345
1.86	0.007557	0.000376	-2.9e-05	0.000405
1.87	0.006214	0.000328	-1.5e-05	0.000343
1.88	0.003658	0.000164	-1.1e-05	0.000175
1.89	0.003455	0.00027	-2.8e-05	0.000298
1.9	0.001895	0.000344	-3.5e-05	0.000379
1.91	0.00256	0.000271	-1.5e-05	0.000286
1.92	0.008261	0.000491	-2e-06	0.000493
1.93	0.005289	0.000614	-1.3e-05	0.000627
1.94	0.000583	0.000307	-2.1e-05	0.000328
1.95	0.001342	0.000449	-2.1e-05	0.00047
1.96	-0.002437	0.000854	-2.6e-05	0.00088
1.97	-0.002707	0.000535	-2.6e-05	0.000561
1.98	0.001121	0.000234	-2.9e-05	0.000263
1.99	0.00248	0.00041	-3.1e-05	0.000441
2	0.00907	0.000392	-2.9e-05	0.000421
2.01	0.014826	0.000368	-2.5e-05	0.000393
2.02	0.009691	0.000417	-3.2e-05	0.000449
2.03	0.000984	0.000236	-4e-05	0.000276
2.04	0.000831	0.000263	-3.1e-05	0.000294
2.05	0.005089	0.000406	-1.9e-05	0.000425
2.06	0.001419	0.000238	-1.7e-05	0.000255
2.07	-0.002304	0.000186	-2.3e-05	0.000209
2.08	0.0047	0.000459	-2.1e-05	0.00048
2.09	0.005505	0.000598	-2.5e-05	0.000623
2.1	-0.001097	0.000502	-3e-05	0.000532
2.11	0.000807	0.000525	-2.4e-05	0.000549
2.12	0.003497	0.000497	-2.2e-05	0.000519
2.13	0.003678	0.000313	-1.9e-05	0.000332
2.14	0.007999	0.000298	-2.3e-05	0.000321
2.15	0.007171	0.000292	-2.9e-05	0.000321
2.16	-0.000692	0.000158	-1.7e-05	0.000175
2.17	-0.008659	0.000304	-1.5e-05	0.000319
2.18	-0.008179	0.00049	-3.1e-05	0.000521
2.19	0.002374	0.000247	-3.7e-05	0.000284
2.2	0.004621	0.000286	-2.8e-05	0.000314
2.21	-0.000663	0.000483	-1.7e-05	0.0005
2.22	-0.000535	0.000218	-3.1e-05	0.000249
2.23	-0.000392	0.000172	-4.1e-05	0.000213
2.24	-0.002204	0.000471	-2.3e-05	0.000494
2.25	-0.004962	0.000405	-1.8e-05	0.000423
2.26	-0.006034	0.000255	-3.7e-05	0.000292
2.27	-0.001339	0.000388	-4e-05	0.000428
2.28	-0.000107	0.000366	-2.9e-05	0.000395
2.29	-0.000822	0.000298	-3e-05	0.000328
2.3	0.003736	0.000419	-3.2e-05	0.000451
2.31	0.004207	0.000399	-2.9e-05	0.000428
2.32	-0.001239	0.000435	-2.6e-05	0.000461
2.33	-0.004221	0.000541	-2.5e-05	0.000566
2.34	-0.002251	0.000418	-3.4e-05	0.000452
2.35	0.000862	0.000394	-4.3e-05	0.000437
2.36	0.001892	0.000656	-2.6e-05	0.000682
2.37	-0.001579	0.000571	-1.7e-05	0.000588
2.38	-0.00459	0.000287	-4.3e-05	0.00033
2.39	0.000645	0.000488	-4.8e-05	0.000536
2.4	0.008084	0.000629	-2.1e-05	0.00065
2.41	0.009022	0.000398	-2.1e-05	0.000419
2.42	0.000883	0.000335	-4.2e-05	0.000377
2.43	-0.007935	0.000424	-3.3e-05	0.000457
2.44	-0.006114	0.000418	-1.9e-05	0.000437
2.45	-0.002758	0.000467	-2.5e-05	0.000492
2.46	0.000283	0.000439	-3.8e-05	0.000477
2.47	0.009362	0.00021	-4.8e-05	0.000258
2.48	0.011557	0.000368	-4.5e-05	0.000413
2.49	0.007899	0.000601	-2.8e-05	0.000629
2.5	0.011301	0.000484	-2e-05	0.000504
2.51	0.013899	0.000475	-3.9e-05	0.000514
2.52	0.009635	0.000556	-3.9e-05	0.000595
2.53	0.004492	0.000371	-7e-06	0.000378
2.54	0.00451	0.00023	-1.3e-05	0.000243
2.55	0.00539	0.000385	-4e-05	0.000425
2.56	0.000914	0.000406	-2.2e-05	0.000428
2.57	-0.002612	0.000279	-7e-06	0.000286
2.58	-0.00256	0.000356	-5e-05	0.000406
2.59	-0.003047	0.000368	-6.1e-05	0.000429
2.6	-0.003371	0.000291	-1.7e-05	0.000308
2.61	-0.007361	0.000458	-2.4e-05	0.000482
2.62	-0.012143	0.000461	-5.4e-05	0.000515
2.63	-0.008514	0.000262	-3.5e-05	0.000297
2.64	-0.004294	0.000345	-1.1e-05	0.000356
2.65	-0.004511	0.000476	-3.3e-05	0.000509
2.66	-0.000249	0.00038	-5.4e-05	0.000434
2.67	0.004657	0.000353	-4e-05	0.000393
2.68	0.00291	0.000482	-3e-05	0.000512
2.69	0.001297	0.000315	-3.8e-05	0.000353
2.7	0.003947	0.000137	-4.7e-05	0.000184
2.71	0.004672	0.000407	-5.5e-05	0.000462
2.72	0.001666	0.000406	-4e-05	0.000446
2.73	0.0019	0.000174	-3.1e-05	0.000205
2.74	0.009174	0.000423	-6.2e-05	0.000485
2.75	0.014117	0.000543	-7.7e-05	0.00062
2.76	0.013389	0.000296	-5.4e-05	0.00035
2.77	0.010832	0.000294	-4.1e-05	0.000335
2.78	0.00883	0.000355	-4e-05	0.000395
2.79	0.009916	0.000283	-3.3e-05	0.000316
2.8	0.007759	0.00042	-3.1e-05	0.000451
2.81	0.005593	0.000517	-4.5e-05	0.000562
2.82	0.009979	0.000298	-5.3e-05	0.000351
2.83	0.008942	0.000399	-3.8e-05	0.000437
2.84	3.3e-05	0.000531	-2.6e-05	0.000557
2.85	0.001484	0.000226	-3.9e-05	0.000265
2.86	0.006952	0.000329	-4.2e-05	0.000371
2.87	0.006258	0.000591	-2.9e-05	0.00062
2.88	0.00548	0.000361	-4.5e-05	0.000406
2.89	0.003234	0.000358	-5.7e-05	0.000415
2.9	0.003018	0.000547	-3.7e-05	0.000584
2.91	0.006257	0.00037	-3.3e-05	0.000403
2.92	0.001985	0.000257	-6.2e-05	0.000319
2.93	-0.002406	0.000493	-6.6e-05	0.000559
2.94	0.000119	0.000368	-2.7e-05	0.000395
2.95	-0.002274	0.000226	-1.5e-05	0.000241
2.96	-0.005195	0.000479	-5.4e-05	0.000533
2.97	9.4e-05	0.000308	-5.9e-05	0.000367
2.98	0.004122	0.000244	-2.1e-05	0.000265
2.99	0.003295	0.000595	-2.7e-05	0.000622
3	0.001671	0.000296	-5.8e-05	0.000354
3.01	5e-05	8.4e-05	-5.6e-05	0.00014
3.02	-0.000238	0.000577	-3.2e-05	0.000609
3.03	-0.001347	0.000521	-3.9e-05	0.00056
3.04	-0.000394	0.00025	-6.4e-05	0.000314
3.05	0.003881	0.000557	-4.2e-05	0.000599
3.06	0.00649	0.000491	-1.2e-05	0.000503
3.07	0.009356	0.000174	-3.2e-05	0.000206
3.08	0.005673	0.000414	-6.3e-05	0.000477
3.09	-0.004937	0.000444	-6e-05	0.000504
3.1	-0.00472	0.000198	-3e-05	0.000228
3.11	0.002434	0.000553	-3.5e-05	0.000588
3.12	0.00218	0.000767	-7.8e-05	0.000845
3.13	0.003548	0.000368	-7.4e-05	0.000442
3.14	0.007551	0.000358	-3.3e-05	0.000391
3.15	0.007433	0.000572	-3.5e-05	0.000607
3.16	0.008696	0.000462	-5.9e-05	0.000521
3.17	0.011607	0.000378	-5.2e-05	0.00043
3.18	0.009464	0.000338	-4e-05	0.000378
3.19	0.010173	0.000239	-4.5e-05	0.000284
3.2	0.014261	0.000492	-5.8e-05	0.00055
3.21	0.009291	0.000625	-6.1e-05	0.000686
3.22	0.003111	0.000322	-3.6e-05	0.000358
3.23	0.005428	0.000453	-1.6e-05	0.000469
3.24	0.003573	0.000617	-4e-05	0.000657
3.25	-0.004695	0.000353	-6e-05	0.000413
3.26	-0.001955	0.000405	-4e-05	0.000445
3.27	0.005332	0.000632	-3.1e-05	0.000663
3.28	0.003324	0.000468	-5.1e-05	0.000519
3.29	0.000652	0.000242	-4.7e-05	0.000289
3.3	0.000565	0.000253	-3.2e-05	0.000285
3.31	-5.5e-05	0.000246	-5.2e-05	0.000298
3.32	0.000265	0.000243	-6.6e-05	0.000309
3.33	0.001764	0.000407	-5.5e-05	0.000462
3.34	0.006643	0.00037	-5.5e-05	0.000425
3.35	0.009812	0.000228	-5.6e-05	0.000284
3.36	0.007672	0.000408	-5.7e-05	0.000465
3.37	0.004786	0.000491	-5.4e-05	0.000545
3.38	0.003292	0.00035	-4.5e-05	0.000395
3.39	0.000176	0.00041	-4.6e-05	0.000456
3.4	-0.00214	0.000502	-5.2e-05	0.000554
3.41	-0.001604	0.000331	-5.4e-05	0.000385
3.42	-0.000644	0.000238	-4.3e-05	0.000281
3.43	-0.000781	0.000407	-3.1e-05	0.000438
3.44	-0.000995	0.000356	-3.6e-05	0.000392
3.45	0.002199	0.000365	-3.4e-05	0.000399
3.46	0.004178	0.00056	-3.9e-05	0.000599
3.47	0.00044	0.000385	-6.1e-05	0.000446
3.48	-0.001354	0.000273	-6.8e-05	0.000341
3.49	0.00399	0.000447	-6.2e-05	0.000509
3.5	0.006506	0.000271	-4.5e-05	0.000316
3.51	0.004698	0.000159	-4.8e-05	0.000207
3.52	0.004962	0.000502	-6.9e-05	0.000571
3.53	0.003067	0.000419	-6.2e-05	0.000481
3.54	0.004814	0.000193	-4.9e-05	0.000242
3.55	0.008444	0.000504	-6.1e-05	0.000565
3.56	0.005195	0.000557	-7.6e-05	0.000633
3.57	0.00587	0.000259	-7.9e-05	0.000338
3.58	0.014606	0.000366	-6.6e-05	0.000432
3.59	0.016423	0.000564	-5.8e-05	0.000622
3.6	0.007416	0.000474	-7.1e-05	0.000545
3.61	0.004089	0.000355	-7.1e-05	0.000426
3.62	0.010325	0.000333	-5.4e-05	0.000387
3.63	0.00853	0.000354	-4.2e-05	0.000396
3.64	0.000967	0.000517	-2.8e-05	0.000545
3.65	0.003154	0.000559	-2.1e-05	0.00058
3.66	0.005778	0.000329	-5e-05	0.000379
3.67	0.004018	0.00034	-7.1e-05	0.000411
3.68	0.007541	0.000534	-7e-05	0.000604
3.69	0.011739	0.000388	-6.3e-05	0.000451
3.7	0.008559	0.000202	-5.1e-05	0.000253
3.71	0.002855	0.000367	-5.9e-05	0.000426
3.72	-0.001788	0.000477	-7e-05	0.000547
3.73	-0.005731	0.000264	-5.8e-05	0.000322
3.74	-0.003908	0.000272	-4.2e-05	0.000314
3.75	-0.002142	0.000423	-5e-05	0.000473
3.76	-0.002797	0.000361	-6.3e-05	0.000424
3.77	0.002524	0.000349	-6.5e-05	0.000414
3.78	0.004913	0.000309	-6.5e-05	0.000374
3.79	0.005051	0.000179	-6.7e-05	0.000246
3.8	0.007823	0.000267	-6.9e-05	0.000336
3.81	0.007929	0.000454	-5.9e-05	0.000513
3.82	0.007708	0.000426	-5.4e-05	0.00048
3.83	0.006314	0.000456	-7e-05	0.000526
3.84	0.002744	0.000383	-7.3e-05	0.000456
3.85	-0.000328	0.000199	-6.8e-05	0.000267
3.86	-0.001407	0.000408	-7.3e-05	0.000481
3.87	0.000696	0.000495	-6.4e-05	0.000559
3.88	0.000367	0.000279	-5.1e-05	0.00033
3.89	-0.004616	0.000372	-7e-05	0.000442
3.9	-0.003468	0.000514	-7.2e-05	0.000586
3.91	0.002148	0.0004	-6e-05	0.00046
3.92	0.00024	0.000432	-8.1e-05	0.000513
3.93	-0.004129	0.000523	-7.5e-05	0.000598
3.94	-0.002949	0.000368	-3.4e-05	0.000402
3.95	0.001104	0.000353	-4.2e-05	0.000395
3.96	0.001902	0.000434	-7.9e-05	0.000513
3.97	-0.001269	0.000252	-7.7e-05	0.000329
3.98	-0.000658	0.000411	-5.3e-05	0.000464
3.99	-0.002351	0.000617	-5.5e-05	0.000672
4	-0.007495	0.000303	-8.5e-05	0.000388
4.01	-0.003591	0.000329	-8.4e-05	0.000413
4.02	-0.00106	0.000696	-5e-05	0.000746
4.03	-0.00189	0.000524	-4.1e-05	0.000565
4.04	0.000772	0.000207	-6.2e-05	0.000269
4.05	0.001389	0.000545	-5.4e-05	0.000599
4.06	0.000102	0.000916	-3.1e-05	0.000947
4.07	-0.00341	0.000548	-5.5e-05	0.000603
4.08	-0.005128	0.00016	-9.1e-05	0.000251
4.09	0.000247	0.000329	-6.9e-05	0.000398
4.1	0.002544	0.000464	-3.8e-05	0.000502
4.11	0.000219	0.000376	-6e-05	0.000436
4.12	0.000931	0.000371	-9.3e-05	0.000464
4.13	0.001371	0.00041	-8.3e-05	0.000493
4.14	0.00311	0.000317	-5.9e-05	0.000376
4.15	0.00709	0.000372	-6.9e-05	0.000441
4.16	0.001791	0.000418	-8e-05	0.000498
4.17	-0.001503	0.00024	-6.8e-05	0.000308
4.18	0.007897	0.000284	-6.3e-05	0.000347
4.19	0.007792	0.000298	-7.2e-05	0.00037
4.2	-0.003644	0.00022	-7.3e-05	0.000293
4.21	-0.003283	0.000396	-5.8e-05	0.000454
4.22	0.003004	0.000371	-5e-05	0.000421
4.23	0.00186	0.000292	-6.6e-05	0.000358
4.24	-0.000725	0.00045	-8.1e-05	0.000531
4.25	0.000348	0.000487	-7.9e-05	0.000566
4.26	0.000494	0.000389	-6e-05	0.000449
4.27	-0.001107	0.000467	-4.4e-05	0.000511
4.28	0.000135	0.000533	-6.2e-05	0.000595
4.29	0.002071	0.000505	-7.6e-05	0.000581
4.3	-0.001272	0.000549	-6.1e-05	0.00061
4.31	-0.003058	0.000458	-6.5e-05	0.000523
4.32	0.002992	0.000312	-7.8e-05	0.00039
4.33	0.005969	0.000501	-6.2e-05	0.000563
4.34	0.004656	0.000542	-4.3e-05	0.000585
4.35	0.005865	0.000308	-5.7e-05	0.000365
4.36	0.003709	0.000344	-9.4e-05	0.000438
4.37	0.002281	0.000527	-8.7e-05	0.000614
4.38	0.004184	0.000466	-5.5e-05	0.000521
4.39	0.000753	0.00046	-6.9e-05	0.000529
4.4	-0.004461	0.000476	-8.3e-05	0.000559
4.41	-0.005987	0.000238	-6.4e-05	0.000302
4.42	-0.001452	0.000254	-6.4e-05	0.000318
4.43	0.009273	0.000496	-8.5e-05	0.000581
4.44	0.008622	0.000301	-8.7e-05	0.000388
4.45	-0.001554	0.00026	-6.5e-05	0.000325
4.46	-0.000776	0.000526	-5.8e-05	0.000584
4.47	0.003409	0.000319	-8.7e-05	0.000406
4.48	0.002249	0.000256	-0.000104	0.00036
4.49	0.001937	0.000508	-7.9e-05	0.000587
4.5	0.001875	0.000218	-7.7e-05	0.000295
4.51	0.000543	0.000166	-0.000103	0.000269
4.52	-0.001575	0.0006	-0.000104	0.000704
4.53	-0.004144	0.000518	-8.3e-05	0.000601
4.54	-0.005307	0.000292	-7.1e-05	0.000363
4.55	-0.002036	0.000469	-8e-05	0.000549
4.56	0.002247	0.000464	-8.2e-05	0.000546
4.57	0.000224	0.000384	-7.4e-05	0.000458
4.58	-0.002984	0.000564	-9.8e-05	0.000662
4.59	0.001323	0.000484	-0.000105	0.000589
4.6	0.007307	0.000345	-5.3e-05	0.000398
4.61	0.003306	0.000537	-5.4e-05	0.000591
4.62	-0.003349	0.000507	-0.000108	0.000615
4.63	-0.005828	0.000315	-8.9e-05	0.000404
4.64	-0.007812	0.000385	-5.2e-05	0.000437
4.65	-0.000556	0.0005	-7.1e-05	0.000571
4.66	0.010319	0.00048	-8.7e-05	0.000567
4.67	0.006195	0.000552	-8.6e-05	0.000638
4.68	-0.001361	0.000634	-9.9e-05	0.000733
4.69	0.002414	0.00053	-9.8e-05	0.000628
4.7	0.006367	0.000578	-9e-05	0.000668
4.71	0.003774	0.000658	-0.000101	0.000759
4.72	0.002354	0.000515	-0.0001	0.000615
4.73	0.002963	0.000632	-8.2e-05	0.000714
4.74	0.004002	0.000712	-8.5e-05	0.000797
4.75	0.004317	0.000333	-0.000103	0.000436
4.76	0.002947	0.000355	-9.8e-05	0.000453
4.77	0.004589	0.000623	-8e-05	0.000703
4.78	0.009342	0.000333	-6.8e-05	0.000401
4.79	0.008464	9.9e-05	-7.6e-05	0.000175
4.8	0.006797	0.000476	-8.7e-05	0.000563
4.81	0.009096	0.000688	-7.2e-05	0.00076
4.82	0.007723	0.00038	-6.3e-05	0.000443
4.83	0.007044	0.000446	-7.4e-05	0.00052
4.84	0.006881	0.000686	-7.6e-05	0.000762
4.85	0.005537	0.000506	-7.7e-05	0.000583
4.86	0.005844	0.000472	-9e-05	0.000562
4.87	0.002905	0.000459	-8.9e-05	0.000548
4.88	-0.001286	0.000279	-7.3e-05	0.000352
4.89	-0.000682	0.000347	-7.1e-05	0.000418
4.9	0.002019	0.000423	-7.6e-05	0.000499
4.91	0.001674	0.000327	-7.6e-05	0.000403
4.92	-0.001919	0.000451	-7.8e-05	0.000529
4.93	-0.004577	0.000654	-8.1e-05	0.000735
4.94	-0.00323	0.000471	-7.5e-05	0.000546
4.95	3.4e-05	0.000332	-6.9e-05	0.000401
4.96	0.002014	0.000454	-9.9e-05	0.000553
4.97	-0.000121	0.000255	-9.9e-05	0.000354
4.98	-0.002568	0.000125	-5.7e-05	0.000182
4.99	0.0022	0.00032	-6.2e-05	0.000382
5	0.008982	0.000213	-9.7e-05	0.00031
5.01	0.009414	0.000121	-0.000106	0.000227
5.02	0.005776	0.00041	-0.000101	0.000511
5.03	0.004008	0.000473	-0.000101	0.000574
5.04	0.005668	0.000368	-0.000105	0.000473
5.05	0.006084	0.000611	-8.9e-05	0.0007
5.06	0.001577	0.00074	-8.6e-05	0.000826
5.07	0.002243	0.000469	-0.000106	0.000575
5.08	0.009091	0.000482	-9.7e-05	0.000579
5.09	0.01008	0.000662	-8.2e-05	0.000744
5.1	0.004056	0.000487	-8.4e-05	0.000571
5.11	0.003369	0.000439	-0.000105	0.000544
5.12	0.008695	0.000517	-0.000132	0.000649
5.13	0.006558	0.000346	-0.00012	0.000466
5.14	0.003807	0.000437	-9.6e-05	0.000533
5.15	0.009751	0.000655	-9.3e-05	0.000748
5.16	0.010688	0.000454	-9.1e-05	0.000545
5.17	0.006768	0.000435	-8.1e-05	0.000516
5.18	0.00898	0.000633	-8.5e-05	0.000718
5.19	0.013904	0.000328	-8.9e-05	0.000417
5.2	0.011809	0.000182	-7.9e-05	0.000261
5.21	0.006023	0.000482	-8.8e-05	0.00057
5.22	0.005708	0.00042	-0.000101	0.000521
5.23	0.007247	0.000269	-0.000103	0.000372
5.24	0.007564	0.000417	-0.000108	0.000525
5.25	0.007993	0.000365	-0.0001	0.000465
5.26	0.002949	0.000284	-8.3e-05	0.000367
5.27	-0.002477	0.000507	-9e-05	0.000597
5.28	0.000886	0.000464	-0.000109	0.000573
5.29	0.001591	0.000109	-0.000108	0.000217
5.3	-0.000751	0.00019	-8.6e-05	0.000276
5.31	0.003124	0.000353	-0.000101	0.000454
5.32	0.002772	0.000168	-0.000122	0.00029
5.33	-0.000421	0.000371	-9.2e-05	0.000463
5.34	0.00243	0.000737	-8.4e-05	0.000821
5.35	0.005457	0.0006	-0.000103	0.000703
5.36	0.007058	0.000527	-9.3e-05	0.00062
5.37	0.006063	0.000584	-9.7e-05	0.000681
5.38	0.003774	0.000435	-0.000113	0.000548
5.39	0.004447	0.000355	-9.6e-05	0.000451
5.4	0.006037	0.000406	-8.7e-05	0.000493
5.41	0.005958	0.000346	-9.2e-05	0.000438
5.42	0.005515	0.00027	-8e-05	0.00035
5.43	0.007217	0.000256	-9.2e-05	0.000348
5.44	0.009731	0.000177	-0.000109	0.000286
5.45	0.007919	0.000313	-9.3e-05	0.000406
5.46	-0.00081	0.000473	-8.5e-05	0.000558
5.47	-0.006669	0.000218	-9.8e-05	0.000316
5.48	-0.002623	0.000249	-9.4e-05	0.000343
5.49	-0.000726	0.000671	-9e-05	0.000761
5.5	-0.000307	0.000501	-0.000115	0.000616
5.51	0.004216	0.000259	-0.000117	0.000376
5.52	0.004238	0.000462	-8.6e-05	0.000548
5.53	0.004378	0.000336	-7.8e-05	0.000414
5.54	0.005599	9.3e-05	-8.6e-05	0.000179
5.55	0.00194	0.000313	-8.6e-05	0.000399
5.56	-0.000659	0.00043	-8.6e-05	0.000516
5.57	0.000355	0.000395	-9.9e-05	0.000494
5.58	0.002204	0.000545	-0.000116	0.000661
5.59	0.003362	0.000554	-0.000124	0.000678
5.6	0.00012	0.000398	-0.00011	0.000508
5.61	0.000561	0.000538	-9e-05	0.000628
5.62	0.007282	0.000616	-9.9e-05	0.000715
5.63	0.010671	0.000417	-0.00012	0.000537
5.64	0.013534	0.000402	-0.000104	0.000506
5.65	0.012255	0.000436	-9.8e-05	0.000534
5.66	0.004137	0.000252	-0.000124	0.000376
5.67	0.002561	0.000271	-0.00012	0.000391
5.68	0.00646	0.000487	-9.3e-05	0.00058
5.69	0.006263	0.000391	-9.1e-05	0.000482
5.7	0.003545	0.000211	-0.000111	0.000322
5.71	0.002293	0.000275	-0.000117	0.000392
5.72	0.003035	0.000297	-0.000108	0.000405
5.73	0.006484	0.000298	-0.00011	0.000408
5.74	0.00916	0.000372	-0.000112	0.000484
5.75	0.003833	0.000311	-9.9e-05	0.00041
5.76	-0.002597	0.00028	-9.9e-05	0.000379
5.77	0.000535	0.000383	-0.000107	0.00049
5.78	0.006011	0.000333	-9.1e-05	0.000424
5.79	0.001028	0.000303	-8.9e-05	0.000392
5.8	-0.005502	0.000535	-0.000112	0.000647
5.81	0.000106	0.000592	-0.000107	0.000699
5.82	0.003671	0.000226	-9.8e-05	0.000324
5.83	6.8e-05	0.000203	-0.000107	0.00031
5.84	0.004423	0.000538	-0.000114	0.000652
5.85	0.007374	0.000389	-0.000108	0.000497
5.86	0.001245	0.00025	-0.000105	0.000355
5.87	0.001095	0.000446	-0.000119	0.000565
5.88	0.007473	0.000559	-0.000113	0.000672
5.89	0.009004	0.000655	-9.9e-05	0.000754
5.9	0.006276	0.000679	-0.00011	0.000789
5.91	0.006208	0.00055	-0.000121	0.000671
5.92	0.006365	0.00051	-0.000117	0.000627
5.93	0.003953	0.000704	-0.000125	0.000829
5.94	0.002902	0.000707	-0.000132	0.000839
5.95	0.002443	0.000462	-0.000107	0.000569
5.96	0.004668	0.000337	-9e-05	0.000427
5.97	0.006197	0.000253	-0.000104	0.000357
5.98	0.002279	0.000431	-0.000119	0.00055
5.99	-0.00182	0.000584	-0.000125	0.000709
6	-0.000521	0.000184	-0.000122	0.000306
6.01	0.003172	0.000173	-0.000117	0.00029
6.02	0.001971	0.000527	-0.000124	0.000651
6.03	-0.00389	0.000296	-0.00012	0.000416
6.04	-0.005231	0.000172	-0.000105	0.000277
6.05	-0.001956	0.000392	-8.9e-05	0.000481
6.06	-0.001472	0.000308	-9.5e-05	0.000403
6.07	-0.001041	0.000197	-0.00012	0.000317
6.08	-0.002206	0.000425	-0.000125	0.00055
6.09	-0.005857	0.000425	-0.000103	0.000528
6.1	-0.004504	0.000266	-9e-05	0.000356
6.11	-0.000794	0.000477	-0.000109	0.000586
6.12	-0.00093	0.000629	-0.000118	0.000747
6.13	-0.001968	0.000547	-0.000108	0.000655
6.14	-0.00151	0.000568	-0.00012	0.000688
6.15	-0.000323	0.000492	-0.000126	0.000618
6.16	5.9e-05	0.000367	-9.7e-05	0.000464
6.17	-0.005914	0.000366	-9.7e-05	0.000463
6.18	-0.012048	0.000433	-0.000139	0.000572
6.19	-0.007936	0.000385	-0.000141	0.000526
6.2	-0.004694	0.000393	-0.000113	0.000506
6.21	-0.00721	0.00047	-0.000106	0.000576
6.22	-0.004788	0.000494	-0.000109	0.000603
6.23	-0.001082	0.000597	-0.000124	0.000721
6.24	0.004554	0.000637	-0.000136	0.000773
6.25	0.008797	0.00044	-0.000116	0.000556
6.26	0.001986	0.000471	-0.000105	0.000576
6.27	-0.002976	0.000707	-0.000128	0.000835
6.28	-0.000799	0.000552	-0.000129	0.000681
6.29	-0.000944	0.000388	-0.000104	0.000492
6.3	-0.001871	0.000658	-0.00011	0.000768
6.31	0.002798	0.000633	-0.000132	0.000765
6.32	0.005842	0.000374	-0.000123	0.000497
6.33	-0.000934	0.000553	-0.000112	0.000665
6.34	-0.001967	0.000539	-0.000117	0.000656
6.35	0.008729	0.000354	-0.000115	0.000469
6.36	0.008847	0.00052	-0.00012	0.00064
6.37	0.001091	0.000437	-0.000127	0.000564
6.38	0.005274	0.00021	-0.000129	0.000339
6.39	0.010473	0.000496	-0.000126	0.000622
6.4	0.006714	0.000658	-0.000118	0.000776
6.41	0.006491	0.000454	-0.000132	0.000586
6.42	0.010342	0.00042	-0.000139	0.000559
6.43	0.01028	0.000378	-0.000128	0.000506
6.44	0.010024	0.000244	-0.000132	0.000376
6.45	0.009951	0.000318	-0.000123	0.000441
6.46	0.008434	0.000485	-0.000106	0.000591
6.47	0.00935	0.000297	-0.000116	0.000413
6.48	0.01099	0.000218	-0.00013	0.000348
6.49	0.00969	0.000509	-0.000125	0.000634
6.5	0.010059	0.000369	-0.000124	0.000493
6.51	0.010258	0.000215	-0.000135	0.00035
6.52	0.004546	0.000579	-0.000124	0.000703
6.53	0.001233	0.000506	-0.000112	0.000618
6.54	0.002196	0.0001	-0.000114	0.000214
6.55	0.006475	0.000287	-0.000115	0.000402
6.56	0.012053	0.000488	-0.000121	0.000609
6.57	0.010727	0.000325	-0.000124	0.000449
6.58	0.00425	0.000351	-0.00012	0.000471
6.59	0.002876	0.000398	-0.000137	0.000535
6.6	0.006182	0.000334	-0.00014	0.000474
6.61	0.006523	0.000492	-0.000129	0.000621
6.62	0.007049	0.000532	-0.000147	0.000679
6.63	0.012791	0.000283	-0.000143	0.000426
6.64	0.0142	0.000342	-0.000121	0.000463
6.65	0.008272	0.000529	-0.000133	0.000662
6.66	0.007244	0.000279	-0.000158	0.000437
6.67	0.01147	0.000192	-0.000156	0.000348
6.68	0.011995	0.000453	-0.000123	0.000576
6.69	0.011076	0.000437	-0.000108	0.000545
6.7	0.011813	0.00052	-0.000131	0.000651
6.71	0.0117	0.000809	-0.000135	0.000944
6.72	0.013013	0.000678	-0.000116	0.000794
6.73	0.009845	0.000377	-0.000125	0.000502
6.74	0.002528	0.000349	-0.000125	0.000474
6.75	0.001423	0.000392	-0.000102	0.000494
6.76	0.005799	0.000443	-0.000121	0.000564
6.77	0.007048	0.000564	-0.000151	0.000715
6.78	0.003568	0.000489	-0.000153	0.000642
6.79	0.002996	0.000388	-0.000148	0.000536
6.8	0.005242	0.000472	-0.000147	0.000619
6.81	0.007496	0.000439	-0.000155	0.000594
6.82	0.01018	0.000391	-0.00014	0.000531
6.83	0.006721	0.000521	-0.000119	0.00064
6.84	-0.002711	0.000325	-0.000136	0.000461
6.85	-0.000773	0.000151	-0.000143	0.000294
6.86	0.010194	0.00046	-0.000121	0.000581
6.87	0.012033	0.00056	-0.000127	0.000687
6.88	0.007734	0.00029	-0.00013	0.00042
6.89	0.006182	0.000282	-0.000109	0.000391
6.9	0.010398	0.000407	-0.000101	0.000508
6.91	0.013907	0.000285	-0.000111	0.000396
6.92	0.006483	0.000342	-0.000136	0.000478
6.93	-0.00093	0.000655	-0.000159	0.000814
6.94	0.003067	0.000558	-0.000155	0.000713
6.95	0.005377	0.000358	-0.000129	0.000487
6.96	0.0023	0.000453	-0.000111	0.000564
6.97	0.005284	0.000441	-0.000129	0.00057
6.98	0.010537	0.000431	-0.000152	0.000583
6.99	0.006931	0.000592	-0.000149	0.000741
7	0.004097	0.000709	-0.000145	0.000854
7.01	0.007375	0.00131	-0.000148	0.001458
7.02	0.007249	0.002698	-0.000147	0.002845
7.03	0.004157	0.003669	-0.000141	0.00381
7.04	0.005611	0.00403	-0.000129	0.004159
7.05	0.01134	0.004645	-0.000124	0.004769
7.06	0.015019	0.005192	-0.00013	0.005322
7.07	0.015489	0.005429	-0.000133	0.005562
7.08	0.014344	0.006037	-0.000144	0.006181
7.09	0.016119	0.006701	-0.000163	0.006864
7.1	0.019057	0.007081	-0.000153	0.007234
7.11	0.01868	0.00792	-0.000133	0.008053
7.12	0.019761	0.009062	-0.000133	0.009195
7.13	0.022675	0.009749	-0.000134	0.009883
7.14	0.027007	0.010556	-0.000127	0.010683
7.15	0.030229	0.011747	-0.000116	0.011863
7.16	0.035504	0.012649	-0.000123	0.012772
7.17	0.045333	0.013548	-0.000131	0.013679
7.18	0.048874	0.014636	-0.000119	0.014755
7.19	0.046284	0.015596	-0.000116	0.015712
7.2	0.050176	0.016634	-0.000132	0.016766
7.21	0.059091	0.017686	-0.000137	0.017823
7.22	0.06043	0.018619	-0.000123	0.018742
7.23	0.054565	0.019743	-0.000124	0.019867
7.24	0.058465	0.02071	-0.000131	0.020841
7.25	0.070397	0.021601	-0.00012	0.021721
7.26	0.071215	0.022749	-0.00011	0.022859
7.27	0.068272	0.023823	-0.000119	0.023942
7.28	0.073986	0.024814	-0.000117	0.024931
7.29	0.074137	0.0259	-0.000115	0.026015
7.3	0.074884	0.026786	-0.000126	0.026912
7.31	0.088705	0.027698	-0.000124	0.027822
7.32	0.091483	0.028881	-0.000111	0.028992
7.33	0.08698	0.030023	-8.4e-05	0.030107
7.34	0.094682	0.03105	-8.1e-05	0.031131
7.35	0.102701	0.031988	-0.000106	0.032094
7.36	0.109804	0.03298	-0.00012	0.0331
7.37	0.115863	0.034056	-0.000108	0.034164
7.38	0.11469	0.034962	-8.6e-05	0.035048
7.39	0.114269	0.035906	-9e-05	0.035996
7.4	0.119804	0.037025	-0.000112	0.037137
7.41	0.126384	0.038008	-0.000109	0.038117
7.42	0.131958	0.039054	-9.7e-05	0.039151
7.43	0.136271	0.040125	-0.000116	0.040241
7.44	0.137215	0.041066	-0.000114	0.04118
7.45	0.141056	0.042125	-8.5e-05	0.04221
7.46	0.147837	0.043168	-9.2e-05	0.04326
7.47	0.14891	0.044053	-9.9e-05	0.044152
7.48	0.152196	0.04507	-8.5e-05	0.045155
7.49	0.160151	0.046158	-0.0001	0.046258
7.5	0.164255	0.047126	-0.000117	0.047243
7.51	0.166077	0.048164	-0.000109	0.048273
7.52	0.170813	0.049329	-0.000107	0.049436
7.53	0.176203	0.050278	-0.000118	0.050396
7.54	0.175676	0.051168	-0.000127	0.051295
7.55	0.176111	0.052229	-0.00013	0.052359
7.56	0.184536	0.053205	-0.000131	0.053336
7.57	0.190049	0.054275	-0.000141	0.054416
7.58	0.188936	0.055331	-0.000143	0.055474
7.59	0.191667	0.05616	-0.000132	0.056292
7.6	0.19938	0.057223	-0.00015	0.057373
7.61	0.205204	0.058511	-0.000187	0.058698
7.62	0.208309	0.059472	-0.000222	0.059694
7.63	0.211864	0.060331	-0.000263	0.060594
7.64	0.217431	0.061522	-0.000301	0.061823
7.65	0.225323	0.062649	-0.000336	0.062985
7.66	0.228679	0.063475	-0.000385	0.06386
7.67	0.226175	0.064445	-0.000433	0.064878
7.68	0.229816	0.06563	-0.000462	0.066092
7.69	0.235849	0.066656	-0.000489	0.067145
7.7	0.234214	0.067694	-0.000541	0.068235
7.71	0.233192	0.068767	-0.000598	0.069365
7.72	0.24314	0.069642	-0.000655	0.070297
7.73	0.252464	0.070623	-0.000779	0.071402
7.74	0.257004	0.071803	-0.001114	0.072917
7.75	0.261601	0.072835	-0.002053	0.074888
7.76	0.26276	0.07369	-0.003781	0.077471
7.77	0.266585	0.074705	-0.005338	0.080043
7.78	0.271676	0.075828	-0.005936	0.081764
7.79	0.271051	0.076878	-0.006128	0.083006
7.8	0.275123	0.078018	-0.006366	0.084384
7.81	0.28388	0.079058	-0.006556	0.085614
7.82	0.28603	0.079938	-0.006756	0.086694
7.83	0.287225	0.080935	-0.007029	0.087964
7.84	0.295213	0.081891	-0.007335	0.089226
7.85	0.297892	0.082836	-0.007754	0.09059
7.86	0.296946	0.083924	-0.008314	0.092238
7.87	0.301954	0.084879	-0.008937	0.093816
7.88	0.301764	0.085732	-0.009666	0.095398
7.89	0.298422	0.086795	-0.010447	0.097242
7.9	0.307905	0.087802	-0.011033	0.098835
7.91	0.322061	0.088652	-0.01148	0.100132
7.92	0.322222	0.089682	-0.011957	0.101639
7.93	0.320169	0.090756	-0.012361	0.103117
7.94	0.329932	0.091864	-0.012641	0.104505
7.95	0.339108	0.092949	-0.012987	0.105936
7.96	0.339307	0.093871	-0.013471	0.107342
7.97	0.338851	0.094742	-0.013868	0.10861
7.98	0.345819	0.095699	-0.014161	0.10986
7.99	0.358022	0.096849	-0.014655	0.111504
8	0.367963	0.097965	-0.015341	0.113306
8.01	0.372085	0.098915	-0.015811	0.114726
8.02	0.373006	0.099949	-0.016048	0.115997
8.03	0.378048	0.101149	-0.016458	0.117607
8.04	0.383903	0.102075	-0.017077	0.119152
8.05	0.3845	0.102923	-0.017558	0.120481
8.06	0.385116	0.10412	-0.017912	0.122032
8.07	0.393095	0.105228	-0.018423	0.123651
8.08	0.406326	0.106196	-0.019023	0.125219
8.09	0.410932	0.107235	-0.019496	0.126731
8.1	0.410237	0.108228	-0.019934	0.128162
8.11	0.414398	0.10921	-0.020414	0.129624
8.12	0.422593	0.110333	-0.020775	0.131108
8.13	0.432973	0.111511	-0.021043	0.132554
8.14	0.437368	0.112479	-0.021432	0.133911
8.15	0.434281	0.113331	-0.021926	0.135257
8.16	0.434374	0.114243	-0.022382	0.136625
8.17	0.440835	0.115334	-0.022812	0.138146
8.18	0.449159	0.11651	-0.023327	0.139837
8.19	0.453529	0.117455	-0.024024	0.141479
8.2	0.455911	0.118373	-0.024781	0.143154
8.21	0.459245	0.119422	-0.025406	0.144828
8.22	0.461461	0.120515	-0.025949	0.146464
8.23	0.469002	0.121477	-0.026428	0.147905
8.24	0.47924	0.122364	-0.026798	0.149162
8.25	0.483759	0.123424	-0.027182	0.150606
8.26	0.488827	0.124451	-0.027641	0.152092
8.27	0.493488	0.125291	-0.028029	0.15332
8.28	0.496255	0.126321	-0.028308	0.154629
8.29	0.502607	0.127441	-0.028655	0.156096
8.3	0.5076	0.128281	-0.029159	0.15744
8.31	0.511012	0.129258	-0.029697	0.158955
8.32	0.512574	0.130455	-0.030166	0.160621
8.33	0.516884	0.131306	-0.030585	0.161891
8.34	0.529789	0.13228	-0.031046	0.163326
8.35	0.537341	0.133518	-0.031598	0.165116
8.36	0.535248	0.134369	-0.032115	0.166484
8.37	0.540733	0.135347	-0.032539	0.167886
8.38	0.551559	0.136556	-0.032967	0.169523
8.39	0.557874	0.137385	-0.033382	0.170767
8.4	0.560309	0.13832	-0.033767	0.172087
8.41	0.559447	0.139644	-0.034184	0.173828
8.42	0.564073	0.140656	-0.03462	0.175276
8.43	0.575813	0.141543	-0.035079	0.176622
8.44	0.579763	0.142794	-0.035545	0.178339
8.45	0.583036	0.143945	-0.035937	0.179882
8.46	0.593135	0.144827	-0.036361	0.181188
8.47	0.596807	0.145862	-0.036943	0.182805
8.48	0.596611	0.146867	-0.037522	0.184389
8.49	0.602532	0.147807	-0.037936	0.185743
8.5	0.606901	0.149002	-0.038278	0.18728
8.51	0.610784	0.14996	-0.038676	0.188636
8.52	0.618934	0.15069	-0.039058	0.189748
8.53	0.624713	0.151859	-0.039356	0.191215
8.54	0.630471	0.153011	-0.03971	0.192721
8.55	0.633349	0.153738	-0.040197	0.193935
8.56	0.634004	0.154597	-0.040712	0.195309
8.57	0.641921	0.155616	-0.041175	0.196791
8.58	0.647863	0.156674	-0.041624	0.198298
8.59	0.648474	0.157776	-0.0421	0.199876
8.6	0.653214	0.158675	-0.042551	0.201226
8.61	0.662264	0.159647	-0.042952	0.202599
8.62	0.664666	0.160786	-0.043408	0.204194
8.63	0.667422	0.161705	-0.043986	0.205691
8.64	0.680263	0.162571	-0.044591	0.207162
8.65	0.691113	0.163659	-0.045107	0.208766
8.66	0.694545	0.164762	-0.045625	0.210387
8.67	0.695715	0.165678	-0.046226	0.211904
8.68	0.699277	0.166632	-0.046771	0.213403
8.69	0.706347	0.167783	-0.047158	0.214941
8.7	0.708912	0.168878	-0.047529	0.216407
8.71	0.706078	0.169788	-0.047994	0.217782
8.72	0.710503	0.170688	-0.048471	0.219159
8.73	0.721846	0.171738	-0.048916	0.220654
8.74	0.730502	0.172849	-0.049411	0.22226
8.75	0.732193	0.173798	-0.050009	0.223807
8.76	0.733368	0.174842	-0.050603	0.225445
8.77	0.743915	0.176089	-0.051125	0.227214
8.78	0.755126	0.177081	-0.051688	0.228769
8.79	0.755149	0.177952	-0.05233	0.230282
8.8	0.758364	0.179034	-0.052902	0.231936
8.81	0.771722	0.179987	-0.053361	0.233348
8.82	0.77993	0.180958	-0.053842	0.2348
8.83	0.78252	0.182172	-0.054375	0.236547
8.84	0.787585	0.183144	-0.054808	0.237952
8.85	0.793717	0.18406	-0.055147	0.239207
8.86	0.796848	0.18521	-0.055586	0.240796
8.87	0.800527	0.186104	-0.056132	0.242236
8.88	0.811311	0.186904	-0.056648	0.243552
8.89	0.819768	0.188067	-0.057079	0.245146
8.9	0.81944	0.18916	-0.057476	0.246636
8.91	0.819311	0.190016	-0.057894	0.24791
8.92	0.824683	0.191127	-0.058298	0.249425
8.93	0.831998	0.192298	-0.058655	0.250953
8.94	0.838699	0.19318	-0.05904	0.25222
8.95	0.843714	0.194156	-0.05948	0.253636
8.96	0.850002	0.195196	-0.059902	0.255098
8.97	0.856703	0.196064	-0.06032	0.256384
8.98	0.860454	0.19706	-0.060816	0.257876
8.99	0.86558	0.198118	-0.061322	0.25944
9	0.87214	0.19902	-0.061732	0.260752
9.01	0.875104	0.200041	-0.062114	0.262155
9.02	0.877088	0.201156	-0.062563	0.263719
9.03	0.883989	0.202145	-0.063033	0.265178
9.04	0.88974	0.203209	-0.063466	0.266675
9.05	0.894357	0.204246	-0.06393	0.268176
9.06	0.898936	0.205207	-0.064442	0.269649
9.07	0.899183	0.206262	-0.064958	0.27122
9.08	0.901238	0.207224	-0.065452	0.272676
9.09	0.909262	0.208176	-0.065928	0.274104
9.1	0.912172	0.209353	-0.066416	0.275769
9.11	0.912725	0.210339	-0.066867	0.277206
9.12	0.924061	0.211218	-0.06724	0.278458
9.13	0.935008	0.212357	-0.067602	0.279959
9.14	0.933204	0.213295	-0.067949	0.281244
9.15	0.932828	0.21412	-0.06824	0.28236
9.16	0.944449	0.215251	-0.06854	0.283791
9.17	0.953096	0.216267	-0.068874	0.285141
9.18	0.949568	0.217193	-0.0692	0.286393
9.19	0.947501	0.218383	-0.069503	0.287886
9.2	0.952374	0.219488	-0.069776	0.289264
9.21	0.953283	0.22042	-0.070041	0.290461
9.22	0.948068	0.221449	-0.070305	0.291754
9.23	0.945301	0.222557	-0.070533	0.29309
9.24	0.946729	0.223545	-0.070724	0.294269
9.25	0.952258	0.224411	-0.070904	0.295315
9.26	0.953912	0.22544	-0.071108	0.296548
9.27	0.951056	0.226512	-0.071352	0.297864
9.28	0.954846	0.227437	-0.071567	0.299004
9.29	0.959123	0.228442	-0.071743	0.300185
9.3	0.957995	0.229505	-0.071951	0.301456
9.31	0.955355	0.230345	-0.072172	0.302517
9.32	0.952896	0.231318	-0.072367	0.303685
9.33	0.956376	0.23259	-0.072573	0.305163
9.34	0.96638	0.233621	-0.072784	0.306405
9.35	0.96919	0.234442	-0.073006	0.307448
9.36	0.970285	0.235485	-0.073279	0.308764
9.37	0.978111	0.23659	-0.073555	0.310145
9.38	0.97722	0.237524	-0.073764	0.311288
9.39	0.972308	0.238535	-0.073969	0.312504
9.4	0.972546	0.239589	-0.07426	0.313849
9.41	0.973456	0.240505	-0.074584	0.315089
9.42	0.98035	0.24155	-0.07489	0.31644
9.43	0.985618	0.242661	-0.075234	0.317895
9.44	0.981373	0.24353	-0.075582	0.319112
9.45	0.978782	0.244444	-0.075892	0.320336
9.46	0.978711	0.245621	-0.076233	0.321854
9.47	0.976666	0.246617	-0.076581	0.323198
9.48	0.980972	0.247516	-0.076873	0.324389
9.49	0.99155	0.248564	-0.077159	0.325723
9.5	0.993484	0.249539	-0.077469	0.327008
9.51	0.989991	0.2506	-0.077782	0.328382
9.52	0.992916	0.251781	-0.078079	0.32986
9.53	0.994672	0.252662	-0.078351	0.331013
9.54	0.992383	0.253563	-0.078638	0.332201
9.55	0.991899	0.254779	-0.07892	0.333699
9.56	0.997112	0.255748	-0.079155	0.334903
9.57	1.00542	0.256667	-0.079401	0.336068
9.58	1.00433	0.257843	-0.079672	0.337515
9.59	1.00016	0.258779	-0.079913	0.338692
9.6	1.00749	0.259682	-0.080162	0.339844
9.61	1.0176	0.260894	-0.080482	0.341376
9.62	1.01761	0.261923	-0.080796	0.342719
9.63	1.0143	0.262807	-0.081039	0.343846
9.64	1.01758	0.263948	-0.081303	0.345251
9.65	1.02231	0.264949	-0.081613	0.346562
9.66	1.02209	0.26576	-0.081907	0.347667
9.67	1.02407	0.266754	-0.082197	0.348951
9.68	1.03044	0.267818	-0.082502	0.35032
9.69	1.03245	0.268742	-0.082808	0.35155
9.7	1.03167	0.2697	-0.083139	0.352839
9.71	1.03505	0.27077	-0.08345	0.35422
9.72	1.04233	0.271809	-0.083711	0.35552
9.73	1.04863	0.272858	-0.084012	0.35687
9.74	1.05479	0.27389	-0.084329	0.358219
9.75	1.06029	0.274768	-0.084599	0.359367
9.76	1.06388	0.275771	-0.08484	0.360611
9.77	1.06875	0.276956	-0.085079	0.362035
9.78	1.06996	0.277877	-0.085298	0.363175
9.79	1.06729	0.278741	-0.085497	0.364238
9.8	1.06747	0.279878	-0.085701	0.365579
9.81	1.06925	0.280836	-0.0859	0.366736
9.82	1.07428	0.281757	-0.08608	0.367837
9.83	1.07924	0.282908	-0.086239	0.369147
9.84	1.07996	0.283833	-0.08641	0.370243
9.85	1.08408	0.28473	-0.08661	0.37134
9.86	1.0898	0.285843	-0.086801	0.372644
9.87	1.09121	0.286804	-0.086977	0.373781
9.88	1.09486	0.287679	-0.087181	0.37486
9.89	1.1011	0.288772	-0.087403	0.376175
9.9	1.10259	0.289905	-0.087559	0.377464
9.91	1.10076	0.290896	-0.087609	0.378505
9.92	1.10254	0.291906	-0.087612	0.379518
9.93	1.10598	0.293025	-0.087617	0.380642
9.94	1.10802	0.2941	-0.087645	0.381745
9.95	1.11022	0.294991	-0.087691	0.382682
9.96	1.1119	0.295874	-0.087721	0.383595
9.97	1.11276	0.296952	-0.087749	0.384701
9.98	1.11396	0.298041	-0.087784	0.385825
9.99	1.11844	0.298948	-0.0878	0.386748
10	1.12137	0.299854	-0.087838	0.387692
10.01	1.12406	0.30091	-0.087902	0.388812
10.02	1.13065	0.302076	-0.087945	0.390021
10.03	1.13254	0.303072	-0.088	0.391072
10.04	1.13624	0.304009	-0.088059	0.392068
10.05	1.14543	0.305066	-0.088115	0.393181
10.06	1.14386	0.30619	-0.088216	0.394406
10.07	1.13744	0.307199	-0.088338	0.395537
10.08	1.14066	0.308091	-0.088464	0.396555
10.09	1.14037	0.309056	-0.088614	0.39767
10.1	1.13395	0.310014	-0.088751	0.398765
10.11	1.13921	0.311087	-0.088863	0.39995
10.12	1.15082	0.312143	-0.089005	0.401148
10.13	1.15358	0.313039	-0.089164	0.402203
10.14	1.1516	0.314083	-0.089307	0.40339
10.15	1.15614	0.315044	-0.08944	0.404484
10.16	1.16277	0.315936	-0.089557	0.405493
10.17	1.16375	0.317121	-0.08967	0.406791
10.18	1.16607	0.318198	-0.089794	0.407992
10.19	1.16854	0.3191	-0.089897	0.408997
10.2	1.17147	0.320234	-0.089992	0.410226
10.21	1.17581	0.321169	-0.090092	0.411261
10.22	1.17651	0.321874	-0.090177	0.412051
10.23	1.17918	0.32297	-0.090281	0.413251
10.24	1.18296	0.324073	-0.090409	0.414482
10.25	1.18143	0.324995	-0.09053	0.415525
10.26	1.17851	0.326217	-0.090644	0.416861
10.27	1.18233	0.327332	-0.090768	0.4181
10.28	1.18934	0.328157	-0.090871	0.419028
10.29	1.19187	0.329155	-0.09092	0.420075
10.3	1.19335	0.330303	-0.091	0.421303
10.31	1.19668	0.331205	-0.091133	0.422338
10.32	1.19997	0.332108	-0.091232	0.42334
10.33	1.20238	0.333243	-0.091276	0.424519
10.34	1.2034	0.334155	-0.091321	0.425476
10.35	1.20131	0.335008	-0.091389	0.426397
10.36	1.20225	0.336154	-0.091451	0.427605
10.37	1.20616	0.337165	-0.091505	0.42867
10.38	1.20796	0.338097	-0.091567	0.429664
10.39	1.21008	0.339257	-0.091621	0.430878
10.4	1.21203	0.340265	-0.091643	0.431908
10.41	1.21157	0.341056	-0.091666	0.432722
10.42	1.21155	0.342164	-0.091722	0.433886
10.43	1.21472	0.343267	-0.091785	0.435052
10.44	1.21587	0.344047	-0.091824	0.435871
10.45	1.21208	0.345131	-0.09186	0.436991
10.46	1.20995	0.346388	-0.091915	0.438303
10.47	1.21238	0.347262	-0.091966	0.439228
10.48	1.21271	0.348184	-0.092012	0.440196
10.49	1.20982	0.349279	-0.09208	0.441359
10.5	1.20709	0.350152	-0.092135	0.442287
10.51	1.20722	0.351079	-0.092173	0.443252
10.52	1.21091	0.352177	-0.092217	0.444394
10.53	1.21288	0.353128	-0.092261	0.445389
10.54	1.21393	0.354102	-0.092301	0.446403
10.55	1.21604	0.355229	-0.092342	0.447571
10.56	1.21505	0.356225	-0.092386	0.448611
10.57	1.21281	0.357127	-0.09241	0.449537
10.58	1.21627	0.35815	-0.092438	0.450588
10.59	1.2188	0.359083	-0.092481	0.451564
10.6	1.21322	0.360073	-0.092502	0.452575
10.61	1.21437	0.361397	-0.092508	0.453905
10.62	1.22088	0.362533	-0.092516	0.455049
10.63	1.21963	0.363313	-0.092535	0.455848
10.64	1.22216	0.364364	-0.092564	0.456928
10.65	1.22759	0.3655	-0.092584	0.458084
10.66	1.22532	0.36636	-0.092595	0.458955
10.67	1.22646	0.367387	-0.092603	0.45999
10.68	1.23074	0.368507	-0.09261	0.461117
10.69	1.23262	0.369463	-0.092626	0.462089
10.7	1.23569	0.370431	-0.092635	0.463066
10.71	1.2352	0.371499	-0.09263	0.464129
10.72	1.23269	0.372529	-0.092643	0.465172
10.73	1.2374	0.373453	-0.092677	0.46613
10.74	1.23927	0.374444	-0.09269	0.467134
10.75	1.22992	0.375445	-0.092677	0.468122
10.76	1.22612	0.376447	-0.092689	0.469136
10.77	1.2319	0.377544	-0.09271	0.470254
10.78	1.23443	0.378492	-0.092707	0.471199
10.79	1.23629	0.379382	-0.092713	0.472095
10.8	1.2427	0.380429	-0.092723	0.473152
10.81	1.24489	0.381551	-0.092713	0.474264
10.82	1.23862	0.382575	-0.092722	0.475297
10.83	1.23369	0.383538	-0.092734	0.476272
10.84	1.23442	0.384492	-0.092738	0.47723
10.85	1.23867	0.385345	-0.092762	0.478107
10.86	1.24058	0.386406	-0.092761	0.479167
10.87	1.23636	0.387598	-0.092758	0.480356
10.88	1.23894	0.388478	-0.092799	0.481277
10.89	1.24473	0.389347	-0.0928	0.482147
10.9	1.23996	0.390477	-0.092773	0.48325
10.91	1.23616	0.39153	-0.092791	0.484321
10.92	1.24247	0.392398	-0.092796	0.485194
10.93	1.24434	0.393423	-0.092781	0.486204
10.94	1.24111	0.394621	-0.092801	0.487422
10.95	1.24645	0.39549	-0.092821	0.488311
10.96	1.25039	0.396246	-0.092813	0.489059
10.97	1.24507	0.397493	-0.092823	0.490316
10.98	1.24404	0.398737	-0.092838	0.491575
10.99	1.24586	0.399675	-0.092844	0.492519
11	1.24751	0.400667	-0.092847	0.493514
11.01	1.24714	0.401739	-0.092834	0.494573
11.02	1.24143	0.402825	-0.092851	0.495676
11.03	1.23954	0.403797	-0.092878	0.496675
11.04	1.24143	0.404638	-0.092856	0.497494
11.05	1.24328	0.405499	-0.092847	0.498346
11.06	1.24574	0.406544	-0.092875	0.499419
11.07	1.24142	0.407668	-0.092892	0.50056
11.08	1.23838	0.408631	-0.092901	0.501532
11.09	1.24085	0.409512	-0.092909	0.502421
11.1	1.23775	0.410475	-0.092914	0.503389
11.11	1.23578	0.411562	-0.09291	0.504472
11.12	1.23827	0.412525	-0.092905	0.50543
11.13	1.24062	0.413386	-0.092924	0.50631
11.14	1.24453	0.414376	-0.092933	0.507309
11.15	1.24726	0.41544	-0.092921	0.508361
11.16	1.24587	0.416456	-0.092938	0.509394
11.17	1.2466	0.417393	-0.092966	0.510359
11.18	1.25022	0.418401	-0.092961	0.511362
11.19	1.24835	0.419485	-0.092973	0.512458
11.2	1.24526	0.420361	-0.092989	0.51335
11.21	1.24777	0.421266	-0.092987	0.514253
11.22	1.2481	0.422523	-0.093	0.515523
11.23	1.24505	0.423649	-0.093021	0.51667
11.24	1.24572	0.424446	-0.093034	0.51748
11.25	1.2459	0.425353	-0.093024	0.518377
11.26	1.2469	0.426592	-0.093024	0.519616
11.27	1.25472	0.427728	-0.093034	0.520762
11.28	1.25752	0.428496	-0.09303	0.521526
11.29	1.25391	0.429436	-0.093044	0.52248
11.3	1.2595	0.430703	-0.093057	0.52376
11.31	1.26816	0.431767	-0.093065	0.524832
11.32	1.26722	0.432652	-0.093086	0.525738
11.33	1.26757	0.433764	-0.093081	0.526845
11.34	1.27268	0.434716	-0.093058	0.527774
11.35	1.27519	0.435546	-0.093099	0.528645
11.36	1.27705	0.436743	-0.093154	0.529897
11.37	1.27958	0.43784	-0.093164	0.531004
11.38	1.28034	0.438757	-0.093185	0.531942
11.39	1.28429	0.439815	-0.093224	0.533039
11.4	1.29024	0.440732	-0.09328	0.534012
11.41	1.29035	0.441641	-0.093387	0.535028
11.42	1.29415	0.442868	-0.093568	0.536436
11.43	1.30114	0.444046	-0.093936	0.537982
11.44	1.30306	0.444842	-0.0947	0.539542
11.45	1.30786	0.445695	-0.095903	0.541598
11.46	1.30882	0.446821	-0.097127	0.543948
11.47	1.305	0.447969	-0.097822	0.545791
11.48	1.3088	0.448924	-0.098066	0.54699
11.49	1.31529	0.449803	-0.098231	0.548034
11.5	1.31817	0.450771	-0.098372	0.549143
11.51	1.326	0.451847	-0.098473	0.55032
11.52	1.33262	0.452902	-0.098577	0.551479
11.53	1.33171	0.453785	-0.098664	0.552449
11.54	1.33354	0.454613	-0.098759	0.553372
11.55	1.3424	0.455694	-0.098886	0.55458
11.56	1.35178	0.456677	-0.098993	0.55567
11.57	1.35476	0.457457	-0.099089	0.556546
11.58	1.35176	0.458559	-0.099226	0.557785
11.59	1.35198	0.459683	-0.099397	0.55908
11.6	1.36228	0.460661	-0.099614	0.560275
11.61	1.37545	0.461815	-0.099925	0.56174
11.62	1.38035	0.462826	-0.100327	0.563153
11.63	1.38303	0.463642	-0.100777	0.564419
11.64	1.38838	0.464706	-0.101264	0.56597
11.65	1.39045	0.465871	-0.101797	0.567668
11.66	1.39338	0.466756	-0.102326	0.569082
11.67	1.40719	0.46777	-0.102795	0.570565
11.68	1.41973	0.46889	-0.103227	0.572117
11.69	1.42113	0.469784	-0.103637	0.573421
11.7	1.42721	0.47081	-0.104005	0.574815
11.71	1.43674	0.471801	-0.104358	0.576159
11.72	1.43934	0.472635	-0.104695	0.57733
11.73	1.44296	0.473723	-0.105022	0.578745
11.74	1.45172	0.474929	-0.105365	0.580294
11.75	1.4579	0.475878	-0.105676	0.581554
11.76	1.46508	0.476822	-0.105967	0.582789
11.77	1.47375	0.477836	-0.106316	0.584152
11.78	1.4817	0.478681	-0.106696	0.585377
11.79	1.48942	0.479688	-0.107055	0.586743
11.8	1.4881	0.480915	-0.107458	0.588373
11.81	1.48639	0.481858	-0.107894	0.589752
11.82	1.49388	0.482727	-0.108331	0.591058
11.83	1.49892	0.483882	-0.108782	0.592664
11.84	1.50047	0.484906	-0.109224	0.59413
11.85	1.50751	0.48578	-0.109701	0.595481
11.86	1.51556	0.48689	-0.110207	0.597097
11.87	1.51904	0.487954	-0.110641	0.598595
11.88	1.52488	0.488886	-0.111026	0.599912
11.89	1.53376	0.489923	-0.111403	0.601326
11.9	1.53865	0.490841	-0.111759	0.6026
11.91	1.54177	0.491666	-0.112132	0.603798
11.92	1.54673	0.492742	-0.112547	0.605289
11.93	1.55086	0.4938	-0.112941	0.606741
11.94	1.5568	0.494624	-0.113287	0.607911
11.95	1.56809	0.495524	-0.113649	0.609173
11.96	1.57874	0.496572	-0.114042	0.610614
11.97	1.58872	0.497679	-0.114464	0.612143
11.98	1.59764	0.4987	-0.11493	0.61363
11.99	1.59782	0.499568	-0.115385	0.614953
12	1.59883	0.500651	-0.115798	0.616449
12.01	1.60957	0.501821	-0.116215	0.618036
12.02	1.61764	0.502756	-0.116637	0.619393
12.03	1.62193	0.503724	-0.117081	0.620805
12.04	1.62874	0.504754	-0.117555	0.622309
12.05	1.63545	0.505755	-0.118042	0.623797
12.06	1.64376	0.506735	-0.118546	0.625281
12.07	1.65152	0.507751	-0.119073	0.626824
12.08	1.65472	0.508836	-0.119616	0.628452
12.09	1.66229	0.509907	-0.120147	0.630054
12.1	1.67584	0.510864	-0.120633	0.631497
12.11	1.68978	0.511797	-0.121032	0.632829
12.12	1.70129	0.512762	-0.121358	0.63412
12.13	1.70441	0.51381	-0.12171	0.63552
12.14	1.70204	0.514949	-0.12214	0.637089
12.15	1.70525	0.515935	-0.122595	0.63853
12.16	1.71536	0.516892	-0.123046	0.639938
12.17	1.72289	0.517999	-0.123527	0.641526
12.18	1.72646	0.518942	-0.124042	0.642984
12.19	1.73295	0.519799	-0.124509	0.644308
12.2	1.73947	0.520867	-0.124903	0.64577
12.21	1.7459	0.521966	-0.125285	0.647251
12.22	1.75777	0.52286	-0.125657	0.648517
12.23	1.76561	0.523794	-0.125995	0.649789
12.24	1.76596	0.524937	-0.126321	0.651258
12.25	1.77112	0.526027	-0.126674	0.652701
12.26	1.77965	0.526897	-0.127068	0.653965
12.27	1.78445	0.527777	-0.127451	0.655228
12.28	1.792	0.528727	-0.127813	0.65654
12.29	1.80358	0.529813	-0.128235	0.658048
12.3	1.80476	0.530899	-0.12869	0.659589
12.31	1.80162	0.531757	-0.129107	0.660864
12.32	1.81376	0.532766	-0.129556	0.662322
12.33	1.82789	0.533869	-0.130067	0.663936
12.34	1.83011	0.534843	-0.130554	0.665397
12.35	1.83117	0.535898	-0.130974	0.666872
12.36	1.838	0.536937	-0.131389	0.668326
12.37	1.84544	0.537875	-0.131817	0.669692
12.38	1.8485	0.538753	-0.132199	0.670952
12.39	1.85477	0.539775	-0.132579	0.672354
12.4	1.86815	0.540948	-0.133065	0.674013
12.41	1.87647	0.541926	-0.133621	0.675547
12.42	1.87966	0.542824	-0.134159	0.676983
12.43	1.88615	0.543951	-0.134675	0.678626
12.44	1.89154	0.545161	-0.135127	0.680288
12.45	1.89642	0.54608	-0.135496	0.681576
12.46	1.90718	0.54686	-0.135863	0.682723
12.47	1.91986	0.547849	-0.136275	0.684124
12.48	1.92914	0.549054	-0.13673	0.685784
12.49	1.93706	0.550113	-0.137211	0.687324
12.5	1.94289	0.550893	-0.137683	0.688576
12.51	1.9476	0.551946	-0.138166	0.690112
12.52	1.95537	0.553141	-0.138703	0.691844
12.53	1.96314	0.553949	-0.139265	0.693214
12.54	1.96765	0.554857	-0.139765	0.694622
12.55	1.97517	0.556039	-0.140228	0.696267
12.56	1.98501	0.557003	-0.140714	0.697717
12.57	1.99107	0.557857	-0.141181	0.699038
12.58	1.99896	0.558968	-0.141613	0.700581
12.59	2.01029	0.560002	-0.142096	0.702098
12.6	2.01603	0.560844	-0.142633	0.703477
12.61	2.02423	0.561903	-0.143157	0.70506
12.62	2.03516	0.56288	-0.143723	0.706603
12.63	2.03832	0.563659	-0.144327	0.707986
12.64	2.03789	0.564772	-0.144862	0.709634
12.65	2.04024	0.565897	-0.145348	0.711245
12.66	2.04619	0.566748	-0.14587	0.712618
12.67	2.05556	0.567866	-0.146447	0.714313
12.68	2.06401	0.56899	-0.147041	0.716031
12.69	2.07091	0.569852	-0.147609	0.717461
12.7	2.08539	0.570871	-0.148116	0.718987
12.71	2.09897	0.571852	-0.148603	0.720455
12.72	2.10287	0.572738	-0.149133	0.721871
12.73	2.10704	0.573881	-0.149649	0.72353
12.74	2.11219	0.57495	-0.15013	0.72508
12.75	2.12109	0.575693	-0.150633	0.726326
12.76	2.13413	0.576737	-0.151124	0.727861
12.77	2.13963	0.577997	-0.151585	0.729582
12.78	2.13928	0.578992	-0.152043	0.731035
12.79	2.14173	0.579984	-0.152513	0.732497
12.8	2.1488	0.581011	-0.152987	0.733998
12.81	2.15437	0.581897	-0.153492	0.735389
12.82	2.15887	0.582912	-0.153993	0.736905
12.83	2.16668	0.584041	-0.154425	0.738466
12.84	2.17769	0.585085	-0.15481	0.739895
12.85	2.18745	0.586099	-0.15522	0.741319
12.86	2.19401	0.586986	-0.155663	0.742649
12.87	2.20266	0.587795	-0.156099	0.743894
12.88	2.21159	0.588896	-0.15657	0.745466
12.89	2.21772	0.590075	-0.157084	0.747159
12.9	2.22151	0.590999	-0.157588	0.748587
12.91	2.22446	0.591962	-0.158091	0.750053
12.92	2.23205	0.593188	-0.158595	0.751783
12.93	2.24434	0.594188	-0.159034	0.753222
12.94	2.25692	0.594931	-0.159412	0.754343
12.95	2.26134	0.595922	-0.159818	0.75574
12.96	2.26392	0.597082	-0.16024	0.757322
12.97	2.27626	0.598087	-0.16067	0.758757
12.98	2.28904	0.598995	-0.161094	0.760089
12.99	2.29537	0.599948	-0.161499	0.761447
13	2.29947	0.601068	-0.161927	0.762995
13.01	2.30948	0.602096	-0.162379	0.764475
13.02	2.3213	0.60297	-0.162858	0.765828
13.03	2.32921	0.604014	-0.163413	0.767427
13.04	2.33788	0.605157	-0.164006	0.769163
13.05	2.34511	0.606062	-0.164617	0.770679
13.06	2.34806	0.607031	-0.165269	0.7723
13.07	2.35318	0.608253	-0.16588	0.774133
13.08	2.36348	0.609238	-0.166414	0.775652
13.09	2.36927	0.609928	-0.166915	0.776843
13.1	2.37244	0.610929	-0.167364	0.778293
13.11	2.38521	0.612249	-0.167815	0.780064
13.12	2.39974	0.61327	-0.168328	0.781598
13.13	2.40529	0.614063	-0.168826	0.782889
13.14	2.41236	0.614991	-0.16931	0.784301
13.15	2.42409	0.616001	-0.169823	0.785824
13.16	2.42641	0.617038	-0.170273	0.787311
13.17	2.42224	0.617982	-0.170667	0.788649
13.18	2.42683	0.618977	-0.171084	0.790061
13.19	2.43588	0.620096	-0.171479	0.791575
13.2	2.44039	0.621032	-0.171838	0.79287
13.21	2.44483	0.621939	-0.172217	0.794156
13.22	2.44967	0.623132	-0.172687	0.795819
13.23	2.45718	0.624177	-0.173242	0.797419
13.24	2.47023	0.624993	-0.173785	0.798778
13.25	2.47723	0.626099	-0.174285	0.800384
13.26	2.47784	0.627198	-0.174724	0.801922
13.27	2.48329	0.628035	-0.175124	0.803159
13.28	2.49534	0.629089	-0.175522	0.804611
13.29	2.50575	0.630149	-0.175918	0.806067
13.3	2.51301	0.630935	-0.17634	0.807275
13.31	2.5222	0.631906	-0.17681	0.808716
13.32	2.52803	0.63307	-0.177308	0.810378
13.33	2.53263	0.634014	-0.177903	0.811917
13.34	2.54195	0.634913	-0.178654	0.813567
13.35	2.55171	0.635962	-0.179449	0.815411
13.36	2.55853	0.636826	-0.180173	0.816999
13.37	2.56309	0.637798	-0.180756	0.818554
13.38	2.56799	0.638996	-0.181199	0.820195
13.39	2.57539	0.639906	-0.181596	0.821502
13.4	2.5907	0.640867	-0.182007	0.822874
13.41	2.60548	0.642045	-0.182471	0.824516
13.42	2.61364	0.642937	-0.182943	0.82588
13.43	2.62324	0.64382	-0.183424	0.827244
13.44	2.63042	0.644917	-0.183975	0.828892
13.45	2.63269	0.645869	-0.184538	0.830407
13.46	2.64057	0.646706	-0.185066	0.831772
13.47	2.65525	0.647837	-0.185596	0.833433
13.48	2.66232	0.64898	-0.186105	0.835085
13.49	2.65966	0.649879	-0.186566	0.836445
13.5	2.6619	0.650947	-0.187044	0.837991
13.51	2.67176	0.652033	-0.187546	0.839579
13.52	2.67982	0.652956	-0.188033	0.840989
13.53	2.68541	0.654	-0.188549	0.842549
13.54	2.6958	0.655001	-0.189104	0.844105
13.55	2.70712	0.655886	-0.18966	0.845546
13.56	2.71272	0.656933	-0.19022	0.847153
13.57	2.71365	0.65801	-0.190798	0.848808
13.58	2.72128	0.658927	-0.191378	0.850305
13.59	2.73195	0.660014	-0.191931	0.851945
13.6	2.73428	0.661184	-0.192468	0.853652
13.61	2.73815	0.662108	-0.193071	0.855179
13.62	2.75014	0.663138	-0.193701	0.856839
13.63	2.75949	0.66418	-0.194226	0.858406
13.64	2.76316	0.665024	-0.194692	0.859716
13.65	2.7728	0.666078	-0.195171	0.861249
13.66	2.78146	0.667165	-0.195586	0.862751
13.67	2.78707	0.668087	-0.195954	0.864041
13.68	2.80011	0.669164	-0.196377	0.865541
13.69	2.81169	0.670257	-0.196847	0.867104
13.7	2.8142	0.671134	-0.197322	0.868456
13.71	2.81905	0.672133	-0.197823	0.869956
13.72	2.83054	0.673359	-0.198369	0.871728
13.73	2.83679	0.674288	-0.198929	0.873217
13.74	2.84024	0.675051	-0.199469	0.87452
13.75	2.84706	0.67627	-0.200022	0.876292
13.76	2.85268	0.677395	-0.200591	0.877986
13.77	2.85887	0.678171	-0.201156	0.879327
13.78	2.86883	0.679221	-0.201693	0.880914
13.79	2.87941	0.680393	-0.202138	0.882531
13.8	2.88574	0.681271	-0.202564	0.883835
13.81	2.89455	0.682249	-0.203046	0.885295
13.82	2.90777	0.683419	-0.20351	0.886929
13.83	2.91539	0.684316	-0.203946	0.888262
13.84	2.91892	0.68524	-0.204487	0.889727
13.85	2.92758	0.68644	-0.205114	0.891554
13.86	2.94146	0.687381	-0.205668	0.893049
13.87	2.94866	0.68823	-0.206172	0.894402
13.88	2.94941	0.689318	-0.206664	0.895982
13.89	2.95329	0.690268	-0.2071	0.897368
13.9	2.96316	0.69118	-0.207607	0.898787
13.91	2.97966	0.692322	-0.208235	0.900557
13.92	2.99062	0.693283	-0.208832	0.902115
13.93	2.99215	0.694081	-0.209391	0.903472
13.94	2.99926	0.695241	-0.209975	0.905216
13.95	3.0096	0.696337	-0.210557	0.906894
13.96	3.01453	0.6971	-0.211129	0.908229
13.97	3.01996	0.698129	-0.211685	0.909814
13.98	3.02534	0.699175	-0.212221	0.911396
13.99	3.03151	0.700008	-0.212726	0.912734
14	3.04551	0.701109	-0.213195	0.914304
14.01	3.05933	0.702242	-0.21361	0.915852
14.02	3.06618	0.703166	-0.214034	0.9172
14.03	3.06864	0.704171	-0.214512	0.918683
14.04	3.07005	0.705188	-0.214969	0.920157
14.05	3.07708	0.706058	-0.215395	0.921453
14.06	3.08942	0.707031	-0.215832	0.922863
14.07	3.09602	0.708107	-0.216307	0.924414
14.08	3.09958	0.708936	-0.216791	0.925727
14.09	3.1128	0.709912	-0.217283	0.927195
14.1	3.12746	0.711081	-0.217794	0.928875
14.11	3.13112	0.71198	-0.21833	0.93031
14.12	3.13962	0.71298	-0.218938	0.931918
14.13	3.15604	0.714154	-0.219586	0.93374
14.14	3.16491	0.714997	-0.220139	0.935136
14.15	3.16767	0.715841	-0.220611	0.936452
14.16	3.17314	0.717001	-0.221097	0.938098
14.17	3.1804	0.718031	-0.221649	0.93968
14.18	3.18653	0.71896	-0.222256	0.941216
14.19	3.19228	0.720088	-0.22286	0.942948
14.2	3.20044	0.721074	-0.223432	0.944506
14.21	3.21224	0.721936	-0.223994	0.94593
14.22	3.22132	0.723095	-0.224582	0.947677
14.23	3.22428	0.724181	-0.22516	0.949341
14.24	3.22598	0.725049	-0.225666	0.950715
14.25	3.23352	0.726171	-0.226163	0.952334
14.26	3.24518	0.727236	-0.226698	0.953934
14.27	3.2542	0.728079	-0.227199	0.955278
14.28	3.26107	0.729122	-0.227701	0.956823
14.29	3.27019	0.730247	-0.22823	0.958477
14.3	3.27758	0.731208	-0.228684	0.959892
14.31	3.28281	0.732202	-0.229111	0.961313
14.32	3.29512	0.733303	-0.229623	0.962926
14.33	3.30907	0.734167	-0.230155	0.964322
14.34	3.31336	0.735039	-0.230675	0.965714
14.35	3.31614	0.736131	-0.231213	0.967344
14.36	3.32538	0.737159	-0.231729	0.968888
14.37	3.33416	0.738198	-0.23218	0.970378
14.38	3.33905	0.739228	-0.232616	0.971844
14.39	3.34065	0.740112	-0.233057	0.973169
14.4	3.34734	0.74111	-0.233513	0.974623
14.41	3.3596	0.742149	-0.234029	0.976178
14.42	3.36553	0.743085	-0.234582	0.977667
14.43	3.3703	0.744132	-0.235131	0.979263
14.44	3.38257	0.745295	-0.235704	0.980999
14.45	3.39308	0.746318	-0.23632	0.982638
14.46	3.39605	0.747196	-0.236877	0.984073
14.47	3.39826	0.748249	-0.237346	0.985595
14.48	3.40604	0.749237	-0.237845	0.987082
14.49	3.41932	0.750062	-0.238352	0.988414
14.5	3.43322	0.751119	-0.238837	0.989956
14.51	3.44218	0.752175	-0.239387	0.991562
14.52	3.44471	0.753063	-0.239957	0.99302
14.53	3.4447	0.754103	-0.240489	0.994592
14.54	3.45337	0.755128	-0.241038	0.996166
14.55	3.46701	0.755987	-0.241568	0.997555
14.56	3.47375	0.756978	-0.242062	0.99904
14.57	3.48279	0.758124	-0.242602	1.00073
14.58	3.4937	0.759137	-0.243163	1.0023
14.59	3.49813	0.760001	-0.243699	1.0037
14.6	3.50814	0.760971	-0.244243	1.00521
14.61	3.52094	0.762112	-0.244766	1.00688
14.62	3.52557	0.763099	-0.245247	1.00835
14.63	3.52869	0.763966	-0.245727	1.00969
14.64	3.53781	0.76502	-0.246166	1.01119
14.65	3.5506	0.76614	-0.246578	1.01272
14.66	3.56448	0.7671	-0.247046	1.01415
14.67	3.57308	0.768121	-0.247557	1.01568
14.68	3.57963	0.769212	-0.248066	1.01728
14.69	3.59471	0.770216	-0.248557	1.01877
14.7	3.6037	0.771282	-0.249038	1.02032
14.71	3.60262	0.772266	-0.249511	1.02178
14.72	3.61392	0.773172	-0.249971	1.02314
14.73	3.63055	0.77423	-0.250416	1.02465
14.74	3.63126	0.77531	-0.250879	1.02619
14.75	3.62962	0.776215	-0.251364	1.02758
14.76	3.63741	0.777102	-0.251813	1.02891
14.77	3.64493	0.778159	-0.252276	1.03043
14.78	3.65071	0.779136	-0.252772	1.03191
14.79	3.65911	0.780029	-0.253238	1.03327
14.8	3.66956	0.781076	-0.253733	1.03481
14.81	3.67656	0.78211	-0.254279	1.03639
14.82	3.68188	0.783066	-0.254815	1.03788
14.83	3.69346	0.784076	-0.255343	1.03942
14.84	3.70312	0.785079	-0.255859	1.04094
14.85	3.70733	0.786085	-0.256322	1.04241
14.86	3.71435	0.787159	-0.25676	1.04392
14.87	3.72191	0.788113	-0.25721	1.04532
14.88	3.72886	0.788981	-0.25768	1.04666
14.89	3.73818	0.789963	-0.258217	1.04818
14.9	3.75205	0.791023	-0.258787	1.04981
14.91	3.76172	0.792057	-0.259349	1.05141
14.92	3.76576	0.793051	-0.259972	1.05302
14.93	3.77246	0.794014	-0.26061	1.05462
14.94	3.7835	0.794925	-0.261205	1.05613
14.95	3.79321	0.795968	-0.26179	1.05776
14.96	3.7969	0.796993	-0.262366	1.05936
14.97	3.80104	0.797871	-0.262905	1.06078
14.98	3.81302	0.798938	-0.263386	1.06232
14.99	3.82422	0.800163	-0.263816	1.06398
15	3.83126	0.801057	-0.264279	1.06534
15.01	3.84162	0.801908	-0.26478	1.06669
15.02	3.84817	0.803096	-0.265296	1.06839
15.03	3.8495	0.804164	-0.265861	1.07003
15.04	3.85928	0.805178	-0.266446	1.07162
15.05	3.87362	0.806286	-0.267012	1.0733
15.06	3.88226	0.807251	-0.267535	1.07479
15.07	3.89042	0.808289	-0.267977	1.07627
15.08	3.89832	0.809415	-0.268377	1.07779
15.09	3.90204	0.810409	-0.268786	1.0792
15.1	3.90777	0.811337	-0.269186	1.08052
15.11	3.9193	0.812363	-0.269614	1.08198
15.12	3.92863	0.813467	-0.270084	1.08355
15.13	3.93147	0.814309	-0.270585	1.08489
15.14	3.93972	0.815094	-0.271128	1.08622
15.15	3.95167	0.816245	-0.271668	1.08791
15.16	3.95308	0.817505	-0.272166	1.08967
15.17	3.95482	0.818483	-0.272663	1.09115
15.18	3.96593	0.819378	-0.273189	1.09257
15.19	3.97047	0.820431	-0.273759	1.09419
15.2	3.97207	0.821301	-0.274326	1.09563
15.21	3.98578	0.822154	-0.274787	1.09694
15.22	4.00149	0.823288	-0.275192	1.09848
15.23	4.00608	0.824253	-0.275631	1.09988
15.24	4.00914	0.825039	-0.276093	1.10113
15.25	4.01632	0.826065	-0.276544	1.10261
15.26	4.02139	0.827149	-0.277015	1.10416
15.27	4.02861	0.828063	-0.277532	1.1056
15.28	4.04086	0.829109	-0.278042	1.10715
15.29	4.05502	0.830241	-0.278566	1.10881
15.3	4.06793	0.831193	-0.279133	1.11033
15.31	4.079	0.832078	-0.279664	1.11174
15.32	4.09101	0.83304	-0.280164	1.1132
15.33	4.0957	0.834141	-0.280677	1.11482
15.34	4.09848	0.835214	-0.281143	1.11636
15.35	4.11727	0.836142	-0.281641	1.11778
15.36	4.13168	0.837131	-0.28224	1.11937
15.37	4.13071	0.838141	-0.28285	1.12099
15.38	4.13892	0.839084	-0.283455	1.12254
15.39	4.15006	0.840143	-0.284054	1.1242
15.4	4.15087	0.841132	-0.284618	1.12575
15.41	4.15483	0.842098	-0.285204	1.1273
15.42	4.16627	0.84326	-0.285806	1.12907
15.43	4.1785	0.844238	-0.286318	1.13056
15.44	4.19058	0.845122	-0.286767	1.13189
15.45	4.20428	0.84633	-0.287278	1.13361
15.46	4.21132	0.847431	-0.287817	1.13525
15.47	4.2119	0.848144	-0.288317	1.13646
15.48	4.21945	0.849119	-0.288805	1.13792
15.49	4.22586	0.850381	-0.289339	1.13972
15.5	4.22496	0.851262	-0.289918	1.14118
15.51	4.23181	0.852164	-0.290467	1.14263
15.52	4.24511	0.853278	-0.290945	1.14422
15.53	4.25135	0.854292	-0.291396	1.14569
15.54	4.25522	0.855365	-0.291827	1.14719
15.55	4.26295	0.856429	-0.292222	1.14865
15.56	4.27192	0.857263	-0.292575	1.14984
15.57	4.2791	0.858133	-0.292923	1.15106
15.58	4.28668	0.859361	-0.293351	1.15271
15.59	4.29544	0.860477	-0.293831	1.15431
15.6	4.30453	0.861304	-0.294298	1.1556
15.61	4.31509	0.86235	-0.294782	1.15713
15.62	4.32134	0.863459	-0.295253	1.15871
15.63	4.32562	0.864348	-0.295704	1.16005
15.64	4.33552	0.865382	-0.296216	1.1616
15.65	4.34445	0.866403	-0.296756	1.16316
15.66	4.35143	0.867312	-0.297285	1.1646
15.67	4.36001	0.868451	-0.29781	1.16626
15.68	4.37174	0.86943	-0.298288	1.16772
15.69	4.38117	0.870171	-0.298756	1.16893
15.7	4.38798	0.871277	-0.299315	1.17059
15.71	4.39429	0.87245	-0.29988	1.17233
15.72	4.3964	0.873232	-0.30036	1.17359
15.73	4.39775	0.874094	-0.300844	1.17494
15.74	4.40321	0.875228	-0.301343	1.17657
15.75	4.41616	0.87621	-0.301814	1.17802
15.76	4.42687	0.877072	-0.302285	1.17936
15.77	4.42602	0.878106	-0.302724	1.18083
15.78	4.43408	0.87915	-0.303113	1.18226
15.79	4.45487	0.880117	-0.303519	1.18364
15.8	4.46663	0.88117	-0.304015	1.18518
15.81	4.4732	0.882156	-0.30456	1.18672
15.82	4.48459	0.882989	-0.305098	1.18809
15.83	4.49304	0.884041	-0.305656	1.1897
15.84	4.49809	0.885188	-0.306195	1.19138
15.85	4.50558	0.88608	-0.306683	1.19276
15.86	4.51103	0.887044	-0.307183	1.19423
15.87	4.51442	0.888266	-0.307677	1.19594
15.88	4.52209	0.889276	-0.308117	1.19739
15.89	4.53121	0.890017	-0.308565	1.19858
15.9	4.53753	0.891034	-0.309095	1.20013
15.91	4.54472	0.892325	-0.309655	1.20198
15.92	4.55555	0.893389	-0.310217	1.20361
15.93	4.56493	0.89431	-0.310792	1.2051
15.94	4.57222	0.895222	-0.311303	1.20653
15.95	4.58077	0.896219	-0.311778	1.208
15.96	4.58756	0.897384	-0.312308	1.20969
15.97	4.59371	0.898396	-0.312827	1.21122
15.98	4.60202	0.899311	-0.313288	1.2126
15.99	4.60862	0.900384	-0.313722	1.21411
16	4.61342	0.901455	-0.314145	1.2156
16.01	4.61888	0.902343	-0.314599	1.21694
16.02	4.62793	0.903286	-0.31512	1.21841
16.03	4.63902	0.904346	-0.315685	1.22003
16.04	4.64869	0.905326	-0.316238	1.22156
16.05	4.65299	0.906294	-0.316803	1.2231
16.06	4.65315	0.90734	-0.317383	1.22472
16.07	4.66222	0.908402	-0.317927	1.22633
16.08	4.67594	0.909347	-0.318473	1.22782
16.09	4.6825	0.910329	-0.319006	1.22933
16.1	4.68569	0.911283	-0.319466	1.23075
16.11	4.69489	0.912113	-0.319898	1.23201
16.12	4.70741	0.91315	-0.320349	1.2335
16.13	4.71646	0.914201	-0.320806	1.23501
16.14	4.72513	0.915035	-0.321296	1.23633
16.15	4.73539	0.915991	-0.321823	1.23781
16.16	4.74144	0.917178	-0.322299	1.23948
16.17	4.74737	0.918263	-0.322731	1.24099
16.18	4.7606	0.91918	-0.32318	1.24236
16.19	4.77473	0.920132	-0.32364	1.24377
16.2	4.78327	0.921223	-0.32411	1.24533
16.21	4.79063	0.922265	-0.324582	1.24685
16.22	4.79923	0.923086	-0.325068	1.24815
16.23	4.80935	0.92404	-0.325622	1.24966
16.24	4.82348	0.925106	-0.326176	1.25128
16.25	4.83533	0.926149	-0.326639	1.25279
16.26	4.83736	0.927224	-0.327066	1.25429
16.27	4.84027	0.928161	-0.327487	1.25565
16.28	4.85416	0.929105	-0.327898	1.257
16.29	4.86795	0.93028	-0.328321	1.2586
16.3	4.87169	0.931309	-0.328731	1.26004
16.31	4.87337	0.932156	-0.329135	1.26129
16.32	4.88086	0.933241	-0.329542	1.26278
16.33	4.89054	0.934414	-0.329958	1.26437
16.34	4.89993	0.935267	-0.330397	1.26566
16.35	4.9056	0.936188	-0.330826	1.26701
16.36	4.90769	0.937371	-0.331281	1.26865
16.37	4.9156	0.938389	-0.331784	1.27017
16.38	4.92687	0.93927	-0.332257	1.27153
16.39	4.93767	0.940287	-0.332696	1.27298
16.4	4.9525	0.941291	-0.33315	1.27444
16.41	4.95816	0.942315	-0.333638	1.27595
16.42	4.95267	0.943365	-0.334151	1.27752
16.43	4.95616	0.944414	-0.334671	1.27908
16.44	4.96836	0.945387	-0.335277	1.28066
16.45	4.97804	0.946357	-0.335977	1.28233
16.46	4.98753	0.947335	-0.336618	1.28395
16.47	4.99803	0.948221	-0.337185	1.28541
16.48	5.00531	0.949192	-0.337776	1.28697
16.49	5.01112	0.950202	-0.338382	1.28858
16.5	5.02108	0.951298	-0.338941	1.29024
16.51	5.03185	0.952327	-0.339426	1.29175
16.52	5.03847	0.953167	-0.339848	1.29302
16.53	5.04352	0.954225	-0.340269	1.29449
16.54	5.04823	0.955453	-0.340688	1.29614
16.55	5.05663	0.956481	-0.341122	1.2976
16.56	5.06729	0.957311	-0.341602	1.29891
16.57	5.07776	0.958205	-0.342086	1.30029
16.58	5.09039	0.959145	-0.342562	1.30171
16.59	5.09852	0.960192	-0.343045	1.30324
16.6	5.10239	0.961322	-0.343542	1.30486
16.61	5.11299	0.962139	-0.344053	1.30619
16.62	5.12409	0.963037	-0.344587	1.30762
16.63	5.12675	0.96424	-0.34515	1.30939
16.64	5.13272	0.965291	-0.345692	1.31098
16.65	5.14621	0.966235	-0.346187	1.31242
16.66	5.15559	0.967315	-0.346716	1.31403
16.67	5.16286	0.968329	-0.347279	1.31561
16.68	5.17155	0.969331	-0.347807	1.31714
16.69	5.17621	0.970414	-0.3483	1.31871
16.7	5.17849	0.971298	-0.348782	1.32008
16.71	5.1865	0.972184	-0.349236	1.32142
16.72	5.19735	0.973202	-0.349658	1.32286
16.73	5.20549	0.974187	-0.350101	1.32429
16.74	5.21286	0.975216	-0.350562	1.32578
16.75	5.22142	0.976288	-0.350986	1.32727
16.76	5.2315	0.977213	-0.351396	1.32861
16.77	5.23829	0.978145	-0.351851	1.33
16.78	5.2409	0.979355	-0.352341	1.3317
16.79	5.25067	0.980475	-0.352844	1.33332
16.8	5.2667	0.981262	-0.35337	1.33463
16.81	5.27727	0.982109	-0.353907	1.33602
16.82	5.28525	0.983136	-0.354412	1.33755
16.83	5.29333	0.984265	-0.354884	1.33915
16.84	5.29488	0.985328	-0.355381	1.34071
16.85	5.29452	0.986212	-0.355897	1.34211
16.86	5.3029	0.987134	-0.356404	1.34354
16.87	5.31645	0.988244	-0.356905	1.34515
16.88	5.32382	0.989382	-0.357402	1.34678
16.89	5.32908	0.990345	-0.357887	1.34823
16.9	5.33991	0.991251	-0.358305	1.34956
16.91	5.34891	0.992286	-0.358672	1.35096
16.92	5.35169	0.993241	-0.359128	1.35237
16.93	5.35486	0.994221	-0.359616	1.35384
16.94	5.3621	0.995309	-0.360054	1.35536
16.95	5.37516	0.996197	-0.360561	1.35676
16.96	5.38767	0.997123	-0.361094	1.35822
16.97	5.39143	0.998249	-0.361524	1.35977
16.98	5.39704	0.999185	-0.361937	1.36112
16.99	5.40909	1.00013	-0.362364	1.36249
17	5.41515	1.00119	-0.362737	1.36393
17.01	5.42059	1.00217	-0.363099	1.36527
17.02	5.43074	1.0032	-0.363519	1.36672
17.03	5.4355	1.00431	-0.363947	1.36826
17.04	5.43639	1.00532	-0.364321	1.36964
17.05	5.44316	1.0062	-0.364698	1.3709
17.06	5.45735	1.00727	-0.365159	1.37243
17.07	5.47167	1.00833	-0.36566	1.37399
17.08	5.47544	1.00908	-0.366143	1.37523
17.09	5.47597	1.01008	-0.366621	1.3767
17.1	5.48679	1.01137	-0.367088	1.37845
17.11	5.49959	1.01236	-0.367512	1.37987
17.12	5.50741	1.01319	-0.367908	1.38109
17.13	5.51369	1.01421	-0.368318	1.38253
17.14	5.51825	1.01524	-0.368736	1.38397
17.15	5.52617	1.01623	-0.369168	1.3854
17.16	5.537	1.01725	-0.369596	1.38685
17.17	5.54326	1.01827	-0.370005	1.38828
17.18	5.54808	1.01919	-0.370403	1.38959
17.19	5.55616	1.02011	-0.370781	1.39089
17.2	5.56458	1.02119	-0.371141	1.39234
17.21	5.57065	1.0223	-0.371567	1.39387
17.22	5.57903	1.02326	-0.372061	1.39532
17.23	5.59276	1.02428	-0.372558	1.39684
17.24	5.59881	1.02535	-0.373033	1.39838
17.25	5.59835	1.02638	-0.373458	1.39984
17.26	5.60614	1.02733	-0.373817	1.40114
17.27	5.61775	1.02828	-0.374144	1.40242
17.28	5.62326	1.02935	-0.374499	1.40385
17.29	5.62893	1.03039	-0.374894	1.40529
17.3	5.64097	1.03126	-0.375321	1.40659
17.31	5.65027	1.03229	-0.375762	1.40805
17.32	5.65173	1.03339	-0.376227	1.40962
17.33	5.66056	1.0343	-0.376752	1.41105
17.34	5.67279	1.03528	-0.377276	1.41255
17.35	5.67614	1.03632	-0.377773	1.4141
17.36	5.68628	1.03731	-0.378256	1.41557
17.37	5.69783	1.03838	-0.378685	1.41706
17.38	5.70145	1.03932	-0.379101	1.41842
17.39	5.71599	1.04022	-0.379572	1.41979
17.4	5.73431	1.04128	-0.380062	1.42134
17.41	5.74224	1.04239	-0.380529	1.42292
17.42	5.75022	1.04339	-0.381026	1.42441
17.43	5.75744	1.04432	-0.381545	1.42587
17.44	5.76082	1.04532	-0.382012	1.42733
17.45	5.76638	1.04616	-0.382462	1.42862
17.46	5.7701	1.04706	-0.382929	1.42999
17.47	5.77465	1.04819	-0.383365	1.43156
17.48	5.78576	1.04912	-0.383823	1.43294
17.49	5.79563	1.0501	-0.384347	1.43445
17.5	5.80476	1.05132	-0.384834	1.43616
17.51	5.81385	1.05228	-0.38525	1.43753
17.52	5.82022	1.05307	-0.385686	1.43876
17.53	5.82693	1.05415	-0.386146	1.4403
17.54	5.83061	1.05522	-0.386598	1.44182
17.55	5.83387	1.05602	-0.387092	1.44311
17.56	5.8414	1.05705	-0.387634	1.44469
17.57	5.84852	1.05816	-0.38816	1.44632
17.58	5.85783	1.05906	-0.388672	1.44773
17.59	5.86896	1.06013	-0.389227	1.44936
17.6	5.87665	1.06116	-0.389759	1.45092
17.61	5.88266	1.0619	-0.390179	1.45208
17.62	5.88633	1.06296	-0.390551	1.45351
17.63	5.88998	1.0643	-0.391052	1.45535
17.64	5.89878	1.06517	-0.391836	1.457
17.65	5.9118	1.06598	-0.392663	1.45864
17.66	5.92532	1.06724	-0.393166	1.46041
17.67	5.93666	1.06828	-0.393476	1.46176
17.68	5.94396	1.0692	-0.393838	1.46303
17.69	5.94706	1.07034	-0.394246	1.46458
17.7	5.95562	1.07125	-0.394655	1.4659
17.71	5.96769	1.07208	-0.395077	1.46716
17.72	5.97153	1.07328	-0.39555	1.46883
17.73	5.97672	1.07438	-0.396043	1.47042
17.74	5.98814	1.07532	-0.39647	1.47179
17.75	5.99491	1.07644	-0.396858	1.47329
17.76	5.99925	1.07747	-0.39728	1.47475
17.77	6.00888	1.07835	-0.397727	1.47608
17.78	6.0186	1.07927	-0.398147	1.47741
17.79	6.02729	1.08032	-0.398584	1.47891
17.8	6.0346	1.08152	-0.39908	1.4806
17.81	6.03762	1.08245	-0.399541	1.482
17.82	6.04194	1.08322	-0.399941	1.48316
17.83	6.0526	1.08434	-0.400327	1.48467
17.84	6.06187	1.08546	-0.400707	1.48617
17.85	6.06991	1.08628	-0.401085	1.48736
17.86	6.08188	1.08728	-0.401463	1.48875
17.87	6.08882	1.08838	-0.401858	1.49023
17.88	6.08975	1.08928	-0.402268	1.49154
17.89	6.09806	1.09023	-0.402704	1.49294
17.9	6.10928	1.09125	-0.403181	1.49443
17.91	6.11397	1.09215	-0.403689	1.49584
17.92	6.11994	1.09312	-0.404195	1.49731
17.93	6.13313	1.09418	-0.404677	1.49886
17.94	6.14712	1.0952	-0.405167	1.50037
17.95	6.15031	1.09614	-0.405646	1.50179
17.96	6.15098	1.09711	-0.406071	1.50318
17.97	6.16038	1.09823	-0.40648	1.50471
17.98	6.16743	1.09927	-0.406897	1.50617
17.99	6.17197	1.10023	-0.407318	1.50755
18	6.18076	1.10136	-0.407789	1.50915
18.01	6.18871	1.10233	-0.408312	1.51065
18.02	6.19233	1.10311	-0.408807	1.51191
18.03	6.19633	1.10412	-0.409211	1.51334
18.04	6.20684	1.1053	-0.409608	1.51491
18.05	6.2188	1.10625	-0.410068	1.51632
18.06	6.2247	1.10723	-0.410509	1.51774
18.07	6.22703	1.10838	-0.410908	1.51929
18.08	6.22908	1.10931	-0.411327	1.52064
18.09	6.23564	1.11025	-0.411721	1.52197
18.1	6.24241	1.11135	-0.412055	1.52341
18.11	6.24465	1.1123	-0.412378	1.52468
18.12	6.25147	1.11333	-0.412701	1.52603
18.13	6.26083	1.11445	-0.413019	1.52746
18.14	6.26572	1.11533	-0.413374	1.52871
18.15	6.27186	1.11624	-0.413782	1.53002
18.16	6.28097	1.11731	-0.414202	1.53152
18.17	6.28747	1.1183	-0.414592	1.53289
18.18	6.29588	1.11926	-0.414966	1.53423
18.19	6.30985	1.12034	-0.415343	1.53568
18.2	6.31816	1.12144	-0.415697	1.53714
18.21	6.31666	1.12253	-0.416062	1.53859
18.22	6.32056	1.12349	-0.416433	1.53992
18.23	6.33537	1.1243	-0.416739	1.54104
18.24	6.34429	1.12526	-0.417021	1.54228
18.25	6.3452	1.12647	-0.417349	1.54382
18.26	6.35279	1.12736	-0.417676	1.54503
18.27	6.36618	1.12815	-0.417942	1.54609
18.28	6.3738	1.12935	-0.41823	1.54758
18.29	6.3756	1.13035	-0.418583	1.54894
18.3	6.37516	1.13112	-0.418932	1.55005
18.31	6.38054	1.13218	-0.419261	1.55145
18.32	6.39491	1.13324	-0.419603	1.55284
18.33	6.39943	1.13404	-0.419961	1.55401
18.34	6.39711	1.13505	-0.420314	1.55537
18.35	6.40884	1.13618	-0.420646	1.55682
18.36	6.42095	1.13699	-0.420976	1.55797
18.37	6.41906	1.13792	-0.421296	1.55922
18.38	6.42022	1.13901	-0.421593	1.56061
18.39	6.42906	1.13989	-0.42193	1.56182
18.4	6.43627	1.14082	-0.422293	1.56311
18.41	6.44327	1.1419	-0.422613	1.56451
18.42	6.4485	1.14286	-0.422938	1.5658
18.43	6.45182	1.14383	-0.423288	1.56712
18.44	6.45948	1.1449	-0.423635	1.56854
18.45	6.4643	1.14589	-0.423995	1.56989
18.46	6.46559	1.14696	-0.424344	1.57131
18.47	6.475	1.14816	-0.424695	1.57286
18.48	6.48606	1.14913	-0.425101	1.57423
18.49	6.48886	1.15005	-0.425532	1.57559
18.5	6.49612	1.15122	-0.425949	1.57717
18.51	6.50889	1.15218	-0.426307	1.57848
18.52	6.51208	1.15299	-0.426595	1.57958
18.53	6.50964	1.15409	-0.426906	1.581
18.54	6.51416	1.1552	-0.427281	1.58248
18.55	6.52426	1.15597	-0.427636	1.58361
18.56	6.52967	1.15699	-0.427931	1.58492
18.57	6.53427	1.15831	-0.428237	1.58655
18.58	6.54506	1.15917	-0.428551	1.58772
18.59	6.55265	1.16002	-0.428833	1.58885
18.6	6.55456	1.16123	-0.429085	1.59032
18.61	6.5585	1.16226	-0.429327	1.59158
18.62	6.56578	1.16323	-0.429618	1.59285
18.63	6.57368	1.16425	-0.429943	1.5942
18.64	6.58036	1.16509	-0.430283	1.59538
18.65	6.58882	1.16603	-0.430665	1.59669
18.66	6.59612	1.16721	-0.431067	1.59827
18.67	6.60169	1.16818	-0.431466	1.59965
18.68	6.61018	1.16906	-0.431856	1.60092
18.69	6.61912	1.17015	-0.432246	1.60239
18.7	6.62275	1.17108	-0.432645	1.60373
18.71	6.62617	1.17199	-0.433048	1.60504
18.72	6.63662	1.17307	-0.433429	1.60649
18.73	6.64668	1.17403	-0.433814	1.60785
18.74	6.65212	1.17496	-0.434175	1.60914
18.75	6.65905	1.17604	-0.434466	1.6105
18.76	6.66297	1.177	-0.434766	1.61176
18.77	6.66313	1.17784	-0.435104	1.61294
18.78	6.67041	1.17889	-0.43544	1.61433
18.79	6.677	1.18	-0.435784	1.61579
18.8	6.67863	1.18093	-0.436123	1.61705
18.81	6.68838	1.18186	-0.43644	1.6183
18.82	6.69953	1.18287	-0.436749	1.61962
18.83	6.70191	1.18397	-0.437061	1.62103
18.84	6.70356	1.18502	-0.437365	1.62239
18.85	6.71176	1.18593	-0.437656	1.62358
18.86	6.7191	1.18692	-0.437986	1.6249
18.87	6.72003	1.18803	-0.438386	1.62642
18.88	6.72506	1.18902	-0.438809	1.62783
18.89	6.73513	1.19002	-0.439201	1.62923
18.9	6.73922	1.19099	-0.43957	1.63056
18.91	6.74172	1.19196	-0.439937	1.63189
18.92	6.75089	1.19315	-0.440298	1.63345
18.93	6.75815	1.19417	-0.440686	1.63486
18.94	6.76182	1.19491	-0.441081	1.63599
18.95	6.76957	1.19594	-0.441424	1.63736
18.96	6.7764	1.19702	-0.441735	1.63876
18.97	6.78321	1.19791	-0.442075	1.63999
18.98	6.79014	1.19886	-0.442436	1.64129
18.99	6.79193	1.19988	-0.442795	1.64268
19	6.79621	1.20089	-0.44316	1.64405
19.01	6.80231	1.20191	-0.443518	1.64543
19.02	6.80723	1.20295	-0.443847	1.64679
19.03	6.81274	1.20385	-0.444185	1.64803
19.04	6.821	1.20482	-0.444537	1.64935
19.05	6.82925	1.20603	-0.444863	1.65089
19.06	6.83037	1.20696	-0.445189	1.65214
19.07	6.83502	1.2078	-0.445535	1.65333
19.08	6.85116	1.20898	-0.445896	1.65487
19.09	6.85954	1.20998	-0.446257	1.65623
19.1	6.85752	1.21076	-0.446605	1.65736
19.11	6.86516	1.21175	-0.446987	1.65874
19.12	6.87908	1.21293	-0.447446	1.66037
19.13	6.88741	1.214	-0.447926	1.66193
19.14	6.89026	1.21492	-0.448395	1.66332
19.15	6.89461	1.21598	-0.448892	1.66487
19.16	6.90322	1.21719	-0.449408	1.6666
19.17	6.90786	1.21807	-0.449871	1.66794
19.18	6.91204	1.21895	-0.450235	1.66919
19.19	6.92088	1.22016	-0.450567	1.67073
19.2	6.92859	1.22117	-0.450944	1.67212
19.21	6.93156	1.22203	-0.451304	1.67334
19.22	6.93489	1.22302	-0.451639	1.67465
19.23	6.9454	1.22399	-0.452015	1.676
19.24	6.95623	1.22502	-0.452397	1.67742
19.25	6.95928	1.22606	-0.45275	1.67881
19.26	6.96277	1.22706	-0.453089	1.68015
19.27	6.96777	1.22816	-0.45341	1.68157
19.28	6.9731	1.22916	-0.4537	1.68286
19.29	6.98128	1.23008	-0.453974	1.68405
19.3	6.98817	1.23112	-0.454239	1.68536
19.31	6.99164	1.23218	-0.45453	1.68671
19.32	6.99388	1.23314	-0.454882	1.68802
19.33	7.00122	1.23403	-0.45523	1.68926
19.34	7.01017	1.235	-0.455575	1.69057
19.35	7.01602	1.23607	-0.455981	1.69205
19.36	7.02341	1.23707	-0.456496	1.69357
19.37	7.0301	1.23804	-0.457175	1.69522
19.38	7.03329	1.23902	-0.457856	1.69688
19.39	7.04178	1.23994	-0.458311	1.69825
19.4	7.05533	1.24097	-0.458649	1.69962
19.41	7.06292	1.24209	-0.459023	1.70111
19.42	7.06525	1.24297	-0.45941	1.70238
19.43	7.06892	1.24398	-0.459802	1.70378
19.44	7.07631	1.24516	-0.46018	1.70534
19.45	7.08471	1.24598	-0.460511	1.70649
19.46	7.08932	1.24686	-0.460808	1.70766
19.47	7.09312	1.24798	-0.46112	1.7091
19.48	7.0978	1.24892	-0.461465	1.71038
19.49	7.09836	1.24992	-0.461832	1.71175
19.5	7.1018	1.25109	-0.462207	1.7133
19.51	7.11165	1.25203	-0.462534	1.71457
19.52	7.11856	1.25296	-0.462809	1.71577
19.53	7.1226	1.25409	-0.463124	1.71722
19.54	7.12936	1.25506	-0.46349	1.71855
19.55	7.13318	1.25599	-0.463815	1.7198
19.56	7.13354	1.25722	-0.464069	1.72129
19.57	7.14253	1.2583	-0.464315	1.72261
19.58	7.1535	1.25909	-0.464579	1.72367
19.59	7.15485	1.26009	-0.464852	1.72494
19.6	7.15988	1.26127	-0.465157	1.72642
19.61	7.1699	1.2623	-0.465467	1.72776
19.62	7.17248	1.26336	-0.465747	1.72911
19.63	7.17185	1.26438	-0.466018	1.7304
19.64	7.17621	1.26513	-0.466294	1.73142
19.65	7.18291	1.2661	-0.466579	1.73268
19.66	7.19021	1.26725	-0.466899	1.73415
19.67	7.19911	1.26819	-0.467239	1.73543
19.68	7.20721	1.26919	-0.467578	1.73676
19.69	7.20971	1.27032	-0.467919	1.73824
19.7	7.20991	1.27132	-0.468265	1.73959
19.71	7.21855	1.2722	-0.468638	1.74084
19.72	7.23172	1.27317	-0.469024	1.74219
19.73	7.23701	1.27411	-0.469374	1.74349
19.74	7.24174	1.27502	-0.469693	1.74471
19.75	7.25046	1.27609	-0.469985	1.74608
19.76	7.25436	1.27718	-0.470258	1.74744
19.77	7.2576	1.27809	-0.470557	1.74864
19.78	7.26436	1.27916	-0.470893	1.75005
19.79	7.27294	1.28027	-0.471251	1.75152
19.8	7.28487	1.28119	-0.47163	1.75282
19.81	7.29015	1.28229	-0.472022	1.75431
19.82	7.28933	1.28333	-0.472407	1.75574
19.83	7.29521	1.2841	-0.47279	1.75689
19.84	7.30253	1.28514	-0.473184	1.75833
19.85	7.30708	1.28627	-0.473513	1.75979
19.86	7.31433	1.28704	-0.473778	1.76082
19.87	7.31865	1.288	-0.474105	1.76211
19.88	7.32373	1.28919	-0.474472	1.76367
19.89	7.33102	1.29009	-0.474821	1.76491
19.9	7.33334	1.29101	-0.47519	1.7662
19.91	7.3362	1.29211	-0.475519	1.76763
19.92	7.34093	1.29311	-0.475789	1.7689
19.93	7.3396	1.29412	-0.47608	1.7702
19.94	7.33949	1.29522	-0.476368	1.77158
19.95	7.352	1.29616	-0.476634	1.77279
19.96	7.36045	1.2971	-0.476913	1.77401
19.97	7.36022	1.29833	-0.477155	1.77548
19.98	7.3656	1.29947	-0.477363	1.77683
[truncated: 12,474 more rows]
