# Supplementary material for: Experimental data on the development of “Post-installed Screw Pullout test” for in-situ investigation of concrete strength
Source: Data Brief. 2020 Aug 22;32:106190. doi: 10.1016/j.dib.2020.106190 (PMC7475196; doi:10.1016/j.dib.2020.106190)
Supplement: Supplementary file 1 — Fig. 1: Load-displacement curves for test set up 1. Fig. 2: Load-displacement curves for test set up 2. Fig. 3: Load-displacement curves for test set up 3. Fig. 4: Load-displacement curves for test set up 4. Fig. 5: Load-displacement curves for test set up 5. Fig. 6: Load-displacement curves for test set up 6. Fig. 7: Load-displacement curves for test set up 7. Fig. 8: Load-displacement curves for test set up 8. Fig. 9: Load-displacement curves for test set up 9. Fig. 10: Load-displacement curves for test set up 10. Fig. 11: Load-displacement curves for test set up 11. Fig. 12: Load-displacement curves for test set up 12. Fig. 13: Load-displacement curves for test set up 13. Fig. 14: Load-displacement curves for test set up 14. Fig. 15: Load-displacement curves for test set up 15. Fig. 16: Load-displacement curves for test set up 16. Fig. 17: Load-displacement curves for test set up 17. Fig. 18: Load-displacement curves for Mix 1 at 7 days. Fig. 19: Load-displacement curves for Mix 1 at 14 days. Fig. 20: Load-displacement curves for Mix 1 at 28 days. Fig. 21: Load-displacement curves for Mix 1 at 100 days. Fig. 22: Load-displacement curves for Mix 2 at 7 days. Fig. 23: Load-displacement curves for Mix 2 at 14 days. Fig. 24: Load-displacement curves for Mix 2 at 28 days. Fig. 25: Load-displacement curves for Mix 2 at 100 days. [file mmc1.zip › Figure 22 - Mix 2 at 7 days.xlsx]

## Sheet: M-2-7-1
Time [s]	Load[kN]	LVDT 1 [mm]	LVDT 2 [mm]	Displacement [mm]
0	0	0	0	0
0.01	0	0	0	0
0.02	-3.8e-05	-1.3e-05	1e-06	-1.4e-05
0.03	-0.001165	-0.00022	1.2e-05	-0.000232
0.04	-0.00579	-0.000809	4e-05	-0.000849
0.05	-0.013065	-0.001357	5.3e-05	-0.00141
0.06	-0.019661	-0.001405	4.9e-05	-0.001454
0.07	-0.017653	-0.001156	6.5e-05	-0.001221
0.08	-0.00832	-0.00095	6.8e-05	-0.001018
0.09	-0.007642	-0.00083	4.5e-05	-0.000875
0.1	-0.011736	-0.000627	5.5e-05	-0.000682
0.11	-0.008016	-0.000131	8.2e-05	-0.000213
0.12	-0.005411	0.000107	7.7e-05	3e-05
0.13	-0.008621	-0.000198	5.7e-05	-0.000255
0.14	-0.009131	-0.000298	5.8e-05	-0.000356
0.15	-0.005868	0.000181	7.7e-05	0.000104
0.16	-0.005044	0.000949	7.9e-05	0.00087
0.17	-0.003156	0.001674	6.6e-05	0.001608
0.18	-0.002956	0.002432	6.5e-05	0.002367
0.19	-0.007821	0.003323	7.7e-05	0.003246
0.2	-0.003766	0.003767	8.7e-05	0.00368
0.21	0.004307	0.003631	7.7e-05	0.003554
0.22	0.002551	0.00359	6.2e-05	0.003528
0.23	-0.000359	0.003899	6.6e-05	0.003833
0.24	-0.000881	0.003868	5.9e-05	0.003809
0.25	-0.001707	0.003436	4.4e-05	0.003392
0.26	0.002198	0.003306	5.4e-05	0.003252
0.27	0.004565	0.003437	7e-05	0.003367
0.28	0.002628	0.003437	6.1e-05	0.003376
0.29	0.003309	0.00306	5e-05	0.00301
0.3	0.000387	0.002339	6.8e-05	0.002271
0.31	-0.006625	0.001933	6.9e-05	0.001864
0.32	-0.004329	0.001985	4.5e-05	0.00194
0.33	0.000513	0.001716	5e-05	0.001666
0.34	0.000753	0.001398	6.9e-05	0.001329
0.35	0.00293	0.001805	5.8e-05	0.001747
0.36	0.00607	0.002431	4.9e-05	0.002382
0.37	0.004592	0.002741	5.5e-05	0.002686
0.38	0.000341	0.003023	6.9e-05	0.002954
0.39	-0.001826	0.003485	8.1e-05	0.003404
0.4	-0.003114	0.003814	7.5e-05	0.003739
0.41	-0.005157	0.003718	6.9e-05	0.003649
0.42	-0.001175	0.003469	6.8e-05	0.003401
0.43	0.007817	0.003621	5.5e-05	0.003566
0.44	0.009887	0.003869	5.2e-05	0.003817
0.45	0.007037	0.003798	6.1e-05	0.003737
0.46	0.008535	0.003774	5.6e-05	0.003718
0.47	0.009569	0.003569	6.9e-05	0.0035
0.48	0.007106	0.002902	7.4e-05	0.002828
0.49	0.005553	0.002361	5.1e-05	0.00231
0.5	0.003988	0.002253	5.6e-05	0.002197
0.51	0.002265	0.002149	7.3e-05	0.002076
0.52	0.004468	0.001813	7.5e-05	0.001738
0.53	0.008749	0.001662	9.5e-05	0.001567
0.54	0.0059	0.001815	0.000115	0.0017
0.55	0.000262	0.001938	7.9e-05	0.001859
0.56	0.002319	0.00191	4.4e-05	0.001866
0.57	0.002747	0.001964	6.9e-05	0.001895
0.58	0.000929	0.00207	7.8e-05	0.001992
0.59	0.003262	0.001983	4.2e-05	0.001941
0.6	0.005534	0.001911	4.5e-05	0.001866
0.61	0.006522	0.001946	8.4e-05	0.001862
0.62	0.003765	0.001985	8e-05	0.001905
0.63	0.001231	0.002062	7.3e-05	0.001989
0.64	0.004009	0.002194	8.5e-05	0.002109
0.65	0.006583	0.002426	8.7e-05	0.002339
0.66	0.000229	0.002625	8.5e-05	0.00254
0.67	-0.006441	0.003018	8e-05	0.002938
0.68	-0.00211	0.003691	7.1e-05	0.00362
0.69	0.003671	0.004006	7.2e-05	0.003934
0.7	0.003792	0.003875	7.3e-05	0.003802
0.71	0.002478	0.003883	7.1e-05	0.003812
0.72	-0.00174	0.0041	9.6e-05	0.004004
0.73	-0.002428	0.004168	0.000103	0.004065
0.74	0.008827	0.00394	5.4e-05	0.003886
0.75	0.019021	0.003664	3.5e-05	0.003629
0.76	0.013714	0.003527	6.3e-05	0.003464
0.77	0.004375	0.00353	7.8e-05	0.003452
0.78	0.002958	0.003674	0.0001	0.003574
0.79	0.00202	0.003929	0.0001	0.003829
0.8	-0.001699	0.004124	6.3e-05	0.004061
0.81	-0.002797	0.003785	6.6e-05	0.003719
0.82	0.003507	0.003254	8.7e-05	0.003167
0.83	0.008407	0.002971	6.8e-05	0.002903
0.84	0.00335	0.002707	5.9e-05	0.002648
0.85	-0.000492	0.002577	8.6e-05	0.002491
0.86	0.002404	0.002569	0.000103	0.002466
0.87	0.005046	0.002602	9.1e-05	0.002511
0.88	0.005683	0.002917	7.3e-05	0.002844
0.89	0.006174	0.003486	7.5e-05	0.003411
0.9	0.002439	0.003877	8.4e-05	0.003793
0.91	-0.003584	0.003902	8.4e-05	0.003818
0.92	-0.004586	0.003886	9.8e-05	0.003788
0.93	0.000372	0.003851	0.000124	0.003727
0.94	0.005201	0.003917	0.000104	0.003813
0.95	0.002228	0.004103	7.2e-05	0.004031
0.96	-0.004303	0.004016	8.4e-05	0.003932
0.97	-0.005539	0.003805	9.4e-05	0.003711
0.98	-0.00545	0.003661	9.1e-05	0.00357
0.99	-0.004168	0.003351	0.000111	0.00324
1	0.001767	0.002851	0.000125	0.002726
1.01	0.005695	0.002419	0.000106	0.002313
1.02	0.004163	0.00212	9.1e-05	0.002029
1.03	0.004456	0.001898	9.7e-05	0.001801
1.04	0.007981	0.001974	9.1e-05	0.001883
1.05	0.006783	0.002119	8.4e-05	0.002035
1.06	0.002312	0.001992	0.000105	0.001887
1.07	0.00477	0.001794	0.000109	0.001685
1.08	0.007691	0.00169	8.4e-05	0.001606
1.09	0.002137	0.001523	8.1e-05	0.001442
1.1	-0.004076	0.001452	9.9e-05	0.001353
1.11	-0.003238	0.001741	9.9e-05	0.001642
1.12	-3.8e-05	0.001859	9.6e-05	0.001763
1.13	0.000962	0.001738	9e-05	0.001648
1.14	0.000665	0.001869	8e-05	0.001789
1.15	-4.4e-05	0.002046	0.0001	0.001946
1.16	-0.000215	0.00233	0.000115	0.002215
1.17	-0.000142	0.002505	0.000102	0.002403
1.18	-0.001146	0.002216	0.000123	0.002093
1.19	-0.00303	0.00213	0.000138	0.001992
1.2	-0.004989	0.002309	0.0001	0.002209
1.21	-0.00442	0.002226	0.000105	0.002121
1.22	0.000585	0.002068	0.000123	0.001945
1.23	-0.001687	0.002411	8.9e-05	0.002322
1.24	-0.006342	0.002938	9.2e-05	0.002846
1.25	-0.001203	0.002921	0.000113	0.002808
1.26	0.000591	0.002833	8.7e-05	0.002746
1.27	-0.001089	0.002934	9.4e-05	0.00284
1.28	0.002369	0.002854	0.000116	0.002738
1.29	0.002217	0.002885	8.6e-05	0.002799
1.3	0.001896	0.00299	9.2e-05	0.002898
1.31	0.008361	0.002927	0.000122	0.002805
1.32	0.00673	0.002796	9.9e-05	0.002697
1.33	0.000242	0.002908	0.000106	0.002802
1.34	0.003905	0.00302	0.000131	0.002889
1.35	0.005259	0.00296	0.000121	0.002839
1.36	0.003938	0.003167	0.000116	0.003051
1.37	0.005961	0.003254	0.000108	0.003146
1.38	-0.002091	0.003134	8.7e-05	0.003047
1.39	-0.010909	0.00297	8.9e-05	0.002881
1.4	-0.00422	0.002888	0.000117	0.002771
1.41	-0.000775	0.003267	0.000117	0.00315
1.42	-0.003264	0.003465	8.7e-05	0.003378
1.43	0.001415	0.003226	8.6e-05	0.00314
1.44	0.000109	0.003104	9.4e-05	0.00301
1.45	-0.00314	0.00287	0.000106	0.002764
1.46	0.001522	0.002679	0.000111	0.002568
1.47	0.001452	0.002948	0.000102	0.002846
1.48	-0.000637	0.003199	0.000107	0.003092
1.49	0.00269	0.003215	0.00011	0.003105
1.5	0.006224	0.003131	0.000108	0.003023
1.51	0.00443	0.003213	0.000124	0.003089
1.52	-0.000469	0.003218	0.000112	0.003106
1.53	-0.004212	0.003009	0.00011	0.002899
1.54	-0.003735	0.002856	0.000138	0.002718
1.55	-0.002074	0.002736	0.000116	0.00262
1.56	-0.008234	0.002711	8.3e-05	0.002628
1.57	-0.011387	0.002821	0.000102	0.002719
1.58	-0.00428	0.003067	0.000123	0.002944
1.59	-0.00341	0.003162	0.000114	0.003048
1.6	-0.008643	0.002996	0.000103	0.002893
1.61	-0.004759	0.002984	0.000107	0.002877
1.62	-0.000942	0.003019	0.000117	0.002902
1.63	-0.006624	0.002969	0.000118	0.002851
1.64	-0.007714	0.003079	0.000132	0.002947
1.65	-0.001806	0.003454	0.000167	0.003287
1.66	0.000262	0.004006	0.00016	0.003846
1.67	-0.002762	0.004355	0.000118	0.004237
1.68	-0.006635	0.004353	0.000104	0.004249
1.69	-0.005339	0.004244	0.000109	0.004135
1.7	0.001295	0.004174	0.000126	0.004048
1.71	0.006797	0.00422	0.000135	0.004085
1.72	0.00207	0.004131	0.000119	0.004012
1.73	-0.006883	0.00383	9.8e-05	0.003732
1.74	-0.003438	0.003657	0.000108	0.003549
1.75	0.003318	0.003502	0.000138	0.003364
1.76	0.000497	0.003239	0.000133	0.003106
1.77	-0.002769	0.003116	0.000106	0.00301
1.78	-0.003767	0.003314	8.9e-05	0.003225
1.79	-0.003261	0.003649	0.000102	0.003547
1.8	0.001008	0.003727	0.000118	0.003609
1.81	0.004711	0.003783	0.00011	0.003673
1.82	0.006354	0.003864	0.00011	0.003754
1.83	0.003056	0.003579	0.000126	0.003453
1.84	-0.00564	0.003032	0.000121	0.002911
1.85	-0.006052	0.002657	0.00011	0.002547
1.86	0.001742	0.002698	0.000125	0.002573
1.87	0.000477	0.002696	0.000124	0.002572
1.88	-0.002013	0.002454	0.000121	0.002333
1.89	0.006144	0.002434	0.000133	0.002301
1.9	0.007262	0.002548	0.000134	0.002414
1.91	-3.6e-05	0.002406	0.00013	0.002276
1.92	-9.2e-05	0.002224	0.000132	0.002092
1.93	0.000908	0.002194	0.000135	0.002059
1.94	-0.002396	0.002267	0.000123	0.002144
1.95	-0.004355	0.002481	0.000117	0.002364
1.96	-0.006656	0.002627	0.000133	0.002494
1.97	-0.009053	0.002505	0.000139	0.002366
1.98	-0.010124	0.002534	0.000129	0.002405
1.99	-0.011011	0.002606	0.000122	0.002484
2	-0.011516	0.002546	0.000138	0.002408
2.01	-0.011589	0.00245	0.000152	0.002298
2.02	-0.010625	0.002297	0.00013	0.002167
2.03	-0.004211	0.002464	0.000122	0.002342
2.04	-0.001642	0.002764	0.000138	0.002626
2.05	-0.004426	0.002753	0.000128	0.002625
2.06	-0.003484	0.002632	0.000117	0.002515
2.07	-0.003092	0.002763	0.000122	0.002641
2.08	-0.001213	0.003195	0.000132	0.003063
2.09	0.006324	0.003577	0.000146	0.003431
2.1	0.005389	0.003897	0.000143	0.003754
2.11	-0.00251	0.004337	0.000138	0.004199
2.12	0.00261	0.004588	0.000161	0.004427
2.13	0.010823	0.004488	0.000166	0.004322
2.14	0.005234	0.004466	0.000137	0.004329
2.15	-0.001445	0.004716	0.000118	0.004598
2.16	-0.000733	0.00485	0.000133	0.004717
2.17	0.002885	0.004676	0.00015	0.004526
2.18	0.005817	0.004449	0.000137	0.004312
2.19	0.005593	0.004286	0.000138	0.004148
2.2	0.002927	0.004287	0.000146	0.004141
2.21	0.001702	0.004171	0.000126	0.004045
2.22	0.007164	0.003769	0.000127	0.003642
2.23	0.011581	0.003482	0.000141	0.003341
2.24	0.007475	0.003235	0.000141	0.003094
2.25	0.003626	0.002806	0.000143	0.002663
2.26	0.005379	0.002469	0.000143	0.002326
2.27	0.0065	0.002197	0.000146	0.002051
2.28	0.003837	0.002016	0.000142	0.001874
2.29	0.001864	0.002114	0.000127	0.001987
2.3	0.002606	0.002252	0.000121	0.002131
2.31	0.003365	0.00196	0.000119	0.001841
2.32	0.002805	0.001823	0.000132	0.001691
2.33	0.001178	0.002198	0.000158	0.00204
2.34	0.000712	0.002125	0.000154	0.001971
2.35	0.001082	0.001892	0.00013	0.001762
2.36	-0.003854	0.002071	0.000146	0.001925
2.37	-0.005856	0.002211	0.000172	0.002039
2.38	0.000448	0.002116	0.000164	0.001952
2.39	0.003035	0.002155	0.000138	0.002017
2.4	0.000316	0.002357	0.000125	0.002232
2.41	-0.004659	0.002404	0.000138	0.002266
2.42	-0.009141	0.002498	0.000143	0.002355
2.43	-0.008363	0.002758	0.000136	0.002622
2.44	-0.007468	0.002925	0.00014	0.002785
2.45	-0.007528	0.003331	0.000151	0.00318
2.46	-0.004904	0.003784	0.000156	0.003628
2.47	-0.001708	0.00394	0.000152	0.003788
2.48	-0.001839	0.004089	0.00015	0.003939
2.49	-0.003728	0.004266	0.000151	0.004115
2.5	-0.005141	0.004279	0.000156	0.004123
2.51	-0.004702	0.004117	0.000151	0.003966
2.52	-0.002371	0.003817	0.000142	0.003675
2.53	-0.001326	0.003514	0.000155	0.003359
2.54	8.4e-05	0.00323	0.000165	0.003065
2.55	0.001964	0.003055	0.000143	0.002912
2.56	0.002685	0.002824	0.000133	0.002691
2.57	0.00172	0.002541	0.000144	0.002397
2.58	0.001894	0.00254	0.000141	0.002399
2.59	0.004035	0.002518	0.000163	0.002355
2.6	0.000487	0.002336	0.000182	0.002154
2.61	-0.005788	0.00242	0.000154	0.002266
2.62	-0.002192	0.002804	0.000158	0.002646
2.63	0.000389	0.00321	0.000175	0.003035
2.64	-0.003248	0.003537	0.000146	0.003391
2.65	-0.003079	0.003863	0.000147	0.003716
2.66	-0.000569	0.003969	0.000167	0.003802
2.67	-0.003135	0.003757	0.000147	0.00361
2.68	-0.005459	0.003559	0.000146	0.003413
2.69	-0.000171	0.003551	0.000159	0.003392
2.7	0.004379	0.00371	0.000143	0.003567
2.71	0.001989	0.004119	0.000135	0.003984
2.72	-0.00116	0.004609	0.000146	0.004463
2.73	0.002542	0.004646	0.000158	0.004488
2.74	0.007792	0.004527	0.000169	0.004358
2.75	0.007012	0.004614	0.000159	0.004455
2.76	0.006005	0.004464	0.000163	0.004301
2.77	0.005232	0.0043	0.000179	0.004121
2.78	0.000982	0.004383	0.000166	0.004217
2.79	-0.001056	0.004274	0.000158	0.004116
2.8	0.003204	0.004054	0.000169	0.003885
2.81	0.006965	0.003969	0.000167	0.003802
2.82	0.001765	0.003822	0.000157	0.003665
2.83	-0.001538	0.003527	0.000161	0.003366
2.84	0.00519	0.003581	0.000168	0.003413
2.85	0.008796	0.003859	0.00017	0.003689
2.86	0.002678	0.003383	0.000162	0.003221
2.87	-0.000687	0.002726	0.000163	0.002563
2.88	0.005704	0.002669	0.000171	0.002498
2.89	0.011179	0.002696	0.00016	0.002536
2.9	0.010418	0.002872	0.000147	0.002725
2.91	0.0102	0.003282	0.000152	0.00313
2.92	0.004457	0.003357	0.00016	0.003197
2.93	-0.00843	0.003147	0.000158	0.002989
2.94	-0.014185	0.002971	0.000162	0.002809
2.95	-0.014565	0.002466	0.000183	0.002283
2.96	-0.013685	0.00183	0.000185	0.001645
2.97	-0.003892	0.001935	0.000161	0.001774
2.98	1.6e-05	0.001962	0.00016	0.001802
2.99	-0.00473	0.001635	0.000171	0.001464
3	-0.003569	0.002005	0.000167	0.001838
3.01	0.000507	0.002139	0.000175	0.001964
3.02	0.003893	0.001708	0.000197	0.001511
3.03	0.005278	0.001799	0.000203	0.001596
3.04	0.003209	0.002335	0.000186	0.002149
3.05	0.000992	0.002904	0.000166	0.002738
3.06	0.000925	0.003425	0.00015	0.003275
3.07	0.003521	0.003735	0.000158	0.003577
3.08	0.004454	0.003697	0.000179	0.003518
3.09	0.002155	0.003701	0.000151	0.00355
3.1	0.000384	0.003935	0.000137	0.003798
3.11	-0.00045	0.003975	0.000188	0.003787
3.12	0.002519	0.003921	0.000212	0.003709
3.13	0.007501	0.003982	0.000179	0.003803
3.14	0.004612	0.00368	0.000156	0.003524
3.15	-0.000399	0.003005	0.000164	0.002841
3.16	0.002245	0.002495	0.000168	0.002327
3.17	0.005082	0.002231	0.000175	0.002056
3.18	0.003615	0.002032	0.000175	0.001857
3.19	0.003899	0.002074	0.000156	0.001918
3.2	0.001458	0.00216	0.000152	0.002008
3.21	-0.00088	0.002235	0.000175	0.00206
3.22	0.004271	0.002675	0.000186	0.002489
3.23	0.002068	0.00312	0.000166	0.002954
3.24	-0.004688	0.003401	0.000158	0.003243
3.25	-0.00235	0.003798	0.000175	0.003623
3.26	0.001196	0.003917	0.000181	0.003736
3.27	0.001479	0.003798	0.000182	0.003616
3.28	0.000246	0.004	0.000179	0.003821
3.29	-0.002332	0.004294	0.000168	0.004126
3.3	-0.0048	0.004348	0.000173	0.004175
3.31	-0.002203	0.004123	0.000189	0.003934
3.32	0.006643	0.003777	0.000193	0.003584
3.33	0.010262	0.003791	0.000187	0.003604
3.34	0.002196	0.003725	0.000182	0.003543
3.35	-0.002508	0.003175	0.000178	0.002997
3.36	0.000437	0.002834	0.000185	0.002649
3.37	-0.001186	0.002671	0.000199	0.002472
3.38	-0.001252	0.002353	0.000201	0.002152
3.39	0.000156	0.001987	0.000186	0.001801
3.4	-0.001491	0.001789	0.00017	0.001619
3.41	-0.002208	0.00178	0.000171	0.001609
3.42	-0.002688	0.001806	0.000177	0.001629
3.43	-0.007063	0.00184	0.000179	0.001661
3.44	-0.008015	0.001952	0.000188	0.001764
3.45	-0.000265	0.002024	0.000191	0.001833
3.46	-0.001005	0.001955	0.000155	0.0018
3.47	-0.005258	0.001834	0.000134	0.0017
3.48	0.000556	0.001836	0.000162	0.001674
3.49	0.004145	0.001996	0.00019	0.001806
3.5	0.005815	0.002072	0.000187	0.001885
3.51	0.007963	0.002154	0.000169	0.001985
3.52	0.005848	0.002294	0.000162	0.002132
3.53	0.000961	0.00238	0.000166	0.002214
3.54	-0.006422	0.002531	0.000164	0.002367
3.55	-0.012254	0.002719	0.000174	0.002545
3.56	-0.004792	0.002896	0.000197	0.002699
3.57	0.006407	0.003275	0.000193	0.003082
3.58	0.007372	0.0037	0.000177	0.003523
3.59	0.007575	0.00402	0.000193	0.003827
3.6	0.00794	0.004292	0.0002	0.004092
3.61	0.000799	0.00434	0.00019	0.00415
3.62	-0.006372	0.004161	0.000201	0.00396
3.63	-0.002544	0.004111	0.000204	0.003907
3.64	0.004592	0.004223	0.000188	0.004035
3.65	0.000433	0.003881	0.000181	0.0037
3.66	-0.00497	0.003433	0.000178	0.003255
3.67	-0.000232	0.00314	0.000164	0.002976
3.68	0.007956	0.002779	0.000148	0.002631
3.69	0.009712	0.002679	0.000163	0.002516
3.7	0.003911	0.002908	0.000199	0.002709
3.71	1.1e-05	0.003237	0.000203	0.003034
3.72	0.003317	0.003504	0.000176	0.003328
3.73	0.007947	0.003796	0.000168	0.003628
3.74	0.005139	0.004036	0.000188	0.003848
3.75	0.000951	0.004129	0.000201	0.003928
3.76	0.001922	0.004161	0.000191	0.00397
3.77	0.000897	0.004222	0.000187	0.004035
3.78	0.004617	0.004267	0.000199	0.004068
3.79	0.012651	0.004208	0.000187	0.004021
3.8	0.007936	0.004223	0.000177	0.004046
3.81	-0.002177	0.00416	0.000192	0.003968
3.82	0.001606	0.003984	0.000199	0.003785
3.83	0.007212	0.003839	0.000183	0.003656
3.84	0.002115	0.003324	0.000177	0.003147
3.85	0.001412	0.002693	0.000203	0.00249
3.86	0.000976	0.002401	0.000202	0.002199
3.87	-0.005556	0.002282	0.000181	0.002101
3.88	-0.006347	0.002066	0.000201	0.001865
3.89	-0.006589	0.001755	0.000211	0.001544
3.9	-0.004758	0.001863	0.0002	0.001663
3.91	0.003352	0.001986	0.000203	0.001783
3.92	0.002679	0.001846	0.000196	0.00165
3.93	-0.005631	0.002008	0.000193	0.001815
3.94	-0.004691	0.002202	0.000188	0.002014
3.95	0.002861	0.002344	0.000176	0.002168
3.96	0.002226	0.002448	0.000182	0.002266
3.97	-0.003362	0.002274	0.000207	0.002067
3.98	0.001146	0.002202	0.000208	0.001994
3.99	0.01005	0.002216	0.000188	0.002028
4	0.011443	0.002347	0.000186	0.002161
4.01	0.013347	0.002614	0.000202	0.002412
4.02	0.014194	0.0026	0.000222	0.002378
4.03	0.002946	0.002674	0.000225	0.002449
4.04	-0.007281	0.003148	0.000225	0.002923
4.05	-0.004725	0.003584	0.00023	0.003354
4.06	0.00124	0.003867	0.000232	0.003635
4.07	0.001392	0.004305	0.000242	0.004063
4.08	-0.000925	0.004556	0.000229	0.004327
4.09	0.001513	0.004614	0.0002	0.004414
4.1	0.005893	0.004773	0.000197	0.004576
4.11	0.003123	0.004748	0.000202	0.004546
4.12	0.00304	0.004748	0.000188	0.00456
4.13	0.01069	0.004759	0.000186	0.004573
4.14	0.008697	0.00454	0.000193	0.004347
4.15	-0.000165	0.004456	0.000206	0.00425
4.16	0.000734	0.004429	0.000232	0.004197
4.17	0.00311	0.004272	0.000219	0.004053
4.18	0.001099	0.00407	0.000195	0.003875
4.19	0.002554	0.003947	0.000217	0.00373
4.2	0.002532	0.003607	0.000217	0.00339
4.21	-0.007422	0.003024	0.000191	0.002833
4.22	-0.013787	0.002691	0.000207	0.002484
4.23	-0.008365	0.002527	0.000222	0.002305
4.24	-0.007525	0.002308	0.000203	0.002105
4.25	-0.014582	0.001989	0.000202	0.001787
4.26	-0.013964	0.001835	0.000226	0.001609
4.27	-0.008915	0.001816	0.00023	0.001586
4.28	-0.009618	0.001739	0.000209	0.00153
4.29	-0.012852	0.001741	0.000208	0.001533
4.3	-0.014243	0.001667	0.000231	0.001436
4.31	-0.009979	0.001725	0.000238	0.001487
4.32	-0.011432	0.001943	0.000229	0.001714
4.33	-0.020061	0.001979	0.000217	0.001762
4.34	-0.019418	0.002128	0.000211	0.001917
4.35	-0.01333	0.002391	0.000221	0.00217
4.36	-0.009339	0.002486	0.000223	0.002263
4.37	-0.007415	0.00254	0.000221	0.002319
4.38	-0.009705	0.002555	0.000227	0.002328
4.39	-0.01114	0.002617	0.000224	0.002393
4.4	-0.008076	0.002718	0.000212	0.002506
4.41	-0.006252	0.002814	0.000212	0.002602
4.42	-0.010384	0.002843	0.000227	0.002616
4.43	-0.012254	0.002836	0.000216	0.00262
4.44	-0.008191	0.002809	0.000205	0.002604
4.45	-0.0054	0.002691	0.000226	0.002465
4.46	-0.007283	0.00281	0.000226	0.002584
4.47	-0.011221	0.003084	0.000216	0.002868
4.48	-0.010793	0.003109	0.00022	0.002889
4.49	-0.008127	0.003096	0.000213	0.002883
4.5	-0.011283	0.003035	0.000214	0.002821
4.51	-0.01415	0.003022	0.000227	0.002795
4.52	-0.01029	0.003109	0.000222	0.002887
4.53	-0.006604	0.003063	0.000217	0.002846
4.54	-0.009238	0.003085	0.000216	0.002869
4.55	-0.010984	0.003173	0.000212	0.002961
4.56	-0.009723	0.003278	0.000218	0.00306
4.57	-0.009987	0.003327	0.000222	0.003105
4.58	-0.008831	0.003037	0.000226	0.002811
4.59	-0.011054	0.00287	0.000235	0.002635
4.6	-0.015657	0.003018	0.000228	0.00279
4.61	-0.011602	0.003095	0.000226	0.002869
4.62	-0.009048	0.002997	0.00024	0.002757
4.63	-0.015912	0.002885	0.000243	0.002642
4.64	-0.015872	0.003032	0.000236	0.002796
4.65	-0.011372	0.003155	0.000231	0.002924
4.66	-0.012559	0.003038	0.000214	0.002824
4.67	-0.00743	0.002974	0.000211	0.002763
4.68	-0.002379	0.003043	0.000235	0.002808
4.69	-0.006929	0.003057	0.000239	0.002818
4.7	-0.008423	0.002947	0.000227	0.00272
4.71	-0.00667	0.002944	0.000243	0.002701
4.72	-0.006567	0.003101	0.000266	0.002835
4.73	-0.007524	0.003233	0.000249	0.002984
4.74	-0.009325	0.003468	0.00022	0.003248
4.75	-0.008873	0.004018	0.000234	0.003784
4.76	-0.010876	0.004628	0.000243	0.004385
4.77	-0.010321	0.004766	0.000226	0.00454
4.78	-0.001525	0.004619	0.000231	0.004388
4.79	-0.003191	0.004578	0.000237	0.004341
4.8	-0.015205	0.004528	0.000235	0.004293
4.81	-0.013392	0.004503	0.000249	0.004254
4.82	-0.003138	0.004585	0.000246	0.004339
4.83	-0.003013	0.004465	0.000228	0.004237
4.84	-0.005859	0.004252	0.000237	0.004015
4.85	-0.004183	0.004328	0.000256	0.004072
4.86	-0.001178	0.004443	0.000242	0.004201
4.87	0.00023	0.004196	0.000214	0.003982
4.88	-0.002903	0.003879	0.000228	0.003651
4.89	-0.000736	0.003773	0.000253	0.00352
4.9	0.005361	0.00347	0.000254	0.003216
4.91	0.003038	0.003078	0.000252	0.002826
4.92	0.000366	0.002821	0.000244	0.002577
4.93	0.001149	0.002461	0.000234	0.002227
4.94	-0.00137	0.002123	0.000241	0.001882
4.95	0.002776	0.001952	0.000233	0.001719
4.96	0.01044	0.001945	0.000216	0.001729
4.97	0.003757	0.001937	0.000235	0.001702
4.98	-0.004188	0.001888	0.000245	0.001643
4.99	0.000124	0.001969	0.000224	0.001745
5	0.001369	0.002075	0.000223	0.001852
5.01	-0.000426	0.00209	0.000248	0.001842
5.02	0.002015	0.002117	0.000263	0.001854
5.03	0.000696	0.002077	0.000252	0.001825
5.04	-0.003327	0.002044	0.00023	0.001814
5.05	-0.002181	0.002206	0.000233	0.001973
5.06	-0.002172	0.002485	0.000254	0.002231
5.07	-0.006927	0.002561	0.000255	0.002306
5.08	-0.001999	0.002684	0.000251	0.002433
5.09	0.00791	0.003308	0.000246	0.003062
5.1	0.010008	0.003975	0.00024	0.003735
5.11	0.012229	0.004345	0.000245	0.0041
5.12	0.009607	0.004571	0.000251	0.00432
5.13	0.001971	0.004671	0.000251	0.00442
5.14	0.001961	0.004664	0.000258	0.004406
5.15	0.002338	0.004752	0.000264	0.004488
5.16	-0.000187	0.004835	0.000257	0.004578
5.17	0.001954	0.004767	0.000239	0.004528
5.18	0.001355	0.004636	0.000232	0.004404
5.19	-0.001574	0.004372	0.000249	0.004123
5.2	0.000329	0.004329	0.000264	0.004065
5.21	-0.000681	0.004303	0.000257	0.004046
5.22	0.000196	0.003908	0.000241	0.003667
5.23	0.005395	0.003725	0.000237	0.003488
5.24	0.005949	0.003504	0.000255	0.003249
5.25	0.003804	0.002906	0.000251	0.002655
5.26	0.00477	0.002419	0.000244	0.002175
5.27	0.004332	0.002053	0.000266	0.001787
5.28	0.000472	0.001889	0.000269	0.00162
5.29	0.00209	0.00185	0.000247	0.001603
5.3	0.008286	0.001752	0.000239	0.001513
5.31	0.011221	0.001863	0.000253	0.00161
5.32	0.009142	0.001906	0.000262	0.001644
5.33	0.003326	0.001731	0.000256	0.001475
5.34	-0.001094	0.001724	0.000243	0.001481
5.35	-0.000229	0.001702	0.000212	0.00149
5.36	0.001069	0.001445	0.000205	0.00124
5.37	-0.000117	0.00148	0.000236	0.001244
5.38	-0.001573	0.001803	0.000244	0.001559
5.39	-0.001104	0.001942	0.000248	0.001694
5.4	0.002469	0.002126	0.000268	0.001858
5.41	0.004284	0.002372	0.000258	0.002114
5.42	0.001238	0.002474	0.000249	0.002225
5.43	0.001487	0.002692	0.000262	0.00243
5.44	0.004142	0.003147	0.000261	0.002886
5.45	0.001718	0.003733	0.000258	0.003475
5.46	-0.004018	0.004083	0.000262	0.003821
5.47	-0.000996	0.004078	0.000262	0.003816
5.48	0.003825	0.004227	0.000262	0.003965
5.49	-0.000743	0.00448	0.000245	0.004235
5.5	-0.001065	0.004402	0.000236	0.004166
5.51	0.001731	0.004499	0.000254	0.004245
5.52	-0.001774	0.004776	0.000258	0.004518
5.53	-0.000794	0.004363	0.000249	0.004114
5.54	0.003035	0.00392	0.000244	0.003676
5.55	0.00283	0.004139	0.000247	0.003892
5.56	0.003701	0.003835	0.000254	0.003581
5.57	0.006382	0.003084	0.000259	0.002825
5.58	0.00671	0.002891	0.000271	0.00262
5.59	0.004312	0.002581	0.000279	0.002302
5.6	-0.001274	0.00208	0.000271	0.001809
5.61	-0.006174	0.002019	0.000257	0.001762
5.62	-0.007747	0.002197	0.000262	0.001935
5.63	-0.006186	0.00228	0.000271	0.002009
5.64	-0.001899	0.002437	0.000264	0.002173
5.65	-0.0004	0.002956	0.000263	0.002693
5.66	0.002479	0.003467	0.000272	0.003195
5.67	0.002977	0.003471	0.00026	0.003211
5.68	-0.003287	0.003449	0.000257	0.003192
5.69	-0.00474	0.003735	0.000288	0.003447
5.7	-0.002256	0.003719	0.000304	0.003415
5.71	-0.002374	0.003325	0.000277	0.003048
5.72	-0.002921	0.003064	0.000242	0.002822
5.73	-0.005411	0.002887	0.000249	0.002638
5.74	-0.007034	0.002827	0.000274	0.002553
5.75	0.000748	0.003319	0.000281	0.003038
5.76	0.007854	0.0038	0.000264	0.003536
5.77	0.002847	0.003776	0.000262	0.003514
5.78	-0.002884	0.003868	0.000282	0.003586
5.79	-0.002086	0.004012	0.000282	0.00373
5.8	-0.001489	0.003944	0.000277	0.003667
5.81	0.002662	0.003766	0.000274	0.003492
5.82	0.008117	0.003599	0.000259	0.00334
5.83	0.001349	0.003681	0.000261	0.00342
5.84	-0.006423	0.003683	0.000259	0.003424
5.85	-0.003575	0.003243	0.000266	0.002977
5.86	-0.00156	0.002839	0.00028	0.002559
5.87	-0.005316	0.002711	0.000263	0.002448
5.88	-0.007725	0.002636	0.000259	0.002377
5.89	-0.002373	0.002611	0.000281	0.00233
5.9	0.006568	0.002535	0.000278	0.002257
5.91	0.008985	0.002306	0.000283	0.002023
5.92	0.004706	0.002174	0.000295	0.001879
5.93	-0.001417	0.002204	0.000285	0.001919
5.94	-0.008283	0.002209	0.000291	0.001918
5.95	-0.008809	0.002338	0.000292	0.002046
5.96	-0.005166	0.002445	0.000272	0.002173
5.97	-0.006573	0.002276	0.000277	0.001999
5.98	-0.00852	0.002305	0.000297	0.002008
5.99	-0.004754	0.002583	0.0003	0.002283
6	-0.002682	0.002425	0.000281	0.002144
6.01	-0.003867	0.002219	0.000269	0.00195
6.02	-0.000144	0.002423	0.000276	0.002147
6.03	0.000756	0.002452	0.000275	0.002177
6.04	-0.005484	0.002402	0.000274	0.002128
6.05	-0.005718	0.002577	0.000273	0.002304
6.06	0.000626	0.002632	0.000281	0.002351
6.07	0.002011	0.002838	0.00029	0.002548
6.08	-0.004291	0.003534	0.000284	0.00325
6.09	-0.004007	0.004208	0.000275	0.003933
6.1	0.003384	0.004392	0.000273	0.004119
6.11	0.004676	0.004448	0.000279	0.004169
6.12	0.003716	0.004531	0.000285	0.004246
6.13	0.00436	0.004348	0.00027	0.004078
6.14	0.002917	0.004221	0.000261	0.00396
6.15	0.002731	0.004347	0.000279	0.004068
6.16	0.00438	0.00436	0.0003	0.00406
6.17	0.000334	0.00406	0.000313	0.003747
6.18	-0.003095	0.003463	0.000303	0.00316
6.19	-0.002413	0.003002	0.000292	0.00271
6.2	-0.002569	0.002804	0.000294	0.00251
6.21	0.002562	0.002429	0.000284	0.002145
6.22	0.008594	0.002215	0.000283	0.001932
6.23	0.003268	0.002141	0.0003	0.001841
6.24	-0.003871	0.002114	0.000301	0.001813
6.25	-0.001208	0.002398	0.00029	0.002108
6.26	-0.000226	0.002504	0.000278	0.002226
6.27	-0.007524	0.002521	0.000287	0.002234
6.28	-0.007945	0.002967	0.00031	0.002657
6.29	-0.000817	0.003383	0.00031	0.003073
6.3	0.002975	0.003432	0.0003	0.003132
6.31	0.000233	0.003735	0.000287	0.003448
6.32	-0.007767	0.003947	0.000294	0.003653
6.33	-0.009451	0.003551	0.000315	0.003236
6.34	-0.005556	0.003392	0.000312	0.00308
6.35	-0.005971	0.003456	0.0003	0.003156
6.36	-0.003614	0.003083	0.000308	0.002775
6.37	0.004987	0.002841	0.000315	0.002526
6.38	0.007933	0.003052	0.000288	0.002764
6.39	-0.001236	0.003458	0.000263	0.003195
6.4	-0.005143	0.004341	0.000272	0.004069
6.41	-0.003298	0.005373	0.000292	0.005081
6.42	-0.006924	0.005954	0.000293	0.005661
6.43	-0.003466	0.006654	0.000262	0.006392
6.44	0.00635	0.007566	0.000272	0.007294
6.45	0.007437	0.007962	0.000303	0.007659
6.46	0.002592	0.008213	0.000289	0.007924
6.47	0.005442	0.008862	0.000288	0.008574
6.48	0.014299	0.009441	0.000324	0.009117
6.49	0.018704	0.010115	0.000326	0.009789
6.5	0.019426	0.011268	0.000291	0.010977
6.51	0.023461	0.012262	0.000284	0.011978
6.52	0.029113	0.013048	0.000288	0.01276
6.53	0.033898	0.014236	0.000286	0.01395
6.54	0.03923	0.015335	0.000309	0.015026
6.55	0.043278	0.015998	0.000332	0.015666
6.56	0.043809	0.016951	0.000325	0.016626
6.57	0.040818	0.018095	0.000335	0.01776
6.58	0.042231	0.018801	0.000354	0.018447
6.59	0.047575	0.019616	0.000334	0.019282
6.6	0.051216	0.020761	0.00032	0.020441
6.61	0.058834	0.021569	0.000355	0.021214
6.62	0.064893	0.022324	0.00037	0.021954
6.63	0.062055	0.023354	0.000337	0.023017
6.64	0.064266	0.024406	0.000348	0.024058
6.65	0.075465	0.025442	0.000386	0.025056
6.66	0.079244	0.02659	0.000376	0.026214
6.67	0.083119	0.02765	0.000366	0.027284
6.68	0.09251	0.028532	0.000382	0.02815
6.69	0.096466	0.029615	0.000375	0.02924
6.7	0.102002	0.030816	0.000363	0.030453
6.71	0.107425	0.031758	0.000375	0.031383
6.72	0.102563	0.032584	0.000391	0.032193
6.73	0.104189	0.033556	0.000396	0.03316
6.74	0.114925	0.03457	0.000394	0.034176
6.75	0.1149	0.035714	0.000384	0.03533
6.76	0.1151	0.036905	0.000365	0.03654
6.77	0.121887	0.037943	0.000339	0.037604
6.78	0.122113	0.039057	0.000331	0.038726
6.79	0.127098	0.040244	0.000341	0.039903
6.8	0.138844	0.041366	0.000324	0.041042
6.81	0.138259	0.042488	0.000288	0.0422
6.82	0.137108	0.043628	0.000289	0.043339
6.83	0.148178	0.044649	0.000303	0.044346
6.84	0.151641	0.045722	0.00028	0.045442
6.85	0.147004	0.046922	0.000257	0.046665
6.86	0.152494	0.047976	0.000244	0.047732
6.87	0.160573	0.048884	0.000206	0.048678
6.88	0.162196	0.049864	0.000186	0.049678
6.89	0.163437	0.050804	0.000181	0.050623
6.9	0.165443	0.051777	0.000152	0.051625
6.91	0.1671	0.052834	0.000118	0.052716
6.92	0.167816	0.053631	8.9e-05	0.053542
6.93	0.168594	0.054497	6.6e-05	0.054431
6.94	0.173757	0.055681	3e-05	0.055651
6.95	0.180332	0.056684	-2.6e-05	0.05671
6.96	0.180914	0.057659	-7.4e-05	0.057733
6.97	0.182265	0.058869	-0.000108	0.058977
6.98	0.18576	0.059964	-0.00014	0.060104
6.99	0.183708	0.06084	-0.00018	0.06102
7	0.184756	0.061852	-0.000223	0.062075
7.01	0.197224	0.063004	-0.00029	0.063294
7.02	0.20912	0.064009	-0.000369	0.064378
7.03	0.211772	0.064984	-0.000438	0.065422
7.04	0.213872	0.065947	-0.000519	0.066466
7.05	0.215894	0.066793	-0.000629	0.067422
7.06	0.213049	0.067769	-0.000777	0.068546
7.07	0.213205	0.068655	-0.000962	0.069617
7.08	0.219337	0.069362	-0.001197	0.070559
7.09	0.222134	0.070263	-0.001638	0.071901
7.1	0.221862	0.071208	-0.003471	0.074679
7.11	0.222673	0.071953	-0.011559	0.083512
7.12	0.227606	0.072844	-0.0257	0.098544
7.13	0.23415	0.073911	-0.0311	0.105011
7.14	0.234494	0.074786	-0.027073	0.101859
7.15	0.237606	0.075662	-0.026975	0.102637
7.16	0.244513	0.076777	-0.028789	0.105566
7.17	0.239518	0.077714	-0.02772	0.105434
7.18	0.237279	0.078569	-0.027503	0.106072
7.19	0.245935	0.07969	-0.028225	0.107915
7.2	0.246418	0.080663	-0.027894	0.108557
7.21	0.247877	0.081504	-0.027736	0.10924
7.22	0.261282	0.082654	-0.028011	0.110665
7.23	0.267773	0.083738	-0.027934	0.111672
7.24	0.264919	0.08463	-0.027868	0.112498
7.25	0.269124	0.085735	-0.027976	0.113711
7.26	0.27812	0.086922	-0.027998	0.11492
7.27	0.282089	0.087946	-0.028063	0.116009
7.28	0.283679	0.088946	-0.02825	0.117196
7.29	0.285947	0.090031	-0.028506	0.118537
7.3	0.288985	0.091126	-0.029233	0.120359
7.31	0.295929	0.09219	-0.032522	0.124712
7.32	0.303674	0.093272	-0.041647	0.134919
7.33	0.305038	0.094445	-0.050195	0.14464
7.34	0.304901	0.095821	-0.049613	0.145434
7.35	0.310008	0.097158	-0.047404	0.144562
7.36	0.314858	0.098214	-0.048819	0.147033
7.37	0.322157	0.099354	-0.048984	0.148338
7.38	0.331589	0.100659	-0.048174	0.148833
7.39	0.333092	0.101643	-0.048642	0.150285
7.4	0.333192	0.102492	-0.048808	0.1513
7.41	0.336995	0.10357	-0.048485	0.152055
7.42	0.3415	0.104443	-0.048625	0.153068
7.43	0.345266	0.105269	-0.048748	0.154017
7.44	0.347254	0.106365	-0.048671	0.155036
7.45	0.346649	0.107283	-0.048723	0.156006
7.46	0.353108	0.108194	-0.048829	0.157023
7.47	0.365443	0.109473	-0.049049	0.158522
7.48	0.369292	0.110655	-0.049721	0.160376
7.49	0.367742	0.111574	-0.052238	0.163812
7.5	0.371799	0.112745	-0.059431	0.172176
7.51	0.384026	0.114024	-0.066798	0.180822
7.52	0.391322	0.115014	-0.066749	0.181763
7.53	0.39251	0.116085	-0.06474	0.180825
7.54	0.396316	0.117146	-0.065823	0.182969
7.55	0.402542	0.118008	-0.066131	0.184139
7.56	0.406644	0.119067	-0.065422	0.184489
7.57	0.404963	0.120113	-0.065733	0.185846
7.58	0.40494	0.120967	-0.065898	0.186865
7.59	0.412105	0.121946	-0.065622	0.187568
7.6	0.415761	0.122883	-0.065726	0.188609
7.61	0.416697	0.123597	-0.065847	0.189444
7.62	0.42519	0.124493	-0.065772	0.190265
7.63	0.430929	0.125718	-0.065801	0.191519
7.64	0.432423	0.126769	-0.065931	0.1927
7.65	0.439661	0.127648	-0.066204	0.193852
7.66	0.442519	0.128753	-0.067726	0.196479
7.67	0.441182	0.12983	-0.074317	0.204147
7.68	0.445819	0.130813	-0.084591	0.215404
7.69	0.454731	0.131904	-0.087505	0.219409
7.7	0.46026	0.132914	-0.084495	0.217409
7.71	0.461668	0.133823	-0.084851	0.218674
7.72	0.465786	0.134785	-0.085975	0.22076
7.73	0.469147	0.135683	-0.085089	0.220772
7.74	0.470981	0.13658	-0.085078	0.221658
7.75	0.477499	0.137599	-0.085561	0.22316
7.76	0.482492	0.138565	-0.085267	0.223832
7.77	0.480704	0.139331	-0.085199	0.22453
7.78	0.48466	0.140232	-0.085393	0.225625
7.79	0.49711	0.141209	-0.085316	0.226525
7.8	0.504105	0.142019	-0.085275	0.227294
7.81	0.504123	0.142982	-0.085332	0.228314
7.82	0.50497	0.144036	-0.085294	0.22933
7.83	0.507893	0.144909	-0.085289	0.230198
7.84	0.510755	0.145914	-0.085332	0.231246
7.85	0.51419	0.147082	-0.085364	0.232446
7.86	0.515588	0.14806	-0.085555	0.233615
7.87	0.519774	0.149009	-0.086117	0.235126
7.88	0.528689	0.150099	-0.088769	0.238868
7.89	0.528278	0.151086	-0.097832	0.248918
7.9	0.523361	0.152192	-0.108074	0.260266
7.91	0.530127	0.153445	-0.108446	0.261891
7.92	0.540314	0.154367	-0.105509	0.259876
7.93	0.545055	0.155273	-0.106857	0.26213
7.94	0.548814	0.156414	-0.107405	0.263819
7.95	0.553497	0.157453	-0.106371	0.263824
7.96	0.558101	0.158566	-0.106746	0.265312
7.97	0.563229	0.159886	-0.107065	0.266951
7.98	0.569231	0.161019	-0.106667	0.267686
7.99	0.576753	0.161994	-0.106708	0.268702
8	0.581148	0.163171	-0.10684	0.270011
8.01	0.578016	0.164429	-0.106741	0.27117
8.02	0.575525	0.165453	-0.106751	0.272204
8.03	0.581476	0.166566	-0.106785	0.273351
8.04	0.591165	0.167686	-0.106766	0.274452
8.05	0.597624	0.168534	-0.106822	0.275356
8.06	0.604097	0.169577	-0.106893	0.27647
8.07	0.607405	0.170683	-0.106924	0.277607
8.08	0.604408	0.171521	-0.107027	0.278548
8.09	0.611284	0.172436	-0.107182	0.279618
8.1	0.623036	0.173387	-0.107356	0.280743
8.11	0.618989	0.174177	-0.107918	0.282095
8.12	0.618178	0.175106	-0.110919	0.286025
8.13	0.629615	0.176117	-0.119588	0.295705
8.14	0.632438	0.177075	-0.127397	0.304472
8.15	0.632993	0.178065	-0.126443	0.304508
8.16	0.638767	0.179	-0.124418	0.303418
8.17	0.642371	0.180006	-0.125861	0.305867
8.18	0.647461	0.181106	-0.125945	0.307051
8.19	0.654543	0.182047	-0.125197	0.307244
8.2	0.661022	0.182938	-0.125642	0.30858
8.21	0.668862	0.183912	-0.125722	0.309634
8.22	0.677412	0.184862	-0.125404	0.310266
8.23	0.679791	0.185766	-0.125541	0.311307
8.24	0.674824	0.186702	-0.125626	0.312328
8.25	0.678644	0.187857	-0.125521	0.313378
8.26	0.691218	0.188982	-0.125532	0.314514
8.27	0.698389	0.190033	-0.125551	0.315584
8.28	0.705199	0.191342	-0.125529	0.316871
8.29	0.713254	0.192608	-0.125561	0.318169
8.3	0.719162	0.193589	-0.125556	0.319145
8.31	0.722906	0.194736	-0.125524	0.32026
8.32	0.724186	0.196036	-0.125557	0.321593
8.33	0.727616	0.197085	-0.125587	0.322672
8.34	0.736683	0.19817	-0.125595	0.323765
8.35	0.745417	0.199342	-0.125686	0.325028
8.36	0.744567	0.200263	-0.125905	0.326168
8.37	0.742844	0.201068	-0.126228	0.327296
8.38	0.753044	0.201967	-0.127384	0.329351
8.39	0.759737	0.202888	-0.134017	0.336905
8.4	0.758013	0.203777	-0.147891	0.351668
8.41	0.761699	0.204646	-0.154568	0.359214
8.42	0.768759	0.205456	-0.150623	0.356079
8.43	0.773568	0.206361	-0.149963	0.356324
8.44	0.773492	0.207363	-0.152041	0.359404
8.45	0.772792	0.208212	-0.151067	0.359279
8.46	0.78115	0.209126	-0.15062	0.359746
8.47	0.791289	0.210142	-0.151409	0.361551
8.48	0.795761	0.210989	-0.151137	0.362126
8.49	0.803556	0.211861	-0.150889	0.36275
8.5	0.81207	0.212979	-0.151179	0.364158
8.51	0.814892	0.214101	-0.151138	0.365239
8.52	0.815014	0.215036	-0.151026	0.366062
8.53	0.81627	0.216058	-0.151084	0.367142
8.54	0.822011	0.217094	-0.151068	0.368162
8.55	0.82894	0.218025	-0.151038	0.369063
8.56	0.833324	0.21912	-0.151063	0.370183
8.57	0.840067	0.220192	-0.151051	0.371243
8.58	0.846035	0.221068	-0.151028	0.372096
8.59	0.847074	0.222168	-0.151037	0.373205
8.6	0.849746	0.223443	-0.151037	0.37448
8.61	0.857258	0.224475	-0.15102	0.375495
8.62	0.864806	0.225483	-0.151023	0.376506
8.63	0.865956	0.226642	-0.151034	0.377676
8.64	0.86356	0.227591	-0.151028	0.378619
8.65	0.869644	0.22867	-0.151013	0.379683
8.66	0.878734	0.230063	-0.151021	0.381084
8.67	0.88396	0.231154	-0.151038	0.382192
8.68	0.887467	0.232096	-0.151085	0.383181
8.69	0.889923	0.233342	-0.151182	0.384524
8.7	0.896306	0.234511	-0.151312	0.385823
8.71	0.904806	0.235534	-0.151519	0.387053
8.72	0.908247	0.23673	-0.151889	0.388619
8.73	0.909142	0.237873	-0.153117	0.39099
8.74	0.910496	0.238891	-0.158641	0.397532
8.75	0.915657	0.240062	-0.169004	0.409066
8.76	0.924371	0.241096	-0.173583	0.414679
8.77	0.929388	0.241957	-0.170715	0.412672
8.78	0.937002	0.243079	-0.170376	0.413455
8.79	0.942098	0.244128	-0.171815	0.415943
8.8	0.93736	0.244926	-0.171094	0.41602
8.81	0.939362	0.245952	-0.170841	0.416793
8.82	0.947091	0.24704	-0.171395	0.418435
8.83	0.947138	0.247838	-0.171164	0.419002
8.84	0.94763	0.24867	-0.171003	0.419673
8.85	0.957574	0.249687	-0.17122	0.420907
8.86	0.963519	0.250457	-0.171179	0.421636
8.87	0.964856	0.251116	-0.171112	0.422228
8.88	0.968123	0.252015	-0.171166	0.423181
8.89	0.967883	0.253008	-0.17115	0.424158
8.9	0.968944	0.253993	-0.171142	0.425135
8.91	0.975193	0.255067	-0.171164	0.426231
8.92	0.978645	0.256192	-0.171134	0.427326
8.93	0.979927	0.257313	-0.171118	0.428431
8.94	0.987279	0.258496	-0.171145	0.429641
8.95	0.997274	0.259586	-0.171149	0.430735
8.96	1.0014	0.260561	-0.171136	0.431697
8.97	1.00279	0.261672	-0.171129	0.432801
8.98	1.00313	0.262816	-0.171124	0.43394
8.99	0.999409	0.26385	-0.171125	0.434975
9	0.999885	0.264822	-0.171131	0.435953
9.01	1.0069	0.265674	-0.171138	0.436812
9.02	1.0118	0.266571	-0.171132	0.437703
9.03	1.01099	0.267461	-0.171128	0.438589
9.04	1.00823	0.268322	-0.171144	0.439466
9.05	1.01231	0.26935	-0.171147	0.440497
9.06	1.01908	0.270159	-0.17114	0.441299
9.07	1.0225	0.270792	-0.17115	0.441942
9.08	1.02737	0.271764	-0.171153	0.442917
9.09	1.03788	0.272679	-0.171129	0.443808
9.1	1.0482	0.273438	-0.17113	0.444568
9.11	1.04198	0.274436	-0.171156	0.445592
9.12	1.03689	0.275415	-0.171153	0.446568
9.13	1.04959	0.276249	-0.171137	0.447386
9.14	1.05753	0.277284	-0.171143	0.448427
9.15	1.06225	0.278413	-0.171138	0.449551
9.16	1.07455	0.279512	-0.171115	0.450627
9.17	1.07912	0.280607	-0.17113	0.451737
9.18	1.07804	0.281621	-0.171145	0.452766
9.19	1.0796	0.282628	-0.171114	0.453742
9.2	1.0816	0.283738	-0.171117	0.454855
9.21	1.08502	0.284798	-0.171166	0.455964
9.22	1.09168	0.285768	-0.171174	0.456942
9.23	1.09808	0.286776	-0.171155	0.457931
9.24	1.10189	0.287745	-0.171153	0.458898
9.25	1.10657	0.288632	-0.171156	0.459788
9.26	1.11612	0.289794	-0.171166	0.46096
9.27	1.12407	0.291182	-0.171211	0.462393
9.28	1.1267	0.292236	-0.171584	0.46382
9.29	1.13322	0.29324	-0.175555	0.468795
9.3	1.14069	0.29455	-0.189575	0.484125
9.31	1.14373	0.295678	-0.202846	0.498524
9.32	1.14834	0.296706	-0.201055	0.497761
9.33	1.15256	0.297893	-0.197489	0.495382
9.34	1.15502	0.298895	-0.200087	0.498982
9.35	1.16235	0.299885	-0.200181	0.500066
9.36	1.17005	0.301033	-0.198801	0.499834
9.37	1.17198	0.301988	-0.199651	0.501639
9.38	1.17839	0.302782	-0.199841	0.502623
9.39	1.18525	0.303668	-0.199269	0.502937
9.4	1.18568	0.304587	-0.19952	0.504107
9.41	1.19154	0.305374	-0.199666	0.50504
9.42	1.19516	0.306317	-0.199465	0.505782
9.43	1.19016	0.307323	-0.199497	0.50682
9.44	1.19525	0.308044	-0.199542	0.507586
9.45	1.20553	0.308884	-0.199494	0.508378
9.46	1.20864	0.309952	-0.199505	0.509457
9.47	1.21395	0.310871	-0.199509	0.51038
9.48	1.22337	0.311816	-0.199477	0.511293
9.49	1.22839	0.31303	-0.199489	0.512519
9.5	1.22818	0.314154	-0.199508	0.513662
9.51	1.23418	0.315263	-0.199477	0.51474
9.52	1.25063	0.316654	-0.199463	0.516117
9.53	1.25815	0.317732	-0.199496	0.517228
9.54	1.25741	0.318658	-0.199504	0.518162
9.55	1.26681	0.320046	-0.199475	0.519521
9.56	1.27668	0.321225	-0.199462	0.520687
9.57	1.27868	0.32221	-0.199463	0.521673
9.58	1.28195	0.323436	-0.199458	0.522894
9.59	1.28678	0.324441	-0.199466	0.523907
9.6	1.2902	0.32529	-0.199473	0.524763
9.61	1.29304	0.326392	-0.199459	0.525851
9.62	1.29639	0.3274	-0.199453	0.526853
9.63	1.30301	0.328134	-0.199447	0.527581
9.64	1.30656	0.329018	-0.199459	0.528477
9.65	1.31055	0.329958	-0.199488	0.529446
9.66	1.31926	0.330788	-0.199489	0.530277
9.67	1.3208	0.331793	-0.199478	0.531271
9.68	1.32126	0.332876	-0.199472	0.532348
9.69	1.33265	0.333817	-0.199482	0.533299
9.7	1.34042	0.334827	-0.199551	0.534378
9.71	1.33937	0.335894	-0.199679	0.535573
9.72	1.34503	0.33668	-0.199834	0.536514
9.73	1.35623	0.337576	-0.200087	0.537663
9.74	1.36283	0.338754	-0.200853	0.539607
9.75	1.3626	0.33966	-0.205287	0.544947
9.76	1.36226	0.340431	-0.217039	0.55747
9.77	1.37125	0.341549	-0.225453	0.567002
9.78	1.38354	0.342614	-0.222868	0.565482
9.79	1.39068	0.343509	-0.221084	0.564593
9.8	1.40002	0.344667	-0.223159	0.567826
9.81	1.41106	0.345787	-0.222726	0.568513
9.82	1.41399	0.346682	-0.221924	0.568606
9.83	1.4154	0.34786	-0.222679	0.570539
9.84	1.42328	0.34901	-0.222639	0.571649
9.85	1.43462	0.349779	-0.22226	0.572039
9.86	1.44506	0.350823	-0.22249	0.573313
9.87	1.44766	0.351993	-0.222543	0.574536
9.88	1.44644	0.35273	-0.222412	0.575142
9.89	1.44951	0.353683	-0.222456	0.576139
9.9	1.4542	0.354921	-0.222465	0.577386
9.91	1.45758	0.355905	-0.222413	0.578318
9.92	1.46157	0.357011	-0.22243	0.579441
9.93	1.46535	0.35827	-0.222427	0.580697
9.94	1.47034	0.359344	-0.22239	0.581734
9.95	1.48301	0.360404	-0.222408	0.582812
9.96	1.48833	0.361534	-0.222423	0.583957
9.97	1.4827	0.362585	-0.222413	0.584998
9.98	1.48988	0.363636	-0.222418	0.586054
9.99	1.50452	0.364723	-0.222407	0.58713
10	1.50864	0.365659	-0.222393	0.588052
10.01	1.51332	0.366633	-0.222406	0.589039
10.02	1.52033	0.367767	-0.222417	0.590184
10.03	1.52284	0.36872	-0.222406	0.591126
10.04	1.52651	0.369615	-0.222405	0.59202
10.05	1.53303	0.37068	-0.222415	0.593095
10.06	1.54247	0.371553	-0.222411	0.593964
10.07	1.54503	0.37247	-0.222425	0.594895
10.08	1.53989	0.373581	-0.222463	0.596044
10.09	1.54776	0.374324	-0.222559	0.596883
10.1	1.56158	0.374959	-0.222722	0.597681
10.11	1.56448	0.375997	-0.222939	0.598936
10.12	1.56695	0.377028	-0.223753	0.600781
10.13	1.57572	0.377813	-0.228988	0.606801
10.14	1.58659	0.378832	-0.241339	0.620171
10.15	1.59414	0.380016	-0.248667	0.628683
10.16	1.59465	0.381041	-0.245545	0.626586
10.17	1.59728	0.382139	-0.24435	0.626489
10.18	1.60514	0.383268	-0.246329	0.629597
10.19	1.61221	0.384118	-0.245661	0.629779
10.2	1.61892	0.385009	-0.245075	0.630084
10.21	1.62378	0.386064	-0.245815	0.631879
10.22	1.62733	0.386978	-0.245677	0.632655
10.23	1.63402	0.387907	-0.24539	0.633297
10.24	1.64338	0.388888	-0.245616	0.634504
10.25	1.64752	0.389637	-0.245594	0.635231
10.26	1.64606	0.390393	-0.24549	0.635883
10.27	1.65253	0.391294	-0.245559	0.636853
10.28	1.66358	0.392053	-0.24557	0.637623
10.29	1.67108	0.392944	-0.245548	0.638492
10.3	1.67958	0.394019	-0.245549	0.639568
10.31	1.6895	0.394871	-0.245525	0.640396
10.32	1.69228	0.395774	-0.245521	0.641295
10.33	1.68784	0.396941	-0.245532	0.642473
10.34	1.69344	0.398043	-0.24552	0.643563
10.35	1.70712	0.399092	-0.245508	0.6446
10.36	1.71311	0.400265	-0.245502	0.645767
10.37	1.71796	0.401406	-0.245514	0.64692
10.38	1.72923	0.402525	-0.245536	0.648061
10.39	1.74016	0.40379	-0.245519	0.649309
10.4	1.74346	0.40493	-0.245512	0.650442
10.41	1.74596	0.405921	-0.245542	0.651463
10.42	1.75284	0.407016	-0.245543	0.652559
10.43	1.75773	0.407951	-0.245608	0.653559
10.44	1.76386	0.408782	-0.245883	0.654665
10.45	1.77246	0.409849	-0.24672	0.656569
10.46	1.77662	0.410889	-0.251662	0.662551
10.47	1.77786	0.411677	-0.263995	0.675672
10.48	1.7816	0.412584	-0.271908	0.684492
10.49	1.78564	0.413682	-0.268909	0.682591
10.5	1.79347	0.414696	-0.267458	0.682154
10.51	1.80323	0.415707	-0.26952	0.685227
10.52	1.80309	0.416816	-0.268936	0.685752
10.53	1.80469	0.417834	-0.26825	0.686084
10.54	1.81857	0.418883	-0.268982	0.687865
10.55	1.83123	0.42008	-0.268869	0.688949
10.56	1.83564	0.421251	-0.26856	0.689811
10.57	1.83864	0.422367	-0.268813	0.69118
10.58	1.84589	0.423428	-0.268802	0.69223
10.59	1.85347	0.424507	-0.268674	0.693181
10.6	1.85846	0.425527	-0.268752	0.694279
10.61	1.86451	0.426372	-0.268757	0.695129
10.62	1.86968	0.427222	-0.26873	0.695952
10.63	1.87168	0.428191	-0.268756	0.696947
10.64	1.87492	0.429097	-0.268715	0.697812
10.65	1.88001	0.430051	-0.268702	0.698753
10.66	1.88466	0.431183	-0.268736	0.699919
10.67	1.88861	0.432103	-0.268703	0.700806
10.68	1.89705	0.432821	-0.268683	0.701504
10.69	1.9109	0.433766	-0.26871	0.702476
10.7	1.9211	0.434688	-0.268714	0.703402
10.71	1.92101	0.435511	-0.268705	0.704216
10.72	1.92417	0.436582	-0.268709	0.705291
10.73	1.93404	0.437647	-0.268722	0.706369
10.74	1.9379	0.438497	-0.268718	0.707215
10.75	1.94246	0.439454	-0.268695	0.708149
10.76	1.95255	0.440552	-0.268696	0.709248
10.77	1.96276	0.441596	-0.268729	0.710325
10.78	1.97644	0.442741	-0.268788	0.711529
10.79	1.98774	0.444032	-0.269054	0.713086
10.8	1.98603	0.445283	-0.271247	0.71653
10.81	1.98795	0.446484	-0.281515	0.727999
10.82	1.99967	0.447569	-0.296328	0.743897
10.83	2.00645	0.448586	-0.298898	0.747484
10.84	2.01019	0.449716	-0.294247	0.743963
10.85	2.02541	0.450877	-0.295456	0.746333
10.86	2.03955	0.451869	-0.296843	0.748712
10.87	2.03905	0.452767	-0.295381	0.748148
10.88	2.04157	0.453927	-0.295615	0.749542
10.89	2.05095	0.455165	-0.296225	0.75139
10.9	2.0579	0.456032	-0.295695	0.751727
10.91	2.06598	0.456868	-0.295707	0.752575
10.92	2.07224	0.457813	-0.295992	0.753805
10.93	2.07234	0.458604	-0.295821	0.754425
10.94	2.0755	0.459363	-0.29576	0.755123
10.95	2.08282	0.460205	-0.295856	0.756061
10.96	2.08322	0.461149	-0.295829	0.756978
10.97	2.08287	0.462153	-0.295812	0.757965
10.98	2.09404	0.463041	-0.295816	0.758857
10.99	2.10562	0.46403	-0.295781	0.759811
11	2.11017	0.465275	-0.29578	0.761055
11.01	2.11841	0.466286	-0.295788	0.762074
11.02	2.12842	0.467177	-0.29576	0.762937
11.03	2.1346	0.468465	-0.295758	0.764223
11.04	2.13918	0.469757	-0.295786	0.765543
11.05	2.14416	0.470736	-0.295788	0.766524
11.06	2.15023	0.471809	-0.295758	0.767567
11.07	2.16077	0.472945	-0.295735	0.76868
11.08	2.17063	0.473795	-0.295757	0.769552
11.09	2.1702	0.47477	-0.295781	0.770551
11.1	2.17306	0.475951	-0.295764	0.771715
11.11	2.18411	0.476832	-0.295754	0.772586
11.12	2.19075	0.477714	-0.295777	0.773491
11.13	2.19519	0.478824	-0.295812	0.774636
11.14	2.20139	0.479714	-0.295886	0.7756
11.15	2.20519	0.480491	-0.296033	0.776524
11.16	2.21115	0.481345	-0.296284	0.777629
11.17	2.21859	0.482142	-0.2976	0.779742
11.18	2.22155	0.482968	-0.304798	0.787766
11.19	2.22674	0.483827	-0.317416	0.801243
11.2	2.23561	0.484733	-0.321446	0.806179
11.21	2.24513	0.485865	-0.317523	0.803388
11.22	2.25334	0.487044	-0.317816	0.80486
11.23	2.25966	0.487998	-0.319393	0.807391
11.24	2.26877	0.489079	-0.318262	0.807341
11.25	2.27912	0.490361	-0.31817	0.808531
11.26	2.28482	0.491448	-0.318815	0.810263
11.27	2.2883	0.49247	-0.31845	0.81092
11.28	2.29366	0.493773	-0.318335	0.812108
11.29	2.29995	0.494944	-0.318579	0.813523
11.3	2.30806	0.495814	-0.318475	0.814289
11.31	2.32241	0.496878	-0.318415	0.815293
11.32	2.33014	0.497948	-0.318493	0.816441
11.33	2.32481	0.498826	-0.318459	0.817285
11.34	2.32821	0.499952	-0.318433	0.818385
11.35	2.34252	0.501077	-0.318463	0.81954
11.36	2.35163	0.501955	-0.318451	0.820406
11.37	2.35763	0.502932	-0.318436	0.821368
11.38	2.36419	0.503919	-0.318438	0.822357
11.39	2.36397	0.504722	-0.318439	0.823161
11.4	2.36414	0.505504	-0.318437	0.823941
11.41	2.37059	0.506362	-0.318423	0.824785
11.42	2.37591	0.507152	-0.318419	0.825571
11.43	2.38107	0.50791	-0.318426	0.826336
11.44	2.38816	0.508722	-0.318423	0.827145
11.45	2.38904	0.509505	-0.318423	0.827928
11.46	2.38979	0.510464	-0.318415	0.828879
11.47	2.39636	0.511548	-0.318401	0.829949
11.48	2.40186	0.51243	-0.3184	0.83083
11.49	2.41021	0.513305	-0.318421	0.831726
11.5	2.42133	0.514402	-0.318429	0.832831
11.51	2.43023	0.515497	-0.318413	0.83391
11.52	2.43861	0.516332	-0.318427	0.834759
11.53	2.44521	0.517312	-0.318486	0.835798
11.54	2.44824	0.518493	-0.318688	0.837181
11.55	2.45238	0.519557	-0.320711	0.840268
11.56	2.46235	0.520804	-0.331199	0.852003
11.57	2.47372	0.522152	-0.346989	0.869141
11.58	2.4843	0.523264	-0.349995	0.873259
11.59	2.49451	0.524452	-0.344977	0.869429
11.6	2.49868	0.525634	-0.346188	0.871822
11.61	2.49995	0.526614	-0.347742	0.874356
11.62	2.50673	0.527773	-0.346159	0.873932
11.63	2.5168	0.529053	-0.346354	0.875407
11.64	2.52437	0.529946	-0.347038	0.876984
11.65	2.5311	0.530714	-0.346492	0.877206
11.66	2.54005	0.531854	-0.346469	0.878323
11.67	2.55062	0.532769	-0.346744	0.879513
11.68	2.55277	0.533339	-0.346566	0.879905
11.69	2.54991	0.534244	-0.346526	0.88077
11.7	2.55468	0.535198	-0.34663	0.881828
11.71	2.56101	0.535982	-0.346581	0.882563
11.72	2.56865	0.53703	-0.346566	0.883596
11.73	2.58156	0.538043	-0.346603	0.884646
11.74	2.58863	0.538853	-0.346577	0.88543
11.75	2.59109	0.539955	-0.346549	0.886504
11.76	2.59827	0.541137	-0.346551	0.887688
11.77	2.60352	0.542056	-0.346551	0.888607
11.78	2.60734	0.543138	-0.346563	0.889701
11.79	2.62383	0.544402	-0.346556	0.890958
11.8	2.64154	0.545486	-0.346528	0.892014
11.81	2.64159	0.54661	-0.346543	0.893153
11.82	2.64159	0.547745	-0.34657	0.894315
11.83	2.65679	0.548658	-0.346557	0.895215
11.84	2.67128	0.54976	-0.346541	0.896301
11.85	2.67922	0.550948	-0.346551	0.897499
11.86	2.6845	0.551734	-0.346543	0.898277
11.87	2.68757	0.552562	-0.346523	0.899085
11.88	2.69431	0.553608	-0.346533	0.900141
11.89	2.69833	0.554417	-0.346548	0.900965
11.9	2.69736	0.555291	-0.346553	0.901844
11.91	2.70426	0.556365	-0.346558	0.902923
11.92	2.71217	0.557187	-0.346574	0.903761
11.93	2.71304	0.558062	-0.346628	0.90469
11.94	2.71911	0.559223	-0.346724	0.905947
11.95	2.73081	0.560247	-0.346884	0.907131
11.96	2.73923	0.561185	-0.347503	0.908688
11.97	2.74667	0.56227	-0.352527	0.914797
11.98	2.75282	0.563269	-0.367528	0.930797
11.99	2.75751	0.564195	-0.379272	0.943467
12	2.76672	0.565311	-0.376263	0.941574
12.01	2.77501	0.566438	-0.37353	0.939968
12.02	2.7778	0.567536	-0.376222	0.943758
12.03	2.78594	0.56876	-0.375863	0.944623
12.04	2.79682	0.569903	-0.37472	0.944623
12.05	2.80338	0.570918	-0.375596	0.946514
12.06	2.80804	0.572002	-0.375587	0.947589
12.07	2.81367	0.573122	-0.375134	0.948256
12.08	2.821	0.574055	-0.375438	0.949493
12.09	2.82665	0.57489	-0.37546	0.95035
12.1	2.83262	0.575873	-0.375277	0.95115
12.11	2.84353	0.576891	-0.375397	0.952288
12.12	2.85256	0.577803	-0.375409	0.953212
12.13	2.85686	0.578615	-0.375328	0.953943
12.14	2.86152	0.57946	-0.375375	0.954835
12.15	2.86924	0.580385	-0.375381	0.955766
12.16	2.87831	0.581312	-0.375325	0.956637
12.17	2.88442	0.582213	-0.375322	0.957535
12.18	2.88531	0.583144	-0.375319	0.958463
12.19	2.89264	0.584147	-0.375307	0.959454
12.2	2.90519	0.585093	-0.375312	0.960405
12.21	2.90852	0.585969	-0.37532	0.961289
12.22	2.91137	0.587062	-0.375339	0.962401
12.23	2.92304	0.588076	-0.375349	0.963425
12.24	2.9319	0.588959	-0.37533	0.964289
12.25	2.93248	0.590179	-0.375314	0.965493
12.26	2.94084	0.591458	-0.375304	0.966762
12.27	2.96022	0.592503	-0.375305	0.967808
12.28	2.97128	0.593721	-0.375311	0.969032
12.29	2.97645	0.595063	-0.375308	0.970371
12.3	2.98377	0.596113	-0.375302	0.971415
12.31	2.98921	0.59708	-0.375317	0.972397
12.32	2.99559	0.598192	-0.37541	0.973602
12.33	3.00554	0.59927	-0.375535	0.974805
12.34	3.0127	0.600344	-0.375647	0.975991
12.35	3.01495	0.601479	-0.375904	0.977383
12.36	3.02079	0.602414	-0.378549	0.980963
12.37	3.03449	0.603322	-0.391179	0.994501
12.38	3.04515	0.604457	-0.40771	1.01217
12.39	3.04684	0.605462	-0.408953	1.01441
12.4	3.05138	0.606335	-0.403757	1.01009
12.41	3.05994	0.607442	-0.405775	1.01322
12.42	3.06258	0.608531	-0.406973	1.0155
12.43	3.06359	0.609394	-0.405258	1.01465
12.44	3.06633	0.610269	-0.405719	1.01599
12.45	3.06921	0.611084	-0.406249	1.01733
12.46	3.07657	0.61184	-0.405646	1.01749
12.47	3.08246	0.612724	-0.405743	1.01847
12.48	3.08446	0.61353	-0.405959	1.01949
12.49	3.09218	0.614417	-0.405768	1.02018
12.5	3.10439	0.615657	-0.405803	1.02146
12.51	3.11332	0.616781	-0.40588	1.02266
12.52	3.11798	0.617727	-0.405782	1.02351
12.53	3.12214	0.618816	-0.405781	1.0246
12.54	3.12927	0.61993	-0.405831	1.02576
12.55	3.13637	0.6208	-0.405779	1.02658
12.56	3.14302	0.621721	-0.405758	1.02748
12.57	3.1495	0.62275	-0.405792	1.02854
12.58	3.15445	0.623594	-0.405794	1.02939
12.59	3.1618	0.624679	-0.405786	1.03046
12.6	3.16718	0.625966	-0.405772	1.03174
12.61	3.16795	0.62701	-0.405738	1.03275
12.62	3.17833	0.62809	-0.405741	1.03383
12.63	3.19142	0.629208	-0.405761	1.03497
12.64	3.19552	0.630102	-0.405735	1.03584
12.65	3.20336	0.631056	-0.405723	1.03678
12.66	3.21512	0.632237	-0.405762	1.038
12.67	3.22256	0.63329	-0.405772	1.03906
12.68	3.22955	0.634219	-0.40575	1.03997
12.69	3.23965	0.635292	-0.405752	1.04104
12.7	3.24609	0.636312	-0.40576	1.04207
12.71	3.24904	0.637036	-0.40574	1.04278
12.72	3.24898	0.637822	-0.405715	1.04354
12.73	3.25194	0.638784	-0.405727	1.04451
12.74	3.26481	0.639598	-0.405743	1.04534
12.75	3.27483	0.640516	-0.40573	1.04625
12.76	3.27813	0.641607	-0.405728	1.04734
12.77	3.28638	0.642629	-0.405754	1.04838
12.78	3.29873	0.643602	-0.405775	1.04938
12.79	3.30523	0.644767	-0.405765	1.05053
12.8	3.30548	0.64602	-0.405784	1.0518
12.81	3.31158	0.647008	-0.405972	1.05298
12.82	3.3253	0.647997	-0.407249	1.05525
12.83	3.33108	0.649178	-0.415853	1.06503
12.84	3.33548	0.650154	-0.433161	1.08332
12.85	3.34401	0.651014	-0.440024	1.09104
12.86	3.34729	0.652084	-0.434584	1.08667
12.87	3.35416	0.653103	-0.434422	1.08752
12.88	3.36711	0.653948	-0.436888	1.09084
12.89	3.3688	0.654926	-0.435429	1.09035
12.9	3.36571	0.65593	-0.435082	1.09101
12.91	3.3739	0.656733	-0.436038	1.09277
12.92	3.38081	0.657661	-0.435605	1.09327
12.93	3.37914	0.658587	-0.435372	1.09396
12.94	3.38312	0.659363	-0.435695	1.09506
12.95	3.3948	0.660317	-0.435561	1.09588
12.96	3.39842	0.661278	-0.435473	1.09675
12.97	3.39964	0.66203	-0.435611	1.09764
12.98	3.41431	0.662868	-0.43557	1.09844
12.99	3.42975	0.664	-0.435514	1.09951
13	3.42918	0.665012	-0.435562	1.10057
13.01	3.42981	0.66592	-0.435565	1.10149
13.02	3.44133	0.667167	-0.435525	1.10269
13.03	3.45168	0.668428	-0.435501	1.10393
13.04	3.46191	0.669594	-0.435496	1.10509
13.05	3.47225	0.670914	-0.435492	1.10641
13.06	3.47804	0.672071	-0.435476	1.10755
13.07	3.48161	0.673082	-0.435492	1.10857
13.08	3.48283	0.674258	-0.435526	1.10978
13.09	3.48706	0.675289	-0.435518	1.11081
13.1	3.49791	0.676179	-0.435498	1.11168
13.11	3.50872	0.677292	-0.435489	1.11278
13.12	3.51328	0.678444	-0.435499	1.11394
13.13	3.51804	0.679407	-0.435518	1.11492
13.14	3.52704	0.680412	-0.435501	1.11591
13.15	3.53638	0.681468	-0.435475	1.11694
13.16	3.54681	0.682415	-0.435482	1.1179
13.17	3.5574	0.683415	-0.435495	1.11891
13.18	3.56367	0.684475	-0.43549	1.11997
13.19	3.56733	0.685423	-0.435491	1.12091
13.2	3.57314	0.686242	-0.435487	1.12173
13.21	3.57363	0.687089	-0.43549	1.12258
13.22	3.57547	0.688085	-0.435519	1.1236
13.23	3.59131	0.68895	-0.435521	1.12447
13.24	3.60187	0.689749	-0.435519	1.12527
13.25	3.60179	0.69087	-0.43555	1.12642
13.26	3.60706	0.691981	-0.4356	1.12758
13.27	3.61425	0.692891	-0.435703	1.12859
13.28	3.61994	0.693839	-0.436203	1.13004
13.29	3.62603	0.694788	-0.441315	1.1361
13.3	3.63234	0.69568	-0.458489	1.15417
13.31	3.64056	0.696582	-0.473424	1.17001
13.32	3.64999	0.697374	-0.470424	1.1678
13.33	3.65623	0.698212	-0.466594	1.16481
13.34	3.65556	0.699393	-0.469817	1.16921
13.35	3.65496	0.700467	-0.46965	1.17012
13.36	3.65806	0.701093	-0.468118	1.16921
13.37	3.66417	0.701957	-0.469174	1.17113
13.38	3.67271	0.703151	-0.469304	1.17245
13.39	3.68061	0.703982	-0.468697	1.17268
13.4	3.68354	0.704789	-0.468995	1.17378
13.41	3.68614	0.706036	-0.469062	1.1751
13.42	3.69449	0.707052	-0.468857	1.17591
13.43	3.70335	0.70792	-0.468961	1.17688
13.44	3.7078	0.709047	-0.468976	1.17802
13.45	3.71623	0.709909	-0.468881	1.17879
13.46	3.72801	0.710764	-0.468912	1.17968
13.47	3.73667	0.711981	-0.468921	1.1809
13.48	3.74466	0.7131	-0.468887	1.18199
13.49	3.74737	0.714143	-0.468899	1.18304
13.5	3.74968	0.715406	-0.468897	1.1843
13.51	3.75915	0.716672	-0.46888	1.18555
13.52	3.76912	0.717783	-0.468882	1.18667
13.53	3.77733	0.718922	-0.468887	1.18781
13.54	3.78263	0.720009	-0.468895	1.1889
13.55	3.78719	0.720912	-0.468891	1.1898
13.56	3.79708	0.721787	-0.46887	1.19066
13.57	3.80744	0.722698	-0.468855	1.19155
13.58	3.81541	0.723646	-0.46885	1.1925
13.59	3.82084	0.724648	-0.468855	1.1935
13.6	3.82438	0.725694	-0.468864	1.19456
13.61	3.8285	0.7267	-0.468868	1.19557
13.62	3.83264	0.727664	-0.468861	1.19653
13.63	3.83982	0.728658	-0.468844	1.1975
13.64	3.84645	0.729513	-0.468839	1.19835
13.65	3.85321	0.730412	-0.468835	1.19925
13.66	3.86516	0.731523	-0.46883	1.20035
13.67	3.87349	0.732474	-0.468844	1.20132
13.68	3.87986	0.733364	-0.468852	1.20222
13.69	3.88943	0.734402	-0.468838	1.20324
13.7	3.89725	0.735347	-0.468832	1.20418
13.71	3.90438	0.736271	-0.468846	1.20512
13.72	3.91416	0.737373	-0.468836	1.20621
13.73	3.91928	0.738468	-0.468818	1.20729
13.74	3.92262	0.73943	-0.468838	1.20827
13.75	3.93302	0.740483	-0.468842	1.20932
13.76	3.93792	0.741553	-0.468817	1.21037
13.77	3.93289	0.742537	-0.468828	1.21137
13.78	3.93708	0.743632	-0.468844	1.21248
13.79	3.94925	0.744653	-0.468837	1.21349
13.8	3.95528	0.745443	-0.468845	1.21429
13.81	3.95742	0.746411	-0.468873	1.21528
13.82	3.96127	0.747654	-0.468904	1.21656
13.83	3.96665	0.748672	-0.468961	1.21763
13.84	3.97344	0.749542	-0.469107	1.21865
13.85	3.97813	0.750671	-0.469406	1.22008
13.86	3.98217	0.751722	-0.471678	1.2234
13.87	3.99015	0.752636	-0.484658	1.23729
13.88	3.99685	0.753873	-0.505321	1.25919
13.89	4.00495	0.755093	-0.509736	1.26483
13.9	4.01024	0.756133	-0.503061	1.25919
13.91	4.01113	0.757303	-0.504478	1.26178
13.92	4.01877	0.758487	-0.506648	1.26514
13.93	4.03009	0.759596	-0.504606	1.2642
13.94	4.036	0.760753	-0.504796	1.26555
13.95	4.04026	0.761874	-0.505691	1.26757
13.96	4.05241	0.762911	-0.504982	1.26789
13.97	4.06755	0.763993	-0.504947	1.26894
13.98	4.07433	0.765043	-0.505297	1.27034
13.99	4.07637	0.765996	-0.505058	1.27105
14	4.082	0.767124	-0.505036	1.27216
14.01	4.09074	0.768179	-0.505169	1.27335
14.02	4.10319	0.768981	-0.505052	1.27403
14.03	4.11365	0.76993	-0.505023	1.27495
14.04	4.11275	0.7709	-0.505105	1.276
14.05	4.11173	0.771826	-0.505078	1.2769
14.06	4.1199	0.772797	-0.505045	1.27784
14.07	4.12847	0.773714	-0.505062	1.27878
14.08	4.13274	0.774606	-0.505063	1.27967
14.09	4.13809	0.775475	-0.505047	1.28052
14.1	4.14523	0.776513	-0.505031	1.28154
14.11	4.15239	0.777579	-0.505028	1.28261
14.12	4.15588	0.778419	-0.505029	1.28345
14.13	4.16133	0.77925	-0.505013	1.28426
14.14	4.17138	0.780088	-0.505006	1.28509
14.15	4.17472	0.780861	-0.50502	1.28588
14.16	4.17673	0.781752	-0.505028	1.28678
14.17	4.18507	0.782639	-0.505017	1.28766
14.18	4.19557	0.78342	-0.505018	1.28844
14.19	4.2039	0.784364	-0.505021	1.28938
14.2	4.20424	0.785348	-0.505005	1.29035
14.21	4.2058	0.786171	-0.505007	1.29118
14.22	4.21778	0.787194	-0.505018	1.29221
14.23	4.22759	0.78827	-0.505001	1.29327
14.24	4.23131	0.789138	-0.504969	1.29411
14.25	4.23224	0.790327	-0.504957	1.29528
14.26	4.23382	0.791557	-0.504969	1.29653
14.27	4.24391	0.792493	-0.504982	1.29748
14.28	4.25564	0.793656	-0.50497	1.29863
14.29	4.26065	0.795003	-0.504959	1.29996
14.3	4.2606	0.795987	-0.504984	1.30097
14.31	4.26594	0.796958	-0.504995	1.30195
14.32	4.27727	0.798233	-0.504969	1.3032
14.33	4.28541	0.799271	-0.504968	1.30424
14.34	4.28895	0.800233	-0.504972	1.30521
14.35	4.2908	0.801508	-0.504958	1.30647
14.36	4.29439	0.802447	-0.504978	1.30743
14.37	4.29889	0.803235	-0.505002	1.30824
14.38	4.30583	0.804309	-0.504985	1.30929
14.39	4.31423	0.80516	-0.504968	1.31013
14.4	4.31982	0.80597	-0.504983	1.31095
14.41	4.32628	0.806998	-0.504981	1.31198
14.42	4.33206	0.807804	-0.504977	1.31278
14.43	4.33296	0.808475	-0.504997	1.31347
14.44	4.33565	0.809455	-0.505004	1.31446
14.45	4.34284	0.810414	-0.504997	1.31541
14.46	4.35019	0.81122	-0.504994	1.31621
14.47	4.3602	0.812247	-0.505001	1.31725
14.48	4.36755	0.813233	-0.505016	1.31825
14.49	4.36611	0.814054	-0.505023	1.31908
14.5	4.36723	0.815105	-0.505036	1.32014
14.51	4.37749	0.816172	-0.505065	1.32124
14.52	4.38907	0.81714	-0.505174	1.32231
14.53	4.39613	0.81832	-0.507632	1.32595
14.54	4.40311	0.819512	-0.522046	1.34156
14.55	4.41192	0.820482	-0.543507	1.36399
14.56	4.42029	0.821599	-0.546781	1.36838
14.57	4.4307	0.822887	-0.539824	1.36271
14.58	4.43598	0.823915	-0.541826	1.36574
14.59	4.44039	0.824908	-0.543791	1.3687
14.6	4.45425	0.826163	-0.541571	1.36773
14.61	4.46598	0.827295	-0.541986	1.36928
14.62	4.46955	0.828233	-0.54286	1.37109
14.63	4.4725	0.829194	-0.54209	1.37128
14.64	4.47081	0.830084	-0.542116	1.3722
14.65	4.47244	0.830957	-0.542435	1.37339
14.66	4.48558	0.831998	-0.542189	1.37419
14.67	4.49353	0.832972	-0.542209	1.37518
14.68	4.49578	0.833858	-0.54232	1.37618
14.69	4.50432	0.834901	-0.542196	1.3771
14.7	4.51543	0.835848	-0.54221	1.37806
14.71	4.52375	0.836685	-0.542286	1.37897
14.72	4.52884	0.837833	-0.542227	1.38006
14.73	4.52696	0.838989	-0.542195	1.38118
14.74	4.52706	0.84005	-0.542211	1.38226
14.75	4.53761	0.841279	-0.542192	1.38347
14.76	4.54166	0.842341	-0.542184	1.38453
14.77	4.54219	0.843261	-0.542187	1.38545
14.78	4.55642	0.844543	-0.542167	1.38671
14.79	4.56783	0.845936	-0.542161	1.3881
14.8	4.56686	0.846918	-0.542166	1.38908
14.81	4.57127	0.847835	-0.542157	1.38999
14.82	4.58122	0.848997	-0.542159	1.39116
14.83	4.5856	0.850041	-0.54216	1.3922
14.84	4.5905	0.851003	-0.542157	1.39316
14.85	4.59849	0.852005	-0.542164	1.39417
14.86	4.5998	0.852917	-0.542158	1.39508
14.87	4.59983	0.853911	-0.542145	1.39606
14.88	4.60853	0.854876	-0.54216	1.39704
14.89	4.61665	0.855606	-0.542182	1.39779
14.9	4.61937	0.856375	-0.542164	1.39854
14.91	4.62327	0.857223	-0.542132	1.39935
14.92	4.62651	0.857978	-0.542127	1.4001
14.93	4.62813	0.858828	-0.542121	1.40095
14.94	4.63101	0.859855	-0.542129	1.40198
14.95	4.63443	0.86079	-0.542142	1.40293
14.96	4.6383	0.861751	-0.542124	1.40387
14.97	4.64397	0.862923	-0.542113	1.40504
14.98	4.65032	0.863997	-0.54212	1.40612
14.99	4.65896	0.865004	-0.542115	1.40712
15	4.66707	0.866227	-0.542111	1.40834
15.01	4.66969	0.86744	-0.542121	1.40956
15.02	4.67191	0.868413	-0.54213	1.41054
15.03	4.676	0.86944	-0.542121	1.41156
15.04	4.68277	0.870622	-0.542112	1.41273
15.05	4.69203	0.871692	-0.542117	1.41381
15.06	4.70162	0.87271	-0.542104	1.41481
15.07	4.70791	0.873812	-0.542085	1.4159
15.08	4.70958	0.874708	-0.542098	1.41681
15.09	4.70967	0.875581	-0.542112	1.41769
15.1	4.71422	0.876547	-0.542097	1.41864
15.11	4.72438	0.877252	-0.542096	1.41935
15.12	4.73228	0.878031	-0.542114	1.42014
15.13	4.73483	0.879114	-0.542114	1.42123
15.14	4.73827	0.87997	-0.542103	1.42207
15.15	4.73987	0.880746	-0.542107	1.42285
15.16	4.73936	0.881829	-0.542112	1.42394
15.17	4.7398	0.882663	-0.542116	1.42478
15.18	4.74314	0.883293	-0.542114	1.42541
15.19	4.74917	0.884367	-0.542117	1.42648
15.2	4.75207	0.885458	-0.542134	1.42759
15.21	4.75424	0.886355	-0.542127	1.42848
15.22	4.76282	0.887484	-0.5421	1.42958
15.23	4.77034	0.888543	-0.542106	1.43065
15.24	4.77182	0.889409	-0.54213	1.43154
15.25	4.77844	0.890547	-0.542119	1.43267
15.26	4.78809	0.891786	-0.542092	1.43388
15.27	4.79339	0.892881	-0.542109	1.43499
15.28	4.80182	0.893976	-0.542174	1.43615
15.29	4.81252	0.895131	-0.542821	1.43795
15.3	4.82068	0.896323	-0.549529	1.44585
15.31	4.82781	0.897441	-0.568468	1.46591
15.32	4.83191	0.898349	-0.581443	1.47979
15.33	4.83539	0.899152	-0.576728	1.47588
15.34	4.84069	0.900095	-0.574113	1.47421
15.35	4.84379	0.901094	-0.577506	1.4786
15.36	4.84481	0.901941	-0.576669	1.47861
15.37	4.84527	0.902848	-0.575485	1.47833
15.38	4.84523	0.903961	-0.576675	1.48064
15.39	4.8518	0.904914	-0.576537	1.48145
15.4	4.85872	0.905794	-0.576008	1.4818
15.41	4.85846	0.906926	-0.576377	1.4833
15.42	4.86291	0.907995	-0.576366	1.48436
15.43	4.87295	0.908957	-0.576166	1.48512
15.44	4.8832	0.910145	-0.576284	1.48643
15.45	4.88866	0.91128	-0.576291	1.48757
15.46	4.88937	0.912272	-0.57623	1.4885
15.47	4.89355	0.913515	-0.576277	1.48979
15.48	4.90198	0.914668	-0.576269	1.49094
15.49	4.90551	0.91568	-0.576225	1.4919
15.5	4.90585	0.916956	-0.576233	1.49319
15.51	4.91253	0.918044	-0.576228	1.49427
15.52	4.91389	0.91887	-0.576204	1.49507
15.53	4.91267	0.919856	-0.576204	1.49606
15.54	4.92242	0.920833	-0.57622	1.49705
15.55	4.93011	0.921626	-0.576224	1.49785
15.56	4.93211	0.922509	-0.576205	1.49871
15.57	4.93746	0.923475	-0.576197	1.49967
15.58	4.94132	0.924165	-0.576205	1.50037
15.59	4.94089	0.924884	-0.576215	1.5011
15.6	4.94208	0.925885	-0.57621	1.50209
15.61	4.94696	0.926789	-0.576186	1.50297
15.62	4.95166	0.927674	-0.576187	1.50386
15.63	4.95245	0.928613	-0.576204	1.50482
15.64	4.95309	0.929421	-0.576188	1.50561
15.65	4.9586	0.930333	-0.576182	1.50651
15.66	4.96664	0.931482	-0.576196	1.50768
15.67	4.97281	0.932434	-0.576193	1.50863
15.68	4.97178	0.933261	-0.576184	1.50944
15.69	4.97046	0.934294	-0.576183	1.51048
15.7	4.97639	0.935247	-0.576174	1.51142
15.71	4.98496	0.936186	-0.576174	1.51236
15.72	4.99128	0.937314	-0.576175	1.51349
15.73	4.99786	0.93825	-0.576154	1.5144
15.74	5.00612	0.939133	-0.576132	1.51526
15.75	5.01492	0.940317	-0.576148	1.51647
15.76	5.01777	0.941388	-0.576183	1.51757
15.77	5.01663	0.942249	-0.576181	1.51843
15.78	5.025	0.943427	-0.576157	1.51958
15.79	5.03171	0.944627	-0.576155	1.52078
15.8	5.03079	0.945419	-0.576148	1.52157
15.81	5.03528	0.946399	-0.576154	1.52255
15.82	5.04299	0.947544	-0.576185	1.52373
15.83	5.04429	0.948469	-0.576177	1.52465
15.84	5.04664	0.949523	-0.576149	1.52567
15.85	5.05734	0.950609	-0.57616	1.52677
15.86	5.06365	0.951638	-0.576175	1.52781
15.87	5.064	0.952842	-0.576165	1.52901
15.88	5.06844	0.953823	-0.576154	1.52998
15.89	5.07305	0.954542	-0.57614	1.53068
15.9	5.07334	0.955657	-0.576138	1.5318
15.91	5.0799	0.95689	-0.576152	1.53304
15.92	5.09208	0.95764	-0.576142	1.53378
15.93	5.09686	0.958521	-0.57614	1.53466
15.94	5.09436	0.959766	-0.576155	1.53592
15.95	5.09382	0.960736	-0.576136	1.53687
15.96	5.10282	0.961772	-0.576118	1.53789
15.97	5.11379	0.963129	-0.576146	1.53927
15.98	5.11624	0.964191	-0.576168	1.54036
15.99	5.12075	0.965237	-0.576162	1.5414
16	5.1248	0.966544	-0.576144	1.54269
16.01	5.12355	0.967564	-0.576121	1.54368
16.02	5.12786	0.968466	-0.576128	1.54459
16.03	5.13346	0.969691	-0.576144	1.54583
16.04	5.13493	0.970788	-0.576144	1.54693
16.05	5.13321	0.971607	-0.576143	1.54775
16.06	5.13168	0.972773	-0.576134	1.54891
16.07	5.13842	0.973884	-0.576134	1.55002
16.08	5.14679	0.97462	-0.576157	1.55078
16.09	5.14916	0.975739	-0.576179	1.55192
16.1	5.15308	0.977008	-0.57618	1.55319
16.11	5.15533	0.97786	-0.576171	1.55403
16.12	5.1507	0.978832	-0.576164	1.555
16.13	5.15524	0.98004	-0.576157	1.5562
16.14	5.167	0.981042	-0.576161	1.5572
16.15	5.16898	0.981965	-0.576177	1.55814
16.16	5.16773	0.982971	-0.576173	1.55914
16.17	5.16908	0.983844	-0.576169	1.56001
16.18	5.16952	0.984882	-0.576182	1.56106
16.19	5.17113	0.986144	-0.576194	1.56234
16.2	5.17253	0.987072	-0.576193	1.56326
16.21	5.17414	0.987793	-0.576201	1.56399
16.22	5.17554	0.988658	-0.576203	1.56486
16.23	5.17236	0.989473	-0.576187	1.56566
16.24	5.17078	0.990311	-0.576179	1.56649
16.25	5.17507	0.991319	-0.576191	1.56751
16.26	5.17909	0.992163	-0.576202	1.56837
16.27	5.18113	0.992824	-0.576195	1.56902
16.28	5.18355	0.993728	-0.576205	1.56993
16.29	5.18572	0.994791	-0.576222	1.57101
16.3	5.19057	0.995684	-0.576194	1.57188
16.31	5.20161	0.996746	-0.576168	1.57291
16.32	5.20933	0.998005	-0.576179	1.57418
16.33	5.20943	0.998951	-0.576168	1.57512
16.34	5.21283	0.999983	-0.576149	1.57613
16.35	5.21911	1.00115	-0.576178	1.57733
16.36	5.21954	1.00202	-0.576202	1.57822
16.37	5.2226	1.003	-0.576186	1.57918
16.38	5.23066	1.00413	-0.576189	1.58031
16.39	5.2285	1.0051	-0.576186	1.58128
16.4	5.22474	1.00613	-0.576169	1.5823
16.41	5.23333	1.00739	-0.576186	1.58358
16.42	5.24076	1.00853	-0.576201	1.58473
16.43	5.2428	1.00953	-0.576198	1.58573
16.44	5.24891	1.01062	-0.576192	1.58682
16.45	5.2569	1.01163	-0.576176	1.5878
16.46	5.2593	1.01256	-0.576179	1.58874
16.47	5.25678	1.01367	-0.576194	1.58987
16.48	5.25954	1.01464	-0.576191	1.59083
16.49	5.26711	1.01547	-0.576208	1.59167
16.5	5.27059	1.01664	-0.577481	1.59412
16.51	5.27505	1.01782	-0.589585	1.6074
16.52	5.28093	1.01857	-0.615667	1.63424
16.53	5.28085	1.01944	-0.626579	1.64602
16.54	5.2815	1.02055	-0.618291	1.63884
16.55	5.28577	1.02137	-0.617853	1.63923
16.56	5.2854	1.02224	-0.621729	1.64397
16.57	5.2862	1.02324	-0.61956	1.6428
16.58	5.29422	1.02399	-0.618985	1.64297
16.59	5.29956	1.02492	-0.620441	1.64536
16.6	5.2946	1.02598	-0.619776	1.64576
16.61	5.29038	1.02683	-0.619454	1.64629
16.62	5.29986	1.02792	-0.619987	1.6479
16.63	5.31397	1.02918	-0.61978	1.64896
16.64	5.31778	1.03013	-0.619643	1.64978
16.65	5.31304	1.0311	-0.619817	1.65092
16.66	5.31718	1.03224	-0.619729	1.65197
16.67	5.32577	1.03316	-0.619681	1.65284
16.68	5.32605	1.0341	-0.61975	1.65385
16.69	5.33313	1.03534	-0.619705	1.65505
16.7	5.34415	1.03643	-0.619674	1.65611
16.71	5.34302	1.03735	-0.61972	1.65706
16.72	5.34425	1.03838	-0.619724	1.6581
16.73	5.3536	1.03944	-0.619711	1.65915
16.74	5.35289	1.04051	-0.619704	1.66021
16.75	5.35007	1.04157	-0.619682	1.66126
16.76	5.35203	1.04253	-0.619676	1.66221
16.77	5.35218	1.04358	-0.619674	1.66325
16.78	5.3576	1.04468	-0.619666	1.66435
16.79	5.36806	1.04554	-0.619672	1.66521
16.8	5.37458	1.04633	-0.61968	1.66601
16.81	5.37741	1.04743	-0.619685	1.66711
16.82	5.38139	1.04846	-0.61967	1.66813
16.83	5.38471	1.04931	-0.619649	1.66896
16.84	5.38774	1.05037	-0.619641	1.67001
16.85	5.39514	1.05154	-0.619637	1.67117
16.86	5.40193	1.0525	-0.619626	1.67213
16.87	5.40377	1.05345	-0.619624	1.67307
16.88	5.40545	1.05461	-0.619628	1.67423
16.89	5.40865	1.05564	-0.619634	1.67527
16.9	5.41273	1.05663	-0.619644	1.67627
16.91	5.41577	1.05783	-0.619636	1.67746
16.92	5.41885	1.05886	-0.619629	1.67849
16.93	5.42668	1.05977	-0.619626	1.6794
16.94	5.43592	1.06083	-0.619618	1.68045
16.95	5.44127	1.06187	-0.619631	1.6815
16.96	5.43941	1.06282	-0.619629	1.68245
16.97	5.4371	1.06379	-0.619608	1.68339
16.98	5.43744	1.06472	-0.619617	1.68434
16.99	5.4391	1.06548	-0.619629	1.68511
17	5.44472	1.06628	-0.61962	1.6859
17.01	5.44533	1.06714	-0.619617	1.68676
17.02	5.44152	1.06813	-0.619611	1.68774
17.03	5.44564	1.06937	-0.619608	1.68898
17.04	5.45422	1.07039	-0.619615	1.69001
17.05	5.46101	1.07121	-0.619599	1.6908
17.06	5.46346	1.07236	-0.619588	1.69195
17.07	5.46525	1.07348	-0.619605	1.69309
17.08	5.46994	1.07425	-0.619596	1.69385
17.09	5.47013	1.07519	-0.619583	1.69478
17.1	5.4679	1.07629	-0.619607	1.6959
17.11	5.46976	1.0772	-0.619618	1.69682
17.12	5.47316	1.07821	-0.619589	1.69779
17.13	5.47936	1.07931	-0.619584	1.6989
17.14	5.48389	1.08022	-0.619607	1.69982
17.15	5.48338	1.08111	-0.619605	1.70071
17.16	5.48835	1.08202	-0.619606	1.70163
17.17	5.49737	1.08287	-0.61961	1.70248
17.18	5.50031	1.08375	-0.619592	1.70334
17.19	5.49915	1.08476	-0.619573	1.70433
17.2	5.49984	1.0858	-0.619579	1.70538
17.21	5.50591	1.08671	-0.619585	1.7063
17.22	5.51201	1.08767	-0.619573	1.70725
17.23	5.51126	1.08869	-0.619572	1.70826
17.24	5.51266	1.08969	-0.619574	1.70927
17.25	5.52021	1.09083	-0.619558	1.71039
17.26	5.52149	1.09174	-0.619566	1.71131
17.27	5.51657	1.09246	-0.619596	1.71205
17.28	5.51914	1.09359	-0.619585	1.71318
17.29	5.5231	1.09477	-0.619568	1.71434
17.3	5.52101	1.09556	-0.619583	1.71514
17.31	5.52469	1.09652	-0.619588	1.71611
17.32	5.53447	1.09777	-0.61959	1.71736
17.33	5.53818	1.0989	-0.619585	1.71848
17.34	5.53828	1.10007	-0.619572	1.71964
17.35	5.54085	1.10131	-0.619588	1.7209
17.36	5.54708	1.10235	-0.619589	1.72194
17.37	5.55388	1.10347	-0.619554	1.72303
17.38	5.55532	1.10472	-0.619542	1.72427
17.39	5.55676	1.10576	-0.619558	1.72532
17.4	5.56193	1.10685	-0.619569	1.72642
17.41	5.56315	1.108	-0.619576	1.72758
17.42	5.56511	1.10884	-0.619576	1.72842
17.43	5.56778	1.10972	-0.619567	1.72929
17.44	5.56304	1.11075	-0.619562	1.73031
17.45	5.56127	1.11162	-0.619564	1.73118
17.46	5.56627	1.11242	-0.619564	1.73199
17.47	5.56901	1.1134	-0.619561	1.73296
17.48	5.57455	1.11429	-0.619562	1.73385
17.49	5.58073	1.11522	-0.619549	1.73477
17.5	5.58063	1.11641	-0.619542	1.73595
17.51	5.58008	1.11744	-0.619554	1.737
17.52	5.58221	1.11825	-0.619554	1.73781
17.53	5.58247	1.11928	-0.619554	1.73883
17.54	5.58287	1.12035	-0.619566	1.73991
17.55	5.58582	1.12117	-0.619563	1.74074
17.56	5.58736	1.12218	-0.61956	1.74174
17.57	5.58741	1.12345	-0.61956	1.74301
17.58	5.59024	1.1244	-0.619541	1.74395
17.59	5.59667	1.12532	-0.619537	1.74485
17.6	5.60402	1.1266	-0.619537	1.74614
17.61	5.60918	1.12781	-0.61952	1.74733
17.62	5.60674	1.12889	-0.619535	1.74842
17.63	5.60447	1.12992	-0.619553	1.74948
17.64	5.61238	1.13079	-0.619543	1.75033
17.65	5.61639	1.13173	-0.61954	1.75127
17.66	5.61183	1.13277	-0.619551	1.75232
17.67	5.6137	1.13362	-0.619563	1.75318
17.68	5.61833	1.13448	-0.619551	1.75403
17.69	5.62007	1.13553	-0.619549	1.75508
17.7	5.62265	1.13647	-0.619553	1.75602
17.71	5.62467	1.13736	-0.619532	1.75689
17.72	5.62627	1.1386	-0.619535	1.75814
17.73	5.62443	1.13979	-0.619557	1.75934
17.74	5.62103	1.14068	-0.619546	1.76022
17.75	5.62706	1.14177	-0.619533	1.7613
17.76	5.6367	1.14283	-0.619543	1.76237
17.77	5.63806	1.14371	-0.619546	1.76326
17.78	5.64002	1.14477	-0.619535	1.7643
17.79	5.64153	1.14584	-0.619546	1.76539
17.8	5.63773	1.14669	-0.619545	1.76624
17.81	5.63914	1.14748	-0.619504	1.76698
17.82	5.64542	1.14833	-0.619523	1.76785
17.83	5.64096	1.14919	-0.619569	1.76876
17.84	5.63581	1.15019	-0.619539	1.76973
17.85	5.64207	1.15128	-0.619535	1.77082
17.86	5.64626	1.15217	-0.619589	1.77175
17.87	5.64551	1.15314	-0.619612	1.77275
17.88	5.64948	1.15433	-0.619673	1.774
17.89	5.65312	1.15536	-0.619769	1.77512
17.9	5.65374	1.15626	-0.619812	1.77607
17.91	5.65284	1.15735	-0.619888	1.77724
17.92	5.65497	1.15843	-0.619972	1.77841
17.93	5.66185	1.15933	-0.619989	1.77932
17.94	5.66739	1.16039	-0.620053	1.78045
17.95	5.677	1.16136	-0.620163	1.78153
17.96	5.68429	1.16214	-0.620226	1.78237
17.97	5.67974	1.16314	-0.620961	1.7841
17.98	5.6765	1.16417	-0.628358	1.79253
17.99	5.68139	1.16512	-0.646593	1.81172
18	5.68701	1.16618	-0.656673	1.82285
18.01	5.69208	1.16724	-0.651447	1.81868
18.02	5.69834	1.16824	-0.650034	1.81827
18.03	5.70337	1.1693	-0.653061	1.82236
18.04	5.70848	1.17034	-0.65189	1.82223
18.05	5.7122	1.17135	-0.651109	1.82245
18.06	5.7107	1.1725	-0.652186	1.82468
18.07	5.71507	1.17366	-0.651865	1.82553
18.08	5.72445	1.17456	-0.651507	1.82606
18.09	5.72539	1.17558	-0.651883	1.82747
18.1	5.72251	1.17675	-0.651779	1.82853
18.11	5.72407	1.17768	-0.651625	1.8293
18.12	5.72922	1.17873	-0.651767	1.8305
18.13	5.73578	1.1798	-0.651747	1.83155
18.14	5.7353	1.1807	-0.651688	1.83239
18.15	5.73188	1.18177	-0.651741	1.83351
18.16	5.74025	1.1828	-0.651727	1.83453
18.17	5.74948	1.18352	-0.651671	1.83519
18.18	5.74815	1.18432	-0.651708	1.83603
18.19	5.74731	1.18535	-0.651736	1.83709
18.2	5.75155	1.18622	-0.651716	1.83794
18.21	5.75707	1.18689	-0.651707	1.8386
18.22	5.76159	1.18778	-0.651692	1.83947
18.23	5.76035	1.18878	-0.651705	1.84049
18.24	5.75452	1.18964	-0.651711	1.84135
18.25	5.75489	1.19051	-0.651666	1.84218
18.26	5.76411	1.19161	-0.651669	1.84328
18.27	5.77067	1.19274	-0.651693	1.84443
18.28	5.7695	1.19378	-0.651648	1.84543
18.29	5.76687	1.19492	-0.651629	1.84655
18.3	5.76861	1.19599	-0.651661	1.84766
18.31	5.77639	1.19693	-0.651658	1.84859
18.32	5.78598	1.19802	-0.651648	1.84967
18.33	5.78757	1.19908	-0.651644	1.85072
18.34	5.78393	1.20001	-0.651633	1.85164
18.35	5.78836	1.20094	-0.651638	1.85258
18.36	5.79166	1.2018	-0.651653	1.85346
18.37	5.78626	1.20277	-0.651653	1.85442
18.38	5.78649	1.2038	-0.651631	1.85543
18.39	5.79233	1.20463	-0.651622	1.85626
18.4	5.79385	1.20551	-0.651629	1.85714
18.41	5.79745	1.20656	-0.651618	1.85818
18.42	5.80342	1.20755	-0.651604	1.85916
18.43	5.80221	1.20854	-0.65162	1.86016
18.44	5.80051	1.20953	-0.65164	1.86117
18.45	5.80666	1.21049	-0.651624	1.86212
18.46	5.81272	1.21166	-0.651605	1.86327
18.47	5.81446	1.21293	-0.651616	1.86455
18.48	5.81631	1.21399	-0.651624	1.86561
18.49	5.81971	1.21506	-0.651613	1.86667
18.5	5.82506	1.2163	-0.651613	1.86792
18.51	5.8276	1.21748	-0.651622	1.8691
18.52	5.82663	1.21856	-0.651613	1.87017
18.53	5.83077	1.21968	-0.651603	1.87128
18.54	5.83575	1.22075	-0.651611	1.87236
18.55	5.83584	1.22165	-0.651626	1.87327
18.56	5.84024	1.22268	-0.651632	1.87431
18.57	5.84562	1.22389	-0.651636	1.87552
18.58	5.83679	1.22481	-0.651635	1.87645
18.59	5.82532	1.22563	-0.651611	1.87724
18.6	5.8295	1.22666	-0.651603	1.87827
18.61	5.83704	1.22769	-0.651619	1.87931
18.62	5.83713	1.22875	-0.65162	1.88037
18.63	5.84022	1.22986	-0.651617	1.88147
18.64	5.84762	1.2308	-0.651608	1.88241
18.65	5.84981	1.23181	-0.651595	1.8834
18.66	5.84571	1.23303	-0.651597	1.88463
18.67	5.84196	1.234	-0.651606	1.8856
18.68	5.84138	1.2348	-0.651626	1.88643
18.69	5.84529	1.23595	-0.651628	1.88758
18.7	5.85025	1.23704	-0.651605	1.88865
18.71	5.84878	1.23793	-0.651605	1.88954
18.72	5.84995	1.23897	-0.651614	1.89059
18.73	5.86088	1.23982	-0.651601	1.89142
18.74	5.86732	1.24056	-0.651597	1.89215
18.75	5.86487	1.24165	-0.65161	1.89326
18.76	5.86242	1.24262	-0.651603	1.89422
18.77	5.86343	1.24347	-0.651585	1.89506
18.78	5.8706	1.24466	-0.651589	1.89625
18.79	5.87783	1.24578	-0.651591	1.89737
18.8	5.88204	1.24667	-0.65158	1.89825
18.81	5.88399	1.24774	-0.651574	1.89931
18.82	5.88116	1.24879	-0.651578	1.90037
18.83	5.88158	1.24963	-0.651581	1.90121
18.84	5.8873	1.25065	-0.651579	1.90223
18.85	5.89168	1.25177	-0.651573	1.90334
18.86	5.89351	1.25263	-0.651566	1.9042
18.87	5.8924	1.25352	-0.65157	1.90509
18.88	5.89218	1.2546	-0.651576	1.90617
18.89	5.89262	1.25547	-0.651567	1.90704
18.9	5.89492	1.25618	-0.651555	1.90774
18.91	5.90025	1.25707	-0.651567	1.90863
18.92	5.90388	1.25798	-0.651584	1.90956
18.93	5.90366	1.2588	-0.651592	1.91039
18.94	5.89941	1.25962	-0.651589	1.9112
18.95	5.89725	1.26039	-0.651577	1.91197
18.96	5.8998	1.26131	-0.651569	1.91288
18.97	5.89969	1.26243	-0.651573	1.914
18.98	5.9005	1.26336	-0.651581	1.91494
18.99	5.90689	1.26417	-0.651592	1.91577
19	5.90961	1.26499	-0.651592	1.91658
19.01	5.90738	1.26587	-0.651579	1.91745
19.02	5.9046	1.26683	-0.651568	1.9184
19.03	5.90865	1.26775	-0.651559	1.91931
19.04	5.92016	1.26883	-0.65157	1.9204
19.05	5.9274	1.27009	-0.651592	1.92169
19.06	5.92778	1.27118	-0.651572	1.92275
19.07	5.92657	1.27202	-0.651553	1.92357
19.08	5.92812	1.27304	-0.651564	1.9246
19.09	5.92923	1.27422	-0.651568	1.92579
19.1	5.92905	1.27517	-0.651563	1.92673
19.11	5.93509	1.27625	-0.651565	1.92782
19.12	5.93895	1.27748	-0.651556	1.92903
19.13	5.93992	1.27833	-0.651547	1.92988
19.14	5.94487	1.27921	-0.651548	1.93076
19.15	5.94753	1.2803	-0.651555	1.93186
19.16	5.94785	1.2813	-0.651548	1.93285
19.17	5.94632	1.28232	-0.651545	1.93386
19.18	5.93575	1.28335	-0.651563	1.93491
19.19	5.9316	1.28437	-0.651573	1.93594
19.2	5.94536	1.28558	-0.651555	1.93714
19.21	5.95093	1.28686	-0.651534	1.9384
19.22	5.94369	1.28787	-0.65153	1.93939
19.23	5.94529	1.28889	-0.651537	1.94042
19.24	5.95121	1.2901	-0.651547	1.94165
19.25	5.96134	1.29114	-0.651553	1.94269
19.26	5.97274	1.29223	-0.65154	1.94377
19.27	5.9734	1.29345	-0.651542	1.94499
19.28	5.97145	1.29442	-0.651552	1.94597
19.29	5.97178	1.29539	-0.651536	1.94693
19.3	5.97181	1.29651	-0.651527	1.94804
19.31	5.97145	1.29746	-0.65154	1.949
19.32	5.96957	1.29841	-0.651552	1.94996
19.33	5.96833	1.29956	-0.651551	1.95111
19.34	5.97289	1.30047	-0.651551	1.95202
19.35	5.97741	1.30118	-0.651568	1.95275
19.36	5.97711	1.30216	-0.651569	1.95373
19.37	5.98152	1.30324	-0.651555	1.9548
19.38	5.986	1.30418	-0.651558	1.95573
19.39	5.98412	1.30511	-0.651555	1.95666
19.4	5.98191	1.30609	-0.651541	1.95763
19.41	5.98046	1.307	-0.651534	1.95854
19.42	5.98235	1.308	-0.651528	1.95953
19.43	5.98793	1.30899	-0.651545	1.96054
19.44	5.98506	1.30975	-0.651559	1.96131
19.45	5.97443	1.31059	-0.651541	1.96213
19.46	5.97462	1.31167	-0.651532	1.96321
19.47	5.9814	1.3127	-0.651547	1.96425
19.48	5.97957	1.31374	-0.651547	1.96529
19.49	5.98179	1.31487	-0.651542	1.96642
19.5	5.99256	1.31577	-0.651554	1.96733
19.51	5.99543	1.31673	-0.651553	1.96828
19.52	5.99763	1.31802	-0.651548	1.96957
19.53	6.0026	1.31913	-0.651547	1.97068
19.54	6.00248	1.32009	-0.651535	1.97163
19.55	6.00676	1.32129	-0.651534	1.97283
19.56	6.01567	1.32235	-0.65154	1.97389
19.57	6.02041	1.32324	-0.651544	1.97478
19.58	6.02279	1.32443	-0.651553	1.97598
19.59	6.02362	1.32555	-0.651548	1.9771
19.6	6.0255	1.32644	-0.65153	1.97797
19.61	6.02857	1.3275	-0.651512	1.97901
19.62	6.02855	1.32852	-0.65152	1.98004
19.63	6.0316	1.32936	-0.651545	1.9809
19.64	6.0414	1.3303	-0.651544	1.98184
19.65	6.04587	1.33127	-0.651521	1.98279
19.66	6.04458	1.33213	-0.651506	1.98364
19.67	6.04695	1.33311	-0.651511	1.98462
19.68	6.04908	1.33402	-0.651521	1.98554
19.69	6.05063	1.33473	-0.651712	1.98644
19.7	6.05295	1.33571	-0.655502	1.99122
19.71	6.05163	1.33689	-0.672361	2.00925
19.72	6.05445	1.3378	-0.691478	2.02928
19.73	6.05941	1.33867	-0.69086	2.02953
19.74	6.05877	1.33978	-0.685137	2.02491
19.75	6.05988	1.34084	-0.688228	2.02906
19.76	6.06346	1.34194	-0.689031	2.03097
19.77	6.06675	1.3432	-0.687008	2.03021
19.78	6.07454	1.3443	-0.687897	2.0322
19.79	6.08133	1.34532	-0.688351	2.03367
19.8	6.08387	1.34661	-0.687562	2.03417
19.81	6.08625	1.34791	-0.687791	2.0357
19.82	6.08951	1.34897	-0.688011	2.03698
19.83	6.09518	1.35011	-0.687734	2.03785
19.84	6.10531	1.3512	-0.687804	2.03901
19.85	6.11184	1.3521	-0.687902	2.04
19.86	6.10766	1.3532	-0.687785	2.04098
19.87	6.10374	1.35438	-0.687797	2.04218
19.88	6.10494	1.35538	-0.687842	2.04322
19.89	6.0999	1.35639	-0.687792	2.04418
19.9	6.09688	1.35727	-0.687787	2.04505
19.91	6.10761	1.35793	-0.6878	2.04573
19.92	6.1138	1.35876	-0.687774	2.04654
19.93	6.11304	1.35965	-0.687764	2.04741
19.94	6.11763	1.36026	-0.687766	2.04803
19.95	6.12169	1.36109	-0.687778	2.04887
19.96	6.12313	1.36221	-0.68778	2.04999
19.97	6.12474	1.3631	-0.687774	2.05088
19.98	6.12165	1.364	-0.687782	2.05179
[truncated: 11,598 more rows]

## Sheet: M-2-7-2
Time [s]	Load[kN]	LVDT 1 [mm]	LVDT 2 [mm]	Displacement [mm]
0	0	0	0	0
0.01	0	0	0	0
0.02	-4.3e-05	5e-06	0	5e-06
0.03	-0.001311	8.4e-05	9e-06	7.5e-05
0.04	-0.006237	0.000281	2.8e-05	0.000253
0.05	-0.008648	0.000348	3.3e-05	0.000315
0.06	-0.002175	0.000307	3.5e-05	0.000272
0.07	0.003211	0.000356	4.1e-05	0.000315
0.08	0.00056	0.000299	3.6e-05	0.000263
0.09	-3.1e-05	0.000278	3e-05	0.000248
0.1	0.003683	0.000305	2.2e-05	0.000283
0.11	0.00015	0.000362	1.4e-05	0.000348
0.12	-0.008874	0.000519	2.7e-05	0.000492
0.13	-0.008875	0.000483	2e-05	0.000463
0.14	-0.001643	0.00033	-6e-06	0.000336
0.15	-0.00273	0.000456	0	0.000456
0.16	-0.007176	0.000599	3e-05	0.000569
0.17	-0.00463	0.000488	3.2e-05	0.000456
0.18	-0.008012	0.000576	1e-05	0.000566
0.19	-0.014562	0.000812	1.9e-05	0.000793
0.2	-0.004808	0.000724	2.1e-05	0.000703
0.21	0.000981	0.000589	1.3e-05	0.000576
0.22	-0.006746	0.00065	3.1e-05	0.000619
0.23	-0.004781	0.000508	2.5e-05	0.000483
0.24	-0.003343	0.000513	8e-06	0.000505
0.25	-0.008207	0.000778	1.8e-05	0.00076
0.26	-0.001181	0.000804	9e-06	0.000795
0.27	0.004728	0.000675	5e-06	0.00067
0.28	0.000974	0.000525	2.6e-05	0.000499
0.29	0.002081	0.000471	2.5e-05	0.000446
0.3	0.005533	0.000666	2e-05	0.000646
0.31	0.004396	0.000632	1.6e-05	0.000616
0.32	0.002209	0.000475	4e-06	0.000471
0.33	0.004965	0.000615	1.9e-05	0.000596
0.34	0.005562	0.000937	3e-05	0.000907
0.35	-0.000588	0.000996	2.4e-05	0.000972
0.36	-0.002285	0.000602	2.6e-05	0.000576
0.37	-0.000562	0.000513	3.2e-05	0.000481
0.38	-0.003419	0.000963	3.3e-05	0.00093
0.39	-0.003711	0.000871	2.2e-05	0.000849
0.4	-0.001339	0.000358	4e-06	0.000354
0.41	-0.006427	0.000383	1.3e-05	0.00037
0.42	-0.014417	0.000637	2.8e-05	0.000609
0.43	-0.014487	0.000736	2.2e-05	0.000714
0.44	-0.007501	0.000775	1.4e-05	0.000761
0.45	-0.002739	0.000541	2.8e-05	0.000513
0.46	0.001307	0.000383	3.7e-05	0.000346
0.47	0.005821	0.000605	1.9e-05	0.000586
0.48	-0.000701	0.00064	8e-06	0.000632
0.49	-0.011644	0.000602	2.1e-05	0.000581
0.5	-0.008336	0.000711	3.4e-05	0.000677
0.51	-0.001436	0.000501	3.2e-05	0.000469
0.52	-0.004146	0.000409	3e-06	0.000406
0.53	-0.005402	0.000572	-6e-06	0.000578
0.54	-0.004229	0.000586	9e-06	0.000577
0.55	-0.004911	0.000597	7e-06	0.00059
0.56	-0.005822	0.000605	8e-06	0.000597
0.57	-0.007553	0.000514	2.7e-05	0.000487
0.58	-0.007116	0.000451	3.6e-05	0.000415
0.59	-0.001516	0.000647	2.4e-05	0.000623
0.6	0.003898	0.00074	1.5e-05	0.000725
0.61	0.003614	0.000448	2.1e-05	0.000427
0.62	8.6e-05	0.000403	2.7e-05	0.000376
0.63	-0.001903	0.000565	1.1e-05	0.000554
0.64	0.001627	0.000635	4e-06	0.000631
0.65	0.005241	0.000659	3.2e-05	0.000627
0.66	0.002624	0.000713	3.3e-05	0.00068
0.67	-0.003935	0.000783	1.4e-05	0.000769
0.68	-0.007377	0.000734	2.2e-05	0.000712
0.69	-0.001016	0.000731	2e-05	0.000711
0.7	0.006771	0.000702	2.1e-05	0.000681
0.71	0.005327	0.00055	4.1e-05	0.000509
0.72	-0.001228	0.000475	5e-05	0.000425
0.73	-0.004023	0.000439	3.5e-05	0.000404
0.74	-0.00335	0.000503	1e-05	0.000493
0.75	-0.004871	0.000654	1.3e-05	0.000641
0.76	-0.001992	0.000735	3.4e-05	0.000701
0.77	0.002582	0.000672	3.6e-05	0.000636
0.78	-0.001216	0.000455	4.2e-05	0.000413
0.79	-0.003567	0.00046	5e-05	0.00041
0.8	-0.001796	0.00057	2.7e-05	0.000543
0.81	-0.002279	0.000478	-5e-06	0.000483
0.82	-0.001267	0.000513	-1e-05	0.000523
0.83	0.002064	0.000652	2.6e-05	0.000626
0.84	0.001098	0.000738	4.2e-05	0.000696
0.85	-0.001725	0.000777	1.3e-05	0.000764
0.86	-0.000176	0.000684	2e-06	0.000682
0.87	0.000299	0.000521	1.9e-05	0.000502
0.88	-0.002061	0.000473	2.4e-05	0.000449
0.89	-0.002797	0.000542	4.3e-05	0.000499
0.9	-0.003298	0.000569	5e-05	0.000519
0.91	-0.004604	0.000657	2e-05	0.000637
0.92	-0.004585	0.00061	6e-06	0.000604
0.93	-0.002981	0.000434	9e-06	0.000425
0.94	0.002026	0.000488	1.3e-05	0.000475
0.95	0.007331	0.000518	1.5e-05	0.000503
0.96	0.005579	0.000691	3.4e-05	0.000657
0.97	0.000602	0.000762	4.2e-05	0.00072
0.98	0.003012	0.000456	2e-06	0.000454
0.99	0.003884	0.000515	1e-06	0.000514
1	0.000531	0.000644	4.3e-05	0.000601
1.01	0.001702	0.000502	2.9e-05	0.000473
1.02	0.001533	0.0005	-1.2e-05	0.000512
1.03	-0.0003	0.000535	-1.8e-05	0.000553
1.04	0.001466	0.00057	-3e-06	0.000573
1.05	0.001859	0.000594	1.3e-05	0.000581
1.06	-0.000853	0.000609	2.8e-05	0.000581
1.07	-0.003794	0.000707	3.4e-05	0.000673
1.08	-0.006583	0.000812	2.9e-05	0.000783
1.09	-0.005572	0.000562	3.4e-05	0.000528
1.1	0.000226	0.00038	1.6e-05	0.000364
1.11	0.005367	0.000641	-1.4e-05	0.000655
1.12	0.005042	0.000595	1e-06	0.000594
1.13	-2.7e-05	0.00033	2.4e-05	0.000306
1.14	-0.001284	0.000489	6e-06	0.000483
1.15	0.003486	0.000626	-1.2e-05	0.000638
1.16	0.005969	0.000415	6e-06	0.000409
1.17	0.004585	0.000403	2.4e-05	0.000379
1.18	0.003254	0.000624	4e-06	0.00062
1.19	0.006958	0.00057	-7e-06	0.000577
1.2	0.009739	0.000465	9e-06	0.000456
1.21	0.001967	0.000519	2.2e-05	0.000497
1.22	-0.005924	0.000597	2.8e-05	0.000569
1.23	-0.003561	0.000575	1.1e-05	0.000564
1.24	-0.000205	0.000511	-5e-06	0.000516
1.25	-0.00206	0.000464	1.1e-05	0.000453
1.26	-0.004785	0.000433	2.2e-05	0.000411
1.27	-0.006001	0.000511	1.6e-05	0.000495
1.28	-0.002847	0.000605	2.1e-05	0.000584
1.29	0.000566	0.000662	2.7e-05	0.000635
1.3	-0.00139	0.000666	1.7e-05	0.000649
1.31	-0.000794	0.000464	1.8e-05	0.000446
1.32	0.002305	0.000387	2.5e-05	0.000362
1.33	0.00207	0.000554	-9e-06	0.000563
1.34	-3.7e-05	0.000583	-1.6e-05	0.000599
1.35	0.000763	0.000549	1.8e-05	0.000531
1.36	0.003489	0.00053	1.2e-05	0.000518
1.37	0.00567	0.000474	5e-06	0.000469
1.38	0.006146	0.000489	2.3e-05	0.000466
1.39	0.006653	0.000563	8e-06	0.000555
1.4	0.008614	0.000501	-3e-06	0.000504
1.41	0.006234	0.000403	2.8e-05	0.000375
1.42	-0.000517	0.000865	3.1e-05	0.000834
1.43	0.001294	0.001553	8e-06	0.001545
1.44	0.007577	0.0015	1.4e-05	0.001486
1.45	0.006106	0.001246	1.9e-05	0.001227
1.46	0.001967	0.001278	1.3e-05	0.001265
1.47	0.002184	0.001331	2.9e-05	0.001302
1.48	-0.001993	0.001316	3.3e-05	0.001283
1.49	-0.005042	0.001278	3e-06	0.001275
1.5	0.001694	0.001243	-1.7e-05	0.00126
1.51	0.000793	0.001089	3e-06	0.001086
1.52	-0.003675	0.001219	2.4e-05	0.001195
1.53	0.004384	0.001383	1.7e-05	0.001366
1.54	0.006723	0.000827	1.3e-05	0.000814
1.55	0.000182	0.000303	2.1e-05	0.000282
1.56	0.001247	0.000422	3e-05	0.000392
1.57	0.003461	0.000578	4e-05	0.000538
1.58	0.001165	0.000465	2.5e-05	0.00044
1.59	0.002295	0.00027	-5e-06	0.000275
1.6	0.003991	0.000441	6e-06	0.000435
1.61	0.000456	0.000747	2.6e-05	0.000721
1.62	-0.003373	0.000735	2.7e-05	0.000708
1.63	-0.004357	0.000507	3.8e-05	0.000469
1.64	-0.005081	0.000465	3.2e-05	0.000433
1.65	-0.004212	0.000664	1e-05	0.000654
1.66	-0.000796	0.000631	1.7e-05	0.000614
1.67	0.003203	0.000521	1.5e-05	0.000506
1.68	0.005014	0.000595	-9e-06	0.000604
1.69	-0.001393	0.000589	-2e-06	0.000591
1.7	-0.005157	0.000388	1.7e-05	0.000371
1.71	-0.000625	0.000461	1.6e-05	0.000445
1.72	0.000436	0.000852	2e-05	0.000832
1.73	0.000963	0.001203	1.5e-05	0.001188
1.74	0.00346	0.001339	7e-06	0.001332
1.75	0.005457	0.000876	1.7e-05	0.000859
1.76	0.011228	7.4e-05	1.5e-05	5.9e-05
1.77	0.011059	0.000189	1e-05	0.000179
1.78	0.001028	0.000707	3.2e-05	0.000675
1.79	-0.003133	0.000656	3.8e-05	0.000618
1.8	-0.00183	0.000408	1.1e-05	0.000397
1.81	-0.002394	0.000342	1e-06	0.000341
1.82	0.001929	0.000431	2e-05	0.000411
1.83	0.007034	0.000569	1.2e-05	0.000557
1.84	0.006223	0.000593	-1.2e-05	0.000605
1.85	0.006056	0.000384	4e-06	0.00038
1.86	0.006307	0.000396	1.6e-05	0.00038
1.87	0.003008	0.000535	6e-06	0.000529
1.88	0.00386	0.000267	2e-06	0.000265
1.89	0.009697	0.000143	3e-06	0.00014
1.9	0.011485	0.000366	1.4e-05	0.000352
1.91	0.008908	0.000381	9e-06	0.000372
1.92	0.005675	0.000297	-1.2e-05	0.000309
1.93	0.003835	0.000451	-4e-06	0.000455
1.94	0.003447	0.000574	1e-05	0.000564
1.95	0.005734	0.000523	1e-05	0.000513
1.96	0.007746	0.000619	1.9e-05	0.0006
1.97	0.004761	0.000765	3.3e-05	0.000732
1.98	0.00282	0.000676	2.4e-05	0.000652
1.99	0.004868	0.000478	1.2e-05	0.000466
2	0.004863	0.000568	3.6e-05	0.000532
2.01	-0.000275	0.000668	3.8e-05	0.00063
2.02	-0.005085	0.000505	-9e-06	0.000514
2.03	-0.002063	0.000474	-1e-05	0.000484
2.04	0.002056	0.000468	2.7e-05	0.000441
2.05	-0.000845	0.000327	2.7e-05	0.0003
2.06	-0.001122	0.000357	1.8e-05	0.000339
2.07	0.004111	0.000614	0	0.000614
2.08	0.006983	0.000596	-1.1e-05	0.000607
2.09	0.006652	0.000427	1.6e-05	0.000411
2.1	0.000629	0.000467	2.1e-05	0.000446
2.11	-0.008154	0.000446	1e-06	0.000445
2.12	-0.00989	0.000467	-3e-06	0.00047
2.13	-0.005542	0.000503	-4e-06	0.000507
2.14	-0.004628	0.00047	-6e-06	0.000476
2.15	-0.005241	0.000526	3e-06	0.000523
2.16	-0.000817	0.000469	3e-06	0.000466
2.17	5e-06	0.000407	1.2e-05	0.000395
2.18	-0.004123	0.000601	1.6e-05	0.000585
2.19	-0.002863	0.000582	-2.8e-05	0.00061
2.2	-0.000628	0.000415	-4.2e-05	0.000457
2.21	-0.005213	0.000655	1.6e-05	0.000639
2.22	-0.008101	0.000593	4.1e-05	0.000552
2.23	-0.00238	0.000364	2.9e-05	0.000335
2.24	0.000564	0.000702	1.3e-05	0.000689
2.25	-0.001792	0.000788	-1e-06	0.000789
2.26	-0.000678	0.000249	-1.3e-05	0.000262
2.27	-0.00137	0.000268	-8e-06	0.000276
2.28	-0.006593	0.000862	1.1e-05	0.000851
2.29	-0.006488	0.000745	1.2e-05	0.000733
2.3	-0.001914	0.000369	3e-06	0.000366
2.31	-0.004343	0.000465	2.1e-05	0.000444
2.32	-0.009615	0.000573	2.5e-05	0.000548
2.33	-0.004282	0.000426	-1.8e-05	0.000444
2.34	0.000757	0.000387	-2.4e-05	0.000411
2.35	-0.002278	0.000695	1.6e-05	0.000679
2.36	-0.004465	0.000627	1.8e-05	0.000609
2.37	-0.001281	0.000167	-3e-06	0.00017
2.38	0.003703	0.00038	8e-06	0.000372
2.39	0.005767	0.000687	1.6e-05	0.000671
2.4	0.004744	0.000526	-9e-06	0.000535
2.41	0.00395	0.000566	-1e-06	0.000567
2.42	0.003928	0.000489	1.5e-05	0.000474
2.43	0.003991	0.000364	-8e-06	0.000372
2.44	0.008513	0.000605	-9e-06	0.000614
2.45	0.013568	0.000703	1.1e-05	0.000692
2.46	0.009114	0.000482	8e-06	0.000474
2.47	0.005154	0.000363	1e-06	0.000362
2.48	0.008434	0.000394	6e-06	0.000388
2.49	0.008065	0.000529	1.8e-05	0.000511
2.5	0.005925	0.000588	8e-06	0.00058
2.51	0.008978	0.000554	-5e-06	0.000559
2.52	0.007942	0.000536	-6e-06	0.000542
2.53	0.000941	0.000595	-1.9e-05	0.000614
2.54	0.001101	0.000587	-1.7e-05	0.000604
2.55	0.002885	0.000444	8e-06	0.000436
2.56	-0.001914	0.000529	1.3e-05	0.000516
2.57	-0.002599	0.000498	5e-06	0.000493
2.58	0.001794	0.000409	1.1e-05	0.000398
2.59	0.003789	0.000644	1.4e-05	0.00063
2.6	0.004985	0.000571	1e-05	0.000561
2.61	0.001725	0.00034	1e-05	0.00033
2.62	-0.006974	0.000529	1.3e-05	0.000516
2.63	-0.005744	0.000666	1.3e-05	0.000653
2.64	0.004739	0.000483	7e-06	0.000476
2.65	0.007834	0.000455	-6e-06	0.000461
2.66	0.002959	0.000592	-1.4e-05	0.000606
2.67	-3.6e-05	0.000688	5e-06	0.000683
2.68	-0.002095	0.00074	3.1e-05	0.000709
2.69	-0.004036	0.000518	2.5e-05	0.000493
2.7	-0.001006	0.00036	2.2e-05	0.000338
2.71	-0.003635	0.000638	2.5e-05	0.000613
2.72	-0.009819	0.000735	-1.1e-05	0.000746
2.73	-0.001025	0.00049	-1.5e-05	0.000505
2.74	0.008573	0.000531	2.6e-05	0.000505
2.75	0.004335	0.000665	1.9e-05	0.000646
2.76	-0.000618	0.000527	-2e-06	0.000529
2.77	-0.000229	0.000491	4e-06	0.000487
2.78	-0.001423	0.00064	8e-06	0.000632
2.79	-0.00524	0.000597	2.8e-05	0.000569
2.8	-0.003538	0.000463	3.5e-05	0.000428
2.81	0.004721	0.000544	4e-06	0.00054
2.82	0.008505	0.000524	-1.2e-05	0.000536
2.83	0.005956	0.000459	1e-05	0.000449
2.84	0.00346	0.000719	3.9e-05	0.00068
2.85	-2.6e-05	0.000631	3.8e-05	0.000593
2.86	-0.001249	0.000363	3.1e-05	0.000332
2.87	0.003847	0.000622	3.6e-05	0.000586
2.88	0.006053	0.000569	2e-05	0.000549
2.89	0.002717	0.000268	-7e-06	0.000275
2.9	0.002684	0.000429	-1e-06	0.00043
2.91	0.005157	0.000575	1.1e-05	0.000564
2.92	0.000845	0.000518	1e-06	0.000517
2.93	-0.001732	0.000762	1e-05	0.000752
2.94	0.001661	0.000767	1.6e-05	0.000751
2.95	0.000369	0.000398	5e-06	0.000393
2.96	-0.004379	0.000438	0	0.000438
2.97	-0.00505	0.000547	-6e-06	0.000553
2.98	-0.006855	0.000578	-1e-05	0.000588
2.99	-0.01103	0.000556	1.2e-05	0.000544
3	-0.009177	0.000528	4.1e-05	0.000487
3.01	-0.000734	0.000624	1.7e-05	0.000607
3.02	0.005582	0.000493	-8e-06	0.000501
3.03	0.00529	0.000361	1.2e-05	0.000349
3.04	0.002454	0.000471	1.1e-05	0.00046
3.05	0.003	0.000525	-1.1e-05	0.000536
3.06	0.005161	0.000426	-2e-05	0.000446
3.07	0.004136	0.000492	-2.1e-05	0.000513
3.08	0.002044	0.000558	-1.5e-05	0.000573
3.09	3.1e-05	0.000472	1.3e-05	0.000459
3.1	0.000574	0.000515	4.3e-05	0.000472
3.11	0.003953	0.000465	3.8e-05	0.000427
3.12	0.001973	0.000364	7e-06	0.000357
3.13	-0.003595	0.000509	1e-06	0.000508
3.14	0.000176	0.000522	1.9e-05	0.000503
3.15	0.006598	0.000391	2.3e-05	0.000368
3.16	0.005638	0.000478	2.6e-05	0.000452
3.17	0.003516	0.000577	1.8e-05	0.000559
3.18	0.002312	0.000414	-5e-06	0.000419
3.19	-0.001365	0.000434	-7e-06	0.000441
3.2	-0.002713	0.00073	0	0.00073
3.21	-0.002284	0.000596	7e-06	0.000589
3.22	-0.003168	0.000448	1e-06	0.000447
3.23	-0.003125	0.000671	-1.5e-05	0.000686
3.24	-0.002245	0.000522	3e-06	0.000519
3.25	0.000857	0.000291	1.4e-05	0.000277
3.26	0.005126	0.000492	6e-06	0.000486
3.27	0.003421	0.000595	1.9e-05	0.000576
3.28	-0.00056	0.000543	1.3e-05	0.00053
3.29	-0.002491	0.000416	-1.1e-05	0.000427
3.3	-0.004698	0.000395	-2e-06	0.000397
3.31	-0.003932	0.000461	1.8e-05	0.000443
3.32	0.000933	0.000518	-6e-06	0.000524
3.33	0.003217	0.000468	-1.3e-05	0.000481
3.34	-0.000405	0.00032	8e-06	0.000312
3.35	-0.000985	0.000606	-8e-06	0.000614
3.36	0.001885	0.000796	-2.2e-05	0.000818
3.37	0.001868	0.000467	-2e-06	0.000469
3.38	0.004555	0.000473	2e-06	0.000471
3.39	0.004648	0.000542	-9e-06	0.000551
3.4	-0.002785	0.000389	-6e-06	0.000395
3.41	0.000106	0.000496	-6e-06	0.000502
3.42	0.008044	0.000722	-1e-06	0.000723
3.43	0.006955	0.000677	1.6e-05	0.000661
3.44	0.00772	0.000438	1.2e-05	0.000426
3.45	0.007996	0.000492	2e-06	0.00049
3.46	0.002491	0.000536	1.5e-05	0.000521
3.47	0.00187	0.00042	1.3e-05	0.000407
3.48	0.003474	0.000497	1e-06	0.000496
3.49	-0.001972	0.000463	-1e-05	0.000473
3.5	-0.005183	0.000489	-8e-06	0.000497
3.51	0.000944	0.00055	1.7e-05	0.000533
3.52	0.007891	0.000526	7e-06	0.000519
3.53	0.007301	0.000589	-2e-05	0.000609
3.54	0.001632	0.000327	-2e-06	0.000329
3.55	-0.002008	0.000294	2.3e-05	0.000271
3.56	0.001698	0.000597	1.1e-05	0.000586
3.57	0.00734	0.000506	-1.1e-05	0.000517
3.58	0.007729	0.000489	7e-06	0.000482
3.59	0.004323	0.000601	2.1e-05	0.00058
3.6	0.001035	0.000531	2e-06	0.000529
3.61	6.7e-05	0.000494	-1.6e-05	0.00051
3.62	0.001441	0.000433	-8e-06	0.000441
3.63	0.002646	0.000436	2e-05	0.000416
3.64	0.002046	0.000594	1.4e-05	0.00058
3.65	0.001453	0.000501	-1.6e-05	0.000517
3.66	0.000444	0.000358	4e-06	0.000354
3.67	-0.004506	0.000617	3.9e-05	0.000578
3.68	-0.008664	0.000652	3e-05	0.000622
3.69	-0.006135	0.000415	-1.4e-05	0.000429
3.7	-0.001676	0.000675	-1.8e-05	0.000693
3.71	-0.00159	0.00117	1e-05	0.00116
3.72	-0.000967	0.001443	-1.5e-05	0.001458
3.73	0.00167	0.000999	-4.5e-05	0.001044
3.74	0.001172	0.000211	-1.3e-05	0.000224
3.75	0.000545	0.000225	1.3e-05	0.000212
3.76	0.002226	0.000475	2.3e-05	0.000452
3.77	0.002577	0.000382	2.2e-05	0.00036
3.78	0.001658	0.000422	-1.7e-05	0.000439
3.79	0.000885	0.000476	-2.1e-05	0.000497
3.8	0.000518	0.000551	2.2e-05	0.000529
3.81	0.007096	0.000501	1.9e-05	0.000482
3.82	0.014016	0.000413	-1.1e-05	0.000424
3.83	0.010929	0.00055	-1.5e-05	0.000565
3.84	0.011001	0.000422	-5e-06	0.000427
3.85	0.01583	0.000296	3e-06	0.000293
3.86	0.012413	0.000376	-1e-06	0.000377
3.87	0.004214	0.00037	-1.3e-05	0.000383
3.88	0.001569	0.000478	-2e-05	0.000498
3.89	0.004457	0.000503	-9e-06	0.000512
3.9	0.007945	0.00036	2e-06	0.000358
3.91	0.010064	0.00043	4e-06	0.000426
3.92	0.007737	0.000613	8e-06	0.000605
3.93	0.004058	0.000462	1e-06	0.000461
3.94	0.001218	0.000278	-2e-05	0.000298
3.95	-0.000202	0.000466	-9e-06	0.000475
3.96	-0.001918	0.000492	1.1e-05	0.000481
3.97	-0.002546	0.0004	1.5e-05	0.000385
3.98	0.002286	0.000439	4e-06	0.000435
3.99	0.005354	0.000452	-1.7e-05	0.000469
4	0.002486	0.000539	-9e-06	0.000548
4.01	-0.000864	0.000548	1.3e-05	0.000535
4.02	-0.001426	0.00043	5e-06	0.000425
4.03	-0.00201	0.000386	1e-06	0.000385
4.04	-0.004588	0.000465	3e-06	0.000462
4.05	-0.004801	0.000385	-1.5e-05	0.0004
4.06	-0.000618	0.000333	-2e-05	0.000353
4.07	0.00156	0.00056	-8e-06	0.000568
4.08	-0.000929	0.000477	-1.1e-05	0.000488
4.09	0.001616	0.000227	-1.5e-05	0.000242
4.1	0.003048	0.000414	6e-06	0.000408
4.11	-0.006033	0.000575	1.7e-05	0.000558
4.12	-0.009951	0.000506	0	0.000506
4.13	-0.006476	0.000473	-4e-06	0.000477
4.14	-0.008751	0.00037	-9e-06	0.000379
4.15	-0.011061	0.000313	-1.7e-05	0.00033
4.16	-0.00786	0.000432	-6e-06	0.000438
4.17	-0.005376	0.000502	-4e-06	0.000506
4.18	-0.005326	0.000363	-1.9e-05	0.000382
4.19	-0.006504	0.000371	-2.6e-05	0.000397
4.2	-0.006881	0.000535	-1.7e-05	0.000552
4.21	-0.002925	0.000505	4e-06	0.000501
4.22	0.001158	0.000366	1.2e-05	0.000354
4.23	0.001052	0.000354	-1.1e-05	0.000365
4.24	-0.002281	0.000464	-2.7e-05	0.000491
4.25	-0.00594	0.000374	-4e-06	0.000378
4.26	-0.005156	0.000295	0	0.000295
4.27	-0.004384	0.000427	-2.2e-05	0.000449
4.28	-0.009068	0.000461	-2e-05	0.000481
4.29	-0.006793	0.000463	-1e-05	0.000473
4.3	-0.000743	0.000497	2e-06	0.000495
4.31	-0.005792	0.000376	1.6e-05	0.00036
4.32	-0.010312	0.000261	-7e-06	0.000268
4.33	-0.005999	0.000472	-3.5e-05	0.000507
4.34	-0.005666	0.000591	-2.1e-05	0.000612
4.35	-0.011836	0.000368	-7e-06	0.000375
4.36	-0.011564	0.000439	-2.1e-05	0.00046
4.37	-0.006427	0.000626	-1.8e-05	0.000644
4.38	-0.010368	0.000427	4e-06	0.000423
4.39	-0.015623	0.000301	-6e-06	0.000307
4.4	-0.011259	0.000381	-2.4e-05	0.000405
4.41	-0.006771	0.000466	-2e-05	0.000486
4.42	-0.005778	0.000444	-1.2e-05	0.000456
4.43	-0.00222	0.000414	3e-06	0.000411
4.44	-1.4e-05	0.00039	0	0.00039
4.45	-0.002573	0.000341	-6e-06	0.000347
4.46	-0.003907	0.000455	-2e-06	0.000457
4.47	-0.004744	0.000511	-7e-06	0.000518
4.48	-0.003271	0.000388	-2.1e-05	0.000409
4.49	0.000854	0.000375	-2.9e-05	0.000404
4.5	0.002203	0.000449	-2.5e-05	0.000474
4.51	-0.001745	0.000421	-2.8e-05	0.000449
4.52	-0.008494	0.000369	-1.4e-05	0.000383
4.53	-0.009727	0.00045	1e-05	0.00044
4.54	-0.007993	0.000533	2e-06	0.000531
4.55	-0.008928	0.000437	8e-06	0.000429
4.56	-0.012342	0.000412	2.5e-05	0.000387
4.57	-0.013971	0.00048	-5e-06	0.000485
4.58	-0.010526	0.000559	-2.1e-05	0.00058
4.59	-0.00654	0.000555	7e-06	0.000548
4.6	-0.005839	0.00044	-3e-06	0.000443
4.61	-0.002134	0.00037	-3e-05	0.0004
4.62	-0.001422	0.000326	-1.4e-05	0.00034
4.63	-0.008877	0.000351	3e-06	0.000348
4.64	-0.008861	0.00036	-2.6e-05	0.000386
4.65	-0.001635	0.000463	-3.1e-05	0.000494
4.66	-0.000716	0.000483	2e-06	0.000481
4.67	-0.004426	0.000427	-6e-06	0.000433
4.68	-0.006222	0.000485	-2.7e-05	0.000512
4.69	-0.004575	0.000405	-1.5e-05	0.00042
4.7	-0.004268	0.000453	-1.5e-05	0.000468
4.71	-0.008015	0.000617	-2e-05	0.000637
4.72	-0.008642	0.000553	-4e-06	0.000557
4.73	-0.005414	0.00047	4e-06	0.000466
4.74	-0.003431	0.000392	1e-06	0.000391
4.75	-0.001344	0.000337	1e-06	0.000336
4.76	0.000546	0.000433	-1e-06	0.000434
4.77	0.001549	0.000432	0	0.000432
4.78	-0.000245	0.000339	-1e-06	0.00034
4.79	-0.010021	0.000384	-3e-06	0.000387
4.8	-0.015356	0.000445	4e-06	0.000441
4.81	-0.010768	0.000341	-3e-06	0.000344
4.82	-0.010692	0.00039	-1.7e-05	0.000407
4.83	-0.00985	0.000524	-5e-06	0.000529
4.84	-0.002866	0.000395	0	0.000395
4.85	-0.005383	0.00038	-2.3e-05	0.000403
4.86	-0.01419	0.000479	-1.3e-05	0.000492
4.87	-0.013282	0.000436	7e-06	0.000429
4.88	-0.008878	0.000438	-9e-06	0.000447
4.89	-0.00426	0.0004	-8e-06	0.000408
4.9	0.003986	0.000346	7e-06	0.000339
4.91	0.008282	0.000298	-8e-06	0.000306
4.92	0.003217	0.000353	-2.9e-05	0.000382
4.93	-0.002055	0.00043	-2.6e-05	0.000456
4.94	-0.002928	0.000381	-2.6e-05	0.000407
4.95	-0.00328	0.00047	-4.9e-05	0.000519
4.96	-0.003067	0.000395	-4.4e-05	0.000439
4.97	-0.001263	0.000307	-2.5e-05	0.000332
4.98	0.00085	0.000461	-1.4e-05	0.000475
4.99	0.002586	0.000335	1.1e-05	0.000324
5	-0.001533	0.000293	1.2e-05	0.000281
5.01	-0.007928	0.000548	-2.6e-05	0.000574
5.02	-0.007144	0.00052	-4e-05	0.00056
5.03	7.1e-05	0.000357	-1.4e-05	0.000371
5.04	0.001517	0.00033	-1.2e-05	0.000342
5.05	-0.001437	0.000422	-3.5e-05	0.000457
5.06	0.001438	0.000423	-1.8e-05	0.000441
5.07	0.000726	0.000377	1.2e-05	0.000365
5.08	-0.003814	0.000371	1.9e-05	0.000352
5.09	-0.001459	0.000408	7e-06	0.000401
5.1	0.001239	0.000569	-2.3e-05	0.000592
5.11	-0.002256	0.000566	-3.6e-05	0.000602
5.12	-0.002967	0.000342	-2.9e-05	0.000371
5.13	-0.002701	0.000214	-1.9e-05	0.000233
5.14	-0.005179	0.00042	-2.9e-05	0.000449
5.15	-0.006025	0.000603	-4.2e-05	0.000645
5.16	-0.006742	0.000459	-9e-06	0.000468
5.17	-0.005313	0.000269	2.2e-05	0.000247
5.18	-0.001821	0.000275	-1.3e-05	0.000288
5.19	-0.004495	0.000484	-2.4e-05	0.000508
5.2	-0.00804	0.000526	1.3e-05	0.000513
5.21	-0.007239	0.000358	3e-06	0.000355
5.22	-0.010593	0.000385	-2.5e-05	0.00041
5.23	-0.013413	0.000505	-1.6e-05	0.000521
5.24	-0.005514	0.000413	-5e-06	0.000418
5.25	-0.001789	0.000296	-1.6e-05	0.000312
5.26	-0.008116	0.000347	-2.5e-05	0.000372
5.27	-0.006367	0.000359	-1.8e-05	0.000377
5.28	0.004517	0.000329	-1.7e-05	0.000346
5.29	0.00798	0.000451	-1.1e-05	0.000462
5.3	0.002837	0.000461	-1.7e-05	0.000478
5.31	0.000556	0.000451	-2e-05	0.000471
5.32	-0.002349	0.000507	-2.2e-05	0.000529
5.33	-0.007952	0.000422	-3.6e-05	0.000458
5.34	-0.005271	0.000346	-2.1e-05	0.000367
5.35	0.000146	0.000279	-2.2e-05	0.000301
5.36	-0.000708	0.000347	-4.5e-05	0.000392
5.37	0.000323	0.000475	-2.6e-05	0.000501
5.38	-0.001194	0.000372	1e-06	0.000371
5.39	-0.009635	0.000331	-4e-06	0.000335
5.4	-0.011637	0.000383	-5e-06	0.000388
5.41	-0.007653	0.0005	-1e-05	0.00051
5.42	-0.007479	0.000545	-3e-05	0.000575
5.43	-0.00665	0.000404	-2.2e-05	0.000426
5.44	-0.003544	0.000317	-1.3e-05	0.00033
5.45	-0.003633	0.000376	-1.3e-05	0.000389
5.46	-0.006037	0.000515	-1.4e-05	0.000529
5.47	-0.007658	0.000425	-1.9e-05	0.000444
5.48	-0.008295	0.000376	-1.8e-05	0.000394
5.49	-0.009626	0.000433	-2.3e-05	0.000456
5.5	-0.00865	0.000338	-1.5e-05	0.000353
5.51	-0.005996	0.000429	1.6e-05	0.000413
5.52	-0.003908	0.000452	1.6e-05	0.000436
5.53	0.001031	0.000332	-8e-06	0.00034
5.54	0.003687	0.000467	-1.3e-05	0.00048
5.55	-0.004131	0.000628	-2.4e-05	0.000652
5.56	-0.008111	0.000572	-3.4e-05	0.000606
5.57	-0.002199	0.000383	-1.4e-05	0.000397
5.58	-0.001091	0.000389	4e-06	0.000385
5.59	-0.006155	0.000561	5e-06	0.000556
5.6	-0.00763	0.000553	-1e-05	0.000563
5.61	-0.006347	0.000459	-2.7e-05	0.000486
5.62	-0.006106	0.00034	-1.3e-05	0.000353
5.63	-0.004895	0.000361	-3e-06	0.000364
5.64	-0.00407	0.000481	-2.3e-05	0.000504
5.65	-0.00288	0.000407	-3.1e-05	0.000438
5.66	-0.00078	0.000434	-1.5e-05	0.000449
5.67	-0.000387	0.000481	-3e-06	0.000484
5.68	0.001002	0.000274	-9e-06	0.000283
5.69	0.001948	0.000299	-2.5e-05	0.000324
5.7	0.001699	0.000573	-2.2e-05	0.000595
5.71	-0.000869	0.000549	-1.1e-05	0.00056
5.72	-0.005047	0.000312	-1.8e-05	0.00033
5.73	-0.007001	0.000378	-2e-05	0.000398
5.74	-0.00462	0.000616	-2.1e-05	0.000637
5.75	-0.002012	0.000548	-2.4e-05	0.000572
5.76	-0.005196	0.000384	-1.5e-05	0.000399
5.77	-0.006585	0.000486	-9e-06	0.000495
5.78	-0.003851	0.000501	-2.7e-05	0.000528
5.79	-0.004944	0.00029	-3.8e-05	0.000328
5.8	-0.006157	0.000371	-2.5e-05	0.000396
5.81	-0.000236	0.000618	-1.2e-05	0.00063
5.82	0.002081	0.000568	-5e-06	0.000573
5.83	-0.00043	0.00036	-1.5e-05	0.000375
5.84	0.001502	0.000343	-1.7e-05	0.00036
5.85	0.001437	0.000565	-4e-06	0.000569
5.86	-0.003382	0.000522	-2.3e-05	0.000545
5.87	-0.00738	0.000323	-3.9e-05	0.000362
5.88	-0.006512	0.000497	-1.7e-05	0.000514
5.89	-0.003142	0.000548	-1.8e-05	0.000566
5.9	-0.005442	0.0004	-3.6e-05	0.000436
5.91	-0.007731	0.000659	-1.8e-05	0.000677
5.92	-0.005813	0.000673	2e-06	0.000671
5.93	-0.008946	0.000286	-1.6e-05	0.000302
5.94	-0.010482	0.000623	-4.1e-05	0.000664
5.95	-0.003135	0.001494	-3.4e-05	0.001528
5.96	0.002004	0.002315	-9e-06	0.002324
5.97	0.003466	0.003379	-1.2e-05	0.003391
5.98	0.00557	0.004379	-4.4e-05	0.004423
5.99	0.005658	0.004911	-6.2e-05	0.004973
6	0.00367	0.005446	-3.8e-05	0.005484
6.01	0.000672	0.006036	-1.1e-05	0.006047
6.02	-0.0008	0.006429	-1.6e-05	0.006445
6.03	-0.000142	0.006759	-5e-05	0.006809
6.04	-0.000527	0.007261	-4.3e-05	0.007304
6.05	0.002744	0.007942	-4e-06	0.007946
6.06	0.007371	0.008633	-2.4e-05	0.008657
6.07	0.0015	0.009482	-4.7e-05	0.009529
6.08	-0.006774	0.010501	-2.2e-05	0.010523
6.09	-0.004341	0.011414	-1.3e-05	0.011427
6.1	-0.001057	0.012376	-2e-05	0.012396
6.11	-0.0031	0.013535	-2.5e-05	0.01356
6.12	0.001805	0.014552	-3.4e-05	0.014586
6.13	0.010846	0.015325	-2.9e-05	0.015354
6.14	0.008524	0.016256	-2.5e-05	0.016281
6.15	0.004788	0.017393	-3.5e-05	0.017428
6.16	0.014076	0.018423	-3.2e-05	0.018455
6.17	0.02179	0.019376	-2.1e-05	0.019397
6.18	0.01749	0.020462	-1.4e-05	0.020476
6.19	0.013166	0.021586	-8e-06	0.021594
6.2	0.01742	0.022578	-4e-06	0.022582
6.21	0.02142	0.023568	-1.2e-05	0.02358
6.22	0.020154	0.024657	-1.5e-05	0.024672
6.23	0.019678	0.025667	-1.2e-05	0.025679
6.24	0.02322	0.026617	-1.4e-05	0.026631
6.25	0.027021	0.02772	-1e-05	0.02773
6.26	0.027118	0.028796	4e-06	0.028792
6.27	0.027252	0.02972	5e-06	0.029715
6.28	0.032312	0.030706	-1e-05	0.030716
6.29	0.038064	0.031875	-1.5e-05	0.03189
6.3	0.039868	0.032915	-1.5e-05	0.03293
6.31	0.041436	0.033835	-1.4e-05	0.033849
6.32	0.046145	0.034875	1.4e-05	0.034861
6.33	0.047491	0.035907	2.6e-05	0.035881
6.34	0.044948	0.036939	8e-06	0.036931
6.35	0.044873	0.038103	1e-05	0.038093
6.36	0.047504	0.039107	1.6e-05	0.039091
6.37	0.051513	0.03997	2e-05	0.03995
6.38	0.054777	0.041021	4.7e-05	0.040974
6.39	0.054942	0.041985	6.4e-05	0.041921
6.4	0.051717	0.042938	4.7e-05	0.042891
6.41	0.05218	0.044243	5.7e-05	0.044186
6.42	0.058591	0.045431	8.7e-05	0.045344
6.43	0.064327	0.046239	8e-05	0.046159
6.44	0.065181	0.047222	5.6e-05	0.047166
6.45	0.062024	0.048416	5.2e-05	0.048364
6.46	0.063403	0.049418	5.6e-05	0.049362
6.47	0.069505	0.050302	7e-05	0.050232
6.48	0.068582	0.051349	9.6e-05	0.051253
6.49	0.067161	0.052361	0.000103	0.052258
6.5	0.068095	0.053342	7.9e-05	0.053263
6.51	0.067384	0.054491	6.3e-05	0.054428
6.52	0.073102	0.055404	7.2e-05	0.055332
6.53	0.079253	0.056164	8.4e-05	0.05608
6.54	0.078028	0.057246	8.4e-05	0.057162
6.55	0.079634	0.058258	6.9e-05	0.058189
6.56	0.080742	0.059184	7.8e-05	0.059106
6.57	0.076475	0.060354	0.000114	0.06024
6.58	0.076723	0.061433	0.000103	0.06133
6.59	0.081185	0.06229	8.5e-05	0.062205
6.6	0.0837	0.063327	0.000111	0.063216
6.61	0.081102	0.064384	0.000117	0.064267
6.62	0.076919	0.065256	0.000115	0.065141
6.63	0.080334	0.066319	0.000122	0.066197
6.64	0.086639	0.0674	0.000107	0.067293
6.65	0.084692	0.068304	0.000104	0.0682
6.66	0.080801	0.069381	0.000126	0.069255
6.67	0.085322	0.070534	0.000126	0.070408
6.68	0.090137	0.071484	0.000108	0.071376
6.69	0.090106	0.072496	0.000103	0.072393
6.7	0.091694	0.073574	0.000102	0.073472
6.71	0.097546	0.074537	0.000104	0.074433
6.72	0.099948	0.075588	0.000106	0.075482
6.73	0.094426	0.076694	0.000114	0.07658
6.74	0.089672	0.077599	0.000127	0.077472
6.75	0.095571	0.078552	0.000128	0.078424
6.76	0.101091	0.079715	0.000122	0.079593
6.77	0.096755	0.080702	0.000108	0.080594
6.78	0.099083	0.081592	0.000108	0.081484
6.79	0.110572	0.082658	0.000132	0.082526
6.8	0.11395	0.083595	0.000144	0.083451
6.81	0.108032	0.08444	0.000143	0.084297
6.82	0.104357	0.085519	0.000139	0.08538
6.83	0.108985	0.086635	0.000126	0.086509
6.84	0.116485	0.087674	0.000133	0.087541
6.85	0.119382	0.088819	0.000147	0.088672
6.86	0.118103	0.089939	0.000122	0.089817
6.87	0.117794	0.090833	9.3e-05	0.09074
6.88	0.120401	0.091821	0.000126	0.091695
6.89	0.127644	0.09296	0.00016	0.0928
6.9	0.137103	0.093836	0.000151	0.093685
6.91	0.136006	0.094817	0.000144	0.094673
6.92	0.125649	0.095939	0.000137	0.095802
6.93	0.124534	0.096844	0.000142	0.096702
6.94	0.12691	0.097891	0.00018	0.097711
6.95	0.12367	0.099026	0.000182	0.098844
6.96	0.127583	0.099919	0.000153	0.099766
6.97	0.135619	0.100897	0.000168	0.100729
6.98	0.137353	0.102091	0.000181	0.10191
6.99	0.13851	0.103104	0.00015	0.102954
7	0.140984	0.10411	0.000148	0.103962
7.01	0.142439	0.105333	0.000164	0.105169
7.02	0.14239	0.106332	0.000163	0.106169
7.03	0.143137	0.10717	0.000171	0.106999
7.04	0.145767	0.108236	0.000184	0.108052
7.05	0.14519	0.109263	0.000182	0.109081
7.06	0.144844	0.110209	0.000181	0.110028
7.07	0.153069	0.111412	0.000183	0.111229
7.08	0.162646	0.112485	0.000159	0.112326
7.09	0.162087	0.11331	0.000151	0.113159
7.1	0.15545	0.114524	0.000185	0.114339
7.11	0.155195	0.115694	0.000188	0.115506
7.12	0.164324	0.116369	0.000163	0.116206
7.13	0.168869	0.11729	0.000159	0.117131
7.14	0.166318	0.118358	0.000171	0.118187
7.15	0.168684	0.119136	0.000173	0.118963
7.16	0.169879	0.120134	0.000158	0.119976
7.17	0.169873	0.121289	0.000159	0.12113
7.18	0.168894	0.122277	0.000184	0.122093
7.19	0.163244	0.123095	0.000187	0.122908
7.2	0.169171	0.123988	0.000168	0.12382
7.21	0.181546	0.125259	0.000177	0.125082
7.22	0.18033	0.126363	0.000196	0.126167
7.23	0.177184	0.127212	0.000187	0.127025
7.24	0.182864	0.128293	0.000183	0.12811
7.25	0.191033	0.129354	0.000195	0.129159
7.26	0.194879	0.130178	0.000205	0.129973
7.27	0.198796	0.131109	0.000181	0.130928
7.28	0.203609	0.132158	0.000154	0.132004
7.29	0.19922	0.133135	0.000179	0.132956
7.3	0.192918	0.134236	0.0002	0.134036
7.31	0.197713	0.135366	0.000179	0.135187
7.32	0.204849	0.136337	0.000167	0.13617
7.33	0.207299	0.137356	0.000181	0.137175
7.34	0.213328	0.138454	0.000186	0.138268
7.35	0.215748	0.139496	0.00017	0.139326
7.36	0.212604	0.140517	0.000161	0.140356
7.37	0.217978	0.141597	0.000171	0.141426
7.38	0.221751	0.142583	0.000167	0.142416
7.39	0.220684	0.143539	0.000146	0.143393
7.4	0.224723	0.144657	0.000176	0.144481
7.41	0.225547	0.145752	0.000197	0.145555
7.42	0.225364	0.146779	0.000166	0.146613
7.43	0.233025	0.147868	0.000172	0.147696
7.44	0.239394	0.148827	0.000174	0.148653
7.45	0.238311	0.14973	0.000153	0.149577
7.46	0.237517	0.150798	0.000174	0.150624
7.47	0.243224	0.151736	0.00018	0.151556
7.48	0.248675	0.152602	0.000153	0.152449
7.49	0.249633	0.153689	0.000156	0.153533
7.5	0.247434	0.154726	0.00018	0.154546
7.51	0.248217	0.155559	0.000181	0.155378
7.52	0.248907	0.156602	0.000169	0.156433
7.53	0.245031	0.157762	0.00015	0.157612
7.54	0.248491	0.158647	0.000149	0.158498
7.55	0.254509	0.159616	0.000168	0.159448
7.56	0.250629	0.16079	0.000153	0.160637
7.57	0.249712	0.161675	0.000142	0.161533
7.58	0.255696	0.16258	0.000151	0.162429
7.59	0.256867	0.163689	0.00017	0.163519
7.6	0.256577	0.164665	0.00018	0.164485
7.61	0.262941	0.165602	0.00015	0.165452
7.62	0.266638	0.166693	0.000135	0.166558
7.63	0.2617	0.167801	0.000156	0.167645
7.64	0.262116	0.168842	0.000151	0.168691
7.65	0.267362	0.169884	0.000144	0.16974
7.66	0.266002	0.170848	0.000162	0.170686
7.67	0.268844	0.171797	0.000172	0.171625
7.68	0.278224	0.172887	0.000164	0.172723
7.69	0.280386	0.173985	0.000151	0.173834
7.7	0.284001	0.174967	0.000152	0.174815
7.71	0.292385	0.176058	0.000152	0.175906
7.72	0.293309	0.177064	0.000142	0.176922
7.73	0.292934	0.177897	0.000139	0.177758
7.74	0.292511	0.178865	0.000128	0.178737
7.75	0.290109	0.18004	0.000133	0.179907
7.76	0.289713	0.181169	0.000163	0.181006
7.77	0.292099	0.182104	0.00016	0.181944
7.78	0.297802	0.183064	0.000149	0.182915
7.79	0.305946	0.184097	0.000159	0.183938
7.8	0.312	0.185159	0.000148	0.185011
7.81	0.308355	0.186239	0.000138	0.186101
7.82	0.301802	0.187204	0.000158	0.187046
7.83	0.301469	0.188135	0.000164	0.187971
7.84	0.302721	0.189191	0.000154	0.189037
7.85	0.307537	0.190176	0.000153	0.190023
7.86	0.316936	0.19103	0.000169	0.190861
7.87	0.322906	0.192043	0.00018	0.191863
7.88	0.325196	0.193088	0.000165	0.192923
7.89	0.327348	0.193995	0.000148	0.193847
7.9	0.32777	0.195055	0.000158	0.194897
7.91	0.32428	0.196072	0.00019	0.195882
7.92	0.321652	0.196791	0.000166	0.196625
7.93	0.324923	0.197743	0.00015	0.197593
7.94	0.329056	0.198908	0.000184	0.198724
7.95	0.329197	0.199854	0.000177	0.199677
7.96	0.332453	0.200799	0.000148	0.200651
7.97	0.33883	0.201885	0.000148	0.201737
7.98	0.342133	0.202842	0.000154	0.202688
7.99	0.346492	0.203764	0.00016	0.203604
8	0.350574	0.204858	0.000155	0.204703
8.01	0.347921	0.205937	0.000147	0.20579
8.02	0.345396	0.206901	0.000154	0.206747
8.03	0.351351	0.207969	0.000151	0.207818
8.04	0.360286	0.209184	0.00015	0.209034
8.05	0.363973	0.21014	0.000153	0.209987
8.06	0.363314	0.210979	0.000158	0.210821
8.07	0.367375	0.212187	0.000178	0.212009
8.08	0.374023	0.213325	0.000171	0.213154
8.09	0.376992	0.214254	0.000158	0.214096
8.1	0.381246	0.215428	0.000177	0.215251
8.11	0.38471	0.216554	0.000181	0.216373
8.12	0.383792	0.217447	0.000169	0.217278
8.13	0.384325	0.218427	0.000176	0.218251
8.14	0.385489	0.219431	0.000203	0.219228
8.15	0.392972	0.220467	0.000195	0.220272
8.16	0.402145	0.221552	0.000167	0.221385
8.17	0.400403	0.222467	0.000176	0.222291
8.18	0.397491	0.22326	0.000189	0.223071
8.19	0.403559	0.224267	0.000188	0.224079
8.2	0.408464	0.225492	0.000182	0.22531
8.21	0.401924	0.226492	0.000176	0.226316
8.22	0.400756	0.227364	0.000185	0.227179
8.23	0.412187	0.228351	0.000178	0.228173
8.24	0.41705	0.229297	0.000172	0.229125
8.25	0.416137	0.230313	0.000184	0.230129
8.26	0.425088	0.231448	0.00019	0.231258
8.27	0.433051	0.232354	0.000201	0.232153
8.28	0.427979	0.233248	0.000203	0.233045
8.29	0.426389	0.234436	0.00019	0.234246
8.3	0.437598	0.235464	0.000185	0.235279
8.31	0.448315	0.236317	0.000188	0.236129
8.32	0.456445	0.237331	0.000194	0.237137
8.33	0.461544	0.238319	0.000207	0.238112
8.34	0.456664	0.239227	0.000208	0.239019
8.35	0.452435	0.240346	0.000189	0.240157
8.36	0.460715	0.241432	0.000189	0.241243
8.37	0.468345	0.242279	0.000194	0.242085
8.38	0.463589	0.243339	0.000205	0.243134
8.39	0.460139	0.24443	0.000217	0.244213
8.4	0.464992	0.245327	0.000201	0.245126
8.41	0.475063	0.246427	0.000191	0.246236
8.42	0.488244	0.247596	0.000204	0.247392
8.43	0.493653	0.248458	0.000202	0.248256
8.44	0.493702	0.249491	0.000202	0.249289
8.45	0.499183	0.250774	0.000218	0.250556
8.46	0.501563	0.251706	0.000208	0.251498
8.47	0.49829	0.252536	0.000188	0.252348
8.48	0.499323	0.253638	0.000199	0.253439
8.49	0.505324	0.254645	0.000216	0.254429
8.5	0.512153	0.255583	0.000213	0.25537
8.51	0.516394	0.256638	0.000201	0.256437
8.52	0.518361	0.2575	0.000186	0.257314
8.53	0.518666	0.258382	0.000199	0.258183
8.54	0.522564	0.259609	0.000224	0.259385
8.55	0.529092	0.260679	0.000216	0.260463
8.56	0.529887	0.261581	0.000211	0.26137
8.57	0.531391	0.262653	0.000217	0.262436
8.58	0.537108	0.263541	0.00021	0.263331
8.59	0.54303	0.264405	0.000201	0.264204
8.6	0.549269	0.265575	0.000191	0.265384
8.61	0.55225	0.266572	0.000205	0.266367
8.62	0.553961	0.267393	0.000239	0.267154
8.63	0.558557	0.26845	0.000254	0.268196
8.64	0.566036	0.269478	0.000233	0.269245
8.65	0.572465	0.270321	0.000205	0.270116
8.66	0.578149	0.271453	0.000205	0.271248
8.67	0.583744	0.272742	0.000215	0.272527
8.68	0.587256	0.273632	0.000205	0.273427
8.69	0.594796	0.274515	0.000197	0.274318
8.7	0.602992	0.275631	0.00022	0.275411
8.71	0.600603	0.276594	0.000236	0.276358
8.72	0.599807	0.277573	0.00023	0.277343
8.73	0.608801	0.278638	0.00023	0.278408
8.74	0.617384	0.279521	0.000218	0.279303
8.75	0.622633	0.280537	0.000196	0.280341
8.76	0.628727	0.281822	0.000204	0.281618
8.77	0.634318	0.282849	0.000235	0.282614
8.78	0.634138	0.283662	0.000235	0.283427
8.79	0.635049	0.284732	0.000211	0.284521
8.8	0.642925	0.285847	0.000215	0.285632
8.81	0.647041	0.286707	0.000222	0.286485
8.82	0.647338	0.287753	0.000211	0.287542
8.83	0.652122	0.28884	0.0002	0.28864
8.84	0.652917	0.289658	0.000185	0.289473
8.85	0.652904	0.29065	0.000194	0.290456
8.86	0.659117	0.291806	0.000217	0.291589
8.87	0.657961	0.292865	0.000212	0.292653
8.88	0.657723	0.293879	0.000208	0.293671
8.89	0.66884	0.294757	0.000216	0.294541
8.9	0.674994	0.295646	0.000228	0.295418
8.91	0.6736	0.296742	0.000228	0.296514
8.92	0.679109	0.297781	0.000212	0.297569
8.93	0.689857	0.298688	0.000202	0.298486
8.94	0.693364	0.299746	0.000214	0.299532
8.95	0.69256	0.300852	0.000225	0.300627
8.96	0.697437	0.301738	0.000198	0.30154
8.97	0.702957	0.302671	0.000184	0.302487
8.98	0.704023	0.303748	0.000196	0.303552
8.99	0.707747	0.304698	0.000195	0.304503
9	0.715942	0.305704	0.000208	0.305496
9.01	0.724265	0.30685	0.000238	0.306612
9.02	0.724965	0.307763	0.000226	0.307537
9.03	0.721818	0.308688	0.000196	0.308492
9.04	0.730868	0.30989	0.000192	0.309698
9.05	0.743304	0.310967	0.000189	0.310778
9.06	0.745612	0.311887	0.000201	0.311686
9.07	0.749793	0.312924	0.000225	0.312699
9.08	0.758035	0.31386	0.00022	0.31364
9.09	0.758437	0.314779	0.000199	0.31458
9.1	0.762476	0.315911	0.000189	0.315722
9.11	0.771516	0.317009	0.000191	0.316818
9.12	0.773741	0.317991	0.000203	0.317788
9.13	0.778453	0.318945	0.00019	0.318755
9.14	0.784645	0.319845	0.000169	0.319676
9.15	0.785482	0.320816	0.000171	0.320645
9.16	0.790568	0.321897	0.000188	0.321709
9.17	0.799535	0.322992	0.000206	0.322786
9.18	0.805819	0.323961	0.000201	0.32376
9.19	0.815039	0.324927	0.000174	0.324753
9.2	0.824133	0.325967	0.000158	0.325809
9.21	0.826849	0.326812	0.00016	0.326652
9.22	0.828786	0.327751	0.000177	0.327574
9.23	0.836914	0.328956	0.000189	0.328767
9.24	0.840702	0.329934	0.000176	0.329758
9.25	0.841968	0.330855	0.00016	0.330695
9.26	0.855132	0.331966	0.000162	0.331804
9.27	0.868086	0.332889	0.00018	0.332709
9.28	0.868311	0.333773	0.000188	0.333585
9.29	0.865848	0.33493	0.000178	0.334752
9.3	0.865983	0.335997	0.000171	0.335826
9.31	0.869607	0.336935	0.000153	0.336782
9.32	0.878753	0.338013	0.000136	0.337877
9.33	0.885801	0.338972	0.000159	0.338813
9.34	0.890021	0.339829	0.000184	0.339645
9.35	0.895723	0.340898	0.00016	0.340738
9.36	0.899198	0.342011	0.000138	0.341873
9.37	0.900962	0.342969	0.000164	0.342805
9.38	0.904102	0.343999	0.000173	0.343826
9.39	0.9099	0.345194	0.000139	0.345055
9.4	0.912018	0.346163	0.000135	0.346028
9.41	0.913941	0.347032	0.000171	0.346861
9.42	0.927971	0.34819	0.000167	0.348023
9.43	0.937982	0.349267	0.000129	0.349138
9.44	0.934415	0.350277	0.000128	0.350149
9.45	0.937975	0.351476	0.000139	0.351337
9.46	0.948161	0.352508	0.000144	0.352364
9.47	0.952208	0.353444	0.000143	0.353301
9.48	0.95426	0.354428	0.000114	0.354314
9.49	0.959397	0.355259	9.6e-05	0.355163
9.5	0.962919	0.356169	0.000117	0.356052
9.51	0.960774	0.357295	0.000133	0.357162
9.52	0.958521	0.358359	0.000121	0.358238
9.53	0.962419	0.359335	9.6e-05	0.359239
9.54	0.969987	0.360315	8.3e-05	0.360232
9.55	0.971859	0.361209	8.7e-05	0.361122
9.56	0.971909	0.362072	8.3e-05	0.361989
9.57	0.980977	0.363036	8.6e-05	0.36295
9.58	0.990253	0.364032	0.000101	0.363931
9.59	0.993726	0.364986	0.0001	0.364886
9.6	0.996958	0.365974	7.3e-05	0.365901
9.61	0.997322	0.366948	6.1e-05	0.366887
9.62	0.999364	0.367874	7.2e-05	0.367802
9.63	1.00534	0.368985	5.9e-05	0.368926
9.64	1.00498	0.370118	3.4e-05	0.370084
9.65	1.00126	0.370989	4.7e-05	0.370942
9.66	1.00259	0.371986	6.7e-05	0.371919
9.67	1.00835	0.373094	3.7e-05	0.373057
9.68	1.01709	0.374042	1.5e-05	0.374027
9.69	1.02657	0.375109	3e-05	0.375079
9.7	1.02919	0.376182	3.7e-05	0.376145
9.71	1.02459	0.376987	3.7e-05	0.37695
9.72	1.02691	0.378039	4.2e-05	0.377997
9.73	1.03328	0.379276	3.1e-05	0.379245
9.74	1.03725	0.380094	6e-06	0.380088
9.75	1.04019	0.380987	-1e-06	0.380988
9.76	1.04468	0.382239	9e-06	0.38223
9.77	1.05258	0.383274	4e-06	0.38327
9.78	1.05553	0.384191	-9e-06	0.3842
9.79	1.05363	0.385331	-2e-06	0.385333
9.8	1.05548	0.386409	2.1e-05	0.386388
9.81	1.06052	0.387386	1.6e-05	0.38737
9.82	1.06441	0.388438	-4e-06	0.388442
9.83	1.06577	0.38938	-3e-06	0.389383
9.84	1.06504	0.390275	-1.4e-05	0.390289
9.85	1.06702	0.391411	-4.3e-05	0.391454
9.86	1.07256	0.392529	-4.6e-05	0.392575
9.87	1.07553	0.393385	-3.6e-05	0.393421
9.88	1.0797	0.394371	-5.6e-05	0.394427
9.89	1.09022	0.395368	-7.6e-05	0.395444
9.9	1.09439	0.396249	-6.2e-05	0.396311
9.91	1.09037	0.397318	-6.2e-05	0.39738
9.92	1.09342	0.39833	-6.7e-05	0.398397
9.93	1.09635	0.399109	-6e-05	0.399169
9.94	1.09671	0.400024	-8.1e-05	0.400105
9.95	1.10687	0.40115	-0.000107	0.401257
9.96	1.11515	0.402187	-0.000117	0.402304
9.97	1.11772	0.403164	-0.000105	0.403269
9.98	1.12418	0.404239	-0.000103	0.404342
9.99	1.13247	0.405229	-0.000125	0.405354
10	1.13776	0.406233	-0.000121	0.406354
10.01	1.14256	0.407335	-0.000104	0.407439
10.02	1.14634	0.408224	-0.000122	0.408346
10.03	1.14914	0.409166	-0.000139	0.409305
10.04	1.15517	0.410329	-0.000129	0.410458
10.05	1.16295	0.411252	-0.000132	0.411384
10.06	1.1665	0.412168	-0.000161	0.412329
10.07	1.1635	0.413337	-0.000177	0.413514
10.08	1.16627	0.414321	-0.000168	0.414489
10.09	1.17437	0.415282	-0.000196	0.415478
10.1	1.17537	0.416472	-0.00025	0.416722
10.11	1.17687	0.417579	-0.000261	0.41784
10.12	1.1874	0.418426	-0.000245	0.418671
10.13	1.19685	0.419389	-0.000244	0.419633
10.14	1.19587	0.420576	-0.000271	0.420847
10.15	1.19015	0.421571	-0.000304	0.421875
10.16	1.19199	0.422496	-0.000332	0.422828
10.17	1.20689	0.423533	-0.00034	0.423873
10.18	1.22177	0.424472	-0.000334	0.424806
10.19	1.22517	0.425447	-0.000359	0.425806
10.2	1.22701	0.426553	-0.00038	0.426933
10.21	1.23115	0.427486	-0.000367	0.427853
10.22	1.23164	0.428358	-0.000377	0.428735
10.23	1.2363	0.42949	-0.00042	0.42991
10.24	1.24818	0.430567	-0.000433	0.431
10.25	1.25422	0.431427	-0.00043	0.431857
10.26	1.25574	0.432473	-0.000441	0.432914
10.27	1.26193	0.43351	-0.000443	0.433953
10.28	1.26766	0.43438	-0.000458	0.434838
10.29	1.26837	0.435389	-0.000499	0.435888
10.3	1.26852	0.436258	-0.000513	0.436771
10.31	1.27255	0.437094	-0.000516	0.43761
10.32	1.27944	0.438228	-0.000581	0.438809
10.33	1.28815	0.439247	-0.000652	0.439899
10.34	1.29328	0.44016	-0.000669	0.440829
10.35	1.29315	0.441283	-0.000717	0.442
10.36	1.29951	0.442348	-0.000797	0.443145
10.37	1.31089	0.443196	-0.000833	0.444029
10.38	1.31254	0.444174	-0.000836	0.44501
10.39	1.3139	0.445301	-0.000857	0.446158
10.4	1.32494	0.446288	-0.000914	0.447202
10.41	1.33108	0.447255	-0.000969	0.448224
10.42	1.33287	0.448318	-0.001001	0.449319
10.43	1.34071	0.449333	-0.001016	0.450349
10.44	1.34719	0.450437	-0.001043	0.45148
10.45	1.34631	0.451521	-0.00112	0.452641
10.46	1.34837	0.452436	-0.001197	0.453633
10.47	1.35562	0.45348	-0.001229	0.454709
10.48	1.35741	0.454702	-0.001263	0.455965
10.49	1.35557	0.45571	-0.00132	0.45703
10.5	1.35964	0.456547	-0.001406	0.457953
10.51	1.36721	0.45757	-0.001507	0.459077
10.52	1.3709	0.458546	-0.001595	0.460141
10.53	1.37722	0.459519	-0.001697	0.461216
10.54	1.38717	0.460711	-0.001832	0.462543
10.55	1.39326	0.461721	-0.001968	0.463689
10.56	1.40378	0.462631	-0.002108	0.464739
10.57	1.4146	0.463786	-0.002336	0.466122
10.58	1.41061	0.464786	-0.002635	0.467421
10.59	1.40544	0.465516	-0.00297	0.468486
10.6	1.41264	0.466508	-0.003443	0.469951
10.61	1.42197	0.467661	-0.004294	0.471955
10.62	1.42688	0.468573	-0.005987	0.47456
10.63	1.43139	0.469507	-0.008658	0.478165
10.64	1.43708	0.470591	-0.011066	0.481657
10.65	1.43944	0.471586	-0.011965	0.483551
10.66	1.44122	0.472598	-0.012049	0.484647
10.67	1.44865	0.473582	-0.012231	0.485813
10.68	1.45667	0.474496	-0.012337	0.486833
10.69	1.46429	0.47551	-0.012312	0.487822
10.7	1.47428	0.476586	-0.012351	0.488937
10.71	1.48108	0.477573	-0.012387	0.48996
10.72	1.48331	0.478554	-0.012391	0.490945
10.73	1.48549	0.479671	-0.012415	0.492086
10.74	1.48567	0.480639	-0.012448	0.493087
10.75	1.4901	0.481474	-0.012463	0.493937
10.76	1.50145	0.482527	-0.012442	0.494969
10.77	1.50472	0.483592	-0.012439	0.496031
10.78	1.50531	0.484529	-0.012471	0.497
10.79	1.51441	0.485662	-0.012476	0.498138
10.8	1.52181	0.486807	-0.012471	0.499278
10.81	1.52391	0.487761	-0.012502	0.500263
10.82	1.52681	0.488711	-0.012522	0.501233
10.83	1.53767	0.489705	-0.012507	0.502212
10.84	1.55086	0.490725	-0.012521	0.503246
10.85	1.55322	0.491774	-0.012541	0.504315
10.86	1.55561	0.492766	-0.012542	0.505308
10.87	1.56156	0.493622	-0.012573	0.506195
10.88	1.56058	0.494608	-0.012618	0.507226
10.89	1.56373	0.495643	-0.012712	0.508355
10.9	1.57563	0.496605	-0.013487	0.510092
10.91	1.57698	0.497719	-0.020139	0.517858
10.92	1.57179	0.498701	-0.039374	0.538075
10.93	1.57771	0.49951	-0.053993	0.553503
10.94	1.59072	0.500505	-0.050004	0.550509
10.95	1.60096	0.501555	-0.046703	0.548258
10.96	1.6035	0.502434	-0.050167	0.552601
10.97	1.60151	0.503313	-0.049697	0.55301
10.98	1.60402	0.504426	-0.048301	0.552727
10.99	1.61151	0.505518	-0.049382	0.5549
11	1.61841	0.506546	-0.049363	0.555909
11.01	1.62441	0.50764	-0.048851	0.556491
11.02	1.63469	0.508583	-0.049212	0.557795
11.03	1.64254	0.509573	-0.049215	0.558788
11.04	1.64772	0.510776	-0.049018	0.559794
11.05	1.65772	0.511713	-0.049174	0.560887
11.06	1.66124	0.512516	-0.049195	0.561711
11.07	1.65617	0.513767	-0.049087	0.562854
11.08	1.65977	0.51496	-0.049137	0.564097
11.09	1.67268	0.515707	-0.049191	0.564898
11.1	1.68327	0.516688	-0.049179	0.565867
11.11	1.68943	0.517778	-0.049194	0.566972
11.12	1.69731	0.518598	-0.049191	0.567789
11.13	1.7069	0.519712	-0.049159	0.568871
11.14	1.71217	0.520906	-0.049167	0.570073
11.15	1.71263	0.521752	-0.049171	0.570923
11.16	1.71762	0.522711	-0.04915	0.571861
11.17	1.72751	0.523758	-0.049149	0.572907
11.18	1.73367	0.524641	-0.049163	0.573804
11.19	1.73796	0.525651	-0.049166	0.574817
11.2	1.74627	0.52681	-0.049171	0.575981
11.21	1.7545	0.527682	-0.049157	0.576839
11.22	1.75773	0.528569	-0.049116	0.577685
11.23	1.75815	0.52975	-0.049133	0.578883
11.24	1.7626	0.530732	-0.049187	0.579919
11.25	1.7731	0.531616	-0.049187	0.580803
11.26	1.78382	0.532715	-0.049178	0.581893
11.27	1.78818	0.533696	-0.049181	0.582877
11.28	1.7887	0.534601	-0.049165	0.583766
11.29	1.79683	0.535675	-0.049183	0.584858
11.3	1.80919	0.536681	-0.049202	0.585883
11.31	1.81609	0.537625	-0.049178	0.586803
11.32	1.81951	0.538694	-0.049185	0.587879
11.33	1.82194	0.539702	-0.049217	0.588919
11.34	1.8235	0.540526	-0.049211	0.589737
11.35	1.82921	0.541592	-0.049193	0.590785
11.36	1.83791	0.542707	-0.04919	0.591897
11.37	1.84431	0.543614	-0.049199	0.592813
11.38	1.84882	0.544701	-0.049218	0.593919
11.39	1.85213	0.545779	-0.049209	0.594988
11.4	1.85466	0.546646	-0.049184	0.59583
11.41	1.8597	0.547731	-0.049197	0.596928
11.42	1.86878	0.548869	-0.049216	0.598085
11.43	1.87386	0.549752	-0.049208	0.59896
11.44	1.87502	0.550733	-0.049215	0.599948
11.45	1.88206	0.55183	-0.049246	0.601076
11.46	1.89091	0.552852	-0.049272	0.602124
11.47	1.89883	0.553936	-0.049341	0.603277
11.48	1.90394	0.554952	-0.050149	0.605101
11.49	1.90757	0.555745	-0.057933	0.613678
11.5	1.91413	0.55668	-0.079366	0.636046
11.51	1.91702	0.557837	-0.093909	0.651746
11.52	1.92003	0.558768	-0.088643	0.647411
11.53	1.9309	0.559662	-0.085746	0.645408
11.54	1.93822	0.560798	-0.089558	0.650356
11.55	1.94141	0.561712	-0.088665	0.650377
11.56	1.9486	0.562533	-0.087343	0.649876
11.57	1.95586	0.563728	-0.088579	0.652307
11.58	1.96132	0.564814	-0.088418	0.653232
11.59	1.96764	0.565612	-0.087933	0.653545
11.6	1.97559	0.566612	-0.088359	0.654971
11.61	1.97719	0.567692	-0.088291	0.655983
11.62	1.97872	0.568592	-0.088096	0.656688
11.63	1.98924	0.569538	-0.0883	0.657838
11.64	1.9942	0.570522	-0.088311	0.658833
11.65	1.9938	0.571463	-0.088193	0.659656
11.66	2.00166	0.57251	-0.088225	0.660735
11.67	2.00729	0.573604	-0.088252	0.661856
11.68	2.01103	0.574639	-0.088257	0.662896
11.69	2.02021	0.575691	-0.088273	0.663964
11.7	2.02737	0.576798	-0.088258	0.665056
11.71	2.0316	0.577697	-0.08826	0.665957
11.72	2.04012	0.578554	-0.088273	0.666827
11.73	2.05071	0.579792	-0.08827	0.668062
11.74	2.05617	0.580837	-0.088258	0.669095
11.75	2.06268	0.581623	-0.088233	0.669856
11.76	2.07184	0.582824	-0.088235	0.671059
11.77	2.07945	0.58389	-0.088271	0.672161
11.78	2.0857	0.584721	-0.088277	0.672998
11.79	2.08929	0.585939	-0.088255	0.674194
11.8	2.09577	0.587056	-0.088247	0.675303
11.81	2.10655	0.587939	-0.088234	0.676173
11.82	2.11121	0.589062	-0.088237	0.677299
11.83	2.10894	0.590069	-0.088266	0.678335
11.84	2.11616	0.590917	-0.088274	0.679191
11.85	2.12967	0.592006	-0.088267	0.680273
11.86	2.13489	0.593064	-0.088253	0.681317
11.87	2.13858	0.593947	-0.088246	0.682193
11.88	2.14892	0.594958	-0.088262	0.68322
11.89	2.15732	0.59587	-0.088277	0.684147
11.9	2.16064	0.596802	-0.088265	0.685067
11.91	2.16742	0.598037	-0.088257	0.686294
11.92	2.17551	0.599029	-0.088276	0.687305
11.93	2.18239	0.599784	-0.088277	0.688061
11.94	2.19114	0.600704	-0.088267	0.688971
11.95	2.19805	0.601684	-0.088272	0.689956
11.96	2.20228	0.602608	-0.088276	0.690884
11.97	2.2057	0.603611	-0.088274	0.691885
11.98	2.20822	0.604693	-0.088287	0.69298
11.99	2.21293	0.605611	-0.088291	0.693902
12	2.21987	0.606513	-0.088281	0.694794
12.01	2.22634	0.607573	-0.088312	0.695885
12.02	2.23129	0.608587	-0.08834	0.696927
12.03	2.23296	0.609583	-0.088319	0.697902
12.04	2.23721	0.61066	-0.088306	0.698966
12.05	2.24907	0.611554	-0.088314	0.699868
12.06	2.25779	0.612488	-0.088311	0.700799
12.07	2.2638	0.613761	-0.088368	0.702129
12.08	2.27569	0.614806	-0.089633	0.704439
12.09	2.28173	0.615549	-0.100858	0.716407
12.1	2.2814	0.616717	-0.125999	0.742716
12.11	2.28609	0.617892	-0.13772	0.755612
12.12	2.29446	0.618751	-0.12998	0.748731
12.13	2.29806	0.619893	-0.129034	0.748927
12.14	2.30468	0.62099	-0.132996	0.753986
12.15	2.32304	0.621792	-0.131104	0.752896
12.16	2.33131	0.622956	-0.130324	0.75328
12.17	2.32511	0.624245	-0.131704	0.755949
12.18	2.33087	0.625104	-0.131192	0.756296
12.19	2.33886	0.625969	-0.130892	0.756861
12.2	2.34069	0.627049	-0.1314	0.758449
12.21	2.35324	0.627939	-0.131193	0.759132
12.22	2.36287	0.628808	-0.131029	0.759837
12.23	2.36233	0.629955	-0.13126	0.761215
12.24	2.3726	0.630985	-0.131245	0.76223
12.25	2.38302	0.631903	-0.131152	0.763055
12.26	2.37987	0.633017	-0.131191	0.764208
12.27	2.38945	0.633957	-0.1312	0.765157
12.28	2.40188	0.634824	-0.131198	0.766022
12.29	2.39698	0.635945	-0.131225	0.76717
12.3	2.40183	0.636887	-0.1312	0.768087
12.31	2.41682	0.63765	-0.13116	0.76881
12.32	2.42355	0.638696	-0.131203	0.769899
12.33	2.42839	0.639785	-0.131263	0.771048
12.34	2.43862	0.640697	-0.131233	0.77193
12.35	2.4457	0.641697	-0.131166	0.772863
12.36	2.44711	0.642788	-0.131171	0.773959
12.37	2.45286	0.643738	-0.131225	0.774963
12.38	2.46241	0.644729	-0.131234	0.775963
12.39	2.46836	0.645775	-0.131198	0.776973
12.4	2.47308	0.646652	-0.13119	0.777842
12.41	2.48201	0.647712	-0.131205	0.778917
12.42	2.48916	0.64893	-0.131192	0.780122
12.43	2.48986	0.649788	-0.131187	0.780975
12.44	2.49569	0.650708	-0.131211	0.781919
12.45	2.50859	0.651865	-0.131215	0.78308
12.46	2.51504	0.652848	-0.131204	0.784052
12.47	2.51431	0.653863	-0.131198	0.785061
12.48	2.51754	0.655086	-0.131191	0.786277
12.49	2.52476	0.656143	-0.131196	0.787339
12.5	2.53302	0.65704	-0.131201	0.788241
12.51	2.54342	0.658099	-0.131216	0.789315
12.52	2.54921	0.659079	-0.131224	0.790303
12.53	2.5477	0.659951	-0.131188	0.791139
12.54	2.55286	0.661011	-0.131186	0.792197
12.55	2.56528	0.662017	-0.131221	0.793238
12.56	2.57597	0.662939	-0.131228	0.794167
12.57	2.58239	0.664086	-0.131237	0.795323
12.58	2.58187	0.665115	-0.131242	0.796357
12.59	2.58648	0.665963	-0.131216	0.797179
12.6	2.59792	0.66706	-0.131204	0.798264
12.61	2.60739	0.668109	-0.131231	0.79934
12.62	2.61538	0.668956	-0.131236	0.800192
12.63	2.61904	0.669981	-0.131219	0.8012
12.64	2.62506	0.671005	-0.131241	0.802246
12.65	2.63313	0.671857	-0.13125	0.803107
12.66	2.64106	0.672894	-0.131223	0.804117
12.67	2.65157	0.673908	-0.131247	0.805155
12.68	2.6565	0.674687	-0.131274	0.805961
12.69	2.65779	0.675652	-0.131239	0.806891
12.7	2.66434	0.676829	-0.131242	0.808071
12.71	2.67155	0.677845	-0.131282	0.809127
12.72	2.67807	0.678712	-0.131273	0.809985
12.73	2.687	0.679727	-0.131255	0.810982
12.74	2.69497	0.68079	-0.131286	0.812076
12.75	2.70427	0.68181	-0.131322	0.813132
12.76	2.71907	0.68284	-0.131314	0.814154
12.77	2.72838	0.683783	-0.131343	0.815126
12.78	2.72663	0.684796	-0.132931	0.817727
12.79	2.72838	0.685895	-0.147397	0.833292
12.8	2.74024	0.686767	-0.179036	0.865803
12.81	2.74856	0.687683	-0.192933	0.880616
12.82	2.74933	0.688918	-0.183003	0.871921
12.83	2.7529	0.689936	-0.182193	0.872129
12.84	2.76132	0.690788	-0.187023	0.877811
12.85	2.77739	0.691946	-0.184493	0.876439
12.86	2.79387	0.693006	-0.183678	0.876684
12.87	2.79832	0.693852	-0.18544	0.879292
12.88	2.79987	0.694919	-0.184735	0.879654
12.89	2.80806	0.696023	-0.184379	0.880402
12.9	2.81344	0.696957	-0.184983	0.88194
12.91	2.81274	0.697966	-0.184707	0.882673
12.92	2.81746	0.69902	-0.184554	0.883574
12.93	2.82397	0.699968	-0.184804	0.884772
12.94	2.82693	0.700919	-0.184729	0.885648
12.95	2.83561	0.702039	-0.184659	0.886698
12.96	2.84792	0.703007	-0.184733	0.88774
12.97	2.85608	0.703868	-0.184728	0.888596
12.98	2.86305	0.705017	-0.184746	0.889763
12.99	2.86885	0.706086	-0.184764	0.89085
13	2.87411	0.706983	-0.18471	0.891693
13.01	2.88023	0.707937	-0.184706	0.892643
13.02	2.88343	0.708877	-0.184751	0.893628
13.03	2.88752	0.709913	-0.184756	0.894669
13.04	2.89388	0.711055	-0.184728	0.895783
13.05	2.90074	0.712039	-0.184708	0.896747
13.06	2.91014	0.712919	-0.184709	0.897628
13.07	2.91774	0.713992	-0.184729	0.898721
13.08	2.92145	0.715057	-0.184755	0.899812
13.09	2.92639	0.715911	-0.184753	0.900664
13.1	2.93504	0.71695	-0.184721	0.901671
13.11	2.94362	0.718017	-0.184722	0.902739
13.12	2.94919	0.718954	-0.184736	0.90369
13.13	2.95753	0.719954	-0.184717	0.904671
13.14	2.96617	0.720871	-0.184704	0.905575
13.15	2.9677	0.721788	-0.184709	0.906497
13.16	2.97285	0.722946	-0.184729	0.907675
13.17	2.98653	0.724069	-0.184737	0.908806
13.18	2.99269	0.724919	-0.184714	0.909633
13.19	2.9901	0.725847	-0.184709	0.910556
13.2	2.99523	0.727012	-0.184738	0.91175
13.21	3.01117	0.728035	-0.18474	0.912775
13.22	3.02268	0.728975	-0.184729	0.913704
13.23	3.02379	0.730081	-0.184745	0.914826
13.24	3.02941	0.731007	-0.184766	0.915773
13.25	3.04	0.731857	-0.184753	0.91661
13.26	3.04773	0.732952	-0.184734	0.917686
13.27	3.05714	0.733932	-0.184737	0.918669
13.28	3.06535	0.734831	-0.184749	0.91958
13.29	3.06974	0.735942	-0.184745	0.920687
13.3	3.07001	0.736952	-0.184721	0.921673
13.31	3.07051	0.737818	-0.184719	0.922537
13.32	3.07927	0.738859	-0.184739	0.923598
13.33	3.08839	0.739833	-0.184741	0.924574
13.34	3.09547	0.740668	-0.184727	0.925395
13.35	3.1035	0.741707	-0.184729	0.926436
13.36	3.1117	0.742743	-0.184747	0.92749
13.37	3.11962	0.743691	-0.184737	0.928428
13.38	3.1225	0.74486	-0.184719	0.929579
13.39	3.12697	0.745923	-0.184731	0.930654
13.4	3.13809	0.746753	-0.184746	0.931499
13.41	3.14703	0.747851	-0.184746	0.932597
13.42	3.1519	0.748949	-0.184744	0.933693
13.43	3.15754	0.749777	-0.184729	0.934506
13.44	3.1671	0.750872	-0.18472	0.935592
13.45	3.17458	0.752115	-0.184739	0.936854
13.46	3.17855	0.753021	-0.184738	0.937759
13.47	3.18738	0.753957	-0.184722	0.938679
13.48	3.19564	0.755079	-0.184733	0.939812
13.49	3.19976	0.755956	-0.184759	0.940715
13.5	3.2072	0.756894	-0.184762	0.941656
13.51	3.21536	0.758151	-0.184761	0.942912
13.52	3.21966	0.759121	-0.18479	0.943911
13.53	3.22467	0.75993	-0.184772	0.944702
13.54	3.2335	0.761076	-0.184732	0.945808
13.55	3.23924	0.762143	-0.184745	0.946888
13.56	3.24124	0.762984	-0.184765	0.947749
13.57	3.2466	0.764041	-0.184774	0.948815
13.58	3.26021	0.765096	-0.184785	0.949881
13.59	3.2735	0.765873	-0.184794	0.950667
13.6	3.27792	0.766921	-0.184788	0.951709
13.61	3.28038	0.768139	-0.184799	0.952938
13.62	3.28711	0.768989	-0.184825	0.953814
13.63	3.29797	0.769959	-0.185426	0.955385
13.64	3.30892	0.77104	-0.194767	0.965807
13.65	3.31313	0.771846	-0.22454	0.996386
13.66	3.31349	0.772916	-0.24697	1.01989
13.67	3.3159	0.774117	-0.239894	1.01401
13.68	3.32473	0.774968	-0.234913	1.00988
13.69	3.33581	0.775972	-0.240644	1.01662
13.7	3.34021	0.777141	-0.239642	1.01678
13.71	3.33724	0.778014	-0.23747	1.01548
13.72	3.34351	0.778904	-0.239316	1.01822
13.73	3.35912	0.780012	-0.239161	1.01917
13.74	3.36805	0.780971	-0.238356	1.01933
13.75	3.3771	0.781926	-0.239034	1.02096
13.76	3.39229	0.783063	-0.238987	1.02205
13.77	3.39678	0.784056	-0.238636	1.02269
13.78	3.3914	0.784981	-0.238907	1.02389
13.79	3.38983	0.786139	-0.238931	1.02507
13.8	3.39626	0.787182	-0.238749	1.02593
13.81	3.41073	0.788007	-0.2388	1.02681
13.82	3.42417	0.789072	-0.238849	1.02792
13.83	3.4263	0.790252	-0.238838	1.02909
13.84	3.42497	0.791198	-0.238845	1.03004
13.85	3.42939	0.79224	-0.238804	1.03104
13.86	3.43531	0.793339	-0.238781	1.03212
13.87	3.44138	0.794144	-0.238842	1.03299
13.88	3.45206	0.795068	-0.23887	1.03394
13.89	3.46202	0.796143	-0.238835	1.03498
13.9	3.46526	0.796985	-0.23882	1.0358
13.91	3.47147	0.797933	-0.238825	1.03676
13.92	3.47846	0.799081	-0.238831	1.03791
13.93	3.4851	0.800026	-0.238852	1.03888
13.94	3.4955	0.800883	-0.238848	1.03973
13.95	3.50158	0.80192	-0.238833	1.04075
13.96	3.50605	0.80294	-0.238861	1.0418
13.97	3.51144	0.80381	-0.238866	1.04268
13.98	3.51764	0.804851	-0.238823	1.04367
13.99	3.52433	0.805849	-0.238804	1.04465
14	3.52816	0.806759	-0.238839	1.0456
14.01	3.5346	0.807859	-0.238861	1.04672
14.02	3.54422	0.808848	-0.238819	1.04767
14.03	3.55115	0.809762	-0.238778	1.04854
14.04	3.55512	0.810875	-0.238802	1.04968
14.05	3.55694	0.811869	-0.238838	1.05071
14.06	3.5667	0.812724	-0.238832	1.05156
14.07	3.58187	0.813833	-0.238804	1.05264
14.08	3.58736	0.814906	-0.238814	1.05372
14.09	3.59461	0.815758	-0.23883	1.05459
14.1	3.60875	0.816865	-0.238814	1.05568
14.11	3.6171	0.818046	-0.238807	1.05685
14.12	3.62133	0.818952	-0.23881	1.05776
14.13	3.62585	0.819945	-0.238797	1.05874
14.14	3.63176	0.821057	-0.238815	1.05987
14.15	3.6368	0.822074	-0.238837	1.06091
14.16	3.64139	0.823232	-0.238796	1.06203
14.17	3.6525	0.824338	-0.238782	1.06312
14.18	3.66415	0.825247	-0.238815	1.06406
14.19	3.66502	0.826296	-0.238811	1.06511
14.2	3.66647	0.827347	-0.238799	1.06615
14.21	3.68067	0.828225	-0.238803	1.06703
14.22	3.69188	0.829245	-0.238795	1.06804
14.23	3.69241	0.830352	-0.238807	1.06916
14.24	3.69547	0.831261	-0.238822	1.07008
14.25	3.70395	0.832162	-0.23881	1.07097
14.26	3.71138	0.833258	-0.238792	1.07205
14.27	3.71434	0.834272	-0.238776	1.07305
14.28	3.71378	0.83524	-0.238773	1.07401
14.29	3.72174	0.836349	-0.238797	1.07515
14.3	3.73566	0.83733	-0.238822	1.07615
14.31	3.74094	0.83822	-0.238816	1.07704
14.32	3.74139	0.839173	-0.238802	1.07797
14.33	3.74629	0.840053	-0.2388	1.07885
14.34	3.75377	0.840949	-0.238788	1.07974
14.35	3.76441	0.842043	-0.238781	1.08082
14.36	3.7733	0.8431	-0.238792	1.08189
14.37	3.77797	0.843956	-0.238791	1.08275
14.38	3.7838	0.844912	-0.238788	1.0837
14.39	3.78939	0.846021	-0.238813	1.08483
14.4	3.79597	0.846947	-0.238826	1.08577
14.41	3.80325	0.847858	-0.2388	1.08666
14.42	3.81051	0.848967	-0.238789	1.08776
14.43	3.81482	0.849893	-0.238803	1.0887
14.44	3.81716	0.850816	-0.238814	1.08963
14.45	3.82272	0.851939	-0.238807	1.09075
14.46	3.83352	0.852859	-0.238797	1.09166
14.47	3.84261	0.8538	-0.2388	1.0926
14.48	3.8456	0.854985	-0.238799	1.09378
14.49	3.85104	0.8561	-0.238797	1.0949
14.5	3.85807	0.857061	-0.23882	1.09588
14.51	3.86312	0.858024	-0.238816	1.09684
14.52	3.87387	0.859173	-0.238783	1.09796
14.53	3.88812	0.860206	-0.238794	1.099
14.54	3.89418	0.86103	-0.238827	1.09986
14.55	3.89877	0.862182	-0.238821	1.101
14.56	3.91239	0.863377	-0.238814	1.10219
14.57	3.92096	0.86421	-0.23884	1.10305
14.58	3.91904	0.865151	-0.238834	1.10398
14.59	3.92175	0.866336	-0.238822	1.10516
14.6	3.92781	0.867276	-0.238864	1.10614
14.61	3.9336	0.868186	-0.238921	1.10711
14.62	3.94775	0.869356	-0.24067	1.11003
14.63	3.95607	0.870357	-0.255642	1.126
14.64	3.95741	0.871224	-0.285561	1.15678
14.65	3.96283	0.872245	-0.296324	1.16857
14.66	3.96649	0.873262	-0.286602	1.15986
14.67	3.97377	0.87417	-0.286924	1.16109
14.68	3.98805	0.875055	-0.291135	1.16619
14.69	3.99408	0.876033	-0.288481	1.16451
14.7	3.99763	0.876992	-0.288068	1.16506
14.71	4.00699	0.878009	-0.289608	1.16762
14.72	4.01412	0.879153	-0.288798	1.16795
14.73	4.01937	0.880118	-0.288606	1.16872
14.74	4.02487	0.880958	-0.289163	1.17012
14.75	4.02746	0.881907	-0.288831	1.17074
14.76	4.03306	0.882901	-0.288741	1.17164
14.77	4.04223	0.883943	-0.289018	1.17296
14.78	4.04657	0.884973	-0.288929	1.1739
14.79	4.05356	0.885954	-0.28883	1.17478
14.8	4.0619	0.886961	-0.28889	1.17585
14.81	4.06413	0.887945	-0.288914	1.17686
14.82	4.06791	0.888995	-0.288922	1.17792
14.83	4.07079	0.890057	-0.288906	1.17896
14.84	4.07257	0.891051	-0.288844	1.17989
14.85	4.08135	0.892102	-0.28886	1.18096
14.86	4.09301	0.893154	-0.288932	1.18209
14.87	4.10085	0.89419	-0.288909	1.1831
14.88	4.10841	0.895274	-0.288845	1.18412
14.89	4.11177	0.896276	-0.288849	1.18512
14.9	4.10957	0.897114	-0.288868	1.18598
14.91	4.11489	0.898073	-0.288869	1.18694
14.92	4.12287	0.899214	-0.288877	1.18809
14.93	4.1282	0.900229	-0.288867	1.1891
14.94	4.13933	0.90113	-0.28886	1.18999
14.95	4.15045	0.902131	-0.288872	1.191
14.96	4.15483	0.903177	-0.288861	1.19204
14.97	4.15804	0.904237	-0.288844	1.19308
14.98	4.16636	0.905246	-0.288856	1.1941
14.99	4.17319	0.906164	-0.288859	1.19502
15	4.17845	0.907234	-0.288847	1.19608
15.01	4.18445	0.908329	-0.288857	1.19719
15.02	4.18718	0.909163	-0.28885	1.19801
15.03	4.19079	0.910075	-0.288827	1.1989
15.04	4.20192	0.911184	-0.288828	1.20001
15.05	4.21144	0.91216	-0.288834	1.20099
15.06	4.21348	0.913036	-0.288835	1.20187
15.07	4.22344	0.914096	-0.288852	1.20295
15.08	4.23095	0.91518	-0.288864	1.20404
15.09	4.22874	0.916125	-0.288843	1.20497
15.1	4.23785	0.917079	-0.288823	1.2059
15.11	4.25047	0.918057	-0.288818	1.20687
15.12	4.25543	0.918971	-0.288825	1.2078
15.13	4.25821	0.919916	-0.288831	1.20875
15.14	4.26739	0.920853	-0.288818	1.20967
15.15	4.28394	0.921883	-0.288822	1.2107
15.16	4.29589	0.922987	-0.288853	1.21184
15.17	4.30018	0.923947	-0.288849	1.2128
15.18	4.30114	0.924901	-0.288818	1.21372
15.19	4.30403	0.925874	-0.288823	1.2147
15.2	4.30965	0.926879	-0.288833	1.21571
15.21	4.31474	0.928008	-0.288815	1.21682
15.22	4.32321	0.929046	-0.288804	1.21785
15.23	4.33432	0.929973	-0.288813	1.21879
15.24	4.34414	0.931046	-0.288821	1.21987
15.25	4.35118	0.932115	-0.28882	1.22093
15.26	4.35465	0.932968	-0.288824	1.22179
15.27	4.35996	0.933899	-0.288816	1.22271
15.28	4.36655	0.935145	-0.288799	1.22394
15.29	4.37041	0.936286	-0.28882	1.22511
15.3	4.37874	0.937083	-0.288823	1.22591
15.31	4.38831	0.937881	-0.288813	1.22669
15.32	4.39272	0.93903	-0.288829	1.22786
15.33	4.39597	0.940276	-0.288824	1.2291
15.34	4.40059	0.941138	-0.288802	1.22994
15.35	4.40972	0.941999	-0.288796	1.23079
15.36	4.41922	0.943093	-0.288798	1.23189
15.37	4.42391	0.944052	-0.288808	1.23286
15.38	4.43042	0.945108	-0.288813	1.23392
15.39	4.44125	0.946275	-0.288818	1.23509
15.4	4.44797	0.947129	-0.288815	1.23594
15.41	4.45173	0.948122	-0.288789	1.23691
15.42	4.45407	0.949362	-0.288788	1.23815
15.43	4.45745	0.950249	-0.288802	1.23905
15.44	4.46631	0.951149	-0.288794	1.23994
15.45	4.47622	0.952274	-0.288801	1.24107
15.46	4.4853	0.953133	-0.288827	1.24196
15.47	4.49066	0.954065	-0.28883	1.24289
15.48	4.49589	0.955305	-0.288838	1.24414
15.49	4.5042	0.956339	-0.288847	1.24519
15.5	4.50657	0.957147	-0.288829	1.24598
15.51	4.50921	0.958084	-0.288826	1.24691
15.52	4.52609	0.959084	-0.288831	1.24791
15.53	4.54191	0.960125	-0.288834	1.24896
15.54	4.54303	0.961298	-0.288837	1.25013
15.55	4.54593	0.962294	-0.288831	1.25113
15.56	4.55828	0.963194	-0.288835	1.25203
15.57	4.56568	0.964192	-0.288853	1.25304
15.58	4.56664	0.965098	-0.288872	1.25397
15.59	4.57047	0.966024	-0.288875	1.2549
15.6	4.57752	0.967151	-0.288868	1.25602
15.61	4.58623	0.968166	-0.288871	1.25704
15.62	4.59894	0.969024	-0.288886	1.25791
15.63	4.60529	0.970055	-0.2889	1.25895
15.64	4.60475	0.971149	-0.288896	1.26004
15.65	4.61069	0.972048	-0.288982	1.26103
15.66	4.62091	0.973073	-0.292174	1.26525
15.67	4.6257	0.974185	-0.313874	1.28806
15.68	4.62722	0.975075	-0.349688	1.32476
15.69	4.63223	0.976007	-0.357413	1.33342
15.7	4.63949	0.977139	-0.345628	1.32277
15.71	4.64777	0.978077	-0.348234	1.32631
15.72	4.65525	0.978916	-0.352161	1.33108
15.73	4.65939	0.980044	-0.348522	1.32857
15.74	4.66293	0.981084	-0.348834	1.32992
15.75	4.67121	0.981967	-0.350397	1.33236
15.76	4.68073	0.983131	-0.349211	1.33234
15.77	4.6841	0.984164	-0.349256	1.33342
15.78	4.68269	0.985033	-0.349851	1.33488
15.79	4.68499	0.986097	-0.349404	1.3355
15.8	4.69773	0.987084	-0.349392	1.33648
15.81	4.70896	0.987997	-0.34965	1.33765
15.82	4.70914	0.989089	-0.349496	1.33859
15.83	4.70862	0.990207	-0.349443	1.33965
15.84	4.71445	0.991162	-0.349522	1.34068
15.85	4.72355	0.992206	-0.349497	1.3417
15.86	4.73048	0.993265	-0.349494	1.34276
15.87	4.73387	0.994121	-0.349481	1.3436
15.88	4.74031	0.995185	-0.349425	1.34461
15.89	4.75183	0.996315	-0.349451	1.34577
15.9	4.7588	0.997214	-0.349515	1.34673
15.91	4.76218	0.998184	-0.349513	1.3477
15.92	4.77003	0.999204	-0.349491	1.34869
15.93	4.77526	1.00006	-0.349454	1.34951
15.94	4.77868	1.00098	-0.34942	1.3504
15.95	4.78611	1.00213	-0.349455	1.35159
15.96	4.78976	1.00312	-0.349484	1.3526
15.97	4.79363	1.00402	-0.349458	1.35348
15.98	4.80408	1.0051	-0.349454	1.35455
15.99	4.81086	1.00603	-0.34946	1.35549
16	4.81559	1.00697	-0.349462	1.35643
16.01	4.82276	1.00806	-0.349465	1.35752
16.02	4.82864	1.00892	-0.349444	1.35837
16.03	4.8342	1.00981	-0.349434	1.35924
16.04	4.83749	1.01105	-0.349432	1.36048
16.05	4.84114	1.0121	-0.349394	1.36149
16.06	4.8502	1.01289	-0.349371	1.36226
16.07	4.85877	1.01406	-0.349405	1.36346
16.08	4.86405	1.01524	-0.349436	1.36467
16.09	4.86786	1.01604	-0.349436	1.36548
16.1	4.87253	1.01713	-0.349412	1.36655
16.11	4.88197	1.01835	-0.349391	1.36774
16.12	4.8899	1.01917	-0.349408	1.36858
16.13	4.89124	1.0201	-0.349429	1.36953
16.14	4.89322	1.02116	-0.349425	1.37059
16.15	4.90412	1.02213	-0.349411	1.37154
16.16	4.91555	1.02324	-0.349383	1.37262
16.17	4.91815	1.02446	-0.349374	1.37384
16.18	4.92537	1.02541	-0.349386	1.3748
16.19	4.9345	1.02628	-0.349387	1.37567
16.2	4.93365	1.02746	-0.349387	1.37685
16.21	4.9382	1.02853	-0.349402	1.37793
16.22	4.95252	1.02939	-0.349411	1.3788
16.23	4.96057	1.03038	-0.34939	1.37977
16.24	4.9629	1.03139	-0.349374	1.38077
16.25	4.96678	1.03237	-0.349384	1.38175
16.26	4.97257	1.03342	-0.349375	1.38279
16.27	4.9763	1.03436	-0.349368	1.38373
16.28	4.98041	1.03527	-0.349388	1.38466
16.29	4.98697	1.03636	-0.349392	1.38575
16.3	4.98762	1.03729	-0.349375	1.38667
16.31	4.98659	1.03811	-0.34936	1.38747
16.32	4.99302	1.03923	-0.349366	1.38859
16.33	5.00043	1.04026	-0.349366	1.38963
16.34	5.00307	1.04115	-0.349344	1.39049
16.35	5.00698	1.04221	-0.349337	1.39154
16.36	5.01219	1.04314	-0.349334	1.39248
16.37	5.01717	1.04394	-0.349337	1.39328
16.38	5.02374	1.04497	-0.349355	1.39432
16.39	5.02961	1.04599	-0.349354	1.39535
16.4	5.03465	1.0469	-0.349342	1.39624
16.41	5.03632	1.04794	-0.349345	1.39729
16.42	5.04039	1.04903	-0.349348	1.39838
16.43	5.05001	1.04993	-0.349319	1.39925
16.44	5.05563	1.05094	-0.349305	1.40025
16.45	5.06292	1.05213	-0.349332	1.40146
16.46	5.0784	1.0529	-0.34933	1.40223
16.47	5.08776	1.05376	-0.34931	1.40307
16.48	5.08517	1.05511	-0.349331	1.40444
16.49	5.09038	1.0561	-0.349338	1.40544
16.5	5.10475	1.0569	-0.349313	1.40622
16.51	5.10994	1.05817	-0.349312	1.40748
16.52	5.10793	1.05929	-0.34932	1.40861
16.53	5.11155	1.06008	-0.349327	1.4094
16.54	5.11862	1.06115	-0.349335	1.41048
16.55	5.12143	1.06223	-0.349321	1.41155
16.56	5.12361	1.06321	-0.349305	1.41252
16.57	5.128	1.0644	-0.349317	1.41372
16.58	5.13528	1.06538	-0.349333	1.41471
16.59	5.13951	1.06616	-0.349328	1.41549
16.6	5.1362	1.06726	-0.349307	1.41656
16.61	5.13881	1.0684	-0.349298	1.4177
16.62	5.15042	1.06935	-0.349316	1.41867
16.63	5.15652	1.07032	-0.349323	1.41964
16.64	5.15729	1.07137	-0.349303	1.42068
16.65	5.15924	1.07237	-0.349294	1.42166
16.66	5.16325	1.07337	-0.349306	1.42268
16.67	5.16785	1.07447	-0.349305	1.42377
16.68	5.17318	1.07535	-0.349304	1.42466
16.69	5.18029	1.07616	-0.349297	1.42546
16.7	5.18632	1.07722	-0.349289	1.42651
16.71	5.19149	1.07824	-0.349312	1.42755
16.72	5.19557	1.0791	-0.349341	1.42844
16.73	5.19878	1.08016	-0.349338	1.4295
16.74	5.2066	1.08125	-0.349316	1.43057
16.75	5.21772	1.08214	-0.349307	1.43144
16.76	5.22249	1.08317	-0.349314	1.43248
16.77	5.22729	1.08426	-0.349324	1.43358
16.78	5.23816	1.08517	-0.349324	1.4345
16.79	5.24388	1.08612	-0.349323	1.43544
16.8	5.24403	1.08701	-0.349331	1.43634
16.81	5.24892	1.08794	-0.349339	1.43728
16.82	5.25743	1.08905	-0.349353	1.43841
16.83	5.2622	1.09004	-0.349362	1.4394
16.84	5.26587	1.09088	-0.349351	1.44023
16.85	5.27029	1.09188	-0.349338	1.44121
16.86	5.27288	1.09295	-0.349336	1.44228
16.87	5.27787	1.09393	-0.349338	1.44327
16.88	5.28876	1.09495	-0.349345	1.4443
16.89	5.30142	1.09595	-0.349357	1.44531
16.9	5.30444	1.09696	-0.349359	1.44632
16.91	5.30156	1.09806	-0.349359	1.44742
16.92	5.30279	1.09913	-0.34936	1.44849
16.93	5.3089	1.10005	-0.349352	1.4494
16.94	5.31737	1.10104	-0.349354	1.45039
16.95	5.32068	1.10213	-0.349371	1.4515
16.96	5.32	1.10308	-0.349362	1.45244
16.97	5.32816	1.10408	-0.349342	1.45342
16.98	5.33783	1.10518	-0.34935	1.45453
16.99	5.33592	1.10601	-0.349377	1.45539
17	5.33702	1.10698	-0.349383	1.45636
17.01	5.34743	1.10818	-0.349378	1.45756
17.02	5.35384	1.10912	-0.349373	1.45849
17.03	5.35881	1.11003	-0.349377	1.4594
17.04	5.3694	1.11117	-0.349394	1.46057
17.05	5.37677	1.11217	-0.349395	1.46157
17.06	5.3772	1.11295	-0.349379	1.46233
17.07	5.37941	1.11396	-0.34938	1.46334
17.08	5.38359	1.11508	-0.349399	1.46448
17.09	5.38897	1.11603	-0.349409	1.46543
17.1	5.39864	1.11702	-0.349409	1.46642
17.11	5.40318	1.11807	-0.349418	1.46749
17.12	5.40213	1.11905	-0.349421	1.46847
17.13	5.40699	1.12013	-0.349423	1.46955
17.14	5.41825	1.1212	-0.34944	1.47063
17.15	5.42893	1.12207	-0.349465	1.47154
17.16	5.43275	1.12298	-0.349493	1.47247
17.17	5.43205	1.12405	-0.349592	1.47364
17.18	5.43545	1.12505	-0.351794	1.47684
17.19	5.44023	1.12602	-0.370894	1.49691
17.2	5.44018	1.12704	-0.410782	1.53783
17.21	5.44208	1.12794	-0.426626	1.55457
17.22	5.45574	1.12899	-0.413875	1.54286
17.23	5.46752	1.13024	-0.413663	1.5439
17.24	5.46895	1.13116	-0.4195	1.55066
17.25	5.47199	1.13205	-0.416091	1.54814
17.26	5.47642	1.13321	-0.415335	1.54854
17.27	5.48018	1.13418	-0.417468	1.55165
17.28	5.48498	1.13506	-0.416456	1.55152
17.29	5.48836	1.13611	-0.416149	1.55226
17.3	5.4956	1.13709	-0.416935	1.55402
17.31	5.50861	1.1381	-0.416516	1.55462
17.32	5.51596	1.13932	-0.416346	1.55566
17.33	5.51691	1.14031	-0.416667	1.55698
17.34	5.52035	1.14119	-0.416513	1.55771
17.35	5.52231	1.14236	-0.416396	1.55875
17.36	5.52611	1.14332	-0.416526	1.55985
17.37	5.53256	1.14414	-0.416529	1.56067
17.38	5.53987	1.14527	-0.416491	1.56176
17.39	5.54623	1.1463	-0.416496	1.5628
17.4	5.54634	1.14708	-0.416464	1.56354
17.41	5.55017	1.14814	-0.416448	1.56459
17.42	5.55788	1.14934	-0.416469	1.56581
17.43	5.55993	1.15024	-0.416472	1.56671
17.44	5.56614	1.15121	-0.416472	1.56768
17.45	5.57484	1.1523	-0.416462	1.56877
17.46	5.57773	1.1532	-0.416422	1.56962
17.47	5.57526	1.15421	-0.416426	1.57064
17.48	5.57478	1.15533	-0.41645	1.57178
17.49	5.58218	1.15619	-0.41643	1.57262
17.5	5.58691	1.15712	-0.416418	1.57354
17.51	5.58781	1.15822	-0.416435	1.57466
17.52	5.5913	1.15913	-0.416445	1.57557
17.53	5.59402	1.16005	-0.41644	1.57649
17.54	5.59498	1.16118	-0.416423	1.57761
17.55	5.60345	1.16216	-0.416404	1.57856
17.56	5.61261	1.1631	-0.416409	1.57951
17.57	5.61444	1.16423	-0.416409	1.58064
17.58	5.6208	1.16517	-0.416377	1.58155
17.59	5.62576	1.16595	-0.416379	1.58233
17.6	5.62499	1.16699	-0.416418	1.58341
17.61	5.62961	1.16807	-0.416428	1.5845
17.62	5.63503	1.16892	-0.41639	1.58531
17.63	5.63555	1.16992	-0.416349	1.58627
17.64	5.6437	1.17097	-0.416352	1.58732
17.65	5.6545	1.17186	-0.416386	1.58824
17.66	5.65184	1.17285	-0.416403	1.58925
17.67	5.64982	1.17398	-0.416381	1.59036
17.68	5.65913	1.17498	-0.416353	1.59133
17.69	5.66163	1.17606	-0.416361	1.59242
17.7	5.66201	1.17723	-0.416376	1.59361
17.71	5.67397	1.17812	-0.416365	1.59448
17.72	5.68352	1.17899	-0.416363	1.59535
17.73	5.68278	1.18014	-0.416374	1.59652
17.74	5.68547	1.18119	-0.416371	1.59756
17.75	5.69414	1.18201	-0.416366	1.59838
17.76	5.69906	1.18309	-0.416366	1.59946
17.77	5.69883	1.18419	-0.416355	1.60055
17.78	5.70338	1.18519	-0.416345	1.60154
17.79	5.71	1.18633	-0.416349	1.60268
17.8	5.7115	1.1873	-0.416346	1.60364
17.81	5.71764	1.18826	-0.416357	1.60462
17.82	5.72626	1.18946	-0.416369	1.60583
17.83	5.72753	1.19046	-0.416359	1.60682
17.84	5.73063	1.19136	-0.416357	1.60771
17.85	5.73972	1.19244	-0.416375	1.60882
17.86	5.74524	1.19344	-0.416367	1.60981
17.87	5.74748	1.19433	-0.416331	1.61066
17.88	5.75368	1.19542	-0.416343	1.61176
17.89	5.76082	1.19646	-0.416369	1.61283
17.9	5.76415	1.19734	-0.416355	1.61369
17.91	5.76558	1.19835	-0.416351	1.6147
17.92	5.76997	1.19943	-0.416363	1.6158
17.93	5.77815	1.20047	-0.416347	1.61682
17.94	5.78386	1.20144	-0.416324	1.61776
17.95	5.78777	1.20236	-0.416343	1.61871
17.96	5.79532	1.20337	-0.416356	1.61972
17.97	5.80037	1.20432	-0.416316	1.62064
17.98	5.80059	1.20521	-0.416309	1.62152
17.99	5.80217	1.20625	-0.416345	1.62259
18	5.80938	1.20729	-0.416343	1.62363
18.01	5.81822	1.20811	-0.416331	1.62444
18.02	5.8214	1.20905	-0.416339	1.62539
18.03	5.82269	1.21017	-0.416336	1.6265
18.04	5.82756	1.21102	-0.416335	1.62735
18.05	5.83485	1.21193	-0.41633	1.62826
18.06	5.84229	1.21314	-0.416332	1.62947
18.07	5.84564	1.21409	-0.416346	1.63043
18.08	5.84929	1.21491	-0.416322	1.63123
18.09	5.85872	1.21594	-0.416309	1.63225
18.1	5.8656	1.21691	-0.416343	1.63325
18.11	5.8712	1.21789	-0.416338	1.63423
18.12	5.87811	1.21903	-0.416311	1.63534
18.13	5.88044	1.22009	-0.416325	1.63642
18.14	5.88424	1.22096	-0.416337	1.6373
18.15	5.89333	1.22198	-0.416335	1.63831
18.16	5.89517	1.22306	-0.416337	1.63939
18.17	5.89169	1.22398	-0.416332	1.64032
18.18	5.89715	1.225	-0.416321	1.64132
18.19	5.90572	1.22604	-0.416312	1.64235
18.2	5.90938	1.22701	-0.4163	1.64331
18.21	5.91352	1.22816	-0.416304	1.64446
18.22	5.91974	1.22924	-0.416322	1.64557
18.23	5.92451	1.23011	-0.416331	1.64644
18.24	5.92767	1.23111	-0.416334	1.64745
18.25	5.92844	1.23227	-0.416332	1.6486
18.26	5.92626	1.2332	-0.416321	1.64952
18.27	5.93335	1.23422	-0.416319	1.65054
18.28	5.94693	1.23537	-0.416324	1.65169
18.29	5.94861	1.2362	-0.416303	1.6525
18.3	5.94957	1.2372	-0.416287	1.65349
18.31	5.96186	1.23842	-0.416327	1.65475
18.32	5.97274	1.23924	-0.416348	1.65559
18.33	5.97752	1.2401	-0.416316	1.65642
18.34	5.98143	1.24117	-0.416295	1.65747
18.35	5.98796	1.24202	-0.416294	1.65832
18.36	5.9968	1.243	-0.416307	1.6593
18.37	6.00661	1.24424	-0.416334	1.66057
18.38	6.01338	1.2452	-0.41632	1.66152
18.39	6.01107	1.24608	-0.416304	1.66239
18.4	6.01184	1.2472	-0.416322	1.66352
18.41	6.02416	1.24807	-0.416314	1.66439
18.42	6.03208	1.24892	-0.416309	1.66522
18.43	6.03254	1.25011	-0.416323	1.66643
18.44	6.03585	1.25113	-0.416324	1.66745
18.45	6.04447	1.252	-0.416323	1.66833
18.46	6.0516	1.25309	-0.416328	1.66942
18.47	6.0547	1.25413	-0.416318	1.67045
18.48	6.06074	1.255	-0.416312	1.67132
18.49	6.068	1.25606	-0.416317	1.67238
18.5	6.07125	1.2572	-0.416317	1.67351
18.51	6.07858	1.25813	-0.41632	1.67445
18.52	6.09267	1.25919	-0.416324	1.67551
18.53	6.09394	1.26027	-0.416323	1.67659
18.54	6.08228	1.26112	-0.416317	1.67744
18.55	6.08307	1.26211	-0.416326	1.67844
18.56	6.0963	1.26323	-0.416337	1.67956
18.57	6.10535	1.26422	-0.416333	1.68055
18.58	6.1084	1.26527	-0.416325	1.68159
18.59	6.11075	1.26642	-0.416311	1.68273
18.6	6.11698	1.26731	-0.416297	1.68361
18.61	6.12253	1.2682	-0.416305	1.6845
18.62	6.12519	1.26937	-0.416325	1.68569
18.63	6.13559	1.27039	-0.416331	1.68672
18.64	6.14623	1.27123	-0.416334	1.68756
18.65	6.14395	1.27227	-0.416352	1.68862
18.66	6.1452	1.27336	-0.416383	1.68975
18.67	6.15494	1.27434	-0.416452	1.6908
18.68	6.15883	1.27527	-0.416606	1.69188
18.69	6.16073	1.27617	-0.417485	1.69365
18.7	6.16645	1.27711	-0.42817	1.70528
18.71	6.17038	1.27807	-0.461437	1.73951
18.72	6.17184	1.27913	-0.486212	1.76534
18.73	6.17719	1.28022	-0.478325	1.75855
18.74	6.18287	1.28106	-0.472924	1.75399
18.75	6.18288	1.28193	-0.479271	1.7612
18.76	6.18546	1.28293	-0.478128	1.76106
18.77	6.19294	1.28377	-0.475738	1.7595
18.78	6.19843	1.28467	-0.477751	1.76242
18.79	6.20242	1.28587	-0.477595	1.76346
18.8	6.20822	1.28693	-0.476757	1.76369
18.81	6.21598	1.28779	-0.47747	1.76526
18.82	6.22564	1.28885	-0.477401	1.76625
18.83	6.23247	1.28986	-0.477034	1.76689
18.84	6.23699	1.29067	-0.477301	1.76797
18.85	6.24454	1.29172	-0.477306	1.76902
18.86	6.25121	1.2929	-0.477139	1.77004
18.87	6.25567	1.29393	-0.477213	1.77115
18.88	6.26494	1.29493	-0.477248	1.77217
18.89	6.2724	1.29599	-0.477218	1.77321
18.9	6.27205	1.29695	-0.477223	1.77417
18.91	6.27386	1.29793	-0.477176	1.77511
18.92	6.28066	1.29919	-0.477157	1.77635
18.93	6.28371	1.30024	-0.477201	1.77744
18.94	6.28681	1.30113	-0.477204	1.77833
18.95	6.29394	1.30225	-0.477181	1.77943
18.96	6.29888	1.30326	-0.477166	1.78043
18.97	6.30491	1.30416	-0.477161	1.78132
18.98	6.31572	1.30528	-0.477182	1.78246
18.99	6.322	1.30631	-0.477183	1.78349
19	6.32134	1.30714	-0.477157	1.7843
19.01	6.32547	1.30824	-0.477149	1.78539
19.02	6.33452	1.30945	-0.477144	1.7866
19.03	6.33967	1.31046	-0.47714	1.7876
19.04	6.34617	1.31144	-0.47714	1.78858
19.05	6.35483	1.31238	-0.477124	1.78951
19.06	6.35884	1.31327	-0.477109	1.79038
19.07	6.36615	1.31431	-0.477125	1.79143
19.08	6.37619	1.31537	-0.477149	1.79252
19.09	6.37671	1.31625	-0.477122	1.79337
19.1	6.3787	1.31724	-0.477098	1.79434
19.11	6.38947	1.31833	-0.477121	1.79545
19.12	6.39375	1.31925	-0.477118	1.79637
19.13	6.39443	1.32022	-0.477111	1.79733
19.14	6.40027	1.32128	-0.477133	1.79842
19.15	6.40262	1.32218	-0.477117	1.7993
19.16	6.40121	1.32316	-0.477084	1.80025
19.17	6.41004	1.32425	-0.477111	1.80136
19.18	6.42097	1.32512	-0.477125	1.80224
19.19	6.41341	1.32603	-0.47709	1.80312
19.2	6.40829	1.3272	-0.477097	1.8043
19.21	6.42304	1.32811	-0.477112	1.80522
19.22	6.43103	1.32896	-0.477091	1.80605
19.23	6.427	1.33012	-0.477092	1.80721
19.24	6.43086	1.33105	-0.4771	1.80815
19.25	6.44233	1.33189	-0.477085	1.80897
19.26	6.44898	1.3331	-0.477083	1.81018
19.27	6.44838	1.33423	-0.477098	1.81133
19.28	6.45092	1.33503	-0.47711	1.81214
19.29	6.45996	1.3359	-0.477104	1.81301
19.3	6.46582	1.337	-0.47708	1.81408
19.31	6.47077	1.33808	-0.477078	1.81516
19.32	6.4788	1.33904	-0.477086	1.81613
19.33	6.48414	1.3401	-0.477079	1.81718
19.34	6.48448	1.34115	-0.477072	1.81823
19.35	6.4831	1.34206	-0.477077	1.81914
19.36	6.48896	1.34306	-0.477093	1.82015
19.37	6.50041	1.34417	-0.477101	1.82127
19.38	6.50322	1.3451	-0.477094	1.8222
19.39	6.50351	1.34596	-0.477085	1.82305
19.4	6.50991	1.34713	-0.477084	1.82421
19.41	6.51525	1.34812	-0.477069	1.82519
19.42	6.52243	1.3489	-0.477055	1.82596
19.43	6.52654	1.34997	-0.477069	1.82704
19.44	6.52213	1.35105	-0.477079	1.82813
19.45	6.52497	1.352	-0.477063	1.82907
19.46	6.53265	1.35298	-0.47705	1.83003
19.47	6.53513	1.35415	-0.477057	1.83121
19.48	6.53838	1.35529	-0.477074	1.83237
19.49	6.54128	1.35614	-0.477078	1.83321
19.5	6.54262	1.35709	-0.477076	1.83417
19.51	6.54976	1.35825	-0.477074	1.83532
19.52	6.55523	1.35917	-0.477055	1.83623
19.53	6.55606	1.36008	-0.477047	1.83713
19.54	6.5578	1.36128	-0.477055	1.83833
19.55	6.55939	1.3623	-0.47706	1.83936
19.56	6.56296	1.36309	-0.477048	1.84014
19.57	6.56915	1.36417	-0.477047	1.84122
19.58	6.57155	1.36526	-0.477066	1.84232
19.59	6.57224	1.36611	-0.477081	1.84319
19.6	6.57653	1.36713	-0.477067	1.8442
19.61	6.58083	1.36816	-0.477048	1.84521
19.62	6.58438	1.36911	-0.477059	1.84617
19.63	6.58649	1.37026	-0.477067	1.84733
19.64	6.5852	1.37133	-0.477066	1.8484
19.65	6.58976	1.37215	-0.477072	1.84922
19.66	6.59585	1.37309	-0.477052	1.85014
19.67	6.59625	1.37417	-0.47704	1.85121
19.68	6.59416	1.37507	-0.47707	1.85214
19.69	6.59497	1.37608	-0.477066	1.85314
19.7	6.60364	1.37728	-0.477038	1.85431
19.71	6.61274	1.37821	-0.477058	1.85527
19.72	6.61147	1.37913	-0.47707	1.8562
19.73	6.60967	1.38027	-0.477054	1.85733
19.74	6.61685	1.38125	-0.477057	1.85831
19.75	6.62058	1.38218	-0.477043	1.85922
19.76	6.62153	1.38328	-0.477024	1.86031
19.77	6.62751	1.38424	-0.477037	1.86127
19.78	6.63498	1.38514	-0.477052	1.86219
19.79	6.64023	1.3862	-0.477049	1.86325
19.8	6.64027	1.38712	-0.477054	1.86418
19.81	6.64103	1.38807	-0.477064	1.86513
19.82	6.64578	1.38922	-0.477052	1.86628
19.83	6.65017	1.39024	-0.477045	1.86729
19.84	6.65042	1.39118	-0.477052	1.86823
19.85	6.6528	1.39228	-0.477048	1.86933
19.86	6.66462	1.39327	-0.477051	1.87033
19.87	6.67541	1.39417	-0.477055	1.87123
19.88	6.67496	1.3953	-0.477051	1.87235
19.89	6.67268	1.39634	-0.477054	1.87339
19.9	6.67403	1.39714	-0.477045	1.87418
19.91	6.67702	1.39824	-0.477043	1.87528
19.92	6.68279	1.39953	-0.477064	1.87659
19.93	6.68833	1.40035	-0.477049	1.8774
19.94	6.68874	1.40113	-0.477024	1.87815
19.95	6.69375	1.40224	-0.477045	1.87928
19.96	6.70679	1.40315	-0.477063	1.88021
19.97	6.71231	1.40411	-0.477062	1.88117
19.98	6.70915	1.40528	-0.477058	1.88234
[truncated: 9,810 more rows]

## Sheet: M-2-7-3
Time [s]	Load[kN]	LVDT 1 [mm]	LVDT 2 [mm]	Displacement [mm]
0	0	0	0	0
0.01	0	0	0	0
0.02	8e-06	5e-06	0	5e-06
0.03	-0.000144	2.3e-05	-4e-06	2.7e-05
0.04	-0.000997	-2.4e-05	-1.9e-05	-5e-06
0.05	0.000515	-0.000203	-3.1e-05	-0.000172
0.06	0.003503	-0.000354	-1.9e-05	-0.000335
0.07	-0.001959	-0.000347	-2e-06	-0.000345
0.08	-0.009147	-0.000307	-3e-06	-0.000304
0.09	-0.004362	-0.000357	-1.2e-05	-0.000345
0.1	0.001461	-0.000356	-1.8e-05	-0.000338
0.11	-0.001476	-0.000233	-1.4e-05	-0.000219
0.12	-0.007258	-0.000104	-1.8e-05	-8.6e-05
0.13	-0.009232	-4.6e-05	-2.9e-05	-1.7e-05
0.14	-0.005286	1.9e-05	-2.1e-05	4e-05
0.15	0.001412	-2.5e-05	-1.5e-05	-1e-05
0.16	0.003638	-0.000232	-1.9e-05	-0.000213
0.17	-0.002396	-9.8e-05	-2e-05	-7.8e-05
0.18	-0.008708	8.2e-05	-2.5e-05	0.000107
0.19	-0.008043	-0.000211	-2.8e-05	-0.000183
0.2	-0.009007	-0.000344	-2e-05	-0.000324
0.21	-0.011848	-1.3e-05	-1.3e-05	0
0.22	-0.008029	1.9e-05	-1.2e-05	3.1e-05
0.23	-0.007419	-7e-05	-2.1e-05	-4.9e-05
0.24	-0.008659	-5.6e-05	-2.9e-05	-2.7e-05
0.25	-0.005042	-0.000207	-3.6e-05	-0.000171
0.26	-0.004974	-0.000119	-2.7e-05	-9.2e-05
0.27	-0.00573	3e-05	1.5e-05	1.5e-05
0.28	-0.004078	-2.7e-05	1.7e-05	-4.4e-05
0.29	-0.002315	-7.4e-05	-3.7e-05	-3.7e-05
0.3	-5.9e-05	-9.9e-05	-5.4e-05	-4.5e-05
0.31	-0.001283	1.9e-05	-2.8e-05	4.7e-05
0.32	-0.005993	-2.1e-05	-2.8e-05	7e-06
0.33	-0.00918	-0.000199	-4.5e-05	-0.000154
0.34	-0.010318	4.9e-05	-4.1e-05	9e-05
0.35	-0.014609	0.000125	-5.2e-05	0.000177
0.36	-0.018745	-0.000213	-6.3e-05	-0.00015
0.37	-0.019039	-0.000236	-3.6e-05	-0.0002
0.38	-0.017601	-6.3e-05	-2.7e-05	-3.6e-05
0.39	-0.013151	-6e-05	-4.8e-05	-1.2e-05
0.4	-0.009828	-7.3e-05	-4.7e-05	-2.6e-05
0.41	-0.010255	-5.1e-05	-3.5e-05	-1.6e-05
0.42	-0.010304	-4.1e-05	-4.1e-05	0
0.43	-0.008685	-7.9e-05	-4e-05	-3.9e-05
0.44	-0.005314	-0.000106	-2.1e-05	-8.5e-05
0.45	-0.005454	-0.000162	-1.1e-05	-0.000151
0.46	-0.009231	-0.000188	-2.5e-05	-0.000163
0.47	-0.009787	-4.1e-05	-4.3e-05	2e-06
0.48	-0.008159	5.3e-05	-4.6e-05	9.9e-05
0.49	-0.011795	3.9e-05	-3.2e-05	7.1e-05
0.5	-0.014873	-0.000126	-2.6e-05	-0.0001
0.51	-0.007943	-0.000136	-2.1e-05	-0.000115
0.52	-0.002333	4.7e-05	-1.1e-05	5.8e-05
0.53	-0.004654	-1.8e-05	-1.5e-05	-3e-06
0.54	-0.00284	-0.000109	-2.3e-05	-8.6e-05
0.55	-0.000676	2.1e-05	-2.8e-05	4.9e-05
0.56	-0.007839	9.3e-05	-3.7e-05	0.00013
0.57	-0.011343	-7.4e-05	-3e-05	-4.4e-05
0.58	-0.009869	-0.000214	-1.6e-05	-0.000198
0.59	-0.010247	-0.000167	-2.8e-05	-0.000139
0.6	-0.005966	-2.8e-05	-4.8e-05	2e-05
0.61	-0.001798	-4.1e-05	-2.8e-05	-1.3e-05
0.62	-0.006749	-6.7e-05	-1e-05	-5.7e-05
0.63	-0.007566	1.3e-05	-2.7e-05	4e-05
0.64	0.000768	-0.000143	-4e-05	-0.000103
0.65	0.003812	-0.000191	-2.3e-05	-0.000168
0.66	-0.001735	5.7e-05	-1.7e-05	7.4e-05
0.67	-0.006377	-1.5e-05	-3.8e-05	2.3e-05
0.68	-0.008354	-0.000209	-4e-05	-0.000169
0.69	-0.006653	-0.000134	-3.5e-05	-9.9e-05
0.7	-0.002508	-7e-06	-4.1e-05	3.4e-05
0.71	-0.004555	0.000103	-3.4e-05	0.000137
0.72	-0.009768	-5.8e-05	-3.4e-05	-2.4e-05
0.73	-0.010822	-0.00021	-5.1e-05	-0.000159
0.74	-0.005523	-1.8e-05	-4.7e-05	2.9e-05
0.75	-0.000964	-1.3e-05	-2.3e-05	1e-05
0.76	-0.006725	-6e-05	-9e-06	-5.1e-05
0.77	-0.011326	5.7e-05	-2.3e-05	8e-05
0.78	-0.006439	-3.2e-05	-5.1e-05	1.9e-05
0.79	-0.005191	-0.000178	-5.5e-05	-0.000123
0.8	-0.009025	-6e-05	-3.8e-05	-2.2e-05
0.81	-0.0091	-1.7e-05	-3.1e-05	1.4e-05
0.82	-0.0068	-0.000155	-4.4e-05	-0.000111
0.83	-0.004588	-0.000123	-5.2e-05	-7.1e-05
0.84	-0.004889	-6.7e-05	-5.5e-05	-1.2e-05
0.85	-0.004197	1.9e-05	-6.1e-05	8e-05
0.86	-0.001104	4.8e-05	-6.5e-05	0.000113
0.87	0.001346	-0.000108	-5.2e-05	-5.6e-05
0.88	0.001236	-8.5e-05	-3.1e-05	-5.4e-05
0.89	0.001032	-8e-06	-2.9e-05	2.1e-05
0.9	0.004978	-1.8e-05	-4.8e-05	3e-05
0.91	0.00665	-7.3e-05	-5.2e-05	-2.1e-05
0.92	0.004622	-0.000113	-4.3e-05	-7e-05
0.93	0.002698	-3.2e-05	-4.2e-05	1e-05
0.94	-0.002353	-2.4e-05	-6.1e-05	3.7e-05
0.95	-0.003003	-8.3e-05	-7e-05	-1.3e-05
0.96	0.001544	-0.000186	-5.9e-05	-0.000127
0.97	-0.000563	-0.000158	-4.3e-05	-0.000115
0.98	-0.002514	9.3e-05	-3.4e-05	0.000127
0.99	-0.000938	2.5e-05	-4.7e-05	7.2e-05
1	-0.004338	-0.000176	-6.4e-05	-0.000112
1.01	-0.006721	-5.4e-05	-4.9e-05	-5e-06
1.02	-0.00457	5.1e-05	-2.3e-05	7.4e-05
1.03	-0.00563	-0.000138	-2.7e-05	-0.000111
1.04	-0.008859	-0.000262	-4.1e-05	-0.000221
1.05	-0.007533	-3.4e-05	-3.4e-05	0
1.06	-0.004425	8.4e-05	-3.4e-05	0.000118
1.07	-0.006469	-5.3e-05	-5.2e-05	-1e-06
1.08	-0.009659	-0.000119	-5.5e-05	-6.4e-05
1.09	-0.004536	-0.000184	-4.7e-05	-0.000137
1.1	0.003807	-0.000133	-4.9e-05	-8.4e-05
1.11	0.000465	-4e-05	-4.8e-05	8e-06
1.12	-0.006117	-0.000193	-4e-05	-0.000153
1.13	-0.003046	-5.5e-05	-3.7e-05	-1.8e-05
1.14	-0.004072	0.000172	-3.8e-05	0.00021
1.15	-0.008783	3e-05	-5.4e-05	8.4e-05
1.16	-0.008138	-0.000164	-7.7e-05	-8.7e-05
1.17	-0.010607	-0.000158	-5.6e-05	-0.000102
1.18	-0.016472	2.5e-05	-2.3e-05	4.8e-05
1.19	-0.014591	-9e-06	-3e-05	2.1e-05
1.2	-0.012085	-0.00017	-4.5e-05	-0.000125
1.21	-0.013416	-7.5e-05	-5.6e-05	-1.9e-05
1.22	-0.010951	1.5e-05	-5.7e-05	7.2e-05
1.23	-0.00637	-3.3e-05	-5.3e-05	2e-05
1.24	-0.004349	-0.000154	-5.9e-05	-9.5e-05
1.25	-0.004612	-0.000141	-6.6e-05	-7.5e-05
1.26	-0.001037	-0.000118	-5.2e-05	-6.6e-05
1.27	0.003038	-7.9e-05	-4.8e-05	-3.1e-05
1.28	-0.00093	-3.7e-05	-6.2e-05	2.5e-05
1.29	-0.00574	-2.1e-05	-4.9e-05	2.8e-05
1.3	-0.004954	1.1e-05	-3.3e-05	4.4e-05
1.31	-0.001066	-0.000153	-4.6e-05	-0.000107
1.32	0.004551	-0.000101	-6.1e-05	-4e-05
1.33	0.005833	-7e-06	-5.1e-05	4.4e-05
1.34	-2.8e-05	-4.1e-05	-5.3e-05	1.2e-05
1.35	-0.003446	-6.2e-05	-8.3e-05	2.1e-05
1.36	-0.00081	-0.000135	-8e-05	-5.5e-05
1.37	3.5e-05	4.2e-05	-6.3e-05	0.000105
1.38	-0.00026	-3.1e-05	-7.5e-05	4.4e-05
1.39	0.001499	-0.000317	-7.2e-05	-0.000245
1.4	-0.000755	-6.3e-05	-4e-05	-2.3e-05
1.41	-0.003885	0.000152	-3.2e-05	0.000184
1.42	-0.002318	-4e-05	-3.9e-05	-1e-06
1.43	-0.002549	-0.000118	-5.2e-05	-6.6e-05
1.44	-0.007579	3.8e-05	-6.4e-05	0.000102
1.45	-0.004581	-2e-06	-5.2e-05	5e-05
1.46	0.004383	-9.6e-05	-5.4e-05	-4.2e-05
1.47	0.001898	-1.1e-05	-6.5e-05	5.4e-05
1.48	-0.005711	-7.2e-05	-6e-05	-1.2e-05
1.49	-0.002685	-3.9e-05	-5.2e-05	1.3e-05
1.5	0.002428	2.6e-05	-4.7e-05	7.3e-05
1.51	-0.002146	-1.4e-05	-6.3e-05	4.9e-05
1.52	-0.006705	-4.2e-05	-6.7e-05	2.5e-05
1.53	-0.006929	-0.000138	-5.2e-05	-8.6e-05
1.54	-0.009968	-1.7e-05	-6.4e-05	4.7e-05
1.55	-0.006258	2.2e-05	-7.6e-05	9.8e-05
1.56	5.6e-05	-0.000134	-6.7e-05	-6.7e-05
1.57	-0.00183	-2.1e-05	-6.4e-05	4.3e-05
1.58	-0.002719	-5.3e-05	-7.3e-05	2e-05
1.59	-0.001875	-0.000151	-6.3e-05	-8.8e-05
1.6	-0.003206	-2.2e-05	-3.8e-05	1.6e-05
1.61	-0.003602	3e-05	-4.1e-05	7.1e-05
1.62	-0.001941	-2.1e-05	-6.8e-05	4.7e-05
1.63	-0.000716	-0.000101	-6.1e-05	-4e-05
1.64	-0.001748	-0.000101	-3.3e-05	-6.8e-05
1.65	-0.002228	-8.5e-05	-3.9e-05	-4.6e-05
1.66	-0.001051	1.3e-05	-5.7e-05	7e-05
1.67	-0.001772	3.8e-05	-5.8e-05	9.6e-05
1.68	-0.00398	-0.000132	-6.2e-05	-7e-05
1.69	-0.007752	-8.5e-05	-6.3e-05	-2.2e-05
1.7	-0.009052	-5.8e-05	-5.1e-05	-7e-06
1.71	-0.004884	-0.000218	-4.6e-05	-0.000172
1.72	-0.004665	-9.1e-05	-5.1e-05	-4e-05
1.73	-0.008256	-0.000115	-5.2e-05	-6.3e-05
1.74	-0.006794	-0.000159	-5.4e-05	-0.000105
1.75	-0.000857	0.000106	-5e-05	0.000156
1.76	-0.000626	4.9e-05	-5e-05	9.9e-05
1.77	-0.005105	-0.000242	-5.9e-05	-0.000183
1.78	-0.002975	-0.000117	-6.7e-05	-5e-05
1.79	0.001099	0.000168	-7.3e-05	0.000241
1.8	-0.000124	-1.1e-05	-6.6e-05	5.5e-05
1.81	-0.00051	-0.000227	-5.7e-05	-0.00017
1.82	0.002072	-9.3e-05	-6.1e-05	-3.2e-05
1.83	0.005081	5e-05	-5.6e-05	0.000106
1.84	0.005593	-1e-05	-5.3e-05	4.3e-05
1.85	0.005576	7e-06	-7.4e-05	8.1e-05
1.86	0.006098	4.5e-05	-8.1e-05	0.000126
1.87	0.002224	-0.000224	-6.3e-05	-0.000161
1.88	-0.00212	-0.00017	-7.3e-05	-9.7e-05
1.89	-0.000539	9e-06	-7.9e-05	8.8e-05
1.9	0.000317	-2.3e-05	-6.1e-05	3.8e-05
1.91	0.001907	-2.6e-05	-5.4e-05	2.8e-05
1.92	0.009657	-7.1e-05	-6.4e-05	-7e-06
1.93	0.012412	2.4e-05	-8.4e-05	0.000108
1.94	0.008873	7e-06	-7.4e-05	8.1e-05
1.95	0.009683	-0.000148	-5.3e-05	-9.5e-05
1.96	0.010562	-0.000131	-6.7e-05	-6.4e-05
1.97	0.010163	-3.1e-05	-7.5e-05	4.4e-05
1.98	0.01053	6.4e-05	-7.8e-05	0.000142
1.99	0.003881	-8.2e-05	-7.1e-05	-1.1e-05
2	-0.006204	-0.000229	-4.6e-05	-0.000183
2.01	-0.003382	2.7e-05	-5.1e-05	7.8e-05
2.02	0.003995	-5.2e-05	-7.7e-05	2.5e-05
2.03	0.002942	-0.000284	-7.3e-05	-0.000211
2.04	0.003027	2.2e-05	-6.1e-05	8.3e-05
2.05	0.007142	7.1e-05	-7.9e-05	0.00015
2.06	0.006543	-0.000129	-8.5e-05	-4.4e-05
2.07	0.002618	-0.000103	-5.6e-05	-4.7e-05
2.08	0.004021	-0.00011	-6.1e-05	-4.9e-05
2.09	0.012817	-6.8e-05	-8.5e-05	1.7e-05
2.1	0.017419	-2.6e-05	-7.2e-05	4.6e-05
2.11	0.011085	-0.000108	-7.1e-05	-3.7e-05
2.12	0.004502	-0.000156	-7.5e-05	-8.1e-05
2.13	0.007447	-0.000124	-6.5e-05	-5.9e-05
2.14	0.013302	-0.000175	-7.5e-05	-0.0001
2.15	0.010648	-0.00014	-9.2e-05	-4.8e-05
2.16	0.002896	-3.9e-05	-8.2e-05	4.3e-05
2.17	0.003277	-0.000188	-5.6e-05	-0.000132
2.18	0.006103	-0.000185	-5.6e-05	-0.000129
2.19	0.006679	-3.7e-05	-7.3e-05	3.6e-05
2.2	0.006392	-0.000161	-7.1e-05	-9e-05
2.21	0.002592	-0.000132	-6.5e-05	-6.7e-05
2.22	0.000975	0.000127	-6.2e-05	0.000189
2.23	0.005286	-8.1e-05	-7e-05	-1.1e-05
2.24	0.00896	-0.000271	-8.8e-05	-0.000183
2.25	0.008002	8.9e-05	-8.2e-05	0.000171
2.26	0.003267	0.000102	-7e-05	0.000172
2.27	0.001315	-0.000241	-7.9e-05	-0.000162
2.28	0.003355	-0.000142	-7.9e-05	-6.3e-05
2.29	-0.000506	9e-06	-7.2e-05	8.1e-05
2.3	-0.001705	-0.000108	-7.4e-05	-3.4e-05
2.31	0.004118	-0.000146	-6.7e-05	-7.9e-05
2.32	0.003738	4.7e-05	-6.8e-05	0.000115
2.33	0.004183	4.2e-05	-7.3e-05	0.000115
2.34	0.009486	-0.000191	-8.3e-05	-0.000108
2.35	0.008674	-7.3e-05	-8.7e-05	1.4e-05
2.36	0.003696	0	-6.8e-05	6.8e-05
2.37	0.005758	-0.000106	-6.2e-05	-4.4e-05
2.38	0.007316	-4.7e-05	-8.4e-05	3.7e-05
2.39	0.002746	-1e-05	-8.3e-05	7.3e-05
2.4	0.001479	8e-05	-7.4e-05	0.000154
2.41	0.004188	-1.9e-05	-8e-05	6.1e-05
2.42	0.005126	-0.000232	-6.6e-05	-0.000166
2.43	-0.000368	-0.000117	-6.3e-05	-5.4e-05
2.44	-0.006632	-2.4e-05	-8.5e-05	6.1e-05
2.45	-0.003927	-8.2e-05	-8.4e-05	2e-06
2.46	0.000536	-0.000124	-7.9e-05	-4.5e-05
2.47	0.000487	-0.000121	-8.9e-05	-3.2e-05
2.48	0.0008	-9.8e-05	-8.3e-05	-1.5e-05
2.49	0.002997	-3.9e-05	-7.4e-05	3.5e-05
2.5	0.005299	-0.000116	-9.8e-05	-1.8e-05
2.51	-0.000728	-0.000277	-0.000107	-0.00017
2.52	-0.005894	-0.000187	-9e-05	-9.7e-05
2.53	0.001495	2.4e-05	-8.2e-05	0.000106
2.54	0.004814	0.000101	-7.2e-05	0.000173
2.55	-0.000301	-8.4e-05	-7.8e-05	-6e-06
2.56	0.001866	-0.00014	-8.9e-05	-5.1e-05
2.57	0.003796	4.6e-05	-7.9e-05	0.000125
2.58	-0.002237	-6.9e-05	-8.7e-05	1.8e-05
2.59	-0.004659	-0.000129	-9e-05	-3.9e-05
2.6	0.000582	-9.1e-05	-6.7e-05	-2.4e-05
2.61	0.00301	-0.000253	-6.6e-05	-0.000187
2.62	-0.000715	-0.000159	-8.7e-05	-7.2e-05
2.63	-0.004987	6.6e-05	-9.8e-05	0.000164
2.64	-0.006567	-7.7e-05	-9.2e-05	1.5e-05
2.65	-0.00049	-0.000289	-7.7e-05	-0.000212
2.66	0.007218	-0.000112	-6.9e-05	-4.3e-05
2.67	0.005149	5.8e-05	-7.6e-05	0.000134
2.68	-0.002234	-0.000127	-8e-05	-4.7e-05
2.69	-0.005865	-0.000215	-8.6e-05	-0.000129
2.7	-0.004913	-1.4e-05	-8.3e-05	6.9e-05
2.71	-0.000602	-2.7e-05	-7.6e-05	4.9e-05
2.72	0.006223	-6.7e-05	-7.9e-05	1.2e-05
2.73	0.010243	-0.000133	-8.5e-05	-4.8e-05
2.74	0.00705	-0.000231	-9.4e-05	-0.000137
2.75	0.00788	-9.6e-05	-8.6e-05	-1e-05
2.76	0.011301	6.7e-05	-7.8e-05	0.000145
2.77	0.008725	-0.000176	-8.7e-05	-8.9e-05
2.78	0.004199	-0.000275	-8.5e-05	-0.00019
2.79	-0.000181	8.7e-05	-8.6e-05	0.000173
2.8	-0.003843	-8.6e-05	-0.000102	1.6e-05
2.81	0.001032	-0.000324	-0.00011	-0.000214
2.82	0.004291	-7.3e-05	-9.5e-05	2.2e-05
2.83	0.000532	-1.1e-05	-8.6e-05	7.5e-05
2.84	0.001119	-7.5e-05	-9.3e-05	1.8e-05
2.85	0.002896	-9.2e-05	-9.6e-05	4e-06
2.86	0.006114	-5.9e-05	-9.9e-05	4e-05
2.87	0.011521	1.4e-05	-9.6e-05	0.00011
2.88	0.010816	-7.6e-05	-8.9e-05	1.3e-05
2.89	0.006877	-3.9e-05	-9.6e-05	5.7e-05
2.9	0.004336	1.6e-05	-0.000107	0.000123
2.91	0.004454	3.9e-05	-0.000105	0.000144
2.92	0.0091	7.1e-05	-9.5e-05	0.000166
2.93	0.010083	-9.3e-05	-8.6e-05	-7e-06
2.94	0.003731	-0.000144	-9e-05	-5.4e-05
2.95	0.003805	1.4e-05	-9.7e-05	0.000111
2.96	0.011865	2.4e-05	-9.6e-05	0.00012
2.97	0.011527	-8e-05	-9.9e-05	1.9e-05
2.98	0.005667	9e-06	-0.000106	0.000115
2.99	0.006922	-8.4e-05	-0.000103	1.9e-05
3	0.008461	-0.000292	-8.3e-05	-0.000209
3.01	0.005603	-9.2e-05	-8.2e-05	-1e-05
3.02	0.00323	0.000115	-0.0001	0.000215
3.03	0.005923	-6.9e-05	-0.000102	3.3e-05
3.04	0.01173	-0.000171	-8.8e-05	-8.3e-05
3.05	0.013717	6.3e-05	-8.7e-05	0.00015
3.06	0.011194	0.000132	-0.000107	0.000239
3.07	0.006267	-0.000182	-0.000114	-6.8e-05
3.08	0.000954	-0.000151	-0.000102	-4.9e-05
3.09	0.00281	0.000101	-9.5e-05	0.000196
3.1	0.001558	-3.5e-05	-0.000104	6.9e-05
3.11	-0.007183	-0.000181	-0.000133	-4.8e-05
3.12	-0.001827	-0.00013	-0.000125	-5e-06
3.13	0.007765	-4.5e-05	-7.9e-05	3.4e-05
3.14	-0.000132	-6e-06	-8.3e-05	7.7e-05
3.15	-0.009515	3.7e-05	-0.000116	0.000153
3.16	-0.001964	-4.3e-05	-0.000116	7.3e-05
3.17	0.007424	-0.000141	-9.3e-05	-4.8e-05
3.18	0.00634	-4.4e-05	-8e-05	3.6e-05
3.19	0.005359	-5.2e-05	-9.2e-05	4e-05
3.2	0.008149	-1.6e-05	-0.000102	8.6e-05
3.21	0.009396	2.6e-05	-9.4e-05	0.00012
3.22	0.007494	-0.000195	-7.9e-05	-0.000116
3.23	-0.003072	-0.000216	-8.6e-05	-0.00013
3.24	-0.011498	9e-05	-0.000109	0.000199
3.25	-0.002085	-1.8e-05	-0.00011	9.2e-05
3.26	0.007298	-0.000247	-9.1e-05	-0.000156
3.27	-1.9e-05	-4.5e-05	-0.000103	5.8e-05
3.28	-0.003991	-1.6e-05	-0.000131	0.000115
3.29	0.002597	-0.000181	-0.000116	-6.5e-05
3.3	0.000921	-0.000105	-9.4e-05	-1.1e-05
3.31	-0.00135	1.4e-05	-0.00011	0.000124
3.32	0.007019	4.2e-05	-0.000113	0.000155
3.33	0.012558	-7.4e-05	-0.000101	2.7e-05
3.34	0.01104	-0.000172	-0.000118	-5.4e-05
3.35	0.010507	-0.000147	-0.000122	-2.5e-05
3.36	0.006632	-0.000161	-9.9e-05	-6.2e-05
3.37	0.002087	-5.5e-05	-9.1e-05	3.6e-05
3.38	0.004931	7.8e-05	-9.6e-05	0.000174
3.39	0.012908	2.8e-05	-0.0001	0.000128
3.4	0.017103	-0.000146	-0.000108	-3.8e-05
3.41	0.010563	-0.000148	-0.000114	-3.4e-05
3.42	0.008995	8.2e-05	-0.000106	0.000188
3.43	0.014172	4.3e-05	-9.5e-05	0.000138
3.44	0.006873	-8.3e-05	-0.000101	1.8e-05
3.45	-0.001866	3.1e-05	-0.00012	0.000151
3.46	0.000723	-1.3e-05	-0.000124	0.000111
3.47	0.004351	6e-06	-0.000113	0.000119
3.48	0.003372	-3.2e-05	-0.00011	7.8e-05
3.49	0.001397	-0.0002	-0.000121	-7.9e-05
3.5	-0.001686	-4.1e-05	-0.000123	8.2e-05
3.51	-0.005041	0.000206	-0.000122	0.000328
3.52	-0.007389	1.3e-05	-0.000134	0.000147
3.53	-0.006596	-0.000233	-0.000121	-0.000112
3.54	-0.002051	-5.7e-05	-0.000106	4.9e-05
3.55	0.001642	-2.3e-05	-0.00011	8.7e-05
3.56	0.000989	-0.000176	-0.00011	-6.6e-05
3.57	-0.003327	7.1e-05	-0.000111	0.000182
3.58	-0.003761	0.000119	-0.000114	0.000233
3.59	0.002522	-9.6e-05	-0.000127	3.1e-05
3.6	0.00189	-5.2e-05	-0.000139	8.7e-05
3.61	-0.006977	-4e-06	-0.000115	0.000111
3.62	-0.007774	-5.2e-05	-9.5e-05	4.3e-05
3.63	-0.000235	-7.8e-05	-0.000118	4e-05
3.64	0.005245	-5.4e-05	-0.000122	6.8e-05
3.65	0.002669	-4.5e-05	-0.000103	5.8e-05
3.66	-0.002491	0.000103	-0.000106	0.000209
3.67	-0.001696	0.000158	-0.000102	0.00026
3.68	0.002819	-0.000154	-0.000106	-4.8e-05
3.69	0.003257	-0.000174	-0.000118	-5.6e-05
3.7	0.00197	4.2e-05	-0.000114	0.000156
3.71	-0.000523	8.6e-05	-0.000116	0.000202
3.72	-0.003024	-1.1e-05	-0.000139	0.000128
3.73	-0.002995	-0.000145	-0.000148	3e-06
3.74	-0.006529	7.7e-05	-0.000125	0.000202
3.75	-0.00477	0.000224	-0.000112	0.000336
3.76	0.005808	6e-06	-0.000123	0.000129
3.77	0.008503	-6.8e-05	-0.000129	6.1e-05
3.78	0.002853	7e-06	-0.000136	0.000143
3.79	0.002091	-7.1e-05	-0.000135	6.4e-05
3.8	0.006502	7e-06	-0.000122	0.000129
3.81	0.008635	0.000188	-0.00012	0.000308
3.82	0.007032	-3.7e-05	-0.000119	8.2e-05
3.83	0.005721	-0.000114	-0.000126	1.2e-05
3.84	0.004895	1.3e-05	-0.000127	0.00014
3.85	-0.000355	-7.6e-05	-0.000123	4.7e-05
3.86	-0.001079	1.2e-05	-0.000135	0.000147
3.87	0.004562	5.2e-05	-0.000136	0.000188
3.88	0.007071	1.5e-05	-0.000127	0.000142
3.89	0.00935	9.6e-05	-0.000119	0.000215
3.9	0.011462	-3.5e-05	-0.000131	9.6e-05
3.91	0.00938	-6.9e-05	-0.000147	7.8e-05
3.92	0.006323	-6e-06	-0.000116	0.00011
3.93	-5.7e-05	-0.000103	-9.6e-05	-7e-06
3.94	-0.002272	-1.5e-05	-0.000119	0.000104
3.95	0.001607	7.2e-05	-0.000114	0.000186
3.96	-0.001027	-8e-06	-9.6e-05	8.8e-05
3.97	-0.005924	-4.3e-05	-0.000109	6.6e-05
3.98	-0.004279	-5.4e-05	-0.000125	7.1e-05
3.99	0.000445	-5.4e-05	-0.000134	8e-05
4	0.000909	6.8e-05	-0.000134	0.000202
4.01	-0.001466	6.6e-05	-0.000121	0.000187
4.02	-0.002821	-8.3e-05	-0.000124	4.1e-05
4.03	-0.006044	8.4e-05	-0.000131	0.000215
4.04	-0.004528	0.000142	-0.000124	0.000266
4.05	0.004715	-0.000156	-0.000127	-2.9e-05
4.06	0.007956	-0.00016	-0.000133	-2.7e-05
4.07	0.003809	1.2e-05	-0.000139	0.000151
4.08	0.00075	-2.1e-05	-0.000147	0.000126
4.09	0.001426	-0.000144	-0.000131	-1.3e-05
4.1	0.004406	4.9e-05	-0.000126	0.000175
4.11	0.011121	0.000182	-0.00015	0.000332
4.12	0.015609	-0.000134	-0.000133	-1e-06
4.13	0.012131	-0.000116	-0.000102	-1.4e-05
4.14	0.00807	0.000115	-0.000129	0.000244
4.15	0.007792	3.2e-05	-0.000157	0.000189
4.16	0.004636	-4e-06	-0.00013	0.000126
4.17	0.002918	-4.3e-05	-0.000125	8.2e-05
4.18	0.009307	-3.1e-05	-0.000151	0.00012
4.19	0.010863	7e-06	-0.000157	0.000164
4.2	0.001444	-0.000103	-0.000156	5.3e-05
4.21	0.000529	-0.000177	-0.000154	-2.3e-05
4.22	0.010117	-2.9e-05	-0.000135	0.000106
4.23	0.009962	7.9e-05	-0.000118	0.000197
4.24	-0.000749	-4e-05	-0.000123	8.3e-05
4.25	-0.002821	-7.5e-05	-0.000123	4.8e-05
4.26	0.003527	-7e-05	-0.000124	5.4e-05
4.27	0.004938	-0.000134	-0.000129	-5e-06
4.28	-2e-06	2.4e-05	-0.000108	0.000132
4.29	0.002746	-1.5e-05	-0.000113	9.8e-05
4.3	0.009991	-0.000119	-0.000139	2e-05
4.31	0.004699	5e-05	-0.000125	0.000175
4.32	-0.004301	7.7e-05	-0.000112	0.000189
4.33	-0.007912	-6.2e-05	-0.00013	6.8e-05
4.34	-0.010162	-0.000215	-0.000126	-8.9e-05
4.35	-0.00513	-0.000134	-0.00011	-2.4e-05
4.36	0.004584	-1.1e-05	-0.000125	0.000114
4.37	0.002928	3.1e-05	-0.000138	0.000169
4.38	-0.002058	8.5e-05	-0.000133	0.000218
4.39	0.002344	-8.1e-05	-0.000127	4.6e-05
4.4	0.004484	-0.000113	-0.000121	8e-06
4.41	0.003426	6.8e-05	-0.000129	0.000197
4.42	0.007529	9.4e-05	-0.000158	0.000252
4.43	0.00702	2.2e-05	-0.000166	0.000188
4.44	-0.001959	2e-05	-0.000137	0.000157
4.45	-0.004643	-5e-06	-0.000122	0.000117
4.46	0.00092	-6.1e-05	-0.000133	7.2e-05
4.47	0.001595	2.4e-05	-0.000127	0.000151
4.48	-5.9e-05	1.2e-05	-0.000139	0.000151
4.49	0.002344	-6.7e-05	-0.000167	0.0001
4.5	0.004191	7e-06	-0.000148	0.000155
4.51	0.006085	-1.9e-05	-0.000106	8.7e-05
4.52	0.009241	-7e-05	-0.000111	4.1e-05
4.53	0.011225	-2.3e-05	-0.000148	0.000125
4.54	0.010411	-1.4e-05	-0.000161	0.000147
4.55	0.005631	-4.5e-05	-0.000162	0.000117
4.56	0.005714	-0.00012	-0.000168	4.8e-05
4.57	0.008825	-3.1e-05	-0.000155	0.000124
4.58	0.010444	-3.7e-05	-0.000132	9.5e-05
4.59	0.013037	-0.000182	-0.000153	-2.9e-05
4.6	0.016001	-0.00012	-0.000173	5.3e-05
4.61	0.016584	-5.7e-05	-0.000146	8.9e-05
4.62	0.01176	-5.9e-05	-0.000134	7.5e-05
4.63	0.00546	-8e-05	-0.000165	8.5e-05
4.64	0.003049	-4.3e-05	-0.000158	0.000115
4.65	0.006283	2e-05	-0.000141	0.000161
4.66	0.00906	-7.3e-05	-0.000152	7.9e-05
4.67	0.00712	-7.6e-05	-0.000148	7.2e-05
4.68	0.005312	-9.1e-05	-0.000138	4.7e-05
4.69	0.005211	-6.1e-05	-0.000144	8.3e-05
4.7	0.006043	-1.6e-05	-0.000149	0.000133
4.71	0.00427	-8.2e-05	-0.000149	6.7e-05
4.72	0.006891	-8.2e-05	-0.000148	6.6e-05
4.73	0.007947	-0.000146	-0.00015	4e-06
4.74	-0.004525	-8.6e-05	-0.000145	5.9e-05
4.75	-0.007716	0.000113	-0.000131	0.000244
4.76	0.004457	6e-06	-0.000144	0.00015
4.77	0.006306	-0.00017	-0.000167	-3e-06
4.78	0.002944	-4e-06	-0.000162	0.000158
4.79	0.008383	0.00015	-0.000146	0.000296
4.8	0.011644	-5.4e-05	-0.000141	8.7e-05
4.81	0.007069	-0.00016	-0.000145	-1.5e-05
4.82	0.005018	-0.000157	-0.000151	-6e-06
4.83	0.010138	-9.7e-05	-0.000155	5.8e-05
4.84	0.012495	2.2e-05	-0.000156	0.000178
4.85	0.007182	-0.000217	-0.000158	-5.9e-05
4.86	0.007207	-0.000233	-0.000157	-7.6e-05
4.87	0.015181	7.6e-05	-0.000146	0.000222
4.88	0.017086	-4.8e-05	-0.000142	9.4e-05
4.89	0.012729	-0.000142	-0.000153	1.1e-05
4.9	0.011535	-0.000113	-0.000157	4.4e-05
4.91	0.012679	2.2e-05	-0.000153	0.000175
4.92	0.011757	0.000153	-0.000154	0.000307
4.93	0.011696	-0.00011	-0.000167	5.7e-05
4.94	0.012799	-0.000263	-0.000176	-8.7e-05
4.95	0.007833	-0.000104	-0.000154	5e-05
4.96	0.000345	0.000102	-0.00014	0.000242
4.97	0.003619	5e-05	-0.000154	0.000204
4.98	0.011745	-0.000244	-0.000165	-7.9e-05
4.99	0.010423	-0.000233	-0.000151	-8.2e-05
5	0.006596	7e-06	-0.000134	0.000141
5.01	0.00896	8.7e-05	-0.000143	0.00023
5.02	0.015426	-7.4e-05	-0.000157	8.3e-05
5.03	0.017736	-0.000169	-0.000161	-8e-06
5.04	0.010798	-5.3e-05	-0.000161	0.000108
5.05	0.009549	-0.000111	-0.000147	3.6e-05
5.06	0.013355	-0.000104	-0.000149	4.5e-05
5.07	0.014055	-2.9e-05	-0.00017	0.000141
5.08	0.018548	-6.6e-05	-0.000163	9.7e-05
5.09	0.021928	-7.8e-05	-0.000141	6.3e-05
5.1	0.018279	-2.7e-05	-0.000136	0.000109
5.11	0.015254	2.4e-05	-0.00015	0.000174
5.12	0.014139	-0.000108	-0.00016	5.2e-05
5.13	0.0135	-3.2e-05	-0.000155	0.000123
5.14	0.012997	5.2e-05	-0.000163	0.000215
5.15	0.011388	-0.000206	-0.000174	-3.2e-05
5.16	0.010229	-7.9e-05	-0.000148	6.9e-05
5.17	0.00868	0.000146	-0.000139	0.000285
5.18	0.005294	-0.000104	-0.000157	5.3e-05
5.19	0.002	-0.000191	-0.000168	-2.3e-05
5.2	0.004095	9e-06	-0.000167	0.000176
5.21	0.010111	6.9e-05	-0.00016	0.000229
5.22	0.010907	-5.1e-05	-0.000157	0.000106
5.23	0.013531	-8.6e-05	-0.00017	8.4e-05
5.24	0.021075	-0.000137	-0.000165	2.8e-05
5.25	0.016135	-0.000204	-0.000147	-5.7e-05
5.26	0.002787	4.4e-05	-0.000172	0.000216
5.27	0.000856	0.0001	-0.000191	0.000291
5.28	0.013289	-7.9e-05	-0.000169	9e-05
5.29	0.02006	-0.000132	-0.000151	1.9e-05
5.3	0.011756	-9.8e-05	-0.000159	6.1e-05
5.31	0.007704	1e-06	-0.000165	0.000166
5.32	0.009352	-2e-05	-0.000169	0.000149
5.33	0.003875	-0.000126	-0.000189	6.3e-05
5.34	0.003176	-3.6e-05	-0.000193	0.000157
5.35	0.008224	0.00011	-0.00018	0.00029
5.36	0.0105	3.5e-05	-0.000174	0.000209
5.37	0.012577	-0.000168	-0.000168	1.77636e-15
5.38	0.008706	-6.1e-05	-0.000163	0.000102
5.39	0.001889	5.5e-05	-0.000176	0.000231
5.4	-0.000173	-1.9e-05	-0.000192	0.000173
5.41	0.00045	-5.8e-05	-0.000188	0.00013
5.42	0.004039	-0.000147	-0.000164	1.7e-05
5.43	0.003649	-0.000147	-0.000159	1.2e-05
5.44	-0.00067	2.9e-05	-0.000175	0.000204
5.45	0.00454	5.1e-05	-0.000174	0.000225
5.46	0.007886	-0.000175	-0.000168	-7e-06
5.47	0.005129	-0.000119	-0.000179	6e-05
5.48	0.012126	9.3e-05	-0.000184	0.000277
5.49	0.012701	-4.2e-05	-0.000175	0.000133
5.5	0.002185	-0.000179	-0.000165	-1.4e-05
5.51	0.004205	-1.3e-05	-0.000165	0.000152
5.52	0.012121	-4.4e-05	-0.000171	0.000127
5.53	0.007272	-0.000181	-0.000162	-1.9e-05
5.54	0.000736	0.000113	-0.000163	0.000276
5.55	0.004356	8.6e-05	-0.000188	0.000274
5.56	0.012918	-0.000209	-0.000188	-2.1e-05
5.57	0.015384	4.3e-05	-0.000167	0.00021
5.58	0.008126	1.1e-05	-0.000164	0.000175
5.59	0.007417	-0.000205	-0.000167	-3.8e-05
5.6	0.015258	0.000123	-0.000162	0.000285
5.61	0.009679	6.8e-05	-0.000175	0.000243
5.62	-0.000502	-0.000384	-0.000185	-0.000199
5.63	0.004596	-0.000171	-0.000173	2e-06
5.64	0.011833	0.000251	-0.000158	0.000409
5.65	0.010879	0.00032	-0.000155	0.000475
5.66	0.008833	0.000888	-0.000174	0.001062
5.67	0.010134	0.002182	-0.000195	0.002377
5.68	0.015205	0.00315	-0.000196	0.003346
5.69	0.016611	0.003628	-0.000196	0.003824
5.7	0.014993	0.004247	-0.000189	0.004436
5.71	0.019151	0.004854	-0.000177	0.005031
5.72	0.020581	0.005132	-0.00017	0.005302
5.73	0.015945	0.005488	-0.000177	0.005665
5.74	0.021987	0.006071	-0.000177	0.006248
5.75	0.035776	0.006638	-0.000165	0.006803
5.76	0.037741	0.007335	-0.000166	0.007501
5.77	0.039093	0.008268	-0.000167	0.008435
5.78	0.050458	0.009102	-0.000157	0.009259
5.79	0.056945	0.009952	-0.000141	0.010093
5.8	0.058324	0.010943	-0.000129	0.011072
5.81	0.062479	0.011943	-0.000126	0.012069
5.82	0.064009	0.012898	-0.000137	0.013035
5.83	0.070247	0.014025	-0.000134	0.014159
5.84	0.081098	0.015238	-0.000124	0.015362
5.85	0.081757	0.016204	-0.000128	0.016332
5.86	0.087253	0.01713	-0.000133	0.017263
5.87	0.105956	0.018163	-0.000137	0.0183
5.88	0.112211	0.019172	-0.000126	0.019298
5.89	0.108338	0.020311	-0.000122	0.020433
5.9	0.109156	0.02146	-0.000135	0.021595
5.91	0.112817	0.022328	-0.000125	0.022453
5.92	0.115434	0.023314	-0.000106	0.02342
5.93	0.117241	0.02449	-0.000114	0.024604
5.94	0.120483	0.025416	-0.000144	0.02556
5.95	0.131065	0.026263	-0.000138	0.026401
5.96	0.141726	0.027301	-0.000105	0.027406
5.97	0.140083	0.028399	-0.000108	0.028507
5.98	0.143073	0.02948	-0.000127	0.029607
5.99	0.15817	0.030525	-0.000114	0.030639
6	0.162524	0.031532	-0.000114	0.031646
6.01	0.159522	0.032474	-0.000122	0.032596
6.02	0.164393	0.033443	-0.000105	0.033548
6.03	0.169735	0.034566	-0.00011	0.034676
6.04	0.174259	0.035524	-0.000137	0.035661
6.05	0.179402	0.036377	-0.000147	0.036524
6.06	0.180982	0.037422	-0.000125	0.037547
6.07	0.183327	0.03847	-9.8e-05	0.038568
6.08	0.18628	0.039477	-0.000122	0.039599
6.09	0.188524	0.040558	-0.000169	0.040727
6.1	0.193788	0.041561	-0.000181	0.041742
6.11	0.199651	0.042405	-0.000166	0.042571
6.12	0.202729	0.043365	-0.000155	0.04352
6.13	0.206274	0.044464	-0.000179	0.044643
6.14	0.209925	0.04548	-0.000199	0.045679
6.15	0.215331	0.046546	-0.000186	0.046732
6.16	0.221798	0.047634	-0.000207	0.047841
6.17	0.222467	0.04863	-0.000244	0.048874
6.18	0.221843	0.049642	-0.000245	0.049887
6.19	0.233133	0.050726	-0.000261	0.050987
6.2	0.243048	0.051725	-0.00031	0.052035
6.21	0.242909	0.052801	-0.000327	0.053128
6.22	0.247371	0.05391	-0.000331	0.054241
6.23	0.254208	0.054861	-0.000367	0.055228
6.24	0.256994	0.055857	-0.000412	0.056269
6.25	0.257407	0.056945	-0.00042	0.057365
6.26	0.257764	0.057908	-0.000424	0.058332
6.27	0.26243	0.058909	-0.000471	0.05938
6.28	0.2671	0.060038	-0.000531	0.060569
6.29	0.269886	0.060997	-0.000559	0.061556
6.3	0.279246	0.061887	-0.000593	0.06248
6.31	0.287762	0.062973	-0.000652	0.063625
6.32	0.28613	0.064023	-0.000676	0.064699
6.33	0.287674	0.064963	-0.000718	0.065681
6.34	0.298093	0.066029	-0.00079	0.066819
6.35	0.306965	0.066982	-0.000843	0.067825
6.36	0.310629	0.067776	-0.000901	0.068677
6.37	0.311323	0.068751	-0.000985	0.069736
6.38	0.30866	0.069842	-0.001111	0.070953
6.39	0.3082	0.070783	-0.001304	0.072087
6.4	0.318341	0.071787	-0.001564	0.073351
6.41	0.333949	0.0729	-0.001956	0.074856
6.42	0.339253	0.073903	-0.002523	0.076426
6.43	0.339265	0.074827	-0.003112	0.077939
6.44	0.348303	0.07585	-0.0036	0.07945
6.45	0.359736	0.076876	-0.004092	0.080968
6.46	0.360867	0.077893	-0.004686	0.082579
6.47	0.360816	0.079058	-0.005475	0.084533
6.48	0.366829	0.080076	-0.006493	0.086569
6.49	0.373628	0.081007	-0.007399	0.088406
6.5	0.38119	0.082056	-0.007841	0.089897
6.51	0.385979	0.082971	-0.008053	0.091024
6.52	0.387769	0.084004	-0.008358	0.092362
6.53	0.395811	0.085255	-0.008718	0.093973
6.54	0.403569	0.086355	-0.009103	0.095458
6.55	0.402685	0.087319	-0.009593	0.096912
6.56	0.405965	0.088391	-0.010179	0.09857
6.57	0.416134	0.089458	-0.010806	0.100264
6.58	0.421792	0.090549	-0.01144	0.101989
6.59	0.429829	0.091624	-0.012064	0.103688
6.6	0.440462	0.092487	-0.012597	0.105084
6.61	0.441393	0.093428	-0.013003	0.106431
6.62	0.442982	0.094541	-0.013482	0.108023
6.63	0.455159	0.095554	-0.014314	0.109868
6.64	0.460649	0.096511	-0.015518	0.112029
6.65	0.45577	0.097634	-0.016426	0.11406
6.66	0.458991	0.098763	-0.016724	0.115487
6.67	0.47007	0.099681	-0.017042	0.116723
6.68	0.476414	0.100561	-0.017618	0.118179
6.69	0.476091	0.10149	-0.018087	0.119577
6.7	0.477418	0.102437	-0.018374	0.120811
6.71	0.484776	0.103594	-0.018676	0.12227
6.72	0.488313	0.104696	-0.019108	0.123804
6.73	0.488713	0.105489	-0.019769	0.125258
6.74	0.496341	0.106472	-0.020689	0.127161
6.75	0.504404	0.107588	-0.021595	0.129183
6.76	0.505145	0.108372	-0.022118	0.13049
6.77	0.511196	0.109265	-0.02236	0.131625
6.78	0.523451	0.110494	-0.022693	0.133187
6.79	0.529097	0.111502	-0.02315	0.134652
6.8	0.534328	0.112436	-0.023596	0.136032
6.81	0.541732	0.113576	-0.024095	0.137671
6.82	0.540018	0.114544	-0.024727	0.139271
6.83	0.539411	0.115357	-0.025431	0.140788
6.84	0.548717	0.116467	-0.02606	0.142527
6.85	0.552667	0.117614	-0.02654	0.144154
6.86	0.555242	0.118501	-0.026964	0.145465
6.87	0.565844	0.119612	-0.027404	0.147016
6.88	0.570209	0.120783	-0.027941	0.148724
6.89	0.568315	0.121695	-0.028698	0.150393
6.9	0.57566	0.122628	-0.029508	0.152136
6.91	0.589145	0.123691	-0.030088	0.153779
6.92	0.595671	0.12481	-0.030616	0.155426
6.93	0.596291	0.125742	-0.031369	0.157111
6.94	0.603817	0.126749	-0.03222	0.158969
6.95	0.61317	0.128085	-0.032961	0.161046
6.96	0.615017	0.129107	-0.033505	0.162612
6.97	0.619857	0.129883	-0.033927	0.16381
6.98	0.632672	0.131023	-0.034369	0.165392
6.99	0.642776	0.132108	-0.03482	0.166928
7	0.642349	0.132993	-0.0352	0.168193
7.01	0.642532	0.134085	-0.035594	0.169679
7.02	0.655878	0.135148	-0.036101	0.171249
7.03	0.6689	0.135993	-0.036716	0.172709
7.04	0.670054	0.136981	-0.037509	0.17449
7.05	0.671354	0.138045	-0.038415	0.17646
7.06	0.678314	0.13894	-0.039191	0.178131
7.07	0.684723	0.140002	-0.039883	0.179885
7.08	0.685594	0.141037	-0.040595	0.181632
7.09	0.688341	0.141917	-0.041253	0.18317
7.1	0.697916	0.143013	-0.041923	0.184936
7.11	0.70704	0.14412	-0.042753	0.186873
7.12	0.711114	0.145006	-0.043637	0.188643
7.13	0.714948	0.145801	-0.044396	0.190197
7.14	0.722449	0.146819	-0.044986	0.191805
7.15	0.729387	0.148032	-0.045454	0.193486
7.16	0.735065	0.149069	-0.045933	0.195002
7.17	0.741105	0.149927	-0.046596	0.196523
7.18	0.746211	0.150993	-0.047425	0.198418
7.19	0.754767	0.152126	-0.048105	0.200231
7.2	0.76689	0.153032	-0.048504	0.201536
7.21	0.772604	0.154047	-0.048977	0.203024
7.22	0.771461	0.155152	-0.049945	0.205097
7.23	0.777189	0.156085	-0.051488	0.207573
7.24	0.782438	0.157077	-0.052812	0.209889
7.25	0.779138	0.158175	-0.053197	0.211372
7.26	0.786347	0.159214	-0.053433	0.212647
7.27	0.799671	0.160245	-0.054228	0.214473
7.28	0.803688	0.161175	-0.055139	0.216314
7.29	0.806148	0.16224	-0.055756	0.217996
7.3	0.811159	0.163503	-0.056065	0.219568
7.31	0.813899	0.16442	-0.056302	0.220722
7.32	0.819152	0.165321	-0.056655	0.221976
7.33	0.825015	0.166474	-0.057057	0.223531
7.34	0.830201	0.167422	-0.057463	0.224885
7.35	0.8381	0.168382	-0.057957	0.226339
7.36	0.840749	0.169388	-0.058596	0.227984
7.37	0.840392	0.170302	-0.059256	0.229558
7.38	0.850183	0.171386	-0.05979	0.231176
7.39	0.861293	0.172503	-0.060229	0.232732
7.4	0.864725	0.173355	-0.060689	0.234044
7.41	0.870451	0.174273	-0.06127	0.235543
7.42	0.876072	0.175409	-0.062161	0.23757
7.43	0.877871	0.176396	-0.063401	0.239797
7.44	0.885338	0.177281	-0.064586	0.241867
7.45	0.900029	0.178396	-0.065171	0.243567
7.46	0.907855	0.179505	-0.065324	0.244829
7.47	0.906803	0.180342	-0.065638	0.24598
7.48	0.909667	0.181325	-0.066321	0.247646
7.49	0.919474	0.182439	-0.067503	0.249942
7.5	0.92697	0.183353	-0.069038	0.252391
7.51	0.933266	0.184504	-0.07013	0.254634
7.52	0.944509	0.18564	-0.070472	0.256112
7.53	0.947989	0.186283	-0.070621	0.256904
7.54	0.947394	0.187282	-0.070877	0.258159
7.55	0.955143	0.188575	-0.071142	0.259717
7.56	0.959711	0.189367	-0.071405	0.260772
7.57	0.96086	0.190264	-0.071791	0.262055
7.58	0.96521	0.191525	-0.072456	0.263981
7.59	0.96672	0.19258	-0.073295	0.265875
7.6	0.967581	0.193497	-0.073947	0.267444
7.61	0.975709	0.194565	-0.074324	0.268889
7.62	0.985293	0.195579	-0.074631	0.27021
7.63	0.981595	0.196533	-0.074966	0.271499
7.64	0.976148	0.197562	-0.075435	0.272997
7.65	0.985464	0.198557	-0.076046	0.274603
7.66	0.994846	0.199576	-0.076582	0.276158
7.67	0.995249	0.200741	-0.076983	0.277724
7.68	0.99591	0.201713	-0.077342	0.279055
7.69	1.00175	0.202488	-0.077685	0.280173
7.7	1.00668	0.203603	-0.078068	0.281671
7.71	1.00627	0.204768	-0.078541	0.283309
7.72	1.00634	0.205617	-0.079106	0.284723
7.73	1.01225	0.206592	-0.079856	0.286448
7.74	1.02376	0.207782	-0.080745	0.288527
7.75	1.02849	0.208786	-0.081388	0.290174
7.76	1.02387	0.209793	-0.081595	0.291388
7.77	1.02511	0.210911	-0.081695	0.292606
7.78	1.03523	0.211819	-0.081898	0.293717
7.79	1.04615	0.21279	-0.08205	0.29484
7.8	1.05044	0.213853	-0.082186	0.296039
7.81	1.0494	0.21475	-0.082435	0.297185
7.82	1.04926	0.215789	-0.082737	0.298526
7.83	1.05115	0.216976	-0.083049	0.300025
7.84	1.05692	0.217911	-0.083386	0.301297
7.85	1.06238	0.218815	-0.083749	0.302564
7.86	1.06836	0.219899	-0.084143	0.304042
7.87	1.07443	0.220804	-0.084595	0.305399
7.88	1.07505	0.221797	-0.085063	0.30686
7.89	1.07318	0.22308	-0.085492	0.308572
7.9	1.07589	0.224045	-0.085877	0.309922
7.91	1.08236	0.224904	-0.086236	0.31114
7.92	1.08707	0.226045	-0.086625	0.31267
7.93	1.0905	0.227094	-0.087098	0.314192
7.94	1.09735	0.227951	-0.087714	0.315665
7.95	1.10696	0.228927	-0.088377	0.317304
7.96	1.11473	0.23001	-0.088879	0.318889
7.97	1.11882	0.23092	-0.089174	0.320094
7.98	1.12461	0.23194	-0.089395	0.321335
7.99	1.13434	0.232975	-0.089659	0.322634
8	1.14397	0.233799	-0.089954	0.323753
8.01	1.1478	0.234858	-0.090278	0.325136
8.02	1.14566	0.236023	-0.090732	0.326755
8.03	1.1488	0.236843	-0.091458	0.328301
8.04	1.15958	0.237839	-0.092391	0.33023
8.05	1.16865	0.239071	-0.093122	0.332193
8.06	1.17223	0.239914	-0.093467	0.333381
8.07	1.17142	0.24078	-0.093717	0.334497
8.08	1.17232	0.241978	-0.094084	0.336062
8.09	1.1805	0.242969	-0.094681	0.33765
8.1	1.1901	0.243876	-0.095646	0.339522
8.11	1.19619	0.24493	-0.096705	0.341635
8.12	1.20121	0.245872	-0.097351	0.343223
8.13	1.20676	0.246894	-0.097638	0.344532
8.14	1.21108	0.24806	-0.097965	0.346025
8.15	1.21562	0.249043	-0.098365	0.347408
8.16	1.22148	0.249947	-0.098889	0.348836
8.17	1.22624	0.251045	-0.099727	0.350772
8.18	1.23303	0.252121	-0.100566	0.352687
8.19	1.24047	0.252969	-0.101017	0.353986
8.2	1.24481	0.254009	-0.101306	0.355315
8.21	1.24969	0.255183	-0.101743	0.356926
8.22	1.25698	0.256065	-0.102297	0.358362
8.23	1.26185	0.257037	-0.102897	0.359934
8.24	1.26724	0.258206	-0.103472	0.361678
8.25	1.27409	0.259236	-0.103914	0.36315
8.26	1.27945	0.260216	-0.104345	0.364561
8.27	1.28911	0.261185	-0.104896	0.366081
8.28	1.3004	0.262135	-0.105594	0.367729
8.29	1.30463	0.263146	-0.106606	0.369752
8.3	1.30748	0.264158	-0.107733	0.371891
8.31	1.31193	0.265134	-0.108305	0.373439
8.32	1.31568	0.266178	-0.10847	0.374648
8.33	1.32191	0.267281	-0.108811	0.376092
8.34	1.33242	0.268237	-0.109228	0.377465
8.35	1.34369	0.269196	-0.109594	0.37879
8.36	1.34895	0.270305	-0.11005	0.380355
8.37	1.35063	0.271311	-0.110524	0.381835
8.38	1.35416	0.272204	-0.110966	0.38317
8.39	1.35614	0.273217	-0.111547	0.384764
8.4	1.36107	0.274206	-0.112317	0.386523
8.41	1.36957	0.275133	-0.113081	0.388214
8.42	1.37787	0.276216	-0.113641	0.389857
8.43	1.38747	0.277221	-0.113964	0.391185
8.44	1.39376	0.278128	-0.114156	0.392284
8.45	1.39631	0.279264	-0.11432	0.393584
8.46	1.40363	0.280345	-0.114529	0.394874
8.47	1.41134	0.281186	-0.114863	0.396049
8.48	1.4148	0.282166	-0.115569	0.397735
8.49	1.41745	0.283195	-0.117008	0.400203
8.5	1.4201	0.284146	-0.118669	0.402815
8.51	1.42788	0.285192	-0.119382	0.404574
8.52	1.4369	0.286254	-0.119383	0.405637
8.53	1.4394	0.287241	-0.119646	0.406887
8.54	1.44181	0.288312	-0.120116	0.408428
8.55	1.44402	0.289499	-0.120617	0.410116
8.56	1.4462	0.290486	-0.121392	0.411878
8.57	1.45395	0.291416	-0.122317	0.413733
8.58	1.461	0.292548	-0.12306	0.415608
8.59	1.46613	0.293524	-0.123549	0.417073
8.6	1.46698	0.294415	-0.123925	0.41834
8.61	1.46893	0.295548	-0.12432	0.419868
8.62	1.47748	0.296527	-0.124762	0.421289
8.63	1.4833	0.297349	-0.125314	0.422663
8.64	1.48732	0.298446	-0.126046	0.424492
8.65	1.49405	0.299511	-0.126887	0.426398
8.66	1.50102	0.300525	-0.127663	0.428188
8.67	1.50487	0.301611	-0.128196	0.429807
8.68	1.51092	0.302498	-0.12851	0.431008
8.69	1.51853	0.303402	-0.128818	0.43222
8.7	1.5156	0.30447	-0.129281	0.433751
8.71	1.51344	0.305472	-0.129965	0.435437
8.72	1.52398	0.306407	-0.130775	0.437182
8.73	1.53253	0.307452	-0.131376	0.438828
8.74	1.53889	0.308448	-0.131698	0.440146
8.75	1.54891	0.309278	-0.132078	0.441356
8.76	1.55641	0.310243	-0.132825	0.443068
8.77	1.56079	0.311403	-0.133971	0.445374
8.78	1.56561	0.312424	-0.134906	0.44733
8.79	1.57159	0.313471	-0.135176	0.448647
8.8	1.57673	0.314553	-0.135338	0.449891
8.81	1.58042	0.315401	-0.135769	0.45117
8.82	1.58434	0.316437	-0.136354	0.452791
8.83	1.59313	0.31769	-0.137227	0.454917
8.84	1.60215	0.318534	-0.138352	0.456886
8.85	1.60532	0.31937	-0.139278	0.458648
8.86	1.60872	0.320543	-0.139909	0.460452
8.87	1.61741	0.321514	-0.140493	0.462007
8.88	1.62824	0.322426	-0.140963	0.463389
8.89	1.63684	0.323555	-0.141325	0.46488
8.9	1.64018	0.324597	-0.141778	0.466375
8.91	1.64723	0.325578	-0.142248	0.467826
8.92	1.66025	0.326669	-0.142716	0.469385
8.93	1.66728	0.327722	-0.143313	0.471035
8.94	1.66819	0.328696	-0.143936	0.472632
8.95	1.671	0.329688	-0.144451	0.474139
8.96	1.67628	0.330772	-0.144914	0.475686
8.97	1.67909	0.33176	-0.145335	0.477095
8.98	1.68481	0.332781	-0.145705	0.478486
8.99	1.69535	0.333905	-0.146087	0.479992
9	1.70009	0.334768	-0.146446	0.481214
9.01	1.70227	0.335747	-0.146772	0.482519
9.02	1.71067	0.336852	-0.147174	0.484026
9.03	1.71805	0.337731	-0.147728	0.485459
9.04	1.72234	0.338791	-0.148583	0.487374
9.05	1.72544	0.339944	-0.14971	0.489654
9.06	1.73085	0.340756	-0.150458	0.491214
9.07	1.74242	0.341629	-0.150562	0.492191
9.08	1.7501	0.342735	-0.150647	0.493382
9.09	1.75085	0.34369	-0.151062	0.494752
9.1	1.75339	0.344632	-0.151625	0.496257
9.11	1.76014	0.3458	-0.15217	0.49797
9.12	1.76646	0.346846	-0.152678	0.499524
9.13	1.77266	0.34768	-0.153203	0.500883
9.14	1.78044	0.348636	-0.153712	0.502348
9.15	1.78813	0.349639	-0.154253	0.503892
9.16	1.79274	0.350612	-0.154854	0.505466
9.17	1.79748	0.351725	-0.155431	0.507156
9.18	1.80254	0.352737	-0.156086	0.508823
9.19	1.8086	0.353576	-0.156905	0.510481
9.2	1.8173	0.354641	-0.157739	0.51238
9.21	1.8207	0.355782	-0.158398	0.51418
9.22	1.8244	0.356656	-0.158926	0.515582
9.23	1.83428	0.357649	-0.159461	0.51711
9.24	1.83615	0.358777	-0.160039	0.518816
9.25	1.83265	0.35967	-0.160969	0.520639
9.26	1.83717	0.360666	-0.16264	0.523306
9.27	1.84997	0.36181	-0.164207	0.526017
9.28	1.86606	0.362773	-0.164544	0.527317
9.29	1.87274	0.363761	-0.164425	0.528186
9.3	1.86835	0.364821	-0.164718	0.529539
9.31	1.87173	0.365677	-0.165076	0.530753
9.32	1.88729	0.366633	-0.165488	0.532121
9.33	1.89387	0.367849	-0.166224	0.534073
9.34	1.89451	0.368808	-0.167051	0.535859
9.35	1.90495	0.36979	-0.167657	0.537447
9.36	1.91479	0.370997	-0.16804	0.539037
9.37	1.91809	0.371898	-0.168436	0.540334
9.38	1.92637	0.37283	-0.168989	0.541819
9.39	1.93662	0.373949	-0.169579	0.543528
9.4	1.93963	0.374816	-0.170026	0.544842
9.41	1.94067	0.375653	-0.170364	0.546017
9.42	1.9497	0.376764	-0.170746	0.54751
9.43	1.95661	0.377887	-0.171313	0.5492
9.44	1.95696	0.378881	-0.172128	0.551009
9.45	1.9655	0.379911	-0.173045	0.552956
9.46	1.97736	0.380834	-0.17381	0.554644
9.47	1.98358	0.381727	-0.174321	0.556048
9.48	1.9898	0.382825	-0.174741	0.557566
9.49	1.99371	0.383825	-0.175225	0.55905
9.5	1.99907	0.384801	-0.175724	0.560525
9.51	2.00834	0.385908	-0.176205	0.562113
9.52	2.01202	0.386842	-0.176731	0.563573
9.53	2.01637	0.387688	-0.177362	0.56505
9.54	2.02245	0.38875	-0.178238	0.566988
9.55	2.02979	0.389782	-0.179222	0.569004
9.56	2.04203	0.390665	-0.17985	0.570515
9.57	2.04988	0.391781	-0.180207	0.571988
9.58	2.05138	0.392945	-0.180671	0.573616
9.59	2.0547	0.39385	-0.181142	0.574992
9.6	2.06268	0.394915	-0.181508	0.576423
9.61	2.07292	0.396108	-0.181879	0.577987
9.62	2.07935	0.396993	-0.182292	0.579285
9.63	2.08183	0.397861	-0.182735	0.580596
9.64	2.08588	0.398996	-0.183239	0.582235
9.65	2.087	0.399946	-0.183825	0.583771
9.66	2.0922	0.400789	-0.184437	0.585226
9.67	2.10283	0.402017	-0.18503	0.587047
9.68	2.1102	0.403069	-0.185615	0.588684
9.69	2.12107	0.403844	-0.186245	0.590089
9.7	2.13416	0.404999	-0.186963	0.591962
9.71	2.13976	0.406003	-0.187657	0.59366
9.72	2.13968	0.406771	-0.188204	0.594975
9.73	2.14102	0.40797	-0.188665	0.596635
9.74	2.14356	0.409154	-0.189174	0.598328
9.75	2.14812	0.410007	-0.189818	0.599825
9.76	2.16083	0.410996	-0.190496	0.601492
9.77	2.16595	0.41201	-0.191031	0.603041
9.78	2.16337	0.412821	-0.191465	0.604286
9.79	2.17371	0.413792	-0.191955	0.605747
9.8	2.18517	0.415007	-0.192561	0.607568
9.81	2.19052	0.416058	-0.193321	0.609379
9.82	2.20214	0.416964	-0.19412	0.611084
9.83	2.214	0.418007	-0.194724	0.612731
9.84	2.21929	0.419129	-0.195161	0.61429
9.85	2.22458	0.420122	-0.195643	0.615765
9.86	2.23294	0.421128	-0.196228	0.617356
9.87	2.23612	0.42209	-0.196829	0.618919
9.88	2.23615	0.422983	-0.197357	0.62034
9.89	2.24477	0.424092	-0.1978	0.621892
9.9	2.25365	0.425147	-0.198261	0.623408
9.91	2.25425	0.426044	-0.198857	0.624901
9.92	2.25992	0.427094	-0.19976	0.626854
9.93	2.27034	0.428076	-0.200974	0.62905
9.94	2.27848	0.428982	-0.201892	0.630874
9.95	2.2904	0.430107	-0.202129	0.632236
9.96	2.29938	0.43108	-0.202211	0.633291
9.97	2.30015	0.431876	-0.20252	0.634396
9.98	2.30522	0.43304	-0.203065	0.636105
9.99	2.3124	0.434172	-0.203964	0.638136
10	2.3158	0.434942	-0.204861	0.639803
10.01	2.32317	0.435964	-0.2053	0.641264
10.02	2.33491	0.437127	-0.205594	0.642721
10.03	2.34053	0.437952	-0.206003	0.643955
10.04	2.33846	0.438951	-0.206448	0.645399
10.05	2.34122	0.440163	-0.206996	0.647159
10.06	2.35295	0.441062	-0.20765	0.648712
10.07	2.35994	0.441953	-0.208294	0.650247
10.08	2.36378	0.443012	-0.208851	0.651863
10.09	2.37394	0.44407	-0.209325	0.653395
10.1	2.37889	0.445033	-0.209808	0.654841
10.11	2.37637	0.445999	-0.210395	0.656394
10.12	2.38213	0.447128	-0.211091	0.658219
10.13	2.39394	0.448163	-0.211804	0.659967
10.14	2.40114	0.449069	-0.212472	0.661541
10.15	2.4045	0.450114	-0.213011	0.663125
10.16	2.41162	0.451253	-0.21341	0.664663
10.17	2.41696	0.452251	-0.213833	0.666084
10.18	2.41631	0.453217	-0.214447	0.667664
10.19	2.42171	0.454277	-0.215225	0.669502
10.2	2.43243	0.455195	-0.21583	0.671025
10.21	2.43578	0.456192	-0.216128	0.67232
10.22	2.43755	0.457317	-0.216438	0.673755
10.23	2.44747	0.458185	-0.21689	0.675075
10.24	2.45828	0.459154	-0.217433	0.676587
10.25	2.4628	0.460279	-0.218144	0.678423
10.26	2.46731	0.461303	-0.218867	0.68017
10.27	2.47344	0.462384	-0.219362	0.681746
10.28	2.47806	0.463358	-0.219647	0.683005
10.29	2.48211	0.464365	-0.21987	0.684235
10.3	2.4862	0.465457	-0.220161	0.685618
10.31	2.49159	0.466351	-0.22057	0.686921
10.32	2.49672	0.467276	-0.221061	0.688337
10.33	2.50223	0.468357	-0.221579	0.689936
10.34	2.51422	0.469304	-0.222132	0.691436
10.35	2.52343	0.470168	-0.222708	0.692876
10.36	2.52468	0.471151	-0.223268	0.694419
10.37	2.52865	0.472157	-0.223716	0.695873
10.38	2.53473	0.473113	-0.223987	0.6971
10.39	2.53936	0.474168	-0.224175	0.698343
10.4	2.54704	0.475111	-0.224415	0.699526
10.41	2.55461	0.475982	-0.224854	0.700836
10.42	2.5592	0.477143	-0.225672	0.702815
10.43	2.56527	0.478264	-0.226764	0.705028
10.44	2.57406	0.479108	-0.227587	0.706695
10.45	2.58503	0.480124	-0.227881	0.708005
10.46	2.59804	0.481188	-0.228021	0.709209
10.47	2.60565	0.482127	-0.228232	0.710359
10.48	2.60517	0.483203	-0.228473	0.711676
10.49	2.60477	0.484332	-0.228881	0.713213
10.5	2.61029	0.485247	-0.229524	0.714771
10.51	2.62106	0.486157	-0.230254	0.716411
10.52	2.63138	0.487318	-0.230927	0.718245
10.53	2.63217	0.488349	-0.231529	0.719878
10.54	2.63224	0.489193	-0.232221	0.721414
10.55	2.64137	0.490239	-0.233046	0.723285
10.56	2.64615	0.491311	-0.233685	0.724996
10.57	2.64849	0.492325	-0.234021	0.726346
10.58	2.658	0.493425	-0.234352	0.727777
10.59	2.66478	0.494357	-0.234816	0.729173
10.6	2.66975	0.495236	-0.235329	0.730565
10.61	2.67493	0.496363	-0.23586	0.732223
10.62	2.676	0.497349	-0.236417	0.733766
10.63	2.68225	0.498256	-0.237025	0.735281
10.64	2.69353	0.499358	-0.237663	0.737021
10.65	2.69839	0.500279	-0.238233	0.738512
10.66	2.70155	0.501188	-0.238798	0.739986
10.67	2.71294	0.502392	-0.239449	0.741841
10.68	2.72705	0.503362	-0.240036	0.743398
10.69	2.73314	0.504207	-0.240475	0.744682
10.7	2.73139	0.505334	-0.240887	0.746221
10.71	2.73379	0.506371	-0.241283	0.747654
10.72	2.74146	0.507256	-0.241616	0.748872
10.73	2.75055	0.508301	-0.241982	0.750283
10.74	2.76334	0.509357	-0.24241	0.751767
10.75	2.77123	0.51021	-0.242876	0.753086
10.76	2.77286	0.511149	-0.243428	0.754577
10.77	2.77677	0.512277	-0.244087	0.756364
10.78	2.78082	0.513265	-0.244758	0.758023
10.79	2.78433	0.514299	-0.245358	0.759657
10.8	2.79426	0.515487	-0.245878	0.761365
10.81	2.80719	0.51633	-0.246291	0.762621
10.82	2.80672	0.517114	-0.246615	0.763729
10.83	2.80196	0.518238	-0.24692	0.765158
10.84	2.81486	0.51933	-0.247265	0.766595
10.85	2.82859	0.520328	-0.247675	0.768003
10.86	2.82766	0.521371	-0.248109	0.76948
10.87	2.82781	0.522355	-0.248595	0.77095
10.88	2.8367	0.523357	-0.249078	0.772435
10.89	2.8416	0.524449	-0.249491	0.77394
10.9	2.84624	0.525382	-0.249946	0.775328
10.91	2.85091	0.52635	-0.250417	0.776767
10.92	2.84824	0.527573	-0.250774	0.778347
10.93	2.85253	0.528586	-0.251055	0.779641
10.94	2.86463	0.529476	-0.251302	0.780778
10.95	2.87201	0.530522	-0.25153	0.782052
10.96	2.87618	0.531431	-0.251792	0.783223
10.97	2.88277	0.532292	-0.252079	0.784371
10.98	2.89092	0.53347	-0.252365	0.785835
10.99	2.89882	0.534502	-0.25275	0.787252
11	2.90464	0.535286	-0.25345	0.788736
11.01	2.90604	0.536415	-0.254517	0.790932
11.02	2.90689	0.537597	-0.255483	0.79308
11.03	2.91385	0.538423	-0.255961	0.794384
11.04	2.91935	0.539406	-0.256253	0.795659
11.05	2.92134	0.54053	-0.256662	0.797192
11.06	2.92966	0.541417	-0.257088	0.798505
11.07	2.93936	0.542375	-0.257467	0.799842
11.08	2.94623	0.543449	-0.257798	0.801247
11.09	2.95298	0.544357	-0.258064	0.802421
11.1	2.95561	0.545329	-0.25834	0.803669
11.11	2.95636	0.546416	-0.258767	0.805183
11.12	2.95926	0.547249	-0.259454	0.806703
11.13	2.95952	0.548216	-0.26025	0.808466
11.14	2.96415	0.549413	-0.260805	0.810218
11.15	2.97521	0.550296	-0.261063	0.811359
11.16	2.98195	0.551257	-0.261282	0.812539
11.17	2.98488	0.552555	-0.261587	0.814142
11.18	2.99065	0.553461	-0.261952	0.815413
11.19	2.9968	0.554177	-0.262373	0.81655
11.2	3.0019	0.555333	-0.26283	0.818163
11.21	3.01063	0.556413	-0.263277	0.81969
11.22	3.019	0.557296	-0.263696	0.820992
11.23	3.0225	0.558445	-0.264199	0.822644
11.24	3.02591	0.559492	-0.264866	0.824358
11.25	3.03358	0.560402	-0.265526	0.825928
11.26	3.0455	0.561581	-0.266085	0.827666
11.27	3.0497	0.562594	-0.266636	0.82923
11.28	3.04626	0.56338	-0.267213	0.830593
11.29	3.05133	0.564384	-0.267745	0.832129
11.3	3.05812	0.565411	-0.268183	0.833594
11.31	3.05908	0.56632	-0.26857	0.83489
11.32	3.06741	0.567456	-0.268944	0.8364
11.33	3.08106	0.568673	-0.26928	0.837953
11.34	3.08924	0.569542	-0.269583	0.839125
11.35	3.09805	0.570493	-0.269917	0.84041
11.36	3.10451	0.571639	-0.270308	0.841947
11.37	3.10226	0.572526	-0.270702	0.843228
11.38	3.10326	0.573405	-0.271084	0.844489
11.39	3.10941	0.574455	-0.271519	0.845974
11.4	3.11814	0.575442	-0.272079	0.847521
11.41	3.12654	0.576457	-0.27278	0.849237
11.42	3.12682	0.577518	-0.273486	0.851004
11.43	3.12855	0.578408	-0.274082	0.85249
11.44	3.1368	0.579335	-0.274597	0.853932
11.45	3.14597	0.580474	-0.275043	0.855517
11.46	3.15734	0.581456	-0.275479	0.856935
11.47	3.16358	0.582442	-0.276052	0.858494
11.48	3.16356	0.583589	-0.276694	0.860283
11.49	3.17088	0.584583	-0.277202	0.861785
11.5	3.18228	0.585531	-0.277556	0.863087
11.51	3.1835	0.586535	-0.277846	0.864381
11.52	3.18207	0.58755	-0.27813	0.86568
11.53	3.18918	0.588583	-0.278459	0.867042
11.54	3.19779	0.589511	-0.278895	0.868406
11.55	3.20124	0.590377	-0.279505	0.869882
11.56	3.20544	0.591455	-0.280228	0.871683
11.57	3.211	0.59263	-0.280912	0.873542
11.58	3.21458	0.593543	-0.281457	0.875
11.59	3.21784	0.594533	-0.281845	0.876378
11.6	3.22748	0.595624	-0.282155	0.877779
11.61	3.23948	0.596505	-0.282476	0.878981
11.62	3.23745	0.597553	-0.282836	0.880389
11.63	3.2333	0.598635	-0.283229	0.881864
11.64	3.24361	0.599458	-0.283603	0.883061
11.65	3.24879	0.600506	-0.283896	0.884402
11.66	3.24783	0.601675	-0.28416	0.885835
11.67	3.26254	0.60256	-0.284466	0.887026
11.68	3.275	0.603471	-0.284841	0.888312
11.69	3.27171	0.604544	-0.28525	0.889794
11.7	3.27539	0.605436	-0.285643	0.891079
11.71	3.2839	0.606367	-0.28603	0.892397
11.72	3.28869	0.607576	-0.286431	0.894007
11.73	3.29899	0.608585	-0.286839	0.895424
11.74	3.3099	0.609477	-0.287276	0.896753
11.75	3.31168	0.610621	-0.287774	0.898395
11.76	3.31228	0.611536	-0.288348	0.899884
11.77	3.31984	0.612318	-0.288942	0.90126
11.78	3.329	0.613407	-0.289448	0.902855
11.79	3.333	0.614464	-0.289835	0.904299
11.8	3.33793	0.615449	-0.290184	0.905633
11.81	3.34455	0.616533	-0.290587	0.90712
11.82	3.34773	0.617492	-0.291061	0.908553
11.83	3.35214	0.618404	-0.291567	0.909971
11.84	3.35838	0.619615	-0.29203	0.911645
11.85	3.36486	0.620718	-0.292401	0.913119
11.86	3.37172	0.621543	-0.292722	0.914265
11.87	3.37611	0.622619	-0.293046	0.915665
11.88	3.37969	0.623685	-0.293356	0.917041
11.89	3.38787	0.624469	-0.293639	0.918108
11.9	3.39747	0.625471	-0.293929	0.9194
11.91	3.40148	0.626638	-0.294214	0.920852
11.92	3.39955	0.627609	-0.29451	0.922119
11.93	3.39944	0.628548	-0.294888	0.923436
11.94	3.40792	0.629666	-0.295333	0.924999
11.95	3.41908	0.630724	-0.295769	0.926493
11.96	3.42661	0.631753	-0.296159	0.927912
11.97	3.42815	0.632812	-0.29653	0.929342
11.98	3.42799	0.633725	-0.296919	0.930644
11.99	3.43338	0.634734	-0.297284	0.932018
12	3.43849	0.63579	-0.297594	0.933384
12.01	3.44127	0.636599	-0.297934	0.934533
12.02	3.44651	0.637527	-0.298384	0.935911
12.03	3.44744	0.63867	-0.298931	0.937601
12.04	3.44873	0.63963	-0.299508	0.939138
12.05	3.45443	0.640558	-0.300015	0.940573
12.06	3.45818	0.641685	-0.300388	0.942073
12.07	3.46536	0.642717	-0.300665	0.943382
12.08	3.47227	0.643581	-0.300878	0.944459
12.09	3.47649	0.644617	-0.301045	0.945662
12.1	3.48829	0.645671	-0.301211	0.946882
12.11	3.49737	0.646501	-0.3014	0.947901
12.12	3.49742	0.647459	-0.301621	0.94908
12.13	3.50036	0.648592	-0.301919	0.950511
12.14	3.50362	0.649591	-0.30242	0.952011
12.15	3.50827	0.650535	-0.303296	0.953831
12.16	3.51724	0.651551	-0.304541	0.956092
12.17	3.52095	0.652645	-0.305675	0.95832
12.18	3.51994	0.653676	-0.306215	0.959891
12.19	3.52308	0.654534	-0.306417	0.960951
12.2	3.53196	0.655461	-0.306661	0.962122
12.21	3.53949	0.656676	-0.306849	0.963525
12.22	3.54335	0.657845	-0.306983	0.964828
12.23	3.54997	0.658707	-0.307211	0.965918
12.24	3.56085	0.65964	-0.307498	0.967138
12.25	3.56502	0.660739	-0.307909	0.968648
12.26	3.56827	0.66162	-0.308622	0.970242
12.27	3.58027	0.662491	-0.309594	0.972085
12.28	3.59316	0.663723	-0.310366	0.974089
12.29	3.60213	0.664765	-0.310562	0.975327
12.3	3.60488	0.665565	-0.310564	0.976129
12.31	3.60129	0.6667	-0.310719	0.977419
12.32	3.60095	0.667741	-0.31083	0.978571
12.33	3.6086	0.668457	-0.310885	0.979342
12.34	3.61991	0.669558	-0.311073	0.980631
12.35	3.62585	0.670805	-0.311369	0.982174
12.36	3.62688	0.671669	-0.31182	0.983489
12.37	3.63422	0.672575	-0.312509	0.985084
12.38	3.64175	0.673588	-0.31316	0.986748
12.39	3.64205	0.67449	-0.313581	0.988071
12.4	3.64227	0.675502	-0.314055	0.989557
12.41	3.65026	0.676603	-0.314775	0.991378
12.42	3.66236	0.67756	-0.315618	0.993178
12.43	3.66786	0.678626	-0.316361	0.994987
12.44	3.67103	0.679703	-0.316808	0.996511
12.45	3.67716	0.680505	-0.317054	0.997559
12.46	3.67956	0.681454	-0.317305	0.998759
12.47	3.68307	0.682688	-0.317583	1.00027
12.48	3.6957	0.683667	-0.317873	1.00154
12.49	3.70181	0.684515	-0.31822	1.00274
12.5	3.69901	0.685702	-0.318703	1.0044
12.51	3.70469	0.68678	-0.319408	1.00619
12.52	3.71301	0.687604	-0.32018	1.00778
12.53	3.71555	0.688734	-0.320658	1.00939
12.54	3.7184	0.68985	-0.320844	1.01069
12.55	3.72353	0.690641	-0.321012	1.01165
12.56	3.73133	0.691636	-0.321211	1.01285
12.57	3.73888	0.692746	-0.321393	1.01414
12.58	3.7436	0.69363	-0.321572	1.0152
12.59	3.75242	0.694653	-0.321783	1.01644
12.6	3.76483	0.695759	-0.322062	1.01782
12.61	3.76547	0.696714	-0.32243	1.01914
12.62	3.7618	0.697778	-0.322896	1.02067
12.63	3.77071	0.698823	-0.323435	1.02226
12.64	3.77975	0.699717	-0.323976	1.02369
12.65	3.78003	0.700717	-0.324442	1.02516
12.66	3.78667	0.701814	-0.324811	1.02663
12.67	3.79786	0.702758	-0.325156	1.02791
12.68	3.80175	0.703704	-0.325517	1.02922
12.69	3.80513	0.704798	-0.325859	1.03066
12.7	3.81255	0.705742	-0.326193	1.03194
12.71	3.81542	0.706679	-0.326554	1.03323
12.72	3.81384	0.70777	-0.326969	1.03474
12.73	3.81968	0.708674	-0.327395	1.03607
12.74	3.82969	0.709577	-0.327788	1.03736
12.75	3.83468	0.710667	-0.328166	1.03883
12.76	3.84205	0.711637	-0.328524	1.04016
12.77	3.84811	0.712621	-0.32885	1.04147
12.78	3.84842	0.71372	-0.329146	1.04287
12.79	3.85269	0.714704	-0.329429	1.04413
12.8	3.86401	0.715571	-0.329727	1.0453
12.81	3.87027	0.716597	-0.330057	1.04665
12.82	3.86553	0.717721	-0.330396	1.04812
12.83	3.86891	0.718657	-0.330708	1.04936
12.84	3.87851	0.71966	-0.330973	1.05063
12.85	3.87509	0.720857	-0.331239	1.0521
12.86	3.87354	0.721748	-0.331512	1.05326
12.87	3.88026	0.72266	-0.331749	1.05441
12.88	3.88445	0.723732	-0.331969	1.0557
12.89	3.89207	0.724653	-0.332203	1.05686
12.9	3.89821	0.725595	-0.332469	1.05806
12.91	3.89479	0.726653	-0.332765	1.05942
12.92	3.89439	0.727705	-0.333063	1.06077
12.93	3.90265	0.728739	-0.333346	1.06209
12.94	3.90764	0.72971	-0.333619	1.06333
12.95	3.90761	0.730733	-0.333858	1.06459
12.96	3.91071	0.731893	-0.334075	1.06597
12.97	3.91955	0.732862	-0.334329	1.06719
12.98	3.92799	0.733697	-0.33468	1.06838
12.99	3.93252	0.734684	-0.335257	1.06994
13	3.93298	0.73565	-0.336159	1.07181
13.01	3.93148	0.736673	-0.337123	1.0738
13.02	3.93927	0.737754	-0.337684	1.07544
13.03	3.95329	0.738798	-0.337847	1.07664
13.04	3.95931	0.7399	-0.337954	1.07785
13.05	3.96049	0.740811	-0.338109	1.07892
13.06	3.96595	0.741648	-0.338255	1.0799
13.07	3.9711	0.742701	-0.338392	1.08109
13.08	3.97258	0.743723	-0.338583	1.08231
13.09	3.97533	0.744539	-0.338851	1.08339
13.1	3.98236	0.745549	-0.339133	1.08468
13.11	3.98858	0.746837	-0.339452	1.08629
13.12	3.99058	0.74783	-0.3399	1.08773
13.13	3.99098	0.748579	-0.340423	1.089
13.14	3.99346	0.74957	-0.340949	1.09052
13.15	3.99707	0.750682	-0.341445	1.09213
13.16	4.00099	0.751644	-0.341879	1.09352
13.17	4.00801	0.75273	-0.34229	1.09502
13.18	4.01534	0.75387	-0.342641	1.09651
13.19	4.02401	0.754759	-0.342888	1.09765
13.2	4.03465	0.755672	-0.343105	1.09878
13.21	4.0376	0.756685	-0.34332	1.10001
13.22	4.03859	0.757661	-0.343528	1.10119
13.23	4.04485	0.758702	-0.343793	1.10249
13.24	4.048	0.759818	-0.3442	1.10402
13.25	4.05235	0.760771	-0.344786	1.10556
13.26	4.06307	0.761801	-0.345479	1.10728
13.27	4.06957	0.762946	-0.346163	1.10911
13.28	4.06861	0.763871	-0.346797	1.11067
13.29	4.06926	0.764824	-0.347342	1.11217
13.3	4.07543	0.76601	-0.347827	1.11384
13.31	4.08483	0.767046	-0.348347	1.11539
13.32	4.09402	0.767826	-0.348883	1.11671
13.33	4.09885	0.76883	-0.349354	1.11818
13.34	4.1076	0.769861	-0.349786	1.11965
13.35	4.11822	0.7707	-0.350181	1.12088
13.36	4.11874	0.771756	-0.350511	1.12227
13.37	4.12082	0.772824	-0.350853	1.12368
13.38	4.12821	0.773796	-0.351221	1.12502
13.39	4.12832	0.774838	-0.351563	1.1264
13.4	4.13127	0.775761	-0.351931	1.12769
13.41	4.14664	0.7767	-0.352317	1.12902
13.42	4.15234	0.777832	-0.352711	1.13054
13.43	4.14834	0.77888	-0.353227	1.13211
13.44	4.1564	0.779689	-0.353784	1.13347
13.45	4.16779	0.780626	-0.354233	1.13486
13.46	4.16656	0.781693	-0.354694	1.13639
13.47	4.16633	0.782641	-0.35521	1.13785
13.48	4.1791	0.78366	-0.355624	1.13928
13.49	4.19059	0.784637	-0.355974	1.14061
13.5	4.19015	0.785567	-0.356378	1.14194
13.51	4.19026	0.786647	-0.356772	1.14342
13.52	4.20319	0.787712	-0.357098	1.14481
13.53	4.21308	0.788662	-0.357412	1.14607
13.54	4.21131	0.789675	-0.357719	1.14739
13.55	4.21375	0.790776	-0.358043	1.14882
13.56	4.22124	0.791737	-0.358477	1.15021
13.57	4.22635	0.792599	-0.358978	1.15158
13.58	4.23501	0.793678	-0.359429	1.15311
13.59	4.24388	0.794701	-0.359831	1.15453
13.6	4.24457	0.795699	-0.360258	1.15596
13.61	4.24393	0.796829	-0.360683	1.15751
13.62	4.24784	0.797762	-0.360995	1.15876
13.63	4.25208	0.798775	-0.361214	1.15999
13.64	4.25258	0.79995	-0.361453	1.1614
13.65	4.25622	0.800847	-0.361761	1.16261
13.66	4.26621	0.801777	-0.36209	1.16387
13.67	4.27487	0.802977	-0.362389	1.16537
13.68	4.28312	0.803986	-0.362736	1.16672
13.69	4.29226	0.804739	-0.363194	1.16793
13.7	4.29274	0.805812	-0.363644	1.16946
13.71	4.28639	0.806995	-0.364006	1.171
13.72	4.28861	0.807792	-0.364335	1.17213
13.73	4.29517	0.808735	-0.364669	1.1734
13.74	4.29546	0.809859	-0.364994	1.17485
13.75	4.29922	0.81077	-0.365301	1.17607
13.76	4.30654	0.811796	-0.365554	1.17735
13.77	4.31282	0.812898	-0.365761	1.17866
13.78	4.32113	0.813779	-0.366014	1.17979
13.79	4.32816	0.81465	-0.366312	1.18096
13.8	4.33293	0.815603	-0.366644	1.18225
13.81	4.33806	0.816553	-0.367101	1.18365
13.82	4.34496	0.817656	-0.367743	1.1854
13.83	4.35176	0.818788	-0.368494	1.18728
13.84	4.35574	0.819688	-0.369104	1.18879
13.85	4.36317	0.820725	-0.369411	1.19014
13.86	4.37109	0.821957	-0.369594	1.19155
13.87	4.3697	0.822989	-0.369823	1.19281
13.88	4.36678	0.823864	-0.370071	1.19393
13.89	4.37491	0.824866	-0.370339	1.1952
13.9	4.38411	0.8259	-0.370674	1.19657
13.91	4.38825	0.826797	-0.371034	1.19783
13.92	4.39579	0.827797	-0.371382	1.19918
13.93	4.40236	0.828786	-0.371765	1.20055
13.94	4.40482	0.829705	-0.372176	1.20188
13.95	4.40861	0.830872	-0.37258	1.20345
13.96	4.41859	0.831974	-0.373006	1.20498
13.97	4.42867	0.832893	-0.373498	1.20639
13.98	4.43413	0.833994	-0.374034	1.20803
13.99	4.43748	0.835119	-0.374495	1.20961
14	4.44051	0.835995	-0.374852	1.21085
14.01	4.44025	0.836881	-0.375196	1.21208
14.02	4.43832	0.837848	-0.375509	1.21336
14.03	4.44655	0.838782	-0.375754	1.21454
14.04	4.45738	0.83997	-0.376005	1.21598
14.05	4.46213	0.841101	-0.376291	1.21739
14.06	4.47038	0.84188	-0.376569	1.21845
14.07	4.47821	0.842772	-0.376828	1.2196
14.08	4.48044	0.843852	-0.377096	1.22095
14.09	4.48472	0.844778	-0.377355	1.22213
14.1	4.49314	0.845703	-0.377647	1.22335
14.11	4.5011	0.846791	-0.377979	1.22477
14.12	4.50273	0.847878	-0.378276	1.22615
14.13	4.50398	0.848942	-0.378607	1.22755
14.14	4.51771	0.849802	-0.379071	1.22887
14.15	4.52683	0.850482	-0.379605	1.23009
14.16	4.52309	0.851526	-0.380158	1.23168
14.17	4.52527	0.852727	-0.380767	1.23349
14.18	4.5314	0.853635	-0.381333	1.23497
14.19	4.53496	0.854591	-0.381677	1.23627
14.2	4.54003	0.855747	-0.381858	1.23761
14.21	4.5454	0.856772	-0.382073	1.23884
14.22	4.55035	0.857774	-0.382366	1.24014
14.23	4.55828	0.858978	-0.382746	1.24172
14.24	4.56654	0.85996	-0.383221	1.24318
14.25	4.57594	0.860687	-0.38369	1.24438
14.26	4.58492	0.861736	-0.384099	1.24584
14.27	4.57982	0.862887	-0.384466	1.24735
14.28	4.57141	0.863904	-0.384799	1.2487
14.29	4.58013	0.864869	-0.38509	1.24996
14.3	4.59172	0.865624	-0.38534	1.25096
14.31	4.59448	0.866621	-0.385613	1.25223
14.32	4.59872	0.867984	-0.38593	1.25391
14.33	4.60318	0.868903	-0.386297	1.2552
14.34	4.60933	0.869718	-0.386751	1.25647
14.35	4.61857	0.870868	-0.387227	1.2581
14.36	4.61995	0.871938	-0.387709	1.25965
14.37	4.62314	0.872912	-0.388238	1.26115
14.38	4.63153	0.873917	-0.388753	1.26267
14.39	4.636	0.874868	-0.389238	1.26411
14.4	4.64447	0.875843	-0.389691	1.26553
14.41	4.65416	0.876834	-0.390039	1.26687
14.42	4.65742	0.877758	-0.390249	1.26801
14.43	4.6528	0.878832	-0.390393	1.26922
14.44	4.64653	0.879918	-0.390572	1.27049
14.45	4.65409	0.880814	-0.390805	1.27162
14.46	4.67047	0.88178	-0.391101	1.27288
14.47	4.67342	0.882877	-0.391521	1.2744
14.48	4.67078	0.883845	-0.392013	1.27586
14.49	4.68115	0.884772	-0.39246	1.27723
14.5	4.69184	0.885829	-0.392837	1.27867
14.51	4.69709	0.886738	-0.393176	1.27991
14.52	4.70371	0.887627	-0.393467	1.28109
14.53	4.70373	0.888731	-0.393732	1.28246
14.54	4.70298	0.889783	-0.394056	1.28384
14.55	4.71392	0.890764	-0.394408	1.28517
14.56	4.7194	0.891847	-0.394674	1.28652
14.57	4.718	0.892872	-0.394892	1.28776
14.58	4.72373	0.893768	-0.395188	1.28896
14.59	4.72426	0.894765	-0.395591	1.29036
14.6	4.71899	0.895837	-0.396033	1.29187
14.61	4.72804	0.896709	-0.396466	1.29318
14.62	4.74151	0.897741	-0.396896	1.29464
14.63	4.74687	0.898876	-0.397348	1.29622
14.64	4.75328	0.899787	-0.397788	1.29758
14.65	4.76057	0.900931	-0.398126	1.29906
14.66	4.76416	0.902172	-0.398384	1.30056
14.67	4.7672	0.903008	-0.398649	1.30166
14.68	4.77194	0.903831	-0.398882	1.30271
14.69	4.7811	0.904876	-0.399076	1.30395
14.7	4.78774	0.905752	-0.399361	1.30511
14.71	4.78627	0.906649	-0.399731	1.30638
14.72	4.79011	0.907819	-0.400111	1.30793
14.73	4.80035	0.908767	-0.400513	1.30928
14.74	4.80586	0.909634	-0.400977	1.31061
14.75	4.80947	0.910799	-0.401495	1.31229
14.76	4.81507	0.911725	-0.401963	1.31369
14.77	4.81705	0.912568	-0.402336	1.3149
14.78	4.82135	0.913769	-0.402738	1.31651
14.79	4.83102	0.914757	-0.403254	1.31801
14.8	4.83272	0.915659	-0.403786	1.31945
14.81	4.8313	0.916801	-0.404174	1.32097
14.82	4.84141	0.917723	-0.404396	1.32212
14.83	4.8474	0.918501	-0.404591	1.32309
14.84	4.84497	0.919582	-0.404813	1.3244
14.85	4.85131	0.920669	-0.405048	1.32572
14.86	4.86222	0.921519	-0.405287	1.32681
14.87	4.86767	0.922636	-0.405548	1.32818
14.88	4.87075	0.923848	-0.4059	1.32975
14.89	4.87563	0.924729	-0.40639	1.33112
14.9	4.88194	0.925698	-0.406974	1.33267
14.91	4.88519	0.926795	-0.407615	1.33441
14.92	4.88271	0.927734	-0.408212	1.33595
14.93	4.88347	0.928789	-0.408603	1.33739
14.94	4.89278	0.929945	-0.408852	1.3388
14.95	4.89882	0.930876	-0.409048	1.33992
14.96	4.89839	0.931907	-0.409175	1.34108
14.97	4.90018	0.933061	-0.409292	1.34235
14.98	4.90591	0.933926	-0.409446	1.34337
14.99	4.91388	0.934923	-0.409581	1.3445
15	4.91923	0.936055	-0.409697	1.34575
15.01	4.92168	0.936804	-0.409862	1.34667
15.02	4.92546	0.937698	-0.410087	1.34779
15.03	4.92793	0.938983	-0.410337	1.34932
15.04	4.9282	0.939954	-0.410632	1.35059
15.05	4.93091	0.940819	-0.411036	1.35186
15.06	4.93404	0.941906	-0.411535	1.35344
15.07	4.93612	0.94286	-0.412067	1.35493
15.08	4.94159	0.943802	-0.412706	1.35651
15.09	4.95159	0.944885	-0.413464	1.35835
15.1	4.96111	0.945852	-0.414021	1.35987
15.11	4.96261	0.94673	-0.414217	1.36095
15.12	4.96153	0.947844	-0.414358	1.3622
15.13	4.96951	0.948815	-0.414572	1.36339
15.14	4.98143	0.949573	-0.41471	1.36428
15.15	4.98634	0.950674	-0.414856	1.36553
15.16	4.98525	0.951831	-0.415134	1.36697
15.17	4.9862	0.952656	-0.415402	1.36806
15.18	4.99126	0.953575	-0.415604	1.36918
15.19	5.00007	0.954744	-0.415881	1.37063
15.2	5.00973	0.955794	-0.416173	1.37197
15.21	5.01165	0.956782	-0.416368	1.37315
15.22	5.01275	0.95786	-0.416561	1.37442
15.23	5.01795	0.95884	-0.4168	1.37564
15.24	5.0211	0.959826	-0.417044	1.37687
15.25	5.02422	0.960918	-0.417324	1.37824
15.26	5.03316	0.961866	-0.417681	1.37955
15.27	5.04572	0.962812	-0.418151	1.38096
15.28	5.05124	0.96387	-0.418743	1.38261
15.29	5.05031	0.964819	-0.419395	1.38421
15.3	5.05745	0.965809	-0.419973	1.38578
15.31	5.06469	0.966871	-0.420366	1.38724
15.32	5.061	0.96777	-0.420656	1.38843
15.33	5.06778	0.968785	-0.420928	1.38971
15.34	5.08401	0.970009	-0.421182	1.39119
15.35	5.08072	0.971113	-0.421468	1.39258
15.36	5.07273	0.972028	-0.421913	1.39394
15.37	5.08172	0.972905	-0.422659	1.39556
15.38	5.08956	0.973837	-0.423452	1.39729
15.39	5.08956	0.974812	-0.423887	1.3987
15.4	5.09258	0.975871	-0.424111	1.39998
15.41	5.0989	0.976927	-0.424376	1.4013
15.42	5.10317	0.977793	-0.424586	1.40238
15.43	5.10357	0.978746	-0.42471	1.40346
15.44	5.10457	0.979869	-0.424848	1.40472
15.45	5.1077	0.980773	-0.425001	1.40577
15.46	5.11155	0.981655	-0.425134	1.40679
15.47	5.11533	0.98273	-0.425276	1.40801
15.48	5.11974	0.983739	-0.425442	1.40918
15.49	5.12576	0.984679	-0.425623	1.4103
15.5	5.12893	0.985745	-0.425865	1.41161
15.51	5.129	0.986678	-0.426197	1.41288
15.52	5.1289	0.987565	-0.426585	1.41415
15.53	5.13035	0.988726	-0.426982	1.41571
15.54	5.13566	0.989743	-0.427357	1.4171
15.55	5.14283	0.990672	-0.427724	1.4184
15.56	5.14552	0.991812	-0.428029	1.41984
15.57	5.14343	0.992881	-0.428225	1.42111
15.58	5.14796	0.993797	-0.428364	1.42216
15.59	5.15419	0.994755	-0.428493	1.42325
15.6	5.15153	0.995831	-0.428597	1.42443
15.61	5.14829	0.996864	-0.428665	1.42553
15.62	5.14489	0.997913	-0.42874	1.42665
15.63	5.14128	0.998943	-0.428823	1.42777
15.64	5.1457	0.999878	-0.428889	1.42877
15.65	5.15237	1.001	-0.428938	1.42994
15.66	5.15652	1.00217	-0.428998	1.43117
15.67	5.15959	1.00307	-0.429055	1.43213
15.68	5.15942	1.00407	-0.429094	1.43317
15.69	5.16112	1.00512	-0.429147	1.43427
15.7	5.1702	1.00593	-0.4292	1.43513
15.71	5.17257	1.0069	-0.429277	1.43617
15.72	5.16586	1.00804	-0.429375	1.43741
15.73	5.16522	1.00895	-0.429466	1.43842
15.74	5.17107	1.00984	-0.429612	1.43945
15.75	5.17629	1.01092	-0.429798	1.44071
15.76	5.17801	1.01202	-0.430001	1.44202
15.77	5.17673	1.013	-0.430284	1.44328
15.78	5.17701	1.01389	-0.430648	1.44454
15.79	5.1805	1.01481	-0.431119	1.44593
15.8	5.18412	1.01581	-0.431678	1.44749
15.81	5.1855	1.01684	-0.432138	1.44898
15.82	5.18724	1.01781	-0.432403	1.45021
15.83	5.19319	1.01872	-0.432572	1.4513
15.84	5.19773	1.01978	-0.432738	1.45252
15.85	5.19777	1.02082	-0.432902	1.45372
15.86	5.19567	1.02162	-0.433057	1.45467
15.87	5.19868	1.02273	-0.433224	1.45595
15.88	5.20975	1.02395	-0.433436	1.45738
15.89	5.21645	1.02472	-0.433707	1.45843
15.9	5.21642	1.02567	-0.433993	1.45967
15.91	5.21686	1.02695	-0.434268	1.46121
15.92	5.22048	1.02785	-0.434574	1.46242
15.93	5.22354	1.02867	-0.434956	1.46363
15.94	5.22338	1.0298	-0.4354	1.46519
15.95	5.22735	1.03073	-0.435818	1.46655
15.96	5.23283	1.03159	-0.436147	1.46774
15.97	5.23553	1.03263	-0.436422	1.46906
15.98	5.23969	1.03376	-0.43668	1.47044
15.99	5.24369	1.03493	-0.436882	1.47182
16	5.25185	1.03597	-0.437047	1.47301
16.01	5.25828	1.03697	-0.437209	1.47418
16.02	5.2542	1.03803	-0.437351	1.47538
16.03	5.2537	1.03899	-0.437483	1.47647
16.04	5.2631	1.04005	-0.437624	1.47767
16.05	5.26844	1.04102	-0.437808	1.47883
16.06	5.26985	1.04178	-0.438071	1.47986
16.07	5.27308	1.04277	-0.438387	1.48116
16.08	5.27462	1.04398	-0.43878	1.48276
16.09	5.27705	1.0449	-0.439264	1.48416
16.1	5.28422	1.04576	-0.439714	1.48548
16.11	5.29133	1.04693	-0.440023	1.48696
16.12	5.29237	1.04796	-0.440249	1.48821
16.13	5.29181	1.04891	-0.440461	1.48937
16.14	5.29835	1.05004	-0.440649	1.49068
16.15	5.30516	1.05098	-0.440817	1.4918
16.16	5.30635	1.05191	-0.440971	1.49288
16.17	5.31142	1.05297	-0.441111	1.49408
16.18	5.31599	1.05373	-0.441269	1.495
16.19	5.31442	1.05452	-0.441455	1.49597
16.2	5.31885	1.05573	-0.44164	1.49737
16.21	5.32651	1.05687	-0.441807	1.49868
16.22	5.32676	1.05776	-0.44199	1.49975
16.23	5.32962	1.05873	-0.442217	1.50094
16.24	5.34095	1.05979	-0.442455	1.50225
16.25	5.34679	1.06082	-0.442722	1.50354
16.26	5.34783	1.06196	-0.443059	1.50502
16.27	5.35412	1.06297	-0.443492	1.50646
16.28	5.35715	1.06373	-0.443949	1.50768
16.29	5.35292	1.06486	-0.444299	1.50915
16.3	5.35383	1.06612	-0.444553	1.51067
16.31	5.36037	1.06688	-0.444753	1.51163
16.32	5.3654	1.06772	-0.44488	1.5126
16.33	5.36902	1.06892	-0.444995	1.51391
16.34	5.37473	1.06987	-0.445139	1.51501
16.35	5.38039	1.07082	-0.445255	1.51608
16.36	5.38174	1.07201	-0.44537	1.51738
16.37	5.38716	1.07293	-0.445494	1.51842
16.38	5.39217	1.07384	-0.445601	1.51945
16.39	5.39044	1.07495	-0.445696	1.52064
16.4	5.39336	1.07587	-0.445809	1.52168
16.41	5.39831	1.07676	-0.445974	1.52273
16.42	5.39912	1.07781	-0.446177	1.52399
16.43	5.40205	1.07885	-0.446449	1.52529
16.44	5.40639	1.07988	-0.446885	1.52676
16.45	5.40879	1.08094	-0.447525	1.52847
16.46	5.41413	1.0818	-0.448274	1.53008
16.47	5.41443	1.08265	-0.448832	1.53148
16.48	5.41245	1.08382	-0.449141	1.53296
16.49	5.42009	1.08486	-0.449469	1.53433
16.5	5.43195	1.08559	-0.449849	1.53544
16.51	5.44222	1.08664	-0.450137	1.53677
16.52	5.44475	1.08777	-0.450364	1.53813
16.53	5.44094	1.08874	-0.450581	1.53932
16.54	5.44492	1.08982	-0.450798	1.54062
16.55	5.45515	1.09088	-0.451062	1.54195
16.56	5.45987	1.09175	-0.45137	1.54312
16.57	5.46112	1.09265	-0.451712	1.54436
16.58	5.46446	1.09377	-0.452104	1.54588
16.59	5.47289	1.09475	-0.452496	1.54725
16.6	5.47744	1.09562	-0.452835	1.54845
16.61	5.476	1.0967	-0.453123	1.54982
16.62	5.48088	1.09777	-0.453361	1.55114
16.63	5.48566	1.09883	-0.453606	1.55243
16.64	5.48873	1.09983	-0.4539	1.55373
16.65	5.49604	1.10077	-0.454211	1.55499
16.66	5.50089	1.10183	-0.454509	1.55634
16.67	5.50321	1.10292	-0.454825	1.55774
16.68	5.51032	1.10392	-0.455172	1.55909
16.69	5.51502	1.10491	-0.455515	1.56042
16.7	5.51061	1.10585	-0.455849	1.5617
16.71	5.50792	1.10675	-0.456154	1.56291
16.72	5.51574	1.10775	-0.456414	1.56417
16.73	5.524	1.10883	-0.456696	1.56553
16.74	5.52838	1.10978	-0.456975	1.56676
16.75	5.53625	1.11079	-0.457191	1.56798
16.76	5.53878	1.11192	-0.457399	1.56932
16.77	5.53365	1.11282	-0.457604	1.57043
16.78	5.53719	1.11368	-0.457786	1.57147
16.79	5.54882	1.11476	-0.458026	1.57279
16.8	5.55499	1.11583	-0.458338	1.57417
16.81	5.55694	1.11678	-0.458612	1.5754
16.82	5.56268	1.11778	-0.458841	1.57662
16.83	5.56832	1.11881	-0.459082	1.57789
16.84	5.57083	1.11981	-0.459308	1.57912
16.85	5.57612	1.12073	-0.459519	1.58025
16.86	5.58111	1.12171	-0.45977	1.58148
16.87	5.58107	1.12283	-0.460049	1.58288
16.88	5.58395	1.12381	-0.460365	1.58418
16.89	5.59345	1.12479	-0.460764	1.58555
16.9	5.59935	1.12583	-0.461172	1.587
16.91	5.60116	1.12676	-0.461496	1.58826
16.92	5.60563	1.12778	-0.461736	1.58952
16.93	5.61086	1.12884	-0.461929	1.59077
16.94	5.61367	1.1299	-0.462085	1.59198
16.95	5.61698	1.13097	-0.462227	1.5932
16.96	5.62281	1.13191	-0.462382	1.59429
16.97	5.62832	1.13276	-0.462524	1.59528
16.98	5.63155	1.13385	-0.462692	1.59655
16.99	5.63064	1.13497	-0.462982	1.59795
17	5.63356	1.13576	-0.463364	1.59912
17.01	5.64353	1.13678	-0.463779	1.60056
17.02	5.65143	1.13802	-0.464199	1.60222
17.03	5.65712	1.13888	-0.464548	1.60343
17.04	5.65883	1.13984	-0.464805	1.60465
17.05	5.65297	1.141	-0.464997	1.606
17.06	5.65323	1.14181	-0.465133	1.60694
17.07	5.6609	1.1427	-0.465252	1.60795
17.08	5.66697	1.14387	-0.465366	1.60923
17.09	5.67726	1.14472	-0.465512	1.61023
17.1	5.68867	1.14569	-0.465684	1.61137
17.11	5.69806	1.14694	-0.465845	1.61278
17.12	5.70523	1.14786	-0.466047	1.6139
17.13	5.70011	1.14859	-0.466314	1.61491
17.14	5.69637	1.14959	-0.466581	1.61617
17.15	5.70128	1.15065	-0.466809	1.61746
17.16	5.70311	1.15163	-0.46703	1.61866
17.17	5.70801	1.15271	-0.467275	1.61999
17.18	5.71423	1.15364	-0.467493	1.62113
17.19	5.71372	1.15449	-0.46768	1.62217
17.2	5.71469	1.15571	-0.467912	1.62362
17.21	5.71816	1.15685	-0.468179	1.62502
17.22	5.71962	1.15761	-0.468434	1.62604
17.23	5.72324	1.15861	-0.468688	1.6273
17.24	5.73061	1.15976	-0.468958	1.62871
17.25	5.73568	1.16077	-0.469218	1.62999
17.26	5.73362	1.16185	-0.469449	1.6313
17.27	5.73322	1.16291	-0.469668	1.63258
17.28	5.73778	1.16382	-0.469857	1.63368
17.29	5.74227	1.16479	-0.470021	1.63481
17.3	5.74612	1.16581	-0.470209	1.63601
17.31	5.74577	1.16679	-0.470387	1.63717
17.32	5.74534	1.16791	-0.470544	1.63846
17.33	5.74935	1.16911	-0.470737	1.63985
17.34	5.7537	1.1701	-0.470915	1.64102
17.35	5.75575	1.17101	-0.471069	1.64208
17.36	5.75778	1.17196	-0.471295	1.64326
17.37	5.75938	1.17296	-0.471574	1.64453
17.38	5.7592	1.17407	-0.471873	1.64594
17.39	5.75654	1.17505	-0.472207	1.64725
17.4	5.75431	1.17577	-0.472533	1.6483
17.41	5.75916	1.17671	-0.472787	1.6495
17.42	5.76559	1.17796	-0.47298	1.65094
17.43	5.76372	1.179	-0.473156	1.65215
17.44	5.76626	1.18001	-0.473316	1.65333
17.45	5.77145	1.18106	-0.473447	1.65451
17.46	5.7653	1.18195	-0.473537	1.65548
17.47	5.76491	1.1829	-0.473625	1.65653
17.48	5.77351	1.18398	-0.473735	1.65771
17.49	5.77477	1.18499	-0.473835	1.65882
17.5	5.77324	1.18591	-0.473934	1.65984
17.51	5.7731	1.18687	-0.474032	1.6609
17.52	5.77295	1.18785	-0.474125	1.66198
17.53	5.77745	1.18871	-0.474241	1.66295
17.54	5.78197	1.18961	-0.474352	1.66397
17.55	5.78462	1.19069	-0.474471	1.66516
17.56	5.78747	1.19175	-0.474661	1.66641
17.57	5.78899	1.19278	-0.474916	1.66769
17.58	5.79587	1.1938	-0.47524	1.66904
17.59	5.80039	1.19486	-0.475662	1.67052
17.6	5.79639	1.19597	-0.476102	1.67207
17.61	5.80233	1.19692	-0.476433	1.67335
17.62	5.81458	1.1978	-0.476673	1.67448
17.63	5.81744	1.199	-0.476909	1.67591
17.64	5.81987	1.2001	-0.477133	1.67723
17.65	5.82299	1.20093	-0.477347	1.67828
17.66	5.82369	1.20182	-0.477562	1.67939
17.67	5.83169	1.20277	-0.477792	1.68057
17.68	5.83439	1.20375	-0.478075	1.68183
17.69	5.83157	1.20489	-0.478354	1.68324
17.7	5.83916	1.20603	-0.478617	1.68464
17.71	5.84531	1.20702	-0.47892	1.68594
17.72	5.84216	1.20801	-0.479212	1.68722
17.73	5.84607	1.20906	-0.479468	1.68853
17.74	5.85286	1.20997	-0.479727	1.6897
17.75	5.84877	1.21087	-0.479975	1.69084
17.76	5.84898	1.21182	-0.480221	1.69204
17.77	5.86088	1.21291	-0.480515	1.69342
17.78	5.87047	1.214	-0.480821	1.69482
17.79	5.87225	1.2149	-0.481072	1.69597
17.8	5.87534	1.21571	-0.481271	1.69698
17.81	5.88251	1.21682	-0.48148	1.6983
17.82	5.88407	1.21787	-0.481728	1.6996
17.83	5.87962	1.2187	-0.482004	1.7007
17.84	5.88077	1.21971	-0.482306	1.70201
17.85	5.88764	1.22079	-0.482646	1.70344
17.86	5.88969	1.22157	-0.483001	1.70457
17.87	5.89153	1.22248	-0.483298	1.70578
17.88	5.90024	1.22361	-0.48357	1.70718
17.89	5.90285	1.22457	-0.483903	1.70847
17.9	5.90186	1.22561	-0.484262	1.70988
17.91	5.90977	1.22672	-0.484644	1.71137
17.92	5.91635	1.22768	-0.48509	1.71277
17.93	5.91783	1.22874	-0.485516	1.71426
17.94	5.91963	1.22978	-0.485826	1.71561
17.95	5.91968	1.23067	-0.486032	1.7167
17.96	5.92541	1.23176	-0.486208	1.71797
17.97	5.93852	1.23282	-0.48635	1.71917
17.98	5.94642	1.23369	-0.486449	1.72014
17.99	5.94901	1.23472	-0.48658	1.7213
18	5.94992	1.236	-0.48673	1.72273
18.01	5.94466	1.23697	-0.486842	1.72381
18.02	5.94133	1.23778	-0.486949	1.72473
18.03	5.94632	1.23893	-0.487078	1.72601
18.04	5.95273	1.24014	-0.487198	1.72734
18.05	5.9575	1.24106	-0.487293	1.72835
18.06	5.96091	1.24216	-0.487387	1.72955
18.07	5.96309	1.24326	-0.487498	1.73075
18.08	5.96691	1.24402	-0.487626	1.73165
18.09	5.96948	1.24489	-0.487755	1.73265
18.1	5.96603	1.24596	-0.487864	1.73383
18.11	5.9677	1.24693	-0.487974	1.73491
18.12	5.9801	1.24803	-0.488138	1.73617
18.13	5.98675	1.24904	-0.488322	1.73736
18.14	5.98616	1.24993	-0.488486	1.73842
18.15	5.98695	1.25096	-0.488676	1.73964
18.16	5.99136	1.25192	-0.488905	1.74083
18.17	6.00151	1.25278	-0.489166	1.74195
18.18	6.00415	1.25375	-0.489447	1.7432
18.19	5.99564	1.25486	-0.489716	1.74458
18.2	5.99906	1.25579	-0.489994	1.74579
18.21	6.00554	1.25659	-0.490291	1.74688
18.22	6.00304	1.25773	-0.490579	1.74831
18.23	6.00785	1.25885	-0.490852	1.7497
18.24	6.01392	1.2597	-0.491109	1.75081
18.25	6.01308	1.26073	-0.49134	1.75207
18.26	6.01452	1.26171	-0.491551	1.75326
18.27	6.01615	1.26251	-0.491763	1.75427
18.28	6.01719	1.2637	-0.49197	1.75567
18.29	6.02112	1.26479	-0.492168	1.75695
18.3	6.02458	1.26563	-0.492375	1.758
18.31	6.0247	1.26678	-0.492565	1.75934
18.32	6.02773	1.26781	-0.492708	1.76052
18.33	6.03519	1.26865	-0.492872	1.76152
18.34	6.03923	1.26972	-0.493089	1.76281
18.35	6.03874	1.27067	-0.493292	1.76396
18.36	6.0378	1.27148	-0.493489	1.76497
18.37	6.03859	1.27276	-0.493749	1.76651
18.38	6.03968	1.2741	-0.49403	1.76813
18.39	6.04276	1.27491	-0.494261	1.76917
18.4	6.04556	1.27579	-0.49444	1.77023
18.41	6.03975	1.27698	-0.494565	1.77154
18.42	6.03033	1.27795	-0.494657	1.77261
18.43	6.03089	1.27888	-0.49473	1.77361
18.44	6.0395	1.27995	-0.494753	1.77471
18.45	6.04095	1.28098	-0.494753	1.77574
18.46	6.0368	1.28201	-0.494763	1.77678
18.47	6.032	1.28301	-0.494771	1.77779
18.48	6.0265	1.28394	-0.494778	1.77872
18.49	6.03	1.28486	-0.494798	1.77966
18.5	6.03172	1.28586	-0.494814	1.78068
18.51	6.02481	1.2868	-0.494811	1.78162
18.52	6.02573	1.28776	-0.494812	1.78257
18.53	6.03102	1.28892	-0.494823	1.78374
18.54	6.0319	1.28986	-0.494824	1.78469
18.55	6.03199	1.2907	-0.494826	1.78553
18.56	6.03031	1.29184	-0.494819	1.78666
18.57	6.03329	1.29282	-0.494806	1.78762
18.58	6.04002	1.29364	-0.49481	1.78845
18.59	6.03799	1.29475	-0.494842	1.78959
18.6	6.03522	1.29585	-0.494864	1.79072
18.61	6.04395	1.29673	-0.494854	1.79159
18.62	6.05448	1.29778	-0.494864	1.79265
18.63	6.05653	1.29887	-0.494883	1.79375
18.64	6.0531	1.29978	-0.494854	1.79463
18.65	6.05078	1.30086	-0.494838	1.7957
18.66	6.05143	1.30198	-0.494878	1.79685
18.67	6.05249	1.30286	-0.494895	1.79776
18.68	6.05845	1.30382	-0.494903	1.79872
18.69	6.06503	1.30495	-0.494935	1.79989
18.7	6.06454	1.30611	-0.494966	1.80107
18.71	6.06657	1.30703	-0.49499	1.80202
18.72	6.06848	1.30786	-0.495043	1.80291
18.73	6.064	1.3089	-0.495103	1.80401
18.74	6.06332	1.30998	-0.495158	1.80514
18.75	6.06386	1.31094	-0.49526	1.8062
18.76	6.06261	1.3118	-0.495455	1.80726
18.77	6.06767	1.31282	-0.495723	1.80854
18.78	6.07239	1.3139	-0.496045	1.80994
18.79	6.06858	1.31482	-0.496466	1.81128
18.8	6.06666	1.31583	-0.496974	1.8128
18.81	6.07302	1.31704	-0.497429	1.81446
18.82	6.07698	1.318	-0.497699	1.8157
18.83	6.07392	1.31887	-0.497858	1.81673
18.84	6.07261	1.31997	-0.498008	1.81798
18.85	6.07474	1.32095	-0.498083	1.81903
18.86	6.07247	1.32176	-0.498107	1.81987
18.87	6.06867	1.32284	-0.498154	1.82099
18.88	6.07239	1.32388	-0.498173	1.82205
18.89	6.07929	1.32468	-0.49818	1.82286
18.9	6.08174	1.32568	-0.498238	1.82392
18.91	6.08056	1.32685	-0.498279	1.82512
18.92	6.07366	1.32767	-0.498273	1.82595
18.93	6.06895	1.32868	-0.498274	1.82695
18.94	6.07542	1.32978	-0.498293	1.82807
18.95	6.0808	1.33064	-0.498308	1.82895
18.96	6.07776	1.33166	-0.498318	1.82998
18.97	6.07624	1.33296	-0.498338	1.83129
18.98	6.08155	1.33394	-0.498339	1.83228
18.99	6.0838	1.33473	-0.498341	1.83307
19	6.08012	1.33569	-0.498368	1.83406
19.01	6.07725	1.33669	-0.498363	1.83505
19.02	6.07758	1.3376	-0.498368	1.83597
19.03	6.08234	1.33872	-0.498414	1.83713
19.04	6.08838	1.33984	-0.498414	1.83826
19.05	6.09256	1.34087	-0.4984	1.83927
19.06	6.09563	1.34199	-0.498434	1.84043
19.07	6.09341	1.34297	-0.498457	1.84143
19.08	6.089	1.34379	-0.498437	1.84222
19.09	6.08942	1.34482	-0.498432	1.84325
19.1	6.08845	1.34588	-0.498456	1.84434
19.11	6.0888	1.34687	-0.498465	1.84533
19.12	6.09186	1.34793	-0.498473	1.8464
19.13	6.09072	1.34888	-0.498505	1.84739
19.14	6.09316	1.34969	-0.498529	1.84821
19.15	6.09525	1.3508	-0.498536	1.84934
19.16	6.08903	1.35184	-0.498564	1.8504
19.17	6.08527	1.35277	-0.498603	1.85137
19.18	6.08934	1.35383	-0.498604	1.85243
19.19	6.09593	1.35483	-0.498625	1.85346
19.2	6.10291	1.35571	-0.498695	1.85441
19.21	6.10854	1.35674	-0.498769	1.85551
19.22	6.10694	1.35795	-0.498864	1.85681
19.23	6.10391	1.35877	-0.498998	1.85777
19.24	6.10594	1.35978	-0.49917	1.85895
19.25	6.10904	1.36099	-0.499418	1.86041
19.26	6.11383	1.36199	-0.499782	1.86177
19.27	6.11848	1.36298	-0.500244	1.86323
19.28	6.1155	1.36393	-0.500705	1.86464
19.29	6.11123	1.36494	-0.501008	1.86595
19.3	6.11906	1.36587	-0.501142	1.86701
19.31	6.12326	1.367	-0.501266	1.86827
19.32	6.11377	1.3682	-0.501386	1.86958
19.33	6.10979	1.3689	-0.50143	1.87033
19.34	6.11031	1.36999	-0.501469	1.87146
19.35	6.10472	1.37117	-0.501534	1.8727
19.36	6.10602	1.37172	-0.501569	1.87328
19.37	6.11524	1.37287	-0.501597	1.87447
19.38	6.11739	1.37415	-0.501622	1.87577
19.39	6.11285	1.37495	-0.501617	1.87656
19.4	6.10923	1.37604	-0.501628	1.87767
19.41	6.11128	1.37716	-0.501668	1.87883
19.42	6.11668	1.37799	-0.50167	1.87966
19.43	6.11922	1.37877	-0.501656	1.88043
19.44	6.12126	1.37991	-0.501693	1.8816
19.45	6.12316	1.38101	-0.501718	1.88273
19.46	6.11958	1.38175	-0.501699	1.88345
19.47	6.11816	1.38291	-0.501694	1.8846
19.48	6.12487	1.38401	-0.501693	1.8857
19.49	6.12434	1.38461	-0.501691	1.8863
19.5	6.11779	1.3858	-0.501705	1.8875
19.51	6.1211	1.38692	-0.50173	1.88865
19.52	6.12653	1.38751	-0.501748	1.88926
19.53	6.12789	1.38861	-0.50176	1.89037
19.54	6.12932	1.38966	-0.501767	1.89143
19.55	6.12891	1.39053	-0.501752	1.89228
19.56	6.12737	1.39163	-0.501725	1.89335
19.57	6.12696	1.39259	-0.501743	1.89433
19.58	6.12762	1.39359	-0.50178	1.89537
19.59	6.12976	1.39465	-0.501785	1.89644
19.6	6.12914	1.39569	-0.50178	1.89747
19.61	6.12604	1.39666	-0.50177	1.89843
19.62	6.12845	1.3978	-0.501769	1.89957
19.63	6.12605	1.39884	-0.501779	1.90062
19.64	6.11577	1.3998	-0.501801	1.9016
19.65	6.11245	1.40102	-0.5018	1.90282
19.66	6.1155	1.40194	-0.501785	1.90372
19.67	6.11764	1.40276	-0.501806	1.90456
19.68	6.11923	1.4038	-0.501802	1.9056
19.69	6.12156	1.40484	-0.501777	1.90662
19.7	6.12026	1.4059	-0.501787	1.90768
19.71	6.11464	1.4069	-0.501795	1.9087
19.72	6.11348	1.40808	-0.501792	1.90987
19.73	6.11968	1.40901	-0.501803	1.91081
19.74	6.12348	1.40985	-0.501811	1.91166
19.75	6.12146	1.41108	-0.501805	1.91289
19.76	6.12031	1.41203	-0.501806	1.91384
19.77	6.11894	1.41295	-0.501802	1.91475
19.78	6.11485	1.41414	-0.501798	1.91594
19.79	6.1124	1.41501	-0.501814	1.91682
19.8	6.11425	1.41575	-0.501826	1.91758
19.81	6.11513	1.41698	-0.501814	1.91879
19.82	6.11437	1.41808	-0.501806	1.91988
19.83	6.11535	1.41892	-0.501813	1.92073
19.84	6.11416	1.42005	-0.501802	1.92185
19.85	6.11417	1.42103	-0.501796	1.92282
19.86	6.11831	1.42198	-0.501809	1.92379
19.87	6.11544	1.42309	-0.501804	1.9249
19.88	6.11058	1.42374	-0.501802	1.92554
19.89	6.11455	1.42459	-0.501826	1.92641
19.9	6.11872	1.42591	-0.50185	1.92776
19.91	6.11755	1.42663	-0.501841	1.92847
19.92	6.1189	1.42749	-0.501806	1.92929
19.93	6.12183	1.42887	-0.5018	1.93067
19.94	6.12293	1.42977	-0.501802	1.93157
19.95	6.12524	1.43064	-0.501804	1.93244
19.96	6.12889	1.43171	-0.501841	1.93356
19.97	6.13069	1.43255	-0.501855	1.93441
19.98	6.12974	1.43372	-0.501831	1.93556
[truncated: 11,491 more rows]

## Sheet: M-2-7-4
Time [s]	Load[kN]	LVDT 1 [mm]	LVDT 2 [mm]	Displacement [mm]
0	0	0	0	0
0.01	0	0	0	0
0.02	-8e-06	1.5e-05	0	1.5e-05
0.03	-0.000223	0.000281	-4e-06	0.000285
0.04	-0.001758	0.001018	-1.6e-05	0.001034
0.05	-0.005772	0.001384	-1.3e-05	0.001397
0.06	-0.010494	0.00108	5e-06	0.001075
0.07	-0.009421	0.001058	2e-06	0.001056
0.08	-0.00171	0.001414	-3e-06	0.001417
0.09	0.002324	0.001277	1.3e-05	0.001264
0.1	-0.002187	0.000844	2e-05	0.000824
0.11	-0.007096	0.000847	2e-06	0.000845
0.12	-0.007707	0.000854	-1.2e-05	0.000866
0.13	-0.006033	0.000696	-1.6e-05	0.000712
0.14	-0.005219	0.000754	4e-06	0.00075
0.15	-0.01052	0.000666	1.7e-05	0.000649
0.16	-0.011492	0.000481	2e-06	0.000479
0.17	-0.00572	0.000649	-6e-06	0.000655
0.18	-0.004966	0.000844	-1e-06	0.000845
0.19	-0.001217	0.000834	-5e-06	0.000839
0.2	0.00585	0.000585	-1.6e-05	0.000601
0.21	0.00345	0.000487	-3.3e-05	0.00052
0.22	-0.00237	0.000737	-5e-05	0.000787
0.23	-0.004385	0.000622	-3e-05	0.000652
0.24	-0.003675	0.000375	1.2e-05	0.000363
0.25	-0.007425	0.000737	6e-06	0.000731
0.26	-0.01539	0.000864	-2.4e-05	0.000888
0.27	-0.015941	0.00052	-1.6e-05	0.000536
0.28	-0.00893	0.000707	1.4e-05	0.000693
0.29	-0.004829	0.000763	2e-06	0.000761
0.3	-0.00447	0.00047	-2.7e-05	0.000497
0.31	-0.007114	0.00059	-8e-06	0.000598
0.32	-0.010742	0.000722	6e-06	0.000716
0.33	-0.010316	0.000625	-1e-05	0.000635
0.34	-0.012158	0.000747	-6e-06	0.000753
0.35	-0.02008	0.000814	-8e-06	0.000822
0.36	-0.021043	0.000684	-1.9e-05	0.000703
0.37	-0.018589	0.000684	-1.2e-05	0.000696
0.38	-0.020829	0.000713	-1.2e-05	0.000725
0.39	-0.020201	0.000764	-2.5e-05	0.000789
0.4	-0.015166	0.000709	-2.2e-05	0.000731
0.41	-0.015129	0.00056	-1.8e-05	0.000578
0.42	-0.017764	0.000706	-2.6e-05	0.000732
0.43	-0.012236	0.000911	-2.4e-05	0.000935
0.44	-0.009428	0.000696	-1.8e-05	0.000714
0.45	-0.013942	0.000515	-2.9e-05	0.000544
0.46	-0.01343	0.000738	-5.4e-05	0.000792
0.47	-0.014551	0.000734	-4.7e-05	0.000781
0.48	-0.013047	0.000581	-1.6e-05	0.000597
0.49	-0.003926	0.000664	1e-06	0.000663
0.5	-0.006448	0.000675	-1e-05	0.000685
0.51	-0.014145	0.000742	-2e-05	0.000762
0.52	-0.008018	0.000633	-1.5e-05	0.000648
0.53	-0.00068	0.000402	-7e-06	0.000409
0.54	-0.005648	0.000567	-1.8e-05	0.000585
0.55	-0.012708	0.000804	-4.3e-05	0.000847
0.56	-0.008441	0.000768	-3.3e-05	0.000801
0.57	0.001408	0.000514	-1.5e-05	0.000529
0.58	0.003241	0.000549	-2.2e-05	0.000571
0.59	-0.001734	0.000825	-2.9e-05	0.000854
0.6	-0.004406	0.000669	-2.3e-05	0.000692
0.61	-0.006229	0.000574	-3e-05	0.000604
0.62	-0.003635	0.000773	-4.2e-05	0.000815
0.63	0.00515	0.000761	-3.6e-05	0.000797
0.64	0.00555	0.000747	-1.8e-05	0.000765
0.65	0.000233	0.000911	-1.5e-05	0.000926
0.66	-0.000559	0.000786	-3.3e-05	0.000819
0.67	0.000716	0.000548	-3.4e-05	0.000582
0.68	0.000847	0.000693	-2.2e-05	0.000715
0.69	-0.000495	0.000879	-2.7e-05	0.000906
0.7	-0.001519	0.000802	-4.2e-05	0.000844
0.71	0.000382	0.000674	-4e-05	0.000714
0.72	0.002959	0.000667	-3.3e-05	0.0007
0.73	0.00106	0.000832	-3.9e-05	0.000871
0.74	-0.002566	0.000928	-2.8e-05	0.000956
0.75	-0.001332	0.000817	-2e-05	0.000837
0.76	0.003132	0.000664	-3.4e-05	0.000698
0.77	0.002891	0.000753	-3.2e-05	0.000785
0.78	-0.001631	0.000772	-1.5e-05	0.000787
0.79	-0.003793	0.000567	-1.8e-05	0.000585
0.8	-0.005234	0.000729	-2.4e-05	0.000753
0.81	-0.006196	0.000861	-3.1e-05	0.000892
0.82	-0.005145	0.000562	-3.8e-05	0.0006
0.83	-0.004335	0.000604	-2.1e-05	0.000625
0.84	-0.006828	0.000916	-1.8e-05	0.000934
0.85	-0.00728	0.000802	-2.7e-05	0.000829
0.86	-0.001142	0.000482	-2.3e-05	0.000505
0.87	0.001945	0.000577	-1.8e-05	0.000595
0.88	0.002176	0.000654	-9e-06	0.000663
0.89	0.00399	0.000443	-9e-06	0.000452
0.9	0.002924	0.000425	-3.7e-05	0.000462
0.91	-0.000849	0.000638	-4.6e-05	0.000684
0.92	-0.003319	0.000709	-2.9e-05	0.000738
0.93	-0.004237	0.00069	-2.8e-05	0.000718
0.94	-0.002912	0.000576	-2.9e-05	0.000605
0.95	-0.001926	0.000492	-2.3e-05	0.000515
0.96	-0.002931	0.000635	-2.8e-05	0.000663
0.97	-0.004694	0.000614	-3.2e-05	0.000646
0.98	-0.005812	0.000559	-3e-05	0.000589
0.99	-0.002768	0.000693	-2.9e-05	0.000722
1	-0.003968	0.000686	-2.4e-05	0.00071
1.01	-0.010669	0.000622	-2.1e-05	0.000643
1.02	-0.008502	0.000756	-1.6e-05	0.000772
1.03	-0.00263	0.000766	-1.3e-05	0.000779
1.04	-0.00155	0.00063	-2.6e-05	0.000656
1.05	-0.006032	0.0007	-3.9e-05	0.000739
1.06	-0.015743	0.00078	-2.8e-05	0.000808
1.07	-0.016323	0.00075	-2.1e-05	0.000771
1.08	-0.006792	0.000723	-3.1e-05	0.000754
1.09	-0.004698	0.000708	-2.4e-05	0.000732
1.1	-0.010063	0.000732	-3e-05	0.000762
1.11	-0.009338	0.000759	-4.7e-05	0.000806
1.12	-0.005045	0.00077	-2.1e-05	0.000791
1.13	-0.002277	0.000768	7e-06	0.000761
1.14	0.002451	0.000762	-8e-06	0.00077
1.15	0.003512	0.000789	-3.6e-05	0.000825
1.16	-0.002812	0.000699	-6e-05	0.000759
1.17	-0.002644	0.000623	-4.3e-05	0.000666
1.18	-7e-06	0.000805	-1.3e-05	0.000818
1.19	-0.003549	0.00094	-3.2e-05	0.000972
1.2	-0.002771	0.000797	-4.2e-05	0.000839
1.21	0.002055	0.000558	-1.8e-05	0.000576
1.22	0.001857	0.000635	-2.1e-05	0.000656
1.23	0.000878	0.000816	-4.3e-05	0.000859
1.24	0.000728	0.000493	-3.2e-05	0.000525
1.25	-0.003135	0.000353	-9e-06	0.000362
1.26	-0.00419	0.000725	0	0.000725
1.27	0.00097	0.00067	-1.5e-05	0.000685
1.28	0.005777	0.00035	-4.1e-05	0.000391
1.29	0.007167	0.000507	-4.8e-05	0.000555
1.3	0.002861	0.000787	-4.6e-05	0.000833
1.31	-0.003248	0.000723	-4.8e-05	0.000771
1.32	-0.004612	0.00061	-4.8e-05	0.000658
1.33	-0.00179	0.000492	-3.4e-05	0.000526
1.34	-0.000952	0.00049	-2.3e-05	0.000513
1.35	-0.004225	0.000645	-2.8e-05	0.000673
1.36	-0.005562	0.000642	-4.5e-05	0.000687
1.37	-0.002535	0.000682	-5.7e-05	0.000739
1.38	0.000134	0.000657	-2.9e-05	0.000686
1.39	0.001842	0.000583	-4e-06	0.000587
1.4	0.005344	0.000706	-3.2e-05	0.000738
1.41	0.004419	0.000621	-5.2e-05	0.000673
1.42	-0.002869	0.000407	-3.4e-05	0.000441
1.43	-0.009078	0.000582	-2.3e-05	0.000605
1.44	-0.007486	0.00079	-2.4e-05	0.000814
1.45	-0.000216	0.000714	-3e-05	0.000744
1.46	-0.003232	0.000619	-4.5e-05	0.000664
1.47	-0.007553	0.000754	-5.2e-05	0.000806
1.48	0.002719	0.000752	-4.9e-05	0.000801
1.49	0.009805	0.000627	-6.1e-05	0.000688
1.5	0.003908	0.000772	-3.8e-05	0.00081
1.51	-0.00446	0.000646	-1.1e-05	0.000657
1.52	-0.005026	0.000481	-4.5e-05	0.000526
1.53	-0.002214	0.000686	-6.5e-05	0.000751
1.54	-0.004113	0.000759	-5.1e-05	0.00081
1.55	-0.006675	0.000762	-4.5e-05	0.000807
1.56	-0.005168	0.000715	-3.9e-05	0.000754
1.57	-0.005834	0.000638	-4e-05	0.000678
1.58	-0.011011	0.00067	-5.5e-05	0.000725
1.59	-0.012242	0.000591	-6.2e-05	0.000653
1.6	-0.012429	0.000578	-4.5e-05	0.000623
1.61	-0.012636	0.000653	-2.4e-05	0.000677
1.62	-0.009261	0.000751	-3.1e-05	0.000782
1.63	-0.005715	0.000786	-4.3e-05	0.000829
1.64	-0.004315	0.000686	-3.4e-05	0.00072
1.65	-0.006652	0.000683	-3.6e-05	0.000719
1.66	-0.008848	0.000668	-3.1e-05	0.000699
1.67	-0.007675	0.000678	-2.4e-05	0.000702
1.68	-0.009349	0.000716	-3.6e-05	0.000752
1.69	-0.013778	0.000745	-3.8e-05	0.000783
1.7	-0.01195	0.000763	-3.9e-05	0.000802
1.71	-0.006586	0.00072	-5.4e-05	0.000774
1.72	-0.010015	0.0007	-5.4e-05	0.000754
1.73	-0.017121	0.000559	-3.6e-05	0.000595
1.74	-0.012147	0.000569	-3.9e-05	0.000608
1.75	-0.001564	0.000681	-5.2e-05	0.000733
1.76	-0.003698	0.000618	-4.2e-05	0.00066
1.77	-0.013259	0.000718	-3.9e-05	0.000757
1.78	-0.013336	0.000781	-5.6e-05	0.000837
1.79	-0.00548	0.000664	-4.8e-05	0.000712
1.8	-0.001222	0.0005	-2.6e-05	0.000526
1.81	-0.001607	0.000596	-3.8e-05	0.000634
1.82	-0.001775	0.00074	-5.2e-05	0.000792
1.83	-0.002391	0.000448	-2.7e-05	0.000475
1.84	-0.00634	0.000422	-2.3e-05	0.000445
1.85	-0.00964	0.000772	-4.4e-05	0.000816
1.86	-0.009362	0.000751	-2.7e-05	0.000778
1.87	-0.005888	0.000576	-2e-05	0.000596
1.88	-0.003503	0.000579	-5.3e-05	0.000632
1.89	-0.006512	0.000702	-5e-05	0.000752
1.9	-0.007006	0.000692	-2.5e-05	0.000717
1.91	-0.000902	0.000608	-4.3e-05	0.000651
1.92	-0.002391	0.000625	-4e-05	0.000665
1.93	-0.012804	0.000628	-1e-05	0.000638
1.94	-0.013301	0.000719	-3.9e-05	0.000758
1.95	-0.003882	0.000752	-7.3e-05	0.000825
1.96	0.002083	0.000657	-4.8e-05	0.000705
1.97	-5.6e-05	0.000691	-3.1e-05	0.000722
1.98	-0.003941	0.000672	-4.7e-05	0.000719
1.99	-0.004623	0.000587	-5.2e-05	0.000639
2	-0.004173	0.000753	-4.2e-05	0.000795
2.01	-0.004116	0.000891	-4.3e-05	0.000934
2.02	-0.002051	0.000731	-4.5e-05	0.000776
2.03	0.000793	0.000632	-4.7e-05	0.000679
2.04	-0.00162	0.000863	-6e-05	0.000923
2.05	-0.007088	0.000994	-6.4e-05	0.001058
2.06	-0.009893	0.000769	-4.6e-05	0.000815
2.07	-0.006428	0.000733	-3.9e-05	0.000772
2.08	-0.00185	0.000789	-4.4e-05	0.000833
2.09	-0.003802	0.000628	-5.7e-05	0.000685
2.1	-0.007466	0.000581	-7e-05	0.000651
2.11	-0.008862	0.000756	-5e-05	0.000806
2.12	-0.0071	0.000844	-3.8e-05	0.000882
2.13	-0.003442	0.000618	-5.8e-05	0.000676
2.14	-0.001463	0.000545	-5.7e-05	0.000602
2.15	-0.004882	0.00065	-4.4e-05	0.000694
2.16	-0.011256	0.000586	-4.6e-05	0.000632
2.17	-0.013573	0.000623	-4.3e-05	0.000666
2.18	-0.009027	0.000564	-4.2e-05	0.000606
2.19	-0.010818	0.000481	-4.3e-05	0.000524
2.2	-0.017506	0.000693	-4.5e-05	0.000738
2.21	-0.014604	0.000809	-5.5e-05	0.000864
2.22	-0.009994	0.000633	-4.6e-05	0.000679
2.23	-0.008639	0.000644	-3.7e-05	0.000681
2.24	-0.010177	0.000752	-4.3e-05	0.000795
2.25	-0.012804	0.000487	-4.5e-05	0.000532
2.26	-0.010787	0.000494	-3.7e-05	0.000531
2.27	-0.009164	0.000913	-2.9e-05	0.000942
2.28	-0.010379	0.000798	-3.4e-05	0.000832
2.29	-0.009792	0.000615	-3.4e-05	0.000649
2.3	-0.007002	0.000804	-3.9e-05	0.000843
2.31	-0.003379	0.000854	-7.4e-05	0.000928
2.32	-0.002175	0.000807	-7.5e-05	0.000882
2.33	-0.011787	0.000818	-4.2e-05	0.00086
2.34	-0.019839	0.000743	-4.7e-05	0.00079
2.35	-0.014826	0.000568	-7.1e-05	0.000639
2.36	-0.009465	0.000703	-6.2e-05	0.000765
2.37	-0.006941	0.000852	-4.4e-05	0.000896
2.38	-0.006963	0.000753	-3.4e-05	0.000787
2.39	-0.010663	0.000724	-4.8e-05	0.000772
2.4	-0.010709	0.00068	-6.7e-05	0.000747
2.41	-0.011128	0.000672	-6.3e-05	0.000735
2.42	-0.014347	0.000716	-6.3e-05	0.000779
2.43	-0.015	0.000688	-6.8e-05	0.000756
2.44	-0.01579	0.000732	-6.9e-05	0.000801
2.45	-0.015381	0.000658	-6.5e-05	0.000723
2.46	-0.014095	0.000556	-5.3e-05	0.000609
2.47	-0.011082	0.000675	-5.5e-05	0.00073
2.48	-0.00765	0.000766	-7.6e-05	0.000842
2.49	-0.008756	0.00075	-7.3e-05	0.000823
2.5	-0.01319	0.000694	-6.7e-05	0.000761
2.51	-0.016816	0.000632	-7.6e-05	0.000708
2.52	-0.018032	0.000543	-6.6e-05	0.000609
2.53	-0.017486	0.00059	-5.3e-05	0.000643
2.54	-0.016095	0.000736	-6.9e-05	0.000805
2.55	-0.013505	0.000809	-8.2e-05	0.000891
2.56	-0.011754	0.000782	-5.4e-05	0.000836
2.57	-0.013595	0.000622	-3.8e-05	0.00066
2.58	-0.021164	0.00074	-5.7e-05	0.000797
2.59	-0.023481	0.000949	-6.3e-05	0.001012
2.6	-0.012235	0.000712	-5.5e-05	0.000767
2.61	-0.005725	0.000477	-5.9e-05	0.000536
2.62	-0.011689	0.000672	-6.3e-05	0.000735
2.63	-0.012246	0.000854	-6.8e-05	0.000922
2.64	-0.00325	0.000634	-7.2e-05	0.000706
2.65	-0.003418	0.000536	-7.3e-05	0.000609
2.66	-0.011855	0.00083	-7.9e-05	0.000909
2.67	-0.007576	0.000902	-8.5e-05	0.000987
2.68	-0.002677	0.000725	-7.9e-05	0.000804
2.69	-0.014316	0.000702	-6.9e-05	0.000771
2.7	-0.020512	0.000756	-7e-05	0.000826
2.71	-0.012417	0.000713	-6.7e-05	0.00078
2.72	-0.010779	0.000701	-6.7e-05	0.000768
2.73	-0.013716	0.000788	-7.5e-05	0.000863
2.74	-0.011235	0.000778	-6.2e-05	0.00084
2.75	-0.010675	0.000728	-6e-05	0.000788
2.76	-0.012518	0.000682	-8.1e-05	0.000763
2.77	-0.012535	0.000817	-7.1e-05	0.000888
2.78	-0.017466	0.000887	-6.2e-05	0.000949
2.79	-0.020205	0.000742	-8.1e-05	0.000823
2.8	-0.017127	0.000793	-7.4e-05	0.000867
2.81	-0.015335	0.000804	-5.4e-05	0.000858
2.82	-0.015687	0.00078	-6.8e-05	0.000848
2.83	-0.018425	0.00085	-6.9e-05	0.000919
2.84	-0.020214	0.000722	-6.1e-05	0.000783
2.85	-0.018091	0.000717	-7.8e-05	0.000795
2.86	-0.017096	0.000834	-6.9e-05	0.000903
2.87	-0.014354	0.000779	-4.6e-05	0.000825
2.88	-0.00886	0.000714	-8.6e-05	0.0008
2.89	-0.010246	0.000859	-0.000133	0.000992
2.9	-0.011658	0.000919	-9.7e-05	0.001016
2.91	-0.008077	0.000694	-4.4e-05	0.000738
2.92	-0.009238	0.0007	-4.7e-05	0.000747
2.93	-0.012844	0.00081	-6.1e-05	0.000871
2.94	-0.010693	0.000711	-7.7e-05	0.000788
2.95	-0.01101	0.000639	-9e-05	0.000729
2.96	-0.015672	0.000513	-7.8e-05	0.000591
2.97	-0.012065	0.000591	-6.9e-05	0.00066
2.98	-0.008569	0.000761	-6.6e-05	0.000827
2.99	-0.011139	0.00057	-5.9e-05	0.000629
3	-0.007155	0.000572	-6.1e-05	0.000633
3.01	-0.003238	0.000749	-6.3e-05	0.000812
3.02	-0.006024	0.000649	-7.2e-05	0.000721
3.03	-0.005445	0.000692	-7.8e-05	0.00077
3.04	-0.005747	0.000861	-7.5e-05	0.000936
3.05	-0.008948	0.000737	-9.3e-05	0.00083
3.06	-0.007319	0.000556	-9.6e-05	0.000652
3.07	-0.004294	0.000637	-7.1e-05	0.000708
3.08	-0.004948	0.000658	-6.5e-05	0.000723
3.09	-0.007431	0.000603	-5.8e-05	0.000661
3.1	-0.007295	0.000775	-5e-05	0.000825
3.11	-0.003043	0.000793	-7.3e-05	0.000866
3.12	-0.001052	0.000726	-8.3e-05	0.000809
3.13	-0.01091	0.000798	-7.2e-05	0.00087
3.14	-0.022018	0.000734	-7.9e-05	0.000813
3.15	-0.0157	0.000745	-6.7e-05	0.000812
3.16	-0.0022	0.000829	-3.8e-05	0.000867
3.17	-0.002319	0.000821	-5.9e-05	0.00088
3.18	-0.012114	0.000851	-8.8e-05	0.000939
3.19	-0.016983	0.00087	-7.7e-05	0.000947
3.2	-0.017002	0.000787	-5.7e-05	0.000844
3.21	-0.018647	0.000776	-6.8e-05	0.000844
3.22	-0.019497	0.000898	-9.5e-05	0.000993
3.23	-0.01915	0.000966	-9.5e-05	0.001061
3.24	-0.019094	0.000915	-8.8e-05	0.001003
3.25	-0.022062	0.000841	-8.4e-05	0.000925
3.26	-0.02681	0.000808	-8.4e-05	0.000892
3.27	-0.023176	0.000906	-8.3e-05	0.000989
3.28	-0.014144	0.000929	-7e-05	0.000999
3.29	-0.013402	0.000886	-6.2e-05	0.000948
3.3	-0.018833	0.000801	-6.9e-05	0.00087
3.31	-0.020761	0.000706	-8.2e-05	0.000788
3.32	-0.021092	0.000815	-8.5e-05	0.0009
3.33	-0.01969	0.000877	-8.3e-05	0.00096
3.34	-0.014917	0.000743	-8.7e-05	0.00083
3.35	-0.01511	0.000767	-8.3e-05	0.00085
3.36	-0.018002	0.00093	-7.8e-05	0.001008
3.37	-0.017121	0.000919	-8.6e-05	0.001005
3.38	-0.017455	0.000922	-8.7e-05	0.001009
3.39	-0.023775	0.000958	-8.7e-05	0.001045
3.4	-0.026337	0.000776	-9.4e-05	0.00087
3.41	-0.019867	0.000737	-9.6e-05	0.000833
3.42	-0.022124	0.000968	-9.1e-05	0.001059
3.43	-0.026391	0.000961	-7.4e-05	0.001035
3.44	-0.018399	0.000653	-5.4e-05	0.000707
3.45	-0.01253	0.000774	-8.4e-05	0.000858
3.46	-0.016418	0.000867	-0.000122	0.000989
3.47	-0.018686	0.000711	-9e-05	0.000801
3.48	-0.018017	0.000826	-6.9e-05	0.000895
3.49	-0.018654	0.000723	-9.4e-05	0.000817
3.5	-0.018053	0.000582	-9.9e-05	0.000681
3.51	-0.015852	0.000806	-8.8e-05	0.000894
3.52	-0.013459	0.000746	-8.6e-05	0.000832
3.53	-0.011863	0.000636	-8.2e-05	0.000718
3.54	-0.013606	0.000839	-8.2e-05	0.000921
3.55	-0.013432	0.000771	-8.5e-05	0.000856
3.56	-0.011863	0.00067	-8.1e-05	0.000751
3.57	-0.01325	0.000796	-8.6e-05	0.000882
3.58	-0.014322	0.000759	-0.000103	0.000862
3.59	-0.015755	0.000714	-9.5e-05	0.000809
3.6	-0.016552	0.000649	-8.9e-05	0.000738
3.61	-0.013902	0.000584	-0.000113	0.000697
3.62	-0.008417	0.000674	-9.9e-05	0.000773
3.63	-0.005686	0.000656	-7.2e-05	0.000728
3.64	-0.008007	0.000566	-7.8e-05	0.000644
3.65	-0.014607	0.000604	-8.8e-05	0.000692
3.66	-0.020525	0.000765	-9.9e-05	0.000864
3.67	-0.020055	0.000877	-9.5e-05	0.000972
3.68	-0.014936	0.000686	-7.6e-05	0.000762
3.69	-0.010475	0.000581	-7.5e-05	0.000656
3.7	-0.013231	0.000793	-9.6e-05	0.000889
3.71	-0.021763	0.000747	-9.6e-05	0.000843
3.72	-0.021635	0.000638	-8.5e-05	0.000723
3.73	-0.014856	0.000712	-9.7e-05	0.000809
3.74	-0.015854	0.000498	-0.000101	0.000599
3.75	-0.014861	0.000535	-9.6e-05	0.000631
3.76	-0.008497	0.000825	-0.000105	0.00093
3.77	-0.01104	0.000643	-0.0001	0.000743
3.78	-0.018066	0.000665	-8.8e-05	0.000753
3.79	-0.020995	0.000857	-9.2e-05	0.000949
3.8	-0.021879	0.000619	-9.9e-05	0.000718
3.81	-0.01672	0.000764	-0.000101	0.000865
3.82	-0.01055	0.000971	-9.9e-05	0.00107
3.83	-0.014179	0.000689	-0.000103	0.000792
3.84	-0.016709	0.000682	-0.000102	0.000784
3.85	-0.011634	0.000926	-0.000101	0.001027
3.86	-0.009908	0.000814	-0.000101	0.000915
3.87	-0.010572	0.00061	-9.2e-05	0.000702
3.88	-0.009066	0.000696	-9.5e-05	0.000791
3.89	-0.013121	0.000627	-9.4e-05	0.000721
3.9	-0.020678	0.000445	-7.1e-05	0.000516
3.91	-0.018538	0.000589	-7.1e-05	0.00066
3.92	-0.010206	0.000792	-8.9e-05	0.000881
3.93	-0.009537	0.000698	-9.3e-05	0.000791
3.94	-0.015192	0.000538	-8.4e-05	0.000622
3.95	-0.015111	0.000727	-7.2e-05	0.000799
3.96	-0.011	0.000881	-9.3e-05	0.000974
3.97	-0.009597	0.000704	-0.000103	0.000807
3.98	-0.010925	0.000586	-8.2e-05	0.000668
3.99	-0.009146	0.000637	-9.7e-05	0.000734
4	-0.010273	0.00074	-0.000106	0.000846
4.01	-0.019998	0.000785	-8.3e-05	0.000868
4.02	-0.021099	0.000761	-8.1e-05	0.000842
4.03	-0.016237	0.00066	-9.3e-05	0.000753
4.04	-0.017596	0.000455	-9e-05	0.000545
4.05	-0.014012	0.000566	-7.6e-05	0.000642
4.06	-0.010998	0.000813	-6.8e-05	0.000881
4.07	-0.015493	0.000669	-7.9e-05	0.000748
4.08	-0.014738	0.000535	-8.9e-05	0.000624
4.09	-0.010045	0.000892	-8.9e-05	0.000981
4.1	-0.009454	0.00104	-0.000109	0.001149
4.11	-0.01147	0.000802	-0.000113	0.000915
4.12	-0.01197	0.000667	-8.4e-05	0.000751
4.13	-0.014251	0.000634	-8.4e-05	0.000718
4.14	-0.020165	0.000747	-9.1e-05	0.000838
4.15	-0.01997	0.000779	-9.9e-05	0.000878
4.16	-0.009238	0.000714	-0.000126	0.00084
4.17	-0.004499	0.000628	-0.000114	0.000742
4.18	-0.01251	0.000495	-8.3e-05	0.000578
4.19	-0.01383	0.000605	-0.000108	0.000713
4.2	-0.005534	0.000684	-0.000133	0.000817
4.21	-0.003014	0.000484	-0.000115	0.000599
4.22	-0.00741	0.000455	-9.9e-05	0.000554
4.23	-0.012983	0.000689	-8.6e-05	0.000775
4.24	-0.019121	0.000736	-8.5e-05	0.000821
4.25	-0.020811	0.000506	-0.000104	0.00061
4.26	-0.019946	0.000573	-0.0001	0.000673
4.27	-0.019892	0.000706	-8.9e-05	0.000795
4.28	-0.017369	0.000596	-0.000116	0.000712
4.29	-0.016779	0.000532	-0.000123	0.000655
4.3	-0.016838	0.000467	-9.3e-05	0.00056
4.31	-0.009911	0.000569	-8.9e-05	0.000658
4.32	-0.00796	0.000741	-0.000116	0.000857
4.33	-0.016096	0.000731	-0.000123	0.000854
4.34	-0.019706	0.000566	-0.000102	0.000668
4.35	-0.020472	0.000652	-0.000112	0.000764
4.36	-0.021306	0.000868	-0.000136	0.001004
4.37	-0.018316	0.000786	-0.000111	0.000897
4.38	-0.017653	0.000825	-0.000106	0.000931
4.39	-0.014312	0.000824	-0.000125	0.000949
4.4	-0.006116	0.000598	-9.6e-05	0.000694
4.41	-0.003921	0.000732	-8.3e-05	0.000815
4.42	-0.006606	0.000856	-0.000111	0.000967
4.43	-0.010559	0.000647	-0.000117	0.000764
4.44	-0.016057	0.000524	-0.000115	0.000639
4.45	-0.019538	0.000556	-9.3e-05	0.000649
4.46	-0.018553	0.00068	-6.5e-05	0.000745
4.47	-0.018102	0.00063	-8.6e-05	0.000716
4.48	-0.018146	0.0005	-0.00011	0.00061
4.49	-0.015596	0.000745	-0.000112	0.000857
4.5	-0.015878	0.00082	-0.000112	0.000932
4.51	-0.019237	0.000638	-8.7e-05	0.000725
4.52	-0.017493	0.000688	-8.2e-05	0.00077
4.53	-0.012855	0.00071	-0.000121	0.000831
4.54	-0.016883	0.000659	-0.000127	0.000786
4.55	-0.023203	0.000676	-0.00011	0.000786
4.56	-0.02056	0.000724	-0.000107	0.000831
4.57	-0.011663	0.000689	-8.2e-05	0.000771
4.58	-0.009719	0.000747	-8.2e-05	0.000829
4.59	-0.010373	0.000925	-0.000103	0.001028
4.6	-0.006103	0.000717	-9.3e-05	0.00081
4.61	-0.009983	0.000657	-9.7e-05	0.000754
4.62	-0.017905	0.000978	-0.000114	0.001092
4.63	-0.016363	0.000903	-9.5e-05	0.000998
4.64	-0.014829	0.000734	-8.8e-05	0.000822
4.65	-0.019959	0.000744	-0.000115	0.000859
4.66	-0.020593	0.000701	-0.000114	0.000815
4.67	-0.019489	0.000815	-0.000117	0.000932
4.68	-0.020193	0.000854	-0.000138	0.000992
4.69	-0.01698	0.000611	-0.000144	0.000755
4.7	-0.011776	0.000593	-0.000132	0.000725
4.71	-0.014183	0.00066	-0.000121	0.000781
4.72	-0.017656	0.000715	-0.000128	0.000843
4.73	-0.014697	0.000776	-0.000126	0.000902
4.74	-0.015066	0.000573	-0.000113	0.000686
4.75	-0.017958	0.000626	-0.000116	0.000742
4.76	-0.016271	0.00081	-0.000139	0.000949
4.77	-0.01375	0.00067	-0.000133	0.000803
4.78	-0.017046	0.00069	-0.0001	0.00079
4.79	-0.017594	0.000794	-9.9e-05	0.000893
4.8	-0.012318	0.000771	-0.000127	0.000898
4.81	-0.011222	0.000614	-0.000121	0.000735
4.82	-0.015534	0.00053	-0.0001	0.00063
4.83	-0.016411	0.000735	-0.000113	0.000848
4.84	-0.01439	0.0007	-0.000131	0.000831
4.85	-0.011925	0.000501	-0.000123	0.000624
4.86	-0.005871	0.000676	-0.000108	0.000784
4.87	-0.000711	0.000737	-0.000112	0.000849
4.88	-0.003663	0.000593	-0.000122	0.000715
4.89	-0.016257	0.000664	-0.000121	0.000785
4.9	-0.025388	0.000716	-0.000114	0.00083
4.91	-0.018314	0.000543	-0.000133	0.000676
4.92	-0.00786	0.000609	-0.00014	0.000749
4.93	-0.01024	0.000938	-0.000124	0.001062
4.94	-0.018452	0.000837	-0.000124	0.000961
4.95	-0.023174	0.000502	-0.000115	0.000617
4.96	-0.025386	0.000674	-0.000117	0.000791
4.97	-0.022037	0.000802	-0.000136	0.000938
4.98	-0.013467	0.00052	-0.000126	0.000646
4.99	-0.011625	0.000605	-0.000127	0.000732
5	-0.017576	0.000701	-0.000133	0.000834
5.01	-0.01753	0.000489	-9.7e-05	0.000586
5.02	-0.011783	0.000733	-0.000105	0.000838
5.03	-0.011812	0.000874	-0.00015	0.001024
5.04	-0.013291	0.000634	-0.000134	0.000768
5.05	-0.012121	0.000744	-0.000108	0.000852
5.06	-0.014309	0.000786	-0.000119	0.000905
5.07	-0.019301	0.000584	-0.000127	0.000711
5.08	-0.022667	0.000663	-0.000128	0.000791
5.09	-0.021	0.000664	-0.000148	0.000812
5.1	-0.013636	0.000582	-0.000152	0.000734
5.11	-0.00919	0.000695	-0.000121	0.000816
5.12	-0.01316	0.000788	-0.000108	0.000896
5.13	-0.012978	0.000681	-0.000116	0.000797
5.14	-0.009831	0.000553	-0.000117	0.00067
5.15	-0.01115	0.000738	-0.000124	0.000862
5.16	-0.009023	0.000877	-0.000134	0.001011
5.17	-0.012664	0.000656	-0.000138	0.000794
5.18	-0.025344	0.000425	-0.000141	0.000566
5.19	-0.029589	0.000619	-0.00012	0.000739
5.2	-0.02527	0.000827	-0.00011	0.000937
5.21	-0.023976	0.000666	-0.000128	0.000794
5.22	-0.025453	0.000586	-0.000114	0.0007
5.23	-0.024219	0.0007	-0.000102	0.000802
5.24	-0.021296	0.000655	-0.000126	0.000781
5.25	-0.018308	0.000537	-0.00013	0.000667
5.26	-0.015836	0.000729	-0.000128	0.000857
5.27	-0.013484	0.00088	-0.000136	0.001016
5.28	-0.00869	0.000533	-0.000124	0.000657
5.29	-0.006063	0.000443	-0.000118	0.000561
5.3	-0.009672	0.000767	-0.000131	0.000898
5.31	-0.015654	0.000716	-0.000108	0.000824
5.32	-0.016117	0.000427	-8.9e-05	0.000516
5.33	-0.01404	0.000557	-0.000109	0.000666
5.34	-0.014378	0.000865	-0.000117	0.000982
5.35	-0.012747	0.000713	-0.000119	0.000832
5.36	-0.009868	0.000511	-0.00013	0.000641
5.37	-0.011174	0.000556	-0.000116	0.000672
5.38	-0.013824	0.000584	-0.000106	0.00069
5.39	-0.011209	0.000737	-0.000123	0.00086
5.4	-0.008976	0.000771	-0.000132	0.000903
5.41	-0.010991	0.000669	-0.000114	0.000783
5.42	-0.011163	0.000808	-0.00011	0.000918
5.43	-0.011259	0.000789	-0.000134	0.000923
5.44	-0.01159	0.000654	-0.000147	0.000801
5.45	-0.006629	0.000657	-0.000142	0.000799
5.46	-0.003495	0.000528	-0.000138	0.000666
5.47	-0.003989	0.000548	-0.000135	0.000683
5.48	-0.003572	0.000751	-0.000143	0.000894
5.49	-0.004942	0.000721	-0.000148	0.000869
5.5	-0.006895	0.000711	-0.000139	0.00085
5.51	-0.007748	0.00081	-0.000121	0.000931
5.52	-0.007674	0.000896	-0.000114	0.00101
5.53	-0.009801	0.000774	-0.000129	0.000903
5.54	-0.012317	0.000657	-0.00015	0.000807
5.55	-0.010376	0.000758	-0.000151	0.000909
5.56	-0.010185	0.000772	-0.000133	0.000905
5.57	-0.0141	0.000838	-0.000136	0.000974
5.58	-0.009391	0.000825	-0.000139	0.000964
5.59	-0.002259	0.000645	-0.000118	0.000763
5.6	-0.007564	0.000706	-0.000119	0.000825
5.61	-0.012783	0.000737	-0.000138	0.000875
5.62	-0.013255	0.00073	-0.000141	0.000871
5.63	-0.015865	0.000739	-0.00014	0.000879
5.64	-0.015698	0.000808	-0.000122	0.00093
5.65	-0.016228	0.000897	-0.00011	0.001007
5.66	-0.01458	0.000789	-0.000125	0.000914
5.67	-0.00955	0.000773	-0.000127	0.0009
5.68	-0.010717	0.000653	-0.000122	0.000775
5.69	-0.016056	0.000606	-0.000134	0.00074
5.7	-0.015939	0.000808	-0.000125	0.000933
5.71	-0.013324	0.0009	-0.000117	0.001017
5.72	-0.012956	0.000841	-0.000139	0.00098
5.73	-0.00991	0.000683	-0.000137	0.00082
5.74	-0.008193	0.000727	-0.000122	0.000849
5.75	-0.011768	0.000889	-0.000138	0.001027
5.76	-0.013316	0.000791	-0.000141	0.000932
5.77	-0.010367	0.0008	-0.000132	0.000932
5.78	-0.010077	0.000841	-0.000144	0.000985
5.79	-0.013102	0.000594	-0.000152	0.000746
5.8	-0.014485	0.000704	-0.000154	0.000858
5.81	-0.012183	0.000989	-0.000144	0.001133
5.82	-0.010784	0.000819	-0.000128	0.000947
5.83	-0.00996	0.000664	-0.000144	0.000808
5.84	-0.009129	0.00077	-0.000151	0.000921
5.85	-0.010879	0.000755	-0.000118	0.000873
5.86	-0.008947	0.000873	-0.000105	0.000978
5.87	-0.002621	0.000987	-0.000118	0.001105
5.88	-0.00161	0.00068	-0.000123	0.000803
5.89	-0.009279	0.000641	-0.000133	0.000774
5.9	-0.016418	0.00089	-0.00014	0.00103
5.91	-0.015429	0.00074	-0.000146	0.000886
5.92	-0.011337	0.000678	-0.000148	0.000826
5.93	-0.010066	0.000975	-0.000151	0.001126
5.94	-0.008849	0.000929	-0.000165	0.001094
5.95	-0.006045	0.000699	-0.000158	0.000857
5.96	-0.007503	0.00086	-0.000141	0.001001
5.97	-0.005604	0.000927	-0.000134	0.001061
5.98	0.003391	0.000598	-0.000133	0.000731
5.99	0.001003	0.00048	-0.000142	0.000622
6	-0.00983	0.000632	-0.000157	0.000789
6.01	-0.014668	0.000699	-0.000148	0.000847
6.02	-0.015452	0.000679	-0.000123	0.000802
6.03	-0.013142	0.000602	-0.000123	0.000725
6.04	-0.00873	0.000593	-0.000137	0.00073
6.05	-0.008818	0.000656	-0.000141	0.000797
6.06	-0.010921	0.000561	-0.000151	0.000712
6.07	-0.012405	0.000421	-0.000164	0.000585
6.08	-0.012099	0.000541	-0.00015	0.000691
6.09	-0.009494	0.000803	-0.00013	0.000933
6.1	-0.00424	0.00115	-0.000148	0.001298
6.11	0.001465	0.002327	-0.000177	0.002504
6.12	-0.000502	0.003864	-0.000173	0.004037
6.13	-0.008495	0.004607	-0.000148	0.004755
6.14	-0.010093	0.005493	-0.000151	0.005644
6.15	-0.009447	0.006706	-0.000163	0.006869
6.16	-0.010776	0.007262	-0.000149	0.007411
6.17	-0.008348	0.007791	-0.000158	0.007949
6.18	-0.00714	0.008832	-0.000167	0.008999
6.19	-0.003814	0.009587	-0.000138	0.009725
6.2	0.002165	0.009987	-0.00014	0.010127
6.21	0.000188	0.010723	-0.000165	0.010888
6.22	0.000516	0.011547	-0.000155	0.011702
6.23	0.008096	0.012089	-0.000144	0.012233
6.24	0.011396	0.012643	-0.000148	0.012791
6.25	0.007652	0.013309	-0.000144	0.013453
6.26	0.008241	0.014125	-0.000155	0.01428
6.27	0.017194	0.015005	-0.000169	0.015174
6.28	0.024593	0.015843	-0.000155	0.015998
6.29	0.02462	0.016889	-0.000145	0.017034
6.3	0.023795	0.017977	-0.000151	0.018128
6.31	0.027006	0.018902	-0.000155	0.019057
6.32	0.030596	0.019753	-0.000167	0.01992
6.33	0.034701	0.020672	-0.000169	0.020841
6.34	0.044813	0.021704	-0.000141	0.021845
6.35	0.056864	0.022733	-0.000138	0.022871
6.36	0.062178	0.023766	-0.00017	0.023936
6.37	0.060458	0.024757	-0.00018	0.024937
6.38	0.058629	0.025614	-0.000166	0.02578
6.39	0.057221	0.026527	-0.000147	0.026674
6.4	0.056151	0.027632	-0.000146	0.027778
6.41	0.061325	0.028757	-0.000163	0.02892
6.42	0.069102	0.029744	-0.000164	0.029908
6.43	0.070293	0.030706	-0.000165	0.030871
6.44	0.069413	0.031797	-0.00017	0.031967
6.45	0.076509	0.032793	-0.000162	0.032955
6.46	0.086441	0.033635	-0.000164	0.033799
6.47	0.08968	0.034644	-0.00017	0.034814
6.48	0.090541	0.035766	-0.000162	0.035928
6.49	0.095471	0.03676	-0.000154	0.036914
6.5	0.101218	0.037749	-0.000163	0.037912
6.51	0.107892	0.038826	-0.000182	0.039008
6.52	0.111227	0.039782	-0.000182	0.039964
6.53	0.104302	0.040687	-0.000164	0.040851
6.54	0.104172	0.041821	-0.000173	0.041994
6.55	0.113016	0.042902	-0.000194	0.043096
6.56	0.115223	0.043848	-0.000179	0.044027
6.57	0.11446	0.044969	-0.000157	0.045126
6.58	0.117725	0.046097	-0.000161	0.046258
6.59	0.123777	0.047046	-0.000169	0.047215
6.6	0.128242	0.048103	-0.000173	0.048276
6.61	0.130786	0.049171	-0.000172	0.049343
6.62	0.136873	0.050057	-0.000165	0.050222
6.63	0.144063	0.051134	-0.000169	0.051303
6.64	0.145372	0.052344	-0.000189	0.052533
6.65	0.1458	0.053278	-0.00019	0.053468
6.66	0.147954	0.054228	-0.000194	0.054422
6.67	0.147527	0.055191	-0.000203	0.055394
6.68	0.151131	0.056134	-0.000167	0.056301
6.69	0.159644	0.057405	-0.000164	0.057569
6.7	0.166127	0.058588	-0.000217	0.058805
6.71	0.171266	0.059461	-0.000221	0.059682
6.72	0.175572	0.060509	-0.00018	0.060689
6.73	0.176259	0.061637	-0.000175	0.061812
6.74	0.176929	0.062513	-0.000199	0.062712
6.75	0.181559	0.063507	-0.000198	0.063705
6.76	0.188783	0.064697	-0.000185	0.064882
6.77	0.192459	0.065579	-0.000184	0.065763
6.78	0.192972	0.06637	-0.000201	0.066571
6.79	0.197341	0.067487	-0.000199	0.067686
6.8	0.201473	0.068582	-0.000195	0.068777
6.81	0.200823	0.069566	-0.000225	0.069791
6.82	0.206835	0.070596	-0.000222	0.070818
6.83	0.217463	0.071579	-0.000191	0.07177
6.84	0.223257	0.072587	-0.000207	0.072794
6.85	0.227168	0.073698	-0.000218	0.073916
6.86	0.228701	0.07463	-0.000198	0.074828
6.87	0.228543	0.075443	-0.00018	0.075623
6.88	0.232688	0.07651	-0.000196	0.076706
6.89	0.236001	0.077584	-0.000229	0.077813
6.9	0.240056	0.078369	-0.000238	0.078607
6.91	0.245641	0.079369	-0.000216	0.079585
6.92	0.247705	0.080552	-0.000198	0.08075
6.93	0.246468	0.081492	-0.000202	0.081694
6.94	0.250377	0.082548	-0.000195	0.082743
6.95	0.261039	0.083709	-0.000185	0.083894
6.96	0.264278	0.084593	-0.000188	0.084781
6.97	0.260839	0.08563	-0.000196	0.085826
6.98	0.262782	0.086871	-0.000204	0.087075
6.99	0.266271	0.087721	-0.000205	0.087926
7	0.26642	0.088605	-0.000194	0.088799
7.01	0.263182	0.089917	-0.000179	0.090096
7.02	0.262694	0.091005	-0.0002	0.091205
7.03	0.271021	0.091815	-0.00023	0.092045
7.04	0.278859	0.092931	-0.000224	0.093155
7.05	0.280976	0.093989	-0.00021	0.094199
7.06	0.285469	0.094866	-0.000211	0.095077
7.07	0.289102	0.095989	-0.000216	0.096205
7.08	0.290113	0.096969	-0.000221	0.09719
7.09	0.291338	0.097871	-0.000233	0.098104
7.1	0.293325	0.099123	-0.000236	0.099359
7.11	0.298528	0.100137	-0.00023	0.100367
7.12	0.303802	0.100873	-0.000236	0.101109
7.13	0.306825	0.101967	-0.000252	0.102219
7.14	0.309698	0.103113	-0.000238	0.103351
7.15	0.312279	0.104036	-0.000215	0.104251
7.16	0.313916	0.105079	-0.000214	0.105293
7.17	0.316475	0.106159	-0.000209	0.106368
7.18	0.319528	0.107155	-0.000215	0.10737
7.19	0.319206	0.108273	-0.000229	0.108502
7.2	0.324187	0.109263	-0.000206	0.109469
7.21	0.335789	0.110117	-0.000196	0.110313
7.22	0.338108	0.111228	-0.000235	0.111463
7.23	0.336959	0.112312	-0.000258	0.11257
7.24	0.343103	0.113173	-0.000239	0.113412
7.25	0.349658	0.114169	-0.000209	0.114378
7.26	0.356068	0.115345	-0.000208	0.115553
7.27	0.360688	0.116298	-0.000221	0.116519
7.28	0.356958	0.117178	-0.000229	0.117407
7.29	0.354527	0.118372	-0.000243	0.118615
7.3	0.362214	0.119476	-0.000242	0.119718
7.31	0.369075	0.120289	-0.000225	0.120514
7.32	0.373601	0.121226	-0.000219	0.121445
7.33	0.382548	0.122267	-0.000219	0.122486
7.34	0.38519	0.123287	-0.000206	0.123493
7.35	0.386523	0.124381	-0.000218	0.124599
7.36	0.395662	0.125442	-0.000239	0.125681
7.37	0.398175	0.126336	-0.000225	0.126561
7.38	0.392809	0.127324	-0.000224	0.127548
7.39	0.398702	0.128484	-0.00023	0.128714
7.4	0.41156	0.129437	-0.000209	0.129646
7.41	0.411753	0.130308	-0.000212	0.13052
7.42	0.407878	0.131352	-0.000243	0.131595
7.43	0.412413	0.132442	-0.000247	0.132689
7.44	0.416563	0.133521	-0.000235	0.133756
7.45	0.417137	0.134424	-0.000236	0.13466
7.46	0.42293	0.135259	-0.000231	0.13549
7.47	0.431715	0.136367	-0.000219	0.136586
7.48	0.435067	0.137497	-0.000227	0.137724
7.49	0.435829	0.138381	-0.00023	0.138611
7.5	0.441043	0.139396	-0.00022	0.139616
7.51	0.445603	0.140543	-0.000221	0.140764
7.52	0.449549	0.141472	-0.000203	0.141675
7.53	0.456577	0.142389	-0.000181	0.14257
7.54	0.46036	0.14346	-0.000207	0.143667
7.55	0.462876	0.144429	-0.000241	0.14467
7.56	0.469543	0.145442	-0.00023	0.145672
7.57	0.471352	0.14664	-0.000209	0.146849
7.58	0.467025	0.14769	-0.000214	0.147904
7.59	0.469898	0.148632	-0.000233	0.148865
7.6	0.483679	0.149741	-0.000225	0.149966
7.61	0.492641	0.150705	-0.000211	0.150916
7.62	0.490953	0.151583	-0.000226	0.151809
7.63	0.492979	0.152868	-0.000221	0.153089
7.64	0.502593	0.154003	-0.000208	0.154211
7.65	0.507603	0.154779	-0.00022	0.154999
7.66	0.503188	0.1559	-0.000219	0.156119
7.67	0.502867	0.157051	-0.000202	0.157253
7.68	0.511013	0.157868	-0.000226	0.158094
7.69	0.516451	0.15885	-0.000231	0.159081
7.7	0.518329	0.159894	-0.000201	0.160095
7.71	0.51854	0.160654	-0.000217	0.160871
7.72	0.520319	0.161646	-0.000234	0.16188
7.73	0.527349	0.162891	-0.000211	0.163102
7.74	0.530649	0.163786	-0.000206	0.163992
7.75	0.530357	0.164732	-0.000225	0.164957
7.76	0.535356	0.165844	-0.000229	0.166073
7.77	0.540811	0.166725	-0.000224	0.166949
7.78	0.545692	0.167703	-0.000209	0.167912
7.79	0.552608	0.16886	-0.000216	0.169076
7.8	0.557746	0.169823	-0.000233	0.170056
7.81	0.559619	0.170709	-0.0002	0.170909
7.82	0.561152	0.171748	-0.000188	0.171936
7.83	0.562873	0.172732	-0.000227	0.172959
7.84	0.568856	0.173721	-0.000226	0.173947
7.85	0.5769	0.174926	-0.000192	0.175118
7.86	0.576443	0.176003	-0.000181	0.176184
7.87	0.571979	0.176886	-0.000191	0.177077
7.88	0.577932	0.177961	-0.00021	0.178171
7.89	0.589344	0.179089	-0.000201	0.17929
7.9	0.592956	0.180088	-0.000195	0.180283
7.91	0.594083	0.181195	-0.000219	0.181414
7.92	0.595076	0.182206	-0.000216	0.182422
7.93	0.597027	0.1831	-0.0002	0.1833
7.94	0.607541	0.184174	-0.000214	0.184388
7.95	0.612645	0.185235	-0.000219	0.185454
7.96	0.604849	0.186236	-0.00019	0.186426
7.97	0.604409	0.187289	-0.000181	0.18747
7.98	0.61201	0.18825	-0.000195	0.188445
7.99	0.617805	0.189141	-0.000192	0.189333
8	0.624296	0.190216	-0.000187	0.190403
8.01	0.631643	0.19128	-0.000193	0.191473
8.02	0.636497	0.192114	-0.00019	0.192304
8.03	0.63865	0.193117	-0.000198	0.193315
8.04	0.640902	0.194287	-0.000195	0.194482
8.05	0.645068	0.195192	-0.000167	0.195359
8.06	0.647404	0.196021	-0.000181	0.196202
8.07	0.649476	0.19705	-0.000205	0.197255
8.08	0.658515	0.197966	-0.000179	0.198145
8.09	0.662281	0.198938	-0.000168	0.199106
8.1	0.662326	0.200098	-0.000165	0.200263
8.11	0.674117	0.201072	-0.000156	0.201228
8.12	0.683004	0.202	-0.000168	0.202168
8.13	0.680571	0.203078	-0.000179	0.203257
8.14	0.678719	0.204067	-0.000174	0.204241
8.15	0.678649	0.204964	-0.000168	0.205132
8.16	0.68425	0.206019	-0.000164	0.206183
8.17	0.6936	0.207059	-0.000149	0.207208
8.18	0.695531	0.207969	-0.000142	0.208111
8.19	0.69423	0.209072	-0.000155	0.209227
8.2	0.697205	0.21021	-0.000152	0.210362
8.21	0.705206	0.211116	-0.000153	0.211269
8.22	0.716846	0.212169	-0.000169	0.212338
8.23	0.726462	0.213341	-0.000157	0.213498
8.24	0.728001	0.214224	-0.000145	0.214369
8.25	0.728004	0.215204	-0.000156	0.21536
8.26	0.728511	0.216357	-0.000161	0.216518
8.27	0.730148	0.217194	-0.000147	0.217341
8.28	0.736946	0.21813	-0.000136	0.218266
8.29	0.741598	0.219317	-0.000135	0.219452
8.3	0.746788	0.220237	-0.000127	0.220364
8.31	0.751971	0.221248	-0.000132	0.22138
8.32	0.753808	0.222508	-0.000155	0.222663
8.33	0.759095	0.223493	-0.000161	0.223654
8.34	0.764692	0.224398	-0.000143	0.224541
8.35	0.765393	0.225536	-0.000132	0.225668
8.36	0.769212	0.226572	-0.000147	0.226719
8.37	0.776974	0.227425	-0.000148	0.227573
8.38	0.778298	0.228469	-0.000127	0.228596
8.39	0.775248	0.229562	-0.000116	0.229678
8.4	0.780817	0.230533	-0.000128	0.230661
8.41	0.792923	0.231635	-0.000149	0.231784
8.42	0.801095	0.232608	-0.000134	0.232742
8.43	0.805731	0.233311	-0.000109	0.23342
8.44	0.804844	0.234378	-0.00013	0.234508
8.45	0.801422	0.235545	-0.000144	0.235689
8.46	0.806591	0.236321	-0.000117	0.236438
8.47	0.81186	0.237319	-0.000126	0.237445
8.48	0.81311	0.238498	-0.000148	0.238646
8.49	0.816789	0.239367	-0.000118	0.239485
8.5	0.821292	0.240283	-0.000105	0.240388
8.51	0.830388	0.241372	-0.00013	0.241502
8.52	0.835746	0.242353	-0.000123	0.242476
8.53	0.833229	0.243348	-0.000116	0.243464
8.54	0.841302	0.244417	-0.000123	0.24454
8.55	0.853448	0.245365	-0.000118	0.245483
8.56	0.854213	0.246376	-0.000131	0.246507
8.57	0.85233	0.247504	-0.000133	0.247637
8.58	0.857488	0.248475	-0.000123	0.248598
8.59	0.866996	0.249486	-0.000135	0.249621
8.6	0.87344	0.250669	-0.000121	0.25079
8.61	0.872377	0.251635	-0.000108	0.251743
8.62	0.8712	0.252554	-0.000126	0.25268
8.63	0.875246	0.253816	-0.000119	0.253935
8.64	0.88338	0.254912	-0.000114	0.255026
8.65	0.893883	0.255682	-0.00013	0.255812
8.66	0.90061	0.256712	-0.00012	0.256832
8.67	0.898917	0.257852	-0.000103	0.257955
8.68	0.898183	0.258785	-0.000101	0.258886
8.69	0.907294	0.259913	-9.8e-05	0.260011
8.7	0.914095	0.261055	-9.9e-05	0.261154
8.71	0.912617	0.261905	-0.000113	0.262018
8.72	0.910243	0.262928	-0.000119	0.263047
8.73	0.9132	0.264047	-0.000109	0.264156
8.74	0.919815	0.264867	-0.0001	0.264967
8.75	0.92913	0.265721	-0.000102	0.265823
8.76	0.939925	0.266908	-0.000105	0.267013
8.77	0.939795	0.267975	-0.000103	0.268078
8.78	0.933797	0.268885	-0.000117	0.269002
8.79	0.938362	0.269898	-0.000111	0.270009
8.8	0.944343	0.270834	-8.5e-05	0.270919
8.81	0.941227	0.271807	-0.000103	0.27191
8.82	0.941378	0.2729	-0.000129	0.273029
8.83	0.947845	0.273778	-0.000113	0.273891
8.84	0.954719	0.274703	-9.6e-05	0.274799
8.85	0.960581	0.275925	-0.000108	0.276033
8.86	0.96652	0.276859	-0.000129	0.276988
8.87	0.971939	0.277703	-0.000112	0.277815
8.88	0.972386	0.278777	-9.4e-05	0.278871
8.89	0.975005	0.279729	-0.000113	0.279842
8.9	0.989448	0.28066	-0.000127	0.280787
8.91	1.00154	0.281756	-0.00013	0.281886
8.92	1.00074	0.282751	-0.000136	0.282887
8.93	1.00287	0.283655	-0.000129	0.283784
8.94	1.01001	0.284743	-0.00011	0.284853
8.95	1.00624	0.285847	-0.000108	0.285955
8.96	1.00068	0.286801	-0.000112	0.286913
8.97	1.00894	0.287913	-0.000112	0.288025
8.98	1.0156	0.289078	-0.000105	0.289183
8.99	1.0153	0.289985	-0.000108	0.290093
9	1.01728	0.290885	-0.000119	0.291004
9.01	1.02178	0.292024	-0.000102	0.292126
9.02	1.02897	0.293043	-9.2e-05	0.293135
9.03	1.03703	0.294047	-0.000115	0.294162
9.04	1.04232	0.295249	-0.000124	0.295373
9.05	1.04335	0.296192	-0.000119	0.296311
9.06	1.04324	0.297008	-0.00012	0.297128
9.07	1.04601	0.298038	-0.000124	0.298162
9.08	1.04846	0.298995	-0.000131	0.299126
9.09	1.05198	0.300029	-0.000132	0.300161
9.1	1.06245	0.30116	-0.000129	0.301289
9.11	1.06618	0.302103	-0.000129	0.302232
9.12	1.05902	0.303014	-0.000127	0.303141
9.13	1.05802	0.30406	-0.000122	0.304182
9.14	1.06236	0.30506	-0.000126	0.305186
9.15	1.065	0.305935	-0.000142	0.306077
9.16	1.06917	0.30699	-0.000152	0.307142
9.17	1.0732	0.30811	-0.000125	0.308235
9.18	1.07441	0.309033	-0.000115	0.309148
9.19	1.07771	0.310114	-0.00016	0.310274
9.2	1.08359	0.31123	-0.000161	0.311391
9.21	1.0856	0.31212	-0.000128	0.312248
9.22	1.08662	0.313161	-0.000141	0.313302
9.23	1.08863	0.314214	-0.000144	0.314358
9.24	1.08998	0.314968	-0.000123	0.315091
9.25	1.09559	0.315914	-0.000159	0.316073
9.26	1.09932	0.317066	-0.000183	0.317249
9.27	1.09695	0.317906	-0.000146	0.318052
9.28	1.09679	0.318766	-0.000139	0.318905
9.29	1.10264	0.319948	-0.000152	0.3201
9.3	1.11346	0.320913	-0.000158	0.321071
9.31	1.11865	0.321898	-0.000163	0.322061
9.32	1.11672	0.323111	-0.000156	0.323267
9.33	1.12205	0.323996	-0.00016	0.324156
9.34	1.12811	0.324809	-0.00016	0.324969
9.35	1.12715	0.32594	-0.000144	0.326084
9.36	1.12757	0.327	-0.000157	0.327157
9.37	1.12902	0.327931	-0.000176	0.328107
9.38	1.13258	0.329054	-0.000164	0.329218
9.39	1.14183	0.330105	-0.000152	0.330257
9.4	1.14914	0.330911	-0.000173	0.331084
9.41	1.14818	0.331959	-0.000195	0.332154
9.42	1.14856	0.333139	-0.00019	0.333329
9.43	1.15459	0.33408	-0.000153	0.334233
9.44	1.16231	0.335095	-0.000115	0.33521
9.45	1.16814	0.336199	-0.000148	0.336347
9.46	1.1707	0.337145	-0.000189	0.337334
9.47	1.17338	0.338103	-0.000172	0.338275
9.48	1.17464	0.339085	-0.000169	0.339254
9.49	1.1727	0.339928	-0.000187	0.340115
9.5	1.17427	0.340967	-0.000187	0.341154
9.51	1.18544	0.342202	-0.000175	0.342377
9.52	1.1949	0.343178	-0.000172	0.34335
9.53	1.19592	0.344187	-0.000187	0.344374
9.54	1.1964	0.345315	-0.000204	0.345519
9.55	1.19903	0.346205	-0.000198	0.346403
9.56	1.2022	0.347174	-0.000201	0.347375
9.57	1.20576	0.348416	-0.000229	0.348645
9.58	1.2087	0.349386	-0.00022	0.349606
9.59	1.20855	0.350217	-0.000178	0.350395
9.6	1.20825	0.351311	-0.000181	0.351492
9.61	1.21301	0.352296	-0.000206	0.352502
9.62	1.22059	0.353192	-0.000209	0.353401
9.63	1.22646	0.354277	-0.000184	0.354461
9.64	1.23085	0.355377	-0.000175	0.355552
9.65	1.23377	0.356341	-0.000198	0.356539
9.66	1.23797	0.357324	-0.000202	0.357526
9.67	1.2432	0.358346	-0.000195	0.358541
9.68	1.24675	0.359235	-0.000202	0.359437
9.69	1.24981	0.36021	-0.000196	0.360406
9.7	1.25302	0.361274	-0.000196	0.36147
9.71	1.26099	0.362231	-0.000216	0.362447
9.72	1.27217	0.36325	-0.000234	0.363484
9.73	1.27491	0.364323	-0.00023	0.364553
9.74	1.27593	0.36525	-0.000206	0.365456
9.75	1.28064	0.366207	-0.000217	0.366424
9.76	1.28048	0.367271	-0.000238	0.367509
9.77	1.28634	0.368268	-0.000223	0.368491
9.78	1.29828	0.369327	-0.000213	0.36954
9.79	1.29927	0.370401	-0.000224	0.370625
9.8	1.30257	0.371302	-0.000242	0.371544
9.81	1.3144	0.372286	-0.000258	0.372544
9.82	1.31792	0.373363	-0.000244	0.373607
9.83	1.31657	0.374267	-0.00022	0.374487
9.84	1.31809	0.375228	-0.000215	0.375443
9.85	1.3197	0.376305	-0.000236	0.376541
9.86	1.32583	0.377304	-0.000273	0.377577
9.87	1.33307	0.378333	-0.000259	0.378592
9.88	1.3342	0.37955	-0.000229	0.379779
9.89	1.3362	0.380701	-0.000243	0.380944
9.9	1.33983	0.381613	-0.000254	0.381867
9.91	1.34329	0.382521	-0.000243	0.382764
9.92	1.35177	0.383464	-0.00025	0.383714
9.93	1.35996	0.384372	-0.000263	0.384635
9.94	1.3613	0.385469	-0.000258	0.385727
9.95	1.36359	0.386621	-0.000278	0.386899
9.96	1.37018	0.387472	-0.000301	0.387773
9.97	1.37543	0.388463	-0.000279	0.388742
9.98	1.37982	0.38963	-0.00025	0.38988
9.99	1.38695	0.39047	-0.000255	0.390725
10	1.39415	0.391346	-0.000272	0.391618
10.01	1.39823	0.392517	-0.000274	0.392791
10.02	1.40435	0.393503	-0.000285	0.393788
10.03	1.41126	0.394429	-0.000298	0.394727
10.04	1.41216	0.395564	-0.000284	0.395848
10.05	1.41231	0.396466	-0.000275	0.396741
10.06	1.41724	0.397262	-0.000299	0.397561
10.07	1.42332	0.398328	-0.000308	0.398636
10.08	1.42793	0.399275	-0.000289	0.399564
10.09	1.43201	0.400179	-0.000296	0.400475
10.1	1.43751	0.401339	-0.00032	0.401659
10.11	1.44033	0.402407	-0.000317	0.402724
10.12	1.44538	0.403352	-0.000297	0.403649
10.13	1.45294	0.404449	-0.000296	0.404745
10.14	1.45741	0.405475	-0.000312	0.405787
10.15	1.4589	0.406341	-0.00033	0.406671
10.16	1.46045	0.407393	-0.000345	0.407738
10.17	1.46558	0.408461	-0.000336	0.408797
10.18	1.47356	0.409294	-0.000323	0.409617
10.19	1.48464	0.410295	-0.000332	0.410627
10.2	1.49253	0.411413	-0.000332	0.411745
10.21	1.49307	0.412318	-0.00032	0.412638
10.22	1.49422	0.413284	-0.000326	0.41361
10.23	1.49866	0.414345	-0.000352	0.414697
10.24	1.50025	0.415344	-0.000373	0.415717
10.25	1.49983	0.416497	-0.000365	0.416862
10.26	1.50728	0.417688	-0.000354	0.418042
10.27	1.51685	0.418632	-0.000355	0.418987
10.28	1.51684	0.419536	-0.000367	0.419903
10.29	1.51593	0.420646	-0.000375	0.421021
10.3	1.52183	0.421623	-0.000364	0.421987
10.31	1.5266	0.422556	-0.000374	0.42293
10.32	1.53067	0.423768	-0.000397	0.424165
10.33	1.53772	0.424801	-0.00039	0.425191
10.34	1.5413	0.425624	-0.000385	0.426009
10.35	1.5455	0.426699	-0.000403	0.427102
10.36	1.55271	0.427732	-0.000402	0.428134
10.37	1.55762	0.428569	-0.000412	0.428981
10.38	1.56101	0.429624	-0.000443	0.430067
10.39	1.56386	0.430768	-0.000422	0.43119
10.4	1.56836	0.431661	-0.000395	0.432056
10.41	1.57314	0.432642	-0.000419	0.433061
10.42	1.57538	0.433596	-0.000448	0.434044
10.43	1.57773	0.434364	-0.00045	0.434814
10.44	1.57937	0.435426	-0.000446	0.435872
10.45	1.58319	0.436585	-0.000446	0.437031
10.46	1.59372	0.437479	-0.000455	0.437934
10.47	1.59975	0.438465	-0.000486	0.438951
10.48	1.60102	0.439579	-0.000481	0.44006
10.49	1.60156	0.440441	-0.00046	0.440901
10.5	1.60383	0.441378	-0.000489	0.441867
10.51	1.61068	0.442516	-0.000508	0.443024
10.52	1.61704	0.443406	-0.000497	0.443903
10.53	1.62192	0.444353	-0.000508	0.444861
10.54	1.62755	0.445529	-0.000528	0.446057
10.55	1.63403	0.446471	-0.000523	0.446994
10.56	1.63625	0.447395	-0.000522	0.447917
10.57	1.63509	0.448503	-0.000533	0.449036
10.58	1.63842	0.449451	-0.000547	0.449998
10.59	1.64468	0.450398	-0.000557	0.450955
10.6	1.64472	0.451545	-0.000557	0.452102
10.61	1.64855	0.452543	-0.000568	0.453111
10.62	1.66334	0.453449	-0.000579	0.454028
10.63	1.67241	0.454598	-0.000589	0.455187
10.64	1.6729	0.455594	-0.000598	0.456192
10.65	1.67598	0.456403	-0.000592	0.456995
10.66	1.67787	0.457595	-0.000601	0.458196
10.67	1.6828	0.458706	-0.000619	0.459325
10.68	1.69551	0.459489	-0.000607	0.460096
10.69	1.70484	0.460611	-0.000603	0.461214
10.7	1.70578	0.461833	-0.000624	0.462457
10.71	1.7068	0.46271	-0.000645	0.463355
10.72	1.71297	0.463733	-0.000657	0.46439
10.73	1.71984	0.464857	-0.000664	0.465521
10.74	1.72064	0.465748	-0.000671	0.466419
10.75	1.72166	0.466795	-0.000673	0.467468
10.76	1.72642	0.467943	-0.000685	0.468628
10.77	1.72883	0.468824	-0.000704	0.469528
10.78	1.73082	0.469756	-0.000718	0.470474
10.79	1.73489	0.470835	-0.000751	0.471586
10.8	1.73798	0.471814	-0.000757	0.472571
10.81	1.74258	0.472823	-0.000722	0.473545
10.82	1.75101	0.473862	-0.00074	0.474602
10.83	1.75839	0.474653	-0.000792	0.475445
10.84	1.76226	0.475514	-0.000785	0.476299
10.85	1.76337	0.476719	-0.000777	0.477496
10.86	1.76639	0.477773	-0.000823	0.478596
10.87	1.77458	0.47862	-0.000826	0.479446
10.88	1.78018	0.479707	-0.000811	0.480518
10.89	1.78176	0.480781	-0.000854	0.481635
10.9	1.78709	0.481686	-0.000884	0.48257
10.91	1.79615	0.482775	-0.000901	0.483676
10.92	1.79981	0.48386	-0.00093	0.48479
10.93	1.80141	0.484721	-0.000934	0.485655
10.94	1.8088	0.485771	-0.00093	0.486701
10.95	1.81552	0.486932	-0.000955	0.487887
10.96	1.81955	0.487743	-0.001003	0.488746
10.97	1.82499	0.488484	-0.001031	0.489515
10.98	1.83133	0.489633	-0.001067	0.4907
10.99	1.83496	0.490827	-0.001135	0.491962
11	1.83262	0.49174	-0.001175	0.492915
11.01	1.83487	0.492774	-0.001242	0.494016
11.02	1.84642	0.493959	-0.001525	0.495484
11.03	1.85148	0.494836	-0.00212	0.496956
11.04	1.84988	0.495612	-0.003427	0.499039
11.05	1.85332	0.496731	-0.006632	0.503363
11.06	1.86423	0.49783	-0.011601	0.509431
11.07	1.87299	0.498771	-0.014537	0.513308
11.08	1.87027	0.49989	-0.014055	0.513945
11.09	1.87191	0.500935	-0.013645	0.51458
11.1	1.88182	0.50178	-0.014131	0.515911
11.11	1.88198	0.502785	-0.014035	0.51682
11.12	1.87851	0.503844	-0.013881	0.517725
11.13	1.89015	0.504728	-0.014061	0.518789
11.14	1.9014	0.505661	-0.014028	0.519689
11.15	1.89936	0.506802	-0.013947	0.520749
11.16	1.90467	0.507832	-0.014014	0.521846
11.17	1.91607	0.50878	-0.014007	0.522787
11.18	1.91985	0.509785	-0.013971	0.523756
11.19	1.92193	0.510672	-0.014006	0.524678
11.2	1.92771	0.511769	-0.014006	0.525775
11.21	1.93366	0.512977	-0.013981	0.526958
11.22	1.93498	0.513774	-0.014008	0.527782
11.23	1.93634	0.514629	-0.014022	0.528651
11.24	1.94679	0.515861	-0.014012	0.529873
11.25	1.95947	0.516908	-0.014035	0.530943
11.26	1.96422	0.517736	-0.014044	0.53178
11.27	1.96489	0.518719	-0.014019	0.532738
11.28	1.97158	0.519657	-0.01402	0.533677
11.29	1.98305	0.520498	-0.014055	0.534553
11.3	1.99036	0.521608	-0.014065	0.535673
11.31	1.99188	0.522842	-0.014041	0.536883
11.32	1.99503	0.523832	-0.014024	0.537856
11.33	2.0002	0.524743	-0.014032	0.538775
11.34	2.00559	0.525751	-0.01405	0.539801
11.35	2.01438	0.52677	-0.014072	0.540842
11.36	2.02023	0.527819	-0.014081	0.5419
11.37	2.02472	0.528894	-0.014053	0.542947
11.38	2.03096	0.529837	-0.014041	0.543878
11.39	2.03648	0.530751	-0.014076	0.544827
11.4	2.04206	0.531809	-0.014089	0.545898
11.41	2.0453	0.532796	-0.014085	0.546881
11.42	2.05087	0.533755	-0.01411	0.547865
11.43	2.05792	0.534883	-0.014129	0.549012
11.44	2.06031	0.535859	-0.014115	0.549974
11.45	2.06165	0.536792	-0.014116	0.550908
11.46	2.06335	0.537924	-0.014132	0.552056
11.47	2.0693	0.538849	-0.014128	0.552977
11.48	2.07946	0.539648	-0.014145	0.553793
11.49	2.08422	0.54079	-0.014189	0.554979
11.5	2.0868	0.541937	-0.014216	0.556153
11.51	2.09195	0.542748	-0.014236	0.556984
11.52	2.09388	0.543755	-0.014338	0.558093
11.53	2.09893	0.544894	-0.014933	0.559827
11.54	2.10719	0.545717	-0.020206	0.565923
11.55	2.10758	0.54674	-0.039996	0.586736
11.56	2.10825	0.547976	-0.06059	0.608566
11.57	2.11475	0.548915	-0.059098	0.608013
11.58	2.11954	0.549916	-0.053205	0.603121
11.59	2.12218	0.551021	-0.056818	0.607839
11.6	2.12834	0.551935	-0.0574	0.609335
11.61	2.13364	0.552893	-0.055207	0.6081
11.62	2.13819	0.553861	-0.056306	0.610167
11.63	2.14452	0.554734	-0.056749	0.611483
11.64	2.14637	0.555834	-0.055902	0.611736
11.65	2.14912	0.557023	-0.056195	0.613218
11.66	2.15793	0.557896	-0.056434	0.61433
11.67	2.16474	0.558828	-0.056142	0.61497
11.68	2.16747	0.559956	-0.05619	0.616146
11.69	2.1708	0.560801	-0.056273	0.617074
11.7	2.17654	0.561676	-0.056183	0.617859
11.71	2.18276	0.562869	-0.056222	0.619091
11.72	2.18813	0.563749	-0.056253	0.620002
11.73	2.19474	0.564526	-0.05619	0.620716
11.74	2.19988	0.565721	-0.056188	0.621909
11.75	2.20482	0.566807	-0.056213	0.62302
11.76	2.20903	0.567647	-0.056207	0.623854
11.77	2.21184	0.568732	-0.056201	0.624933
11.78	2.21629	0.569796	-0.056203	0.625999
11.79	2.21756	0.570635	-0.056187	0.626822
11.8	2.2197	0.571674	-0.056178	0.627852
11.81	2.22645	0.572795	-0.056176	0.628971
11.82	2.23073	0.573761	-0.056167	0.629928
11.83	2.23259	0.574776	-0.056183	0.630959
11.84	2.23839	0.575777	-0.056194	0.631971
11.85	2.24547	0.57666	-0.056178	0.632838
11.86	2.24431	0.577744	-0.056187	0.633931
11.87	2.24656	0.57895	-0.056208	0.635158
11.88	2.25896	0.579842	-0.056199	0.636041
11.89	2.26394	0.580792	-0.056185	0.636977
11.9	2.26268	0.581949	-0.056192	0.638141
11.91	2.26879	0.582884	-0.056191	0.639075
11.92	2.27557	0.5839	-0.056173	0.640073
11.93	2.28447	0.585087	-0.056173	0.64126
11.94	2.29564	0.586058	-0.056186	0.642244
11.95	2.29461	0.586926	-0.05618	0.643106
11.96	2.29135	0.588034	-0.056179	0.644213
11.97	2.30279	0.589067	-0.056192	0.645259
11.98	2.31301	0.589924	-0.056175	0.646099
11.99	2.31515	0.591046	-0.056154	0.6472
12	2.32171	0.59209	-0.056169	0.648259
12.01	2.32077	0.592971	-0.056187	0.649158
12.02	2.31691	0.59414	-0.056199	0.650339
12.03	2.32979	0.595139	-0.056201	0.65134
12.04	2.34377	0.595861	-0.05618	0.652041
12.05	2.34876	0.596916	-0.056169	0.653085
12.06	2.35288	0.598043	-0.056174	0.654217
12.07	2.35714	0.598891	-0.056176	0.655067
12.08	2.36149	0.59985	-0.056178	0.656028
12.09	2.36505	0.600952	-0.056175	0.657127
12.1	2.36525	0.60194	-0.056188	0.658128
12.11	2.36767	0.60289	-0.056187	0.659077
12.12	2.37836	0.603887	-0.056163	0.66005
12.13	2.38856	0.604808	-0.056193	0.661001
12.14	2.39283	0.605791	-0.056223	0.662014
12.15	2.39432	0.606836	-0.056196	0.663032
12.16	2.39677	0.607662	-0.056203	0.663865
12.17	2.40348	0.608623	-0.056223	0.664846
12.18	2.41231	0.609886	-0.056219	0.666105
12.19	2.42212	0.61083	-0.056237	0.667067
12.2	2.43041	0.611635	-0.056248	0.667883
12.21	2.42976	0.612716	-0.056236	0.668952
12.22	2.42721	0.613669	-0.056249	0.669918
12.23	2.43448	0.614603	-0.056256	0.670859
12.24	2.44114	0.615789	-0.05625	0.672039
12.25	2.44129	0.616794	-0.056265	0.673059
12.26	2.4478	0.617727	-0.056276	0.674003
12.27	2.45738	0.619002	-0.056277	0.675279
12.28	2.45892	0.620061	-0.056296	0.676357
12.29	2.46078	0.620851	-0.056311	0.677162
12.3	2.4665	0.621971	-0.05629	0.678261
12.31	2.47319	0.623052	-0.056289	0.679341
12.32	2.47982	0.623872	-0.056314	0.680186
12.33	2.48225	0.625015	-0.056323	0.681338
12.34	2.48481	0.626216	-0.056339	0.682555
12.35	2.49556	0.627027	-0.056364	0.683391
12.36	2.50795	0.627996	-0.056367	0.684363
12.37	2.51035	0.6292	-0.056368	0.685568
12.38	2.51052	0.630172	-0.05638	0.686552
12.39	2.51222	0.631114	-0.056393	0.687507
12.4	2.5109	0.632165	-0.05643	0.688595
12.41	2.51217	0.633034	-0.056622	0.689656
12.42	2.51336	0.633918	-0.05983	0.693748
12.43	2.52058	0.635045	-0.077926	0.712971
12.44	2.53967	0.636061	-0.105267	0.741328
12.45	2.55135	0.636986	-0.110156	0.747142
12.46	2.54634	0.638073	-0.101403	0.739476
12.47	2.54506	0.639038	-0.103662	0.7427
12.48	2.55546	0.639883	-0.106326	0.746209
12.49	2.56699	0.640851	-0.103541	0.744392
12.5	2.57178	0.641785	-0.103934	0.745719
12.51	2.56963	0.642768	-0.105134	0.747902
12.52	2.57496	0.64389	-0.104181	0.748071
12.53	2.59383	0.644884	-0.104154	0.749038
12.54	2.60683	0.645885	-0.104619	0.750504
12.55	2.60707	0.646963	-0.10432	0.751283
12.56	2.60601	0.647834	-0.104286	0.75212
12.57	2.61299	0.648667	-0.104452	0.753119
12.58	2.62466	0.649778	-0.104341	0.754119
12.59	2.6264	0.6509	-0.104325	0.755225
12.6	2.62946	0.651747	-0.104398	0.756145
12.61	2.64406	0.65272	-0.104342	0.757062
12.62	2.65103	0.653952	-0.104322	0.758274
12.63	2.64733	0.654933	-0.104354	0.759287
12.64	2.65378	0.655841	-0.104337	0.760178
12.65	2.6663	0.656997	-0.10433	0.761327
12.66	2.67	0.657992	-0.104344	0.762336
12.67	2.67355	0.658935	-0.104333	0.763268
12.68	2.68127	0.660179	-0.104326	0.764505
12.69	2.68945	0.661206	-0.10433	0.765536
12.7	2.69649	0.662033	-0.104297	0.76633
12.71	2.70153	0.663149	-0.10429	0.767439
12.72	2.70353	0.664167	-0.104316	0.768483
12.73	2.70014	0.665042	-0.104298	0.76934
12.74	2.69942	0.666123	-0.104283	0.770406
12.75	2.70348	0.667102	-0.104312	0.771414
12.76	2.70899	0.668023	-0.104318	0.772341
12.77	2.71546	0.669171	-0.104307	0.773478
12.78	2.72138	0.670163	-0.104305	0.774468
12.79	2.7249	0.671005	-0.104282	0.775287
12.8	2.72928	0.672126	-0.10426	0.776386
12.81	2.74201	0.673155	-0.104269	0.777424
12.82	2.75664	0.673919	-0.104284	0.778203
12.83	2.76037	0.674914	-0.104275	0.779189
12.84	2.76424	0.676033	-0.104269	0.780302
12.85	2.77332	0.676872	-0.104294	0.781166
12.86	2.77255	0.67778	-0.104287	0.782067
12.87	2.76926	0.678976	-0.104261	0.783237
12.88	2.77459	0.679954	-0.104265	0.784219
12.89	2.78001	0.680776	-0.104265	0.785041
12.9	2.78715	0.681834	-0.104246	0.78608
12.91	2.79638	0.682815	-0.104249	0.787064
12.92	2.80042	0.683812	-0.104273	0.788085
12.93	2.80252	0.68496	-0.104274	0.789234
12.94	2.81097	0.685869	-0.104257	0.790126
12.95	2.82904	0.68675	-0.104254	0.791004
12.96	2.83498	0.687848	-0.104264	0.792112
12.97	2.82694	0.688793	-0.104286	0.793079
12.98	2.8233	0.689663	-0.104292	0.793955
12.99	2.82529	0.690775	-0.104288	0.795063
13	2.83465	0.691885	-0.104289	0.796174
13.01	2.8502	0.692903	-0.104285	0.797188
13.02	2.85943	0.694063	-0.104297	0.79836
13.03	2.86228	0.695146	-0.104303	0.799449
13.04	2.86668	0.696007	-0.104294	0.800301
13.05	2.86761	0.697038	-0.104299	0.801337
13.06	2.86886	0.698087	-0.10431	0.802397
13.07	2.87803	0.699024	-0.104317	0.803341
13.08	2.88681	0.700158	-0.104326	0.804484
13.09	2.89031	0.701242	-0.10433	0.805572
13.1	2.89676	0.70206	-0.104329	0.806389
13.11	2.90779	0.703006	-0.104331	0.807337
13.12	2.91025	0.704144	-0.104356	0.8085
13.13	2.90936	0.705103	-0.104379	0.809482
13.14	2.91554	0.706089	-0.10436	0.810449
13.15	2.92227	0.70723	-0.104345	0.811575
13.16	2.92525	0.708109	-0.104357	0.812466
13.17	2.92654	0.708973	-0.104357	0.81333
13.18	2.93437	0.710092	-0.104369	0.814461
13.19	2.94678	0.711034	-0.104388	0.815422
13.2	2.94935	0.711889	-0.104379	0.816268
13.21	2.95017	0.713019	-0.104384	0.817403
13.22	2.96148	0.714132	-0.104401	0.818533
13.23	2.96967	0.714965	-0.10441	0.819375
13.24	2.97142	0.715947	-0.104492	0.820439
13.25	2.97936	0.71713	-0.106541	0.823671
13.26	2.99012	0.718037	-0.120775	0.838812
13.27	2.99398	0.718989	-0.14571	0.864699
13.28	2.99488	0.72006	-0.152542	0.872602
13.29	2.99889	0.72093	-0.144445	0.865375
13.3	3.00562	0.721976	-0.145553	0.867529
13.31	3.00745	0.72304	-0.148537	0.871577
13.32	3.00697	0.723861	-0.146124	0.869985
13.33	3.0157	0.72489	-0.146121	0.871011
13.34	3.02392	0.726019	-0.147361	0.87338
13.35	3.02527	0.726905	-0.146579	0.873484
13.36	3.03212	0.727934	-0.146435	0.874369
13.37	3.04328	0.729027	-0.146891	0.875918
13.38	3.04854	0.729896	-0.146654	0.87655
13.39	3.05495	0.730917	-0.146578	0.877495
13.4	3.06086	0.732056	-0.146729	0.878785
13.41	3.05678	0.73295	-0.146645	0.879595
13.42	3.05433	0.733902	-0.146621	0.880523
13.43	3.06149	0.735005	-0.146683	0.881688
13.44	3.07382	0.735996	-0.14662	0.882616
13.45	3.08282	0.737	-0.146578	0.883578
13.46	3.08676	0.738059	-0.14662	0.884679
13.47	3.09216	0.738967	-0.146644	0.885611
13.48	3.0953	0.739916	-0.146635	0.886551
13.49	3.09855	0.741019	-0.146617	0.887636
13.5	3.10675	0.742067	-0.146602	0.888669
13.51	3.11228	0.742993	-0.146602	0.889595
13.52	3.11705	0.744064	-0.146604	0.890668
13.53	3.12338	0.745175	-0.146594	0.891769
13.54	3.12369	0.745955	-0.146597	0.892552
13.55	3.12168	0.746868	-0.146617	0.893485
13.56	3.12701	0.74801	-0.146611	0.894621
13.57	3.13838	0.749033	-0.146583	0.895616
13.58	3.14622	0.750038	-0.146587	0.896625
13.59	3.14899	0.751031	-0.146599	0.89763
13.6	3.1538	0.752039	-0.146587	0.898626
13.61	3.16601	0.753172	-0.146584	0.899756
13.62	3.17539	0.754153	-0.146596	0.900749
13.63	3.1751	0.755021	-0.146592	0.901613
13.64	3.18164	0.756031	-0.146579	0.90261
13.65	3.19442	0.757149	-0.146572	0.903721
13.66	3.1953	0.75808	-0.146573	0.904653
13.67	3.19592	0.758953	-0.146581	0.905534
13.68	3.2064	0.760174	-0.146578	0.906752
13.69	3.21038	0.76126	-0.14657	0.90783
13.7	3.21068	0.762074	-0.146574	0.908648
13.71	3.22444	0.763179	-0.14658	0.909759
13.72	3.23796	0.764265	-0.146588	0.910853
13.73	3.23846	0.765149	-0.146585	0.911734
13.74	3.23756	0.766171	-0.146565	0.912736
13.75	3.24139	0.767128	-0.146559	0.913687
13.76	3.24872	0.767957	-0.146578	0.914535
13.77	3.25643	0.768951	-0.14658	0.915531
13.78	3.2585	0.770028	-0.146562	0.91659
13.79	3.2596	0.771029	-0.146566	0.917595
13.8	3.2662	0.772107	-0.146578	0.918685
13.81	3.27634	0.773116	-0.146573	0.919689
13.82	3.28424	0.77402	-0.146578	0.920598
13.83	3.28649	0.775069	-0.14658	0.921649
13.84	3.28822	0.776084	-0.146557	0.922641
13.85	3.28995	0.776962	-0.146555	0.923517
13.86	3.2955	0.777985	-0.14657	0.924555
13.87	3.30715	0.779111	-0.146572	0.925683
13.88	3.313	0.780035	-0.146586	0.926621
13.89	3.31503	0.780972	-0.146594	0.927566
13.9	3.32076	0.782088	-0.146582	0.92867
13.91	3.32378	0.782974	-0.146579	0.929553
13.92	3.32462	0.783821	-0.146582	0.930403
13.93	3.33048	0.784979	-0.146581	0.93156
13.94	3.33602	0.786108	-0.1466	0.932708
13.95	3.34159	0.78712	-0.146616	0.933736
13.96	3.34677	0.788231	-0.146603	0.934834
13.97	3.3504	0.789225	-0.146578	0.935803
13.98	3.35609	0.790159	-0.146592	0.936751
13.99	3.3593	0.791163	-0.146628	0.937791
14	3.36376	0.792114	-0.146622	0.938736
14.01	3.37135	0.793057	-0.146619	0.939676
14.02	3.37414	0.794134	-0.146635	0.940769
14.03	3.37707	0.795223	-0.146624	0.941847
14.04	3.38464	0.796108	-0.146624	0.942732
14.05	3.38824	0.797098	-0.146639	0.943737
14.06	3.38623	0.798217	-0.146631	0.944848
14.07	3.38677	0.799088	-0.146627	0.945715
14.08	3.39423	0.800071	-0.146647	0.946718
14.09	3.40168	0.80118	-0.146664	0.947844
14.1	3.40202	0.802003	-0.146655	0.948658
14.11	3.40308	0.802976	-0.146649	0.949625
14.12	3.41563	0.804172	-0.14667	0.950842
14.13	3.42967	0.805078	-0.146673	0.951751
14.14	3.42998	0.805987	-0.146654	0.952641
14.15	3.42922	0.807105	-0.146652	0.953757
14.16	3.43526	0.807981	-0.146675	0.954656
14.17	3.43809	0.808852	-0.146683	0.955535
14.18	3.43615	0.81008	-0.146678	0.956758
14.19	3.43875	0.811065	-0.146697	0.957762
14.2	3.4487	0.811877	-0.146704	0.958581
14.21	3.45372	0.812982	-0.146707	0.959689
14.22	3.45431	0.813971	-0.146765	0.960736
14.23	3.46287	0.814848	-0.148446	0.963294
14.24	3.47358	0.81596	-0.163051	0.979011
14.25	3.47767	0.816962	-0.193148	1.01011
14.26	3.48165	0.817876	-0.204872	1.02275
14.27	3.48835	0.819124	-0.195274	1.0144
14.28	3.49689	0.820305	-0.195159	1.01546
14.29	3.50206	0.821165	-0.199458	1.02062
14.3	3.50474	0.822214	-0.196821	1.01903
14.31	3.51439	0.823311	-0.196275	1.01959
14.32	3.52406	0.824174	-0.197982	1.02216
14.33	3.5286	0.825205	-0.197205	1.02241
14.34	3.53598	0.826268	-0.196824	1.02309
14.35	3.54155	0.827137	-0.197408	1.02455
14.36	3.54165	0.828158	-0.197199	1.02536
14.37	3.54509	0.829258	-0.197055	1.02631
14.38	3.54857	0.830238	-0.197237	1.02747
14.39	3.55052	0.831276	-0.197146	1.02842
14.4	3.55458	0.832414	-0.197094	1.02951
14.41	3.5553	0.833369	-0.197177	1.03055
14.42	3.55828	0.834236	-0.197133	1.03137
14.43	3.56956	0.83523	-0.197111	1.03234
14.44	3.57969	0.83616	-0.197156	1.03332
14.45	3.5809	0.837099	-0.197145	1.03424
14.46	3.58067	0.838235	-0.197129	1.03536
14.47	3.5887	0.839222	-0.197126	1.03635
14.48	3.59407	0.840098	-0.197116	1.03721
14.49	3.5939	0.841074	-0.197128	1.0382
14.5	3.60301	0.841954	-0.197122	1.03908
14.51	3.61225	0.842901	-0.197091	1.03999
14.52	3.61432	0.844061	-0.197105	1.04117
14.53	3.62119	0.845135	-0.197121	1.04226
14.54	3.62617	0.845983	-0.197082	1.04307
14.55	3.62481	0.846932	-0.197058	1.04399
14.56	3.62969	0.84796	-0.197101	1.04506
14.57	3.63719	0.848821	-0.197128	1.04595
14.58	3.63677	0.849803	-0.1971	1.0469
14.59	3.6412	0.850886	-0.197081	1.04797
14.6	3.65108	0.851862	-0.197085	1.04895
14.61	3.65368	0.852977	-0.197069	1.05005
14.62	3.65814	0.854134	-0.197069	1.0512
14.63	3.66885	0.855075	-0.197075	1.05215
14.64	3.67181	0.856068	-0.197057	1.05313
14.65	3.66995	0.85715	-0.197054	1.0542
14.66	3.67696	0.858128	-0.197047	1.05517
14.67	3.68751	0.859119	-0.197039	1.05616
14.68	3.69122	0.860213	-0.197051	1.05726
14.69	3.68919	0.86125	-0.197058	1.05831
14.7	3.69299	0.862194	-0.197047	1.05924
14.71	3.70083	0.863314	-0.197033	1.06035
14.72	3.70604	0.864448	-0.197029	1.06148
14.73	3.71117	0.865345	-0.197035	1.06238
14.74	3.71584	0.866259	-0.197043	1.0633
14.75	3.71802	0.867277	-0.197032	1.06431
14.76	3.71929	0.868291	-0.197026	1.06532
14.77	3.72452	0.869395	-0.19704	1.06643
14.78	3.73067	0.870474	-0.197048	1.06752
14.79	3.72941	0.871291	-0.197029	1.06832
14.8	3.72785	0.872232	-0.197014	1.06925
14.81	3.73382	0.873354	-0.19702	1.07037
14.82	3.73881	0.874292	-0.197026	1.07132
14.83	3.74487	0.875263	-0.197027	1.07229
14.84	3.75589	0.876312	-0.197023	1.07333
14.85	3.7626	0.8772	-0.197015	1.07421
14.86	3.76536	0.878154	-0.197021	1.07517
14.87	3.76387	0.879229	-0.19703	1.07626
14.88	3.76002	0.88016	-0.197032	1.07719
14.89	3.7669	0.881128	-0.197039	1.07817
14.9	3.77746	0.882202	-0.197029	1.07923
14.91	3.7789	0.883095	-0.197017	1.08011
14.92	3.78075	0.884008	-0.197018	1.08103
14.93	3.78622	0.885162	-0.197029	1.08219
14.94	3.79117	0.886157	-0.19704	1.0832
14.95	3.79746	0.887025	-0.197036	1.08406
14.96	3.80576	0.888064	-0.197032	1.0851
14.97	3.81463	0.889005	-0.197031	1.08604
14.98	3.82005	0.889941	-0.197024	1.08697
14.99	3.81919	0.89109	-0.197031	1.08812
15	3.823	0.892081	-0.197023	1.0891
15.01	3.82792	0.893002	-0.196991	1.08999
15.02	3.82436	0.894095	-0.197006	1.0911
15.03	3.82532	0.895204	-0.197036	1.09224
15.04	3.83075	0.896215	-0.197026	1.09324
15.05	3.83679	0.897196	-0.197028	1.09422
15.06	3.84911	0.898181	-0.197049	1.09523
15.07	3.85634	0.899174	-0.197037	1.09621
15.08	3.85753	0.900199	-0.19702	1.09722
15.09	3.86833	0.901274	-0.197036	1.09831
15.1	3.87752	0.902286	-0.19705	1.09934
15.11	3.8816	0.903229	-0.197053	1.10028
15.12	3.89413	0.90421	-0.197048	1.10126
15.13	3.90461	0.90518	-0.197034	1.10221
15.14	3.90713	0.90623	-0.197049	1.10328
15.15	3.90949	0.907295	-0.197067	1.10436
15.16	3.91136	0.908176	-0.197058	1.10523
15.17	3.91479	0.90915	-0.197059	1.10621
15.18	3.92046	0.910185	-0.197075	1.10726
15.19	3.92638	0.911139	-0.197065	1.1082
15.2	3.93389	0.912249	-0.197048	1.1093
15.21	3.93844	0.913322	-0.197062	1.11038
15.22	3.94159	0.914267	-0.197078	1.11135
15.23	3.94509	0.91523	-0.197078	1.11231
15.24	3.94632	0.916193	-0.197095	1.11329
15.25	3.94924	0.917177	-0.197104	1.11428
15.26	3.95392	0.918201	-0.197087	1.11529
15.27	3.95928	0.919272	-0.197077	1.11635
15.28	3.96871	0.92024	-0.197082	1.11732
15.29	3.97815	0.92112	-0.197093	1.11821
15.3	3.98387	0.92216	-0.197121	1.11928
15.31	3.98809	0.923195	-0.197139	1.12033
15.32	3.98839	0.924139	-0.197119	1.12126
15.33	3.98625	0.925162	-0.197117	1.12228
15.34	3.99152	0.926113	-0.197139	1.12325
15.35	4.00008	0.926925	-0.197155	1.12408
15.36	3.99724	0.927964	-0.19717	1.12513
15.37	3.9934	0.929128	-0.197194	1.12632
15.38	4.00289	0.929989	-0.197351	1.12734
15.39	4.01156	0.930938	-0.202075	1.13301
15.4	4.01412	0.932178	-0.225948	1.15813
15.41	4.02073	0.933098	-0.255605	1.1887
15.42	4.02832	0.934028	-0.256275	1.1903
15.43	4.03047	0.935324	-0.247108	1.18243
15.44	4.03036	0.936301	-0.251372	1.18767
15.45	4.03944	0.937081	-0.253066	1.19015
15.46	4.05216	0.938267	-0.24986	1.18813
15.47	4.05384	0.939373	-0.251012	1.19039
15.48	4.05357	0.940175	-0.251941	1.19212
15.49	4.0573	0.94121	-0.250795	1.192
15.5	4.05612	0.942298	-0.251036	1.19333
15.51	4.05853	0.943248	-0.251401	1.19465
15.52	4.071	0.944297	-0.251021	1.19532
15.53	4.08111	0.945225	-0.251084	1.19631
15.54	4.08427	0.946128	-0.25122	1.19735
15.55	4.08791	0.947277	-0.251094	1.19837
15.56	4.09475	0.948319	-0.251143	1.19946
15.57	4.09732	0.949197	-0.251186	1.20038
15.58	4.0981	0.950258	-0.251071	1.20133
15.59	4.10291	0.951406	-0.251069	1.20247
15.6	4.10442	0.952296	-0.251126	1.20342
15.61	4.10604	0.953266	-0.251117	1.20438
15.62	4.11417	0.954483	-0.251106	1.20559
15.63	4.11862	0.955376	-0.251102	1.20648
15.64	4.12186	0.956186	-0.251093	1.20728
15.65	4.12999	0.957427	-0.251079	1.20851
15.66	4.13283	0.958476	-0.251072	1.20955
15.67	4.1329	0.959205	-0.251073	1.21028
15.68	4.14436	0.96025	-0.251076	1.21133
15.69	4.15546	0.96134	-0.25108	1.21242
15.7	4.15583	0.962191	-0.25106	1.21325
15.71	4.15868	0.963208	-0.251052	1.21426
15.72	4.16367	0.964247	-0.25107	1.21532
15.73	4.16873	0.965241	-0.251075	1.21632
15.74	4.18256	0.966368	-0.251069	1.21744
15.75	4.19291	0.967315	-0.251064	1.21838
15.76	4.19021	0.968145	-0.251042	1.21919
15.77	4.1898	0.969218	-0.251015	1.22023
15.78	4.19445	0.970262	-0.251028	1.22129
15.79	4.19647	0.971044	-0.251052	1.2221
15.8	4.19949	0.972006	-0.251041	1.22305
15.81	4.20522	0.973193	-0.251022	1.22421
15.82	4.21075	0.97411	-0.251018	1.22513
15.83	4.2188	0.975083	-0.251018	1.2261
15.84	4.22693	0.976261	-0.251022	1.22728
15.85	4.22775	0.977149	-0.251021	1.22817
15.86	4.23094	0.978095	-0.251004	1.2291
15.87	4.24088	0.979266	-0.251	1.23027
15.88	4.2453	0.980224	-0.251005	1.23123
15.89	4.24213	0.981268	-0.250998	1.23227
15.9	4.24285	0.982368	-0.251002	1.23337
15.91	4.25271	0.983274	-0.251016	1.23429
15.92	4.25762	0.984263	-0.25102	1.23528
15.93	4.25468	0.985373	-0.251002	1.23637
15.94	4.26061	0.986355	-0.250979	1.23733
15.95	4.26963	0.987363	-0.25097	1.23833
15.96	4.27198	0.988446	-0.250983	1.23943
15.97	4.27419	0.989379	-0.250992	1.24037
15.98	4.2837	0.990298	-0.250979	1.24128
15.99	4.29584	0.991376	-0.250968	1.24234
16	4.30037	0.992384	-0.25098	1.24336
16.01	4.29413	0.993277	-0.25099	1.24427
16.02	4.28829	0.994329	-0.250978	1.24531
16.03	4.29553	0.995436	-0.250968	1.2464
16.04	4.30694	0.99642	-0.250979	1.2474
16.05	4.31311	0.997435	-0.250994	1.24843
16.06	4.31699	0.998376	-0.251001	1.24938
16.07	4.32247	0.999246	-0.250985	1.25023
16.08	4.3255	1.00042	-0.250974	1.2514
16.09	4.32568	1.0016	-0.250977	1.25258
16.1	4.33214	1.00241	-0.250969	1.25338
16.11	4.33899	1.00336	-0.250972	1.25434
16.12	4.34205	1.00446	-0.250975	1.25543
16.13	4.34508	1.00527	-0.250964	1.25624
16.14	4.3451	1.00624	-0.250957	1.2572
16.15	4.35	1.00741	-0.250957	1.25837
16.16	4.36191	1.00829	-0.250976	1.25927
16.17	4.36748	1.00914	-0.250984	1.26012
16.18	4.36527	1.01023	-0.250971	1.2612
16.19	4.36655	1.01123	-0.250975	1.2622
16.2	4.37609	1.01209	-0.250979	1.26307
16.21	4.38431	1.01309	-0.250975	1.26406
16.22	4.38756	1.0141	-0.250978	1.26508
16.23	4.39398	1.01507	-0.250964	1.26604
16.24	4.40012	1.01616	-0.250969	1.26713
16.25	4.40262	1.01723	-0.250998	1.26822
16.26	4.40876	1.01819	-0.251012	1.2692
16.27	4.41446	1.01915	-0.251026	1.27018
16.28	4.41009	1.02007	-0.251012	1.27109
16.29	4.40862	1.02105	-0.25098	1.27203
16.3	4.42095	1.02225	-0.25098	1.27323
16.31	4.4351	1.02338	-0.251001	1.27438
16.32	4.44081	1.02432	-0.251004	1.27533
16.33	4.44229	1.0254	-0.250995	1.27639
16.34	4.44689	1.02652	-0.251006	1.27753
16.35	4.44968	1.02737	-0.251027	1.2784
16.36	4.44883	1.02824	-0.251017	1.27926
16.37	4.45546	1.02935	-0.251005	1.28036
16.38	4.4639	1.03043	-0.251023	1.28145
16.39	4.46457	1.0315	-0.251037	1.28253
16.4	4.46805	1.03266	-0.251042	1.2837
16.41	4.47573	1.03366	-0.251051	1.28471
16.42	4.48381	1.03455	-0.251042	1.2856
16.43	4.49314	1.03559	-0.251038	1.28663
16.44	4.49708	1.03655	-0.251063	1.28761
16.45	4.49843	1.03745	-0.251086	1.28853
16.46	4.50324	1.03852	-0.251088	1.2896
16.47	4.50578	1.03948	-0.251068	1.29055
16.48	4.51056	1.04031	-0.251054	1.29136
16.49	4.51982	1.04137	-0.251074	1.29244
16.5	4.52402	1.04242	-0.25109	1.29351
16.51	4.52663	1.04331	-0.251076	1.29439
16.52	4.5324	1.04438	-0.251065	1.29544
16.53	4.53603	1.04539	-0.251085	1.29647
16.54	4.53767	1.04622	-0.251101	1.29732
16.55	4.53795	1.04719	-0.251096	1.29829
16.56	4.53441	1.04827	-0.251106	1.29937
16.57	4.53735	1.04916	-0.251116	1.30027
16.58	4.54774	1.05007	-0.251123	1.30119
16.59	4.5522	1.05104	-0.251134	1.30217
16.6	4.55616	1.05194	-0.251108	1.30305
16.61	4.56289	1.053	-0.251078	1.30408
16.62	4.56525	1.05412	-0.251091	1.30521
16.63	4.56741	1.05501	-0.251119	1.30613
16.64	4.57037	1.05598	-0.251134	1.30711
16.65	4.57275	1.05717	-0.251156	1.30833
16.66	4.57543	1.05816	-0.251177	1.30934
16.67	4.57939	1.0591	-0.251796	1.31089
16.68	4.58523	1.06035	-0.260998	1.32135
16.69	4.59115	1.06144	-0.288769	1.35021
16.7	4.59791	1.06227	-0.308416	1.37069
16.71	4.60041	1.06326	-0.301519	1.36478
16.72	4.60048	1.06421	-0.297459	1.36166
16.73	4.60252	1.06512	-0.302577	1.3677
16.74	4.60826	1.06625	-0.301367	1.36761
16.75	4.61355	1.06729	-0.299518	1.3668
16.76	4.61268	1.06825	-0.301306	1.36955
16.77	4.61537	1.06941	-0.301137	1.37055
16.78	4.62537	1.07053	-0.300344	1.37088
16.79	4.63272	1.07138	-0.300897	1.37228
16.8	4.63514	1.07237	-0.300884	1.37325
16.81	4.63782	1.07347	-0.300588	1.37405
16.82	4.64351	1.07434	-0.300778	1.37512
16.83	4.64635	1.07534	-0.300783	1.37612
16.84	4.64346	1.07637	-0.300679	1.37705
16.85	4.64564	1.07721	-0.300783	1.37799
16.86	4.65787	1.07835	-0.300777	1.37912
16.87	4.66609	1.07949	-0.300691	1.38018
16.88	4.66326	1.08033	-0.300724	1.38105
16.89	4.66614	1.08125	-0.300753	1.382
16.9	4.67738	1.08235	-0.300733	1.38308
16.91	4.68108	1.08329	-0.300726	1.38402
16.92	4.68318	1.08423	-0.300728	1.38496
16.93	4.69218	1.08538	-0.300732	1.38612
16.94	4.69395	1.08628	-0.300712	1.38699
16.95	4.69363	1.08708	-0.300678	1.38776
16.96	4.70001	1.08823	-0.300698	1.38892
16.97	4.70218	1.08915	-0.300715	1.38986
16.98	4.70472	1.08991	-0.300671	1.39058
16.99	4.71351	1.09108	-0.300646	1.39173
17	4.71781	1.09213	-0.300674	1.3928
17.01	4.72131	1.09296	-0.300693	1.39365
17.02	4.72731	1.09414	-0.300675	1.39481
17.03	4.72987	1.09532	-0.300656	1.39598
17.04	4.73152	1.09615	-0.300651	1.3968
17.05	4.73687	1.09714	-0.300653	1.39779
17.06	4.74121	1.09828	-0.300655	1.39894
17.07	4.74225	1.09915	-0.300652	1.3998
17.08	4.75082	1.10017	-0.300653	1.40083
17.09	4.76191	1.1013	-0.300663	1.40196
17.1	4.76642	1.10216	-0.300652	1.40281
17.11	4.77634	1.10327	-0.300643	1.40391
17.12	4.78908	1.10447	-0.300654	1.40513
17.13	4.79008	1.10533	-0.300647	1.40598
17.14	4.78249	1.10624	-0.300633	1.40688
17.15	4.78123	1.10735	-0.300643	1.40799
17.16	4.78916	1.10837	-0.300636	1.40901
17.17	4.79796	1.10931	-0.30062	1.40993
17.18	4.8076	1.1104	-0.300645	1.41104
17.19	4.81222	1.11138	-0.300649	1.41203
17.2	4.81318	1.11227	-0.300623	1.4129
17.21	4.82047	1.11335	-0.300636	1.41398
17.22	4.8223	1.11432	-0.300635	1.41495
17.23	4.82018	1.11527	-0.300597	1.41587
17.24	4.82751	1.11647	-0.300604	1.41707
17.25	4.83445	1.11748	-0.300634	1.41812
17.26	4.83866	1.11822	-0.300633	1.41885
17.27	4.84355	1.11931	-0.300621	1.41993
17.28	4.8453	1.12041	-0.300606	1.42102
17.29	4.8518	1.12118	-0.300616	1.4218
17.3	4.86292	1.12218	-0.300641	1.42282
17.31	4.86691	1.12333	-0.300642	1.42398
17.32	4.86049	1.12427	-0.300636	1.4249
17.33	4.85668	1.12518	-0.300626	1.42581
17.34	4.86648	1.12618	-0.3006	1.42678
17.35	4.87829	1.12717	-0.30059	1.42776
17.36	4.87979	1.12814	-0.300616	1.42876
17.37	4.88327	1.12909	-0.300632	1.42972
17.38	4.89496	1.13013	-0.300625	1.43076
17.39	4.89852	1.13119	-0.300616	1.4318
17.4	4.89459	1.13221	-0.300607	1.43281
17.41	4.89721	1.13317	-0.300638	1.43381
17.42	4.904	1.13423	-0.300668	1.4349
17.43	4.90813	1.13548	-0.300628	1.4361
17.44	4.91305	1.13638	-0.300601	1.43698
17.45	4.91811	1.13711	-0.300621	1.43773
17.46	4.92152	1.13824	-0.300602	1.43885
17.47	4.92826	1.13932	-0.300572	1.43989
17.48	4.93459	1.14018	-0.300606	1.44078
17.49	4.93294	1.14131	-0.300637	1.44195
17.5	4.93227	1.1424	-0.30063	1.44303
17.51	4.93928	1.14328	-0.300628	1.44391
17.52	4.94952	1.14434	-0.300624	1.44496
17.53	4.95697	1.14535	-0.300635	1.44599
17.54	4.9571	1.14616	-0.300647	1.44681
17.55	4.95499	1.14711	-0.300635	1.44774
17.56	4.95954	1.14819	-0.300632	1.44882
17.57	4.96688	1.14914	-0.300635	1.44977
17.58	4.97348	1.15025	-0.300644	1.45089
17.59	4.97828	1.15141	-0.300661	1.45207
17.6	4.98045	1.15236	-0.30065	1.45301
17.61	4.98468	1.15336	-0.300649	1.45401
17.62	4.99187	1.15431	-0.300669	1.45498
17.63	4.99785	1.15512	-0.300664	1.45579
17.64	5.00115	1.1562	-0.300656	1.45685
17.65	5.00079	1.15744	-0.300676	1.45811
17.66	5.00165	1.1584	-0.300684	1.45908
17.67	5.00687	1.15932	-0.30067	1.45999
17.68	5.01173	1.16044	-0.300678	1.46112
17.69	5.02076	1.16138	-0.300686	1.46207
17.7	5.03355	1.16227	-0.300669	1.46294
17.71	5.0317	1.16335	-0.300666	1.46401
17.72	5.0275	1.1643	-0.300686	1.46498
17.73	5.03747	1.16527	-0.300709	1.46598
17.74	5.04572	1.16643	-0.300702	1.46713
17.75	5.05441	1.16738	-0.300668	1.46805
17.76	5.06223	1.16823	-0.300664	1.4689
17.77	5.05793	1.1693	-0.300692	1.46999
17.78	5.05655	1.17032	-0.300707	1.47102
17.79	5.0677	1.17117	-0.300707	1.47188
17.8	5.07141	1.17219	-0.300708	1.4729
17.81	5.0691	1.17336	-0.300704	1.47406
17.82	5.07764	1.17434	-0.300693	1.47504
17.83	5.08558	1.17531	-0.300704	1.47602
17.84	5.08616	1.17638	-0.300724	1.4771
17.85	5.08668	1.17735	-0.300732	1.47808
17.86	5.09115	1.17834	-0.300754	1.47909
17.87	5.10102	1.17937	-0.300778	1.48015
17.88	5.10816	1.1803	-0.300769	1.48106
17.89	5.10566	1.18129	-0.300767	1.48206
17.9	5.10491	1.18235	-0.301577	1.48392
17.91	5.1151	1.18323	-0.312202	1.49543
17.92	5.12344	1.18409	-0.342267	1.52635
17.93	5.12422	1.1851	-0.361851	1.54695
17.94	5.13195	1.18607	-0.353837	1.53991
17.95	5.14519	1.18705	-0.350187	1.53724
17.96	5.14946	1.18819	-0.355595	1.54379
17.97	5.14851	1.18923	-0.354029	1.54326
17.98	5.14985	1.19009	-0.352274	1.54236
17.99	5.15199	1.19106	-0.354203	1.54526
18	5.14959	1.19215	-0.353893	1.54604
18.01	5.1487	1.19319	-0.353102	1.54629
18.02	5.15517	1.19418	-0.353739	1.54792
18.03	5.15861	1.19521	-0.353706	1.54891
18.04	5.15885	1.19621	-0.353415	1.54963
18.05	5.16664	1.1973	-0.353639	1.55094
18.06	5.17477	1.19831	-0.353618	1.55193
18.07	5.17528	1.19918	-0.353506	1.55268
18.08	5.17266	1.20026	-0.353607	1.55386
18.09	5.1758	1.20132	-0.353573	1.55489
18.1	5.18502	1.20222	-0.353491	1.55571
18.11	5.19065	1.20335	-0.353549	1.5569
18.12	5.19328	1.20443	-0.353572	1.55801
18.13	5.19817	1.20521	-0.353538	1.55875
18.14	5.2015	1.20617	-0.353527	1.5597
18.15	5.2044	1.20724	-0.35353	1.56077
18.16	5.20868	1.20815	-0.353533	1.56169
18.17	5.20933	1.2092	-0.353519	1.56272
18.18	5.20624	1.2104	-0.3535	1.5639
18.19	5.20297	1.21132	-0.353505	1.56483
18.2	5.2057	1.21217	-0.353523	1.56569
18.21	5.21251	1.21337	-0.353506	1.56688
18.22	5.21773	1.21443	-0.35348	1.56791
18.23	5.2225	1.21528	-0.353492	1.56877
18.24	5.22744	1.21639	-0.353506	1.56989
18.25	5.23265	1.21742	-0.353493	1.57092
18.26	5.23891	1.21827	-0.353496	1.57177
18.27	5.24396	1.2194	-0.35351	1.57291
18.28	5.25096	1.22052	-0.353496	1.57402
18.29	5.25742	1.22141	-0.353487	1.5749
18.3	5.25936	1.2224	-0.35349	1.57589
18.31	5.26104	1.2234	-0.353479	1.57687
18.32	5.26632	1.2243	-0.353475	1.57778
18.33	5.27224	1.22533	-0.353478	1.57881
18.34	5.27402	1.22642	-0.35345	1.57987
18.35	5.27631	1.22739	-0.35344	1.58083
18.36	5.28071	1.22829	-0.353465	1.58175
18.37	5.27974	1.22925	-0.353471	1.58273
18.38	5.2831	1.23025	-0.353452	1.5837
18.39	5.29402	1.2313	-0.35344	1.58474
18.4	5.29864	1.23247	-0.353458	1.58592
18.41	5.3019	1.23337	-0.353465	1.58683
18.42	5.31191	1.23424	-0.353445	1.58769
18.43	5.31818	1.23547	-0.353451	1.58892
18.44	5.31256	1.2365	-0.353459	1.58995
18.45	5.30937	1.23741	-0.353438	1.59085
18.46	5.3162	1.23858	-0.353428	1.59201
18.47	5.32031	1.23954	-0.353442	1.59299
18.48	5.31982	1.24039	-0.353444	1.59384
18.49	5.3268	1.24144	-0.35341	1.59485
18.5	5.33605	1.24243	-0.3534	1.59583
18.51	5.33892	1.24334	-0.353418	1.59676
18.52	5.34092	1.24443	-0.353417	1.59785
18.53	5.34574	1.24548	-0.353428	1.5989
18.54	5.34754	1.24628	-0.353426	1.5997
18.55	5.35075	1.24731	-0.35341	1.60072
18.56	5.36176	1.2485	-0.353423	1.60193
18.57	5.36916	1.24938	-0.353431	1.60281
18.58	5.36954	1.25023	-0.35342	1.60365
18.59	5.37355	1.25128	-0.35341	1.60469
18.6	5.38182	1.25216	-0.353405	1.60557
18.61	5.38582	1.25315	-0.353411	1.60656
18.62	5.38624	1.25434	-0.353409	1.60775
18.63	5.38717	1.25523	-0.353396	1.60862
18.64	5.39567	1.2561	-0.353408	1.60951
18.65	5.4101	1.25721	-0.353411	1.61062
18.66	5.41328	1.25816	-0.353388	1.61155
18.67	5.41059	1.2591	-0.353393	1.61249
18.68	5.41484	1.26022	-0.353418	1.61363
18.69	5.4191	1.26124	-0.353421	1.61466
18.7	5.42617	1.26221	-0.353407	1.61562
18.71	5.43253	1.2633	-0.353403	1.61671
18.72	5.43285	1.26425	-0.353414	1.61766
18.73	5.43538	1.26509	-0.353416	1.61851
18.74	5.44094	1.26623	-0.353408	1.61964
18.75	5.44637	1.26731	-0.353419	1.62073
18.76	5.45307	1.26818	-0.353419	1.6216
18.77	5.45804	1.26931	-0.353403	1.62272
18.78	5.45969	1.27049	-0.353404	1.62389
18.79	5.46024	1.27139	-0.353409	1.6248
18.8	5.46561	1.27251	-0.353412	1.62592
18.81	5.47669	1.27369	-0.353417	1.62711
18.82	5.4802	1.27451	-0.353416	1.62793
18.83	5.47426	1.27556	-0.353397	1.62895
18.84	5.47578	1.27673	-0.353413	1.63015
18.85	5.48396	1.27756	-0.35346	1.63102
18.86	5.49047	1.27849	-0.353456	1.63195
18.87	5.496	1.27964	-0.353418	1.63306
18.88	5.50064	1.28055	-0.353405	1.63395
18.89	5.50308	1.28144	-0.353432	1.63487
18.9	5.49981	1.28252	-0.353458	1.63598
18.91	5.50117	1.28343	-0.353451	1.63688
18.92	5.51289	1.28438	-0.353426	1.63781
18.93	5.51632	1.28547	-0.353436	1.6389
18.94	5.51227	1.28623	-0.353455	1.63968
18.95	5.51681	1.28707	-0.353437	1.6405
18.96	5.52546	1.2883	-0.353424	1.64172
18.97	5.5298	1.28928	-0.353452	1.64273
18.98	5.53128	1.29011	-0.353452	1.64356
18.99	5.53125	1.2912	-0.353431	1.64464
19	5.53395	1.29229	-0.353446	1.64573
19.01	5.54221	1.29324	-0.35345	1.64669
19.02	5.54802	1.29428	-0.35342	1.6477
19.03	5.54962	1.29531	-0.353445	1.64876
19.04	5.55308	1.29622	-0.353504	1.64972
19.05	5.55693	1.29722	-0.353498	1.65072
19.06	5.55885	1.29835	-0.353482	1.65184
19.07	5.56139	1.29935	-0.353497	1.65285
19.08	5.56419	1.30023	-0.3535	1.65373
19.09	5.56282	1.3012	-0.353505	1.65471
19.1	5.56278	1.30224	-0.353516	1.65576
19.11	5.56515	1.30336	-0.353507	1.65687
19.12	5.56443	1.30449	-0.353487	1.65798
19.13	5.5661	1.30541	-0.353484	1.6589
19.14	5.57598	1.30635	-0.353499	1.65985
19.15	5.58179	1.30746	-0.353511	1.66098
19.16	5.58034	1.30838	-0.353526	1.6619
19.17	5.58503	1.3093	-0.353542	1.66285
19.18	5.58781	1.31057	-0.353531	1.6641
19.19	5.58288	1.31159	-0.353519	1.66511
19.2	5.58342	1.31238	-0.353523	1.6659
19.21	5.59094	1.31349	-0.353521	1.66702
19.22	5.60051	1.31456	-0.353528	1.66809
19.23	5.60958	1.31536	-0.353534	1.6689
19.24	5.6136	1.31644	-0.353533	1.66997
19.25	5.61584	1.31752	-0.353527	1.67104
19.26	5.61604	1.3184	-0.353509	1.67191
19.27	5.61587	1.31953	-0.353508	1.67303
19.28	5.62111	1.32058	-0.353522	1.67411
19.29	5.62095	1.32136	-0.353518	1.67488
19.3	5.6157	1.32232	-0.35352	1.67584
19.31	5.62419	1.32335	-0.353536	1.67688
19.32	5.63411	1.32421	-0.353528	1.67774
19.33	5.63447	1.32522	-0.353525	1.67875
19.34	5.64104	1.32635	-0.353562	1.67991
19.35	5.64724	1.32731	-0.353578	1.68089
19.36	5.64032	1.32826	-0.353544	1.68181
19.37	5.63594	1.32935	-0.353553	1.6829
19.38	5.64228	1.33021	-0.3536	1.68381
19.39	5.64582	1.33115	-0.353601	1.68475
19.4	5.64521	1.33237	-0.353598	1.68597
19.41	5.64813	1.33332	-0.353609	1.68693
19.42	5.6534	1.33424	-0.353921	1.68816
19.43	5.66082	1.3355	-0.360811	1.69631
19.44	5.67169	1.33658	-0.387803	1.72438
19.45	5.67203	1.33735	-0.413555	1.7509
19.46	5.66627	1.33836	-0.409588	1.74795
19.47	5.66959	1.33957	-0.402593	1.74216
19.48	5.67282	1.34053	-0.407829	1.74836
19.49	5.6782	1.34151	-0.407947	1.74946
19.5	5.6918	1.34264	-0.405248	1.74789
19.51	5.69505	1.34364	-0.4069	1.75054
19.52	5.68829	1.34457	-0.407224	1.75179
19.53	5.69074	1.3455	-0.406176	1.75168
19.54	5.69603	1.34641	-0.406671	1.75308
19.55	5.69346	1.34747	-0.406853	1.75432
19.56	5.69267	1.34861	-0.406491	1.7551
19.57	5.69638	1.34963	-0.406652	1.75628
19.58	5.69794	1.35064	-0.406702	1.75734
19.59	5.69752	1.35166	-0.406561	1.75822
19.6	5.69737	1.35255	-0.406644	1.75919
19.61	5.70166	1.3535	-0.406673	1.76018
19.62	5.70826	1.35455	-0.406601	1.76116
19.63	5.71005	1.35548	-0.406621	1.76211
19.64	5.70962	1.35656	-0.406649	1.76321
19.65	5.71293	1.35766	-0.406645	1.76431
19.66	5.7134	1.35847	-0.406626	1.76509
19.67	5.71449	1.35938	-0.406611	1.76599
19.68	5.72464	1.36043	-0.406614	1.76704
19.69	5.7323	1.36129	-0.406594	1.76789
19.7	5.73173	1.36214	-0.406572	1.76871
19.71	5.73188	1.36331	-0.406599	1.76991
19.72	5.72876	1.36444	-0.406609	1.77104
19.73	5.7255	1.36526	-0.406572	1.77184
19.74	5.73598	1.36625	-0.40656	1.77281
19.75	5.74916	1.36725	-0.406574	1.77383
19.76	5.75337	1.36809	-0.406573	1.77467
19.77	5.75428	1.36919	-0.406564	1.77575
19.78	5.7557	1.37035	-0.406574	1.77692
19.79	5.75524	1.37126	-0.406585	1.77784
19.8	5.75709	1.37224	-0.406571	1.77881
19.81	5.76163	1.37331	-0.406568	1.77987
19.82	5.76447	1.3742	-0.406571	1.78077
19.83	5.76812	1.37514	-0.40656	1.7817
19.84	5.77075	1.37623	-0.406551	1.78278
19.85	5.7716	1.37728	-0.406555	1.78383
19.86	5.77829	1.37823	-0.40656	1.78479
19.87	5.78584	1.37927	-0.406557	1.78582
19.88	5.78682	1.38031	-0.406555	1.78687
19.89	5.78847	1.38127	-0.406565	1.78783
19.9	5.78886	1.38232	-0.406575	1.7889
19.91	5.78573	1.38331	-0.406554	1.78986
19.92	5.7882	1.38416	-0.406528	1.79069
19.93	5.7988	1.38516	-0.406529	1.79169
19.94	5.80523	1.38621	-0.406536	1.79275
19.95	5.8029	1.38716	-0.406535	1.79369
19.96	5.80466	1.38821	-0.406532	1.79475
19.97	5.81103	1.38922	-0.406534	1.79576
19.98	5.81745	1.3901	-0.40653	1.79663
[truncated: 12,385 more rows]
