# Supplementary material for: Experimental data on the development of “Post-installed Screw Pullout test” for in-situ investigation of concrete strength
Source: Data Brief. 2020 Aug 22;32:106190. doi: 10.1016/j.dib.2020.106190 (PMC7475196; doi:10.1016/j.dib.2020.106190)
Supplement: Supplementary file 1 — Fig. 1: Load-displacement curves for test set up 1. Fig. 2: Load-displacement curves for test set up 2. Fig. 3: Load-displacement curves for test set up 3. Fig. 4: Load-displacement curves for test set up 4. Fig. 5: Load-displacement curves for test set up 5. Fig. 6: Load-displacement curves for test set up 6. Fig. 7: Load-displacement curves for test set up 7. Fig. 8: Load-displacement curves for test set up 8. Fig. 9: Load-displacement curves for test set up 9. Fig. 10: Load-displacement curves for test set up 10. Fig. 11: Load-displacement curves for test set up 11. Fig. 12: Load-displacement curves for test set up 12. Fig. 13: Load-displacement curves for test set up 13. Fig. 14: Load-displacement curves for test set up 14. Fig. 15: Load-displacement curves for test set up 15. Fig. 16: Load-displacement curves for test set up 16. Fig. 17: Load-displacement curves for test set up 17. Fig. 18: Load-displacement curves for Mix 1 at 7 days. Fig. 19: Load-displacement curves for Mix 1 at 14 days. Fig. 20: Load-displacement curves for Mix 1 at 28 days. Fig. 21: Load-displacement curves for Mix 1 at 100 days. Fig. 22: Load-displacement curves for Mix 2 at 7 days. Fig. 23: Load-displacement curves for Mix 2 at 14 days. Fig. 24: Load-displacement curves for Mix 2 at 28 days. Fig. 25: Load-displacement curves for Mix 2 at 100 days. [file mmc1.zip › Figure 23 - Mix 2 at 14 days.xlsx]

## Sheet: M-2-14-1
Time [s]	Load [kN]	LVDT 1 [mm]	LVDT 2 [mm]	Displacement [mm]
0	0	0	0	0
0.01	0	0	0	0
0.02	2.3e-05	-4e-06	1e-06	-5e-06
0.03	0.000189	-0.00012	9e-06	-0.000129
0.04	-0.000614	-0.000462	2.8e-05	-0.00049
0.05	-0.003756	-0.000682	3.2e-05	-0.000714
0.06	-0.006653	-0.000717	1.9e-05	-0.000736
0.07	-0.008425	-0.000839	1.2e-05	-0.000851
0.08	-0.009097	-0.000837	1.3e-05	-0.00085
0.09	-0.007737	-0.000773	2e-05	-0.000793
0.1	-0.007201	-0.000911	3.2e-05	-0.000943
0.11	-0.006778	-0.001013	4.3e-05	-0.001056
0.12	-0.005868	-0.000931	5e-05	-0.000981
0.13	-0.004802	-0.000874	4.5e-05	-0.000919
0.14	-0.006117	-0.000872	2.4e-05	-0.000896
0.15	-0.007218	-0.000874	7e-06	-0.000881
0.16	-0.003381	-0.000953	2.6e-05	-0.000979
0.17	-0.006309	-0.000995	2.8e-05	-0.001023
0.18	-0.016496	-0.000952	-9e-06	-0.000943
0.19	-0.018614	-0.000998	-1.7e-05	-0.000981
0.2	-0.015511	-0.001057	9e-06	-0.001066
0.21	-0.013549	-0.000964	1.3e-05	-0.000977
0.22	-0.009687	-0.000907	1e-05	-0.000917
0.23	-0.00782	-0.000937	2.3e-05	-0.00096
0.24	-0.010775	-0.00098	2.5e-05	-0.001005
0.25	-0.009933	-0.00099	2.7e-05	-0.001017
0.26	-0.004663	-0.00084	3.5e-05	-0.000875
0.27	-0.003749	-0.00077	2.4e-05	-0.000794
0.28	-0.004587	-0.000906	1.4e-05	-0.00092
0.29	-0.006763	-0.000869	2.1e-05	-0.00089
0.3	-0.009131	-0.000792	1.8e-05	-0.00081
0.31	-0.006887	-0.000931	1.9e-05	-0.00095
0.32	-0.004537	-0.000931	2.5e-05	-0.000956
0.33	-0.003848	-0.000769	1.1e-05	-0.00078
0.34	-0.007162	-0.000841	9e-06	-0.00085
0.35	-0.014876	-0.000972	3.3e-05	-0.001005
0.36	-0.016126	-0.000918	2.8e-05	-0.000946
0.37	-0.008107	-0.000851	8e-06	-0.000859
0.38	-0.006356	-0.000882	7e-06	-0.000889
0.39	-0.011231	-0.000876	1.5e-05	-0.000891
0.4	-0.010332	-0.000736	3.2e-05	-0.000768
0.41	-0.009734	-0.000777	4e-05	-0.000817
0.42	-0.011972	-0.000971	1.4e-05	-0.000985
0.43	-0.01121	-0.000882	1e-05	-0.000892
0.44	-0.011283	-0.000726	3.5e-05	-0.000761
0.45	-0.008326	-0.000811	3.1e-05	-0.000842
0.46	-0.004123	-0.000852	1e-05	-0.000862
0.47	-0.005353	-0.000764	7e-06	-0.000771
0.48	-0.006208	-0.000758	1.7e-05	-0.000775
0.49	-0.003749	-0.000745	1.5e-05	-0.00076
0.5	-0.004617	-0.00074	-9e-06	-0.000731
0.51	-0.007169	-0.000707	5e-06	-0.000712
0.52	-0.003897	-0.000601	2.7e-05	-0.000628
0.53	-0.003299	-0.000647	1.3e-05	-0.00066
0.54	-0.009954	-0.000692	2.3e-05	-0.000715
0.55	-0.011653	-0.000645	3.6e-05	-0.000681
0.56	-0.011508	-0.00077	1.7e-05	-0.000787
0.57	-0.020041	-0.000836	2.2e-05	-0.000858
0.58	-0.023046	-0.000699	3.5e-05	-0.000734
0.59	-0.015461	-0.000623	1.6e-05	-0.000639
0.6	-0.013279	-0.000699	3e-06	-0.000702
0.61	-0.014115	-0.000808	1.6e-05	-0.000824
0.62	-0.013093	-0.000785	1.3e-05	-0.000798
0.63	-0.016696	-0.000754	5e-06	-0.000759
0.64	-0.020255	-0.000876	2.3e-05	-0.000899
0.65	-0.01562	-0.000899	2.5e-05	-0.000924
0.66	-0.009405	-0.000769	1.4e-05	-0.000783
0.67	-0.008716	-0.00071	1.4e-05	-0.000724
0.68	-0.006967	-0.000657	7e-06	-0.000664
0.69	-0.005601	-0.000733	1e-05	-0.000743
0.7	-0.014698	-0.000878	2.7e-05	-0.000905
0.71	-0.022476	-0.000834	1.9e-05	-0.000853
0.72	-0.018602	-0.000789	1.7e-05	-0.000806
0.73	-0.022939	-0.000869	2.9e-05	-0.000898
0.74	-0.033115	-0.000923	2e-05	-0.000943
0.75	-0.025229	-0.000879	1.9e-05	-0.000898
0.76	-0.014404	-0.000797	2.7e-05	-0.000824
0.77	-0.015053	-0.000719	1e-06	-0.00072
0.78	-0.012182	-0.000713	-1.1e-05	-0.000702
0.79	-0.009366	-0.000775	1.3e-05	-0.000788
0.8	-0.012903	-0.000832	8e-06	-0.00084
0.81	-0.01133	-0.000829	-9e-06	-0.00082
0.82	-0.007583	-0.000781	1.4e-05	-0.000795
0.83	-0.009312	-0.000813	2.8e-05	-0.000841
0.84	-0.012394	-0.00083	9e-06	-0.000839
0.85	-0.012181	-0.000823	7e-06	-0.00083
0.86	-0.012111	-0.000972	1.8e-05	-0.00099
0.87	-0.0134	-0.00105	1.6e-05	-0.001066
0.88	-0.00645	-0.000923	1.6e-05	-0.000939
0.89	-0.001406	-0.000887	1.2e-05	-0.000899
0.9	-0.00904	-0.000974	2.1e-05	-0.000995
0.91	-0.007439	-0.000928	3.2e-05	-0.00096
0.92	-0.000903	-0.000855	8e-06	-0.000863
0.93	-0.005641	-0.000997	6e-06	-0.001003
0.94	-0.013033	-0.000951	1.6e-05	-0.000967
0.95	-0.012032	-0.000704	5e-06	-0.000709
0.96	-0.009433	-0.000735	1e-06	-0.000736
0.97	-0.013251	-0.000838	1.1e-05	-0.000849
0.98	-0.014353	-0.00079	1.9e-05	-0.000809
0.99	-0.015666	-0.000783	2e-05	-0.000803
1	-0.017602	-0.000854	1e-06	-0.000855
1.01	-0.009351	-0.000898	-1.3e-05	-0.000885
1.02	0.000106	-0.001035	-2e-06	-0.001033
1.03	-0.005291	-0.001053	-3e-06	-0.00105
1.04	-0.012115	-0.000906	0	-0.000906
1.05	-0.005435	-0.000956	7e-06	-0.000963
1.06	-0.003551	-0.001056	4e-06	-0.00106
1.07	-0.014775	-0.00106	1.8e-05	-0.001078
1.08	-0.022172	-0.000994	3.4e-05	-0.001028
1.09	-0.019757	-0.000921	1.7e-05	-0.000938
1.1	-0.011565	-0.000916	-9e-06	-0.000907
1.11	-0.004897	-0.000779	-1.2e-05	-0.000767
1.12	-0.005196	-0.000715	-2e-06	-0.000713
1.13	-0.011168	-0.000903	3e-06	-0.000906
1.14	-0.015118	-0.000895	1e-06	-0.000896
1.15	-0.011188	-0.000854	8e-06	-0.000862
1.16	-0.00833	-0.001026	1.6e-05	-0.001042
1.17	-0.012463	-0.000996	1.2e-05	-0.001008
1.18	-0.01853	-0.000861	2.1e-05	-0.000882
1.19	-0.024032	-0.00092	2.6e-05	-0.000946
1.2	-0.02161	-0.000857	9e-06	-0.000866
1.21	-0.013233	-0.000639	3e-06	-0.000642
1.22	-0.014906	-0.000697	1e-05	-0.000707
1.23	-0.019565	-0.000965	1.1e-05	-0.000976
1.24	-0.017359	-0.00088	1.1e-05	-0.000891
1.25	-0.022359	-0.000671	1.7e-05	-0.000688
1.26	-0.023306	-0.000931	2.6e-05	-0.000957
1.27	-0.01509	-0.00104	2.9e-05	-0.001069
1.28	-0.01951	-0.000833	9e-06	-0.000842
1.29	-0.025326	-0.001004	4e-06	-0.001008
1.3	-0.018356	-0.001185	1.9e-05	-0.001204
1.31	-0.015574	-0.001095	9e-06	-0.001104
1.32	-0.017642	-0.001195	-1e-06	-0.001194
1.33	-0.017851	-0.001292	2.2e-05	-0.001314
1.34	-0.019046	-0.001139	1.9e-05	-0.001158
1.35	-0.016964	-0.000986	-1.3e-05	-0.000973
1.36	-0.01543	-0.000982	-1.1e-05	-0.000971
1.37	-0.015223	-0.001088	-3e-06	-0.001085
1.38	-0.010413	-0.001104	-1e-05	-0.001094
1.39	-0.010306	-0.001042	-2e-06	-0.00104
1.4	-0.016005	-0.001035	4e-06	-0.001039
1.41	-0.015288	-0.000987	3e-06	-0.00099
1.42	-0.01692	-0.000926	1e-05	-0.000936
1.43	-0.024609	-0.00099	3e-06	-0.000993
1.44	-0.021887	-0.00104	-8e-06	-0.001032
1.45	-0.012519	-0.001008	-1e-06	-0.001007
1.46	-0.010731	-0.000926	4e-06	-0.00093
1.47	-0.015516	-0.00088	4e-06	-0.000884
1.48	-0.018866	-0.000918	1.2e-05	-0.00093
1.49	-0.017011	-0.000921	1.1e-05	-0.000932
1.5	-0.015001	-0.000977	-4e-06	-0.000973
1.51	-0.012658	-0.001078	-2e-06	-0.001076
1.52	-0.004515	-0.001013	7e-06	-0.00102
1.53	-0.003426	-0.000882	6e-06	-0.000888
1.54	-0.009213	-0.00092	1e-06	-0.000921
1.55	-0.005438	-0.000963	-4e-06	-0.000959
1.56	0.001752	-0.000868	-8e-06	-0.00086
1.57	-0.001739	-0.000839	-1.4e-05	-0.000825
1.58	-0.013109	-0.000907	-1.2e-05	-0.000895
1.59	-0.020375	-0.001012	-5e-06	-0.001007
1.6	-0.016555	-0.000992	-1.3e-05	-0.000979
1.61	-0.009374	-0.000895	-1e-05	-0.000885
1.62	-0.007774	-0.000948	8e-06	-0.000956
1.63	-0.009165	-0.000978	1.4e-05	-0.000992
1.64	-0.008463	-0.000857	3e-06	-0.00086
1.65	-0.006278	-0.000781	-1.3e-05	-0.000768
1.66	-0.005344	-0.000853	0	-0.000853
1.67	-0.003085	-0.00097	1.4e-05	-0.000984
1.68	-0.003175	-0.000933	-1e-05	-0.000923
1.69	-0.009498	-0.000805	-1.4e-05	-0.000791
1.7	-0.01198	-0.000947	-1e-06	-0.000946
1.71	-0.007987	-0.001136	-5e-06	-0.001131
1.72	-0.009715	-0.001052	-1e-06	-0.001051
1.73	-0.016968	-0.000987	-1e-06	-0.000986
1.74	-0.016602	-0.001002	-1e-05	-0.000992
1.75	-0.007852	-0.001002	8e-06	-0.00101
1.76	-0.005401	-0.000949	1.6e-05	-0.000965
1.77	-0.010652	-0.000913	-6e-06	-0.000907
1.78	-0.01226	-0.000884	-8e-06	-0.000876
1.79	-0.011448	-0.000869	-3e-06	-0.000866
1.8	-0.012715	-0.0009	-2.3e-05	-0.000877
1.81	-0.011724	-0.000883	-2.6e-05	-0.000857
1.82	-0.008761	-0.000823	-8e-06	-0.000815
1.83	-0.007702	-0.000817	-1.1e-05	-0.000806
1.84	-0.005737	-0.000877	-2.7e-05	-0.00085
1.85	-0.00171	-0.000898	-1.8e-05	-0.00088
1.86	-0.001071	-0.00089	8e-06	-0.000898
1.87	-0.003893	-0.000955	1.2e-05	-0.000967
1.88	-0.005933	-0.000945	-1.6e-05	-0.000929
1.89	-0.004931	-0.000808	-2.5e-05	-0.000783
1.9	-0.004319	-0.000835	-1.1e-05	-0.000824
1.91	-0.006752	-0.000967	-4e-06	-0.000963
1.92	-0.008973	-0.000868	-3e-06	-0.000865
1.93	-0.006391	-0.000676	-5e-06	-0.000671
1.94	-0.004902	-0.000774	-2.4e-05	-0.00075
1.95	-0.010803	-0.000964	-5e-05	-0.000914
1.96	-0.015206	-0.00099	-3.3e-05	-0.000957
1.97	-0.014354	-0.000975	0	-0.000975
1.98	-0.011525	-0.000949	-5e-06	-0.000944
1.99	-0.00784	-0.000957	-1.9e-05	-0.000938
2	-0.005565	-0.00102	-1.3e-05	-0.001007
2.01	-0.005111	-0.000961	-5e-06	-0.000956
2.02	-0.00508	-0.000928	-4e-06	-0.000924
2.03	-0.002817	-0.001036	3e-06	-0.001039
2.04	2.9e-05	-0.001026	1.4e-05	-0.00104
2.05	-0.001696	-0.001009	1.5e-05	-0.001024
2.06	-0.002498	-0.000996	-9e-06	-0.000987
2.07	-0.00074	-0.00085	-3.3e-05	-0.000817
2.08	-0.003057	-0.000783	-1.7e-05	-0.000766
2.09	-0.005622	-0.000871	7e-06	-0.000878
2.1	-0.003494	-0.000884	7e-06	-0.000891
2.11	-0.00303	-0.00085	-5e-06	-0.000845
2.12	-0.003961	-0.000904	-1.9e-05	-0.000885
2.13	-0.000915	-0.000917	-7e-06	-0.00091
2.14	0.000275	-0.000935	8e-06	-0.000943
2.15	-0.005502	-0.001087	-7e-06	-0.00108
2.16	-0.011105	-0.001128	-2.1e-05	-0.001107
2.17	-0.007218	-0.001029	-1e-05	-0.001019
2.18	-0.003082	-0.000978	3e-06	-0.000981
2.19	-0.010329	-0.001025	-1e-05	-0.001015
2.2	-0.011835	-0.001014	-1.7e-05	-0.000997
2.21	-0.001565	-0.000958	1e-05	-0.000968
2.22	0.002932	-0.000952	1.6e-05	-0.000968
2.23	-0.002085	-0.000928	-1.7e-05	-0.000911
2.24	-0.008022	-0.000894	-2.1e-05	-0.000873
2.25	-0.006341	-0.000907	0	-0.000907
2.26	-0.001013	-0.000902	-1e-05	-0.000892
2.27	-0.002623	-0.000787	-3.7e-05	-0.00075
2.28	-0.007275	-0.000782	-3.4e-05	-0.000748
2.29	-0.008115	-0.000881	-1.9e-05	-0.000862
2.3	-0.009957	-0.000879	-1.3e-05	-0.000866
2.31	-0.010516	-0.000897	-6e-06	-0.000891
2.32	-0.003676	-0.000981	-1.2e-05	-0.000969
2.33	0.001686	-0.00103	-1e-05	-0.00102
2.34	-0.000562	-0.001009	8e-06	-0.001017
2.35	-0.002393	-0.001056	0	-0.001056
2.36	-0.002202	-0.001133	-2.1e-05	-0.001112
2.37	-0.001821	-0.001065	-1.8e-05	-0.001047
2.38	0.001476	-0.001114	-1.1e-05	-0.001103
2.39	0.004459	-0.00118	-2e-06	-0.001178
2.4	0.000934	-0.00104	-2e-06	-0.001038
2.41	-0.004151	-0.001002	-8e-06	-0.000994
2.42	-0.004106	-0.000995	6e-06	-0.001001
2.43	-0.002593	-0.000954	1.3e-05	-0.000967
2.44	-0.003486	-0.001097	-9e-06	-0.001088
2.45	-0.008076	-0.001192	-1.4e-05	-0.001178
2.46	-0.011547	-0.001163	4e-06	-0.001167
2.47	-0.012045	-0.001088	-1e-05	-0.001078
2.48	-0.011939	-0.001036	-1.5e-05	-0.001021
2.49	-0.011138	-0.001143	1e-06	-0.001144
2.5	-0.010875	-0.00119	-2.3e-05	-0.001167
2.51	-0.013305	-0.001094	-3.5e-05	-0.001059
2.52	-0.018563	-0.001017	2e-06	-0.001019
2.53	-0.020649	-0.001018	3e-06	-0.001021
2.54	-0.015697	-0.001026	-2.9e-05	-0.000997
2.55	-0.012552	-0.001019	-2.6e-05	-0.000993
2.56	-0.016638	-0.001069	-2.1e-05	-0.001048
2.57	-0.014143	-0.001039	-1.8e-05	-0.001021
2.58	-0.00662	-0.000938	-1.4e-05	-0.000924
2.59	-0.008128	-0.000935	-2.8e-05	-0.000907
2.6	-0.011545	-0.000919	-2.1e-05	-0.000898
2.61	-0.008629	-0.000953	-7e-06	-0.000946
2.62	-0.002009	-0.001033	-2e-05	-0.001013
2.63	-0.000389	-0.001031	-3e-05	-0.001001
2.64	-0.007764	-0.001012	-2.6e-05	-0.000986
2.65	-0.013614	-0.000965	-2.8e-05	-0.000937
2.66	-0.015319	-0.000912	-2.8e-05	-0.000884
2.67	-0.011681	-0.000881	-3.1e-05	-0.00085
2.68	-0.004229	-0.000912	-3.9e-05	-0.000873
2.69	-0.005294	-0.000939	-2.4e-05	-0.000915
2.7	-0.008577	-0.000854	-6e-06	-0.000848
2.71	-0.003789	-0.000893	-2.1e-05	-0.000872
2.72	-0.003663	-0.00098	-3.1e-05	-0.000949
2.73	-0.012613	-0.000911	-1.8e-05	-0.000893
2.74	-0.017053	-0.00097	-9e-06	-0.000961
2.75	-0.019449	-0.001058	-2e-05	-0.001038
2.76	-0.017177	-0.00095	-1.2e-05	-0.000938
2.77	-0.008204	-0.000978	-3e-06	-0.000975
2.78	-0.00839	-0.001072	-2.8e-05	-0.001044
2.79	-0.012634	-0.001017	-3.1e-05	-0.000986
2.8	-0.011586	-0.001107	-2.2e-05	-0.001085
2.81	-0.013033	-0.0012	-4e-05	-0.00116
2.82	-0.0146	-0.001142	-2.8e-05	-0.001114
2.83	-0.00703	-0.001134	2e-06	-0.001136
2.84	0.001218	-0.001078	-1.2e-05	-0.001066
2.85	-0.001893	-0.000968	-3.2e-05	-0.000936
2.86	-0.009497	-0.000958	-2.6e-05	-0.000932
2.87	-0.011278	-0.001061	-2.3e-05	-0.001038
2.88	-0.009207	-0.001127	-2.2e-05	-0.001105
2.89	-0.007757	-0.00106	-2.7e-05	-0.001033
2.9	-0.005305	-0.001073	-2.7e-05	-0.001046
2.91	-0.003201	-0.001135	-9e-06	-0.001126
2.92	-0.005646	-0.001087	-1.1e-05	-0.001076
2.93	-0.00816	-0.001029	-2.1e-05	-0.001008
2.94	-0.007846	-0.001023	-1.4e-05	-0.001009
2.95	-0.008655	-0.001044	-1.4e-05	-0.00103
2.96	-0.007344	-0.001042	-2.9e-05	-0.001013
2.97	-0.007211	-0.001053	-2.9e-05	-0.001024
2.98	-0.013904	-0.001006	-9e-06	-0.000997
2.99	-0.012488	-0.000825	-1e-05	-0.000815
3	-0.000112	-0.000851	-2.4e-05	-0.000827
3.01	-0.000165	-0.000977	-2.9e-05	-0.000948
3.02	-0.010743	-0.000867	-3.7e-05	-0.00083
3.03	-0.012569	-0.000814	-3.4e-05	-0.00078
3.04	-0.010693	-0.000855	-1.9e-05	-0.000836
3.05	-0.010186	-0.000784	-3.3e-05	-0.000751
3.06	-0.008099	-0.000803	-5.1e-05	-0.000752
3.07	-0.008122	-0.00089	-4.3e-05	-0.000847
3.08	-0.005074	-0.000768	-2.4e-05	-0.000744
3.09	-0.001755	-0.000701	-1.6e-05	-0.000685
3.1	-0.005589	-0.00085	-2.7e-05	-0.000823
3.11	-0.00952	-0.000803	-2.9e-05	-0.000774
3.12	-0.011686	-0.000688	-2.6e-05	-0.000662
3.13	-0.013783	-0.000854	-3.2e-05	-0.000822
3.14	-0.010573	-0.00094	-2.9e-05	-0.000911
3.15	-0.003027	-0.000757	-1.2e-05	-0.000745
3.16	-0.00445	-0.000739	-8e-06	-0.000731
3.17	-0.013134	-0.000862	-2.2e-05	-0.00084
3.18	-0.010334	-0.000862	-2.3e-05	-0.000839
3.19	-0.003971	-0.000757	-6e-06	-0.000751
3.2	-0.007425	-0.000736	-2e-05	-0.000716
3.21	-0.009673	-0.000845	-3.8e-05	-0.000807
3.22	-0.008096	-0.000812	-2.2e-05	-0.00079
3.23	-0.011102	-0.000694	-1.6e-05	-0.000678
3.24	-0.012043	-0.000839	-2.7e-05	-0.000812
3.25	-0.010744	-0.000896	-2.9e-05	-0.000867
3.26	-0.010663	-0.000715	-3.3e-05	-0.000682
3.27	-0.005924	-0.0007	-2.8e-05	-0.000672
3.28	-0.004235	-0.000761	-1.8e-05	-0.000743
3.29	-0.012766	-0.000786	-1.7e-05	-0.000769
3.3	-0.018249	-0.000862	-1.7e-05	-0.000845
3.31	-0.012944	-0.000869	-3.3e-05	-0.000836
3.32	-0.011666	-0.000729	-4.3e-05	-0.000686
3.33	-0.016965	-0.000643	-2.6e-05	-0.000617
3.34	-0.015693	-0.000719	-3.2e-05	-0.000687
3.35	-0.011897	-0.000702	-5.8e-05	-0.000644
3.36	-0.012502	-0.000634	-5.6e-05	-0.000578
3.37	-0.012176	-0.000814	-3.2e-05	-0.000782
3.38	-0.014662	-0.000917	-2.5e-05	-0.000892
3.39	-0.020914	-0.000785	-4.7e-05	-0.000738
3.4	-0.017179	-0.000812	-5.8e-05	-0.000754
3.41	-0.010632	-0.000845	-3.5e-05	-0.00081
3.42	-0.012876	-0.00068	-1.1e-05	-0.000669
3.43	-0.015216	-0.000706	-2.9e-05	-0.000677
3.44	-0.016852	-0.000853	-5.9e-05	-0.000794
3.45	-0.021517	-0.000816	-5e-05	-0.000766
3.46	-0.021558	-0.000923	-3.6e-05	-0.000887
3.47	-0.012337	-0.001107	-4.1e-05	-0.001066
3.48	-0.006881	-0.000975	-3.1e-05	-0.000944
3.49	-0.012918	-0.0008	-2.1e-05	-0.000779
3.5	-0.017055	-0.000872	-3.3e-05	-0.000839
3.51	-0.014407	-0.000999	-3.4e-05	-0.000965
3.52	-0.011722	-0.001034	-1.8e-05	-0.001016
3.53	-0.009374	-0.000986	-1.6e-05	-0.00097
3.54	-0.006693	-0.000991	-3.8e-05	-0.000953
3.55	-0.004355	-0.001026	-4.1e-05	-0.000985
3.56	-0.00429	-0.000947	-1.4e-05	-0.000933
3.57	-0.006498	-0.000937	-9e-06	-0.000928
3.58	-0.005655	-0.001011	-2.8e-05	-0.000983
3.59	-0.006036	-0.001062	-2.4e-05	-0.001038
3.6	-0.010784	-0.001097	-1.8e-05	-0.001079
3.61	-0.014212	-0.001151	-4.1e-05	-0.00111
3.62	-0.012004	-0.001081	-5.8e-05	-0.001023
3.63	-0.008407	-0.000889	-3.2e-05	-0.000857
3.64	-0.011465	-0.000894	-1.6e-05	-0.000878
3.65	-0.015752	-0.001067	-4.1e-05	-0.001026
3.66	-0.013888	-0.001098	-5.5e-05	-0.001043
3.67	-0.010418	-0.001059	-3.9e-05	-0.00102
3.68	-0.009682	-0.001074	-3.7e-05	-0.001037
3.69	-0.011601	-0.001106	-5.1e-05	-0.001055
3.7	-0.014035	-0.001212	-3.8e-05	-0.001174
3.71	-0.016776	-0.00128	-3e-05	-0.00125
3.72	-0.019022	-0.00109	-5.1e-05	-0.001039
3.73	-0.016219	-0.001114	-4.5e-05	-0.001069
3.74	-0.012199	-0.001412	-2.5e-05	-0.001387
3.75	-0.012562	-0.00126	-2.1e-05	-0.001239
3.76	-0.014038	-0.000968	-1.7e-05	-0.000951
3.77	-0.01796	-0.001094	-2.9e-05	-0.001065
3.78	-0.022184	-0.001204	-5.6e-05	-0.001148
3.79	-0.021615	-0.001076	-4.7e-05	-0.001029
3.8	-0.022044	-0.000986	-3.4e-05	-0.000952
3.81	-0.018764	-0.001009	-5.7e-05	-0.000952
3.82	-0.011565	-0.001005	-4.7e-05	-0.000958
3.83	-0.008264	-0.000995	-1.6e-05	-0.000979
3.84	-0.010715	-0.001049	-4.6e-05	-0.001003
3.85	-0.017419	-0.001057	-6.6e-05	-0.000991
3.86	-0.021481	-0.000969	-4.6e-05	-0.000923
3.87	-0.019525	-0.000896	-5.2e-05	-0.000844
3.88	-0.017549	-0.000905	-4.1e-05	-0.000864
3.89	-0.016679	-0.000938	-1.6e-05	-0.000922
3.9	-0.016753	-0.000941	-3.1e-05	-0.00091
3.91	-0.018581	-0.000989	-5.8e-05	-0.000931
3.92	-0.016405	-0.001056	-6.1e-05	-0.000995
3.93	-0.013255	-0.000999	-4.5e-05	-0.000954
3.94	-0.012254	-0.00094	-3.6e-05	-0.000904
3.95	-0.006351	-0.000963	-4.7e-05	-0.000916
3.96	-0.003928	-0.000932	-4.8e-05	-0.000884
3.97	-0.012157	-0.000867	-3.6e-05	-0.000831
3.98	-0.018698	-0.000902	-3.3e-05	-0.000869
3.99	-0.018824	-0.000928	-4.2e-05	-0.000886
4	-0.019665	-0.000949	-4.7e-05	-0.000902
4.01	-0.020829	-0.001044	-3.8e-05	-0.001006
4.02	-0.016306	-0.001034	-2e-05	-0.001014
4.03	-0.011864	-0.000997	-1.8e-05	-0.000979
4.04	-0.013908	-0.001059	-3.9e-05	-0.00102
4.05	-0.019375	-0.000996	-3.7e-05	-0.000959
4.06	-0.021706	-0.000885	-3.3e-05	-0.000852
4.07	-0.019488	-0.000867	-4.7e-05	-0.00082
4.08	-0.020119	-0.000882	-3.9e-05	-0.000843
4.09	-0.020304	-0.000891	-3.1e-05	-0.00086
4.1	-0.012304	-0.000895	-4.7e-05	-0.000848
4.11	-0.012241	-0.000853	-5.1e-05	-0.000802
4.12	-0.019665	-0.000779	-4.3e-05	-0.000736
4.13	-0.014235	-0.000769	-3.7e-05	-0.000732
4.14	-0.003884	-0.000901	-4.3e-05	-0.000858
4.15	-0.004235	-0.000959	-4.5e-05	-0.000914
4.16	-0.010474	-0.000863	-3.9e-05	-0.000824
4.17	-0.012748	-0.000968	-3.9e-05	-0.000929
4.18	-0.012016	-0.001082	-3.8e-05	-0.001044
4.19	-0.013132	-0.000936	-5e-05	-0.000886
4.2	-0.012634	-0.000937	-5.4e-05	-0.000883
4.21	-0.010418	-0.001106	-3.2e-05	-0.001074
4.22	-0.009751	-0.0011	-1.9e-05	-0.001081
4.23	-0.008685	-0.001005	-2.5e-05	-0.00098
4.24	-0.009979	-0.001048	-4.6e-05	-0.001002
4.25	-0.012973	-0.001107	-6.4e-05	-0.001043
4.26	-0.010914	-0.001022	-5e-05	-0.000972
4.27	-0.005719	-0.001012	-4.5e-05	-0.000967
4.28	-0.002441	-0.00101	-5.2e-05	-0.000958
4.29	-0.003637	-0.000849	-5.5e-05	-0.000794
4.3	-0.006835	-0.000869	-5.6e-05	-0.000813
4.31	-0.007861	-0.000955	-4.9e-05	-0.000906
4.32	-0.008519	-0.000731	-5.5e-05	-0.000676
4.33	-0.008371	-0.000662	-5.8e-05	-0.000604
4.34	-0.004305	-0.000855	-5e-05	-0.000805
4.35	-0.005393	-0.000883	-4.8e-05	-0.000835
4.36	-0.017176	-0.000722	-4.7e-05	-0.000675
4.37	-0.020085	-0.000644	-4.2e-05	-0.000602
4.38	-0.011178	-0.000743	-4.6e-05	-0.000697
4.39	-0.011504	-0.000771	-4.8e-05	-0.000723
4.4	-0.015325	-0.000761	-3.2e-05	-0.000729
4.41	-0.012566	-0.000821	-4.2e-05	-0.000779
4.42	-0.015614	-0.000767	-6.1e-05	-0.000706
4.43	-0.01493	-0.000772	-6.2e-05	-0.00071
4.44	-0.005294	-0.000893	-7.7e-05	-0.000816
4.45	-0.006318	-0.000909	-8.7e-05	-0.000822
4.46	-0.014928	-0.000829	-6.2e-05	-0.000767
4.47	-0.012041	-0.00088	-4.9e-05	-0.000831
4.48	-0.005749	-0.001018	-6.7e-05	-0.000951
4.49	-0.010747	-0.000926	-6.1e-05	-0.000865
4.5	-0.01744	-0.000758	-4.3e-05	-0.000715
4.51	-0.016959	-0.000825	-4.7e-05	-0.000778
4.52	-0.017082	-0.000889	-4.7e-05	-0.000842
4.53	-0.015187	-0.000849	-5e-05	-0.000799
4.54	-0.008423	-0.001014	-6.3e-05	-0.000951
4.55	-0.008396	-0.001092	-6.9e-05	-0.001023
4.56	-0.013125	-0.000857	-7e-05	-0.000787
4.57	-0.012156	-0.000854	-7.3e-05	-0.000781
4.58	-0.00736	-0.001059	-7.4e-05	-0.000985
4.59	-0.004926	-0.001096	-6.4e-05	-0.001032
4.6	-0.007345	-0.001106	-6.2e-05	-0.001044
4.61	-0.011482	-0.00114	-6.9e-05	-0.001071
4.62	-0.010039	-0.001067	-5.7e-05	-0.00101
4.63	-0.007581	-0.001034	-4.5e-05	-0.000989
4.64	-0.008112	-0.001044	-5.3e-05	-0.000991
4.65	-0.009099	-0.001064	-5.6e-05	-0.001008
4.66	-0.010513	-0.00123	-6.5e-05	-0.001165
4.67	-0.010579	-0.001235	-7.5e-05	-0.00116
4.68	-0.008807	-0.001042	-6.3e-05	-0.000979
4.69	-0.007711	-0.001089	-4.7e-05	-0.001042
4.7	-0.004624	-0.00114	-5.4e-05	-0.001086
4.71	-0.001657	-0.001069	-6.9e-05	-0.001
4.72	-0.005525	-0.001109	-6.5e-05	-0.001044
4.73	-0.007462	-0.001163	-6.1e-05	-0.001102
4.74	-0.004012	-0.001165	-6.8e-05	-0.001097
4.75	-0.006798	-0.001096	-7.3e-05	-0.001023
4.76	-0.008064	-0.00102	-6.5e-05	-0.000955
4.77	-0.002422	-0.001061	-4.4e-05	-0.001017
4.78	-0.002866	-0.001092	-4.4e-05	-0.001048
4.79	-0.007807	-0.001078	-6e-05	-0.001018
4.8	-0.010813	-0.001113	-5.8e-05	-0.001055
4.81	-0.01047	-0.001054	-5.1e-05	-0.001003
4.82	-0.008737	-0.00096	-5.6e-05	-0.000904
4.83	-0.011556	-0.001018	-5.5e-05	-0.000963
4.84	-0.014174	-0.000994	-5.5e-05	-0.000939
4.85	-0.013282	-0.000878	-6.3e-05	-0.000815
4.86	-0.012764	-0.000962	-5.6e-05	-0.000906
4.87	-0.0129	-0.001072	-6e-05	-0.001012
4.88	-0.011269	-0.000977	-7.6e-05	-0.000901
4.89	-0.007954	-0.000942	-6.4e-05	-0.000878
4.9	-0.008295	-0.000944	-4.1e-05	-0.000903
4.91	-0.015214	-0.000872	-5.5e-05	-0.000817
4.92	-0.018952	-0.000935	-7.5e-05	-0.00086
4.93	-0.015398	-0.001078	-4e-05	-0.001038
4.94	-0.011168	-0.001117	-1.3e-05	-0.001104
4.95	-0.01075	-0.001151	-4.7e-05	-0.001104
4.96	-0.014526	-0.001289	-7.5e-05	-0.001214
4.97	-0.015243	-0.001233	-6.2e-05	-0.001171
4.98	-0.014166	-0.001024	-4.3e-05	-0.000981
4.99	-0.013817	-0.000992	-3.8e-05	-0.000954
5	-0.011004	-0.001041	-3.9e-05	-0.001002
5.01	-0.008206	-0.000976	-5.9e-05	-0.000917
5.02	-0.004817	-0.000844	-7.6e-05	-0.000768
5.03	-0.003336	-0.000836	-5.4e-05	-0.000782
5.04	-0.005205	-0.000908	-5.5e-05	-0.000853
5.05	-0.008853	-0.000888	-6.6e-05	-0.000822
5.06	-0.010902	-0.00092	-4.8e-05	-0.000872
5.07	-0.010509	-0.000954	-5.7e-05	-0.000897
5.08	-0.011549	-0.000868	-7.5e-05	-0.000793
5.09	-0.009805	-0.000899	-6.4e-05	-0.000835
5.1	-0.011497	-0.001034	-4.7e-05	-0.000987
5.11	-0.018109	-0.001079	-4.8e-05	-0.001031
5.12	-0.016832	-0.001007	-5.8e-05	-0.000949
5.13	-0.014486	-0.000854	-4.5e-05	-0.000809
5.14	-0.015662	-0.000841	-4e-05	-0.000801
5.15	-0.014785	-0.000981	-7e-05	-0.000911
5.16	-0.016413	-0.000988	-6e-05	-0.000928
5.17	-0.014991	-0.000956	-3.7e-05	-0.000919
5.18	-0.010385	-0.001014	-5.3e-05	-0.000961
5.19	-0.015431	-0.000931	-6e-05	-0.000871
5.2	-0.019181	-0.000839	-5.5e-05	-0.000784
5.21	-0.011475	-0.000853	-5.6e-05	-0.000797
5.22	-0.002789	-0.000901	-5.5e-05	-0.000846
5.23	-0.007045	-0.000951	-5.5e-05	-0.000896
5.24	-0.01845	-0.000959	-4.7e-05	-0.000912
5.25	-0.018655	-0.000925	-4.6e-05	-0.000879
5.26	-0.014701	-0.000964	-6.3e-05	-0.000901
5.27	-0.01954	-0.001009	-5.9e-05	-0.00095
5.28	-0.022926	-0.001056	-4.5e-05	-0.001011
5.29	-0.022731	-0.001141	-4.6e-05	-0.001095
5.3	-0.024808	-0.001146	-6.1e-05	-0.001085
5.31	-0.021547	-0.001139	-8.2e-05	-0.001057
5.32	-0.015074	-0.001184	-8.8e-05	-0.001096
5.33	-0.012712	-0.001202	-6.9e-05	-0.001133
5.34	-0.008413	-0.001138	-4.5e-05	-0.001093
5.35	-0.002873	-0.001126	-3.6e-05	-0.00109
5.36	-0.003543	-0.001198	-3.7e-05	-0.001161
5.37	-0.009211	-0.001235	-4.6e-05	-0.001189
5.38	-0.011882	-0.001212	-5.8e-05	-0.001154
5.39	-0.008881	-0.001161	-4.5e-05	-0.001116
5.4	-0.009916	-0.001119	-3.3e-05	-0.001086
5.41	-0.014373	-0.001187	-4.4e-05	-0.001143
5.42	-0.013729	-0.001282	-5.6e-05	-0.001226
5.43	-0.012888	-0.001198	-5.5e-05	-0.001143
5.44	-0.015581	-0.001191	-3.1e-05	-0.00116
5.45	-0.016061	-0.001245	-3.2e-05	-0.001213
5.46	-0.015846	-0.001179	-6.4e-05	-0.001115
5.47	-0.014865	-0.001046	-7.7e-05	-0.000969
5.48	-0.010988	-0.001064	-8.4e-05	-0.00098
5.49	-0.009587	-0.001124	-7.7e-05	-0.001047
5.5	-0.014176	-0.001089	-6.4e-05	-0.001025
5.51	-0.018282	-0.001057	-6.6e-05	-0.000991
5.52	-0.012604	-0.001067	-5.5e-05	-0.001012
5.53	-0.006407	-0.001026	-6.8e-05	-0.000958
5.54	-0.01165	-0.000989	-8.7e-05	-0.000902
5.55	-0.016194	-0.001018	-5.6e-05	-0.000962
5.56	-0.012669	-0.001125	-4.3e-05	-0.001082
5.57	-0.009392	-0.001067	-7.2e-05	-0.000995
5.58	-0.008953	-0.000924	-7.2e-05	-0.000852
5.59	-0.008478	-0.001031	-7e-05	-0.000961
5.6	-0.00741	-0.001026	-7.9e-05	-0.000947
5.61	-0.007878	-0.000853	-7.2e-05	-0.000781
5.62	-0.012816	-0.000842	-5.7e-05	-0.000785
5.63	-0.015026	-0.000764	-7.1e-05	-0.000693
5.64	-0.012425	-0.000507	-8e-05	-0.000427
5.65	-0.015008	-0.000196	-7.1e-05	-0.000125
5.66	-0.01524	0.000524	-8.9e-05	0.000613
5.67	-0.008763	0.00125	-9.3e-05	0.001343
5.68	-0.007656	0.001598	-8.2e-05	0.00168
5.69	-0.009589	0.002115	-9.7e-05	0.002212
5.7	-0.008581	0.002737	-0.000104	0.002841
5.71	-0.005322	0.003249	-8.3e-05	0.003332
5.72	-0.001837	0.004075	-7.2e-05	0.004147
5.73	0.001237	0.00495	-7.7e-05	0.005027
5.74	0.007684	0.005662	-9.1e-05	0.005753
5.75	0.014634	0.006751	-9.7e-05	0.006848
5.76	0.015594	0.007768	-0.000108	0.007876
5.77	0.012572	0.008637	-0.000125	0.008762
5.78	0.013749	0.009603	-0.000115	0.009718
5.79	0.018387	0.010421	-9.3e-05	0.010514
5.8	0.022317	0.011403	-8.1e-05	0.011484
5.81	0.025404	0.012503	-8.5e-05	0.012588
5.82	0.025077	0.013499	-0.000105	0.013604
5.83	0.025248	0.014474	-0.000123	0.014597
5.84	0.029075	0.01546	-8.9e-05	0.015549
5.85	0.031487	0.016547	-7.8e-05	0.016625
5.86	0.029085	0.017544	-0.000134	0.017678
5.87	0.026395	0.018585	-0.00013	0.018715
5.88	0.03289	0.019739	-9.4e-05	0.019833
5.89	0.036661	0.020631	-0.000113	0.020744
5.9	0.030538	0.021629	-0.000129	0.021758
5.91	0.033356	0.022792	-0.000121	0.022913
5.92	0.04741	0.0238	-0.000133	0.023933
5.93	0.050894	0.024828	-0.000152	0.02498
5.94	0.047684	0.025792	-0.000149	0.025941
5.95	0.053646	0.026737	-0.000129	0.026866
5.96	0.057505	0.027809	-0.000141	0.02795
5.97	0.054933	0.028906	-0.000175	0.029081
5.98	0.059705	0.029983	-0.000151	0.030134
5.99	0.066765	0.030916	-0.000117	0.031033
6	0.064452	0.031888	-0.000139	0.032027
6.01	0.06518	0.033065	-0.000154	0.033219
6.02	0.073421	0.034158	-0.000152	0.03431
6.03	0.075719	0.035079	-0.000143	0.035222
6.04	0.08204	0.036136	-0.000117	0.036253
6.05	0.088667	0.037153	-0.000106	0.037259
6.06	0.084282	0.038011	-0.000125	0.038136
6.07	0.086663	0.039055	-0.000136	0.039191
6.08	0.095722	0.040138	-0.000141	0.040279
6.09	0.094502	0.04102	-0.00016	0.04118
6.1	0.094509	0.042059	-0.000142	0.042201
6.11	0.103408	0.043249	-0.000107	0.043356
6.12	0.107176	0.044188	-0.00013	0.044318
6.13	0.106821	0.045092	-0.000162	0.045254
6.14	0.111247	0.04618	-0.00015	0.04633
6.15	0.113675	0.047059	-0.000143	0.047202
6.16	0.112648	0.047957	-0.000145	0.048102
6.17	0.119769	0.049178	-0.000139	0.049317
6.18	0.125637	0.050215	-0.000141	0.050356
6.19	0.120179	0.051064	-0.000128	0.051192
6.2	0.118691	0.052174	-0.000118	0.052292
6.21	0.125387	0.053347	-0.000142	0.053489
6.22	0.134876	0.054251	-0.000137	0.054388
6.23	0.136618	0.055235	-0.000114	0.055349
6.24	0.131773	0.056439	-0.000127	0.056566
6.25	0.138413	0.057445	-0.000132	0.057577
6.26	0.147061	0.058258	-0.000133	0.058391
6.27	0.142989	0.059294	-0.00016	0.059454
6.28	0.140089	0.060533	-0.000157	0.06069
6.29	0.147285	0.061629	-0.000128	0.061757
6.3	0.152744	0.062526	-0.000144	0.06267
6.31	0.155043	0.06336	-0.000169	0.063529
6.32	0.161931	0.064362	-0.000165	0.064527
6.33	0.166856	0.065541	-0.000159	0.0657
6.34	0.170211	0.066613	-0.000146	0.066759
6.35	0.178699	0.067502	-0.000142	0.067644
6.36	0.182354	0.068377	-0.000152	0.068529
6.37	0.176176	0.069458	-0.000134	0.069592
6.38	0.172204	0.070649	-0.000119	0.070768
6.39	0.177926	0.071545	-0.00015	0.071695
6.4	0.185259	0.07229	-0.000156	0.072446
6.41	0.18628	0.073245	-0.000128	0.073373
6.42	0.182141	0.074304	-0.000149	0.074453
6.43	0.182989	0.075398	-0.000164	0.075562
6.44	0.190073	0.076567	-0.000133	0.0767
6.45	0.196484	0.077565	-0.000127	0.077692
6.46	0.199282	0.078393	-0.000159	0.078552
6.47	0.195374	0.079397	-0.000177	0.079574
6.48	0.196072	0.080576	-0.000166	0.080742
6.49	0.206318	0.081696	-0.000157	0.081853
6.5	0.212243	0.082726	-0.000155	0.082881
6.51	0.212637	0.083601	-0.000149	0.08375
6.52	0.216992	0.084521	-0.00015	0.084671
6.53	0.218165	0.085721	-0.000156	0.085877
6.54	0.211835	0.086835	-0.000158	0.086993
6.55	0.212541	0.087694	-0.000153	0.087847
6.56	0.223748	0.088644	-0.00015	0.088794
6.57	0.228628	0.089788	-0.000151	0.089939
6.58	0.224223	0.090902	-0.000142	0.091044
6.59	0.225192	0.091962	-0.000151	0.092113
6.6	0.235248	0.093034	-0.000179	0.093213
6.61	0.241122	0.094056	-0.000174	0.09423
6.62	0.236693	0.095095	-0.000158	0.095253
6.63	0.234412	0.096217	-0.000153	0.09637
6.64	0.241668	0.097209	-0.000146	0.097355
6.65	0.249135	0.098156	-0.00015	0.098306
6.66	0.253532	0.099232	-0.000155	0.099387
6.67	0.257688	0.100286	-0.000145	0.100431
6.68	0.261558	0.101277	-0.000137	0.101414
6.69	0.263837	0.102241	-0.000137	0.102378
6.7	0.265933	0.103269	-0.000156	0.103425
6.71	0.272816	0.10443	-0.000191	0.104621
6.72	0.282344	0.105565	-0.000182	0.105747
6.73	0.283727	0.106587	-0.000155	0.106742
6.74	0.283854	0.107635	-0.000162	0.107797
6.75	0.289802	0.108547	-0.000181	0.108728
6.76	0.290142	0.109323	-0.000186	0.109509
6.77	0.288751	0.110304	-0.00017	0.110474
6.78	0.290936	0.111383	-0.000165	0.111548
6.79	0.291379	0.112401	-0.000173	0.112574
6.8	0.299389	0.113365	-0.000162	0.113527
6.81	0.308415	0.114352	-0.000161	0.114513
6.82	0.308343	0.115438	-0.000187	0.115625
6.83	0.311272	0.116535	-0.000172	0.116707
6.84	0.318416	0.117486	-0.000142	0.117628
6.85	0.322865	0.118374	-0.000164	0.118538
6.86	0.326475	0.119339	-0.000189	0.119528
6.87	0.331034	0.120216	-0.000182	0.120398
6.88	0.332942	0.121024	-0.000172	0.121196
6.89	0.335175	0.12224	-0.000166	0.122406
6.9	0.34071	0.123631	-0.000176	0.123807
6.91	0.343123	0.124543	-0.000197	0.12474
6.92	0.3444	0.125345	-0.000184	0.125529
6.93	0.349148	0.126377	-0.000166	0.126543
6.94	0.357853	0.12738	-0.000166	0.127546
6.95	0.365954	0.128391	-0.000162	0.128553
6.96	0.362674	0.129515	-0.000173	0.129688
6.97	0.352695	0.130655	-0.00018	0.130835
6.98	0.355478	0.131679	-0.000178	0.131857
6.99	0.365817	0.132618	-0.000183	0.132801
7	0.365927	0.133567	-0.000157	0.133724
7.01	0.36534	0.134501	-0.000152	0.134653
7.02	0.375815	0.135459	-0.000193	0.135652
7.03	0.388625	0.136592	-0.000201	0.136793
7.04	0.390671	0.137766	-0.00018	0.137946
7.05	0.392016	0.138729	-0.000185	0.138914
7.06	0.402172	0.139597	-0.000194	0.139791
7.07	0.40311	0.140504	-0.000166	0.14067
7.08	0.40051	0.141446	-0.000142	0.141588
7.09	0.414085	0.142563	-0.000151	0.142714
7.1	0.419512	0.143802	-0.000169	0.143971
7.11	0.407208	0.144812	-0.000171	0.144983
7.12	0.406932	0.145579	-0.000176	0.145755
7.13	0.416327	0.146521	-0.000182	0.146703
7.14	0.414522	0.147711	-0.000167	0.147878
7.15	0.416594	0.14879	-0.000166	0.148956
7.16	0.429601	0.149648	-0.000173	0.149821
7.17	0.436506	0.150438	-0.000159	0.150597
7.18	0.437897	0.151459	-0.000158	0.151617
7.19	0.438077	0.152736	-0.00017	0.152906
7.2	0.440533	0.153843	-0.00019	0.154033
7.21	0.45385	0.154709	-0.000203	0.154912
7.22	0.466838	0.155627	-0.000187	0.155814
7.23	0.467566	0.156651	-0.000174	0.156825
7.24	0.465855	0.157687	-0.00018	0.157867
7.25	0.471925	0.15883	-0.000185	0.159015
7.26	0.479007	0.159992	-0.00018	0.160172
7.27	0.479985	0.1609	-0.00018	0.16108
7.28	0.482823	0.161741	-0.000185	0.161926
7.29	0.488478	0.162884	-0.000185	0.163069
7.3	0.491177	0.164128	-0.000173	0.164301
7.31	0.496345	0.165032	-0.000151	0.165183
7.32	0.505504	0.165846	-0.000132	0.165978
7.33	0.510389	0.167004	-0.000123	0.167127
7.34	0.512367	0.168135	-0.000124	0.168259
7.35	0.517445	0.168973	-0.000131	0.169104
7.36	0.52576	0.169898	-0.000134	0.170032
7.37	0.532191	0.171139	-0.000134	0.171273
7.38	0.534044	0.172305	-0.000139	0.172444
7.39	0.536274	0.173147	-0.000133	0.17328
7.4	0.539827	0.174043	-0.000123	0.174166
7.41	0.540925	0.175143	-0.000128	0.175271
7.42	0.541829	0.176161	-0.000117	0.176278
7.43	0.544717	0.177154	-0.000117	0.177271
7.44	0.548783	0.178116	-0.000131	0.178247
7.45	0.550792	0.179008	-0.000133	0.179141
7.46	0.551123	0.180094	-0.000136	0.18023
7.47	0.555171	0.181236	-0.000153	0.181389
7.48	0.563214	0.182226	-0.00017	0.182396
7.49	0.566434	0.183121	-0.000167	0.183288
7.5	0.566581	0.18418	-0.000136	0.184316
7.51	0.576166	0.185457	-0.000122	0.185579
7.52	0.583472	0.186482	-0.000117	0.186599
7.53	0.581406	0.187181	-0.000104	0.187285
7.54	0.584869	0.188127	-0.000113	0.18824
7.55	0.592964	0.189313	-0.000122	0.189435
7.56	0.599062	0.190208	-0.000111	0.190319
7.57	0.606211	0.191132	-0.000111	0.191243
7.58	0.614275	0.192347	-0.000118	0.192465
7.59	0.616654	0.193257	-0.00011	0.193367
7.6	0.61486	0.194047	-9.3e-05	0.19414
7.61	0.620785	0.195182	-8.5e-05	0.195267
7.62	0.630909	0.196311	-8.1e-05	0.196392
7.63	0.634292	0.197277	-8.4e-05	0.197361
7.64	0.633066	0.198267	-0.000107	0.198374
7.65	0.628793	0.19934	-0.000113	0.199453
7.66	0.632474	0.200493	-9.2e-05	0.200585
7.67	0.646321	0.201465	-8.7e-05	0.201552
7.68	0.65214	0.202304	-8.9e-05	0.202393
7.69	0.651769	0.203431	-9.5e-05	0.203526
7.7	0.65586	0.20446	-0.000111	0.204571
7.71	0.664532	0.205191	-0.000124	0.205315
7.72	0.675248	0.2063	-0.000111	0.206411
7.73	0.682528	0.207525	-0.0001	0.207625
7.74	0.683923	0.208389	-0.000109	0.208498
7.75	0.691052	0.209437	-0.000108	0.209545
7.76	0.702844	0.210569	-9.5e-05	0.210664
7.77	0.707404	0.211485	-9.9e-05	0.211584
7.78	0.707644	0.21266	-0.00013	0.21279
7.79	0.714475	0.213814	-0.000139	0.213953
7.8	0.724123	0.214564	-0.00013	0.214694
7.81	0.721858	0.215592	-0.000138	0.21573
7.82	0.720038	0.216681	-0.000127	0.216808
7.83	0.727723	0.217389	-0.000122	0.217511
7.84	0.732239	0.218408	-0.000136	0.218544
7.85	0.736548	0.219589	-0.00012	0.219709
7.86	0.747403	0.220549	-0.000104	0.220653
7.87	0.756238	0.221575	-0.000118	0.221693
7.88	0.76492	0.222541	-0.000122	0.222663
7.89	0.772359	0.223533	-0.000119	0.223652
7.9	0.770601	0.224574	-0.000117	0.224691
7.91	0.772628	0.225538	-9.9e-05	0.225637
7.92	0.78311	0.226593	-8.1e-05	0.226674
7.93	0.784738	0.22761	-9e-05	0.2277
7.94	0.785166	0.228542	-0.000112	0.228654
7.95	0.795362	0.229581	-0.000102	0.229683
7.96	0.798133	0.230577	-7.3e-05	0.23065
7.97	0.794072	0.231477	-7.9e-05	0.231556
7.98	0.800784	0.232497	-8.3e-05	0.23258
7.99	0.809611	0.233679	-6.5e-05	0.233744
8	0.81476	0.234778	-8.3e-05	0.234861
8.01	0.82373	0.235781	-0.000107	0.235888
8.02	0.829012	0.236862	-0.000101	0.236963
8.03	0.826813	0.237941	-9.3e-05	0.238034
8.04	0.828857	0.238964	-8.4e-05	0.239048
8.05	0.836147	0.239995	-5.8e-05	0.240053
8.06	0.837551	0.241048	-3.7e-05	0.241085
8.07	0.836857	0.242062	-3.9e-05	0.242101
8.08	0.840972	0.243031	-4.6e-05	0.243077
8.09	0.844497	0.244052	-4.3e-05	0.244095
8.1	0.849108	0.245127	-4.7e-05	0.245174
8.11	0.856788	0.246152	-5.9e-05	0.246211
8.12	0.860506	0.247049	-4.6e-05	0.247095
8.13	0.866793	0.248106	-3.5e-05	0.248141
8.14	0.882669	0.249348	-5.2e-05	0.2494
8.15	0.886414	0.250242	-4.5e-05	0.250287
8.16	0.877624	0.251029	-3.6e-05	0.251065
8.17	0.884619	0.252061	-5e-05	0.252111
8.18	0.89879	0.253014	-3.9e-05	0.253053
8.19	0.902671	0.25391	-3.8e-05	0.253948
8.2	0.905078	0.255065	-7.5e-05	0.25514
8.21	0.90969	0.256082	-6.3e-05	0.256145
8.22	0.91567	0.256771	-4.1e-05	0.256812
8.23	0.919381	0.257826	-6.8e-05	0.257894
8.24	0.918582	0.259019	-7.2e-05	0.259091
8.25	0.919082	0.259822	-4.5e-05	0.259867
8.26	0.924039	0.260761	-4.1e-05	0.260802
8.27	0.931395	0.261885	-2.6e-05	0.261911
8.28	0.935348	0.262772	-1e-06	0.262773
8.29	0.935527	0.263727	-4.9e-05	0.263776
8.3	0.93948	0.264867	-9.6e-05	0.264963
8.31	0.947189	0.265805	-6.7e-05	0.265872
8.32	0.949158	0.266783	-4.3e-05	0.266826
8.33	0.951965	0.267886	-3.6e-05	0.267922
8.34	0.962483	0.268784	-1.2e-05	0.268796
8.35	0.964604	0.269743	-1e-06	0.269744
8.36	0.960714	0.270924	1e-06	0.270923
8.37	0.967914	0.271956	-1.1e-05	0.271967
8.38	0.980435	0.272852	-3.1e-05	0.272883
8.39	0.989398	0.273925	-2e-05	0.273945
8.4	0.992915	0.275007	-2e-06	0.275009
8.41	0.987507	0.275914	-2.7e-05	0.275941
8.42	0.987269	0.276897	-1.9e-05	0.276916
8.43	0.99482	0.277984	1.3e-05	0.277971
8.44	1.00071	0.278987	-1e-06	0.278988
8.45	1.00634	0.280022	-1.9e-05	0.280041
8.46	1.01075	0.28113	-3e-05	0.28116
8.47	1.01347	0.282156	-3.4e-05	0.28219
8.48	1.01992	0.283096	-1e-05	0.283106
8.49	1.02673	0.284023	6e-06	0.284017
8.5	1.03257	0.285069	8e-06	0.285061
8.51	1.03688	0.286191	2.5e-05	0.286166
8.52	1.0369	0.287184	2.5e-05	0.287159
8.53	1.0356	0.288111	1.1e-05	0.2881
8.54	1.03965	0.289125	1.8e-05	0.289107
8.55	1.04936	0.290184	2.4e-05	0.29016
8.56	1.05394	0.29123	2e-05	0.29121
8.57	1.05006	0.292185	2.5e-05	0.29216
8.58	1.04828	0.293041	1.6e-05	0.293025
8.59	1.05155	0.294082	-1.7e-05	0.294099
8.6	1.05349	0.295197	-8e-06	0.295205
8.61	1.05378	0.296166	1.2e-05	0.296154
8.62	1.06056	0.29714	-9e-06	0.297149
8.63	1.07021	0.298143	-3e-06	0.298146
8.64	1.07251	0.299124	1.6e-05	0.299108
8.65	1.07452	0.300138	1.4e-05	0.300124
8.66	1.08073	0.301121	1.9e-05	0.301102
8.67	1.08186	0.302097	1.9e-05	0.302078
8.68	1.07938	0.303166	1.4e-05	0.303152
8.69	1.08305	0.304172	1.4e-05	0.304158
8.7	1.08724	0.305018	1.9e-05	0.304999
8.71	1.08927	0.305962	3.5e-05	0.305927
8.72	1.0927	0.307134	4.5e-05	0.307089
8.73	1.09642	0.308163	1.7e-05	0.308146
8.74	1.10027	0.309036	-1e-05	0.309046
8.75	1.10388	0.31024	-5e-06	0.310245
8.76	1.1087	0.31139	1e-05	0.31138
8.77	1.11279	0.312087	1.6e-05	0.312071
8.78	1.11353	0.313063	1.3e-05	0.31305
8.79	1.11263	0.31436	1.5e-05	0.314345
8.8	1.11502	0.315327	8e-06	0.315319
8.81	1.12127	0.316274	-9e-06	0.316283
8.82	1.12155	0.317397	-2e-06	0.317399
8.83	1.11855	0.318343	2.4e-05	0.318319
8.84	1.12244	0.319289	3.9e-05	0.31925
8.85	1.13064	0.320376	3.3e-05	0.320343
8.86	1.13246	0.321326	2.1e-05	0.321305
8.87	1.12762	0.322315	2.9e-05	0.322286
8.88	1.12947	0.323385	5.6e-05	0.323329
8.89	1.13706	0.324342	7.1e-05	0.324271
8.9	1.14249	0.325341	7.7e-05	0.325264
8.91	1.14945	0.326408	8e-05	0.326328
8.92	1.15412	0.327372	7.8e-05	0.327294
8.93	1.1544	0.328427	7.7e-05	0.32835
8.94	1.16062	0.329603	7.2e-05	0.329531
8.95	1.1701	0.330546	6.4e-05	0.330482
8.96	1.17391	0.33153	5.4e-05	0.331476
8.97	1.17264	0.33269	1.8e-05	0.332672
8.98	1.1729	0.33363	1.1e-05	0.333619
8.99	1.18139	0.334536	5.5e-05	0.334481
9	1.18819	0.335599	6.3e-05	0.335536
9.01	1.18822	0.336511	4.1e-05	0.33647
9.02	1.1902	0.337412	5.6e-05	0.337356
9.03	1.19333	0.338596	7.6e-05	0.33852
9.04	1.19502	0.339705	7.3e-05	0.339632
9.05	1.19921	0.340554	6.7e-05	0.340487
9.06	1.20637	0.341598	5.8e-05	0.34154
9.07	1.21128	0.342631	7.8e-05	0.342553
9.08	1.21745	0.343519	0.000101	0.343418
9.09	1.22626	0.344694	7.8e-05	0.344616
9.1	1.22614	0.345881	5.6e-05	0.345825
9.11	1.22474	0.346722	4.7e-05	0.346675
9.12	1.23418	0.347682	3.5e-05	0.347647
9.13	1.24321	0.3488	4.3e-05	0.348757
9.14	1.24666	0.349679	5.7e-05	0.349622
9.15	1.25012	0.350616	4.7e-05	0.350569
9.16	1.25933	0.351744	5.2e-05	0.351692
9.17	1.27357	0.352711	7.3e-05	0.352638
9.18	1.27931	0.353711	6.2e-05	0.353649
9.19	1.27774	0.354806	5.2e-05	0.354754
9.2	1.27988	0.355691	7.5e-05	0.355616
9.21	1.28454	0.356628	0.000102	0.356526
9.22	1.29193	0.357735	0.000111	0.357624
9.23	1.30066	0.358775	0.000105	0.35867
9.24	1.30323	0.3598	0.000106	0.359694
9.25	1.30186	0.360906	0.000106	0.3608
9.26	1.2979	0.361818	9.8e-05	0.36172
9.27	1.2983	0.362615	0.000109	0.362506
9.28	1.30994	0.363714	0.000111	0.363603
9.29	1.3196	0.364833	0.000105	0.364728
9.3	1.32557	0.365698	0.000119	0.365579
9.31	1.33326	0.3667	0.000129	0.366571
9.32	1.33924	0.367807	0.000114	0.367693
9.33	1.3391	0.368813	8.8e-05	0.368725
9.34	1.33416	0.369741	7.8e-05	0.369663
9.35	1.33649	0.37071	9.8e-05	0.370612
9.36	1.35042	0.371737	0.000125	0.371612
9.37	1.36054	0.372728	0.000114	0.372614
9.38	1.36423	0.373786	9.5e-05	0.373691
9.39	1.36865	0.374703	0.000104	0.374599
9.4	1.37011	0.375667	0.000101	0.375566
9.41	1.37127	0.376926	9.7e-05	0.376829
9.42	1.37592	0.377872	0.00011	0.377762
9.43	1.38127	0.37868	0.000111	0.378569
9.44	1.3891	0.379829	0.000115	0.379714
9.45	1.39283	0.380954	0.000135	0.380819
9.46	1.3906	0.381954	0.000133	0.381821
9.47	1.39574	0.383017	0.000121	0.382896
9.48	1.40891	0.383979	0.000116	0.383863
9.49	1.4162	0.384948	0.00011	0.384838
9.5	1.41534	0.385977	0.000102	0.385875
9.51	1.41707	0.386918	0.0001	0.386818
9.52	1.42509	0.387945	0.000103	0.387842
9.53	1.43519	0.389071	0.000102	0.388969
9.54	1.4444	0.39004	9.8e-05	0.389942
9.55	1.44642	0.390963	9.9e-05	0.390864
9.56	1.44537	0.392092	0.000105	0.391987
9.57	1.45074	0.393097	0.000115	0.392982
9.58	1.45738	0.393862	0.000129	0.393733
9.59	1.45988	0.39485	0.000129	0.394721
9.6	1.46293	0.395941	0.000117	0.395824
9.61	1.46807	0.396852	0.000107	0.396745
9.62	1.47669	0.39782	0.000106	0.397714
9.63	1.48636	0.398854	0.000116	0.398738
9.64	1.49042	0.399758	0.000118	0.39964
9.65	1.49002	0.400729	0.000121	0.400608
9.66	1.49214	0.401758	0.000139	0.401619
9.67	1.5024	0.402831	0.000136	0.402695
9.68	1.51066	0.40396	0.000113	0.403847
9.69	1.50985	0.404835	0.000115	0.40472
9.7	1.51158	0.4057	0.000147	0.405553
9.71	1.51915	0.406887	0.000157	0.40673
9.72	1.52232	0.408029	0.000136	0.407893
9.73	1.52032	0.408982	0.000129	0.408853
9.74	1.52171	0.409957	0.000139	0.409818
9.75	1.53166	0.411027	0.000142	0.410885
9.76	1.54355	0.412021	0.000148	0.411873
9.77	1.54808	0.412995	0.000148	0.412847
9.78	1.55059	0.414101	0.000135	0.413966
9.79	1.55767	0.415095	0.00015	0.414945
9.8	1.56645	0.415997	0.000161	0.415836
9.81	1.57353	0.416955	0.000133	0.416822
9.82	1.57811	0.417934	0.000117	0.417817
9.83	1.57689	0.419015	0.000139	0.418876
9.84	1.57431	0.420138	0.000167	0.419971
9.85	1.58587	0.421063	0.000161	0.420902
9.86	1.60225	0.421903	0.000132	0.421771
9.87	1.60623	0.423012	0.000135	0.422877
9.88	1.60884	0.42408	0.000167	0.423913
9.89	1.61686	0.42489	0.00017	0.42472
9.9	1.62287	0.425958	0.000162	0.425796
9.91	1.62757	0.427207	0.000176	0.427031
9.92	1.63343	0.428064	0.00016	0.427904
9.93	1.64188	0.428834	0.000137	0.428697
9.94	1.65125	0.429908	0.000173	0.429735
9.95	1.65607	0.430957	0.000184	0.430773
9.96	1.65837	0.431856	0.000146	0.43171
9.97	1.66585	0.432844	0.000149	0.432695
9.98	1.67096	0.433826	0.000158	0.433668
9.99	1.66948	0.434733	0.000141	0.434592
10	1.674	0.435818	0.000151	0.435667
10.01	1.68364	0.436876	0.000164	0.436712
10.02	1.69044	0.437779	0.000162	0.437617
10.03	1.69261	0.438842	0.000166	0.438676
10.04	1.69483	0.439915	0.00015	0.439765
10.05	1.70678	0.440886	0.000145	0.440741
10.06	1.71934	0.442022	0.000164	0.441858
10.07	1.71913	0.443118	0.000179	0.442939
10.08	1.71851	0.44395	0.000171	0.443779
10.09	1.72236	0.44492	0.000146	0.444774
10.1	1.72378	0.446106	0.00015	0.445956
10.11	1.72867	0.447128	0.000172	0.446956
10.12	1.7373	0.448075	0.000185	0.44789
10.13	1.74292	0.449134	0.000195	0.448939
10.14	1.74554	0.450104	0.000176	0.449928
10.15	1.75032	0.451036	0.000156	0.45088
10.16	1.75559	0.452193	0.000176	0.452017
10.17	1.75836	0.453278	0.000185	0.453093
10.18	1.76694	0.454135	0.000168	0.453967
10.19	1.77443	0.455126	0.000183	0.454943
10.2	1.77463	0.456174	0.000213	0.455961
10.21	1.77811	0.457051	0.000197	0.456854
10.22	1.78231	0.457968	0.000181	0.457787
10.23	1.78242	0.459013	0.000189	0.458824
10.24	1.78782	0.460038	0.000188	0.45985
10.25	1.79794	0.461025	0.000169	0.460856
10.26	1.80183	0.462098	0.000169	0.461929
10.27	1.79994	0.46313	0.000188	0.462942
10.28	1.8016	0.463996	0.000201	0.463795
10.29	1.80879	0.464976	0.000207	0.464769
10.3	1.81796	0.466042	0.000213	0.465829
10.31	1.82702	0.467009	0.000207	0.466802
10.32	1.83487	0.468025	0.000187	0.467838
10.33	1.83846	0.469007	0.000189	0.468818
10.34	1.83539	0.469795	0.000211	0.469584
10.35	1.83514	0.470746	0.000197	0.470549
10.36	1.84719	0.471962	0.000183	0.471779
10.37	1.86241	0.472934	0.000195	0.472739
10.38	1.868	0.473748	0.0002	0.473548
10.39	1.86892	0.474815	0.000212	0.474603
10.4	1.87865	0.475986	0.000228	0.475758
10.41	1.88524	0.477001	0.00023	0.476771
10.42	1.88024	0.478001	0.000213	0.477788
10.43	1.88254	0.479069	0.000193	0.478876
10.44	1.89331	0.480097	0.000197	0.4799
10.45	1.89767	0.48115	0.00021	0.48094
10.46	1.90788	0.482183	0.0002	0.481983
10.47	1.92485	0.483065	0.0002	0.482865
10.48	1.92536	0.483997	0.000217	0.48378
10.49	1.92198	0.485137	0.000217	0.48492
10.5	1.93177	0.486271	0.00021	0.486061
10.51	1.94117	0.487302	0.000208	0.487094
10.52	1.94378	0.48828	0.000208	0.488072
10.53	1.94678	0.489233	0.000197	0.489036
10.54	1.95546	0.490388	0.000194	0.490194
10.55	1.96278	0.491614	0.000216	0.491398
10.56	1.96744	0.492489	0.000233	0.492256
10.57	1.97561	0.493482	0.000238	0.493244
10.58	1.98097	0.494708	0.000227	0.494481
10.59	1.97965	0.495561	0.000219	0.495342
10.6	1.9871	0.496372	0.000221	0.496151
10.61	1.99732	0.497531	0.000222	0.497309
10.62	1.99672	0.498495	0.000219	0.498276
10.63	2.00139	0.499322	0.000196	0.499126
10.64	2.01121	0.500419	0.000201	0.500218
10.65	2.01161	0.501507	0.000233	0.501274
10.66	2.01259	0.502447	0.000229	0.502218
10.67	2.0192	0.503468	0.000217	0.503251
10.68	2.02778	0.504455	0.000224	0.504231
10.69	2.0339	0.505309	0.000218	0.505091
10.7	2.03679	0.5063	0.000222	0.506078
10.71	2.04039	0.507359	0.000246	0.507113
10.72	2.04682	0.508347	0.000241	0.508106
10.73	2.05355	0.509347	0.000233	0.509114
10.74	2.055	0.510285	0.000241	0.510044
10.75	2.05666	0.51115	0.000223	0.510927
10.76	2.06411	0.512097	0.000219	0.511878
10.77	2.07323	0.513096	0.00025	0.512846
10.78	2.07933	0.513986	0.000257	0.513729
10.79	2.08509	0.514961	0.000247	0.514714
10.8	2.09078	0.51607	0.00025	0.51582
10.81	2.09215	0.517018	0.000237	0.516781
10.82	2.09564	0.51797	0.000222	0.517748
10.83	2.10326	0.519038	0.000238	0.5188
10.84	2.11244	0.519976	0.000249	0.519727
10.85	2.11718	0.521013	0.000235	0.520778
10.86	2.11793	0.522275	0.000244	0.522031
10.87	2.12309	0.523335	0.000266	0.523069
10.88	2.13096	0.524261	0.000233	0.524028
10.89	2.13636	0.525373	0.000219	0.525154
10.9	2.14306	0.52635	0.000254	0.526096
10.91	2.14775	0.527125	0.000247	0.526878
10.92	2.14567	0.528182	0.000251	0.527931
10.93	2.14744	0.529368	0.000281	0.529087
10.94	2.15044	0.530331	0.000272	0.530059
10.95	2.14911	0.531279	0.000269	0.53101
10.96	2.15597	0.532273	0.000281	0.531992
10.97	2.16099	0.533315	0.000263	0.533052
10.98	2.16077	0.534352	0.00024	0.534112
10.99	2.17082	0.535329	0.000233	0.535096
11	2.17971	0.536329	0.000244	0.536085
11.01	2.18328	0.537381	0.000247	0.537134
11.02	2.18985	0.53838	0.000243	0.538137
11.03	2.19882	0.539265	0.000253	0.539012
11.04	2.20719	0.540158	0.000253	0.539905
11.05	2.21024	0.541189	0.000247	0.540942
11.06	2.20944	0.542243	0.000267	0.541976
11.07	2.21666	0.543141	0.000273	0.542868
11.08	2.22759	0.544083	0.000253	0.54383
11.09	2.22895	0.545144	0.000258	0.544886
11.1	2.22692	0.546129	0.000281	0.545848
11.11	2.2357	0.547089	0.000285	0.546804
11.12	2.24975	0.548093	0.000279	0.547814
11.13	2.25263	0.549082	0.000279	0.548803
11.14	2.25379	0.550115	0.000265	0.54985
11.15	2.26667	0.551176	0.000262	0.550914
11.16	2.27273	0.552099	0.000282	0.551817
11.17	2.26804	0.553071	0.00029	0.552781
11.18	2.27533	0.554224	0.000278	0.553946
11.19	2.28691	0.555153	0.000266	0.554887
11.2	2.2894	0.555963	0.00028	0.555683
11.21	2.29418	0.557046	0.000292	0.556754
11.22	2.30501	0.558144	0.000276	0.557868
11.23	2.31449	0.559204	0.000269	0.558935
11.24	2.31682	0.560277	0.000277	0.56
11.25	2.32043	0.561185	0.00028	0.560905
11.26	2.33104	0.56216	0.00027	0.56189
11.27	2.33347	0.563313	0.00026	0.563053
11.28	2.33431	0.564302	0.000267	0.564035
11.29	2.34978	0.565357	0.000281	0.565076
11.3	2.3589	0.56656	0.000287	0.566273
11.31	2.35447	0.567483	0.000294	0.567189
11.32	2.36061	0.568372	0.000292	0.56808
11.33	2.37318	0.569545	0.000277	0.569268
11.34	2.37558	0.570611	0.000283	0.570328
11.35	2.37955	0.571547	0.0003	0.571247
11.36	2.38511	0.572603	0.000297	0.572306
11.37	2.38228	0.573638	0.000284	0.573354
11.38	2.38032	0.574569	0.000268	0.574301
11.39	2.38278	0.575505	0.000271	0.575234
11.4	2.39012	0.576534	0.000292	0.576242
11.41	2.40033	0.577588	0.000299	0.577289
11.42	2.40281	0.578605	0.000282	0.578323
11.43	2.40526	0.579557	0.000263	0.579294
11.44	2.41174	0.580523	0.000281	0.580242
11.45	2.41538	0.581566	0.000306	0.58126
11.46	2.42351	0.582539	0.000288	0.582251
11.47	2.43567	0.583467	0.000271	0.583196
11.48	2.43993	0.584482	0.000268	0.584214
11.49	2.44037	0.585479	0.000254	0.585225
11.5	2.44028	0.586445	0.000263	0.586182
11.51	2.43971	0.587413	0.000294	0.587119
11.52	2.44941	0.588371	0.000295	0.588076
11.53	2.46097	0.589345	0.000268	0.589077
11.54	2.45965	0.590301	0.000261	0.59004
11.55	2.45676	0.591258	0.000272	0.590986
11.56	2.46282	0.592254	0.000278	0.591976
11.57	2.47201	0.593222	0.000277	0.592945
11.58	2.47847	0.594214	0.000276	0.593938
11.59	2.48368	0.595209	0.000275	0.594934
11.6	2.48775	0.596193	0.000267	0.595926
11.61	2.49003	0.597161	0.000262	0.596899
11.62	2.49167	0.598184	0.000275	0.597909
11.63	2.49777	0.599229	0.000276	0.598953
11.64	2.50451	0.600148	0.000265	0.599883
11.65	2.51232	0.6011	0.000271	0.600829
11.66	2.52783	0.602172	0.000279	0.601893
11.67	2.53821	0.603166	0.00027	0.602896
11.68	2.53953	0.604213	0.000258	0.603955
11.69	2.54332	0.605336	0.000253	0.605083
11.7	2.55057	0.60632	0.000257	0.606063
11.71	2.55898	0.607352	0.00026	0.607092
11.72	2.56322	0.608419	0.000273	0.608146
11.73	2.56353	0.609457	0.000289	0.609168
11.74	2.57075	0.610554	0.000282	0.610272
11.75	2.57764	0.611556	0.000265	0.611291
11.76	2.57454	0.612447	0.000263	0.612184
11.77	2.578	0.613474	0.000277	0.613197
11.78	2.59018	0.614561	0.000283	0.614278
11.79	2.59981	0.615504	0.000277	0.615227
11.8	2.60676	0.616347	0.00027	0.616077
11.81	2.61065	0.617315	0.000274	0.617041
11.82	2.61489	0.618398	0.000289	0.618109
11.83	2.62233	0.619355	0.000286	0.619069
11.84	2.62719	0.6203	0.000267	0.620033
11.85	2.62891	0.621471	0.000269	0.621202
11.86	2.63077	0.622589	0.000281	0.622308
11.87	2.63944	0.62363	0.000271	0.623359
11.88	2.64831	0.624728	0.000266	0.624462
11.89	2.64774	0.625616	0.000279	0.625337
11.9	2.65385	0.626398	0.000285	0.626113
11.91	2.66586	0.627337	0.000274	0.627063
11.92	2.66896	0.628349	0.000269	0.62808
11.93	2.67148	0.629321	0.000266	0.629055
11.94	2.67457	0.630288	0.000267	0.630021
11.95	2.67313	0.631347	0.000265	0.631082
11.96	2.68087	0.632546	0.000249	0.632297
11.97	2.69664	0.633532	0.00025	0.633282
11.98	2.70146	0.634297	0.000253	0.634044
11.99	2.70256	0.63537	0.000253	0.635117
12	2.70809	0.636621	0.000265	0.636356
12.01	2.71249	0.637643	0.000268	0.637375
12.02	2.71849	0.638519	0.000265	0.638254
12.03	2.72776	0.639543	0.000269	0.639274
12.04	2.73177	0.64056	0.000263	0.640297
12.05	2.73207	0.641499	0.000252	0.641247
12.06	2.73612	0.642451	0.000257	0.642194
12.07	2.74213	0.643492	0.000263	0.643229
12.08	2.74817	0.644656	0.000257	0.644399
12.09	2.75553	0.645682	0.000238	0.645444
12.1	2.76503	0.646628	0.000227	0.646401
12.11	2.76924	0.647732	0.000245	0.647487
12.12	2.76913	0.648691	0.000252	0.648439
12.13	2.77302	0.649607	0.000253	0.649354
12.14	2.77655	0.650742	0.00027	0.650472
12.15	2.77839	0.65171	0.000259	0.651451
12.16	2.78237	0.652516	0.000254	0.652262
12.17	2.7899	0.653662	0.000282	0.65338
12.18	2.80059	0.654848	0.00028	0.654568
12.19	2.80753	0.655636	0.00026	0.655376
12.2	2.81298	0.656485	0.000264	0.656221
12.21	2.81742	0.657645	0.000267	0.657378
12.22	2.82191	0.658598	0.000263	0.658335
12.23	2.83207	0.659468	0.000261	0.659207
12.24	2.84021	0.660639	0.000257	0.660382
12.25	2.8458	0.661618	0.000261	0.661357
12.26	2.84772	0.662503	0.000259	0.662244
12.27	2.848	0.663634	0.000259	0.663375
12.28	2.85351	0.664688	0.000258	0.66443
12.29	2.85727	0.665642	0.000252	0.66539
12.3	2.86294	0.666608	0.000267	0.666341
12.31	2.87882	0.667645	0.000266	0.667379
12.32	2.89044	0.668657	0.000251	0.668406
12.33	2.89278	0.669608	0.000269	0.669339
12.34	2.89573	0.670622	0.000276	0.670346
12.35	2.89973	0.671652	0.000261	0.671391
12.36	2.90576	0.672653	0.000266	0.672387
12.37	2.91145	0.673655	0.000277	0.673378
12.38	2.91097	0.674631	0.000277	0.674354
12.39	2.91196	0.675585	0.000276	0.675309
12.4	2.9234	0.676585	0.00028	0.676305
12.41	2.93387	0.677728	0.000283	0.677445
12.42	2.93645	0.678809	0.000284	0.678525
12.43	2.94204	0.679682	0.000275	0.679407
12.44	2.94724	0.680614	0.000275	0.680339
12.45	2.94642	0.681636	0.000294	0.681342
12.46	2.9528	0.682707	0.000297	0.68241
12.47	2.96392	0.683819	0.000264	0.683555
12.48	2.96817	0.684825	0.000258	0.684567
12.49	2.96939	0.685683	0.000296	0.685387
12.5	2.97062	0.686628	0.00029	0.686338
12.51	2.97794	0.687662	0.000255	0.687407
12.52	2.9888	0.688543	0.00027	0.688273
12.53	2.99224	0.689552	0.000282	0.68927
12.54	2.99328	0.690733	0.000271	0.690462
12.55	2.99542	0.691792	0.000276	0.691516
12.56	2.99903	0.692764	0.00028	0.692484
12.57	3.00521	0.693645	0.000269	0.693376
12.58	3.01056	0.694547	0.000275	0.694272
12.59	3.01827	0.695692	0.000284	0.695408
12.6	3.02767	0.696755	0.000287	0.696468
12.61	3.03147	0.69765	0.000299	0.697351
12.62	3.03341	0.698729	0.000288	0.698441
12.63	3.0418	0.699762	0.000266	0.699496
12.64	3.05316	0.700641	0.000267	0.700374
12.65	3.0595	0.701705	0.000272	0.701433
12.66	3.05986	0.702796	0.000275	0.702521
12.67	3.06046	0.703664	0.000287	0.703377
12.68	3.06462	0.704646	0.000281	0.704365
12.69	3.07444	0.705877	0.000263	0.705614
12.7	3.08488	0.706892	0.000273	0.706619
12.71	3.08957	0.707785	0.000288	0.707497
12.72	3.09161	0.708856	0.000287	0.708569
12.73	3.09524	0.709915	0.00028	0.709635
12.74	3.10077	0.71093	0.000263	0.710667
12.75	3.10267	0.711933	0.000263	0.71167
12.76	3.10483	0.712757	0.00027	0.712487
12.77	3.11402	0.713672	0.000263	0.713409
12.78	3.11981	0.714798	0.000269	0.714529
12.79	3.12101	0.715851	0.000281	0.71557
12.8	3.12652	0.716758	0.000274	0.716484
12.81	3.13598	0.717734	0.000272	0.717462
12.82	3.14293	0.718826	0.000273	0.718553
12.83	3.14485	0.719792	0.000261	0.719531
12.84	3.14827	0.720672	0.000261	0.720411
12.85	3.15555	0.72162	0.00028	0.72134
12.86	3.16367	0.722663	0.000282	0.722381
12.87	3.16962	0.72367	0.00027	0.7234
12.88	3.17301	0.724568	0.000281	0.724287
12.89	3.17736	0.725588	0.000299	0.725289
12.9	3.18581	0.72662	0.000281	0.726339
12.91	3.19633	0.727476	0.00026	0.727216
12.92	3.20187	0.728501	0.000269	0.728232
12.93	3.205	0.729586	0.000277	0.729309
12.94	3.21853	0.730511	0.00027	0.730241
12.95	3.22745	0.731497	0.000274	0.731223
12.96	3.2209	0.732511	0.00029	0.732221
12.97	3.22144	0.733497	0.000302	0.733195
12.98	3.23519	0.734492	0.000309	0.734183
12.99	3.24443	0.735395	0.000296	0.735099
13	3.24771	0.736423	0.000279	0.736144
13.01	3.25792	0.737555	0.000286	0.737269
13.02	3.26595	0.738492	0.000293	0.738199
13.03	3.26333	0.739456	0.000282	0.739174
13.04	3.267	0.740496	0.000286	0.74021
13.05	3.27954	0.741515	0.000309	0.741206
13.06	3.28714	0.74264	0.000313	0.742327
13.07	3.29146	0.743764	0.000289	0.743475
13.08	3.298	0.744668	0.000279	0.744389
13.09	3.3068	0.745588	0.000294	0.745294
13.1	3.31184	0.746704	0.000297	0.746407
13.11	3.31528	0.747795	0.000289	0.747506
13.12	3.32632	0.748799	0.000296	0.748503
13.13	3.33263	0.749783	0.0003	0.749483
13.14	3.3317	0.750701	0.000286	0.750415
13.15	3.33374	0.751707	0.000283	0.751424
13.16	3.33821	0.752892	0.000303	0.752589
13.17	3.34429	0.753866	0.000293	0.753573
13.18	3.35023	0.754748	0.000277	0.754471
13.19	3.35422	0.755911	0.000313	0.755598
13.2	3.35875	0.75689	0.000321	0.756569
13.21	3.36293	0.757733	0.000299	0.757434
13.22	3.36574	0.75881	0.000303	0.758507
13.23	3.37098	0.759774	0.000304	0.75947
13.24	3.37859	0.760634	0.000298	0.760336
13.25	3.38309	0.761644	0.000303	0.761341
13.26	3.38566	0.762616	0.000298	0.762318
13.27	3.39235	0.763492	0.000297	0.763195
13.28	3.40123	0.764486	0.000315	0.764171
13.29	3.40609	0.765455	0.000315	0.76514
13.3	3.41138	0.766318	0.000312	0.766006
13.31	3.41652	0.767452	0.000331	0.767121
13.32	3.41369	0.768618	0.000333	0.768285
13.33	3.41429	0.769422	0.000304	0.769118
13.34	3.42533	0.770332	0.000285	0.770047
13.35	3.4286	0.771476	0.000304	0.771172
13.36	3.42958	0.772446	0.000328	0.772118
13.37	3.44136	0.773443	0.000322	0.773121
13.38	3.44755	0.774522	0.000299	0.774223
13.39	3.44559	0.775407	0.000303	0.775104
13.4	3.4541	0.776339	0.000319	0.77602
13.41	3.4668	0.777426	0.000308	0.777118
13.42	3.4701	0.778431	0.000294	0.778137
13.43	3.47514	0.779411	0.000313	0.779098
13.44	3.48602	0.78045	0.000334	0.780116
13.45	3.49276	0.781481	0.000334	0.781147
13.46	3.49696	0.782523	0.000318	0.782205
13.47	3.50281	0.783595	0.000314	0.783281
13.48	3.50783	0.784631	0.000327	0.784304
13.49	3.51303	0.78565	0.000311	0.785339
13.5	3.52194	0.78664	0.000296	0.786344
13.51	3.52884	0.787609	0.000316	0.787293
13.52	3.53576	0.788582	0.000319	0.788263
13.53	3.54525	0.789548	0.000331	0.789217
13.54	3.54833	0.790527	0.00035	0.790177
13.55	3.55077	0.791472	0.000323	0.791149
13.56	3.55495	0.792529	0.0003	0.792229
13.57	3.55758	0.793696	0.000317	0.793379
13.58	3.56759	0.794582	0.000333	0.794249
13.59	3.57893	0.795529	0.000333	0.795196
13.6	3.57831	0.796695	0.000318	0.796377
13.61	3.57497	0.797617	0.000308	0.797309
13.62	3.5766	0.79853	0.000326	0.798204
13.63	3.5768	0.799609	0.000346	0.799263
13.64	3.58143	0.800518	0.000345	0.800173
13.65	3.59578	0.801453	0.000336	0.801117
13.66	3.60855	0.802602	0.000339	0.802263
13.67	3.61155	0.803576	0.000329	0.803247
13.68	3.61499	0.804412	0.000319	0.804093
13.69	3.61904	0.805394	0.000333	0.805061
13.7	3.61589	0.806409	0.000328	0.806081
13.71	3.62026	0.807485	0.000315	0.80717
13.72	3.63791	0.808565	0.000325	0.80824
13.73	3.64783	0.809441	0.000332	0.809109
13.74	3.64904	0.810302	0.000347	0.809955
13.75	3.65674	0.811378	0.000349	0.811029
13.76	3.66506	0.812442	0.000323	0.812119
13.77	3.66753	0.813369	0.000342	0.813027
13.78	3.66865	0.814369	0.000365	0.814004
13.79	3.6664	0.815432	0.000336	0.815096
13.8	3.66781	0.816489	0.000325	0.816164
13.81	3.67896	0.817534	0.000353	0.817181
13.82	3.68429	0.818451	0.00037	0.818081
13.83	3.68172	0.819375	0.000348	0.819027
13.84	3.68922	0.820567	0.00033	0.820237
13.85	3.7042	0.821729	0.00036	0.821369
13.86	3.71391	0.822575	0.00037	0.822205
13.87	3.71632	0.823573	0.000338	0.823235
13.88	3.71588	0.824809	0.000351	0.824458
13.89	3.72069	0.825756	0.000373	0.825383
13.9	3.72683	0.826669	0.00035	0.826319
13.91	3.72801	0.827809	0.000339	0.82747
13.92	3.73157	0.828737	0.000352	0.828385
13.93	3.73602	0.829627	0.000351	0.829276
13.94	3.74052	0.830806	0.000346	0.83046
13.95	3.75321	0.831834	0.000348	0.831486
13.96	3.76116	0.83279	0.000356	0.832434
13.97	3.76316	0.833858	0.000368	0.83349
13.98	3.76975	0.834702	0.000359	0.834343
13.99	3.77753	0.835607	0.000345	0.835262
14	3.78207	0.836779	0.000347	0.836432
14.01	3.78292	0.837785	0.000345	0.83744
14.02	3.7829	0.838794	0.000354	0.83844
14.03	3.78699	0.839862	0.000376	0.839486
14.04	3.79575	0.840791	0.000373	0.840418
14.05	3.80298	0.84172	0.000351	0.841369
14.06	3.8061	0.842757	0.000344	0.842413
14.07	3.81208	0.8439	0.000353	0.843547
14.08	3.81783	0.844929	0.000356	0.844573
14.09	3.8232	0.845901	0.000354	0.845547
14.1	3.83155	0.846947	0.000355	0.846592
14.11	3.83401	0.847838	0.000359	0.847479
14.12	3.83569	0.848828	0.000361	0.848467
14.13	3.84205	0.849951	0.000365	0.849586
14.14	3.84442	0.850756	0.000359	0.850397
14.15	3.84294	0.851641	0.000364	0.851277
14.16	3.84256	0.852841	0.000395	0.852446
14.17	3.84875	0.853797	0.000379	0.853418
14.18	3.86256	0.85463	0.000342	0.854288
14.19	3.87139	0.855671	0.000363	0.855308
14.2	3.87218	0.856687	0.000391	0.856296
14.21	3.87054	0.857617	0.000378	0.857239
14.22	3.87104	0.85862	0.000366	0.858254
14.23	3.87714	0.859528	0.00037	0.859158
14.24	3.88455	0.860431	0.000371	0.86006
14.25	3.89035	0.86154	0.000365	0.861175
14.26	3.89739	0.86258	0.000352	0.862228
14.27	3.90298	0.863416	0.000364	0.863052
14.28	3.90195	0.864389	0.000386	0.864003
14.29	3.90579	0.865576	0.000372	0.865204
14.3	3.91942	0.866527	0.000358	0.866169
14.31	3.92649	0.867427	0.000365	0.867062
14.32	3.92781	0.868541	0.000369	0.868172
14.33	3.93491	0.869692	0.000365	0.869327
14.34	3.94238	0.870732	0.000357	0.870375
14.35	3.94707	0.87159	0.000358	0.871232
14.36	3.95604	0.872553	0.000373	0.87218
14.37	3.96199	0.87371	0.000394	0.873316
14.38	3.95733	0.874756	0.00039	0.874366
14.39	3.95386	0.875711	0.000352	0.875359
14.4	3.96336	0.876795	0.000354	0.876441
14.41	3.97838	0.877935	0.000387	0.877548
14.42	3.98843	0.878955	0.000378	0.878577
14.43	3.99129	0.879898	0.000367	0.879531
14.44	3.99087	0.8808	0.000387	0.880413
14.45	3.9924	0.881785	0.000392	0.881393
14.46	3.99622	0.882808	0.000379	0.882429
14.47	3.99996	0.883845	0.000386	0.883459
14.48	4.00863	0.885018	0.000394	0.884624
14.49	4.01808	0.886003	0.000378	0.885625
14.5	4.02072	0.886879	0.000361	0.886518
14.51	4.0311	0.887992	0.000369	0.887623
14.52	4.04521	0.889127	0.000386	0.888741
14.53	4.04466	0.890048	0.000393	0.889655
14.54	4.04703	0.89096	0.000388	0.890572
14.55	4.06075	0.892048	0.000379	0.891669
14.56	4.06468	0.893116	0.000371	0.892745
14.57	4.06486	0.893936	0.000372	0.893564
14.58	4.07145	0.894856	0.00037	0.894486
14.59	4.07468	0.895958	0.000367	0.895591
14.6	4.08028	0.896879	0.00037	0.896509
14.61	4.08894	0.897759	0.000368	0.897391
14.62	4.0934	0.898775	0.000379	0.898396
14.63	4.09849	0.899665	0.000386	0.899279
14.64	4.10141	0.900562	0.000361	0.900201
14.65	4.10266	0.901579	0.000358	0.901221
14.66	4.11658	0.902664	0.000377	0.902287
14.67	4.12799	0.90376	0.000376	0.903384
14.68	4.12118	0.904738	0.000381	0.904357
14.69	4.12369	0.905618	0.000387	0.905231
14.7	4.13835	0.906586	0.000373	0.906213
14.71	4.1402	0.907676	0.00037	0.907306
14.72	4.13682	0.908667	0.000363	0.908304
14.73	4.14414	0.909625	0.000358	0.909267
14.74	4.15365	0.910615	0.000371	0.910244
14.75	4.15596	0.911631	0.000365	0.911266
14.76	4.15901	0.912676	0.000352	0.912324
14.77	4.16621	0.913616	0.000372	0.913244
14.78	4.17175	0.914612	0.000392	0.91422
14.79	4.17668	0.915648	0.000385	0.915263
14.8	4.18334	0.91656	0.00039	0.91617
14.81	4.18904	0.917698	0.000383	0.917315
14.82	4.19477	0.918861	0.000348	0.918513
14.83	4.20058	0.919653	0.000346	0.919307
14.84	4.20303	0.920616	0.000368	0.920248
14.85	4.2088	0.921858	0.000379	0.921479
14.86	4.21897	0.9227	0.000397	0.922303
14.87	4.22114	0.923528	0.000396	0.923132
14.88	4.21966	0.924684	0.000377	0.924307
14.89	4.22632	0.925646	0.000369	0.925277
14.9	4.23123	0.926584	0.000382	0.926202
14.91	4.23222	0.927648	0.000397	0.927251
14.92	4.23896	0.928701	0.000378	0.928323
14.93	4.24466	0.929709	0.000375	0.929334
14.94	4.24723	0.930635	0.000397	0.930238
14.95	4.25544	0.93161	0.000386	0.931224
14.96	4.26344	0.932542	0.00039	0.932152
14.97	4.2651	0.933455	0.000415	0.93304
14.98	4.26897	0.934531	0.000394	0.934137
14.99	4.27473	0.935563	0.000387	0.935176
15	4.28159	0.936553	0.000406	0.936147
15.01	4.28797	0.937614	0.000392	0.937222
15.02	4.28894	0.938656	0.000391	0.938265
15.03	4.29175	0.939587	0.000393	0.939194
15.04	4.29911	0.940528	0.000381	0.940147
15.05	4.30494	0.941664	0.000387	0.941277
15.06	4.3094	0.942698	0.000374	0.942324
15.07	4.31343	0.943566	0.000365	0.943201
15.08	4.3145	0.944628	0.000394	0.944234
15.09	4.31449	0.945673	0.0004	0.945273
15.1	4.32034	0.946544	0.000377	0.946167
15.11	4.32866	0.947558	0.000376	0.947182
15.12	4.32942	0.948657	0.000392	0.948265
15.13	4.33153	0.949634	0.000404	0.94923
15.14	4.33943	0.950605	0.000402	0.950203
15.15	4.3391	0.951707	0.000403	0.951304
15.16	4.3381	0.952787	0.000406	0.952381
15.17	4.34597	0.953706	0.0004	0.953306
15.18	4.35273	0.954733	0.000398	0.954335
15.19	4.36245	0.95588	0.000396	0.955484
15.2	4.37549	0.956716	0.000391	0.956325
15.21	4.37412	0.957593	0.000391	0.957202
15.22	4.3691	0.958871	0.000406	0.958465
15.23	4.37582	0.959915	0.000417	0.959498
15.24	4.38493	0.960679	0.000413	0.960266
15.25	4.38936	0.96184	0.000395	0.961445
15.26	4.39448	0.963129	0.000378	0.962751
15.27	4.40202	0.9641	0.000392	0.963708
15.28	4.4065	0.965005	0.000408	0.964597
15.29	4.41193	0.965989	0.000411	0.965578
15.3	4.41098	0.966867	0.00041	0.966457
15.31	4.40266	0.967853	0.000397	0.967456
15.32	4.4075	0.969	0.000389	0.968611
15.33	4.4214	0.969935	0.000403	0.969532
15.34	4.4215	0.970885	0.000402	0.970483
15.35	4.42224	0.971971	0.000374	0.971597
15.36	4.43611	0.972972	0.000382	0.97259
15.37	4.44506	0.973946	0.000416	0.97353
15.38	4.44322	0.975009	0.00042	0.974589
15.39	4.43997	0.976064	0.000397	0.975667
15.4	4.44349	0.977104	0.000379	0.976725
15.41	4.45467	0.978089	0.000368	0.977721
15.42	4.46409	0.978889	0.000378	0.978511
15.43	4.46268	0.979793	0.000402	0.979391
15.44	4.45836	0.980876	0.000408	0.980468
15.45	4.46229	0.981872	0.00039	0.981482
15.46	4.46853	0.982912	0.00039	0.982522
15.47	4.47381	0.983909	0.000403	0.983506
15.48	4.48237	0.984731	0.0004	0.984331
15.49	4.48785	0.985683	0.000421	0.985262
15.5	4.48695	0.986813	0.000445	0.986368
15.51	4.49195	0.987838	0.000428	0.98741
15.52	4.50809	0.988696	0.000403	0.988293
15.53	4.5152	0.989716	0.000396	0.98932
15.54	4.51146	0.99072	0.000388	0.990332
15.55	4.51622	0.99154	0.000391	0.991149
15.56	4.52394	0.992566	0.000415	0.992151
15.57	4.52708	0.993614	0.000412	0.993202
15.58	4.53264	0.994517	0.000395	0.994122
15.59	4.53529	0.99558	0.000388	0.995192
15.6	4.53594	0.996536	0.000385	0.996151
15.61	4.54028	0.997406	0.000382	0.997024
15.62	4.5466	0.998588	0.000388	0.9982
15.63	4.54982	0.999661	0.000402	0.999259
15.64	4.54861	1.00047	0.000408	1.00006
15.65	4.5524	1.00157	0.000411	1.00116
15.66	4.56626	1.00275	0.000413	1.00234
15.67	4.57617	1.00371	0.000419	1.00329
15.68	4.57436	1.00468	0.000423	1.00425
15.69	4.57971	1.00566	0.000404	1.00526
15.7	4.59298	1.00665	0.000391	1.00626
15.71	4.59182	1.0077	0.000396	1.00731
15.72	4.58711	1.00873	0.000391	1.00834
15.73	4.59462	1.00969	0.000393	1.0093
15.74	4.60042	1.01061	0.000402	1.0102
15.75	4.60247	1.01162	0.000403	1.01122
15.76	4.60494	1.0127	0.000408	1.0123
15.77	4.60694	1.0137	0.000415	1.01329
15.78	4.61477	1.01477	0.000419	1.01435
15.79	4.62414	1.01585	0.000413	1.01544
15.8	4.62629	1.01687	0.000398	1.01648
15.81	4.62575	1.01793	0.000396	1.01754
15.82	4.63071	1.01892	0.000415	1.0185
15.83	4.63893	1.01985	0.000418	1.01944
15.84	4.64482	1.02084	0.000397	1.02044
15.85	4.64951	1.02184	0.000399	1.02144
15.86	4.65289	1.02278	0.000416	1.02236
15.87	4.65842	1.02381	0.000421	1.02339
15.88	4.66794	1.02485	0.000406	1.02445
15.89	4.67073	1.02578	0.000402	1.02537
15.9	4.66895	1.02678	0.000409	1.02637
15.91	4.6736	1.02783	0.000409	1.02742
15.92	4.67786	1.02874	0.000418	1.02832
15.93	4.67885	1.02968	0.000413	1.02927
15.94	4.68209	1.03084	0.000393	1.03044
15.95	4.69006	1.03193	0.000414	1.03151
15.96	4.69986	1.03276	0.000434	1.03232
15.97	4.70556	1.03367	0.000408	1.03327
15.98	4.70627	1.03471	0.00039	1.03432
15.99	4.70588	1.03568	0.000413	1.03527
16	4.70934	1.03682	0.000425	1.03639
16.01	4.72073	1.03794	0.000404	1.03753
16.02	4.7323	1.03883	0.000409	1.03842
16.03	4.73638	1.03976	0.000429	1.03933
16.04	4.73757	1.04075	0.000418	1.04033
16.05	4.7384	1.0417	0.000407	1.0413
16.06	4.74394	1.04281	0.000417	1.0424
16.07	4.75185	1.04394	0.000421	1.04352
16.08	4.75477	1.04487	0.000424	1.04445
16.09	4.76361	1.04589	0.000424	1.04547
16.1	4.77771	1.04693	0.000402	1.04653
16.11	4.78169	1.04772	0.000396	1.04733
16.12	4.78144	1.04868	0.000408	1.04827
16.13	4.78611	1.04978	0.000401	1.04938
16.14	4.79111	1.05068	0.000404	1.05028
16.15	4.79558	1.05167	0.000426	1.05124
16.16	4.8001	1.05276	0.000418	1.05234
16.17	4.80282	1.05363	0.000406	1.05322
16.18	4.80112	1.05464	0.000412	1.05423
16.19	4.7957	1.05575	0.000414	1.05534
16.2	4.79981	1.0566	0.000422	1.05618
16.21	4.80997	1.05752	0.000401	1.05712
16.22	4.80893	1.05864	0.00038	1.05826
16.23	4.80958	1.05968	0.000414	1.05927
16.24	4.81965	1.06071	0.000422	1.06029
16.25	4.82462	1.06183	0.000387	1.06144
16.26	4.8295	1.06289	0.000405	1.06248
16.27	4.83826	1.06387	0.000431	1.06344
16.28	4.84199	1.0649	0.000414	1.06448
16.29	4.84288	1.06588	0.000402	1.06548
16.3	4.8472	1.06679	0.000403	1.06639
16.31	4.85572	1.06774	0.000401	1.06734
16.32	4.8623	1.06867	0.000415	1.06826
16.33	4.86562	1.06961	0.000422	1.06919
16.34	4.86436	1.07068	0.000409	1.07027
16.35	4.861	1.07167	0.000405	1.07127
16.36	4.86295	1.07267	0.000411	1.07226
16.37	4.86973	1.07379	0.000408	1.07338
16.38	4.87594	1.07487	0.000402	1.07447
16.39	4.87861	1.07585	0.000393	1.07545
16.4	4.88168	1.07667	0.000394	1.07628
16.41	4.88763	1.07773	0.000407	1.07732
16.42	4.89249	1.07891	0.000398	1.07851
16.43	4.89384	1.07987	0.000398	1.07947
16.44	4.89915	1.08094	0.000433	1.0805
16.45	4.90728	1.08195	0.000438	1.08151
16.46	4.91055	1.0828	0.000401	1.0824
16.47	4.91564	1.08381	0.000387	1.08343
16.48	4.91933	1.08486	0.000402	1.08446
16.49	4.92046	1.0858	0.000399	1.0854
16.5	4.93018	1.08688	0.000382	1.08649
16.51	4.93879	1.08797	0.000377	1.08759
16.52	4.94116	1.08885	0.000397	1.08845
16.53	4.94683	1.08985	0.00043	1.08942
16.54	4.95176	1.09101	0.000422	1.09059
16.55	4.95461	1.09197	0.000387	1.09159
16.56	4.95851	1.09301	0.000377	1.09264
16.57	4.95885	1.09403	0.000384	1.09365
16.58	4.95754	1.09482	0.000391	1.09443
16.59	4.96482	1.09582	0.000407	1.09542
16.6	4.97305	1.09696	0.000422	1.09654
16.61	4.97431	1.09789	0.000428	1.09747
16.62	4.97679	1.09891	0.000429	1.09848
16.63	4.9833	1.09998	0.000431	1.09955
16.64	4.98962	1.10085	0.000434	1.10042
16.65	4.99316	1.10181	0.000421	1.10139
16.66	4.99529	1.10289	0.00039	1.1025
16.67	5.00036	1.10382	0.000388	1.10344
16.68	5.0085	1.10479	0.000419	1.10437
16.69	5.01246	1.1058	0.000418	1.10538
16.7	5.01498	1.10661	0.000403	1.10621
16.71	5.0193	1.10751	0.000421	1.10709
16.72	5.02613	1.1087	0.000425	1.10828
16.73	5.03563	1.10966	0.000399	1.10926
16.74	5.03956	1.11061	0.000395	1.11021
16.75	5.04251	1.1118	0.000405	1.1114
16.76	5.05106	1.11274	0.000398	1.11235
16.77	5.05604	1.11358	0.000396	1.11318
16.78	5.05408	1.11469	0.000411	1.11428
16.79	5.05932	1.11569	0.000428	1.11526
16.8	5.06993	1.11653	0.000421	1.11611
16.81	5.07441	1.11756	0.000382	1.11718
16.82	5.07894	1.11866	0.00038	1.11828
16.83	5.08457	1.1197	0.000417	1.11928
16.84	5.08897	1.12084	0.000419	1.12042
16.85	5.09218	1.12189	0.00041	1.12148
16.86	5.09425	1.12269	0.000413	1.12228
16.87	5.09823	1.12364	0.000415	1.12323
16.88	5.10269	1.1248	0.000426	1.12437
16.89	5.10569	1.12565	0.000428	1.12523
16.9	5.11299	1.12656	0.000408	1.12616
16.91	5.11907	1.12774	0.000402	1.12734
16.92	5.11847	1.12866	0.000427	1.12824
16.93	5.12205	1.12953	0.000433	1.1291
16.94	5.12463	1.13063	0.000423	1.1302
16.95	5.1217	1.13176	0.000427	1.13133
16.96	5.12732	1.13282	0.000423	1.1324
16.97	5.13314	1.13384	0.000419	1.13343
16.98	5.13403	1.13477	0.000416	1.13435
16.99	5.14174	1.13573	0.000419	1.13532
17	5.1478	1.13685	0.000437	1.13641
17.01	5.1466	1.13781	0.000438	1.13737
17.02	5.1505	1.13877	0.00043	1.13834
17.03	5.16005	1.13988	0.000436	1.13944
17.04	5.1671	1.14076	0.000432	1.14033
17.05	5.17049	1.14172	0.000426	1.14129
17.06	5.16815	1.14296	0.000423	1.14254
17.07	5.16992	1.14394	0.000423	1.14352
17.08	5.17853	1.14477	0.000427	1.14434
17.09	5.1805	1.14595	0.000429	1.14552
17.1	5.18287	1.14706	0.000424	1.14664
17.11	5.18746	1.14776	0.000414	1.14735
17.12	5.18568	1.14871	0.000414	1.1483
17.13	5.18684	1.15	0.000421	1.14958
17.14	5.1965	1.15094	0.000418	1.15052
17.15	5.20121	1.15174	0.000426	1.15131
17.16	5.20064	1.15282	0.000441	1.15238
17.17	5.2087	1.15388	0.000436	1.15344
17.18	5.21702	1.15486	0.00042	1.15444
17.19	5.21548	1.15586	0.000422	1.15544
17.2	5.21702	1.15671	0.000429	1.15628
17.21	5.2279	1.15765	0.00042	1.15723
17.22	5.23723	1.15884	0.000424	1.15842
17.23	5.23851	1.15981	0.000434	1.15937
17.24	5.23622	1.16071	0.000432	1.16028
17.25	5.24002	1.16184	0.00043	1.16141
17.26	5.25249	1.16288	0.00043	1.16245
17.27	5.26304	1.1638	0.000431	1.16337
17.28	5.26365	1.16478	0.000431	1.16435
17.29	5.2605	1.16579	0.000434	1.16535
17.3	5.26152	1.16673	0.000426	1.16631
17.31	5.2667	1.16781	0.000417	1.1674
17.32	5.27348	1.169	0.000433	1.16857
17.33	5.27812	1.16993	0.000427	1.1695
17.34	5.27881	1.1708	0.000412	1.17039
17.35	5.2793	1.17194	0.000412	1.17153
17.36	5.28533	1.17297	0.000398	1.17257
17.37	5.29352	1.17383	0.000403	1.17343
17.38	5.29794	1.17492	0.000414	1.17451
17.39	5.29872	1.17605	0.000394	1.17566
17.4	5.30541	1.17692	0.00039	1.17654
17.41	5.31259	1.17792	0.000423	1.1775
17.42	5.31136	1.17911	0.000412	1.1787
17.43	5.31607	1.18003	0.000373	1.17966
17.44	5.32651	1.18092	0.000382	1.18054
17.45	5.33218	1.182	0.000398	1.18161
17.46	5.33607	1.183	0.000403	1.18259
17.47	5.33735	1.1839	0.000435	1.18347
17.48	5.33645	1.18494	0.000436	1.1845
17.49	5.33809	1.18599	0.0004	1.18559
17.5	5.34336	1.18691	0.000411	1.1865
17.51	5.35175	1.18786	0.000439	1.18742
17.52	5.3601	1.18885	0.000439	1.18842
17.53	5.36391	1.18979	0.000425	1.18937
17.54	5.36194	1.19083	0.000406	1.19043
17.55	5.35912	1.19193	0.000398	1.19153
17.56	5.36303	1.19287	0.000401	1.19247
17.57	5.37433	1.19379	0.000414	1.19338
17.58	5.38083	1.19482	0.000419	1.19441
17.59	5.37464	1.19577	0.00043	1.19534
17.6	5.37538	1.19667	0.000432	1.19623
17.61	5.39021	1.19786	0.000411	1.19745
17.62	5.39508	1.19893	0.000398	1.19853
17.63	5.39063	1.19961	0.000395	1.19922
17.64	5.39386	1.20058	0.000386	1.2002
17.65	5.40179	1.20178	0.000397	1.20138
17.66	5.40812	1.20265	0.000427	1.20222
17.67	5.41107	1.20359	0.000423	1.20317
17.68	5.41161	1.20478	0.0004	1.20438
17.69	5.41361	1.20573	0.000419	1.20531
17.7	5.42439	1.20673	0.00043	1.2063
17.71	5.43785	1.20791	0.000398	1.20752
17.72	5.43756	1.20892	0.0004	1.20852
17.73	5.43427	1.20992	0.00041	1.20951
17.74	5.44207	1.21088	0.000394	1.21049
17.75	5.44656	1.21174	0.000401	1.21134
17.76	5.44606	1.2128	0.000428	1.21238
17.77	5.44522	1.21395	0.000416	1.21354
17.78	5.44125	1.21484	0.000381	1.21446
17.79	5.44521	1.21571	0.000363	1.21535
17.8	5.45733	1.21681	0.000382	1.21643
17.81	5.46313	1.21782	0.000424	1.2174
17.82	5.46127	1.21875	0.000423	1.21833
17.83	5.46041	1.21987	0.000402	1.21947
17.84	5.46401	1.22094	0.000415	1.22053
17.85	5.469	1.22186	0.000412	1.22145
17.86	5.47147	1.22283	0.000409	1.22243
17.87	5.47119	1.22386	0.000439	1.22342
17.88	5.474	1.22489	0.000432	1.22445
17.89	5.48018	1.22596	0.000402	1.22556
17.9	5.48845	1.22694	0.000414	1.22653
17.91	5.49469	1.22784	0.000419	1.22742
17.92	5.49431	1.22882	0.000402	1.22842
17.93	5.49262	1.22979	0.00041	1.22938
17.94	5.49269	1.23075	0.00041	1.23034
17.95	5.49513	1.23179	0.00039	1.23141
17.96	5.4998	1.23275	0.000403	1.23235
17.97	5.50003	1.23366	0.000432	1.23323
17.98	5.50004	1.23468	0.000421	1.23426
17.99	5.50559	1.2357	0.000386	1.23531
18	5.50702	1.23662	0.000386	1.23624
18.01	5.50597	1.23773	0.000401	1.23733
18.02	5.51124	1.23882	0.000416	1.23841
18.03	5.51476	1.2396	0.000429	1.23917
18.04	5.51725	1.24057	0.000429	1.24015
18.05	5.5252	1.24174	0.000431	1.24131
18.06	5.52816	1.24258	0.000423	1.24216
18.07	5.52724	1.24351	0.000409	1.24311
18.08	5.52658	1.2447	0.00041	1.24429
18.09	5.52527	1.2457	0.000419	1.24528
18.1	5.53085	1.24675	0.000423	1.24633
18.11	5.54015	1.24802	0.000401	1.24762
18.12	5.54397	1.24897	0.000401	1.24857
18.13	5.54094	1.24974	0.000435	1.2493
18.14	5.54145	1.25082	0.000431	1.25039
18.15	5.54939	1.25184	0.000389	1.25146
18.16	5.55327	1.25265	0.000381	1.25227
18.17	5.55312	1.25368	0.000411	1.25327
18.18	5.55601	1.25484	0.000415	1.25442
18.19	5.55986	1.25576	0.000406	1.25535
18.2	5.5629	1.25665	0.000413	1.25624
18.21	5.56698	1.25766	0.000411	1.25725
18.22	5.5694	1.25876	0.000401	1.25836
18.23	5.56777	1.25994	0.000405	1.25953
18.24	5.57309	1.26098	0.000408	1.26058
18.25	5.58441	1.26182	0.000404	1.26142
18.26	5.58496	1.26282	0.000405	1.26241
18.27	5.57912	1.26393	0.00041	1.26352
18.28	5.58545	1.26488	0.00041	1.26447
18.29	5.59687	1.2658	0.000398	1.2654
18.3	5.59774	1.26679	0.0004	1.26639
18.31	5.59724	1.26774	0.000409	1.26733
18.32	5.60193	1.26876	0.000401	1.26836
18.33	5.60633	1.2698	0.000404	1.2694
18.34	5.61011	1.27069	0.000405	1.27029
18.35	5.61304	1.27173	0.000388	1.27134
18.36	5.61666	1.27294	0.000394	1.27255
18.37	5.61876	1.27395	0.0004	1.27355
18.38	5.61534	1.27474	0.000399	1.27434
18.39	5.61513	1.27564	0.000413	1.27523
18.4	5.62253	1.27677	0.000423	1.27635
18.41	5.62843	1.27782	0.000422	1.2774
18.42	5.63325	1.27858	0.000416	1.27816
18.43	5.63775	1.2795	0.00041	1.27909
18.44	5.63241	1.28069	0.000408	1.28029
18.45	5.63026	1.28164	0.000413	1.28123
18.46	5.64257	1.28253	0.000413	1.28212
18.47	5.65058	1.28376	0.000417	1.28335
18.48	5.65081	1.28486	0.000418	1.28444
18.49	5.65137	1.28559	0.000405	1.28518
18.5	5.65227	1.28644	0.000394	1.28605
18.51	5.65785	1.28774	0.000404	1.28733
18.52	5.66499	1.28889	0.000423	1.28847
18.53	5.66656	1.28966	0.000406	1.28925
18.54	5.66646	1.29064	0.000397	1.29025
18.55	5.67299	1.29186	0.000427	1.29143
18.56	5.68006	1.29292	0.000427	1.29249
18.57	5.68105	1.29378	0.000413	1.29337
18.58	5.68291	1.29481	0.000427	1.29439
18.59	5.68786	1.29591	0.000423	1.29548
18.6	5.687	1.29671	0.000413	1.2963
18.61	5.68737	1.29775	0.000423	1.29733
18.62	5.69474	1.29893	0.00043	1.2985
18.63	5.69989	1.29977	0.000425	1.29935
18.64	5.70123	1.30066	0.000417	1.30025
18.65	5.7025	1.30179	0.000414	1.30137
18.66	5.70648	1.30276	0.000405	1.30236
18.67	5.71362	1.30369	0.000396	1.30329
18.68	5.72106	1.30479	0.000403	1.30439
18.69	5.72251	1.3058	0.000412	1.30539
18.7	5.72282	1.30679	0.000433	1.30636
18.71	5.732	1.3079	0.000441	1.30746
18.72	5.73906	1.30886	0.000399	1.30846
18.73	5.73848	1.30984	0.000375	1.30947
18.74	5.7382	1.31104	0.000414	1.31062
18.75	5.74005	1.31192	0.000436	1.31149
18.76	5.74348	1.31281	0.000416	1.3124
18.77	5.74673	1.31402	0.000414	1.31361
18.78	5.74931	1.31499	0.000427	1.31456
18.79	5.7528	1.31588	0.000409	1.31547
18.8	5.75705	1.31703	0.000405	1.31662
18.81	5.75929	1.31795	0.000409	1.31754
18.82	5.76077	1.31881	0.000403	1.31841
18.83	5.76542	1.32003	0.000418	1.31962
18.84	5.76626	1.32108	0.000423	1.32066
18.85	5.7629	1.3219	0.000412	1.32149
18.86	5.76546	1.32297	0.000425	1.32254
18.87	5.77094	1.32397	0.000432	1.32354
18.88	5.77831	1.32484	0.000407	1.32443
18.89	5.78844	1.32603	0.000403	1.32563
18.9	5.79468	1.32713	0.000429	1.3267
18.91	5.79157	1.32798	0.000437	1.32755
18.92	5.78859	1.32908	0.000426	1.32865
18.93	5.79171	1.33014	0.000418	1.32972
18.94	5.79382	1.33102	0.000419	1.3306
18.95	5.79375	1.33211	0.000428	1.33168
18.96	5.79614	1.33316	0.000437	1.33272
18.97	5.79925	1.33399	0.000433	1.33356
18.98	5.80124	1.335	0.000419	1.33458
18.99	5.80673	1.33604	0.000416	1.33562
19	5.81314	1.33686	0.000412	1.33644
19.01	5.8181	1.33786	0.000397	1.33747
19.02	5.82227	1.33897	0.000414	1.33856
19.03	5.8226	1.33983	0.000438	1.33939
19.04	5.82361	1.34079	0.00042	1.34037
19.05	5.82928	1.34182	0.000413	1.34141
19.06	5.83392	1.34271	0.000422	1.34228
19.07	5.83434	1.34367	0.000404	1.34326
19.08	5.83689	1.3448	0.000391	1.34441
19.09	5.84547	1.34572	0.000394	1.34533
19.1	5.85522	1.34657	0.000412	1.34616
19.11	5.85855	1.3477	0.000408	1.34729
19.12	5.85996	1.34881	0.000378	1.34844
19.13	5.86448	1.34979	0.000395	1.34939
19.14	5.86775	1.35077	0.000408	1.35036
19.15	5.86726	1.35174	0.000391	1.35135
19.16	5.86955	1.35268	0.000398	1.35228
19.17	5.87597	1.35375	0.000399	1.35335
19.18	5.87491	1.35476	0.000392	1.35437
19.19	5.86973	1.35559	0.000412	1.35518
19.2	5.87755	1.35658	0.000429	1.35615
19.21	5.8914	1.35776	0.000416	1.35734
19.22	5.89522	1.35867	0.000394	1.35827
19.23	5.8963	1.3596	0.000399	1.3592
19.24	5.89758	1.36082	0.000418	1.3604
19.25	5.89788	1.36183	0.000419	1.36141
19.26	5.9022	1.36274	0.000397	1.36234
19.27	5.90675	1.36387	0.000385	1.36349
19.28	5.90946	1.36479	0.000397	1.36439
19.29	5.91944	1.36572	0.000396	1.36532
19.3	5.93651	1.36691	0.000383	1.36653
19.31	5.93892	1.36778	0.000379	1.3674
19.32	5.92809	1.36864	0.000389	1.36825
19.33	5.9282	1.36981	0.000396	1.36941
19.34	5.93332	1.37076	0.000394	1.37037
19.35	5.93302	1.37167	0.000387	1.37129
19.36	5.93514	1.37286	0.000389	1.37247
19.37	5.93938	1.374	0.000395	1.3736
19.38	5.94113	1.37492	0.000394	1.37452
19.39	5.94501	1.37593	0.000405	1.37552
19.4	5.94866	1.37699	0.00042	1.37657
19.41	5.94925	1.37779	0.000404	1.37739
19.42	5.95565	1.37868	0.000375	1.3783
19.43	5.96603	1.37984	0.000368	1.37948
19.44	5.96552	1.38087	0.0004	1.38047
19.45	5.96189	1.38177	0.000414	1.38135
19.46	5.96724	1.38284	0.000396	1.38244
19.47	5.9748	1.3838	0.000398	1.38341
19.48	5.98239	1.38475	0.000407	1.38435
19.49	5.98334	1.38582	0.000403	1.38542
19.5	5.98154	1.38678	0.000399	1.38638
19.51	5.98527	1.38773	0.000383	1.38735
19.52	5.98275	1.38873	0.000374	1.38836
19.53	5.98234	1.38974	0.00038	1.38936
19.54	5.99487	1.39082	0.000382	1.39044
19.55	6.00404	1.39183	0.000391	1.39144
19.56	6.00541	1.39278	0.000409	1.39237
19.57	6.00715	1.39384	0.000414	1.39342
19.58	6.01035	1.39485	0.000375	1.39447
19.59	6.01459	1.3958	0.000356	1.39545
19.6	6.01661	1.39689	0.00039	1.3965
19.61	6.01801	1.39792	0.000391	1.39753
19.62	6.02412	1.39887	0.000366	1.3985
19.63	6.02794	1.39987	0.000372	1.3995
19.64	6.02765	1.40085	0.000375	1.40047
19.65	6.03206	1.40184	0.000368	1.40147
19.66	6.03772	1.40286	0.00039	1.40247
19.67	6.03666	1.4038	0.000398	1.4034
19.68	6.03957	1.40483	0.000369	1.40447
19.69	6.04956	1.406	0.000381	1.40562
19.7	6.05742	1.40698	0.000407	1.40657
19.71	6.06173	1.40785	0.000383	1.40746
19.72	6.06706	1.409	0.000375	1.40862
19.73	6.07274	1.41009	0.000406	1.40968
19.74	6.07379	1.41093	0.000419	1.41051
19.75	6.07622	1.41191	0.000405	1.4115
19.76	6.08302	1.41295	0.000383	1.41257
19.77	6.0849	1.41387	0.000382	1.41349
19.78	6.0827	1.41485	0.00039	1.41447
19.79	6.08454	1.4159	0.000392	1.41551
19.8	6.0888	1.41681	0.000405	1.41641
19.81	6.09057	1.4178	0.000407	1.4174
19.82	6.09008	1.41892	0.000385	1.41853
19.83	6.09217	1.41984	0.000381	1.41946
19.84	6.09642	1.42079	0.000384	1.4204
19.85	6.09908	1.42184	0.000376	1.42147
19.86	6.10668	1.42282	0.000381	1.42244
19.87	6.11807	1.42383	0.000388	1.42344
19.88	6.1197	1.42484	0.000392	1.42445
19.89	6.11609	1.42566	0.000401	1.42526
19.9	6.12339	1.42663	0.000389	1.42624
19.91	6.13153	1.42781	0.000381	1.42743
19.92	6.13109	1.42874	0.000418	1.42832
19.93	6.13425	1.42956	0.00042	1.42914
19.94	6.13987	1.43052	0.000394	1.43013
19.95	6.14153	1.43146	0.000406	1.43106
19.96	6.14542	1.43249	0.000406	1.43208
19.97	6.15229	1.43367	0.000388	1.43328
19.98	6.15875	1.43463	0.000406	1.43422
[truncated: 11,832 more rows]

## Sheet: M-2-14-2
Time [s]	Load [kN]	LVDT 1 [mm]	LVDT 2 [mm]	Displacement [mm]				Wrongly obtained
0	0	0	0	0
0.01	1e-06	0	0	0
0.02	-2.5e-05	-1e-05	2e-06	-1.2e-05
0.03	-0.000731	-0.00018	2.2e-05	-0.000202
0.04	-0.004285	-0.000663	7.2e-05	-0.000735
0.05	-0.010487	-0.000869	9.1e-05	-0.00096
0.06	-0.013369	-0.000617	6.1e-05	-0.000678
0.07	-0.009559	-0.000512	6e-05	-0.000572
0.08	-0.004032	-0.000626	8.4e-05	-0.00071
0.09	-0.00595	-0.000639	7.5e-05	-0.000714
0.1	-0.01487	-0.000585	6.1e-05	-0.000646
0.11	-0.016009	-0.000573	6.8e-05	-0.000641
0.12	-0.007026	-0.00056	7.3e-05	-0.000633
0.13	-0.001476	-0.000581	6.4e-05	-0.000645
0.14	-0.003696	-0.000574	5.4e-05	-0.000628
0.15	-0.005946	-0.000641	4.2e-05	-0.000683
0.16	-0.001876	-0.000675	5.2e-05	-0.000727
0.17	-0.001244	-0.000607	6.9e-05	-0.000676
0.18	-0.006533	-0.000593	6.7e-05	-0.00066
0.19	-0.004701	-0.000609	6.6e-05	-0.000675
0.2	-0.001912	-0.000627	5.9e-05	-0.000686
0.21	-0.007892	-0.00071	4.5e-05	-0.000755
0.22	-0.013652	-0.000575	5.6e-05	-0.000631
0.23	-0.012647	-0.000473	6.5e-05	-0.000538
0.24	-0.011016	-0.00056	5e-05	-0.00061
0.25	-0.008717	-0.000635	5.6e-05	-0.000691
0.26	0.000106	-0.000587	7e-05	-0.000657
0.27	0.005246	-0.000667	5.4e-05	-0.000721
0.28	-0.002385	-0.000735	4.6e-05	-0.000781
0.29	-0.009663	-0.000669	6.3e-05	-0.000732
0.3	-0.006327	-0.000599	7.6e-05	-0.000675
0.31	-0.005424	-0.00056	7.5e-05	-0.000635
0.32	-0.012473	-0.000591	5.7e-05	-0.000648
0.33	-0.01214	-0.000609	4.3e-05	-0.000652
0.34	-0.004322	-0.000608	6.3e-05	-0.000671
0.35	-0.003094	-0.000661	8.1e-05	-0.000742
0.36	-0.004823	-0.000649	6.7e-05	-0.000716
0.37	-0.008259	-0.000691	6.5e-05	-0.000756
0.38	-0.010386	-0.000697	4.5e-05	-0.000742
0.39	-0.005005	-0.000547	1.5e-05	-0.000562
0.4	-0.003448	-0.000617	3.7e-05	-0.000654
0.41	-0.008966	-0.0006	6.3e-05	-0.000663
0.42	-0.009349	-0.000523	5.4e-05	-0.000577
0.43	0.000717	-0.000552	4.9e-05	-0.000601
0.44	0.007326	-0.000631	5.8e-05	-0.000689
0.45	0.003536	-0.000679	5.9e-05	-0.000738
0.46	0.002536	-0.000631	8.3e-05	-0.000714
0.47	-0.000985	-0.000659	0.000103	-0.000762
0.48	-0.00678	-0.000705	7.9e-05	-0.000784
0.49	-0.001337	-0.000598	6e-05	-0.000658
0.5	0.000643	-0.000525	5.9e-05	-0.000584
0.51	-0.005423	-0.000585	3e-05	-0.000615
0.52	-0.004572	-0.000735	2.5e-05	-0.00076
0.53	0.000784	-0.000749	5.6e-05	-0.000805
0.54	0.003673	-0.000434	6.1e-05	-0.000495
0.55	0.002007	-0.000344	3.4e-05	-0.000378
0.56	-0.002875	-0.000538	2.7e-05	-0.000565
0.57	0.002718	-0.00042	5.5e-05	-0.000475
0.58	0.012498	-0.000307	6.9e-05	-0.000376
0.59	0.006094	-0.000372	8.2e-05	-0.000454
0.6	-0.003335	-0.000478	0.000101	-0.000579
0.61	-0.000332	-0.000478	8.5e-05	-0.000563
0.62	0.002498	-0.000516	5.4e-05	-0.00057
0.63	-0.001666	-0.000513	4.8e-05	-0.000561
0.64	-0.003695	-0.000323	6.5e-05	-0.000388
0.65	-0.000796	-0.000339	8.2e-05	-0.000421
0.66	0.000143	-0.000501	8.3e-05	-0.000584
0.67	-0.002234	-0.00046	7.5e-05	-0.000535
0.68	-0.002878	-0.000464	6e-05	-0.000524
0.69	-0.001845	-0.000485	3.5e-05	-0.00052
0.7	0.000737	-0.000585	3.2e-05	-0.000617
0.71	0.004166	-0.000441	4.6e-05	-0.000487
0.72	0.002676	-0.000314	3.1e-05	-0.000345
0.73	-0.00132	-0.000596	2.2e-05	-0.000618
0.74	0.001101	-0.000459	3.2e-05	-0.000491
0.75	0.006119	-0.000321	4.5e-05	-0.000366
0.76	0.008127	-0.00064	6.5e-05	-0.000705
0.77	0.016157	-0.000522	6.9e-05	-0.000591
0.78	0.019264	-0.000193	6.9e-05	-0.000262
0.79	0.008205	-0.000308	7.7e-05	-0.000385
0.8	0.000587	-0.000607	7.2e-05	-0.000679
0.81	0.003842	-0.000495	6.9e-05	-0.000564
0.82	0.008921	-0.000407	6.9e-05	-0.000476
0.83	0.007769	-0.000555	5.4e-05	-0.000609
0.84	0.003872	-0.000483	4.8e-05	-0.000531
0.85	-1.9e-05	-0.000409	5.1e-05	-0.00046
0.86	0.001651	-0.000552	2.3e-05	-0.000575
0.87	0.007476	-0.000545	6e-06	-0.000551
0.88	0.003732	-0.00044	3e-05	-0.00047
0.89	-0.006237	-0.000524	3.5e-05	-0.000559
0.9	-0.007773	-0.000499	3.5e-05	-0.000534
0.91	-0.000229	-0.00055	5.7e-05	-0.000607
0.92	0.001698	-0.000534	6.9e-05	-0.000603
0.93	-0.001005	-0.000498	6.7e-05	-0.000565
0.94	0.002202	-0.000532	4.5e-05	-0.000577
0.95	-0.000771	-0.000447	2.2e-05	-0.000469
0.96	-0.006897	-0.000575	2.6e-05	-0.000601
0.97	-0.002399	-0.000639	5.1e-05	-0.00069
0.98	0.003169	-0.000543	6.6e-05	-0.000609
0.99	0.000579	-0.000473	5.6e-05	-0.000529
1	-0.003159	-0.000416	5.2e-05	-0.000468
1.01	-0.000454	-0.000405	6.3e-05	-0.000468
1.02	0.001837	-0.000404	4.5e-05	-0.000449
1.03	0.00066	-0.000421	3.5e-05	-0.000456
1.04	0.0027	-0.000532	6.1e-05	-0.000593
1.05	0.002393	-0.00057	6.5e-05	-0.000635
1.06	-0.003593	-0.000519	3.8e-05	-0.000557
1.07	-0.005676	-0.000521	3e-05	-0.000551
1.08	-0.002299	-0.000562	6.4e-05	-0.000626
1.09	0.000465	-0.000402	8.4e-05	-0.000486
1.1	0.000855	-0.000394	5.8e-05	-0.000452
1.11	-0.001519	-0.000485	4.4e-05	-0.000529
1.12	-0.005588	-0.000617	6.8e-05	-0.000685
1.13	-0.006369	-0.000616	7.2e-05	-0.000688
1.14	-0.002429	-0.000389	5e-05	-0.000439
1.15	0.001576	-0.00048	6.1e-05	-0.000541
1.16	0.00161	-0.000533	7.7e-05	-0.00061
1.17	0.00069	-0.000592	6.8e-05	-0.00066
1.18	0.001419	-0.000623	5.8e-05	-0.000681
1.19	0.003313	-0.000455	4.9e-05	-0.000504
1.2	0.009611	-0.000448	4.7e-05	-0.000495
1.21	0.008577	-0.000479	4.6e-05	-0.000525
1.22	-0.002338	-0.00041	5e-05	-0.00046
1.23	-0.002891	-0.00051	7.4e-05	-0.000584
1.24	0.00353	-0.000528	8.3e-05	-0.000611
1.25	0.003405	-0.000406	4.6e-05	-0.000452
1.26	0.000803	-0.000408	2.6e-05	-0.000434
1.27	0.000521	-0.000495	6e-05	-0.000555
1.28	-0.001442	-0.000503	7.3e-05	-0.000576
1.29	-0.000506	-0.000516	6e-05	-0.000576
1.3	0.004851	-0.000615	5.2e-05	-0.000667
1.31	0.003668	-0.000513	5.8e-05	-0.000571
1.32	0.000978	-0.000377	6.9e-05	-0.000446
1.33	0.004563	-0.000407	4.8e-05	-0.000455
1.34	0.005118	-0.000583	2.7e-05	-0.00061
1.35	0.000874	-0.000628	4.2e-05	-0.00067
1.36	-0.002995	-0.000633	6.3e-05	-0.000696
1.37	-0.001592	-0.000588	5.1e-05	-0.000639
1.38	0.004333	-0.000501	4.7e-05	-0.000548
1.39	0.006248	-0.000584	6.7e-05	-0.000651
1.4	0.002244	-0.000462	6.7e-05	-0.000529
1.41	-0.000587	-0.000448	5.3e-05	-0.000501
1.42	0.001081	-0.000599	3.7e-05	-0.000636
1.43	0.000465	-0.00064	4.2e-05	-0.000682
1.44	0.000827	-0.000668	4.9e-05	-0.000717
1.45	0.006147	-0.000389	3.5e-05	-0.000424
1.46	0.008045	-0.000161	3.5e-05	-0.000196
1.47	0.002361	-0.000612	6.6e-05	-0.000678
1.48	-0.003807	-0.000903	5.8e-05	-0.000961
1.49	-0.005178	-0.000414	2e-05	-0.000434
1.5	-0.003554	-0.000218	5e-05	-0.000268
1.51	-0.001236	-0.000621	7.2e-05	-0.000693
1.52	0.005087	-0.000564	2.9e-05	-0.000593
1.53	0.009277	-0.000419	1.9e-05	-0.000438
1.54	0.003802	-0.000698	4.3e-05	-0.000741
1.55	0.002628	-0.000547	4.2e-05	-0.000589
1.56	0.003963	-0.00043	2e-05	-0.00045
1.57	-0.002604	-0.000633	3.3e-05	-0.000666
1.58	0.003959	-0.000541	6.2e-05	-0.000603
1.59	0.014996	-0.000431	4.4e-05	-0.000475
1.6	0.005748	-0.000458	2.3e-05	-0.000481
1.61	-0.001389	-0.000596	5.1e-05	-0.000647
1.62	0.005831	-0.00062	7.1e-05	-0.000691
1.63	0.007472	-0.000556	5.8e-05	-0.000614
1.64	0.004182	-0.000637	5.5e-05	-0.000692
1.65	0.007687	-0.000464	6.4e-05	-0.000528
1.66	0.008317	-0.000375	6e-05	-0.000435
1.67	0.003125	-0.000786	3.8e-05	-0.000824
1.68	0.003554	-0.000751	2.4e-05	-0.000775
1.69	0.006147	-0.000299	3e-05	-0.000329
1.7	0.001652	-0.000476	3.1e-05	-0.000507
1.71	0.002877	-0.000809	2.5e-05	-0.000834
1.72	0.012447	-0.000412	3.7e-05	-0.000449
1.73	0.00981	-0.000132	4.4e-05	-0.000176
1.74	-0.00041	-0.000609	3.5e-05	-0.000644
1.75	0.000983	-0.000672	5e-05	-0.000722
1.76	0.007188	-0.000201	7.1e-05	-0.000272
1.77	0.006397	-0.000369	5.6e-05	-0.000425
1.78	0.004175	-0.00081	4.3e-05	-0.000853
1.79	0.003389	-0.000629	4.6e-05	-0.000675
1.8	0.002736	-0.000201	3.9e-05	-0.00024
1.81	0.004774	-0.000166	2.9e-05	-0.000195
1.82	0.005792	-0.000336	3e-05	-0.000366
1.83	0.004712	-0.000474	4.4e-05	-0.000518
1.84	0.006643	-0.000576	2.8e-05	-0.000604
1.85	0.008221	-0.000661	-7e-06	-0.000654
1.86	0.008119	-0.000825	6e-06	-0.000831
1.87	0.0051	-0.000765	5.2e-05	-0.000817
1.88	6e-05	-0.000409	6.1e-05	-0.00047
1.89	-0.002025	-0.000211	2.8e-05	-0.000239
1.9	-0.004554	-0.000241	2.2e-05	-0.000263
1.91	-0.010882	-0.000484	2.8e-05	-0.000512
1.92	-0.013804	-0.000791	2.3e-05	-0.000814
1.93	-0.006034	-0.000664	4.4e-05	-0.000708
1.94	0.005983	-0.000423	5.6e-05	-0.000479
1.95	0.008354	-0.000572	4.3e-05	-0.000615
1.96	-0.001926	-0.00058	5.1e-05	-0.000631
1.97	-0.006802	-0.000476	5e-05	-0.000526
1.98	0.000611	-0.000445	4.3e-05	-0.000488
1.99	0.004215	-0.00055	5.4e-05	-0.000604
2	0.003531	-0.000682	5e-05	-0.000732
2.01	0.001821	-0.000427	4.4e-05	-0.000471
2.02	-0.004147	-0.000142	6.8e-05	-0.00021
2.03	-0.001683	-0.00039	7.1e-05	-0.000461
2.04	0.006622	-0.000779	2.2e-05	-0.000801
2.05	0.007843	-0.000844	6e-06	-0.00085
2.06	0.006682	-0.000691	3.8e-05	-0.000729
2.07	0.006002	-0.000623	4.4e-05	-0.000667
2.08	0.005487	-0.000547	2.9e-05	-0.000576
2.09	0.004293	-0.000281	2.5e-05	-0.000306
2.1	0.00332	-0.000196	5.3e-05	-0.000249
2.11	0.003234	-0.000342	6.7e-05	-0.000409
2.12	0.001356	-0.000496	4.2e-05	-0.000538
2.13	0.001686	-0.000728	3.8e-05	-0.000766
2.14	0.006435	-0.00076	5.9e-05	-0.000819
2.15	0.008095	-0.000681	6.6e-05	-0.000747
2.16	0.007568	-0.000671	5.6e-05	-0.000727
2.17	0.013771	-0.000592	2.7e-05	-0.000619
2.18	0.015744	-0.000558	5e-06	-0.000563
2.19	0.009922	-0.00063	2.6e-05	-0.000656
2.2	0.009196	-0.000585	4.4e-05	-0.000629
2.21	0.011601	-0.000297	3.4e-05	-0.000331
2.22	0.011318	-0.000119	3.3e-05	-0.000152
2.23	0.012039	-0.000213	4e-05	-0.000253
2.24	0.015413	-0.000374	2.4e-05	-0.000398
2.25	0.01307	-0.000576	1.6e-05	-0.000592
2.26	0.007278	-0.000773	3.4e-05	-0.000807
2.27	0.01012	-0.000808	2.3e-05	-0.000831
2.28	0.014745	-0.000599	4e-06	-0.000603
2.29	0.007188	-0.000349	2.2e-05	-0.000371
2.3	-6.2e-05	-0.000252	3.2e-05	-0.000284
2.31	0.008356	-0.000328	2.7e-05	-0.000355
2.32	0.01195	-0.000404	3.8e-05	-0.000442
2.33	0.005469	-0.00042	5e-05	-0.00047
2.34	0.0088	-0.000392	4e-05	-0.000432
2.35	0.00984	-0.000372	3.9e-05	-0.000411
2.36	0.000954	-0.000525	3.9e-05	-0.000564
2.37	0.00373	-0.000695	3.3e-05	-0.000728
2.38	0.013894	-0.000604	3.6e-05	-0.00064
2.39	0.007828	-0.000632	3.9e-05	-0.000671
2.4	0.002824	-0.000824	3.5e-05	-0.000859
2.41	0.011815	-0.000639	2.5e-05	-0.000664
2.42	0.012534	-0.000405	2.6e-05	-0.000431
2.43	0.007187	-0.000361	3.6e-05	-0.000397
2.44	0.007127	-0.000301	2.9e-05	-0.00033
2.45	0.003543	-0.000383	3.2e-05	-0.000415
2.46	-0.001646	-0.000505	3e-05	-0.000535
2.47	-0.001919	-0.000451	1.4e-05	-0.000465
2.48	0.002959	-0.000414	8e-06	-0.000422
2.49	0.009372	-0.000555	1.4e-05	-0.000569
2.5	0.007873	-0.000652	2.4e-05	-0.000676
2.51	0.000422	-0.000843	4.6e-05	-0.000889
2.52	-0.002693	-0.00099	4.4e-05	-0.001034
2.53	-0.001726	-0.00074	2e-05	-0.00076
2.54	-0.000439	-0.000346	3.2e-05	-0.000378
2.55	-0.00156	-0.000149	4.9e-05	-0.000198
2.56	-6.6e-05	-0.000325	3.1e-05	-0.000356
2.57	0.006366	-0.00062	1.9e-05	-0.000639
2.58	0.006112	-0.0007	3.2e-05	-0.000732
2.59	0.002868	-0.00071	3.9e-05	-0.000749
2.6	0.0041	-0.000695	2.7e-05	-0.000722
2.61	0.001006	-0.000555	4.2e-05	-0.000597
2.62	-0.001568	-0.000293	7.3e-05	-0.000366
2.63	0.001475	-8.1e-05	4.5e-05	-0.000126
2.64	0.003369	-0.000131	7e-06	-0.000138
2.65	0.004449	-0.000402	1.5e-05	-0.000417
2.66	0.003169	-0.000546	3.1e-05	-0.000577
2.67	0.002545	-0.000355	5.4e-05	-0.000409
2.68	0.000854	-0.000205	6.3e-05	-0.000268
2.69	-0.001985	-0.000276	3.4e-05	-0.00031
2.7	-0.00235	-0.000293	1e-05	-0.000303
2.71	-0.00108	-0.000353	1.6e-05	-0.000369
2.72	0.001742	-0.000517	3.3e-05	-0.00055
2.73	0.004042	-0.000696	3.9e-05	-0.000735
2.74	0.008296	-0.000694	4e-05	-0.000734
2.75	0.007804	-0.000542	3.4e-05	-0.000576
2.76	-0.000804	-0.000678	1.7e-05	-0.000695
2.77	0.001255	-0.000908	3.4e-05	-0.000942
2.78	0.006161	-0.000784	5.5e-05	-0.000839
2.79	-0.004177	-0.000604	2.4e-05	-0.000628
2.8	-0.007811	-0.000598	5e-06	-0.000603
2.81	0.000965	-0.000569	2.7e-05	-0.000596
2.82	-0.001877	-0.00054	2.9e-05	-0.000569
2.83	-0.00405	-0.000526	3.5e-05	-0.000561
2.84	0.001825	-0.000489	4.5e-05	-0.000534
2.85	0.001537	-0.000506	3.4e-05	-0.00054
2.86	0.002138	-0.000475	2.7e-05	-0.000502
2.87	0.005083	-0.000451	3.1e-05	-0.000482
2.88	0.004578	-0.000639	3.7e-05	-0.000676
2.89	0.00485	-0.000605	3.8e-05	-0.000643
2.9	0.005282	-0.000398	3.1e-05	-0.000429
2.91	0.005314	-0.000474	3.7e-05	-0.000511
2.92	0.008184	-0.00053	2.7e-05	-0.000557
2.93	0.011316	-0.00038	1.2e-05	-0.000392
2.94	0.011252	-0.000229	3.8e-05	-0.000267
2.95	0.005793	-0.000166	6.5e-05	-0.000231
2.96	0.003152	-0.000168	4.8e-05	-0.000216
2.97	0.004487	-0.000227	2.5e-05	-0.000252
2.98	-0.000414	-0.000338	3.9e-05	-0.000377
2.99	-0.007289	-0.000411	4.7e-05	-0.000458
3	-0.009556	-0.000463	4.1e-05	-0.000504
3.01	-0.004642	-0.00051	3.6e-05	-0.000546
3.02	0.00205	-0.000559	2.1e-05	-0.00058
3.03	-0.002866	-0.000744	0	-0.000744
3.04	-0.006323	-0.000856	7e-06	-0.000863
3.05	0.002051	-0.000657	5.6e-05	-0.000713
3.06	0.002978	-0.000422	8.2e-05	-0.000504
3.07	0.000941	-0.000376	4.8e-05	-0.000424
3.08	0.002631	-0.000411	3e-05	-0.000441
3.09	-0.000687	-0.000522	4.2e-05	-0.000564
3.1	0.000845	-0.000814	1.9e-05	-0.000833
3.11	0.002716	-0.000954	-3e-05	-0.000924
3.12	-0.000546	-0.000696	-2.6e-05	-0.00067
3.13	0.000241	-0.000376	2.7e-05	-0.000403
3.14	0.004569	-0.000233	5.3e-05	-0.000286
3.15	0.008761	-0.000229	5.5e-05	-0.000284
3.16	0.007721	-0.00029	6e-05	-0.00035
3.17	0.001845	-0.000452	4.1e-05	-0.000493
3.18	0.001055	-0.000784	-1e-06	-0.000783
3.19	0.007417	-0.000973	3e-06	-0.000976
3.2	0.008565	-0.000807	5e-05	-0.000857
3.21	4.5e-05	-0.000487	5.9e-05	-0.000546
3.22	0.000344	-0.000259	5e-05	-0.000309
3.23	0.009253	-0.00035	5.9e-05	-0.000409
3.24	0.009686	-0.000635	4.3e-05	-0.000678
3.25	0.00914	-0.00079	2e-06	-0.000792
3.26	0.00914	-0.000583	-7e-06	-0.000576
3.27	0.005124	-0.000259	7e-06	-0.000266
3.28	0.005994	-0.000294	7e-06	-0.000301
3.29	0.005348	-0.000532	3.1e-05	-0.000563
3.3	0.002482	-0.000696	3.5e-05	-0.000731
3.31	0.007728	-0.000822	3e-06	-0.000825
3.32	0.010403	-0.000816	1.1e-05	-0.000827
3.33	0.005819	-0.000472	3.3e-05	-0.000505
3.34	0.005153	-9.5e-05	3.6e-05	-0.000131
3.35	0.007576	-0.000214	4.6e-05	-0.00026
3.36	0.005262	-0.000518	3.2e-05	-0.00055
3.37	0.002171	-0.000707	1.5e-05	-0.000722
3.38	-0.001782	-0.000866	2.8e-05	-0.000894
3.39	-0.003538	-0.000659	2.6e-05	-0.000685
3.4	-0.001088	-0.00024	2.3e-05	-0.000263
3.41	-0.004476	-0.000451	2.5e-05	-0.000476
3.42	-0.011419	-0.000826	9e-06	-0.000835
3.43	-0.011183	-0.000422	1.3e-05	-0.000435
3.44	-0.007909	-0.000259	3e-05	-0.000289
3.45	-0.008449	-0.00078	3.8e-05	-0.000818
3.46	-0.003273	-0.000652	5.6e-05	-0.000708
3.47	0.006614	-0.000202	4e-05	-0.000242
3.48	0.007106	-0.000469	3e-06	-0.000472
3.49	-0.000232	-0.000806	2.3e-05	-0.000829
3.5	-0.002423	-0.000578	3.4e-05	-0.000612
3.51	0.004512	-0.000315	-4e-06	-0.000311
3.52	0.00453	-0.000252	1.1e-05	-0.000263
3.53	-0.001921	-0.000472	5.2e-05	-0.000524
3.54	-0.001623	-0.000883	4.3e-05	-0.000926
3.55	-0.001113	-0.000616	1.9e-05	-0.000635
3.56	-0.005119	-0.000233	3e-06	-0.000236
3.57	-0.008681	-0.000661	2e-05	-0.000681
3.58	-0.012637	-0.000806	6.9e-05	-0.000875
3.59	-0.012823	-0.000381	1.9e-05	-0.0004
3.6	-0.001193	-0.000465	-0.000148	-0.000317
3.61	0.007175	-0.000702	-0.00031	-0.000392
3.62	0.0048	-0.000502	-0.000294	-0.000208
3.63	0.003467	-0.000542	-0.000109	-0.000433
3.64	0.003	-0.000554	-0.00015	-0.000404
3.65	0.002371	-0.000163	-0.000466	0.000303
3.66	0.001679	-0.000361	-0.000642	0.000281
3.67	-0.002495	-0.000903	-0.000523	-0.00038
3.68	-0.006625	-0.00064	-8.3e-05	-0.000557
3.69	-0.003415	-0.00034	0.000332	-0.000672
3.7	0.001558	-0.000658	0.000175	-0.000833
3.71	0.000166	-0.000646	-0.000227	-0.000419
3.72	-0.00323	-0.000369	-0.000287	-8.2e-05
3.73	-0.002088	-0.000662	-1.6e-05	-0.000646
3.74	0.001785	-0.000665	0.000294	-0.000959
3.75	0.003802	-0.00039	0.000295	-0.000685
3.76	0.002501	-0.000657	-3e-06	-0.000654
3.77	0.004952	-0.000547	-0.000288	-0.000259
3.78	0.011849	-0.000385	-0.000372	-1.3e-05
3.79	0.013263	-0.000729	-0.000253	-0.000476
3.8	0.010341	-0.000495	-0.00011	-0.000385
3.81	0.009144	-0.000303	-0.000134	-0.000169
3.82	0.004407	-0.000771	-0.000229	-0.000542
3.83	0.001619	-0.000643	-0.000266	-0.000377
3.84	0.006746	-0.000169	-0.000292	0.000123
3.85	0.008238	-0.00057	-0.000303	-0.000267
3.86	0.007929	-0.000833	-0.000292	-0.000541
3.87	0.010029	-0.000225	-0.000272	4.7e-05
3.88	0.012304	-0.000289	-0.000198	-9.1e-05
3.89	0.016891	-0.000874	-0.000104	-0.00077
3.9	0.019757	-0.000604	-7.6e-05	-0.000528
3.91	0.015415	-0.000512	-0.000129	-0.000383
3.92	0.007688	-0.000776	-0.000129	-0.000647
3.93	0.004142	-0.000434	1.9e-05	-0.000453
3.94	0.007716	-0.00042	0.000192	-0.000612
3.95	0.009894	-0.000627	0.000196	-0.000823
3.96	0.005846	-0.000381	0	-0.000381
3.97	0.005223	-0.000597	-0.000188	-0.000409
3.98	0.011243	-0.000818	-0.000171	-0.000647
3.99	0.014672	-0.00032	-6e-05	-0.00026
4	0.011083	-0.000276	-0.000148	-0.000128
4.01	0.008507	-0.000796	-0.00061	-0.000186
4.02	0.007555	-0.000764	-0.001785	0.001021
4.03	0.002505	-0.000385	-0.003195	0.00281
4.04	0.006185	-0.000421	-0.004331	0.00391
4.05	0.014171	-0.000645	-0.005459	0.004814
4.06	0.010437	-0.000491	-0.005811	0.00532
4.07	0.006392	-0.000494	-0.005416	0.004922
4.08	0.012186	-0.0007	-0.005276	0.004576
4.09	0.01526	-0.000396	-0.005136	0.00474
4.1	0.009602	-0.000122	-0.00476	0.004638
4.11	0.007021	-0.000514	-0.004796	0.004282
4.12	0.010041	-0.000725	-0.004992	0.004267
4.13	0.011227	-0.000386	-0.004901	0.004515
4.14	0.010952	-0.000413	-0.004952	0.004539
4.15	0.010333	-0.000798	-0.005239	0.004441
4.16	0.009653	-0.000583	-0.005469	0.004886
4.17	0.011953	-0.000235	-0.005752	0.005517
4.18	0.011845	-0.000598	-0.006136	0.005538
4.19	0.010878	-0.000722	-0.006391	0.005669
4.2	0.016613	-0.000329	-0.006536	0.006207
4.21	0.012052	-0.000521	-0.006773	0.006252
4.22	-0.000374	-0.000744	-0.007362	0.006618
4.23	0.004613	-0.000512	-0.008726	0.008214
4.24	0.010428	-0.000596	-0.01066	0.010064
4.25	-0.000762	-0.000578	-0.012233	0.011655
4.26	-0.009906	-0.00041	-0.013457	0.013047
4.27	-0.006225	-0.000419	-0.014737	0.014318
4.28	0.00207	-0.000446	-0.015672	0.015226
4.29	0.00508	-0.000455	-0.014419	0.013964
4.3	0.004645	-0.000527	-0.005254	0.004727
4.31	0.00744	-0.000612	0.007278	-0.00789
4.32	0.004189	-0.000574	0.009295	-0.009869
4.33	-0.001022	-0.000512	0.004833	-0.005345
4.34	0.005155	-0.000448	0.007213	-0.007661
4.35	0.007653	-0.000482	0.010269	-0.010751
4.36	-0.001902	-0.000436	-0.001188	0.000752
4.37	-0.00216	-0.000438	-0.080658	0.08022
4.38	0.001796	-0.000634	-0.314294	0.31366
4.39	-0.00486	-0.000573	-0.504075	0.503502
4.4	-0.00409	-0.000549	-0.465523	0.464974
4.41	0.006755	-0.000676	-0.425651	0.424975
4.42	0.005462	-0.000549	-0.469233	0.468684
4.43	0.001565	-0.000512	-0.46537	0.464858
4.44	0.008047	-0.000471	-0.446471	0.446
4.45	0.008422	-0.000502	-0.458552	0.45805
4.46	0.001212	-0.000547	-0.458138	0.457591
4.47	-0.004106	-0.000654	-0.450761	0.450107
4.48	-0.006736	-0.000718	-0.455069	0.454351
4.49	-0.004983	-0.000617	-0.45598	0.455363
4.5	-0.006594	-0.000572	-0.453662	0.45309
4.51	-0.008668	-0.000491	-0.455618	0.455127
4.52	-0.002443	-0.000661	-0.457491	0.45683
4.53	0.001878	-0.000746	-0.458799	0.458053
4.54	-0.003836	-0.000518	-0.462024	0.461506
4.55	-0.008099	-0.000481	-0.464134	0.463653
4.56	-0.002084	-0.000587	-0.464463	0.463876
4.57	0.00504	-0.000494	-0.468919	0.468425
4.58	0.005033	-0.000505	-0.483706	0.483201
4.59	0.002786	-0.00052	-0.510353	0.509833
4.6	0.003555	-0.000547	-0.545995	0.545448
4.61	0.001425	-0.000563	-0.586404	0.585841
4.62	0.002133	-0.000539	-0.619683	0.619144
4.63	0.008696	-0.000631	-0.63281	0.632179
4.64	0.006981	-0.000647	-0.633331	0.632684
4.65	0.002997	-0.000599	-0.635553	0.634954
4.66	0.00197	-0.000538	-0.639774	0.639236
4.67	-0.000982	-0.000604	-0.642551	0.641947
4.68	-0.00424	-0.000528	-0.64333	0.642802
4.69	-0.001939	-0.000507	-0.642784	0.642277
4.7	0.00486	-0.000644	-0.642869	0.642225
4.71	0.004639	-0.000544	-0.643969	0.643425
4.72	0.001286	-0.000356	-0.644654	0.644298
4.73	0.002721	-0.000443	-0.644587	0.644144
4.74	0.001536	-0.000594	-0.644491	0.643897
4.75	-0.003249	-0.000551	-0.644491	0.64394
4.76	-0.002129	-0.00054	-0.644416	0.643876
4.77	0.003673	-0.000662	-0.644639	0.643977
4.78	0.007099	-0.000688	-0.652649	0.651961
4.79	0.004549	-0.000575	-0.694545	0.69397
4.8	-0.00049	-0.000557	-0.758465	0.757908
4.81	0.000814	-0.00057	-0.783052	0.782482
4.82	0.002495	-0.000528	-0.780922	0.780394
4.83	0.00088	-0.000562	-0.789245	0.788683
4.84	0.002172	-0.000585	-0.791057	0.790472
4.85	0.006977	-0.000635	-0.786074	0.785439
4.86	0.01214	-0.000647	-0.788048	0.787401
4.87	0.011829	-0.000469	-0.789056	0.788587
4.88	0.007026	-0.000383	-0.787115	0.786732
4.89	0.00453	-0.00043	-0.787799	0.787369
4.9	0.002263	-0.000518	-0.788606	0.788088
4.91	-0.001747	-0.000636	-0.788499	0.787863
4.92	-0.001418	-0.000543	-0.794939	0.794396
4.93	-0.001998	-0.000417	-0.830383	0.829966
4.94	-0.006947	-0.000509	-0.905643	0.905134
4.95	-0.005343	-0.000466	-0.988141	0.987675
4.96	-0.000471	-0.000394	-1.05456	1.05417
4.97	-0.00113	-0.000553	-1.11177	1.11121
4.98	-0.004594	-0.000653	-1.15849	1.15784
4.99	-0.007831	-0.000558	-1.19075	1.19019
5	-0.009614	-0.000546	-1.22426	1.22371
5.01	-0.005757	-0.000603	-1.28378	1.28317
5.02	0.000991	-0.000592	-1.37852	1.37793
5.03	0.000185	-0.000609	-1.49855	1.49794
5.04	-0.004572	-0.000552	-1.64629	1.64574
5.05	-8.8e-05	-0.000527	-1.79742	1.79689
5.06	0.005311	-0.000536	-1.87646	1.87592
5.07	-0.001499	-0.00053	-1.91619	1.91566
5.08	-0.008006	-0.00052	-1.97119	1.97067
5.09	-0.004874	-0.00053	-1.99613	1.9956
5.1	-0.001389	-0.000552	-1.99335	1.9928
5.11	0.001636	-0.000557	-1.99775	1.99719
5.12	0.001344	-0.000564	-1.99882	1.99826
5.13	-0.000886	-0.000565	-1.99484	1.99427
5.14	0.00199	-0.000584	-1.99679	1.9962
5.15	0.002022	-0.000635	-1.99893	1.99829
5.16	-0.004449	-0.000561	-1.99911	1.99855
5.17	-0.00902	-0.000467	-2.00539	2.00492
5.18	-0.006588	-0.000481	-2.01945	2.01897
5.19	-0.003982	-0.000525	-2.02674	2.02622
5.2	-0.005137	-0.000489	-2.02166	2.02117
5.21	-0.000881	-0.000468	-2.0145	2.01404
5.22	0.003163	-0.000587	-1.99981	1.99923
5.23	-0.001721	-0.00054	-1.97357	1.97303
5.24	-0.000364	-0.000453	-1.94265	1.9422
5.25	0.005241	-0.000546	-1.90868	1.90813
5.26	0.002135	-0.000529	-1.87495	1.87442
5.27	0.000274	-0.000477	-1.82291	1.82243
5.28	0.003718	-0.000576	-1.7516	1.75102
5.29	0.004171	-0.000569	-1.70575	1.70518
5.3	0.00246	-0.000494	-1.69905	1.69855
5.31	0.004465	-0.000646	-1.70254	1.7019
5.32	0.004726	-0.000658	-1.71448	1.71382
5.33	0.002003	-0.000426	-1.74892	1.7485
5.34	0.002599	-0.000483	-1.78018	1.7797
5.35	0.00272	-0.000634	-1.80055	1.79991
5.36	0.002742	-0.000496	-1.84073	1.84024
5.37	0.007604	-0.000421	-1.89504	1.89462
5.38	0.004396	-0.000533	-1.9428	1.94226
5.39	-0.002341	-0.000565	-1.99197	1.9914
5.4	0.001517	-0.000495	-2.05449	2.05399
5.41	0.001049	-0.000492	-2.11851	2.11802
5.42	-0.005071	-0.000562	-2.15494	2.15438
5.43	-0.007658	-0.000512	-2.18361	2.1831
5.44	-0.005342	-0.000451	-2.22715	2.2267
5.45	-0.00462	-0.000551	-2.24219	2.24164
5.46	-0.004795	-0.000645	-2.24166	2.24101
5.47	-0.00049	-0.000509	-2.26343	2.26292
5.48	0.000145	-0.000369	-2.2758	2.27543
5.49	-0.000635	-0.00057	-2.26857	2.268
5.5	-0.00133	-0.000709	-2.27048	2.26977
5.51	-0.005862	-0.000484	-2.27755	2.27707
5.52	-0.006575	-0.000512	-2.27717	2.27666
5.53	-0.001852	-0.000679	-2.27616	2.27548
5.54	0.002932	-0.000585	-2.27656	2.27597
5.55	0.003813	-0.000463	-2.27476	2.27429
5.56	0.001136	-0.00044	-2.27286	2.27242
5.57	0.000927	-0.00045	-2.27254	2.27209
5.58	-0.000194	-0.000521	-2.27213	2.27161
5.59	-0.005247	-0.000648	-2.27158	2.27093
5.6	-0.008278	-0.000611	-2.2715	2.27089
5.61	-0.004293	-0.000561	-2.27101	2.27045
5.62	0.000462	-0.000562	-2.26977	2.2692
5.63	0.003785	-0.000446	-2.26867	2.26823
5.64	0.005184	-0.000409	-2.26788	2.26747
5.65	0.001246	-0.000463	-2.26734	2.26688
5.66	-0.002704	-0.000526	-2.26688	2.26636
5.67	-0.001411	-0.000687	-2.26633	2.26565
5.68	0.000989	-0.000649	-2.26653	2.26588
5.69	0.003341	-0.000539	-2.26787	2.26733
5.7	0.004855	-0.000671	-2.27364	2.27297
5.71	0.000364	-0.000659	-2.29346	2.2928
5.72	-0.003582	-0.000443	-2.31914	2.3187
5.73	0.000634	-0.000505	-2.32474	2.32423
5.74	0.005928	-0.000721	-2.31769	2.31697
5.75	0.000822	-0.000704	-2.31819	2.31748
5.76	-0.005701	-0.000536	-2.32002	2.31949
5.77	0.000479	-0.000454	-2.31811	2.31766
5.78	0.005137	-0.000453	-2.31781	2.31736
5.79	-0.004981	-0.000542	-2.31826	2.31772
5.8	-0.013159	-0.000585	-2.31783	2.31724
5.81	-0.00769	-0.00051	-2.31831	2.3178
5.82	-0.000581	-0.000519	-2.31821	2.31769
5.83	0.00105	-0.000601	-2.3093	2.30869
5.84	-0.00076	-0.000603	-2.28911	2.28851
5.85	-0.00453	-0.000609	-2.27982	2.27921
5.86	-0.000908	-0.000599	-2.28522	2.28462
5.87	0.007094	-0.000577	-2.28475	2.28417
5.88	0.006453	-0.000581	-2.28072	2.28014
5.89	0.003794	-0.000547	-2.28139	2.28085
5.9	0.006145	-0.000513	-2.28091	2.2804
5.91	0.009368	-0.000326	-2.2789	2.27857
5.92	0.00999	0.000257	-2.27868	2.27894
5.93	0.009462	0.000766	-2.27821	2.27898
5.94	0.009483	0.001051	-2.27735	2.27841
5.95	0.008817	0.001653	-2.27761	2.27926
5.96	0.011808	0.002494	-2.27819	2.28068
5.97	0.01413	0.003256	-2.2788	2.28205
5.98	0.012562	0.003969	-2.27891	2.28288
5.99	0.018324	0.004781	-2.278	2.28278
6	0.024719	0.00572	-2.27729	2.28301
6.01	0.021982	0.006599	-2.27654	2.28314
6.02	0.025304	0.007464	-2.27518	2.28264
6.03	0.036856	0.008502	-2.2749	2.2834
6.04	0.0427	0.009476	-2.27535	2.28482
6.05	0.045976	0.010365	-2.27342	2.28378
6.06	0.052236	0.011379	-2.26735	2.27873
6.07	0.057406	0.012395	-2.26267	2.27507
6.08	0.063252	0.013428	-2.26342	2.27685
6.09	0.068786	0.014556	-2.26446	2.27902
6.1	0.068108	0.015499	-2.26383	2.27933
6.11	0.065049	0.016462	-2.26401	2.28047
6.12	0.067583	0.017695	-2.26413	2.28182
6.13	0.070831	0.01871	-2.26349	2.2822
6.14	0.070315	0.019629	-2.2635	2.28313
6.15	0.074265	0.020849	-2.26371	2.28456
6.16	0.080311	0.022031	-2.2634	2.28543
6.17	0.080983	0.022864	-2.26313	2.28599
6.18	0.083588	0.023772	-2.26303	2.2868
6.19	0.088049	0.024835	-2.26309	2.28792
6.2	0.089556	0.025829	-2.26313	2.28896
6.21	0.092852	0.026939	-2.26292	2.28986
6.22	0.096087	0.028035	-2.26285	2.29089
6.23	0.098673	0.028955	-2.263	2.29195
6.24	0.103703	0.030046	-2.26309	2.29314
6.25	0.112972	0.031176	-2.26318	2.29436
6.26	0.11988	0.032087	-2.2631	2.29519
6.27	0.117494	0.033031	-2.26285	2.29589
6.28	0.116668	0.034122	-2.26275	2.29687
6.29	0.122969	0.035225	-2.2628	2.29803
6.3	0.124953	0.036211	-2.26282	2.29903
6.31	0.12344	0.037152	-2.26277	2.29992
6.32	0.126493	0.038096	-2.26277	2.30086
6.33	0.133949	0.039013	-2.26284	2.30185
6.34	0.144135	0.039951	-2.26289	2.30284
6.35	0.151048	0.040949	-2.26289	2.30384
6.36	0.147991	0.041997	-2.26283	2.30483
6.37	0.144547	0.043064	-2.26276	2.30583
6.38	0.15178	0.044079	-2.26281	2.30688
6.39	0.157996	0.04507	-2.26286	2.30793
6.4	0.156117	0.046078	-2.26278	2.30886
6.41	0.155407	0.047198	-2.26272	2.30992
6.42	0.15897	0.048233	-2.26277	2.311
6.43	0.161748	0.049193	-2.26284	2.31204
6.44	0.166199	0.050269	-2.26288	2.31315
6.45	0.177302	0.051315	-2.26288	2.3142
6.46	0.181622	0.052316	-2.26281	2.31512
6.47	0.179728	0.053253	-2.26276	2.31602
6.48	0.181193	0.054215	-2.2628	2.31701
6.49	0.182041	0.05535	-2.26277	2.31812
6.5	0.186556	0.056446	-2.26275	2.31919
6.51	0.189837	0.057295	-2.26279	2.32008
6.52	0.187062	0.058167	-2.26284	2.32101
6.53	0.188648	0.05931	-2.26285	2.32216
6.54	0.195849	0.060326	-2.26283	2.32316
6.55	0.200385	0.06136	-2.26283	2.32419
6.56	0.200286	0.062517	-2.26283	2.32534
6.57	0.200368	0.06346	-2.26283	2.32629
6.58	0.204362	0.064379	-2.26284	2.32722
6.59	0.209314	0.065467	-2.26281	2.32828
6.6	0.214127	0.066459	-2.2628	2.32925
6.61	0.217141	0.067493	-2.26284	2.33033
6.62	0.217494	0.068565	-2.26288	2.33144
6.63	0.223494	0.069561	-2.26286	2.33242
6.64	0.230503	0.0706	-2.26283	2.33343
6.65	0.232406	0.071626	-2.26284	2.33446
6.66	0.239201	0.072653	-2.26285	2.3355
6.67	0.246205	0.073565	-2.26284	2.33641
6.68	0.242891	0.074462	-2.26283	2.3373
6.69	0.243685	0.07557	-2.26282	2.33839
6.7	0.252647	0.076669	-2.26285	2.33952
6.71	0.253524	0.07763	-2.26289	2.34052
6.72	0.251101	0.078655	-2.26287	2.34152
6.73	0.254739	0.079749	-2.26285	2.34259
6.74	0.259359	0.080712	-2.26285	2.34356
6.75	0.262545	0.081678	-2.26284	2.34452
6.76	0.268032	0.082727	-2.26283	2.34555
6.77	0.270769	0.083696	-2.26282	2.34652
6.78	0.272814	0.08467	-2.26284	2.34751
6.79	0.27862	0.085716	-2.26286	2.34857
6.8	0.282333	0.08673	-2.26287	2.3496
6.81	0.28542	0.087783	-2.26288	2.35066
6.82	0.285748	0.088894	-2.2629	2.35179
6.83	0.284472	0.089939	-2.26287	2.35281
6.84	0.292458	0.090903	-2.26284	2.35374
6.85	0.302987	0.091898	-2.26286	2.35476
6.86	0.300854	0.092864	-2.26286	2.35572
6.87	0.297	0.093847	-2.2628	2.35665
6.88	0.306273	0.094994	-2.26281	2.35781
6.89	0.318847	0.096079	-2.26287	2.35895
6.9	0.322305	0.097048	-2.26288	2.35993
6.91	0.320032	0.097998	-2.26288	2.36088
6.92	0.322542	0.098926	-2.2629	2.36182
6.93	0.329217	0.09995	-2.26288	2.36283
6.94	0.336176	0.101083	-2.26286	2.36394
6.95	0.341631	0.102084	-2.26287	2.36496
6.96	0.342329	0.102994	-2.26288	2.36587
6.97	0.344246	0.104117	-2.26286	2.36698
6.98	0.348375	0.105224	-2.26288	2.3681
6.99	0.351117	0.106107	-2.2629	2.36901
7	0.356011	0.107137	-2.26289	2.37003
7.01	0.362489	0.10825	-2.26288	2.37113
7.02	0.36599	0.109119	-2.26289	2.372
7.03	0.366391	0.110105	-2.2629	2.37301
7.04	0.370968	0.111249	-2.26289	2.37414
7.05	0.37896	0.112105	-2.26288	2.37498
7.06	0.382048	0.11298	-2.26288	2.37586
7.07	0.380008	0.11418	-2.26288	2.37706
7.08	0.37897	0.11524	-2.26289	2.37813
7.09	0.384742	0.11605	-2.26291	2.37896
7.1	0.39091	0.117071	-2.26291	2.37998
7.11	0.396012	0.118223	-2.2629	2.38112
7.12	0.404147	0.119211	-2.26293	2.38214
7.13	0.409969	0.120206	-2.26294	2.38315
7.14	0.414541	0.121284	-2.26292	2.3842
7.15	0.418037	0.122249	-2.26289	2.38514
7.16	0.419863	0.123202	-2.26287	2.38607
7.17	0.425828	0.124297	-2.2629	2.3872
7.18	0.428473	0.125253	-2.26292	2.38817
7.19	0.427488	0.126171	-2.26291	2.38908
7.2	0.433591	0.127315	-2.2629	2.39022
7.21	0.441483	0.128376	-2.26291	2.39129
7.22	0.445552	0.129327	-2.26293	2.39225
7.23	0.448429	0.130406	-2.26289	2.3933
7.24	0.453821	0.131454	-2.26285	2.39431
7.25	0.461708	0.132422	-2.26286	2.39528
7.26	0.465122	0.133432	-2.26289	2.39633
7.27	0.465715	0.134438	-2.26292	2.39736
7.28	0.470861	0.13555	-2.26293	2.39848
7.29	0.478587	0.136659	-2.26291	2.39957
7.3	0.480247	0.137514	-2.2629	2.40041
7.31	0.480493	0.138503	-2.26292	2.40142
7.32	0.485073	0.139713	-2.26294	2.40265
7.33	0.489338	0.140604	-2.26294	2.40354
7.34	0.497126	0.141399	-2.26293	2.40432
7.35	0.50449	0.142444	-2.26292	2.40537
7.36	0.505908	0.143435	-2.26291	2.40634
7.37	0.510211	0.144422	-2.2629	2.40732
7.38	0.514146	0.145434	-2.26292	2.40836
7.39	0.514163	0.14643	-2.26293	2.40936
7.4	0.520319	0.147583	-2.2629	2.41049
7.41	0.527579	0.148681	-2.26292	2.4116
7.42	0.52282	0.149593	-2.26295	2.41255
7.43	0.521463	0.150512	-2.26293	2.41345
7.44	0.531239	0.151523	-2.2629	2.41442
7.45	0.534837	0.152536	-2.26289	2.41543
7.46	0.533736	0.153481	-2.26292	2.4164
7.47	0.541712	0.154444	-2.26293	2.41738
7.48	0.553624	0.155484	-2.26291	2.4184
7.49	0.555027	0.15655	-2.26289	2.41944
7.5	0.549471	0.157622	-2.26292	2.42054
7.51	0.553103	0.158657	-2.26293	2.42159
7.52	0.563277	0.159627	-2.26292	2.42255
7.53	0.571523	0.160634	-2.26295	2.42358
7.54	0.577692	0.161672	-2.26295	2.42462
7.55	0.583644	0.162666	-2.2629	2.42556
7.56	0.591791	0.163749	-2.26288	2.42663
7.57	0.599349	0.164971	-2.26289	2.42786
7.58	0.599889	0.16601	-2.26288	2.42889
7.59	0.599228	0.166954	-2.26289	2.42984
7.6	0.606456	0.16802	-2.26293	2.43095
7.61	0.613367	0.168962	-2.26293	2.4319
7.62	0.613649	0.169922	-2.26289	2.43281
7.63	0.615202	0.171089	-2.26288	2.43397
7.64	0.621356	0.172088	-2.26294	2.43503
7.65	0.629087	0.172907	-2.26296	2.43586
7.66	0.636025	0.173948	-2.26293	2.43687
7.67	0.637117	0.175111	-2.26292	2.43803
7.68	0.636734	0.176086	-2.26294	2.43902
7.69	0.647244	0.177005	-2.26292	2.43992
7.7	0.659304	0.17801	-2.26292	2.44093
7.71	0.66101	0.179029	-2.26292	2.44195
7.72	0.660008	0.180069	-2.26291	2.44298
7.73	0.664054	0.181079	-2.26291	2.44399
7.74	0.670533	0.182045	-2.26292	2.44497
7.75	0.677632	0.183037	-2.26293	2.44597
7.76	0.686417	0.183899	-2.26295	2.44684
7.77	0.690232	0.184729	-2.26294	2.44767
7.78	0.691702	0.18584	-2.26291	2.44875
7.79	0.697123	0.186958	-2.26289	2.44985
7.8	0.704346	0.187872	-2.2629	2.45077
7.81	0.713951	0.188854	-2.26292	2.45177
7.82	0.720724	0.189901	-2.26293	2.45283
7.83	0.721298	0.19088	-2.26293	2.45381
7.84	0.722989	0.191998	-2.26295	2.45495
7.85	0.728555	0.193155	-2.26293	2.45608
7.86	0.735028	0.193988	-2.26289	2.45688
7.87	0.739107	0.194888	-2.2629	2.45779
7.88	0.740788	0.196083	-2.26294	2.45902
7.89	0.742679	0.197092	-2.26294	2.46003
7.9	0.747864	0.198015	-2.26292	2.46093
7.91	0.755313	0.199126	-2.26292	2.46204
7.92	0.761492	0.200158	-2.26294	2.4631
7.93	0.765802	0.201083	-2.26293	2.46401
7.94	0.772186	0.202177	-2.26291	2.46508
7.95	0.776562	0.203297	-2.26295	2.46624
7.96	0.777103	0.204295	-2.26296	2.46726
7.97	0.783146	0.205321	-2.26292	2.46824
7.98	0.79028	0.206321	-2.26291	2.46923
7.99	0.791117	0.207315	-2.26293	2.47024
8	0.792562	0.208372	-2.26292	2.47129
8.01	0.798312	0.209354	-2.26292	2.47228
8.02	0.80456	0.210358	-2.26293	2.47329
8.03	0.807409	0.211449	-2.26292	2.47437
8.04	0.808438	0.212386	-2.26295	2.47533
8.05	0.811113	0.213299	-2.26296	2.47626
8.06	0.818336	0.214381	-2.26293	2.47731
8.07	0.828524	0.215432	-2.26293	2.47836
8.08	0.834697	0.216451	-2.26294	2.4794
8.09	0.836922	0.217472	-2.26293	2.4804
8.1	0.838964	0.218381	-2.26291	2.48129
8.11	0.842335	0.219399	-2.26292	2.48232
8.12	0.848933	0.220635	-2.26292	2.48356
8.13	0.858121	0.221604	-2.26295	2.48455
8.14	0.867064	0.222377	-2.26296	2.48534
8.15	0.875114	0.223483	-2.26295	2.48643
8.16	0.881806	0.22459	-2.26294	2.48753
8.17	0.88571	0.225431	-2.26295	2.48838
8.18	0.888224	0.226315	-2.26295	2.48926
8.19	0.889738	0.227286	-2.26293	2.49022
8.2	0.887127	0.228336	-2.26293	2.49127
8.21	0.884886	0.229427	-2.26294	2.49236
8.22	0.885771	0.230485	-2.26293	2.49342
8.23	0.887747	0.231536	-2.26293	2.49446
8.24	0.897561	0.232552	-2.26294	2.49549
8.25	0.909121	0.233471	-2.26295	2.49642
8.26	0.908823	0.234405	-2.26297	2.49738
8.27	0.905845	0.235478	-2.26296	2.49844
8.28	0.907274	0.236505	-2.26295	2.49946
8.29	0.912088	0.237451	-2.26296	2.50042
8.3	0.923636	0.238502	-2.26295	2.50145
8.31	0.928543	0.239534	-2.26292	2.50246
8.32	0.925543	0.240469	-2.26295	2.50342
8.33	0.932105	0.241481	-2.26297	2.50445
8.34	0.94421	0.242505	-2.26294	2.50544
8.35	0.946149	0.243458	-2.26292	2.50638
8.36	0.947559	0.244482	-2.26294	2.50742
8.37	0.954809	0.245465	-2.26295	2.50841
8.38	0.952554	0.246392	-2.26296	2.50935
8.39	0.947986	0.247481	-2.26298	2.51046
8.4	0.955017	0.248507	-2.26295	2.51146
8.41	0.960998	0.249384	-2.26293	2.51231
8.42	0.958391	0.250349	-2.26293	2.51328
8.43	0.957071	0.251441	-2.26293	2.51437
8.44	0.960696	0.25257	-2.26294	2.51551
8.45	0.964986	0.253506	-2.26295	2.51645
8.46	0.968351	0.254381	-2.26294	2.51732
8.47	0.970994	0.255433	-2.26293	2.51836
8.48	0.973682	0.256452	-2.26293	2.51938
8.49	0.977819	0.257446	-2.26293	2.52038
8.5	0.980585	0.258499	-2.26295	2.52145
8.51	0.98789	0.259497	-2.26297	2.52247
8.52	0.999036	0.260506	-2.26295	2.52345
8.53	0.999063	0.261547	-2.26292	2.52447
8.54	0.990556	0.262482	-2.26293	2.52542
8.55	0.99035	0.263493	-2.26294	2.52644
8.56	0.996276	0.264667	-2.26293	2.5276
8.57	0.998875	0.26572	-2.26293	2.52865
8.58	0.999502	0.266709	-2.26293	2.52964
8.59	0.995964	0.267732	-2.26293	2.53066
8.6	0.994374	0.268678	-2.26294	2.53162
8.61	1.00715	0.269715	-2.26293	2.53265
8.62	1.01885	0.270796	-2.26292	2.53371
8.63	1.01808	0.27177	-2.26292	2.53469
8.64	1.01707	0.272825	-2.26291	2.53573
8.65	1.02104	0.273918	-2.26291	2.53683
8.66	1.02482	0.274789	-2.26293	2.53771
8.67	1.0266	0.275711	-2.26292	2.53863
8.68	1.03207	0.276833	-2.26292	2.53976
8.69	1.03925	0.2778	-2.26293	2.54073
8.7	1.04114	0.278704	-2.26292	2.54163
8.71	1.04497	0.279796	-2.26292	2.54271
8.72	1.05286	0.280809	-2.26291	2.54372
8.73	1.05699	0.281826	-2.26291	2.54474
8.74	1.06215	0.282952	-2.26293	2.54588
8.75	1.06496	0.283842	-2.26293	2.54677
8.76	1.05906	0.284747	-2.26293	2.54768
8.77	1.06182	0.285909	-2.26294	2.54884
8.78	1.07653	0.286952	-2.26293	2.54988
8.79	1.08325	0.287824	-2.26292	2.55074
8.8	1.08169	0.288784	-2.26294	2.55172
8.81	1.08445	0.289721	-2.26295	2.55267
8.82	1.09107	0.290631	-2.26292	2.55355
8.83	1.09695	0.291743	-2.2629	2.55465
8.84	1.10341	0.292836	-2.26293	2.55577
8.85	1.10985	0.293766	-2.26295	2.55672
8.86	1.10888	0.294777	-2.26294	2.55772
8.87	1.10776	0.295871	-2.26293	2.5588
8.88	1.111	0.296766	-2.26292	2.55968
8.89	1.11477	0.297796	-2.26293	2.56073
8.9	1.12418	0.299021	-2.26294	2.56196
8.91	1.13509	0.299953	-2.26293	2.56289
8.92	1.13756	0.300894	-2.26293	2.56383
8.93	1.13912	0.302013	-2.26293	2.56494
8.94	1.14982	0.302895	-2.26293	2.56582
8.95	1.15702	0.303759	-2.26294	2.5667
8.96	1.15479	0.304781	-2.26294	2.56772
8.97	1.15776	0.305773	-2.26295	2.56872
8.98	1.16609	0.306909	-2.26295	2.56986
8.99	1.16871	0.308055	-2.26293	2.57099
9	1.17238	0.308999	-2.26293	2.57193
9.01	1.18117	0.309941	-2.26295	2.57289
9.02	1.1858	0.310933	-2.26295	2.57388
9.03	1.18759	0.311921	-2.26293	2.57485
9.04	1.19444	0.312906	-2.26292	2.57583
9.05	1.19881	0.313931	-2.26294	2.57687
9.06	1.19765	0.314971	-2.26296	2.57793
9.07	1.20286	0.315985	-2.26295	2.57894
9.08	1.21305	0.316942	-2.26294	2.57988
9.09	1.22013	0.317889	-2.26295	2.58084
9.1	1.22686	0.318898	-2.26295	2.58185
9.11	1.23422	0.319915	-2.26295	2.58287
9.12	1.2378	0.320869	-2.26296	2.58383
9.13	1.23831	0.321834	-2.26295	2.58478
9.14	1.24194	0.322874	-2.26294	2.58581
9.15	1.24997	0.323988	-2.26297	2.58696
9.16	1.25381	0.324981	-2.26298	2.58796
9.17	1.25764	0.325821	-2.26297	2.5888
9.18	1.26764	0.326777	-2.26298	2.58976
9.19	1.27084	0.327839	-2.26295	2.59079
9.2	1.27205	0.328844	-2.26294	2.59178
9.21	1.28285	0.329881	-2.26297	2.59285
9.22	1.29144	0.330894	-2.26299	2.59388
9.23	1.29267	0.331831	-2.26298	2.59481
9.24	1.29517	0.332876	-2.26299	2.59586
9.25	1.30059	0.333959	-2.26298	2.59694
9.26	1.30502	0.334991	-2.26296	2.59796
9.27	1.3097	0.336075	-2.26298	2.59906
9.28	1.31776	0.33713	-2.263	2.60013
9.29	1.32685	0.337982	-2.26298	2.60096
9.3	1.33519	0.338946	-2.26299	2.60193
9.31	1.33873	0.340129	-2.26301	2.60314
9.32	1.33936	0.341129	-2.26301	2.60414
9.33	1.34434	0.341993	-2.26298	2.60497
9.34	1.35528	0.34303	-2.26298	2.60601
9.35	1.36696	0.344085	-2.263	2.60708
9.36	1.37228	0.345087	-2.26298	2.60806
9.37	1.37113	0.346127	-2.26299	2.60912
9.38	1.3735	0.347092	-2.263	2.61009
9.39	1.37778	0.348157	-2.26299	2.61115
9.4	1.37614	0.349308	-2.26299	2.6123
9.41	1.37881	0.350256	-2.263	2.61326
9.42	1.38568	0.351234	-2.263	2.61423
9.43	1.38659	0.352385	-2.26301	2.61539
9.44	1.38998	0.353362	-2.26301	2.61637
9.45	1.39695	0.354201	-2.263	2.61721
9.46	1.39847	0.355302	-2.26302	2.61832
9.47	1.4048	0.356397	-2.26304	2.61944
9.48	1.41603	0.357233	-2.26302	2.62025
9.49	1.41702	0.358155	-2.26299	2.62115
9.5	1.41758	0.359166	-2.263	2.62217
9.51	1.42862	0.360123	-2.26302	2.62314
9.52	1.43675	0.361151	-2.26302	2.62417
9.53	1.44095	0.362196	-2.26299	2.62519
9.54	1.44776	0.363167	-2.26299	2.62615
9.55	1.44818	0.364225	-2.26301	2.62724
9.56	1.44754	0.365259	-2.26304	2.6283
9.57	1.4591	0.366105	-2.26301	2.62912
9.58	1.47063	0.367079	-2.263	2.63008
9.59	1.46849	0.368197	-2.26301	2.63121
9.6	1.46522	0.369154	-2.263	2.63216
9.61	1.46997	0.370138	-2.263	2.63314
9.62	1.47868	0.371124	-2.26303	2.63415
9.63	1.4909	0.371992	-2.26301	2.635
9.64	1.49823	0.373114	-2.263	2.63611
9.65	1.4987	0.374362	-2.26301	2.63738
9.66	1.50282	0.375312	-2.26302	2.63834
9.67	1.51313	0.376181	-2.26302	2.6392
9.68	1.5245	0.377249	-2.26302	2.64027
9.69	1.53047	0.378302	-2.26302	2.64133
9.7	1.53222	0.379311	-2.263	2.64232
9.71	1.5357	0.380388	-2.263	2.64339
9.72	1.53881	0.381412	-2.26303	2.64444
9.73	1.54186	0.38244	-2.26301	2.64545
9.74	1.54664	0.383529	-2.263	2.64653
9.75	1.55422	0.384506	-2.26301	2.64752
9.76	1.5626	0.385422	-2.263	2.64842
9.77	1.56668	0.386527	-2.263	2.64953
9.78	1.57243	0.387613	-2.26301	2.65062
9.79	1.58511	0.388445	-2.26301	2.65145
9.8	1.59203	0.389359	-2.263	2.65236
9.81	1.59155	0.390395	-2.26303	2.65342
9.82	1.59683	0.391389	-2.26304	2.65443
9.83	1.60437	0.392462	-2.26303	2.65549
9.84	1.60819	0.393455	-2.26302	2.65647
9.85	1.61449	0.394325	-2.26303	2.65735
9.86	1.62347	0.39537	-2.26303	2.6584
9.87	1.62895	0.39645	-2.26302	2.65947
9.88	1.63384	0.397321	-2.26301	2.66033
9.89	1.64015	0.398288	-2.26301	2.6613
9.9	1.64572	0.399392	-2.26302	2.66242
9.91	1.647	0.400313	-2.26302	2.66333
9.92	1.64284	0.401247	-2.26301	2.66426
9.93	1.64933	0.402292	-2.26302	2.66531
9.94	1.66446	0.403173	-2.26303	2.66621
9.95	1.66943	0.40413	-2.26303	2.66716
9.96	1.67424	0.405224	-2.26303	2.66825
9.97	1.68233	0.406185	-2.26303	2.66921
9.98	1.68402	0.40718	-2.26301	2.67019
9.99	1.68844	0.408293	-2.263	2.6713
10	1.6995	0.409306	-2.26303	2.67233
10.01	1.70809	0.410176	-2.26302	2.6732
10.02	1.71139	0.411231	-2.263	2.67423
10.03	1.71393	0.412421	-2.26302	2.67544
10.04	1.71789	0.413443	-2.26304	2.67648
10.05	1.72538	0.4145	-2.26303	2.67753
10.06	1.73613	0.415582	-2.26303	2.67862
10.07	1.74128	0.416534	-2.26303	2.67957
10.08	1.73991	0.417588	-2.26303	2.68061
10.09	1.74352	0.418784	-2.26303	2.68181
10.1	1.75049	0.419819	-2.26302	2.68284
10.11	1.75585	0.420662	-2.26303	2.68369
10.12	1.75731	0.421657	-2.26305	2.6847
10.13	1.75618	0.422746	-2.26305	2.6858
10.14	1.76332	0.423778	-2.26303	2.6868
10.15	1.77361	0.424922	-2.26303	2.68795
10.16	1.77519	0.425921	-2.26304	2.68896
10.17	1.77694	0.426732	-2.26302	2.68975
10.18	1.78557	0.427762	-2.26301	2.69077
10.19	1.79288	0.428822	-2.26304	2.69186
10.2	1.79864	0.429671	-2.26305	2.69272
10.21	1.80561	0.430608	-2.26305	2.69366
10.22	1.81004	0.43161	-2.26304	2.69465
10.23	1.81179	0.4325	-2.26302	2.69552
10.24	1.81637	0.433504	-2.263	2.6965
10.25	1.82355	0.434572	-2.26301	2.69759
10.26	1.82763	0.435455	-2.26304	2.6985
10.27	1.82856	0.43636	-2.26304	2.6994
10.28	1.83453	0.437334	-2.26302	2.70036
10.29	1.84881	0.4383	-2.26302	2.70132
10.3	1.85866	0.4394	-2.26302	2.70242
10.31	1.85663	0.44043	-2.26302	2.70345
10.32	1.85969	0.441375	-2.26302	2.7044
10.33	1.87055	0.442384	-2.26303	2.70541
10.34	1.87422	0.443257	-2.26304	2.7063
10.35	1.87627	0.44419	-2.26305	2.70724
10.36	1.88567	0.445357	-2.26305	2.7084
10.37	1.89495	0.44634	-2.26302	2.70936
10.38	1.90314	0.447171	-2.26304	2.71021
10.39	1.91094	0.448264	-2.26305	2.71132
10.4	1.91517	0.449421	-2.26302	2.71244
10.41	1.91816	0.450407	-2.26302	2.71343
10.42	1.92287	0.451427	-2.26304	2.71447
10.43	1.92703	0.452522	-2.26304	2.71556
10.44	1.9305	0.45355	-2.26303	2.71658
10.45	1.93726	0.454535	-2.26303	2.71757
10.46	1.94506	0.455579	-2.26303	2.71861
10.47	1.95115	0.456552	-2.26304	2.71959
10.48	1.95721	0.457547	-2.26304	2.72059
10.49	1.96406	0.458667	-2.26304	2.72171
10.5	1.96971	0.459659	-2.26305	2.72271
10.51	1.97705	0.460564	-2.26306	2.72362
10.52	1.98419	0.461712	-2.26304	2.72476
10.53	1.98856	0.462889	-2.26303	2.72592
10.54	1.99186	0.463828	-2.26304	2.72687
10.55	1.99936	0.464741	-2.26306	2.7278
10.56	2.00363	0.465732	-2.26306	2.72879
10.57	2.0012	0.466727	-2.26305	2.72978
10.58	2.0069	0.467753	-2.26303	2.73078
10.59	2.01715	0.468619	-2.26302	2.73164
10.6	2.02256	0.469525	-2.26304	2.73257
10.61	2.02957	0.470759	-2.26308	2.73383
10.62	2.03716	0.471829	-2.26308	2.73491
10.63	2.03813	0.472628	-2.26306	2.73569
10.64	2.04193	0.473566	-2.26306	2.73663
10.65	2.05053	0.474641	-2.26306	2.73771
10.66	2.05042	0.475613	-2.26305	2.73866
10.67	2.05117	0.476625	-2.26303	2.73966
10.68	2.06021	0.477716	-2.26302	2.74074
10.69	2.06484	0.47861	-2.26303	2.74164
10.7	2.06772	0.479505	-2.26305	2.74255
10.71	2.07904	0.480534	-2.26306	2.7436
10.72	2.09372	0.481594	-2.26305	2.74465
10.73	2.09854	0.482644	-2.26305	2.74569
10.74	2.09946	0.483544	-2.26305	2.7466
10.75	2.11102	0.484462	-2.26306	2.74752
10.76	2.11659	0.48546	-2.26306	2.74852
10.77	2.11219	0.486443	-2.26306	2.7495
10.78	2.12155	0.487518	-2.26306	2.75057
10.79	2.13462	0.488601	-2.26305	2.75165
10.8	2.13345	0.489572	-2.26306	2.75263
10.81	2.13915	0.490535	-2.26308	2.75362
10.82	2.15655	0.49157	-2.26307	2.75464
10.83	2.16438	0.492602	-2.26306	2.75566
10.84	2.162	0.49353	-2.26307	2.7566
10.85	2.16572	0.49463	-2.26307	2.7577
10.86	2.18446	0.495748	-2.26304	2.75878
10.87	2.20051	0.496765	-2.26304	2.75981
10.88	2.19801	0.497916	-2.26306	2.76098
10.89	2.19425	0.498865	-2.26305	2.76192
10.9	2.19915	0.499694	-2.26304	2.76274
10.91	2.20697	0.500782	-2.26306	2.76384
10.92	2.21759	0.501823	-2.26308	2.7649
10.93	2.22687	0.502778	-2.26308	2.76586
10.94	2.23002	0.503829	-2.26307	2.7669
10.95	2.2361	0.504848	-2.26306	2.76791
10.96	2.24384	0.505822	-2.26306	2.76888
10.97	2.24737	0.506851	-2.26305	2.7699
10.98	2.25261	0.507789	-2.26304	2.77083
10.99	2.25902	0.508648	-2.26304	2.77169
11	2.26618	0.509772	-2.26305	2.77282
11.01	2.27533	0.510919	-2.26305	2.77397
11.02	2.27829	0.511775	-2.26307	2.77484
11.03	2.2778	0.512725	-2.26304	2.77577
11.04	2.28175	0.513797	-2.26302	2.77682
11.05	2.28991	0.514741	-2.26304	2.77779
11.06	2.29928	0.515694	-2.26305	2.77874
11.07	2.30638	0.516757	-2.26303	2.77978
11.08	2.31474	0.517665	-2.26303	2.7807
11.09	2.32332	0.518591	-2.26305	2.78165
11.1	2.32397	0.519784	-2.26308	2.78286
11.11	2.32557	0.520763	-2.26308	2.78384
11.12	2.3359	0.521631	-2.26306	2.78469
11.13	2.34586	0.522739	-2.26303	2.78577
11.14	2.35317	0.523792	-2.26305	2.78684
11.15	2.36066	0.524737	-2.26307	2.78781
11.16	2.3646	0.525782	-2.26305	2.78883
11.17	2.36625	0.526794	-2.26303	2.78983
11.18	2.37051	0.527695	-2.26306	2.79075
11.19	2.37363	0.528717	-2.26307	2.79179
11.2	2.37633	0.529785	-2.26306	2.79285
11.21	2.38268	0.53073	-2.26309	2.79382
11.22	2.39146	0.531738	-2.26311	2.79484
11.23	2.39826	0.53286	-2.26308	2.79594
11.24	2.40292	0.53386	-2.26306	2.79692
11.25	2.40673	0.534852	-2.26304	2.79789
11.26	2.41016	0.535848	-2.26304	2.79889
11.27	2.416	0.53674	-2.26307	2.79981
11.28	2.4239	0.537778	-2.26308	2.80086
11.29	2.43054	0.538868	-2.26305	2.80192
11.3	2.43743	0.539839	-2.26306	2.8029
11.31	2.44329	0.540836	-2.26309	2.80393
11.32	2.44849	0.541931	-2.26308	2.80501
11.33	2.45697	0.542923	-2.26305	2.80598
11.34	2.46563	0.543783	-2.26308	2.80686
11.35	2.47173	0.544711	-2.26308	2.80779
11.36	2.47992	0.545683	-2.26305	2.80874
11.37	2.4881	0.546662	-2.26306	2.80972
11.38	2.49286	0.54776	-2.26308	2.81084
11.39	2.49947	0.548773	-2.26306	2.81184
11.4	2.51123	0.549754	-2.26306	2.81282
11.41	2.52197	0.550861	-2.26308	2.81394
11.42	2.52358	0.551857	-2.26308	2.81493
11.43	2.52533	0.552823	-2.26307	2.81589
11.44	2.52858	0.553751	-2.26309	2.81684
11.45	2.52983	0.554649	-2.26309	2.81774
11.46	2.54184	0.5558	-2.26307	2.81887
11.47	2.55424	0.556928	-2.26307	2.82
11.48	2.5551	0.557798	-2.26308	2.82088
11.49	2.5591	0.558795	-2.26308	2.82188
11.5	2.57049	0.559924	-2.26308	2.82301
11.51	2.57856	0.560916	-2.2631	2.82402
11.52	2.57937	0.561809	-2.26312	2.82493
11.53	2.58362	0.562706	-2.2631	2.82581
11.54	2.59369	0.563755	-2.26307	2.82683
11.55	2.59979	0.564912	-2.26307	2.82798
11.56	2.60218	0.56593	-2.26309	2.82902
11.57	2.60685	0.566903	-2.26307	2.82997
11.58	2.61609	0.567963	-2.26306	2.83102
11.59	2.62235	0.568863	-2.26309	2.83196
11.6	2.62595	0.569689	-2.26308	2.83277
11.61	2.629	0.570787	-2.26306	2.83385
11.62	2.63411	0.571935	-2.26307	2.835
11.63	2.64091	0.57292	-2.26307	2.83599
11.64	2.64439	0.573934	-2.26308	2.83701
11.65	2.65155	0.574939	-2.26309	2.83803
11.66	2.65873	0.575862	-2.26308	2.83894
11.67	2.66134	0.576875	-2.26307	2.83995
11.68	2.66607	0.577937	-2.26309	2.84103
11.69	2.67368	0.578895	-2.26309	2.84198
11.7	2.6823	0.579879	-2.26306	2.84294
11.71	2.68805	0.580929	-2.26307	2.84399
11.72	2.69305	0.581917	-2.2631	2.84501
11.73	2.69885	0.582892	-2.26308	2.84598
11.74	2.70589	0.583901	-2.26307	2.84697
11.75	2.71751	0.584919	-2.26309	2.84801
11.76	2.72671	0.585897	-2.26309	2.84899
11.77	2.7306	0.586901	-2.26307	2.84997
11.78	2.73483	0.587889	-2.26308	2.85096
11.79	2.74211	0.588838	-2.26309	2.85193
11.8	2.75238	0.589865	-2.26308	2.85295
11.81	2.7581	0.590844	-2.26308	2.85393
11.82	2.75712	0.591765	-2.26309	2.85486
11.83	2.76071	0.592833	-2.26309	2.85593
11.84	2.76973	0.59397	-2.2631	2.85707
11.85	2.77816	0.594929	-2.2631	2.85803
11.86	2.78393	0.595876	-2.26309	2.85897
11.87	2.78847	0.596944	-2.26308	2.86002
11.88	2.7996	0.597876	-2.26308	2.86095
11.89	2.81078	0.598858	-2.26307	2.86193
11.9	2.81351	0.600021	-2.26307	2.86309
11.91	2.81639	0.60094	-2.26308	2.86402
11.92	2.82456	0.601792	-2.26307	2.86487
11.93	2.83159	0.60283	-2.26307	2.8659
11.94	2.83661	0.603846	-2.26307	2.86692
11.95	2.84499	0.604787	-2.26309	2.86788
11.96	2.8573	0.605848	-2.2631	2.86894
11.97	2.86532	0.606859	-2.26309	2.86995
11.98	2.86909	0.607734	-2.26309	2.87082
11.99	2.87675	0.60879	-2.26309	2.87188
12	2.88534	0.609928	-2.26307	2.873
12.01	2.88895	0.610854	-2.26308	2.87394
12.02	2.89235	0.611899	-2.26309	2.87499
12.03	2.89779	0.612977	-2.26309	2.87607
12.04	2.90575	0.613813	-2.26309	2.87691
12.05	2.91485	0.61489	-2.2631	2.87799
12.06	2.92072	0.616023	-2.2631	2.87912
12.07	2.9257	0.616909	-2.26309	2.88
12.08	2.9319	0.617939	-2.2631	2.88104
12.09	2.93701	0.619046	-2.26311	2.88216
12.1	2.94478	0.620056	-2.26311	2.88316
12.11	2.95368	0.621094	-2.26311	2.8842
12.12	2.96027	0.622115	-2.26311	2.88522
12.13	2.96309	0.623024	-2.26309	2.88611
12.14	2.96903	0.624005	-2.26308	2.88708
12.15	2.98189	0.62509	-2.26309	2.88818
12.16	2.9863	0.62604	-2.26309	2.88913
12.17	2.98272	0.626935	-2.26308	2.89002
12.18	2.98675	0.627934	-2.26307	2.89101
12.19	2.99715	0.628964	-2.26308	2.89204
12.2	3.00744	0.630021	-2.26309	2.89311
12.21	3.0175	0.631015	-2.2631	2.89411
12.22	3.02637	0.631992	-2.2631	2.8951
12.23	3.03039	0.633045	-2.26309	2.89614
12.24	3.03207	0.634076	-2.26309	2.89716
12.25	3.03963	0.635063	-2.2631	2.89816
12.26	3.05252	0.636078	-2.26311	2.89919
12.27	3.05541	0.63703	-2.26311	2.90014
12.28	3.05069	0.637872	-2.2631	2.90097
12.29	3.05998	0.638817	-2.26309	2.90191
12.3	3.07831	0.639906	-2.2631	2.90301
12.31	3.08579	0.640924	-2.26312	2.90404
12.32	3.08622	0.64191	-2.2631	2.90501
12.33	3.0939	0.643	-2.26309	2.90609
12.34	3.10685	0.644016	-2.26312	2.90713
12.35	3.11428	0.644943	-2.26313	2.90808
12.36	3.1212	0.645956	-2.26309	2.90905
12.37	3.1319	0.646932	-2.26308	2.91001
12.38	3.13836	0.647885	-2.26311	2.911
12.39	3.14124	0.648887	-2.2631	2.91199
12.4	3.14392	0.649844	-2.26309	2.91293
12.41	3.14707	0.650778	-2.26309	2.91387
12.42	3.15584	0.651817	-2.26309	2.91491
12.43	3.16923	0.652831	-2.26309	2.91592
12.44	3.17879	0.653814	-2.2631	2.91692
12.45	3.18404	0.654873	-2.26312	2.91799
12.46	3.18706	0.655895	-2.2631	2.91899
12.47	3.18927	0.656831	-2.26308	2.91991
12.48	3.1947	0.657881	-2.2631	2.92098
12.49	3.20305	0.659	-2.2631	2.9221
12.5	3.215	0.659986	-2.26308	2.92307
12.51	3.22717	0.661001	-2.2631	2.9241
12.52	3.23104	0.662102	-2.26313	2.92523
12.53	3.2302	0.663164	-2.26311	2.92628
12.54	3.23489	0.664136	-2.26311	2.92725
12.55	3.24512	0.665066	-2.26313	2.92819
12.56	3.25074	0.666045	-2.2631	2.92915
12.57	3.24973	0.66709	-2.2631	2.93019
12.58	3.2544	0.668128	-2.26311	2.93124
12.59	3.26917	0.669144	-2.26309	2.93224
12.6	3.27722	0.670154	-2.26309	2.93325
12.61	3.27294	0.671133	-2.26312	2.93426
12.62	3.27447	0.672163	-2.26312	2.93528
12.63	3.29017	0.673232	-2.2631	2.93633
12.64	3.30299	0.67415	-2.2631	2.93725
12.65	3.30421	0.675122	-2.2631	2.93822
12.66	3.30647	0.67617	-2.2631	2.93927
12.67	3.31366	0.677061	-2.26309	2.94015
12.68	3.3192	0.678028	-2.26308	2.94111
12.69	3.32264	0.679095	-2.26309	2.94219
12.7	3.32869	0.680142	-2.26311	2.94326
12.71	3.3335	0.681214	-2.26311	2.94433
12.72	3.33698	0.682158	-2.26309	2.94525
12.73	3.34387	0.683075	-2.26308	2.94615
12.74	3.35139	0.68412	-2.26308	2.9472
12.75	3.35451	0.685021	-2.26309	2.94811
12.76	3.35704	0.685914	-2.26309	2.94901
12.77	3.36667	0.687036	-2.26308	2.95011
12.78	3.37884	0.688025	-2.26306	2.95108
12.79	3.39278	0.688884	-2.26307	2.95195
12.8	3.40295	0.68998	-2.26307	2.95305
12.81	3.40629	0.691012	-2.26304	2.95405
12.82	3.41765	0.69189	-2.26302	2.95491
12.83	3.43336	0.692916	-2.26301	2.95593
12.84	3.44191	0.69393	-2.263	2.95693
12.85	3.44167	0.694858	-2.26299	2.95785
12.86	3.43951	0.695971	-2.26298	2.95895
12.87	3.44392	0.697131	-2.26298	2.96011
12.88	3.44908	0.698019	-2.26296	2.96098
12.89	3.46033	0.698935	-2.26296	2.96189
12.9	3.47608	0.700064	-2.26294	2.96301
12.91	3.48066	0.700979	-2.26293	2.96391
12.92	3.48307	0.701877	-2.26294	2.96482
12.93	3.4941	0.703093	-2.26295	2.96604
12.94	3.5039	0.704146	-2.26294	2.96709
12.95	3.50561	0.704988	-2.26293	2.96792
12.96	3.50755	0.706072	-2.26292	2.969
12.97	3.51496	0.70721	-2.26292	2.97013
12.98	3.52538	0.708159	-2.26291	2.97107
12.99	3.53329	0.70912	-2.26289	2.97201
13	3.53403	0.710135	-2.2629	2.97303
13.01	3.53502	0.711072	-2.26291	2.97398
13.02	3.54327	0.712103	-2.26289	2.975
13.03	3.55222	0.713129	-2.26288	2.97601
13.04	3.55754	0.714003	-2.26288	2.97689
13.05	3.56366	0.715006	-2.26288	2.97789
13.06	3.57171	0.716051	-2.26289	2.97894
13.07	3.57821	0.716958	-2.26288	2.97984
13.08	3.58137	0.718029	-2.26285	2.98088
13.09	3.58451	0.719077	-2.26286	2.98194
13.1	3.59633	0.719896	-2.26287	2.98277
13.11	3.6116	0.720955	-2.26286	2.98381
13.12	3.61564	0.722133	-2.26285	2.98499
13.13	3.61322	0.722922	-2.26287	2.98579
13.14	3.62055	0.72379	-2.26287	2.98666
13.15	3.63458	0.724953	-2.26286	2.98781
13.16	3.64223	0.725887	-2.26286	2.98874
13.17	3.64813	0.726834	-2.26283	2.98966
13.18	3.6556	0.728039	-2.26281	2.99085
13.19	3.6575	0.729054	-2.26283	2.99188
13.2	3.66256	0.72999	-2.26285	2.99284
13.21	3.67248	0.731149	-2.26285	2.994
13.22	3.67805	0.732118	-2.26283	2.99495
13.23	3.68328	0.732952	-2.26281	2.99576
13.24	3.69559	0.734042	-2.26281	2.99685
13.25	3.70709	0.735073	-2.2628	2.99788
13.26	3.70995	0.735916	-2.2628	2.99872
13.27	3.71531	0.736936	-2.26279	2.99973
13.28	3.72406	0.73796	-2.26279	3.00075
13.29	3.72861	0.738919	-2.26279	3.00171
13.3	3.73598	0.740067	-2.26278	3.00285
13.31	3.74837	0.74124	-2.26278	3.00402
13.32	3.75282	0.742181	-2.2628	3.00498
13.33	3.75198	0.74311	-2.26281	3.00592
13.34	3.76078	0.74422	-2.2628	3.00702
13.35	3.77559	0.745213	-2.2628	3.00802
13.36	3.77727	0.746162	-2.26279	3.00896
13.37	3.77664	0.747178	-2.26278	3.00996
13.38	3.78914	0.748045	-2.26277	3.01082
13.39	3.79512	0.749111	-2.26278	3.01189
13.4	3.79387	0.750391	-2.26279	3.01318
13.41	3.80312	0.751348	-2.26278	3.01413
13.42	3.8179	0.752228	-2.26279	3.01502
13.43	3.82415	0.753314	-2.2628	3.01611
13.44	3.82589	0.754199	-2.2628	3.017
13.45	3.82977	0.755034	-2.2628	3.01783
13.46	3.83226	0.756192	-2.26279	3.01898
13.47	3.83849	0.757226	-2.26277	3.02
13.48	3.84508	0.758106	-2.26276	3.02087
13.49	3.84766	0.759233	-2.26275	3.02199
13.5	3.85632	0.760253	-2.26276	3.02301
13.51	3.8662	0.7612	-2.26276	3.02396
13.52	3.86784	0.762265	-2.26274	3.02501
13.53	3.87442	0.76313	-2.26274	3.02587
13.54	3.88599	0.764002	-2.26276	3.02676
13.55	3.89	0.7651	-2.26278	3.02788
13.56	3.89176	0.766147	-2.26278	3.02892
13.57	3.90085	0.767072	-2.26276	3.02983
13.58	3.90751	0.768081	-2.26275	3.03083
13.59	3.91004	0.769166	-2.26274	3.03191
13.6	3.91765	0.770107	-2.26275	3.03286
13.61	3.92492	0.771049	-2.26277	3.03382
13.62	3.93058	0.772059	-2.26276	3.03482
13.63	3.93752	0.77303	-2.26274	3.03577
13.64	3.94487	0.77412	-2.26273	3.03685
13.65	3.9528	0.775143	-2.26274	3.03788
13.66	3.96238	0.776	-2.26275	3.03875
13.67	3.96487	0.776989	-2.26275	3.03973
13.68	3.96202	0.778043	-2.26274	3.04078
13.69	3.96545	0.778976	-2.26275	3.04172
13.7	3.97242	0.7799	-2.26275	3.04265
13.71	3.98087	0.781005	-2.26274	3.04375
13.72	3.99247	0.782062	-2.26272	3.04478
13.73	4.00094	0.783015	-2.26272	3.04574
13.74	4.00117	0.784037	-2.26274	3.04678
13.75	4.00582	0.785016	-2.26274	3.04775
13.76	4.02035	0.785956	-2.26271	3.04867
13.77	4.03485	0.787029	-2.26271	3.04974
13.78	4.0432	0.788096	-2.26274	3.05083
13.79	4.04533	0.789017	-2.26273	3.05175
13.8	4.05092	0.790052	-2.26272	3.05277
13.81	4.06156	0.791165	-2.26273	3.0539
13.82	4.06648	0.792107	-2.26274	3.05485
13.83	4.06978	0.793079	-2.26272	3.0558
13.84	4.07548	0.79412	-2.26273	3.05685
13.85	4.08017	0.794987	-2.26275	3.05773
13.86	4.0861	0.795983	-2.26275	3.05874
13.87	4.09474	0.797143	-2.26274	3.05988
13.88	4.10218	0.798015	-2.26271	3.06073
13.89	4.10538	0.798987	-2.26272	3.0617
13.9	4.11028	0.800212	-2.26273	3.06294
13.91	4.11929	0.80116	-2.26272	3.06388
13.92	4.12849	0.80206	-2.26273	3.06479
13.93	4.13868	0.803255	-2.26274	3.066
13.94	4.14454	0.804261	-2.26274	3.067
13.95	4.14502	0.8051	-2.26272	3.06782
13.96	4.14898	0.80619	-2.26273	3.06892
13.97	4.15259	0.8072	-2.26273	3.06993
13.98	4.15374	0.808045	-2.26272	3.07077
13.99	4.16275	0.809089	-2.26272	3.07181
14	4.17338	0.810149	-2.26271	3.07285
14.01	4.17447	0.811174	-2.26271	3.07388
14.02	4.17651	0.812396	-2.26273	3.07513
14.03	4.18621	0.813432	-2.26272	3.07615
14.04	4.19552	0.814302	-2.2627	3.07701
14.05	4.20388	0.815411	-2.26272	3.07814
14.06	4.21206	0.816476	-2.26272	3.0792
14.07	4.21687	0.817332	-2.26269	3.08002
14.08	4.21962	0.818357	-2.26271	3.08106
14.09	4.22384	0.819351	-2.26273	3.08208
14.1	4.22546	0.820238	-2.26272	3.08296
14.11	4.22693	0.82134	-2.26271	3.08405
14.12	4.23515	0.822344	-2.26271	3.08506
14.13	4.24134	0.823131	-2.26273	3.08586
14.14	4.24399	0.824196	-2.26272	3.08691
14.15	4.24748	0.825403	-2.2627	3.0881
14.16	4.24881	0.826291	-2.2627	3.08899
14.17	4.24726	0.827112	-2.26271	3.08982
14.18	4.25335	0.828239	-2.26271	3.09095
14.19	4.26795	0.829354	-2.2627	3.09206
14.2	4.28071	0.830293	-2.26271	3.093
14.21	4.28561	0.831234	-2.26272	3.09395
14.22	4.28641	0.832162	-2.26271	3.09487
14.23	4.29013	0.833044	-2.2627	3.09574
14.24	4.29438	0.834041	-2.2627	3.09674
14.25	4.30005	0.835149	-2.2627	3.09785
14.26	4.30698	0.836234	-2.26271	3.09895
14.27	4.31379	0.83728	-2.26272	3.1
14.28	4.32293	0.838267	-2.26274	3.10101
14.29	4.32983	0.839152	-2.26273	3.10189
14.3	4.3351	0.840047	-2.2627	3.10275
14.31	4.33515	0.84101	-2.2627	3.10371
14.32	4.32823	0.842085	-2.26273	3.10481
14.33	4.32897	0.843162	-2.26272	3.10588
14.34	4.33681	0.844121	-2.26269	3.10682
14.35	4.34078	0.845079	-2.26272	3.1078
14.36	4.34599	0.846162	-2.26273	3.1089
14.37	4.35515	0.847253	-2.26272	3.10997
14.38	4.36449	0.848248	-2.26272	3.11097
14.39	4.37339	0.849261	-2.26271	3.11198
14.4	4.37889	0.850323	-2.26271	3.11303
14.41	4.38228	0.851303	-2.2627	3.114
14.42	4.38858	0.852291	-2.26272	3.11501
14.43	4.39447	0.853354	-2.26272	3.11608
14.44	4.39217	0.854234	-2.26272	3.11695
14.45	4.39473	0.855147	-2.26272	3.11787
14.46	4.40493	0.85637	-2.26272	3.11909
14.47	4.40583	0.857365	-2.26273	3.12009
14.48	4.40632	0.858212	-2.26275	3.12096
14.49	4.41685	0.859354	-2.26275	3.12211
14.5	4.42692	0.860336	-2.26272	3.12306
14.51	4.43082	0.861239	-2.26269	3.12393
14.52	4.43049	0.862411	-2.26271	3.12512
14.53	4.43299	0.863439	-2.26272	3.12616
14.54	4.43925	0.864192	-2.26271	3.1269
14.55	4.44292	0.865185	-2.26272	3.1279
14.56	4.44664	0.866271	-2.26272	3.12899
14.57	4.45066	0.867068	-2.26271	3.12978
14.58	4.45226	0.86804	-2.2627	3.13074
14.59	4.45574	0.86919	-2.26271	3.1319
14.6	4.46173	0.870104	-2.26272	3.13282
14.61	4.46556	0.871174	-2.26274	3.13391
14.62	4.46918	0.872323	-2.26274	3.13506
14.63	4.48036	0.873169	-2.26274	3.1359
14.64	4.49303	0.87408	-2.26273	3.13681
14.65	4.49822	0.875258	-2.26272	3.13798
14.66	4.49773	0.876309	-2.26271	3.13902
14.67	4.49933	0.877153	-2.26271	3.13986
14.68	4.50485	0.878168	-2.26271	3.14088
14.69	4.51165	0.879273	-2.26271	3.14198
14.7	4.5202	0.880246	-2.26272	3.14297
14.71	4.52406	0.881174	-2.26274	3.14391
14.72	4.52045	0.882091	-2.26275	3.14484
14.73	4.52579	0.883077	-2.26274	3.14582
14.74	4.53976	0.884154	-2.26271	3.14687
14.75	4.54251	0.885106	-2.26271	3.14781
14.76	4.5424	0.88611	-2.26275	3.14886
14.77	4.55182	0.8873	-2.26276	3.15006
14.78	4.5588	0.888339	-2.26273	3.15107
14.79	4.56341	0.88929	-2.26273	3.15202
14.8	4.57184	0.890426	-2.26273	3.15316
14.81	4.5784	0.891469	-2.26273	3.1542
14.82	4.57809	0.892369	-2.26273	3.1551
14.83	4.58237	0.893433	-2.26273	3.15616
14.84	4.59271	0.894408	-2.26273	3.15714
14.85	4.59583	0.895186	-2.26273	3.15792
14.86	4.59876	0.896208	-2.26274	3.15894
14.87	4.61096	0.897426	-2.26274	3.16016
14.88	4.6231	0.898429	-2.26274	3.16117
14.89	4.62409	0.899302	-2.26275	3.16205
14.9	4.61902	0.900341	-2.26276	3.1631
14.91	4.62687	0.901315	-2.26277	3.16409
14.92	4.64167	0.902231	-2.26276	3.16499
14.93	4.64174	0.903322	-2.26274	3.16606
14.94	4.64307	0.904275	-2.26274	3.16701
14.95	4.65345	0.905112	-2.26274	3.16785
14.96	4.65579	0.906187	-2.26276	3.16894
14.97	4.65984	0.907192	-2.26277	3.16996
14.98	4.67329	0.908114	-2.26274	3.17085
14.99	4.67822	0.909105	-2.26273	3.17183
15	4.67685	0.91007	-2.26277	3.17284
15.01	4.68282	0.911005	-2.26277	3.17377
15.02	4.69432	0.911984	-2.26274	3.17472
15.03	4.70589	0.913108	-2.26276	3.17587
15.04	4.71102	0.914191	-2.26278	3.17697
15.05	4.71384	0.915172	-2.26278	3.17796
15.06	4.71857	0.916127	-2.26279	3.17892
15.07	4.7194	0.917111	-2.26277	3.17988
15.08	4.71932	0.91811	-2.26276	3.18087
15.09	4.72882	0.919004	-2.26278	3.18178
15.1	4.73558	0.919986	-2.26278	3.18277
15.11	4.73597	0.921039	-2.26277	3.18381
15.12	4.74256	0.922025	-2.26277	3.18479
15.13	4.74942	0.923126	-2.26278	3.18591
15.14	4.7503	0.92409	-2.26278	3.18687
15.15	4.7575	0.924946	-2.26278	3.18772
15.16	4.77278	0.926094	-2.26278	3.18887
15.17	4.77767	0.927199	-2.26278	3.18998
15.18	4.77355	0.928134	-2.26276	3.1909
15.19	4.77968	0.929223	-2.26277	3.19199
15.2	4.78856	0.930223	-2.26279	3.19301
15.21	4.79216	0.93112	-2.2628	3.19392
15.22	4.79895	0.932189	-2.2628	3.19499
15.23	4.80318	0.9332	-2.26279	3.19599
15.24	4.80231	0.934087	-2.26279	3.19688
15.25	4.80922	0.935175	-2.26281	3.19798
15.26	4.81934	0.936328	-2.26281	3.19914
15.27	4.82069	0.937277	-2.26281	3.20009
15.28	4.82034	0.938212	-2.26282	3.20103
15.29	4.82617	0.939265	-2.26281	3.20207
15.3	4.83101	0.940274	-2.26281	3.20308
15.31	4.83253	0.941154	-2.26283	3.20399
15.32	4.83739	0.942087	-2.26285	3.20493
15.33	4.84241	0.943105	-2.26283	3.20593
15.34	4.84472	0.944094	-2.26281	3.20691
15.35	4.84904	0.945081	-2.26285	3.20793
15.36	4.86013	0.946065	-2.26285	3.20892
15.37	4.86916	0.94711	-2.26282	3.20993
15.38	4.86918	0.948178	-2.26283	3.211
15.39	4.87074	0.949109	-2.26283	3.21194
15.4	4.87876	0.950036	-2.26283	3.21287
15.41	4.88296	0.951086	-2.26284	3.21392
15.42	4.88216	0.952158	-2.26285	3.21501
15.43	4.89037	0.95317	-2.26285	3.21602
15.44	4.90338	0.954038	-2.26285	3.21688
15.45	4.90446	0.954933	-2.26286	3.21779
15.46	4.90193	0.956025	-2.26286	3.21889
15.47	4.90855	0.957078	-2.26286	3.21994
15.48	4.91385	0.958105	-2.26287	3.22097
15.49	4.91543	0.959233	-2.26288	3.22211
15.5	4.92352	0.960325	-2.26288	3.2232
15.51	4.93467	0.961286	-2.26287	3.22416
15.52	4.93841	0.962248	-2.26287	3.22511
15.53	4.93647	0.96329	-2.26289	3.22618
15.54	4.93427	0.964288	-2.2629	3.22718
15.55	4.93544	0.965372	-2.26287	3.22824
15.56	4.94596	0.966405	-2.26288	3.22929
15.57	4.95813	0.967278	-2.26291	3.23018
15.58	4.95905	0.96829	-2.2629	3.23119
15.59	4.95594	0.969249	-2.2629	3.23215
15.6	4.96251	0.970187	-2.26292	3.23311
15.61	4.97579	0.971328	-2.2629	3.23423
15.62	4.98505	0.972261	-2.2629	3.23516
15.63	4.98827	0.973135	-2.26292	3.23605
15.64	4.99006	0.974264	-2.2629	3.23716
15.65	4.99268	0.975291	-2.2629	3.23819
15.66	4.99845	0.976191	-2.26292	3.23911
15.67	5.00748	0.977247	-2.26293	3.24018
15.68	5.01438	0.97831	-2.26293	3.24124
15.69	5.0216	0.979215	-2.26295	3.24217
15.7	5.02824	0.980182	-2.26297	3.24315
15.71	5.02702	0.981146	-2.26296	3.2441
15.72	5.02982	0.982126	-2.26297	3.24509
15.73	5.04091	0.98322	-2.26299	3.24621
15.74	5.04501	0.984111	-2.26299	3.2471
15.75	5.04407	0.984974	-2.26296	3.24794
15.76	5.05115	0.9861	-2.26297	3.24907
15.77	5.06165	0.987013	-2.26299	3.25001
15.78	5.06544	0.987904	-2.26299	3.2509
15.79	5.06714	0.989044	-2.26299	3.25203
15.8	5.07578	0.990049	-2.263	3.25305
15.81	5.0847	0.990979	-2.263	3.25398
15.82	5.08701	0.991995	-2.26299	3.25499
15.83	5.09461	0.993016	-2.26302	3.25604
15.84	5.1035	0.994045	-2.26302	3.25706
15.85	5.10224	0.995102	-2.26302	3.25812
15.86	5.10223	0.996022	-2.26304	3.25907
15.87	5.10969	0.996943	-2.26305	3.25999
15.88	5.11648	0.998021	-2.26304	3.26107
15.89	5.1197	0.99909	-2.26304	3.26214
15.9	5.1251	1.00008	-2.26303	3.26311
15.91	5.13385	1.00118	-2.26303	3.26422
15.92	5.13535	1.00225	-2.26304	3.2653
15.93	5.13404	1.00315	-2.26305	3.2662
15.94	5.14435	1.00417	-2.26306	3.26723
15.95	5.1545	1.00525	-2.26307	3.26832
15.96	5.15862	1.00621	-2.26307	3.26928
15.97	5.16335	1.00725	-2.26308	3.27032
15.98	5.16675	1.00829	-2.26308	3.27137
15.99	5.16822	1.0092	-2.26309	3.27229
16	5.17262	1.01024	-2.26311	3.27335
16.01	5.1784	1.01135	-2.26313	3.27447
16.02	5.18181	1.01228	-2.26313	3.27541
16.03	5.18615	1.01327	-2.26313	3.2764
16.04	5.19173	1.01435	-2.26314	3.2775
16.05	5.19505	1.01536	-2.26317	3.27852
16.06	5.2	1.01629	-2.26316	3.27946
16.07	5.20605	1.01733	-2.26314	3.28047
16.08	5.20822	1.01838	-2.26315	3.28153
16.09	5.21271	1.01944	-2.26316	3.2826
16.1	5.22146	1.02053	-2.26317	3.2837
16.11	5.2256	1.02147	-2.26318	3.28464
16.12	5.22757	1.02235	-2.26318	3.28553
16.13	5.229	1.0234	-2.26317	3.28657
16.14	5.22695	1.02441	-2.26319	3.2876
16.15	5.22919	1.0253	-2.26321	3.28851
16.16	5.23599	1.02622	-2.2632	3.28942
16.17	5.24011	1.02718	-2.2632	3.29038
16.18	5.24349	1.02818	-2.26322	3.2914
16.19	5.24737	1.02904	-2.26325	3.29229
16.2	5.24983	1.02996	-2.26325	3.2932
16.21	5.2522	1.03112	-2.26323	3.29435
16.22	5.26011	1.0322	-2.26324	3.29544
16.23	5.27507	1.03316	-2.26329	3.29644
16.24	5.28536	1.03416	-2.26329	3.29745
16.25	5.28868	1.03516	-2.26324	3.2984
16.26	5.2952	1.03613	-2.26324	3.29937
16.27	5.30161	1.03719	-2.26327	3.30047
16.28	5.3051	1.03818	-2.26327	3.30146
16.29	5.30823	1.03903	-2.26327	3.3023
16.3	5.31032	1.0401	-2.26328	3.30339
16.31	5.31825	1.04125	-2.26329	3.30454
16.32	5.32823	1.04216	-2.26331	3.30547
16.33	5.33119	1.04305	-2.26332	3.30637
16.34	5.33582	1.04411	-2.26331	3.30742
16.35	5.342	1.04512	-2.26332	3.30843
16.36	5.34945	1.04605	-2.26334	3.30939
16.37	5.35958	1.04724	-2.26333	3.31056
16.38	5.3602	1.04837	-2.26333	3.31171
16.39	5.35588	1.04918	-2.26337	3.31255
16.4	5.36475	1.05022	-2.26337	3.31359
16.41	5.37776	1.05135	-2.26336	3.31471
16.42	5.38199	1.05224	-2.26338	3.31562
16.43	5.38531	1.05319	-2.2634	3.31659
16.44	5.38907	1.0542	-2.26339	3.3176
16.45	5.38828	1.05524	-2.26338	3.31862
16.46	5.38985	1.05632	-2.2634	3.31972
16.47	5.3958	1.05726	-2.26342	3.32068
16.48	5.40274	1.05823	-2.26342	3.32165
16.49	5.41014	1.05935	-2.26343	3.32278
16.5	5.41284	1.06036	-2.26343	3.32379
16.51	5.40978	1.06124	-2.26343	3.32467
16.52	5.4128	1.06232	-2.26345	3.32577
16.53	5.42444	1.0634	-2.26346	3.32686
16.54	5.42674	1.06427	-2.26345	3.32772
16.55	5.42372	1.06526	-2.26347	3.32873
16.56	5.42613	1.06633	-2.26349	3.32982
16.57	5.42799	1.06732	-2.26349	3.33082
16.58	5.43007	1.06838	-2.26349	3.33187
16.59	5.43535	1.06929	-2.26348	3.33277
16.6	5.43906	1.07015	-2.26346	3.33361
16.61	5.44108	1.07122	-2.26347	3.33468
16.62	5.44369	1.07221	-2.26349	3.3357
16.63	5.44278	1.07304	-2.2635	3.33654
16.64	5.44212	1.07407	-2.26351	3.33758
16.65	5.44448	1.07525	-2.26351	3.33877
16.66	5.44544	1.07623	-2.26351	3.33973
16.67	5.44945	1.07708	-2.26351	3.34059
16.68	5.45898	1.07809	-2.26353	3.34162
16.69	5.46791	1.0791	-2.26355	3.34264
16.7	5.47666	1.08002	-2.26356	3.34357
16.71	5.48302	1.08112	-2.26355	3.34468
16.72	5.47749	1.08221	-2.26355	3.34576
16.73	5.47267	1.0831	-2.26356	3.34666
16.74	5.48383	1.08418	-2.26357	3.34775
16.75	5.49315	1.0853	-2.26357	3.34887
16.76	5.4894	1.08625	-2.26357	3.34981
16.77	5.48969	1.08721	-2.26357	3.35078
16.78	5.49762	1.08813	-2.26357	3.35169
16.79	5.50238	1.08911	-2.26358	3.35269
16.8	5.50873	1.09016	-2.26359	3.35376
16.81	5.52078	1.09101	-2.26359	3.3546
16.82	5.52924	1.09198	-2.26359	3.35557
16.83	5.53171	1.09315	-2.26362	3.35677
16.84	5.53272	1.09413	-2.26363	3.35777
16.85	5.53289	1.09506	-2.26365	3.3587
16.86	5.53532	1.0961	-2.26368	3.35978
16.87	5.5373	1.09711	-2.26367	3.36079
16.88	5.53789	1.09808	-2.26366	3.36174
16.89	5.54158	1.09919	-2.26367	3.36285
16.9	5.54651	1.1003	-2.26366	3.36396
16.91	5.55528	1.10115	-2.26368	3.36483
16.92	5.56829	1.10213	-2.2637	3.36582
16.93	5.58029	1.10326	-2.26369	3.36695
16.94	5.58514	1.10421	-2.26369	3.3679
16.95	5.57933	1.10522	-2.26372	3.36893
16.96	5.57744	1.10628	-2.26373	3.37001
16.97	5.58636	1.10717	-2.26374	3.3709
16.98	5.58668	1.10818	-2.26376	3.37194
16.99	5.5813	1.10939	-2.26377	3.37316
17	5.58798	1.11038	-2.26375	3.37413
17.01	5.5982	1.11114	-2.26375	3.37489
17.02	5.60392	1.11218	-2.26376	3.37594
17.03	5.60965	1.11332	-2.26377	3.37709
17.04	5.61689	1.11422	-2.26378	3.378
17.05	5.6216	1.11522	-2.26382	3.37904
17.06	5.62922	1.11621	-2.26385	3.38006
17.07	5.63705	1.117	-2.26385	3.38085
17.08	5.63467	1.11793	-2.26383	3.38177
17.09	5.63236	1.11902	-2.26384	3.38285
17.1	5.64313	1.12002	-2.26385	3.38387
17.11	5.65725	1.12103	-2.26388	3.38491
17.12	5.66089	1.12206	-2.2639	3.38597
17.13	5.65864	1.12305	-2.2639	3.38695
17.14	5.6588	1.12409	-2.26391	3.388
17.15	5.66653	1.12509	-2.26393	3.38902
17.16	5.67364	1.12597	-2.26395	3.38992
17.17	5.66972	1.12696	-2.26397	3.39093
17.18	5.67208	1.12816	-2.26398	3.39214
17.19	5.68467	1.12916	-2.264	3.39316
17.2	5.68772	1.13013	-2.26401	3.39414
17.21	5.6859	1.13129	-2.264	3.39529
17.22	5.68881	1.13221	-2.26403	3.39624
17.23	5.69157	1.1331	-2.26408	3.39718
17.24	5.69498	1.1342	-2.26408	3.39827
17.25	5.69959	1.1352	-2.26408	3.39928
17.26	5.70254	1.13612	-2.26411	3.40022
17.27	5.70644	1.13721	-2.26412	3.40132
17.28	5.70994	1.13827	-2.26413	3.4024
17.29	5.71187	1.13912	-2.26417	3.40329
17.3	5.71748	1.14019	-2.26421	3.40439
17.31	5.72289	1.14137	-2.26422	3.40559
17.32	5.72523	1.14237	-2.26421	3.40658
17.33	5.72498	1.14342	-2.26421	3.40763
17.34	5.72639	1.14452	-2.26423	3.40874
17.35	5.73389	1.1454	-2.26425	3.40965
17.36	5.73718	1.14629	-2.26427	3.41056
17.37	5.74007	1.14735	-2.26428	3.41163
17.38	5.74955	1.14832	-2.2643	3.41262
17.39	5.75155	1.14935	-2.26433	3.41368
17.4	5.74571	1.15035	-2.26434	3.41469
17.41	5.74818	1.15122	-2.26435	3.41557
17.42	5.75641	1.15227	-2.26439	3.41666
17.43	5.76075	1.1534	-2.26441	3.41781
17.44	5.76174	1.1545	-2.26441	3.4189
17.45	5.76384	1.15551	-2.26442	3.41993
17.46	5.77082	1.15643	-2.26445	3.42087
17.47	5.77928	1.15734	-2.26446	3.4218
17.48	5.7832	1.15827	-2.26447	3.42274
17.49	5.78721	1.15928	-2.26451	3.42379
17.5	5.79059	1.16018	-2.26454	3.42472
17.51	5.79243	1.1611	-2.26455	3.42566
17.52	5.79707	1.16224	-2.26456	3.4268
17.53	5.80084	1.16323	-2.26457	3.4278
17.54	5.80329	1.16407	-2.26461	3.42868
17.55	5.8108	1.16507	-2.26463	3.42969
17.56	5.81388	1.16612	-2.26464	3.43076
17.57	5.80602	1.16708	-2.26468	3.43176
17.58	5.80636	1.16798	-2.26469	3.43267
17.59	5.81639	1.16893	-2.26469	3.43363
17.6	5.8204	1.16999	-2.26471	3.43471
17.61	5.82489	1.17103	-2.26475	3.43579
17.62	5.83898	1.17204	-2.26478	3.43682
17.63	5.8477	1.17301	-2.2648	3.4378
17.64	5.84828	1.17404	-2.26483	3.43887
17.65	5.85069	1.17514	-2.26487	3.44
17.66	5.84977	1.17604	-2.2649	3.44094
17.67	5.84872	1.17695	-2.26492	3.44187
17.68	5.8552	1.17811	-2.26493	3.44304
17.69	5.86063	1.17915	-2.26496	3.44411
17.7	5.86269	1.18012	-2.26501	3.44513
17.71	5.86929	1.18132	-2.26505	3.44637
17.72	5.87302	1.18228	-2.26509	3.44737
17.73	5.87461	1.1831	-2.26512	3.44822
17.74	5.88377	1.18432	-2.26514	3.44945
17.75	5.89648	1.18543	-2.26517	3.4506
17.76	5.90306	1.1863	-2.26524	3.45154
17.77	5.89921	1.18744	-2.26529	3.45273
17.78	5.90137	1.18854	-2.26532	3.45386
17.79	5.91305	1.18939	-2.26536	3.45475
17.8	5.91532	1.19032	-2.26542	3.45574
17.81	5.91116	1.19137	-2.26548	3.45685
17.82	5.91179	1.19243	-2.26552	3.45795
17.83	5.91948	1.19346	-2.26556	3.45902
17.84	5.92818	1.19448	-2.2656	3.46008
17.85	5.94032	1.19548	-2.26565	3.46114
17.86	5.9498	1.19649	-2.2657	3.46219
17.87	5.94451	1.19752	-2.26573	3.46325
17.88	5.94005	1.19857	-2.26579	3.46436
17.89	5.94625	1.19953	-2.26585	3.46538
17.9	5.95239	1.20039	-2.2659	3.46628
17.91	5.95563	1.20132	-2.26595	3.46727
17.92	5.95832	1.20236	-2.26601	3.46838
17.93	5.96102	1.20341	-2.26608	3.46949
17.94	5.96625	1.20437	-2.26614	3.47052
17.95	5.97344	1.20531	-2.26621	3.47152
17.96	5.97595	1.20629	-2.26629	3.47258
17.97	5.97587	1.20723	-2.26637	3.4736
17.98	5.9782	1.20828	-2.26642	3.4747
17.99	5.98051	1.20933	-2.26647	3.47581
18	5.98631	1.21017	-2.26656	3.47673
18.01	5.99036	1.21114	-2.26663	3.47777
18.02	5.98759	1.21222	-2.2667	3.47892
18.03	5.99099	1.21309	-2.26678	3.47988
18.04	6.00078	1.21401	-2.26687	3.48087
18.05	6.00496	1.21527	-2.26695	3.48222
18.06	6.00896	1.21639	-2.26707	3.48346
18.07	6.01489	1.21712	-2.2672	3.48432
18.08	6.01078	1.21808	-2.26731	3.48538
18.09	6.00625	1.21919	-2.26742	3.48661
18.1	6.01681	1.22015	-2.26754	3.48769
18.11	6.0236	1.22121	-2.26766	3.48887
18.12	6.01729	1.22231	-2.26784	3.49015
18.13	6.01588	1.22327	-2.26802	3.49128
18.14	6.02351	1.22422	-2.26817	3.49239
18.15	6.03088	1.22518	-2.26836	3.49354
18.16	6.03452	1.2261	-2.26854	3.49464
18.17	6.03361	1.22719	-2.26873	3.49591
18.18	6.02844	1.22835	-2.26896	3.49731
18.19	6.03135	1.22925	-2.26922	3.49847
18.2	6.03993	1.23025	-2.26948	3.49973
18.21	6.041	1.23139	-2.26981	3.5012
18.22	6.04484	1.23228	-2.27022	3.5025
18.23	6.05494	1.23324	-2.27068	3.50392
18.24	6.05956	1.23435	-2.27125	3.50561
18.25	6.06049	1.23523	-2.27195	3.50719
18.26	6.0614	1.23611	-2.27279	3.5089
18.27	6.05985	1.23729	-2.27405	3.51134
18.28	6.05748	1.23837	-2.27608	3.51445
18.29	6.06151	1.23921	-2.27862	3.51783
18.3	6.06683	1.24018	-2.28061	3.52079
18.31	6.06781	1.24129	-2.28139	3.52267
18.32	6.07252	1.24234	-2.28163	3.52397
18.33	6.07974	1.2434	-2.28193	3.52532
18.34	6.0817	1.24439	-2.28211	3.52649
18.35	6.08146	1.24528	-2.28218	3.52746
18.36	6.08085	1.24623	-2.28226	3.52849
18.37	6.0799	1.24732	-2.28233	3.52964
18.38	6.08209	1.24831	-2.28236	3.53067
18.39	6.08286	1.24916	-2.28239	3.53155
18.4	6.07966	1.25006	-2.28243	3.53249
18.41	6.07782	1.25102	-2.28245	3.53347
18.42	6.07949	1.25212	-2.28247	3.53459
18.43	6.07998	1.25326	-2.28249	3.53576
18.44	6.08523	1.25421	-2.2825	3.53671
18.45	6.09472	1.25513	-2.28251	3.53764
18.46	6.09671	1.25624	-2.28252	3.53876
18.47	6.09814	1.25727	-2.28255	3.53982
18.48	6.10824	1.25819	-2.28255	3.54074
18.49	6.11363	1.25925	-2.28253	3.54178
18.5	6.11147	1.26028	-2.28257	3.54285
18.51	6.11417	1.26116	-2.28259	3.54374
18.52	6.11679	1.26222	-2.28256	3.54479
18.53	6.11464	1.26332	-2.28258	3.54589
18.54	6.11536	1.26425	-2.28262	3.54687
18.55	6.12002	1.26532	-2.28261	3.54793
18.56	6.12549	1.26628	-2.28259	3.54887
18.57	6.13052	1.26713	-2.28261	3.54974
18.58	6.13862	1.26824	-2.28262	3.55087
18.59	6.14205	1.26934	-2.28263	3.55197
18.6	6.13818	1.27027	-2.28263	3.5529
18.61	6.1383	1.27126	-2.28262	3.55387
18.62	6.14341	1.2723	-2.28262	3.55492
18.63	6.14887	1.27326	-2.28265	3.55591
18.64	6.15218	1.27429	-2.28265	3.55694
18.65	6.15528	1.27541	-2.28263	3.55804
18.66	6.15797	1.27632	-2.28264	3.55895
18.67	6.15518	1.27726	-2.28266	3.55992
18.68	6.15591	1.27835	-2.28265	3.561
18.69	6.16725	1.27924	-2.28265	3.56189
18.7	6.17794	1.28016	-2.28267	3.56283
18.71	6.1775	1.28127	-2.28267	3.56394
18.72	6.17616	1.28219	-2.28266	3.56485
18.73	6.18401	1.28312	-2.28268	3.5658
18.74	6.1886	1.2843	-2.2827	3.567
18.75	6.18752	1.28527	-2.28271	3.56798
18.76	6.19236	1.28607	-2.28271	3.56878
18.77	6.19671	1.28714	-2.28272	3.56986
18.78	6.1974	1.28825	-2.28274	3.57099
18.79	6.20326	1.28923	-2.28274	3.57197
18.8	6.20864	1.29023	-2.28275	3.57298
18.81	6.21302	1.29116	-2.28275	3.57391
18.82	6.22041	1.29204	-2.28277	3.57481
18.83	6.23008	1.29314	-2.2828	3.57594
18.84	6.23606	1.29426	-2.2828	3.57706
18.85	6.23155	1.2951	-2.28278	3.57788
18.86	6.22741	1.29602	-2.28279	3.57881
18.87	6.23972	1.29713	-2.28282	3.57995
18.88	6.25655	1.29816	-2.28284	3.581
18.89	6.25769	1.2992	-2.28284	3.58204
18.9	6.25361	1.30023	-2.28285	3.58308
18.91	6.25798	1.30114	-2.28286	3.58401
18.92	6.26659	1.30215	-2.28288	3.58503
18.93	6.2734	1.30325	-2.28289	3.58614
18.94	6.27139	1.30424	-2.28293	3.58717
18.95	6.2705	1.30521	-2.28297	3.58817
18.96	6.27829	1.30624	-2.28298	3.58923
18.97	6.28441	1.30719	-2.283	3.59019
18.98	6.28875	1.30813	-2.28304	3.59117
18.99	6.29098	1.30921	-2.2831	3.5923
19	6.29173	1.31012	-2.28317	3.59328
19.01	6.2958	1.31104	-2.28322	3.59426
19.02	6.29838	1.31228	-2.28329	3.59556
19.03	6.29936	1.31337	-2.2834	3.59677
19.04	6.30275	1.31422	-2.28354	3.59776
19.05	6.30703	1.3153	-2.28371	3.59901
19.06	6.3112	1.31645	-2.28395	3.60039
19.07	6.31381	1.31733	-2.28434	3.60167
19.08	6.31637	1.31828	-2.28546	3.60374
19.09	6.32303	1.31939	-2.29112	3.61051
19.1	6.33191	1.32028	-2.30643	3.62671
19.11	6.33272	1.32116	-2.31921	3.64037
19.12	6.32784	1.32228	-2.31718	3.63946
19.13	6.33317	1.32328	-2.31408	3.63736
19.14	6.34263	1.3242	-2.31663	3.64083
19.15	6.34389	1.32525	-2.31667	3.64192
19.16	6.34466	1.32624	-2.31543	3.64167
19.17	6.35248	1.32724	-2.3162	3.64344
19.18	6.35741	1.3283	-2.31635	3.64465
19.19	6.35634	1.32925	-2.3159	3.64515
19.2	6.35775	1.33027	-2.31611	3.64639
19.21	6.36069	1.33141	-2.31617	3.64758
19.22	6.36622	1.33231	-2.31601	3.64832
19.23	6.37215	1.33319	-2.31611	3.6493
19.24	6.37289	1.3343	-2.31614	3.65044
19.25	6.37314	1.3353	-2.31605	3.65135
19.26	6.37488	1.33618	-2.31606	3.65225
19.27	6.37994	1.33724	-2.3161	3.65334
19.28	6.38721	1.33827	-2.31607	3.65435
19.29	6.39232	1.33912	-2.31608	3.65521
19.3	6.39806	1.3402	-2.3161	3.6563
19.31	6.40305	1.34136	-2.31609	3.65744
19.32	6.40307	1.34228	-2.31609	3.65837
19.33	6.40557	1.34325	-2.31608	3.65933
19.34	6.40912	1.34428	-2.31606	3.66034
19.35	6.41027	1.34519	-2.31608	3.66127
19.36	6.41443	1.34618	-2.31609	3.66227
19.37	6.41807	1.34731	-2.31608	3.66339
19.38	6.42639	1.34823	-2.31607	3.66429
19.39	6.43759	1.34915	-2.31609	3.66524
19.4	6.43718	1.35027	-2.31609	3.66635
19.41	6.43265	1.35116	-2.31605	3.66721
19.42	6.43513	1.3521	-2.31606	3.66816
19.43	6.44076	1.35329	-2.31607	3.66936
19.44	6.44619	1.35428	-2.31605	3.67032
19.45	6.45195	1.35522	-2.31605	3.67127
19.46	6.45341	1.35634	-2.31607	3.67241
19.47	6.45059	1.35731	-2.31607	3.67338
19.48	6.45334	1.35815	-2.31607	3.67423
19.49	6.46503	1.35923	-2.31608	3.67531
19.5	6.47691	1.36028	-2.31606	3.67634
19.51	6.48093	1.36118	-2.31604	3.67722
19.52	6.48684	1.36225	-2.31605	3.6783
19.53	6.49615	1.36326	-2.31606	3.67931
19.54	6.49783	1.36417	-2.31606	3.68024
19.55	6.49228	1.36523	-2.31604	3.68127
19.56	6.49004	1.36618	-2.31603	3.68221
19.57	6.49632	1.3671	-2.31606	3.68316
19.58	6.50169	1.36821	-2.31609	3.68429
19.59	6.50142	1.36925	-2.31608	3.68533
19.6	6.51054	1.37016	-2.31606	3.68622
19.61	6.5255	1.37122	-2.31603	3.68725
19.62	6.52598	1.37229	-2.31603	3.68831
19.63	6.52602	1.37315	-2.31607	3.68921
19.64	6.53127	1.37415	-2.31611	3.69025
19.65	6.53549	1.37518	-2.31608	3.69126
19.66	6.54972	1.37609	-2.31604	3.69212
19.67	6.55725	1.37719	-2.31606	3.69324
19.68	6.54605	1.37823	-2.31608	3.69431
19.69	6.54283	1.37909	-2.31606	3.69515
19.7	6.54965	1.38016	-2.31606	3.69622
19.71	6.55405	1.38127	-2.31605	3.69732
19.72	6.56287	1.38215	-2.31604	3.69819
19.73	6.57275	1.38317	-2.31608	3.69926
19.74	6.57421	1.3844	-2.31607	3.70047
19.75	6.57639	1.38531	-2.31604	3.70135
19.76	6.5789	1.38618	-2.31607	3.70225
19.77	6.58053	1.38733	-2.31608	3.7034
19.78	6.58814	1.38834	-2.31606	3.7044
19.79	6.59364	1.38928	-2.31606	3.70534
19.8	6.58945	1.39037	-2.31605	3.70642
19.81	6.58937	1.3913	-2.31605	3.70735
19.82	6.59741	1.39216	-2.31608	3.70824
19.83	6.60059	1.39331	-2.3161	3.70941
19.84	6.60268	1.39442	-2.31607	3.71048
19.85	6.60879	1.39533	-2.31607	3.7114
19.86	6.61497	1.39637	-2.31611	3.71248
19.87	6.62311	1.39733	-2.31609	3.71343
19.88	6.62763	1.39819	-2.31608	3.71427
19.89	6.62523	1.39937	-2.31609	3.71546
19.9	6.62573	1.40051	-2.3161	3.7166
19.91	6.63198	1.40126	-2.31611	3.71736
19.92	6.63832	1.40223	-2.3161	3.71833
19.93	6.63891	1.40345	-2.31608	3.71954
19.94	6.63911	1.40436	-2.31609	3.72045
19.95	6.64702	1.40519	-2.31609	3.72129
19.96	6.65557	1.40631	-2.31609	3.72239
19.97	6.65905	1.40737	-2.31611	3.72347
19.98	6.66157	1.40823	-2.31612	3.72435
[truncated: 13,000 more rows]

## Sheet: M-2-14-3
Time [s]	Load [kN]	LVDT 1 [mm]	LVDT 2 [mm]	Displacement [mm]
0	0	0	0	0
0.01	1e-06	0	0	0
0.02	2.7e-05	2e-06	0	2e-06
0.03	0.000169	5e-06	9e-06	-4e-06
0.04	-0.001057	-0.000105	4.1e-05	-0.000146
0.05	-0.005509	-0.000288	5.8e-05	-0.000346
0.06	-0.009477	-0.000264	3.9e-05	-0.000303
0.07	-0.005309	-0.00022	4.2e-05	-0.000262
0.08	0.002263	-0.000174	5.5e-05	-0.000229
0.09	0.001925	-9.5e-05	6.8e-05	-0.000163
0.1	0.00334	-0.000213	7.7e-05	-0.00029
0.11	0.007509	-0.00025	5.2e-05	-0.000302
0.12	0.001089	-8.2e-05	2.2e-05	-0.000104
0.13	-0.002986	-0.000126	3.4e-05	-0.00016
0.14	5.2e-05	-0.000231	4.9e-05	-0.00028
0.15	-0.002238	-5.3e-05	4.6e-05	-9.9e-05
0.16	-0.000742	8.2e-05	5.3e-05	2.9e-05
0.17	0.001737	4.1e-05	6e-05	-1.9e-05
0.18	-0.001612	7.4e-05	4.6e-05	2.8e-05
0.19	-0.00156	4.4e-05	4.8e-05	-4e-06
0.2	-0.0005	9.1e-05	6.3e-05	2.8e-05
0.21	-0.001008	0.000235	4.8e-05	0.000187
0.22	0.005174	0.000137	2.5e-05	0.000112
0.23	0.006856	4.5e-05	3.4e-05	1.1e-05
0.24	-0.002903	0.000119	5.8e-05	6.1e-05
0.25	-0.001742	5.2e-05	4.2e-05	1e-05
0.26	0.004903	-2.3e-05	1.9e-05	-4.2e-05
0.27	-0.000753	4.1e-05	4.1e-05	-4.44089e-16
0.28	-0.003194	6.2e-05	5.4e-05	8e-06
0.29	0.002188	0.000132	3.6e-05	9.6e-05
0.3	0.003008	0.000269	3.4e-05	0.000235
0.31	0.007789	0.000203	4e-05	0.000163
0.32	0.011553	8.9e-05	3.8e-05	5.1e-05
0.33	0.003702	0.00012	4.4e-05	7.6e-05
0.34	0.001642	0.000222	4.3e-05	0.000179
0.35	0.005884	0.00013	3.7e-05	9.3e-05
0.36	0.003421	0.0001	3.9e-05	6.1e-05
0.37	0.000157	0.000134	4.5e-05	8.9e-05
0.38	0.005544	0.000209	3.3e-05	0.000176
0.39	0.012532	0.000201	2.2e-05	0.000179
0.4	0.010633	0.000102	4.2e-05	6e-05
0.41	0.003002	8.9e-05	6.3e-05	2.6e-05
0.42	-0.002291	0.000226	4.1e-05	0.000185
0.43	0.00015	0.000281	1.9e-05	0.000262
0.44	0.003295	0.000234	4.2e-05	0.000192
0.45	0.00348	0.000198	5.9e-05	0.000139
0.46	0.00857	0.000256	3.6e-05	0.00022
0.47	0.013451	0.000255	4e-05	0.000215
0.48	0.013096	0.000207	6.4e-05	0.000143
0.49	0.006091	0.000185	4.2e-05	0.000143
0.5	-0.002462	0.000201	2.8e-05	0.000173
0.51	-0.001983	0.000152	4.5e-05	0.000107
0.52	0.003136	0.00018	3.7e-05	0.000143
0.53	0.004886	0.000275	2.9e-05	0.000246
0.54	0.003421	0.000166	4.7e-05	0.000119
0.55	0.003151	0.000208	5.7e-05	0.000151
0.56	0.004172	0.000215	4.6e-05	0.000169
0.57	0.002324	0.000168	3.6e-05	0.000132
0.58	-0.000545	0.000245	3.1e-05	0.000214
0.59	-0.000938	0.00026	3.8e-05	0.000222
0.6	-0.0015	0.000375	5e-05	0.000325
0.61	0.00121	0.000248	4.9e-05	0.000199
0.62	0.009542	0.000114	3.9e-05	7.5e-05
0.63	0.011972	0.000215	4.5e-05	0.00017
0.64	0.009128	0.000237	4.5e-05	0.000192
0.65	0.004457	0.000305	2.9e-05	0.000276
0.66	-0.001888	0.000211	4e-05	0.000171
0.67	-0.000667	0.000138	5.6e-05	8.2e-05
0.68	0.001958	7.8e-05	4.1e-05	3.7e-05
0.69	-0.00578	5.9e-05	2.2e-05	3.7e-05
0.7	-0.008911	0.000203	2.3e-05	0.00018
0.71	0.000121	0.000196	4.6e-05	0.00015
0.72	0.00117	0.00014	5.9e-05	8.1e-05
0.73	-0.006446	0.000167	5.5e-05	0.000112
0.74	-0.003053	0.000333	4.2e-05	0.000291
0.75	0.003535	0.000179	1.8e-05	0.000161
0.76	0.00127	-1.5e-05	2.5e-05	-4e-05
0.77	-0.000655	0.000275	5.2e-05	0.000223
0.78	0.002686	0.000216	4.6e-05	0.00017
0.79	0.003722	0.000141	3.5e-05	0.000106
0.8	0.00058	0.000476	3.7e-05	0.000439
0.81	0.000338	0.000233	2.9e-05	0.000204
0.82	0.004992	-0.00013	3.3e-05	-0.000163
0.83	0.006266	0.000348	3.6e-05	0.000312
0.84	0.000167	0.000463	1.9e-05	0.000444
0.85	-0.001051	4.2e-05	2.4e-05	1.8e-05
0.86	0.00369	0.000326	4.6e-05	0.00028
0.87	0.00075	0.000388	4.6e-05	0.000342
0.88	-0.005561	6.4e-05	3.8e-05	2.6e-05
0.89	-0.004437	0.000203	3.6e-05	0.000167
0.9	-0.003842	0.000157	3.3e-05	0.000124
0.91	-0.006047	0.000253	3.7e-05	0.000216
0.92	-0.002047	0.000438	3.7e-05	0.000401
0.93	0.000898	0.000219	2.5e-05	0.000194
0.94	0.00031	0.000295	2.3e-05	0.000272
0.95	-0.001317	0.000216	3.8e-05	0.000178
0.96	-0.006118	-0.000167	5.4e-05	-0.000221
0.97	-0.00299	0.000215	3.7e-05	0.000178
0.98	0.004576	0.000427	2.3e-05	0.000404
0.99	-7.1e-05	-6.2e-05	4.2e-05	-0.000104
1	-0.006359	0.000199	5e-05	0.000149
1.01	-0.00611	0.000441	4.9e-05	0.000392
1.02	-0.004119	-6.3e-05	3.7e-05	-0.0001
1.03	0.001599	0.000174	2.4e-05	0.00015
1.04	0.000785	0.000578	4.4e-05	0.000534
1.05	-0.007511	5e-05	5e-05	4.44089e-16
1.06	-0.00605	-0.000107	4.3e-05	-0.00015
1.07	-0.000846	0.000368	4.8e-05	0.00032
1.08	-0.005381	0.000235	4.7e-05	0.000188
1.09	-0.006866	-4.8e-05	4.7e-05	-9.5e-05
1.1	-1.2e-05	0.00035	3.9e-05	0.000311
1.11	0.003798	0.000487	2.9e-05	0.000458
1.12	0.005901	-1e-05	4.1e-05	-5.1e-05
1.13	0.009428	-9e-06	4.9e-05	-5.8e-05
1.14	0.008301	0.000463	2.8e-05	0.000435
1.15	0.002754	0.000208	1.8e-05	0.00019
1.16	-0.002053	-0.000181	1.5e-05	-0.000196
1.17	-0.001345	0.000299	2.1e-05	0.000278
1.18	0.001546	0.000528	4.4e-05	0.000484
1.19	0.000853	-2.2e-05	4.4e-05	-6.6e-05
1.2	0.001765	2.3e-05	3.7e-05	-1.4e-05
1.21	0.001435	0.00039	4.5e-05	0.000345
1.22	-0.002165	3.3e-05	2.4e-05	9e-06
1.23	-0.003095	9e-06	3e-06	6e-06
1.24	-0.001025	0.000387	1e-05	0.000377
1.25	0.003678	7.7e-05	1.3e-05	6.4e-05
1.26	0.005502	1.2e-05	2e-05	-8e-06
1.27	0.002862	0.000212	5e-05	0.000162
1.28	0.001676	0.000117	5.5e-05	6.2e-05
1.29	-0.000987	0.000217	2.4e-05	0.000193
1.3	-0.004403	0.000102	2.4e-05	7.8e-05
1.31	-0.001823	6.8e-05	4.5e-05	2.3e-05
1.32	0.002281	0.000374	4.3e-05	0.000331
1.33	0.000773	6.2e-05	3.6e-05	2.6e-05
1.34	-0.000712	-0.00014	2.8e-05	-0.000168
1.35	0.000342	0.000266	3.3e-05	0.000233
1.36	-0.002131	0.000212	5e-05	0.000162
1.37	-0.004226	9e-05	4.5e-05	4.5e-05
1.38	-0.001543	0.000237	3.2e-05	0.000205
1.39	-0.005705	0.000248	2.8e-05	0.00022
1.4	-0.014836	0.00016	3.3e-05	0.000127
1.41	-0.012883	0.000171	4.1e-05	0.00013
1.42	-0.00662	8.4e-05	3.4e-05	5e-05
1.43	-0.006733	0.000171	2.1e-05	0.00015
1.44	-0.009162	0.000271	2.2e-05	0.000249
1.45	-0.009748	4.8e-05	4.4e-05	4e-06
1.46	-0.008597	0.000241	4.8e-05	0.000193
1.47	-0.00598	0.000342	3.6e-05	0.000306
1.48	-0.003186	-0.000207	2.9e-05	-0.000236
1.49	-0.003676	-0.000133	3.3e-05	-0.000166
1.5	-0.007971	0.000534	4.1e-05	0.000493
1.51	-0.008818	0.000283	2.2e-05	0.000261
1.52	-0.005724	-2.6e-05	1.2e-05	-3.8e-05
1.53	-0.005789	0.00038	2.2e-05	0.000358
1.54	-0.014372	0.000322	2.7e-05	0.000295
1.55	-0.018906	0.000248	3.1e-05	0.000217
1.56	-0.008265	0.000498	2.5e-05	0.000473
1.57	0.00378	0.000119	2.3e-05	9.6e-05
1.58	0.001163	1.7e-05	3.2e-05	-1.5e-05
1.59	-0.008344	0.000643	3.5e-05	0.000608
1.6	-0.008211	0.000413	3.2e-05	0.000381
1.61	-0.003945	-0.000121	2.4e-05	-0.000145
1.62	-0.001353	0.000378	2.1e-05	0.000357
1.63	-0.000694	0.000528	3.9e-05	0.000489
1.64	-0.005462	1.6e-05	3.3e-05	-1.7e-05
1.65	-0.009887	0.000292	2.5e-05	0.000267
1.66	-0.003497	0.000601	4.5e-05	0.000556
1.67	0.006525	0.000123	3.7e-05	8.6e-05
1.68	0.007772	0.0002	1.5e-05	0.000185
1.69	0.001582	0.000692	4.1e-05	0.000651
1.7	-0.001253	0.000235	5.7e-05	0.000178
1.71	-0.002636	-0.000281	2.7e-05	-0.000308
1.72	-0.00684	0.000148	2.1e-05	0.000127
1.73	-0.006456	0.00051	4.1e-05	0.000469
1.74	-0.001656	0.000205	3.9e-05	0.000166
1.75	0.001709	-0.000132	2.9e-05	-0.000161
1.76	0.002619	9e-05	2.7e-05	6.3e-05
1.77	-0.000322	0.000596	2.7e-05	0.000569
1.78	-0.003721	0.000396	3.5e-05	0.000361
1.79	-0.002299	-0.000115	4.5e-05	-0.00016
1.8	0.002397	5.2e-05	3.8e-05	1.4e-05
1.81	0.002664	0.00054	3.1e-05	0.000509
1.82	0.00119	0.000674	3.6e-05	0.000638
1.83	-0.000578	0.000251	4.2e-05	0.000209
1.84	-0.004247	-6.7e-05	4.2e-05	-0.000109
1.85	-0.005933	0.000255	4.4e-05	0.000211
1.86	-0.003907	0.000521	3.7e-05	0.000484
1.87	-0.001644	0.000317	2.6e-05	0.000291
1.88	-0.002235	-2.6e-05	3.5e-05	-6.1e-05
1.89	-0.00323	0.000211	4.9e-05	0.000162
1.9	-0.005538	0.000637	4.1e-05	0.000596
1.91	-0.008055	0.000239	3.2e-05	0.000207
1.92	-0.009246	6e-06	2.9e-05	-2.3e-05
1.93	-0.005209	0.000512	3.4e-05	0.000478
1.94	-0.001884	0.00029	3.6e-05	0.000254
1.95	-0.007358	-0.000151	3.5e-05	-0.000186
1.96	-0.009857	0.000356	3.2e-05	0.000324
1.97	-0.00537	0.000709	1.8e-05	0.000691
1.98	-0.002377	0.000549	7e-06	0.000542
1.99	0.002926	0.000423	1.8e-05	0.000405
2	0.008404	0.000103	3e-05	7.3e-05
2.01	0.004365	0.000167	2.1e-05	0.000146
2.02	-0.001774	0.000656	1.3e-05	0.000643
2.03	-0.001491	0.000326	2.1e-05	0.000305
2.04	0.002715	-0.000124	2.8e-05	-0.000152
2.05	0.0054	0.000402	1.6e-05	0.000386
2.06	-0.001215	0.000709	1.2e-05	0.000697
2.07	-0.009948	6.4e-05	4.1e-05	2.3e-05
2.08	-0.006445	-9.4e-05	4.9e-05	-0.000143
2.09	0.000213	0.000587	3.1e-05	0.000556
2.1	-0.000806	0.000727	2.4e-05	0.000703
2.11	-0.000708	0.000256	3e-05	0.000226
2.12	-0.00091	-1.4e-05	3.4e-05	-4.8e-05
2.13	-0.004976	0.000152	1.8e-05	0.000134
2.14	-0.005525	0.000582	6e-06	0.000576
2.15	-0.004646	0.000547	2.4e-05	0.000523
2.16	-0.004144	-4e-06	4e-05	-4.4e-05
2.17	-0.00371	-0.00016	1.8e-05	-0.000178
2.18	-0.004524	0.000285	1e-05	0.000275
2.19	-0.004197	0.000675	3.8e-05	0.000637
2.2	-0.00251	0.000408	4.2e-05	0.000366
2.21	-0.001522	-1.9e-05	3.1e-05	-5e-05
2.22	-0.001703	0.000274	3.4e-05	0.00024
2.23	-0.002164	0.000603	2.3e-05	0.00058
2.24	0.002286	0.000179	1.3e-05	0.000166
2.25	0.00336	0.00011	2.1e-05	8.9e-05
2.26	-0.001549	0.000481	1e-05	0.000471
2.27	-0.002972	0.000126	-1e-06	0.000127
2.28	-0.003637	9.9e-05	1.9e-05	8e-05
2.29	-0.000902	0.000691	2.4e-05	0.000667
2.3	0.003084	0.000441	8e-06	0.000433
2.31	-0.001458	0.000105	2.5e-05	8e-05
2.32	-0.009424	0.000377	5e-05	0.000327
2.33	-0.012414	0.000217	3.4e-05	0.000183
2.34	-0.010078	0.000193	1.8e-05	0.000175
2.35	-0.006344	0.000549	2.7e-05	0.000522
2.36	-0.0024	0.000361	2.9e-05	0.000332
2.37	0.005115	0.000285	1.8e-05	0.000267
2.38	0.00828	0.000441	1.9e-05	0.000422
2.39	0.001465	0.000292	3.6e-05	0.000256
2.4	-0.004103	0.000152	3.9e-05	0.000113
2.41	-0.004389	0.000375	1.9e-05	0.000356
2.42	-0.006894	0.000428	1.3e-05	0.000415
2.43	-0.00995	0.000315	2.1e-05	0.000294
2.44	-0.007126	0.000394	3.3e-05	0.000361
2.45	-0.00539	0.000437	3.8e-05	0.000399
2.46	-0.006483	0.000165	1.4e-05	0.000151
2.47	-0.004839	0.000181	0	0.000181
2.48	-0.000781	0.000399	1.8e-05	0.000381
2.49	0.002132	0.000223	2.2e-05	0.000201
2.5	-0.000626	0.000366	1.1e-05	0.000355
2.51	-0.002944	0.000489	1.1e-05	0.000478
2.52	2.3e-05	-3.7e-05	2.3e-05	-6e-05
2.53	-0.000692	-0.000118	2.6e-05	-0.000144
2.54	-0.005622	0.00035	1.9e-05	0.000331
2.55	-0.009357	0.000661	1.8e-05	0.000643
2.56	-0.007612	0.000765	1.8e-05	0.000747
2.57	-0.002899	0.000665	1.3e-05	0.000652
2.58	-0.006625	0.000442	2.1e-05	0.000421
2.59	-0.010014	0.000322	2.9e-05	0.000293
2.6	-0.006058	0.000181	9e-06	0.000172
2.61	-0.003295	-0.000141	-5e-06	-0.000136
2.62	-0.002823	-8.7e-05	6e-06	-9.3e-05
2.63	-0.006719	0.00035	2.5e-05	0.000325
2.64	-0.008552	0.000623	3.1e-05	0.000592
2.65	-0.004031	0.000721	2e-05	0.000701
2.66	-0.005272	0.000642	2.1e-05	0.000621
2.67	-0.012109	0.000412	2.5e-05	0.000387
2.68	-0.01284	0.000182	1.4e-05	0.000168
2.69	-0.007548	5.9e-05	1.4e-05	4.5e-05
2.7	-0.004007	0.000272	3.3e-05	0.000239
2.71	-0.004577	0.000704	2.5e-05	0.000679
2.72	-0.005461	0.000684	0	0.000684
2.73	-0.006067	0.000145	6e-06	0.000139
2.74	-0.009154	-7.1e-05	2.4e-05	-9.5e-05
2.75	-0.008138	0.000345	2.3e-05	0.000322
2.76	-0.00023	0.000568	1.8e-05	0.00055
2.77	-0.001906	0.000439	2.6e-05	0.000413
2.78	-0.00953	0.000423	2.8e-05	0.000395
2.79	-0.009059	0.000362	7e-06	0.000355
2.8	-0.009436	0.000245	-2e-06	0.000247
2.81	-0.011758	0.000175	2.7e-05	0.000148
2.82	-0.010436	-3.2e-05	3.4e-05	-6.6e-05
2.83	-0.004645	-0.000102	9e-06	-0.000111
2.84	-0.002853	0.000388	1e-05	0.000378
2.85	-0.006311	0.000833	2.6e-05	0.000807
2.86	-0.001482	0.000608	2.3e-05	0.000585
2.87	0.00097	0.000184	1e-05	0.000174
2.88	-0.007726	1.8e-05	9e-06	9e-06
2.89	-0.006212	3.5e-05	2.6e-05	9e-06
2.9	0.000169	0.000225	3e-05	0.000195
2.91	0.000198	0.00051	1.8e-05	0.000492
2.92	0.004755	0.000671	1.9e-05	0.000652
2.93	0.004567	0.000607	1.9e-05	0.000588
2.94	-0.00438	0.000431	1.7e-05	0.000414
2.95	-0.008837	0.000275	2.8e-05	0.000247
2.96	-0.010546	0.000113	3.6e-05	7.7e-05
2.97	-0.010325	-5.7e-05	3.1e-05	-8.8e-05
2.98	-0.005273	-0.000108	6e-06	-0.000114
2.99	-0.00287	1.6e-05	-4e-06	2e-05
3	-0.004589	0.000313	1.8e-05	0.000295
3.01	-0.006264	0.000598	2.7e-05	0.000571
3.02	-0.007258	0.000576	1.6e-05	0.00056
3.03	-0.006453	0.000474	2.1e-05	0.000453
3.04	-0.006968	0.000513	2.7e-05	0.000486
3.05	-0.013531	0.000459	2.4e-05	0.000435
3.06	-0.016524	0.000258	3.3e-05	0.000225
3.07	-0.009439	0.000199	1.9e-05	0.00018
3.08	-0.006491	0.000251	-1e-05	0.000261
3.09	-0.01015	0.000204	6e-06	0.000198
3.1	-0.01122	8.7e-05	3.6e-05	5.1e-05
3.11	-0.012099	5.3e-05	1.6e-05	3.7e-05
3.12	-0.013067	7.3e-05	6e-06	6.7e-05
3.13	-0.01098	2.7e-05	3.5e-05	-8e-06
3.14	-0.009223	8.7e-05	2.9e-05	5.8e-05
3.15	-0.011036	0.000477	1.2e-05	0.000465
3.16	-0.013424	0.000857	3.2e-05	0.000825
3.17	-0.010317	0.000594	3.9e-05	0.000555
3.18	-0.014701	7.3e-05	2.1e-05	5.2e-05
3.19	-0.023619	4.6e-05	2.1e-05	2.5e-05
3.2	-0.014847	0.000227	2.7e-05	0.0002
3.21	-0.007039	0.000355	1.7e-05	0.000338
3.22	-0.014459	0.000514	8e-06	0.000506
3.23	-0.015616	0.00059	2.2e-05	0.000568
3.24	-0.013825	0.000545	3.4e-05	0.000511
3.25	-0.018633	0.000537	1.2e-05	0.000525
3.26	-0.014139	0.000373	-4e-06	0.000377
3.27	-0.005394	-8.3e-05	1.5e-05	-9.8e-05
3.28	-0.001878	-0.000283	3.5e-05	-0.000318
3.29	0.002513	0.000117	3.3e-05	8.4e-05
3.3	0.000187	0.0006	2.6e-05	0.000574
3.31	-0.007736	0.000618	2.6e-05	0.000592
3.32	-0.009559	0.000445	3e-05	0.000415
3.33	-0.004542	0.000282	2.8e-05	0.000254
3.34	-0.002204	-1.7e-05	1.6e-05	-3.3e-05
3.35	-0.009024	3.8e-05	1e-05	2.8e-05
3.36	-0.016041	0.000482	1.2e-05	0.00047
3.37	-0.016162	0.000663	1.7e-05	0.000646
3.38	-0.015247	0.00057	1.5e-05	0.000555
3.39	-0.019323	0.000235	2.2e-05	0.000213
3.4	-0.020437	-0.000136	3.4e-05	-0.00017
3.41	-0.014159	0.000119	2.9e-05	9e-05
3.42	-0.016188	0.000609	9e-06	0.0006
3.43	-0.021561	0.000327	3e-06	0.000324
3.44	-0.017156	-0.000108	1.5e-05	-0.000123
3.45	-0.017565	0.000293	2.4e-05	0.000269
3.46	-0.020269	0.000673	2.7e-05	0.000646
3.47	-0.014575	0.000249	2.1e-05	0.000228
3.48	-0.011049	-0.000138	-2e-06	-0.000136
3.49	-0.014008	0.000257	-1e-06	0.000258
3.5	-0.015848	0.000775	2.3e-05	0.000752
3.51	-0.018034	0.000576	2e-05	0.000556
3.52	-0.018906	0.000102	1.1e-05	9.1e-05
3.53	-0.015905	-5.6e-05	1.9e-05	-7.5e-05
3.54	-0.01446	0.000235	1.6e-05	0.000219
3.55	-0.012901	0.000672	1.3e-05	0.000659
3.56	-0.010985	0.000535	2.3e-05	0.000512
3.57	-0.012986	-4.2e-05	2.5e-05	-6.7e-05
3.58	-0.013159	-0.000245	2.1e-05	-0.000266
3.59	-0.009765	-3.1e-05	1.4e-05	-4.5e-05
3.6	-0.011975	7.9e-05	1.2e-05	6.7e-05
3.61	-0.017803	0.000171	2.1e-05	0.00015
3.62	-0.014957	0.00039	2.2e-05	0.000368
3.63	-0.008935	0.000451	3e-06	0.000448
3.64	-0.013626	0.000342	3e-06	0.000339
3.65	-0.02221	0.000257	2.8e-05	0.000229
3.66	-0.021012	0.000274	1.8e-05	0.000256
3.67	-0.015913	0.000382	2e-06	0.00038
3.68	-0.018	0.000519	1.8e-05	0.000501
3.69	-0.021177	0.000528	1.8e-05	0.00051
3.7	-0.016044	0.000314	1.1e-05	0.000303
3.71	-0.009082	0.000312	2.4e-05	0.000288
3.72	-0.008671	0.000474	2.1e-05	0.000453
3.73	-0.013727	0.000471	8e-06	0.000463
3.74	-0.014562	0.00043	1.8e-05	0.000412
3.75	-0.007496	0.000289	2.1e-05	0.000268
3.76	-0.004023	0.000142	7e-06	0.000135
3.77	-0.005872	0.000172	1.1e-05	0.000161
3.78	-0.008798	0.000255	2.4e-05	0.000231
3.79	-0.012756	0.000443	2.1e-05	0.000422
3.8	-0.013746	0.000674	6e-06	0.000668
3.81	-0.014607	0.000676	6e-06	0.00067
3.82	-0.014179	0.00068	7e-06	0.000673
3.83	-0.007696	0.000715	-2e-06	0.000717
3.84	-0.001618	0.000295	0	0.000295
3.85	0.002134	-0.00012	9e-06	-0.000129
3.86	0.002073	2.5e-05	1.4e-05	1.1e-05
3.87	-0.006154	0.000257	5e-06	0.000252
3.88	-0.0088	0.000348	-2e-06	0.00035
3.89	-0.005076	0.000387	6e-06	0.000381
3.9	-0.010097	0.000369	1.4e-05	0.000355
3.91	-0.01719	0.00045	1e-05	0.00044
3.92	-0.01892	0.000692	-8e-06	0.0007
3.93	-0.019464	0.000779	-2e-05	0.000799
3.94	-0.020617	0.000452	-1e-05	0.000462
3.95	-0.019242	6.9e-05	2e-06	6.7e-05
3.96	-0.017334	3.3e-05	9e-06	2.4e-05
3.97	-0.016926	9.6e-05	7e-06	8.9e-05
3.98	-0.013419	7.2e-05	4e-06	6.8e-05
3.99	-0.008834	0.000136	6e-06	0.00013
4	-0.009437	0.00034	3e-06	0.000337
4.01	-0.011457	0.0005	1e-05	0.00049
4.02	-0.015123	0.000587	1.5e-05	0.000572
4.03	-0.022975	0.000659	-2e-06	0.000661
4.04	-0.021716	0.000581	-8e-06	0.000589
4.05	-0.013988	0.000351	6e-06	0.000345
4.06	-0.015457	0.00027	1.4e-05	0.000256
4.07	-0.016113	0.000307	1e-06	0.000306
4.08	-0.012396	0.000329	-8e-06	0.000337
4.09	-0.013853	0.000272	8e-06	0.000264
4.1	-0.018014	-4.4e-05	4e-05	-8.4e-05
4.11	-0.020049	-0.000199	5.4e-05	-0.000253
4.12	-0.019022	0.000158	1.1e-05	0.000147
4.13	-0.019997	0.000545	-3e-05	0.000575
4.14	-0.025104	0.000677	-2e-05	0.000697
4.15	-0.024334	0.000552	-7e-06	0.000559
4.16	-0.015468	0.000225	2e-06	0.000223
4.17	-0.011729	2.7e-05	1.6e-05	1.1e-05
4.18	-0.017845	0.000206	7e-06	0.000199
4.19	-0.021939	0.000584	-6e-06	0.00059
4.2	-0.018998	0.000805	7e-06	0.000798
4.21	-0.017544	0.000654	1.9e-05	0.000635
4.22	-0.019801	0.000279	1.8e-05	0.000261
4.23	-0.023615	-3.5e-05	2.9e-05	-6.4e-05
4.24	-0.026018	9e-06	3.1e-05	-2.2e-05
4.25	-0.025904	0.000454	3e-06	0.000451
4.26	-0.026818	0.000713	-1.4e-05	0.000727
4.27	-0.027688	0.000603	-1e-05	0.000613
4.28	-0.025634	0.000535	1e-06	0.000534
4.29	-0.020529	0.000395	1.9e-05	0.000376
4.3	-0.020915	0.000137	3.7e-05	0.0001
4.31	-0.027588	8.4e-05	3e-05	5.4e-05
4.32	-0.027203	3.5e-05	1.3e-05	2.2e-05
4.33	-0.019864	1.7e-05	2.1e-05	-4e-06
4.34	-0.022385	0.000269	3.6e-05	0.000233
4.35	-0.028897	0.000462	4.7e-05	0.000415
4.36	-0.025961	0.000461	4.9e-05	0.000412
4.37	-0.024987	0.000496	2.4e-05	0.000472
4.38	-0.027858	0.000334	3e-06	0.000331
4.39	-0.019775	0.000146	9e-06	0.000137
4.4	-0.012974	0.000389	2.3e-05	0.000366
4.41	-0.019213	0.000745	3e-05	0.000715
4.42	-0.021996	0.000748	2.6e-05	0.000722
4.43	-0.019869	0.000532	1e-05	0.000522
4.44	-0.017672	0.000378	4e-06	0.000374
4.45	-0.016842	0.000203	2.4e-05	0.000179
4.46	-0.023658	3e-06	3.7e-05	-3.4e-05
4.47	-0.0298	5e-06	2.7e-05	-2.2e-05
4.48	-0.023743	0.000298	1.3e-05	0.000285
4.49	-0.015588	0.000697	1.5e-05	0.000682
4.5	-0.020575	0.000834	1.9e-05	0.000815
4.51	-0.026632	0.000617	1.8e-05	0.000599
4.52	-0.019572	0.000254	1.7e-05	0.000237
4.53	-0.015077	-3.1e-05	1.9e-05	-5e-05
4.54	-0.022903	9.5e-05	3.9e-05	5.6e-05
4.55	-0.02731	0.000471	5.2e-05	0.000419
4.56	-0.022151	0.000619	2.6e-05	0.000593
4.57	-0.01766	0.000367	-5e-06	0.000372
4.58	-0.017584	-2.9e-05	-8e-06	-2.1e-05
4.59	-0.016357	4.9e-05	8e-06	4.1e-05
4.6	-0.016096	0.000582	2.9e-05	0.000553
4.61	-0.021063	0.000589	4.8e-05	0.000541
4.62	-0.024902	-1.4e-05	4.1e-05	-5.5e-05
4.63	-0.023508	0.00012	9e-06	0.000111
4.64	-0.024375	0.000774	-1.6e-05	0.00079
4.65	-0.02723	0.000537	-2.1e-05	0.000558
4.66	-0.023869	4.2e-05	2e-06	4e-05
4.67	-0.022555	0.000257	2.5e-05	0.000232
4.68	-0.027397	0.000598	2.2e-05	0.000576
4.69	-0.026701	0.000331	1.2e-05	0.000319
4.7	-0.021526	-3e-06	-3e-06	-4.44089e-16
4.71	-0.019221	0.000335	3e-06	0.000332
4.72	-0.019224	0.00056	3.3e-05	0.000527
4.73	-0.0182	0.000201	2.8e-05	0.000173
4.74	-0.015586	0.000259	-1e-06	0.00026
4.75	-0.014623	0.000494	-2e-06	0.000496
4.76	-0.017679	0.000283	8e-06	0.000275
4.77	-0.022816	0.000431	1.2e-05	0.000419
4.78	-0.022826	0.000466	2.3e-05	0.000443
4.79	-0.017085	9.8e-05	2.9e-05	6.9e-05
4.8	-0.016712	0.000407	1.3e-05	0.000394
4.81	-0.021006	0.000552	4e-06	0.000548
4.82	-0.019252	-3.2e-05	1.3e-05	-4.5e-05
4.83	-0.016122	0.000153	1.2e-05	0.000141
4.84	-0.019934	0.000625	1.4e-05	0.000611
4.85	-0.022487	0.000122	1.9e-05	0.000103
4.86	-0.021865	4.3e-05	4e-06	3.9e-05
4.87	-0.019096	0.000682	-3e-06	0.000685
4.88	-0.015676	0.000645	7e-06	0.000638
4.89	-0.017487	0.000101	5e-06	9.6e-05
4.9	-0.017428	-8.6e-05	-3e-06	-8.3e-05
4.91	-0.013596	0.000283	3e-06	0.00028
4.92	-0.014898	0.000665	1.9e-05	0.000646
4.93	-0.018265	0.000533	3e-05	0.000503
4.94	-0.020474	9.3e-05	2.1e-05	7.2e-05
4.95	-0.022241	0.000131	1.1e-05	0.00012
4.96	-0.018548	0.000568	7e-06	0.000561
4.97	-0.013997	0.000353	-1e-06	0.000354
4.98	-0.017534	0.000102	1e-05	9.2e-05
4.99	-0.020014	0.000488	2.4e-05	0.000464
5	-0.017416	0.000448	2e-05	0.000428
5.01	-0.014946	5.9e-05	1.6e-05	4.3e-05
5.02	-0.012481	0.000441	1.1e-05	0.00043
5.03	-0.016513	0.000681	1.5e-05	0.000666
5.04	-0.022689	0.000186	2.6e-05	0.00016
5.05	-0.021406	-2.9e-05	2.1e-05	-5e-05
5.06	-0.019024	5.7e-05	0	5.7e-05
5.07	-0.017633	0.000148	-1.1e-05	0.000159
5.08	-0.013003	0.000304	8e-06	0.000296
5.09	-0.009956	0.000299	3.2e-05	0.000267
5.1	-0.011847	0.000432	2.3e-05	0.000409
5.11	-0.014866	0.000785	6e-06	0.000779
5.12	-0.015029	0.000537	5e-06	0.000532
5.13	-0.01489	5.9e-05	0	5.9e-05
5.14	-0.017886	0.000296	3e-06	0.000293
5.15	-0.01857	0.000747	4e-06	0.000743
5.16	-0.015421	0.000779	2e-06	0.000777
5.17	-0.012712	0.000461	9e-06	0.000452
5.18	-0.012782	-6e-06	1.5e-05	-2.1e-05
5.19	-0.01861	8.4e-05	1.1e-05	7.3e-05
5.2	-0.021358	0.00063	8e-06	0.000622
5.21	-0.017571	0.000436	1e-05	0.000426
5.22	-0.012599	-3.3e-05	2e-05	-5.3e-05
5.23	-0.012385	0.000431	1.8e-05	0.000413
5.24	-0.016808	0.000699	3e-06	0.000696
5.25	-0.019251	8.4e-05	-3e-06	8.7e-05
5.26	-0.020044	0.000198	6e-06	0.000192
5.27	-0.014852	0.000566	1.1e-05	0.000555
5.28	-0.008415	0.000279	8e-06	0.000271
5.29	-0.017831	0.000414	8e-06	0.000406
5.3	-0.029152	0.000572	5e-06	0.000567
5.31	-0.02284	0.000146	3e-06	0.000143
5.32	-0.013908	9.1e-05	-1e-05	0.000101
5.33	-0.013696	0.00053	-1.1e-05	0.000541
5.34	-0.015429	0.000434	1.6e-05	0.000418
5.35	-0.018724	-4.4e-05	2.7e-05	-7.1e-05
5.36	-0.018939	0.000297	6e-06	0.000291
5.37	-0.01366	0.000697	3e-06	0.000694
5.38	-0.012407	0.000118	1.4e-05	0.000104
5.39	-0.011524	6.7e-05	1e-05	5.7e-05
5.4	-0.007177	0.000755	1e-05	0.000745
5.41	-0.008814	0.000434	2.2e-05	0.000412
5.42	-0.011255	-0.000182	1.4e-05	-0.000196
5.43	-0.009943	0.000394	-4e-06	0.000398
5.44	-0.013761	0.000699	1e-06	0.000698
5.45	-0.012958	-4.8e-05	6e-06	-5.4e-05
5.46	-0.006648	-2.7e-05	3e-06	-3e-05
5.47	-0.012389	0.000571	2e-06	0.000569
5.48	-0.024027	0.000328	9e-06	0.000319
5.49	-0.026862	0.000123	1.2e-05	0.000111
5.5	-0.021664	0.000333	1e-06	0.000332
5.51	-0.018984	0.000416	-1.5e-05	0.000431
5.52	-0.02413	0.00058	-1.1e-05	0.000591
5.53	-0.026231	0.000527	1.9e-05	0.000508
5.54	-0.022295	1.9e-05	2.6e-05	-7e-06
5.55	-0.020937	-4e-05	1.2e-05	-5.2e-05
5.56	-0.022515	0.000534	6e-06	0.000528
5.57	-0.022262	0.000605	-3e-06	0.000608
5.58	-0.019585	9.3e-05	-7e-06	0.0001
5.59	-0.015701	-0.000162	1.4e-05	-0.000176
5.6	-0.013671	6.7e-05	3.2e-05	3.5e-05
5.61	-0.015929	0.000465	2.9e-05	0.000436
5.62	-0.014953	0.000626	7e-06	0.000619
5.63	-0.014087	0.000444	-3e-06	0.000447
5.64	-0.019847	0.000104	8e-06	9.6e-05
5.65	-0.022697	-4.4e-05	1.1e-05	-5.5e-05
5.66	-0.02118	0.000206	1e-06	0.000205
5.67	-0.023387	0.00064	4e-06	0.000636
5.68	-0.023668	0.000639	1.1e-05	0.000628
5.69	-0.018386	0.000165	3e-06	0.000162
5.7	-0.013339	0.00026	6e-06	0.000254
5.71	-0.014179	0.000626	2e-05	0.000606
5.72	-0.021293	0.000206	1.9e-05	0.000187
5.73	-0.022405	5.3e-05	-1e-06	5.4e-05
5.74	-0.016637	0.000592	3e-06	0.000589
5.75	-0.015481	0.000334	2.2e-05	0.000312
5.76	-0.0158	-7.7e-05	0	-7.7e-05
5.77	-0.012131	0.000576	-9e-06	0.000585
5.78	-0.01208	0.000735	2e-05	0.000715
5.79	-0.012775	2.6e-05	2.1e-05	5e-06
5.8	-0.010254	5.8e-05	-1e-06	5.9e-05
5.81	-0.011782	0.000551	-1e-06	0.000552
5.82	-0.014089	0.000543	3e-06	0.00054
5.83	-0.014721	0.000223	-1e-06	0.000224
5.84	-0.01466	0.000262	-3e-06	0.000265
5.85	-0.013368	0.000437	-1.5e-05	0.000452
5.86	-0.018547	0.000133	-2.6e-05	0.000159
5.87	-0.026575	0.000121	-2.2e-05	0.000143
5.88	-0.024887	0.00056	-1.5e-05	0.000575
5.89	-0.020136	0.000318	-6e-06	0.000324
5.9	-0.020615	2.1e-05	1e-06	2e-05
5.91	-0.016311	0.000563	5e-06	0.000558
5.92	-0.012731	0.00065	3e-06	0.000647
5.93	-0.018988	-0.00011	-1e-06	-0.000109
5.94	-0.024035	-3.1e-05	2e-06	-3.3e-05
5.95	-0.021962	0.000624	-1e-06	0.000625
5.96	-0.016265	0.000308	-1.3e-05	0.000321
5.97	-0.016281	0.000128	-4e-06	0.000132
5.98	-0.022415	0.000455	1.9e-05	0.000436
5.99	-0.022949	0.000169	-2e-06	0.000171
6	-0.018801	0.00024	-2.1e-05	0.000261
6.01	-0.01843	0.000559	6e-06	0.000553
6.02	-0.022984	0.000124	1.4e-05	0.00011
6.03	-0.024047	0.000122	-1e-06	0.000123
6.04	-0.021873	0.000524	-5e-06	0.000529
6.05	-0.022929	0.000315	-3e-06	0.000318
6.06	-0.022923	0.000346	-1.2e-05	0.000358
6.07	-0.020362	0.000341	-6e-06	0.000347
6.08	-0.019707	9.7e-05	-6e-06	0.000103
6.09	-0.018222	0.000398	-2.1e-05	0.000419
6.1	-0.016159	0.000451	0	0.000451
6.11	-0.018444	0.00026	7e-06	0.000253
6.12	-0.02077	0.000411	-1.3e-05	0.000424
6.13	-0.019724	0.00047	-5e-06	0.000475
6.14	-0.019165	0.000377	9e-06	0.000368
6.15	-0.019828	0.000234	1.1e-05	0.000223
6.16	-0.024817	0.000446	-3e-06	0.000449
6.17	-0.027332	0.000475	-1.3e-05	0.000488
6.18	-0.024526	8.7e-05	2e-06	8.5e-05
6.19	-0.023061	0.000432	1.2e-05	0.00042
6.2	-0.02036	0.000599	9e-06	0.00059
6.21	-0.021292	0.000231	9e-06	0.000222
6.22	-0.022998	0.000396	3e-06	0.000393
6.23	-0.019919	0.000511	-8e-06	0.000519
6.24	-0.023161	0.000266	-7e-06	0.000273
6.25	-0.029629	0.000354	-9e-06	0.000363
6.26	-0.026836	0.000416	-1.4e-05	0.00043
6.27	-0.023402	0.000113	-1.4e-05	0.000127
6.28	-0.020671	0.000287	-2e-06	0.000289
6.29	-0.016734	0.00044	1.2e-05	0.000428
6.3	-0.018087	0.000205	-2e-06	0.000207
6.31	-0.021569	0.000494	-2.8e-05	0.000522
6.32	-0.023147	0.000729	-2.5e-05	0.000754
6.33	-0.023377	0.000267	-8e-06	0.000275
6.34	-0.024807	0.000294	-7e-06	0.000301
6.35	-0.028766	0.000445	-2e-06	0.000447
6.36	-0.031172	0.000128	-4e-06	0.000132
6.37	-0.025928	0.000466	-2.3e-05	0.000489
6.38	-0.017817	0.001103	-2.1e-05	0.001124
6.39	-0.019791	0.001535	-3e-06	0.001538
6.4	-0.026702	0.002133	-7e-06	0.00214
6.41	-0.023659	0.002708	-1e-06	0.002709
6.42	-0.014814	0.003437	1.3e-05	0.003424
6.43	-0.014416	0.004187	-1e-06	0.004188
6.44	-0.01312	0.004675	-1.7e-05	0.004692
6.45	-0.005796	0.005519	-1.2e-05	0.005531
6.46	-0.008449	0.006458	-7e-06	0.006465
6.47	-0.014207	0.007274	-1.7e-05	0.007291
6.48	-0.009328	0.008207	-2.7e-05	0.008234
6.49	-0.001861	0.009159	-3.2e-05	0.009191
6.5	-0.001724	0.010084	-3.4e-05	0.010118
6.51	-0.000669	0.011065	-4e-05	0.011105
6.52	0.005723	0.012207	-5.3e-05	0.01226
6.53	0.012309	0.013085	-5.7e-05	0.013142
6.54	0.015126	0.014045	-6e-05	0.014105
6.55	0.018955	0.015138	-6.5e-05	0.015203
6.56	0.018262	0.016058	-6.9e-05	0.016127
6.57	0.00989	0.0171	-8.2e-05	0.017182
6.58	0.012942	0.018058	-0.000103	0.018161
6.59	0.027482	0.019105	-0.000103	0.019208
6.6	0.033832	0.020198	-9e-05	0.020288
6.61	0.032073	0.021101	-9.1e-05	0.021192
6.62	0.035512	0.022132	-0.000105	0.022237
6.63	0.041046	0.023371	-0.000116	0.023487
6.64	0.046009	0.024241	-0.000108	0.024349
6.65	0.051258	0.025047	-0.000103	0.02515
6.66	0.052367	0.026079	-0.000121	0.0262
6.67	0.055243	0.02719	-0.000139	0.027329
6.68	0.058072	0.028238	-0.000136	0.028374
6.69	0.056627	0.029191	-0.000136	0.029327
6.7	0.062731	0.030207	-0.000148	0.030355
6.71	0.071673	0.031005	-0.000164	0.031169
6.72	0.070153	0.032157	-0.000178	0.032335
6.73	0.070324	0.033611	-0.000181	0.033792
6.74	0.076304	0.034193	-0.000176	0.034369
6.75	0.076844	0.034948	-0.000182	0.03513
6.76	0.07826	0.03666	-0.000203	0.036863
6.77	0.083528	0.037666	-0.000193	0.037859
6.78	0.081523	0.038003	-0.00019	0.038193
6.79	0.084927	0.039231	-0.000231	0.039462
6.8	0.097092	0.040601	-0.00024	0.040841
6.81	0.099923	0.041223	-0.000217	0.04144
6.82	0.096993	0.042227	-0.000216	0.042443
6.83	0.102268	0.043578	-0.000241	0.043819
6.84	0.109734	0.044381	-0.000264	0.044645
6.85	0.10724	0.045314	-0.00027	0.045584
6.86	0.105155	0.04651	-0.000257	0.046767
6.87	0.109989	0.047534	-0.000253	0.047787
6.88	0.113722	0.048577	-0.000278	0.048855
6.89	0.119555	0.049655	-0.000286	0.049941
6.9	0.125848	0.050662	-0.000285	0.050947
6.91	0.124702	0.051699	-0.000308	0.052007
6.92	0.126166	0.05271	-0.000316	0.053026
6.93	0.132693	0.053717	-0.000316	0.054033
6.94	0.136354	0.054793	-0.000339	0.055132
6.95	0.138421	0.055785	-0.000345	0.05613
6.96	0.139256	0.056797	-0.000339	0.057136
6.97	0.142285	0.058047	-0.000353	0.0584
6.98	0.149349	0.058983	-0.000363	0.059346
6.99	0.152979	0.059857	-0.000361	0.060218
7	0.150967	0.061017	-0.000368	0.061385
7.01	0.151506	0.062077	-0.000374	0.062451
7.02	0.154901	0.062956	-0.000377	0.063333
7.03	0.153269	0.06402	-0.000392	0.064412
7.04	0.156534	0.065147	-0.000405	0.065552
7.05	0.170069	0.066079	-0.000407	0.066486
7.06	0.175549	0.067049	-0.000416	0.067465
7.07	0.169511	0.068115	-0.000435	0.06855
7.08	0.170677	0.069085	-0.000462	0.069547
7.09	0.175482	0.070146	-0.000469	0.070615
7.1	0.17385	0.071314	-0.000445	0.071759
7.11	0.175542	0.072274	-0.000447	0.072721
7.12	0.187134	0.073111	-0.000477	0.073588
7.13	0.197699	0.07412	-0.00047	0.07459
7.14	0.197146	0.075115	-0.000454	0.075569
7.15	0.193735	0.075948	-0.000472	0.07642
7.16	0.198624	0.076968	-0.00049	0.077458
7.17	0.204493	0.078063	-0.000489	0.078552
7.18	0.205756	0.07894	-0.000506	0.079446
7.19	0.208709	0.079888	-0.000537	0.080425
7.2	0.213999	0.080951	-0.000547	0.081498
7.21	0.215012	0.081994	-0.000542	0.082536
7.22	0.216361	0.083084	-0.000544	0.083628
7.23	0.222671	0.084094	-0.000556	0.08465
7.24	0.223341	0.085025	-0.000561	0.085586
7.25	0.221699	0.086095	-0.000572	0.086667
7.26	0.229526	0.087121	-0.000595	0.087716
7.27	0.240592	0.088046	-0.000605	0.088651
7.28	0.244639	0.089075	-0.000608	0.089683
7.29	0.240062	0.09024	-0.000626	0.090866
7.3	0.237523	0.091291	-0.000637	0.091928
7.31	0.246302	0.092401	-0.000641	0.093042
7.32	0.256098	0.093517	-0.000647	0.094164
7.33	0.255663	0.094438	-0.000626	0.095064
7.34	0.260719	0.09547	-0.000622	0.096092
7.35	0.273793	0.096586	-0.00066	0.097246
7.36	0.273795	0.097576	-0.000679	0.098255
7.37	0.266098	0.09853	-0.000672	0.099202
7.38	0.270819	0.099616	-0.000676	0.100292
7.39	0.2819	0.100705	-0.000692	0.101397
7.4	0.282424	0.101661	-0.000701	0.102362
7.41	0.277088	0.102654	-0.00069	0.103344
7.42	0.28086	0.103753	-0.000686	0.104439
7.43	0.293566	0.104803	-0.000711	0.105514
7.44	0.301433	0.105827	-0.000727	0.106554
7.45	0.303348	0.106848	-0.000737	0.107585
7.46	0.30667	0.107835	-0.000756	0.108591
7.47	0.307579	0.108928	-0.000748	0.109676
7.48	0.303923	0.109926	-0.000736	0.110662
7.49	0.307348	0.110662	-0.000748	0.11141
7.5	0.319263	0.111629	-0.000769	0.112398
7.51	0.326727	0.112748	-0.000776	0.113524
7.52	0.3276	0.11355	-0.000778	0.114328
7.53	0.331986	0.114432	-0.00078	0.115212
7.54	0.337853	0.115614	-0.000777	0.116391
7.55	0.338836	0.116579	-0.00078	0.117359
7.56	0.34244	0.117475	-0.000789	0.118264
7.57	0.353002	0.118598	-0.00079	0.119388
7.58	0.360125	0.119574	-0.000794	0.120368
7.59	0.364971	0.120488	-0.000815	0.121303
7.6	0.372665	0.121534	-0.00081	0.122344
7.61	0.37403	0.122546	-0.000801	0.123347
7.62	0.377755	0.123558	-0.000819	0.124377
7.63	0.385332	0.124642	-0.000826	0.125468
7.64	0.384579	0.125612	-0.000826	0.126438
7.65	0.387716	0.126586	-0.000831	0.127417
7.66	0.396299	0.127671	-0.00083	0.128501
7.67	0.399391	0.128531	-0.000835	0.129366
7.68	0.404471	0.129407	-0.000843	0.13025
7.69	0.412136	0.130638	-0.00084	0.131478
7.7	0.415863	0.131821	-0.000837	0.132658
7.71	0.417084	0.132776	-0.000842	0.133618
7.72	0.419008	0.133872	-0.000856	0.134728
7.73	0.428255	0.134956	-0.000864	0.13582
7.74	0.438714	0.135824	-0.000864	0.136688
7.75	0.441065	0.136814	-0.000876	0.13769
7.76	0.440366	0.137997	-0.000873	0.13887
7.77	0.44286	0.139033	-0.000855	0.139888
7.78	0.445363	0.139946	-0.000862	0.140808
7.79	0.447017	0.140977	-0.000888	0.141865
7.8	0.455459	0.142072	-0.000884	0.142956
7.81	0.46605	0.143172	-0.000866	0.144038
7.82	0.46769	0.144227	-0.00088	0.145107
7.83	0.471693	0.145183	-0.000886	0.146069
7.84	0.48367	0.146179	-0.000893	0.147072
7.85	0.491185	0.14718	-0.000915	0.148095
7.86	0.49411	0.148148	-0.000898	0.149046
7.87	0.494511	0.14919	-0.000887	0.150077
7.88	0.495513	0.150315	-0.000919	0.151234
7.89	0.499369	0.15132	-0.000931	0.152251
7.9	0.500278	0.152178	-0.000918	0.153096
7.91	0.50209	0.153246	-0.00092	0.154166
7.92	0.512462	0.154308	-0.000918	0.155226
7.93	0.523457	0.155212	-0.00092	0.156132
7.94	0.526441	0.156252	-0.000933	0.157185
7.95	0.530237	0.157218	-0.000928	0.158146
7.96	0.538795	0.157997	-0.00093	0.158927
7.97	0.54255	0.159016	-0.000952	0.159968
7.98	0.54143	0.160229	-0.000952	0.161181
7.99	0.547144	0.161259	-0.000932	0.162191
8	0.555927	0.16219	-0.000942	0.163132
8.01	0.558007	0.163212	-0.000977	0.164189
8.02	0.560477	0.164253	-0.000978	0.165231
8.03	0.565365	0.165266	-0.000973	0.166239
8.04	0.569033	0.166254	-0.001002	0.167256
8.05	0.576121	0.167187	-0.001	0.168187
8.06	0.581672	0.168301	-0.000969	0.16927
8.07	0.582466	0.169457	-0.000983	0.17044
8.08	0.584009	0.170356	-0.001016	0.171372
8.09	0.591397	0.171255	-0.001022	0.172277
8.1	0.600497	0.172374	-0.001022	0.173396
8.11	0.599973	0.173482	-0.001029	0.174511
8.12	0.601455	0.174476	-0.001022	0.175498
8.13	0.614739	0.175482	-0.001016	0.176498
8.14	0.619408	0.176461	-0.001032	0.177493
8.15	0.615627	0.17753	-0.001049	0.178579
8.16	0.61901	0.178651	-0.00105	0.179701
8.17	0.624406	0.179652	-0.001063	0.180715
8.18	0.631726	0.18058	-0.001092	0.181672
8.19	0.640055	0.181593	-0.001094	0.182687
8.2	0.645587	0.182714	-0.001077	0.183791
8.21	0.651477	0.183681	-0.001085	0.184766
8.22	0.654119	0.184597	-0.001106	0.185703
8.23	0.656581	0.18558	-0.001128	0.186708
8.24	0.661815	0.186534	-0.001133	0.187667
8.25	0.664949	0.187618	-0.001112	0.18873
8.26	0.6702	0.188677	-0.001132	0.189809
8.27	0.676211	0.189525	-0.001176	0.190701
8.28	0.680622	0.190429	-0.001166	0.191595
8.29	0.6875	0.191454	-0.001161	0.192615
8.3	0.696004	0.192465	-0.001193	0.193658
8.31	0.702293	0.193504	-0.001216	0.19472
8.32	0.70467	0.194616	-0.001233	0.195849
8.33	0.704945	0.195558	-0.001261	0.196819
8.34	0.703915	0.196432	-0.001288	0.19772
8.35	0.708655	0.197526	-0.001428	0.198954
8.36	0.725673	0.198601	-0.001892	0.200493
8.37	0.738335	0.199592	-0.002694	0.202286
8.38	0.740403	0.200593	-0.003696	0.204289
8.39	0.74806	0.201523	-0.004739	0.206262
8.4	0.757292	0.202594	-0.005549	0.208143
8.41	0.761903	0.203772	-0.005975	0.209747
8.42	0.767342	0.204658	-0.006244	0.210902
8.43	0.772262	0.205528	-0.00652	0.212048
8.44	0.777021	0.206659	-0.006752	0.213411
8.45	0.781523	0.207723	-0.006978	0.214701
8.46	0.786337	0.208591	-0.007256	0.215847
8.47	0.790192	0.209714	-0.007576	0.21729
8.48	0.791303	0.210917	-0.007937	0.218854
8.49	0.798215	0.211907	-0.008322	0.220229
8.5	0.80744	0.212927	-0.008692	0.221619
8.51	0.807042	0.213947	-0.00902	0.222967
8.52	0.806139	0.214943	-0.009324	0.224267
8.53	0.812323	0.215953	-0.009661	0.225614
8.54	0.81453	0.216981	-0.010054	0.227035
8.55	0.81933	0.217964	-0.010512	0.228476
8.56	0.832596	0.218896	-0.011075	0.229971
8.57	0.840022	0.219952	-0.011676	0.231628
8.58	0.84306	0.220978	-0.012145	0.233123
8.59	0.84805	0.221886	-0.012473	0.234359
8.6	0.850178	0.223036	-0.012771	0.235807
8.61	0.851312	0.224064	-0.013058	0.237122
8.62	0.858737	0.224876	-0.013337	0.238213
8.63	0.867511	0.225994	-0.013643	0.239637
8.64	0.870612	0.227124	-0.013999	0.241123
8.65	0.872761	0.228032	-0.014399	0.242431
8.66	0.877495	0.229053	-0.014775	0.243828
8.67	0.883904	0.230044	-0.015071	0.245115
8.68	0.89275	0.230898	-0.015324	0.246222
8.69	0.89976	0.23187	-0.01557	0.24744
8.7	0.905426	0.232866	-0.015833	0.248699
8.71	0.911989	0.233817	-0.01618	0.249997
8.72	0.912567	0.23487	-0.01662	0.25149
8.73	0.917242	0.23592	-0.017095	0.253015
8.74	0.926582	0.236818	-0.017576	0.254394
8.75	0.927133	0.237838	-0.018015	0.255853
8.76	0.929357	0.238941	-0.018371	0.257312
8.77	0.937114	0.239936	-0.018666	0.258602
8.78	0.942038	0.240958	-0.018993	0.259951
8.79	0.948594	0.241937	-0.019397	0.261334
8.8	0.954337	0.2429	-0.019793	0.262693
8.81	0.956155	0.243998	-0.020124	0.264122
8.82	0.962009	0.245128	-0.020408	0.265536
8.83	0.968041	0.246058	-0.020712	0.26677
8.84	0.968724	0.246913	-0.021065	0.267978
8.85	0.973262	0.248031	-0.021433	0.269464
8.86	0.984764	0.24909	-0.021769	0.270859
8.87	0.993735	0.249956	-0.022051	0.272007
8.88	0.997529	0.251119	-0.022318	0.273437
8.89	0.999623	0.252327	-0.02261	0.274937
8.9	1.00255	0.253201	-0.022972	0.276173
8.91	1.01091	0.254157	-0.023417	0.277574
8.92	1.02035	0.25527	-0.023867	0.279137
8.93	1.0264	0.256267	-0.024236	0.280503
8.94	1.0318	0.257302	-0.024517	0.281819
8.95	1.03243	0.258372	-0.024763	0.283135
8.96	1.02909	0.259354	-0.025004	0.284358
8.97	1.03324	0.260313	-0.025219	0.285532
8.98	1.04568	0.261312	-0.025402	0.286714
8.99	1.05482	0.262301	-0.02557	0.287871
9	1.06063	0.263321	-0.025757	0.289078
9.01	1.06607	0.264287	-0.026008	0.290295
9.02	1.06905	0.265193	-0.026332	0.291525
9.03	1.07417	0.266215	-0.0267	0.292915
9.04	1.08348	0.267225	-0.027076	0.294301
9.05	1.08745	0.268167	-0.027444	0.295611
9.06	1.08641	0.269218	-0.027787	0.297005
9.07	1.09111	0.270394	-0.028065	0.298459
9.08	1.09895	0.271402	-0.028288	0.29969
9.09	1.1025	0.272272	-0.028524	0.300796
9.1	1.1029	0.273231	-0.02879	0.302021
9.11	1.10779	0.274256	-0.0291	0.303356
9.12	1.11644	0.275259	-0.029448	0.304707
9.13	1.12418	0.276274	-0.02976	0.306034
9.14	1.132	0.277281	-0.03001	0.307291
9.15	1.13577	0.278249	-0.030237	0.308486
9.16	1.13197	0.279316	-0.030477	0.309793
9.17	1.12838	0.280378	-0.030751	0.311129
9.18	1.13278	0.281401	-0.031044	0.312445
9.19	1.14484	0.282442	-0.031339	0.313781
9.2	1.15392	0.283415	-0.031639	0.315054
9.21	1.15321	0.284438	-0.031947	0.316385
9.22	1.15358	0.28546	-0.032293	0.317753
9.23	1.16166	0.286407	-0.03266	0.319067
9.24	1.16434	0.287458	-0.033007	0.320465
9.25	1.16388	0.288548	-0.033344	0.321892
9.26	1.16941	0.289536	-0.033628	0.323164
9.27	1.1711	0.290509	-0.033805	0.324314
9.28	1.16594	0.291477	-0.033909	0.325386
9.29	1.16844	0.292443	-0.033977	0.32642
9.3	1.18113	0.293396	-0.03403	0.327426
9.31	1.18445	0.294352	-0.034085	0.328437
9.32	1.17745	0.295466	-0.03413	0.329596
9.33	1.17735	0.296552	-0.034167	0.330719
9.34	1.18337	0.297434	-0.03422	0.331654
9.35	1.18825	0.29845	-0.034282	0.332732
9.36	1.18927	0.299561	-0.034359	0.33392
9.37	1.18768	0.300424	-0.03449	0.334914
9.38	1.1871	0.301331	-0.034654	0.335985
9.39	1.18597	0.302517	-0.034807	0.337324
9.4	1.18673	0.303562	-0.034952	0.338514
9.41	1.1913	0.304402	-0.03508	0.339482
9.42	1.19126	0.305446	-0.035183	0.340629
9.43	1.18884	0.306604	-0.035286	0.34189
9.44	1.19181	0.307555	-0.035386	0.342941
9.45	1.19269	0.308487	-0.035522	0.344009
9.46	1.19149	0.309576	-0.035729	0.345305
9.47	1.19893	0.310564	-0.035958	0.346522
9.48	1.21313	0.311513	-0.036253	0.347766
9.49	1.22214	0.312632	-0.036675	0.349307
9.5	1.22194	0.313731	-0.037103	0.350834
9.51	1.22422	0.314699	-0.037432	0.352131
9.52	1.23337	0.315721	-0.037779	0.3535
9.53	1.23595	0.316807	-0.038157	0.354964
9.54	1.2309	0.317758	-0.038504	0.356262
9.55	1.23444	0.318704	-0.038877	0.357581
9.56	1.24524	0.319719	-0.039288	0.359007
9.57	1.24966	0.320686	-0.039654	0.36034
9.58	1.25061	0.32169	-0.039982	0.361672
9.59	1.257	0.32271	-0.040371	0.363081
9.6	1.26457	0.323713	-0.04081	0.364523
9.61	1.26651	0.324821	-0.041192	0.366013
9.62	1.27167	0.325902	-0.041474	0.367376
9.63	1.28259	0.326844	-0.041727	0.368571
9.64	1.2887	0.327841	-0.042014	0.369855
9.65	1.29293	0.328926	-0.042311	0.371237
9.66	1.29747	0.32987	-0.042554	0.372424
9.67	1.30032	0.330822	-0.04277	0.373592
9.68	1.30759	0.331838	-0.043049	0.374887
9.69	1.31203	0.332782	-0.04338	0.376162
9.7	1.30923	0.333755	-0.043754	0.377509
9.71	1.31451	0.334758	-0.044245	0.379003
9.72	1.32899	0.335667	-0.044814	0.380481
9.73	1.33645	0.336568	-0.045279	0.381847
9.74	1.33455	0.337615	-0.045603	0.383218
9.75	1.33652	0.338692	-0.045877	0.384569
9.76	1.3434	0.339678	-0.046209	0.385887
9.77	1.34755	0.340651	-0.046692	0.387343
9.78	1.35467	0.341602	-0.047254	0.388856
9.79	1.36422	0.342661	-0.047805	0.390466
9.8	1.3697	0.343823	-0.048291	0.392114
9.81	1.3752	0.344794	-0.048753	0.393547
9.82	1.38051	0.345684	-0.049274	0.394958
9.83	1.38355	0.346727	-0.049752	0.396479
9.84	1.38739	0.34773	-0.05008	0.39781
9.85	1.3932	0.348679	-0.050368	0.399047
9.86	1.39889	0.349727	-0.050725	0.400452
9.87	1.39918	0.350824	-0.051111	0.401935
9.88	1.39773	0.351785	-0.05143	0.403215
9.89	1.40495	0.35271	-0.051702	0.404412
9.9	1.41541	0.353698	-0.052042	0.40574
9.91	1.41741	0.354732	-0.052474	0.407206
9.92	1.41956	0.355802	-0.052999	0.408801
9.93	1.43022	0.356809	-0.053606	0.410415
9.94	1.43747	0.357796	-0.054124	0.41192
9.95	1.43881	0.358836	-0.05447	0.413306
9.96	1.4397	0.359902	-0.054771	0.414673
9.97	1.44415	0.360905	-0.055115	0.41602
9.98	1.45304	0.361878	-0.055482	0.41736
9.99	1.4599	0.362858	-0.055808	0.418666
10	1.46157	0.363816	-0.056081	0.419897
10.01	1.46308	0.364767	-0.056371	0.421138
10.02	1.47274	0.365752	-0.056728	0.42248
10.03	1.48147	0.366866	-0.057195	0.424061
10.04	1.48417	0.367977	-0.057772	0.425749
10.05	1.48883	0.368953	-0.0583	0.427253
10.06	1.49699	0.36986	-0.05874	0.4286
10.07	1.50537	0.370799	-0.059257	0.430056
10.08	1.51144	0.371837	-0.059844	0.431681
10.09	1.51457	0.372906	-0.060377	0.433283
10.1	1.51614	0.373893	-0.060862	0.434755
10.11	1.51875	0.374869	-0.061253	0.436122
10.12	1.52317	0.37588	-0.061573	0.437453
10.13	1.52387	0.376833	-0.062002	0.438835
10.14	1.52291	0.377776	-0.062519	0.440295
10.15	1.52604	0.378788	-0.06301	0.441798
10.16	1.53059	0.379728	-0.06348	0.443208
10.17	1.53567	0.380771	-0.063913	0.444684
10.18	1.5369	0.381917	-0.064254	0.446171
10.19	1.5359	0.382835	-0.064535	0.44737
10.2	1.54289	0.383815	-0.064837	0.448652
10.21	1.55115	0.384997	-0.065167	0.450164
10.22	1.55275	0.386007	-0.065521	0.451528
10.23	1.56216	0.386959	-0.065926	0.452885
10.24	1.57764	0.388099	-0.066426	0.454525
10.25	1.57772	0.389068	-0.066963	0.456031
10.26	1.574	0.389916	-0.067479	0.457395
10.27	1.58141	0.390992	-0.067956	0.458948
10.28	1.58717	0.392096	-0.068386	0.460482
10.29	1.58873	0.393071	-0.068826	0.461897
10.3	1.59306	0.394034	-0.069298	0.463332
10.31	1.60156	0.395055	-0.069697	0.464752
10.32	1.61318	0.396092	-0.069987	0.466079
10.33	1.62167	0.396994	-0.070252	0.467246
10.34	1.62979	0.397958	-0.070557	0.468515
10.35	1.63742	0.399083	-0.070985	0.470068
10.36	1.64065	0.400123	-0.071537	0.47166
10.37	1.6472	0.401028	-0.072064	0.473092
10.38	1.6562	0.401935	-0.072491	0.474426
10.39	1.66058	0.403006	-0.072898	0.475904
10.4	1.66887	0.404135	-0.073367	0.477502
10.41	1.67857	0.405096	-0.073863	0.478959
10.42	1.67403	0.40607	-0.074263	0.480333
10.43	1.67051	0.407046	-0.074563	0.481609
10.44	1.68087	0.407918	-0.074846	0.482764
10.45	1.68718	0.408909	-0.075136	0.484045
10.46	1.68716	0.409982	-0.075443	0.485425
10.47	1.69756	0.410885	-0.075852	0.486737
10.48	1.71186	0.41189	-0.076406	0.488296
10.49	1.71901	0.412983	-0.077032	0.490015
10.5	1.71948	0.413935	-0.077687	0.491622
10.51	1.71763	0.414976	-0.078358	0.493334
10.52	1.7216	0.416019	-0.078907	0.494926
10.53	1.73158	0.417016	-0.07931	0.496326
10.54	1.74249	0.418057	-0.079709	0.497766
10.55	1.7502	0.419003	-0.08014	0.499143
10.56	1.7543	0.419918	-0.080545	0.500463
10.57	1.75846	0.420925	-0.080931	0.501856
10.58	1.76146	0.421974	-0.081321	0.503295
10.59	1.76412	0.423029	-0.081709	0.504738
10.6	1.77427	0.42407	-0.082091	0.506161
10.61	1.78377	0.4251	-0.082456	0.507556
10.62	1.78427	0.426127	-0.082796	0.508923
10.63	1.78725	0.427097	-0.083115	0.510212
10.64	1.79445	0.42811	-0.083464	0.511574
10.65	1.79827	0.429154	-0.083897	0.513051
10.66	1.79853	0.430157	-0.084385	0.514542
10.67	1.80084	0.431212	-0.084853	0.516065
10.68	1.80787	0.432142	-0.08525	0.517392
10.69	1.8163	0.433064	-0.08563	0.518694
10.7	1.82162	0.434135	-0.086034	0.520169
10.71	1.82617	0.435089	-0.086375	0.521464
10.72	1.8342	0.435948	-0.086704	0.522652
10.73	1.83707	0.436979	-0.087166	0.524145
10.74	1.83619	0.438007	-0.087688	0.525695
10.75	1.84075	0.438926	-0.088201	0.527127
10.76	1.8464	0.439943	-0.088742	0.528685
10.77	1.85023	0.441018	-0.089234	0.530252
10.78	1.85583	0.442007	-0.089637	0.531644
10.79	1.86194	0.442939	-0.090039	0.532978
10.8	1.86744	0.443947	-0.090432	0.534379
10.81	1.87422	0.444923	-0.090809	0.535732
10.82	1.88315	0.44592	-0.091235	0.537155
10.83	1.89329	0.447062	-0.091677	0.538739
10.84	1.89936	0.447953	-0.092072	0.540025
10.85	1.90054	0.44879	-0.092397	0.541187
10.86	1.90328	0.449963	-0.092658	0.542621
10.87	1.91211	0.450959	-0.092886	0.543845
10.88	1.91834	0.451882	-0.093096	0.544978
10.89	1.92232	0.453099	-0.093283	0.546382
10.9	1.93477	0.45413	-0.09346	0.54759
10.91	1.94586	0.454941	-0.093677	0.548618
10.92	1.94861	0.456047	-0.093933	0.54998
10.93	1.95078	0.457203	-0.094223	0.551426
10.94	1.95509	0.458049	-0.094573	0.552622
10.95	1.96088	0.459074	-0.09495	0.554024
10.96	1.96895	0.460292	-0.095351	0.555643
10.97	1.97511	0.461242	-0.095819	0.557061
10.98	1.97671	0.462182	-0.09627	0.558452
10.99	1.98366	0.463288	-0.096639	0.559927
11	1.99485	0.464372	-0.096962	0.561334
11.01	2.00053	0.465313	-0.097315	0.562628
11.02	2.00856	0.466281	-0.097737	0.564018
11.03	2.01652	0.467368	-0.098209	0.565577
11.04	2.01554	0.468357	-0.098691	0.567048
11.05	2.01797	0.469312	-0.099106	0.568418
11.06	2.02982	0.470319	-0.099509	0.569828
11.07	2.03764	0.471363	-0.100006	0.571369
11.08	2.038	0.472425	-0.100548	0.572973
11.09	2.04297	0.473378	-0.101043	0.574421
11.1	2.05077	0.474261	-0.10147	0.575731
11.11	2.05372	0.475167	-0.101818	0.576985
11.12	2.05214	0.476212	-0.102105	0.578317
11.13	2.05204	0.477183	-0.102398	0.579581
11.14	2.05572	0.478107	-0.102765	0.580872
11.15	2.06293	0.479153	-0.103267	0.58242
11.16	2.07166	0.480055	-0.103887	0.583942
11.17	2.08038	0.480956	-0.104484	0.58544
11.18	2.08558	0.482108	-0.104949	0.587057
11.19	2.08812	0.483187	-0.105367	0.588554
11.2	2.09434	0.48409	-0.105796	0.589886
11.21	2.10463	0.485089	-0.106225	0.591314
11.22	2.10706	0.486202	-0.106713	0.592915
11.23	2.10428	0.487189	-0.107228	0.594417
11.24	2.10861	0.488156	-0.107669	0.595825
11.25	2.11519	0.489227	-0.108039	0.597266
11.26	2.1203	0.490268	-0.108407	0.598675
11.27	2.12615	0.491192	-0.10878	0.599972
11.28	2.13351	0.492108	-0.109168	0.601276
11.29	2.1372	0.493202	-0.109674	0.602876
11.3	2.14134	0.494315	-0.110276	0.604591
11.31	2.14924	0.495317	-0.110783	0.6061
11.32	2.15508	0.496367	-0.111155	0.607522
11.33	2.16138	0.497389	-0.111516	0.608905
11.34	2.17128	0.498384	-0.111906	0.61029
11.35	2.17644	0.499415	-0.112271	0.611686
11.36	2.17591	0.500356	-0.112613	0.612969
11.37	2.17994	0.501339	-0.112987	0.614326
11.38	2.18558	0.502441	-0.11336	0.615801
11.39	2.1905	0.503488	-0.113733	0.617221
11.4	2.20016	0.504396	-0.114194	0.61859
11.41	2.20961	0.505355	-0.114694	0.620049
11.42	2.21474	0.506424	-0.115113	0.621537
11.43	2.22345	0.507509	-0.115464	0.622973
11.44	2.23081	0.508497	-0.115817	0.624314
11.45	2.2292	0.509448	-0.116164	0.625612
11.46	2.23038	0.510505	-0.116446	0.626951
11.47	2.24181	0.511538	-0.116668	0.628206
11.48	2.24902	0.512527	-0.116884	0.629411
11.49	2.2507	0.513513	-0.117156	0.630669
11.5	2.25751	0.514446	-0.117509	0.631955
11.51	2.26373	0.515394	-0.117882	0.633276
11.52	2.26793	0.516311	-0.11831	0.634621
11.53	2.27398	0.517329	-0.118878	0.636207
11.54	2.28046	0.518424	-0.119503	0.637927
11.55	2.28654	0.519423	-0.120009	0.639432
11.56	2.29327	0.520364	-0.120385	0.640749
11.57	2.30348	0.52128	-0.120716	0.641996
11.58	2.31428	0.522315	-0.121048	0.643363
11.59	2.32003	0.523408	-0.121476	0.644884
11.6	2.32185	0.524335	-0.122017	0.646352
11.61	2.32386	0.525222	-0.122484	0.647706
11.62	2.32856	0.526254	-0.122812	0.649066
11.63	2.33527	0.527345	-0.123126	0.650471
11.64	2.34531	0.528356	-0.123479	0.651835
11.65	2.35702	0.529398	-0.123932	0.65333
11.66	2.35986	0.530402	-0.12453	0.654932
11.67	2.3559	0.531312	-0.125179	0.656491
11.68	2.36322	0.532291	-0.125726	0.658017
11.69	2.37577	0.533307	-0.126107	0.659414
11.7	2.3782	0.53437	-0.126423	0.660793
11.71	2.37748	0.535463	-0.126761	0.662224
11.72	2.3798	0.536381	-0.127092	0.663473
11.73	2.38273	0.537261	-0.127464	0.664725
11.74	2.38473	0.538363	-0.127933	0.666296
11.75	2.38542	0.539388	-0.128438	0.667826
11.76	2.38935	0.540294	-0.129	0.669294
11.77	2.40029	0.541372	-0.129632	0.671004
11.78	2.40731	0.542338	-0.130191	0.672529
11.79	2.40984	0.543204	-0.130639	0.673843
11.8	2.41866	0.544272	-0.131065	0.675337
11.81	2.42796	0.545336	-0.131509	0.676845
11.82	2.436	0.546259	-0.131962	0.678221
11.83	2.44288	0.547274	-0.132454	0.679728
11.84	2.44546	0.548353	-0.133034	0.681387
11.85	2.44924	0.549289	-0.133693	0.682982
11.86	2.45645	0.55025	-0.134346	0.684596
11.87	2.45706	0.551229	-0.134938	0.686167
11.88	2.45517	0.552131	-0.135521	0.687652
11.89	2.46511	0.553175	-0.136099	0.689274
11.9	2.47658	0.554208	-0.136548	0.690756
11.91	2.48062	0.55512	-0.136791	0.691911
11.92	2.48368	0.556216	-0.136996	0.693212
11.93	2.4891	0.557351	-0.137281	0.694632
11.94	2.49856	0.558274	-0.1376	0.695874
11.95	2.50642	0.559248	-0.138032	0.69728
11.96	2.50962	0.560334	-0.138701	0.699035
11.97	2.51858	0.561333	-0.139539	0.700872
11.98	2.53037	0.562302	-0.140342	0.702644
11.99	2.53805	0.563393	-0.14096	0.704353
12	2.54743	0.564516	-0.141387	0.705903
12.01	2.55295	0.565439	-0.141682	0.707121
12.02	2.55364	0.566308	-0.141853	0.708161
12.03	2.56002	0.567411	-0.141928	0.709339
12.04	2.56327	0.568491	-0.14199	0.710481
12.05	2.5614	0.56947	-0.142125	0.711595
12.06	2.56878	0.570471	-0.142416	0.712887
12.07	2.57961	0.571417	-0.142891	0.714308
12.08	2.5902	0.572478	-0.143421	0.715899
12.09	2.60174	0.57351	-0.143917	0.717427
12.1	2.60883	0.574373	-0.14454	0.718913
12.11	2.61042	0.575387	-0.145383	0.72077
12.12	2.61	0.57641	-0.146179	0.722589
12.13	2.61542	0.577303	-0.146692	0.723995
12.14	2.62405	0.578324	-0.146936	0.72526
12.15	2.62995	0.579411	-0.147021	0.726432
12.16	2.63247	0.58035	-0.147124	0.727474
12.17	2.63524	0.581375	-0.147434	0.728809
12.18	2.64261	0.582435	-0.14805	0.730485
12.19	2.65217	0.583321	-0.148873	0.732194
12.2	2.65871	0.584335	-0.149561	0.733896
12.21	2.66056	0.585366	-0.150011	0.735377
12.22	2.66615	0.586231	-0.150562	0.736793
12.23	2.67742	0.587295	-0.151229	0.738524
12.24	2.6841	0.588521	-0.151608	0.740129
12.25	2.68701	0.58955	-0.15166	0.74121
12.26	2.68886	0.590425	-0.151698	0.742123
12.27	2.69003	0.591424	-0.151859	0.743283
12.28	2.69286	0.592505	-0.152279	0.744784
12.29	2.69802	0.593548	-0.153044	0.746592
12.3	2.70611	0.594627	-0.153653	0.74828
12.31	2.71391	0.595642	-0.153808	0.74945
12.32	2.72004	0.596469	-0.154012	0.750481
12.33	2.72898	0.597383	-0.154851	0.752234
12.34	2.73605	0.59846	-0.156308	0.754768
12.35	2.73792	0.599411	-0.157434	0.756845
12.36	2.74262	0.600396	-0.157582	0.757978
12.37	2.75066	0.601482	-0.157431	0.758913
12.38	2.75469	0.602418	-0.157522	0.75994
12.39	2.75596	0.603468	-0.157731	0.761199
12.4	2.76308	0.604574	-0.158149	0.762723
12.41	2.77261	0.605451	-0.158626	0.764077
12.42	2.7771	0.606433	-0.158748	0.765181
12.43	2.78302	0.60758	-0.158728	0.766308
12.44	2.79112	0.608508	-0.159041	0.767549
12.45	2.78979	0.609399	-0.160013	0.769412
12.46	2.79378	0.610427	-0.161285	0.771712
12.47	2.80963	0.611377	-0.161829	0.773206
12.48	2.81809	0.612313	-0.161719	0.774032
12.49	2.82215	0.613319	-0.161731	0.77505
12.5	2.82839	0.614264	-0.161876	0.77614
12.51	2.82962	0.615313	-0.162153	0.777466
12.52	2.83359	0.616418	-0.162759	0.779177
12.53	2.84508	0.617364	-0.163251	0.780615
12.54	2.85368	0.618261	-0.163304	0.781565
12.55	2.85844	0.619247	-0.16333	0.782577
12.56	2.86211	0.620283	-0.163747	0.78403
12.57	2.86449	0.621254	-0.164799	0.786053
12.58	2.86956	0.622187	-0.16605	0.788237
12.59	2.87669	0.623248	-0.166525	0.789773
12.6	2.88596	0.624316	-0.166416	0.790732
12.61	2.89604	0.625333	-0.166471	0.791804
12.62	2.89967	0.626406	-0.166729	0.793135
12.63	2.9071	0.627392	-0.167259	0.794651
12.64	2.9199	0.628281	-0.168088	0.796369
12.65	2.9249	0.629275	-0.168637	0.797912
12.66	2.92589	0.630365	-0.168748	0.799113
12.67	2.93257	0.631452	-0.168904	0.800356
12.68	2.94833	0.632458	-0.169374	0.801832
12.69	2.96218	0.633374	-0.170219	0.803593
12.7	2.95991	0.634433	-0.171155	0.805588
12.71	2.95564	0.635548	-0.171685	0.807233
12.72	2.96406	0.636496	-0.171807	0.808303
12.73	2.97047	0.637537	-0.171873	0.80941
12.74	2.97142	0.638598	-0.17205	0.810648
12.75	2.97546	0.639444	-0.17244	0.811884
12.76	2.97934	0.640373	-0.173126	0.813499
12.77	2.98789	0.641495	-0.173843	0.815338
12.78	2.99993	0.642512	-0.174304	0.816816
12.79	3.00163	0.643413	-0.174599	0.818012
12.8	3.00349	0.644505	-0.17488	0.819385
12.81	3.01848	0.645603	-0.175248	0.820851
12.82	3.02773	0.646522	-0.175796	0.822318
12.83	3.02748	0.647624	-0.176331	0.823955
12.84	3.03425	0.648665	-0.176621	0.825286
12.85	3.04151	0.649495	-0.176774	0.826269
12.86	3.04479	0.650517	-0.177002	0.827519
12.87	3.04933	0.651592	-0.17739	0.828982
12.88	3.05345	0.65246	-0.17804	0.8305
12.89	3.05997	0.653317	-0.17887	0.832187
12.9	3.06697	0.654397	-0.179475	0.833872
12.91	3.07196	0.655494	-0.179739	0.835233
12.92	3.08127	0.656408	-0.179947	0.836355
12.93	3.08591	0.657348	-0.180248	0.837596
12.94	3.08342	0.658385	-0.180622	0.839007
12.95	3.0906	0.65941	-0.181033	0.840443
12.96	3.10119	0.660343	-0.181381	0.841724
12.97	3.1026	0.661316	-0.181607	0.842923
12.98	3.10532	0.662395	-0.181847	0.844242
12.99	3.11331	0.663382	-0.182328	0.84571
13	3.11535	0.664357	-0.183164	0.847521
13.01	3.11908	0.66548	-0.18409	0.84957
13.02	3.13598	0.666555	-0.184669	0.851224
13.03	3.14816	0.667455	-0.184912	0.852367
13.04	3.14461	0.668367	-0.185075	0.853442
13.05	3.14587	0.669476	-0.185278	0.854754
13.06	3.1579	0.670615	-0.185637	0.856252
13.07	3.16248	0.671559	-0.186117	0.857676
13.08	3.16232	0.672431	-0.186455	0.858886
13.09	3.16551	0.673486	-0.18662	0.860106
13.1	3.17305	0.674598	-0.186871	0.861469
13.11	3.18734	0.67559	-0.187336	0.862926
13.12	3.19883	0.676611	-0.187976	0.864587
13.13	3.20048	0.677601	-0.188722	0.866323
13.14	3.20472	0.678648	-0.18937	0.868018
13.15	3.20988	0.679793	-0.189763	0.869556
13.16	3.20952	0.680712	-0.190051	0.870763
13.17	3.21443	0.68169	-0.190399	0.872089
13.18	3.22259	0.682821	-0.190735	0.873556
13.19	3.22602	0.683746	-0.190972	0.874718
13.2	3.22946	0.684652	-0.191179	0.875831
13.21	3.23428	0.685642	-0.191394	0.877036
13.22	3.2384	0.6865	-0.191617	0.878117
13.23	3.24492	0.68736	-0.191966	0.879326
13.24	3.25455	0.688407	-0.192545	0.880952
13.25	3.26562	0.689454	-0.193279	0.882733
13.26	3.26958	0.690494	-0.194017	0.884511
13.27	3.26649	0.691599	-0.194618	0.886217
13.28	3.27431	0.692512	-0.19499	0.887502
13.29	3.29038	0.693412	-0.195217	0.888629
13.3	3.30031	0.694457	-0.195457	0.889914
13.31	3.30457	0.695352	-0.195749	0.891101
13.32	3.30637	0.69629	-0.196099	0.892389
13.33	3.30909	0.697358	-0.196481	0.893839
13.34	3.31781	0.698322	-0.196853	0.895175
13.35	3.32622	0.699242	-0.197215	0.896457
13.36	3.32643	0.70025	-0.197636	0.897886
13.37	3.328	0.701274	-0.19821	0.899484
13.38	3.34027	0.702233	-0.198848	0.901081
13.39	3.35191	0.703305	-0.199268	0.902573
13.4	3.35315	0.704468	-0.199424	0.903892
13.41	3.35448	0.705518	-0.199568	0.905086
13.42	3.36125	0.70661	-0.19983	0.90644
13.43	3.36785	0.707684	-0.200161	0.907845
13.44	3.3716	0.708587	-0.200504	0.909091
13.45	3.37598	0.709579	-0.200832	0.910411
13.46	3.38319	0.710662	-0.201123	0.911785
13.47	3.38881	0.711636	-0.201459	0.913095
13.48	3.39222	0.712639	-0.201944	0.914583
13.49	3.39705	0.713756	-0.202488	0.916244
13.5	3.4034	0.714693	-0.202912	0.917605
13.51	3.40853	0.715628	-0.203167	0.918795
13.52	3.41512	0.716791	-0.203401	0.920192
13.53	3.42315	0.717888	-0.203753	0.921641
13.54	3.42724	0.718889	-0.20418	0.923069
13.55	3.43171	0.719935	-0.204558	0.924493
13.56	3.43586	0.720933	-0.204849	0.925782
13.57	3.43836	0.721809	-0.205161	0.92697
13.58	3.44706	0.722667	-0.205576	0.928243
13.59	3.45799	0.723572	-0.205999	0.929571
13.6	3.46217	0.724478	-0.206321	0.930799
13.61	3.46154	0.725556	-0.20654	0.932096
13.62	3.46504	0.726631	-0.206718	0.933349
13.63	3.47409	0.727506	-0.206946	0.934452
13.64	3.48428	0.728463	-0.207266	0.935729
13.65	3.49376	0.729487	-0.207612	0.937099
13.66	3.50141	0.730394	-0.20796	0.938354
13.67	3.50292	0.731357	-0.208303	0.93966
13.68	3.50255	0.732357	-0.208634	0.940991
13.69	3.50835	0.73326	-0.209025	0.942285
13.7	3.51735	0.734245	-0.209419	0.943664
13.71	3.52688	0.735377	-0.209722	0.945099
13.72	3.53512	0.73638	-0.210064	0.946444
13.73	3.54099	0.737308	-0.210543	0.947851
13.74	3.54633	0.738361	-0.211103	0.949464
13.75	3.55535	0.739361	-0.211658	0.951019
13.76	3.56741	0.740234	-0.212142	0.952376
13.77	3.57331	0.741188	-0.212541	0.953729
13.78	3.57493	0.742221	-0.212948	0.955169
13.79	3.58315	0.74327	-0.21354	0.95681
13.8	3.59339	0.744372	-0.21431	0.958682
13.81	3.59297	0.745414	-0.214922	0.960336
13.82	3.59039	0.746406	-0.215278	0.961684
13.83	3.60005	0.747497	-0.215644	0.963141
13.84	3.61095	0.748506	-0.216103	0.964609
13.85	3.61422	0.749536	-0.216555	0.966091
13.86	3.61679	0.750657	-0.216908	0.967565
13.87	3.62584	0.751589	-0.217078	0.968667
13.88	3.63325	0.752496	-0.217151	0.969647
13.89	3.63441	0.753597	-0.217295	0.970892
13.9	3.64443	0.754737	-0.21751	0.972247
13.91	3.65942	0.755798	-0.21777	0.973568
13.92	3.66309	0.756757	-0.218092	0.974849
13.93	3.66055	0.757732	-0.218447	0.976179
13.94	3.66122	0.758712	-0.21887	0.977582
13.95	3.66481	0.759722	-0.219409	0.979131
13.96	3.67116	0.7608	-0.219967	0.980767
13.97	3.67877	0.761807	-0.220345	0.982152
13.98	3.68489	0.762717	-0.22053	0.983247
13.99	3.68839	0.763664	-0.220686	0.98435
14	3.69249	0.764665	-0.220883	0.985548
14.01	3.69973	0.76572	-0.221084	0.986804
14.02	3.70843	0.76674	-0.221325	0.988065
14.03	3.71798	0.767584	-0.221635	0.989219
14.04	3.72913	0.768454	-0.221963	0.990417
14.05	3.73793	0.769544	-0.222364	0.991908
14.06	3.74173	0.770637	-0.222954	0.993591
14.07	3.74152	0.771551	-0.223676	0.995227
14.08	3.74308	0.772554	-0.224252	0.996806
14.09	3.74748	0.773529	-0.224569	0.998098
14.1	3.75269	0.774372	-0.224823	0.999195
14.11	3.76045	0.775456	-0.225131	1.00059
14.12	3.76751	0.776599	-0.225411	1.00201
14.13	3.76995	0.77745	-0.225651	1.0031
14.14	3.77628	0.778384	-0.225857	1.00424
14.15	3.79223	0.779515	-0.226041	1.00556
14.16	3.80398	0.780419	-0.226266	1.00669
14.17	3.80403	0.781384	-0.22655	1.00793
14.18	3.80893	0.782523	-0.226915	1.00944
14.19	3.82097	0.783508	-0.227379	1.01089
14.2	3.82728	0.784493	-0.227853	1.01235
14.21	3.83087	0.785605	-0.228238	1.01384
14.22	3.83834	0.786632	-0.22858	1.01521
14.23	3.8447	0.787529	-0.228968	1.0165
14.24	3.85337	0.788496	-0.229397	1.01789
14.25	3.86748	0.789575	-0.229798	1.01937
14.26	3.87317	0.790631	-0.230095	1.02073
14.27	3.87181	0.791658	-0.23036	1.02202
14.28	3.87594	0.792774	-0.230721	1.0235
14.29	3.88352	0.793774	-0.231156	1.02493
14.3	3.8834	0.794762	-0.23163	1.02639
14.31	3.88362	0.79581	-0.23216	1.02797
14.32	3.89319	0.796739	-0.232766	1.0295
14.33	3.90032	0.797763	-0.233424	1.03119
14.34	3.9016	0.798797	-0.234043	1.03284
14.35	3.91051	0.799675	-0.234583	1.03426
14.36	3.92173	0.800773	-0.235041	1.03581
14.37	3.92158	0.801843	-0.235368	1.03721
14.38	3.92137	0.802638	-0.235615	1.03825
14.39	3.92966	0.803615	-0.235965	1.03958
14.4	3.93691	0.804701	-0.236392	1.04109
14.41	3.94406	0.805629	-0.236769	1.0424
14.42	3.95382	0.806609	-0.2371	1.04371
14.43	3.95747	0.807622	-0.237438	1.04506
14.44	3.95662	0.808518	-0.237903	1.04642
14.45	3.95638	0.809475	-0.238577	1.04805
14.46	3.95866	0.810539	-0.239254	1.04979
14.47	3.96683	0.811544	-0.239743	1.05129
14.48	3.97642	0.812504	-0.240192	1.0527
14.49	3.98275	0.813442	-0.240775	1.05422
14.5	3.98347	0.814364	-0.241476	1.05584
14.51	3.98499	0.815465	-0.242174	1.05764
14.52	3.99258	0.816639	-0.24269	1.05933
14.53	4.00085	0.817543	-0.24293	1.06047
14.54	4.00726	0.818413	-0.243049	1.06146
14.55	4.01	0.819476	-0.243248	1.06272
14.56	4.01022	0.820506	-0.243553	1.06406
14.57	4.01381	0.821556	-0.243873	1.06543
14.58	4.01842	0.822666	-0.244172	1.06684
14.59	4.02341	0.823523	-0.244497	1.06802
14.6	4.02637	0.824384	-0.244907	1.06929
14.61	4.02612	0.825508	-0.245417	1.07092
14.62	4.03293	0.826548	-0.245923	1.07247
14.63	4.04663	0.827556	-0.246299	1.07386
14.64	4.05814	0.828644	-0.246582	1.07523
14.65	4.06045	0.829649	-0.24683	1.07648
14.66	4.05786	0.83067	-0.247063	1.07773
14.67	4.05979	0.831611	-0.247319	1.07893
14.68	4.06536	0.83256	-0.247598	1.08016
14.69	4.07401	0.833592	-0.247879	1.08147
14.7	4.08396	0.834562	-0.248195	1.08276
14.71	4.09258	0.835546	-0.248625	1.08417
14.72	4.10028	0.836617	-0.249173	1.08579
14.73	4.102	0.83764	-0.249792	1.08743
14.74	4.10257	0.838528	-0.250459	1.08899
14.75	4.11064	0.839537	-0.251129	1.09067
14.76	4.1198	0.840625	-0.251746	1.09237
14.77	4.12582	0.841549	-0.252216	1.09376
14.78	4.13721	0.84259	-0.252504	1.09509
14.79	4.14581	0.843664	-0.252713	1.09638
14.8	4.14634	0.8446	-0.252905	1.09751
14.81	4.15742	0.845624	-0.25311	1.09873
14.82	4.17255	0.846718	-0.253388	1.10011
14.83	4.17397	0.847653	-0.25382	1.10147
14.84	4.17258	0.848589	-0.254475	1.10306
14.85	4.17527	0.849676	-0.255257	1.10493
14.86	4.17719	0.850607	-0.255958	1.10657
14.87	4.18703	0.851473	-0.25651	1.10798
14.88	4.19932	0.852536	-0.256933	1.10947
14.89	4.20443	0.853543	-0.257245	1.11079
14.9	4.21404	0.854527	-0.257486	1.11201
14.91	4.22373	0.855682	-0.257669	1.11335
14.92	4.22388	0.856681	-0.257837	1.11452
14.93	4.22597	0.857553	-0.258048	1.1156
14.94	4.23339	0.858624	-0.258272	1.1169
14.95	4.24194	0.859694	-0.258466	1.11816
14.96	4.25112	0.860654	-0.258729	1.11938
14.97	4.25669	0.861758	-0.259183	1.12094
14.98	4.25528	0.862803	-0.25984	1.12264
14.99	4.25488	0.863623	-0.260641	1.12426
15	4.26149	0.864634	-0.261477	1.12611
15.01	4.27101	0.865692	-0.26218	1.12787
15.02	4.27887	0.866618	-0.262709	1.12933
15.03	4.28089	0.867714	-0.263093	1.13081
15.04	4.28329	0.868743	-0.263331	1.13207
15.05	4.29258	0.869612	-0.263478	1.13309
15.06	4.29966	0.870631	-0.263622	1.13425
15.07	4.30168	0.871641	-0.263782	1.13542
15.08	4.30938	0.872491	-0.26395	1.13644
15.09	4.31862	0.87347	-0.264165	1.13763
15.1	4.32337	0.874546	-0.264451	1.139
15.11	4.33024	0.875519	-0.264794	1.14031
15.12	4.33521	0.876577	-0.265209	1.14179
15.13	4.34175	0.877703	-0.265704	1.14341
15.14	4.35372	0.878617	-0.266208	1.14482
15.15	4.35522	0.879521	-0.266649	1.14617
15.16	4.35244	0.880574	-0.267036	1.14761
15.17	4.36189	0.881601	-0.267412	1.14901
15.18	4.37181	0.88257	-0.267762	1.15033
15.19	4.37523	0.883566	-0.268084	1.15165
15.2	4.3822	0.884537	-0.268395	1.15293
15.21	4.39072	0.885539	-0.268688	1.15423
15.22	4.39707	0.886641	-0.268984	1.15563
15.23	4.40297	0.887635	-0.269286	1.15692
15.24	4.41061	0.888545	-0.269605	1.15815
15.25	4.42289	0.889637	-0.270044	1.15968
15.26	4.42993	0.890716	-0.270649	1.16137
15.27	4.42451	0.891568	-0.271304	1.16287
15.28	4.4216	0.892527	-0.27187	1.1644
15.29	4.42655	0.893651	-0.272307	1.16596
15.3	4.43159	0.89458	-0.27265	1.16723
15.31	4.43591	0.895475	-0.272951	1.16843
15.32	4.44432	0.896521	-0.273214	1.16974
15.33	4.45415	0.897476	-0.27342	1.1709
15.34	4.45917	0.898459	-0.273617	1.17208
15.35	4.46409	0.899607	-0.273852	1.17346
15.36	4.47108	0.900601	-0.274148	1.17475
15.37	4.47387	0.90154	-0.274548	1.17609
15.38	4.48102	0.902731	-0.275051	1.17778
15.39	4.49323	0.90375	-0.275695	1.17944
15.4	4.49406	0.904492	-0.27654	1.18103
15.41	4.48938	0.905421	-0.277436	1.18286
15.42	4.49564	0.906527	-0.278144	1.18467
15.43	4.51059	0.907497	-0.278629	1.18613
15.44	4.52065	0.908609	-0.278982	1.18759
15.45	4.52303	0.909773	-0.279218	1.18899
15.46	4.52746	0.910562	-0.279374	1.18994
15.47	4.53637	0.911478	-0.279512	1.19099
15.48	4.54196	0.912686	-0.279625	1.19231
15.49	4.53999	0.91367	-0.279755	1.19342
15.5	4.54108	0.91455	-0.279966	1.19452
15.51	4.54926	0.915593	-0.280325	1.19592
15.52	4.55992	0.916642	-0.28093	1.19757
15.53	4.56676	0.917702	-0.281728	1.19943
15.54	4.56821	0.918686	-0.282467	1.20115
15.55	4.57101	0.919577	-0.283027	1.2026
15.56	4.57537	0.920641	-0.283478	1.20412
15.57	4.58399	0.921729	-0.283846	1.20558
15.58	4.59434	0.922702	-0.284146	1.20685
15.59	4.59793	0.923749	-0.284408	1.20816
15.6	4.59627	0.924752	-0.28462	1.20937
15.61	4.60076	0.925582	-0.284788	1.21037
15.62	4.61486	0.926597	-0.284955	1.21155
15.63	4.62512	0.927819	-0.28516	1.21298
15.64	4.62404	0.928761	-0.285461	1.21422
15.65	4.62477	0.929567	-0.285855	1.21542
15.66	4.63093	0.930615	-0.286297	1.21691
15.67	4.63245	0.931713	-0.286732	1.21845
15.68	4.6363	0.932635	-0.287104	1.21974
15.69	4.64658	0.93365	-0.287428	1.22108
15.7	4.65292	0.934739	-0.287693	1.22243
15.71	4.6594	0.93561	-0.287867	1.22348
15.72	4.66659	0.936535	-0.288026	1.22456
15.73	4.67212	0.937686	-0.288205	1.22589
15.74	4.68288	0.938691	-0.288357	1.22705
15.75	4.69245	0.939616	-0.288518	1.22813
15.76	4.69046	0.94064	-0.288767	1.22941
15.77	4.69045	0.941554	-0.289158	1.23071
15.78	4.69955	0.942463	-0.289675	1.23214
15.79	4.70356	0.943526	-0.290222	1.23375
15.8	4.70579	0.944532	-0.290735	1.23527
15.81	4.71494	0.945528	-0.291209	1.23674
15.82	4.72541	0.946601	-0.291613	1.23821
15.83	4.73074	0.94756	-0.29193	1.23949
15.84	4.73281	0.948517	-0.29217	1.24069
15.85	4.74206	0.949605	-0.292337	1.24194
15.86	4.75308	0.950611	-0.292461	1.24307
15.87	4.75312	0.951602	-0.292592	1.24419
15.88	4.75103	0.952655	-0.292748	1.2454
15.89	4.76016	0.953649	-0.292965	1.24661
15.9	4.77419	0.954756	-0.293365	1.24812
15.91	4.77392	0.955841	-0.294026	1.24987
15.92	4.76899	0.956715	-0.294836	1.25155
15.93	4.77912	0.95762	-0.295564	1.25318
15.94	4.78791	0.958663	-0.296159	1.25482
15.95	4.78806	0.959705	-0.296726	1.25643
15.96	4.79544	0.960718	-0.297287	1.258
15.97	4.80283	0.961806	-0.297756	1.25956
15.98	4.80636	0.96279	-0.2981	1.26089
15.99	4.81545	0.963637	-0.298346	1.26198
16	4.82663	0.964739	-0.298571	1.26331
16.01	4.83495	0.965942	-0.298875	1.26482
16.02	4.83749	0.966905	-0.299234	1.26614
16.03	4.8394	0.967816	-0.299584	1.2674
16.04	4.84888	0.968781	-0.299949	1.26873
16.05	4.8561	0.96975	-0.300373	1.27012
16.06	4.85482	0.970689	-0.300806	1.2715
16.07	4.85736	0.971574	-0.301212	1.27279
16.08	4.86405	0.972585	-0.301598	1.27418
16.09	4.86761	0.973724	-0.301977	1.2757
16.1	4.87176	0.974754	-0.302351	1.27711
16.11	4.87601	0.975713	-0.30267	1.27838
16.12	4.88171	0.976638	-0.30294	1.27958
16.13	4.89287	0.977578	-0.303205	1.28078
16.14	4.9007	0.978587	-0.303447	1.28203
16.15	4.9012	0.979579	-0.303652	1.28323
16.16	4.90117	0.98065	-0.303889	1.28454
16.17	4.90704	0.981697	-0.30422	1.28592
16.18	4.91879	0.982586	-0.30462	1.28721
16.19	4.92735	0.983627	-0.30509	1.28872
16.2	4.92868	0.984663	-0.305664	1.29033
16.21	4.9305	0.985491	-0.306292	1.29178
16.22	4.93677	0.986501	-0.306803	1.2933
16.23	4.94019	0.987592	-0.307118	1.29471
16.24	4.94186	0.988532	-0.307366	1.2959
16.25	4.95169	0.989579	-0.307585	1.29716
16.26	4.96099	0.990657	-0.307742	1.2984
16.27	4.96524	0.991618	-0.30791	1.29953
16.28	4.97385	0.992652	-0.308119	1.30077
16.29	4.98198	0.993662	-0.308321	1.30198
16.3	4.98353	0.994536	-0.308572	1.30311
16.31	4.98191	0.995581	-0.308944	1.30452
16.32	4.98371	0.996626	-0.309391	1.30602
16.33	4.99121	0.997437	-0.309903	1.30734
16.34	5.0025	0.998468	-0.310509	1.30898
16.35	5.00936	0.999832	-0.3111	1.31093
16.36	5.01211	1.00085	-0.311542	1.31239
16.37	5.01766	1.00164	-0.311875	1.31352
16.38	5.02065	1.00281	-0.312157	1.31497
16.39	5.02635	1.00384	-0.312401	1.31624
16.4	5.03568	1.00465	-0.312703	1.31735
16.41	5.03435	1.00582	-0.313045	1.31886
16.42	5.03516	1.00685	-0.313349	1.3202
16.43	5.04627	1.00755	-0.313704	1.32125
16.44	5.05082	1.00861	-0.314153	1.32277
16.45	5.05024	1.0098	-0.314606	1.32441
16.46	5.05769	1.01072	-0.315042	1.32576
16.47	5.0691	1.01172	-0.315434	1.32715
16.48	5.07639	1.01274	-0.315724	1.32846
16.49	5.08429	1.01364	-0.315963	1.32961
16.5	5.0919	1.01462	-0.316217	1.33084
16.51	5.09281	1.01558	-0.31647	1.33205
16.52	5.09555	1.01654	-0.316702	1.33324
16.53	5.10562	1.0176	-0.316917	1.33452
16.54	5.11146	1.01862	-0.317153	1.33577
16.55	5.11797	1.01952	-0.31747	1.33699
16.56	5.12851	1.02058	-0.317925	1.3385
16.57	5.13419	1.02167	-0.318512	1.34018
16.58	5.14048	1.02256	-0.319093	1.34165
16.59	5.14562	1.02353	-0.319525	1.34305
16.6	5.14491	1.02455	-0.319842	1.34439
16.61	5.146	1.0255	-0.320186	1.34569
16.62	5.1544	1.02651	-0.320564	1.34707
16.63	5.1671	1.02751	-0.320878	1.34839
16.64	5.17317	1.02853	-0.32112	1.34965
16.65	5.16899	1.02958	-0.321324	1.3509
16.66	5.16731	1.03062	-0.321532	1.35216
16.67	5.17486	1.03158	-0.321774	1.35335
16.68	5.18037	1.0325	-0.322084	1.35459
16.69	5.18115	1.03357	-0.322435	1.35601
16.7	5.18436	1.03461	-0.322769	1.35738
16.71	5.19131	1.03555	-0.323126	1.35868
16.72	5.1938	1.03667	-0.32355	1.36022
16.73	5.1918	1.03785	-0.324066	1.36192
16.74	5.19799	1.03877	-0.324633	1.3634
16.75	5.20932	1.03965	-0.325124	1.36477
16.76	5.21553	1.04071	-0.325536	1.36625
16.77	5.22032	1.04168	-0.325892	1.36757
16.78	5.22443	1.04265	-0.326186	1.36883
16.79	5.22615	1.04376	-0.326441	1.3702
16.8	5.23523	1.04471	-0.326671	1.37138
16.81	5.24634	1.04571	-0.326893	1.3726
16.82	5.24646	1.04684	-0.32713	1.37397
16.83	5.24945	1.04782	-0.327386	1.37521
16.84	5.26032	1.0488	-0.327667	1.37647
16.85	5.2613	1.04979	-0.327972	1.37777
16.86	5.26042	1.05064	-0.328341	1.37898
16.87	5.26989	1.05152	-0.328751	1.38027
16.88	5.27798	1.05268	-0.329128	1.38181
16.89	5.28208	1.05378	-0.329452	1.38323
16.9	5.28827	1.05464	-0.329724	1.38436
16.91	5.29669	1.05571	-0.329954	1.38566
16.92	5.30116	1.05676	-0.330143	1.3869
16.93	5.30144	1.05766	-0.330317	1.38797
16.94	5.304	1.05869	-0.330531	1.38922
16.95	5.31194	1.05961	-0.330771	1.39038
16.96	5.31886	1.06049	-0.331032	1.39153
16.97	5.32226	1.06155	-0.331341	1.3929
16.98	5.32669	1.06263	-0.331692	1.39432
16.99	5.33329	1.06352	-0.332068	1.39559
17	5.34154	1.0645	-0.332413	1.39691
17.01	5.34768	1.06565	-0.332694	1.39835
17.02	5.35113	1.06664	-0.332932	1.39958
17.03	5.3522	1.06758	-0.333139	1.40072
17.04	5.35363	1.06859	-0.333325	1.40191
17.05	5.35855	1.06958	-0.333525	1.4031
17.06	5.36589	1.07058	-0.333737	1.40432
17.07	5.37462	1.07157	-0.333935	1.40551
17.08	5.3835	1.07257	-0.334182	1.40675
17.09	5.39267	1.07359	-0.334474	1.40806
17.1	5.39831	1.07458	-0.334765	1.40934
17.11	5.39977	1.07562	-0.335155	1.41078
17.12	5.40286	1.07663	-0.335632	1.41226
17.13	5.40879	1.07747	-0.33603	1.4135
17.14	5.41405	1.07841	-0.336323	1.41473
17.15	5.41332	1.07955	-0.336587	1.41614
17.16	5.41159	1.08062	-0.336809	1.41743
17.17	5.42052	1.08155	-0.336984	1.41853
17.18	5.43375	1.08252	-0.337163	1.41968
17.19	5.43956	1.08358	-0.337347	1.42092
17.2	5.44088	1.08468	-0.337506	1.42219
17.21	5.43967	1.08568	-0.337631	1.42331
17.22	5.44216	1.08655	-0.337749	1.4243
17.23	5.45394	1.08755	-0.337906	1.42545
17.24	5.4625	1.08857	-0.33812	1.42669
17.25	5.46399	1.0895	-0.338361	1.42786
17.26	5.46955	1.09049	-0.338575	1.42907
17.27	5.47888	1.09152	-0.338745	1.43026
17.28	5.48418	1.0925	-0.338906	1.4314
17.29	5.4858	1.09349	-0.339062	1.43255
17.3	5.48684	1.09446	-0.339193	1.43365
17.31	5.48869	1.09557	-0.33931	1.43488
17.32	5.49342	1.09671	-0.33943	1.43614
17.33	5.49766	1.09756	-0.33957	1.43713
17.34	5.50335	1.0985	-0.339734	1.43823
17.35	5.51277	1.09974	-0.33995	1.43969
17.36	5.51824	1.10088	-0.340338	1.44121
17.37	5.51676	1.1018	-0.340956	1.44275
17.38	5.51495	1.10274	-0.341672	1.44441
17.39	5.51821	1.10366	-0.34232	1.44598
17.4	5.52292	1.10459	-0.342836	1.44743
17.41	5.52394	1.10567	-0.343238	1.4489
17.42	5.5261	1.10673	-0.343528	1.45026
17.43	5.53217	1.10775	-0.34374	1.45149
17.44	5.53551	1.10884	-0.343924	1.45276
17.45	5.54001	1.1099	-0.344055	1.45396
17.46	5.54795	1.11086	-0.344143	1.455
17.47	5.5478	1.11184	-0.344227	1.45607
17.48	5.54827	1.11285	-0.344312	1.45716
17.49	5.55692	1.11382	-0.344413	1.45824
17.5	5.55929	1.11483	-0.344531	1.45936
17.51	5.55531	1.11583	-0.344657	1.46048
17.52	5.55766	1.11679	-0.34477	1.46156
17.53	5.55999	1.11778	-0.344849	1.46263
17.54	5.56085	1.11879	-0.344907	1.46369
17.55	5.56359	1.11967	-0.344965	1.46463
17.56	5.56604	1.12061	-0.345016	1.46563
17.57	5.57525	1.12173	-0.345047	1.46678
17.58	5.58363	1.12271	-0.345082	1.4678
17.59	5.5853	1.12362	-0.345137	1.46875
17.6	5.58545	1.1247	-0.345194	1.46989
17.61	5.58914	1.12573	-0.345266	1.471
17.62	5.59575	1.12666	-0.345384	1.47204
17.63	5.59457	1.12762	-0.345558	1.47318
17.64	5.59071	1.12856	-0.345799	1.47436
17.65	5.60048	1.12959	-0.346074	1.47566
17.66	5.60984	1.1307	-0.346294	1.47699
17.67	5.60955	1.13158	-0.346447	1.47803
17.68	5.61292	1.13247	-0.34658	1.47905
17.69	5.61614	1.13365	-0.346711	1.48036
17.7	5.61542	1.13468	-0.34682	1.4815
17.71	5.62233	1.13549	-0.346907	1.4824
17.72	5.62901	1.13649	-0.347003	1.48349
17.73	5.62935	1.13756	-0.347107	1.48466
17.74	5.63178	1.13845	-0.347251	1.48571
17.75	5.63633	1.13952	-0.347497	1.48702
17.76	5.64213	1.14067	-0.347803	1.48848
17.77	5.64984	1.14157	-0.34809	1.48966
17.78	5.65347	1.14258	-0.348349	1.49093
17.79	5.65671	1.14376	-0.348615	1.49238
17.8	5.66142	1.14477	-0.348884	1.49365
17.81	5.66551	1.14575	-0.349127	1.49488
17.82	5.67091	1.14678	-0.349308	1.49609
17.83	5.67501	1.14772	-0.349409	1.49713
17.84	5.67453	1.14857	-0.34949	1.49806
17.85	5.67132	1.14958	-0.349573	1.49915
17.86	5.67306	1.15066	-0.349688	1.50035
17.87	5.68337	1.15165	-0.349899	1.50155
17.88	5.69463	1.15272	-0.350127	1.50285
17.89	5.7	1.15369	-0.350289	1.50398
17.9	5.70504	1.15458	-0.350444	1.50503
17.91	5.71137	1.15565	-0.350627	1.50628
17.92	5.7134	1.15666	-0.350874	1.50753
17.93	5.72158	1.15764	-0.351201	1.50884
17.94	5.72972	1.15875	-0.35147	1.51022
17.95	5.72697	1.15972	-0.35159	1.51131
17.96	5.72849	1.16059	-0.351668	1.51226
17.97	5.73777	1.16162	-0.351796	1.51341
17.98	5.74269	1.16262	-0.351942	1.51456
17.99	5.74419	1.16344	-0.352125	1.51556
18	5.74799	1.16441	-0.352362	1.51678
18.01	5.75471	1.16556	-0.352603	1.51816
18.02	5.75964	1.16663	-0.352871	1.51951
18.03	5.75955	1.16769	-0.353232	1.52092
18.04	5.76241	1.16861	-0.353687	1.5223
18.05	5.77077	1.16954	-0.354168	1.5237
18.06	5.77486	1.17062	-0.354528	1.52515
18.07	5.77557	1.17165	-0.354724	1.52637
18.08	5.78399	1.17254	-0.354886	1.52743
18.09	5.79059	1.1734	-0.355061	1.52846
18.1	5.79024	1.17451	-0.355212	1.52972
18.11	5.79673	1.17561	-0.35538	1.53099
18.12	5.80467	1.17652	-0.355582	1.53211
18.13	5.8065	1.17754	-0.355788	1.53333
18.14	5.80842	1.17849	-0.356014	1.5345
18.15	5.81269	1.17941	-0.356316	1.53573
18.16	5.81498	1.18058	-0.356754	1.53733
18.17	5.81864	1.18165	-0.357282	1.53893
18.18	5.82645	1.18258	-0.35776	1.54034
18.19	5.83155	1.18376	-0.358105	1.54186
18.2	5.83486	1.18489	-0.358416	1.54331
18.21	5.84108	1.18585	-0.358766	1.54461
18.22	5.84815	1.18691	-0.359044	1.54596
18.23	5.85079	1.18787	-0.359203	1.54707
18.24	5.85407	1.18874	-0.359344	1.54808
18.25	5.85856	1.1898	-0.359489	1.54929
18.26	5.85494	1.19073	-0.359617	1.55034
18.27	5.85723	1.19163	-0.359771	1.5514
18.28	5.87293	1.19282	-0.359976	1.5528
18.29	5.87685	1.1939	-0.36024	1.55414
18.3	5.86879	1.19476	-0.360548	1.55531
18.31	5.87343	1.19572	-0.360877	1.5566
18.32	5.88522	1.19679	-0.361232	1.55803
18.33	5.89153	1.19768	-0.36157	1.55925
18.34	5.89394	1.19855	-0.361845	1.56039
18.35	5.89794	1.19972	-0.362123	1.56184
18.36	5.90361	1.2008	-0.362418	1.56322
18.37	5.90674	1.20167	-0.362689	1.56436
18.38	5.91057	1.20267	-0.362917	1.56558
18.39	5.91586	1.20364	-0.363093	1.56674
18.4	5.92267	1.20453	-0.363289	1.56781
18.41	5.92919	1.20552	-0.363583	1.5691
18.42	5.93062	1.20647	-0.363981	1.57045
18.43	5.93103	1.2073	-0.364491	1.57179
18.44	5.9329	1.20834	-0.365104	1.57345
18.45	5.93599	1.20943	-0.365688	1.57512
18.46	5.94268	1.21035	-0.366116	1.57646
18.47	5.9476	1.21145	-0.366439	1.57789
18.48	5.95057	1.21256	-0.36666	1.57922
18.49	5.95808	1.21344	-0.366772	1.58021
18.5	5.96332	1.2144	-0.366877	1.58128
18.51	5.96325	1.21539	-0.366999	1.58239
18.52	5.96602	1.21632	-0.367096	1.58342
18.53	5.96907	1.21743	-0.367181	1.58461
18.54	5.97322	1.21858	-0.367307	1.58589
18.55	5.98184	1.21956	-0.367482	1.58704
18.56	5.99092	1.22052	-0.367708	1.58823
18.57	6.00098	1.22154	-0.36804	1.58958
18.58	6.00844	1.22251	-0.368515	1.59102
18.59	6.01065	1.22352	-0.369013	1.59253
18.6	6.01226	1.22464	-0.369396	1.59404
18.61	6.01337	1.22568	-0.369711	1.59539
18.62	6.01881	1.22677	-0.370014	1.59679
18.63	6.02627	1.22792	-0.370263	1.59818
18.64	6.03066	1.22873	-0.370494	1.59922
18.65	6.03525	1.22954	-0.370749	1.60029
18.66	6.03631	1.23073	-0.370992	1.60172
18.67	6.03914	1.23172	-0.371259	1.60297
18.68	6.04481	1.23258	-0.371594	1.60417
18.69	6.045	1.23374	-0.371968	1.60571
18.7	6.04617	1.23479	-0.372386	1.60718
18.71	6.05397	1.23558	-0.372818	1.6084
18.72	6.06467	1.2366	-0.373155	1.60976
18.73	6.06965	1.23766	-0.373387	1.61105
18.74	6.06751	1.23849	-0.373609	1.6121
18.75	6.07038	1.23952	-0.373814	1.61334
18.76	6.07941	1.24067	-0.373947	1.61461
18.77	6.08469	1.24162	-0.374056	1.61568
18.78	6.08633	1.24271	-0.374181	1.61689
18.79	6.08788	1.24371	-0.374298	1.61801
18.8	6.08741	1.24441	-0.374428	1.61884
18.81	6.09076	1.24548	-0.374627	1.62011
18.82	6.09961	1.24671	-0.374903	1.62162
18.83	6.1	1.24756	-0.375185	1.62275
18.84	6.10004	1.24853	-0.375413	1.62394
18.85	6.11018	1.24967	-0.375622	1.62529
18.86	6.11764	1.25062	-0.375872	1.62649
18.87	6.11782	1.25168	-0.376127	1.62781
18.88	6.118	1.25287	-0.376334	1.62921
18.89	6.12235	1.25371	-0.376465	1.63018
18.9	6.12848	1.2546	-0.376541	1.63114
18.91	6.13733	1.25589	-0.376614	1.6325
18.92	6.14541	1.25683	-0.376704	1.63353
18.93	6.14607	1.25756	-0.376806	1.63436
18.94	6.14715	1.25874	-0.376911	1.63565
18.95	6.15334	1.25985	-0.377034	1.63688
18.96	6.15407	1.26063	-0.377193	1.63782
18.97	6.14966	1.26166	-0.377386	1.63905
18.98	6.15107	1.26279	-0.377663	1.64045
18.99	6.15733	1.26368	-0.378056	1.64173
19	6.16131	1.26467	-0.378491	1.64317
19.01	6.16642	1.26574	-0.378887	1.64463
19.02	6.17111	1.26669	-0.37925	1.64594
19.03	6.17359	1.26777	-0.379582	1.64735
19.04	6.1796	1.26885	-0.379892	1.64874
19.05	6.18365	1.26969	-0.380213	1.6499
19.06	6.18374	1.27061	-0.380492	1.6511
19.07	6.18719	1.27178	-0.38068	1.65246
19.08	6.1915	1.27274	-0.380841	1.65358
19.09	6.19259	1.2735	-0.381026	1.65453
19.1	6.1993	1.27463	-0.381205	1.65584
19.11	6.21171	1.27575	-0.381374	1.65712
19.12	6.21383	1.27659	-0.381529	1.65812
19.13	6.2081	1.27762	-0.38166	1.65928
19.14	6.21109	1.2786	-0.381792	1.66039
19.15	6.22003	1.2794	-0.381935	1.66134
19.16	6.22277	1.28037	-0.382057	1.66243
19.17	6.22872	1.28143	-0.382163	1.66359
19.18	6.23612	1.28247	-0.382275	1.66475
19.19	6.23417	1.28358	-0.382394	1.66597
19.2	6.23212	1.28453	-0.382522	1.66705
19.21	6.23771	1.28532	-0.382656	1.66798
19.22	6.24653	1.28641	-0.382811	1.66922
19.23	6.25224	1.28752	-0.382988	1.67051
19.24	6.25793	1.2884	-0.383181	1.67158
19.25	6.26447	1.28952	-0.383393	1.67291
19.26	6.27051	1.29065	-0.383591	1.67424
19.27	6.27742	1.29151	-0.383727	1.67524
19.28	6.27772	1.29251	-0.383829	1.67634
19.29	6.274	1.29356	-0.383952	1.67751
19.3	6.27427	1.29437	-0.384074	1.67845
19.31	6.27375	1.2953	-0.384173	1.67947
19.32	6.26951	1.29642	-0.384277	1.6807
19.33	6.26835	1.29744	-0.384398	1.68184
19.34	6.27906	1.29858	-0.384541	1.68312
19.35	6.29117	1.29979	-0.384709	1.6845
19.36	6.29454	1.30068	-0.384898	1.68557
19.37	6.29516	1.30158	-0.385088	1.68666
19.38	6.29616	1.30268	-0.385254	1.68794
19.39	6.30002	1.30365	-0.385414	1.68907
19.4	6.30652	1.3047	-0.385602	1.6903
19.41	6.31014	1.30587	-0.385822	1.69169
19.42	6.31212	1.30673	-0.386069	1.6928
19.43	6.31678	1.30762	-0.386345	1.69396
19.44	6.3206	1.30883	-0.386594	1.69543
19.45	6.32369	1.30982	-0.386798	1.69662
19.46	6.32698	1.31068	-0.386984	1.69766
19.47	6.32486	1.3118	-0.387172	1.69897
19.48	6.32697	1.31286	-0.387398	1.70026
19.49	6.33654	1.31374	-0.387645	1.70138
19.5	6.33521	1.31483	-0.387844	1.70267
19.51	6.33089	1.31598	-0.387998	1.70398
19.52	6.33754	1.31684	-0.388179	1.70501
19.53	6.34426	1.31774	-0.388377	1.70612
19.54	6.34846	1.31882	-0.38855	1.70737
19.55	6.3559	1.31973	-0.388726	1.70845
19.56	6.35806	1.32061	-0.388891	1.7095
19.57	6.35933	1.32167	-0.389016	1.71069
19.58	6.36945	1.32256	-0.389148	1.71171
19.59	6.37077	1.32345	-0.389336	1.71279
19.6	6.36629	1.32455	-0.389569	1.71412
19.61	6.37387	1.3255	-0.389832	1.71533
19.62	6.37964	1.32651	-0.390094	1.7166
19.63	6.37959	1.3277	-0.390301	1.718
19.64	6.38412	1.32868	-0.39048	1.71916
19.65	6.38788	1.32956	-0.390685	1.72024
19.66	6.38975	1.33071	-0.390896	1.7216
19.67	6.39696	1.33174	-0.391083	1.72282
19.68	6.40495	1.33249	-0.39123	1.72372
19.69	6.41243	1.33358	-0.391339	1.72492
19.7	6.41649	1.33469	-0.391443	1.72614
19.71	6.41259	1.33548	-0.391555	1.72704
19.72	6.41542	1.33655	-0.391689	1.72824
19.73	6.4266	1.33766	-0.391835	1.7295
19.74	6.43085	1.33849	-0.39197	1.73047
19.75	6.43252	1.33958	-0.392121	1.7317
19.76	6.43602	1.34069	-0.392316	1.73301
19.77	6.43569	1.34162	-0.392548	1.73417
19.78	6.43648	1.34267	-0.392802	1.73547
19.79	6.43811	1.34372	-0.393091	1.73681
19.8	6.43676	1.34463	-0.393375	1.738
19.81	6.43707	1.34573	-0.393593	1.73932
19.82	6.4439	1.34687	-0.393786	1.74066
19.83	6.45336	1.34769	-0.393967	1.74165
19.84	6.45244	1.34855	-0.394103	1.74265
19.85	6.44519	1.34963	-0.394233	1.74387
19.86	6.45046	1.35063	-0.394347	1.74497
19.87	6.46094	1.3516	-0.394429	1.74603
19.88	6.46319	1.35274	-0.394537	1.74727
19.89	6.46753	1.35377	-0.39468	1.74845
19.9	6.47469	1.35468	-0.394814	1.74949
19.91	6.47876	1.35572	-0.394935	1.75066
19.92	6.4809	1.35669	-0.395046	1.75173
19.93	6.48403	1.35752	-0.39515	1.75267
19.94	6.49342	1.35859	-0.395253	1.75385
19.95	6.4992	1.35976	-0.39535	1.75511
19.96	6.49182	1.36074	-0.395448	1.75619
19.97	6.49087	1.36174	-0.395555	1.7573
19.98	6.50127	1.36274	-0.395664	1.7584
[truncated: 10,807 more rows]

## Sheet: M-2-14-4
Time [s]	Load [kN]	LVDT 1 [mm]	LVDT 2 [mm]	Displacement [mm]
0	0	0	0	0
0.01	0	0	0	0
0.02	4e-06	-5e-06	0	-5e-06
0.03	-0.000147	-6.5e-05	-2e-06	-6.3e-05
0.04	-0.002266	-0.000171	-1.1e-05	-0.00016
0.05	-0.006364	-0.00016	-2.8e-05	-0.000132
0.06	-0.006401	-8e-05	-4e-05	-4e-05
0.07	-0.001263	-6.9e-05	-3.4e-05	-3.5e-05
0.08	0.001698	-0.000123	-2.4e-05	-9.9e-05
0.09	0.002232	-0.000214	-2.8e-05	-0.000186
0.1	0.006867	-0.000215	-3e-05	-0.000185
0.11	0.003042	-0.000151	-3.2e-05	-0.000119
0.12	-0.005678	-0.000179	-3.9e-05	-0.00014
0.13	0.001629	-0.000197	-3.3e-05	-0.000164
0.14	0.008254	-0.000178	-2.8e-05	-0.00015
0.15	-0.000138	-0.000223	-3.9e-05	-0.000184
0.16	-0.005415	-0.000211	-3.9e-05	-0.000172
0.17	-0.005835	-0.000175	-2.4e-05	-0.000151
0.18	-0.007308	-0.000152	-2.2e-05	-0.00013
0.19	-0.004673	-0.000108	-2.6e-05	-8.2e-05
0.2	-0.003137	-6e-05	-1.8e-05	-4.2e-05
0.21	-0.002408	-4e-06	-1.4e-05	1e-05
0.22	0.00146	-1.4e-05	-2.2e-05	8e-06
0.23	-0.000293	-0.000106	-2e-05	-8.6e-05
0.24	-0.000721	-0.000112	-2.3e-05	-8.9e-05
0.25	0.004961	-7.3e-05	-2.7e-05	-4.6e-05
0.26	0.00349	-0.00013	-2.3e-05	-0.000107
0.27	-0.001157	-9.6e-05	-2.1e-05	-7.5e-05
0.28	-0.00444	-4.3e-05	-2.6e-05	-1.7e-05
0.29	-0.011297	-0.000134	-2.3e-05	-0.000111
0.3	-0.016612	-0.000114	-1.2e-05	-0.000102
0.31	-0.015039	-4.1e-05	-1.5e-05	-2.6e-05
0.32	-0.009019	-0.000116	-4.3e-05	-7.3e-05
0.33	-0.004105	-0.000184	-5e-05	-0.000134
0.34	0.000277	-0.000165	-2.9e-05	-0.000136
0.35	0.005352	-0.000124	-2e-05	-0.000104
0.36	0.006497	-0.000183	-2.6e-05	-0.000157
0.37	0.002911	-0.000186	-2.8e-05	-0.000158
0.38	-0.002571	-9.8e-05	-3.4e-05	-6.4e-05
0.39	-0.003482	-0.000149	-5e-05	-9.9e-05
0.4	-0.00149	-0.000212	-5.3e-05	-0.000159
0.41	-0.006811	-0.000174	-4.2e-05	-0.000132
0.42	-0.011054	-0.000182	-2.5e-05	-0.000157
0.43	-0.006396	-0.000181	-2.5e-05	-0.000156
0.44	-0.003696	-7.5e-05	-3.5e-05	-4e-05
0.45	-0.007536	-1.8e-05	-2.2e-05	4e-06
0.46	-0.008181	-9.5e-05	-1.2e-05	-8.3e-05
0.47	-0.003411	-7.9e-05	-2.5e-05	-5.4e-05
0.48	-0.00304	6.6e-05	-3.7e-05	0.000103
0.49	-0.012698	-2e-06	-4.3e-05	4.1e-05
0.5	-0.016376	-7.3e-05	-4.5e-05	-2.8e-05
0.51	-0.008008	8e-05	-3.7e-05	0.000117
0.52	-0.001185	8.2e-05	-3.2e-05	0.000114
0.53	-0.002681	-4.8e-05	-2.9e-05	-1.9e-05
0.54	-0.008482	-4.7e-05	-3.4e-05	-1.3e-05
0.55	-0.006785	-5.5e-05	-4.2e-05	-1.3e-05
0.56	-0.000213	-6.9e-05	-4.2e-05	-2.7e-05
0.57	-0.002396	-1.9e-05	-3.6e-05	1.7e-05
0.58	-0.008604	6e-06	-2.5e-05	3.1e-05
0.59	-0.008383	-6.8e-05	-6e-06	-6.2e-05
0.6	-0.004332	-9e-05	-4e-06	-8.6e-05
0.61	-0.001061	-4.1e-05	-1.8e-05	-2.3e-05
0.62	-0.000763	-5.9e-05	-3.5e-05	-2.4e-05
0.63	-0.005626	-8e-06	-3.7e-05	2.9e-05
0.64	-0.008545	7e-05	-2.9e-05	9.9e-05
0.65	-0.006914	-3.4e-05	-2.7e-05	-7e-06
0.66	-0.007069	-0.000137	-3.1e-05	-0.000106
0.67	-0.010082	-4.2e-05	-3.5e-05	-7e-06
0.68	-0.012273	1.6e-05	-3.9e-05	5.5e-05
0.69	-0.009903	5.7e-05	-5.4e-05	0.000111
0.7	-0.004889	0.000156	-6e-05	0.000216
0.71	-0.001357	2.5e-05	-4.1e-05	6.6e-05
0.72	0.000565	-0.000113	-3.3e-05	-8e-05
0.73	-0.00077	-3e-05	-3.3e-05	3e-06
0.74	-0.002245	-3e-06	-2.5e-05	2.2e-05
0.75	-0.001571	-6.8e-05	-3e-05	-3.8e-05
0.76	-0.003509	-8.3e-05	-5.1e-05	-3.2e-05
0.77	-0.003764	-6.5e-05	-6e-05	-5e-06
0.78	1e-06	-4.5e-05	-4.1e-05	-4e-06
0.79	0.003369	-3.2e-05	-3e-05	-2e-06
0.8	0.002153	-4e-05	-4.2e-05	2e-06
0.81	-0.001073	-2.6e-05	-5.2e-05	2.6e-05
0.82	0.001055	-7e-05	-4.7e-05	-2.3e-05
0.83	0.002812	-0.00013	-3.7e-05	-9.3e-05
0.84	-0.002406	-2.2e-05	-4.3e-05	2.1e-05
0.85	-0.005458	5.2e-05	-5.7e-05	0.000109
0.86	0.000787	-2.9e-05	-4.8e-05	1.9e-05
0.87	0.003727	-5.9e-05	-2.6e-05	-3.3e-05
0.88	-0.003718	-4.4e-05	-4.2e-05	-2e-06
0.89	-0.009952	-7.5e-05	-5.9e-05	-1.6e-05
0.9	-0.007058	-8.8e-05	-2.9e-05	-5.9e-05
0.91	-0.002939	-5.9e-05	-2e-05	-3.9e-05
0.92	-0.002042	-6.5e-05	-3.5e-05	-3e-05
0.93	-0.003917	-0.000101	-4.3e-05	-5.8e-05
0.94	-0.008446	-7.2e-05	-5.5e-05	-1.7e-05
0.95	-0.009853	-4.4e-05	-4.8e-05	4e-06
0.96	-0.008798	-3.7e-05	-3.6e-05	-1e-06
0.97	-0.011465	7e-06	-4.7e-05	5.4e-05
0.98	-0.012078	-3.6e-05	-5.7e-05	2.1e-05
0.99	-0.007423	-6.2e-05	-3.8e-05	-2.4e-05
1	-0.002027	-5e-06	-2.6e-05	2.1e-05
1.01	0.003667	-4.6e-05	-4.6e-05	2.22045e-16
1.02	0.005855	-0.000136	-4.9e-05	-8.7e-05
1.03	-0.001428	-4e-05	-3.8e-05	-2e-06
1.04	-0.007521	0.000121	-4.6e-05	0.000167
1.05	-0.001423	-3.4e-05	-4.3e-05	9e-06
1.06	0.003459	-0.000147	-3.7e-05	-0.00011
1.07	-0.003032	3.7e-05	-4.2e-05	7.9e-05
1.08	-0.003821	6.1e-05	-4e-05	0.000101
1.09	0.004449	-7.1e-05	-4.3e-05	-2.8e-05
1.1	0.007654	-0.000118	-4.9e-05	-6.9e-05
1.11	0.005329	-6.2e-05	-4.2e-05	-2e-05
1.12	0.005022	-4e-05	-3.6e-05	-4e-06
1.13	0.008047	-4.6e-05	-4.7e-05	1e-06
1.14	0.010083	-1.6e-05	-5.3e-05	3.7e-05
1.15	0.010822	-3.9e-05	-4.3e-05	4e-06
1.16	0.011806	-6.6e-05	-4e-05	-2.6e-05
1.17	0.008315	-3.4e-05	-4.6e-05	1.2e-05
1.18	0.000185	-6.1e-05	-4.1e-05	-2e-05
1.19	0.000307	-0.000126	-3.2e-05	-9.4e-05
1.2	0.00797	-0.000119	-4.2e-05	-7.7e-05
1.21	0.009282	-4.7e-05	-5.1e-05	4e-06
1.22	0.008009	-5.9e-05	-4.3e-05	-1.6e-05
1.23	0.004335	-0.000112	-3.5e-05	-7.7e-05
1.24	-0.004135	-6.2e-05	-3.8e-05	-2.4e-05
1.25	-0.004078	0.000126	-4.8e-05	0.000174
1.26	0.001293	0.000191	-5.8e-05	0.000249
1.27	-0.000149	3.3e-05	-5.5e-05	8.8e-05
1.28	-0.000791	-0.000161	-5.1e-05	-0.00011
1.29	0.002474	-0.000224	-5.9e-05	-0.000165
1.3	-0.004046	-0.000114	-5.4e-05	-6e-05
1.31	-0.011543	2.6e-05	-1.8e-05	4.4e-05
1.32	-0.002698	-4.5e-05	-2e-05	-2.5e-05
1.33	0.006037	-0.000141	-5.5e-05	-8.6e-05
1.34	0.000411	-0.000135	-5.2e-05	-8.3e-05
1.35	-0.001787	-0.000132	-4.3e-05	-8.9e-05
1.36	0.001571	-6.3e-05	-6.1e-05	-2e-06
1.37	-0.006243	2e-06	-5.5e-05	5.7e-05
1.38	-0.01004	-6.2e-05	-4.1e-05	-2.1e-05
1.39	0.000787	-6.4e-05	-4.9e-05	-1.5e-05
1.4	0.006432	3.7e-05	-4.7e-05	8.4e-05
1.41	0.006432	0.000122	-3.8e-05	0.00016
1.42	0.012452	1.1e-05	-2.9e-05	4e-05
1.43	0.015768	-0.000171	-2.6e-05	-0.000145
1.44	0.011055	-0.000141	-4.2e-05	-9.9e-05
1.45	0.010539	-1.1e-05	-5.8e-05	4.7e-05
1.46	0.013413	1.9e-05	-4.8e-05	6.7e-05
1.47	0.01053	-0.0001	-5e-05	-5e-05
1.48	0.008571	-0.000171	-5.4e-05	-0.000117
1.49	0.007026	-8.2e-05	-4.3e-05	-3.9e-05
1.5	0.002932	-1e-06	-5.5e-05	5.4e-05
1.51	0.005694	-6.7e-05	-6.8e-05	1e-06
1.52	0.015881	-6.4e-05	-4.8e-05	-1.6e-05
1.53	0.020042	6.7e-05	-4.2e-05	0.000109
1.54	0.012635	-3.3e-05	-5.5e-05	2.2e-05
1.55	0.007868	-0.000138	-4.5e-05	-9.3e-05
1.56	0.010585	-3.7e-05	-3.4e-05	-3e-06
1.57	0.010692	-3e-05	-3.3e-05	3e-06
1.58	0.004807	-5.9e-05	-3.3e-05	-2.6e-05
1.59	-0.003623	-6.4e-05	-4e-05	-2.4e-05
1.6	-0.006423	-0.000155	-2.8e-05	-0.000127
1.61	-0.000251	-0.000158	-2.2e-05	-0.000136
1.62	0.003486	-5.3e-05	-5.3e-05	2.22045e-16
1.63	-0.000102	6.1e-05	-7.1e-05	0.000132
1.64	-0.004883	5.8e-05	-6.8e-05	0.000126
1.65	-0.00609	-8e-05	-5.6e-05	-2.4e-05
1.66	-0.004805	-0.000155	-3.7e-05	-0.000118
1.67	0.001171	-4e-05	-4.3e-05	3e-06
1.68	0.009836	7e-05	-5.8e-05	0.000128
1.69	0.003434	3.5e-05	-4.7e-05	8.2e-05
1.7	-0.007182	0	-3e-05	3e-05
1.71	-0.007844	2.1e-05	-4.9e-05	7e-05
1.72	-0.008306	-1.4e-05	-7e-05	5.6e-05
1.73	-0.008174	-3.8e-05	-6.2e-05	2.4e-05
1.74	-0.005483	-6.6e-05	-5.8e-05	-8e-06
1.75	-0.006013	-0.000134	-5.5e-05	-7.9e-05
1.76	-0.005324	-0.000159	-4.8e-05	-0.000111
1.77	-0.00084	-0.000111	-5.3e-05	-5.8e-05
1.78	-0.003848	-6.8e-05	-4.2e-05	-2.6e-05
1.79	-0.007675	-0.000111	-2.5e-05	-8.6e-05
1.8	-0.005227	-9.2e-05	-5.1e-05	-4.1e-05
1.81	-0.006442	-4.2e-05	-8e-05	3.8e-05
1.82	-0.006816	-7.7e-05	-5e-05	-2.7e-05
1.83	-0.001923	-0.000119	-3.3e-05	-8.6e-05
1.84	-0.000983	-5.4e-05	-6.8e-05	1.4e-05
1.85	-0.005235	4.4e-05	-6.8e-05	0.000112
1.86	-0.008608	2e-05	-4e-05	6e-05
1.87	-0.009222	-4.3e-05	-5.4e-05	1.1e-05
1.88	-0.010115	-8.6e-05	-7.4e-05	-1.2e-05
1.89	-0.009857	-8.1e-05	-5.5e-05	-2.6e-05
1.9	-0.003828	-5.9e-05	-3.7e-05	-2.2e-05
1.91	-0.001905	-8.5e-05	-4.4e-05	-4.1e-05
1.92	-0.002412	-9.2e-05	-6e-05	-3.2e-05
1.93	0.00411	-8.5e-05	-6.8e-05	-1.7e-05
1.94	0.007326	-0.000136	-5.8e-05	-7.8e-05
1.95	0.004682	-0.000141	-4.7e-05	-9.4e-05
1.96	-0.000137	-6.4e-05	-6.1e-05	-3e-06
1.97	-0.003398	2.6e-05	-7.8e-05	0.000104
1.98	0.000466	2.5e-05	-5.9e-05	8.4e-05
1.99	-0.00032	-8.9e-05	-4.1e-05	-4.8e-05
2	-0.010325	-0.000194	-5.6e-05	-0.000138
2.01	-0.010229	-0.000225	-5.9e-05	-0.000166
2.02	-0.006335	-0.000101	-4.7e-05	-5.4e-05
2.03	-0.009564	2e-05	-5.3e-05	7.3e-05
2.04	-0.006267	-7.4e-05	-6.6e-05	-8e-06
2.05	-0.00312	-0.000173	-5.3e-05	-0.00012
2.06	-0.010214	-6.2e-05	-5.3e-05	-9e-06
2.07	-0.015696	8e-06	-7.8e-05	8.6e-05
2.08	-0.011692	-6.2e-05	-6.6e-05	4e-06
2.09	-0.002668	-0.000105	-4.3e-05	-6.2e-05
2.1	-0.00553	-8.6e-05	-4.9e-05	-3.7e-05
2.11	-0.015415	1e-06	-4.5e-05	4.6e-05
2.12	-0.01131	-2e-06	-4e-05	3.8e-05
2.13	-0.006225	-5.2e-05	-5.8e-05	6e-06
2.14	-0.011137	-2.8e-05	-6.7e-05	3.9e-05
2.15	-0.008965	-5e-06	-7e-05	6.5e-05
2.16	-0.001561	-9.7e-05	-7.7e-05	-2e-05
2.17	-0.002712	-0.000149	-6.9e-05	-8e-05
2.18	-0.008969	-3.2e-05	-6.1e-05	2.9e-05
2.19	-0.00944	5.7e-05	-7.2e-05	0.000129
2.2	-0.011009	2.1e-05	-7.5e-05	9.6e-05
2.21	-0.016181	-6.3e-05	-6.1e-05	-2e-06
2.22	-0.011597	-4.1e-05	-6e-05	1.9e-05
2.23	-0.00282	3.7e-05	-6.4e-05	0.000101
2.24	-0.000947	-5.1e-05	-6.8e-05	1.7e-05
2.25	-0.001063	-0.00018	-7.1e-05	-0.000109
2.26	-0.002279	-0.000156	-5.4e-05	-0.000102
2.27	-0.004814	-0.000131	-4.1e-05	-9e-05
2.28	-0.007531	-0.000101	-6.2e-05	-3.9e-05
2.29	-0.011857	-3.6e-05	-7.2e-05	3.6e-05
2.3	-0.016538	-0.000112	-5.2e-05	-6e-05
2.31	-0.014558	-0.000116	-4.6e-05	-7e-05
2.32	-0.007005	5.4e-05	-5.6e-05	0.00011
2.33	-0.009461	5e-06	-6.3e-05	6.8e-05
2.34	-0.018049	-7.5e-05	-6.5e-05	-1e-05
2.35	-0.011123	5.6e-05	-5.4e-05	0.00011
2.36	-0.001964	1.8e-05	-4.7e-05	6.5e-05
2.37	-0.006405	-0.000114	-5.3e-05	-6.1e-05
2.38	-0.01101	-1.8e-05	-5.9e-05	4.1e-05
2.39	-0.011434	6.3e-05	-6.5e-05	0.000128
2.4	-0.011471	-4.3e-05	-7.7e-05	3.4e-05
2.41	-0.009115	-0.000125	-7e-05	-5.5e-05
2.42	-0.007	-0.000176	-4.1e-05	-0.000135
2.43	-0.006938	-0.000135	-4e-05	-9.5e-05
2.44	-0.00488	-3e-05	-5.9e-05	2.9e-05
2.45	-0.010975	-1.9e-05	-6.4e-05	4.5e-05
2.46	-0.01764	-1.3e-05	-4.1e-05	2.8e-05
2.47	-0.00903	-1.1e-05	-4.1e-05	3e-05
2.48	-0.004354	-4.3e-05	-6.7e-05	2.4e-05
2.49	-0.008912	-7.6e-05	-6.2e-05	-1.4e-05
2.5	-0.006324	-9.1e-05	-5.1e-05	-4e-05
2.51	-0.003439	-0.000114	-5.7e-05	-5.7e-05
2.52	-0.006513	-0.00017	-6.4e-05	-0.000106
2.53	-0.005334	-9.7e-05	-6.5e-05	-3.2e-05
2.54	-0.000458	4.8e-05	-6.1e-05	0.000109
2.55	-0.003062	4.2e-05	-6.3e-05	0.000105
2.56	-0.009239	-8.4e-05	-6.6e-05	-1.8e-05
2.57	-0.009071	-0.0001	-5.7e-05	-4.3e-05
2.58	-0.003824	-4.7e-05	-5.9e-05	1.2e-05
2.59	-0.003294	-5.2e-05	-7.6e-05	2.4e-05
2.6	-0.00823	-0.000125	-7e-05	-5.5e-05
2.61	-0.009702	-0.000209	-5.7e-05	-0.000152
2.62	-0.004048	-0.000113	-5.7e-05	-5.6e-05
2.63	-0.002614	5.2e-05	-6e-05	0.000112
2.64	-0.009031	-4.5e-05	-7e-05	2.5e-05
2.65	-0.012691	-8.5e-05	-7.3e-05	-1.2e-05
2.66	-0.013884	1.9e-05	-6.7e-05	8.6e-05
2.67	-0.011392	-6.4e-05	-5e-05	-1.4e-05
2.68	-0.008486	-0.000137	-4.1e-05	-9.6e-05
2.69	-0.008275	-4e-05	-6.7e-05	2.7e-05
2.7	-0.005599	-2.7e-05	-8.2e-05	5.5e-05
2.71	-0.005377	-5.8e-05	-7e-05	1.2e-05
2.72	-0.009354	5.6e-05	-7.8e-05	0.000134
2.73	-0.011179	4.4e-05	-8.7e-05	0.000131
2.74	-0.01357	-9.7e-05	-6.5e-05	-3.2e-05
2.75	-0.017035	-7.1e-05	-5.2e-05	-1.9e-05
2.76	-0.015815	-5.4e-05	-6.5e-05	1.1e-05
2.77	-0.012294	-9e-05	-6.3e-05	-2.7e-05
2.78	-0.010777	-9.4e-05	-5.8e-05	-3.6e-05
2.79	-0.012118	-0.000125	-7.8e-05	-4.7e-05
2.8	-0.015316	-6.2e-05	-8.4e-05	2.2e-05
2.81	-0.018703	-5.3e-05	-5.3e-05	2.22045e-16
2.82	-0.019221	-0.00011	-4.3e-05	-6.7e-05
2.83	-0.019141	-9e-05	-7e-05	-2e-05
2.84	-0.020967	-0.000108	-7.2e-05	-3.6e-05
2.85	-0.018861	-8e-05	-5.4e-05	-2.6e-05
2.86	-0.014511	2.3e-05	-6.5e-05	8.8e-05
2.87	-0.014126	1.1e-05	-7.5e-05	8.6e-05
2.88	-0.016524	-9.3e-05	-6.1e-05	-3.2e-05
2.89	-0.018248	-4.4e-05	-6e-05	1.6e-05
2.9	-0.018007	5.5e-05	-7.8e-05	0.000133
2.91	-0.016329	-5e-06	-8.4e-05	7.9e-05
2.92	-0.013533	-2.8e-05	-7.9e-05	5.1e-05
2.93	-0.013167	-5.1e-05	-7.3e-05	2.2e-05
2.94	-0.021784	-0.00017	-8e-05	-9e-05
2.95	-0.030974	-0.000133	-8.7e-05	-4.6e-05
2.96	-0.028879	-7.6e-05	-7.7e-05	1e-06
2.97	-0.026277	-0.000191	-7.1e-05	-0.00012
2.98	-0.024266	-0.000144	-6.9e-05	-7.5e-05
2.99	-0.016454	-2.3e-05	-7.7e-05	5.4e-05
3	-0.017106	-0.000136	-8.6e-05	-5e-05
3.01	-0.025249	-0.000152	-7.7e-05	-7.5e-05
3.02	-0.025993	2.2e-05	-7.3e-05	9.5e-05
3.03	-0.019572	-1.2e-05	-8.1e-05	6.9e-05
3.04	-0.014077	-0.000173	-9e-05	-8.3e-05
3.05	-0.016187	-0.000162	-9.1e-05	-7.1e-05
3.06	-0.019835	-9.1e-05	-7.4e-05	-1.7e-05
3.07	-0.017875	-8.8e-05	-6.8e-05	-2e-05
3.08	-0.016307	-9.8e-05	-8.2e-05	-1.6e-05
3.09	-0.014583	-3.7e-05	-7.5e-05	3.8e-05
3.1	-0.012573	-5e-06	-6.8e-05	6.3e-05
3.11	-0.013171	-0.000122	-7.4e-05	-4.8e-05
3.12	-0.009032	-0.000148	-6.7e-05	-8.1e-05
3.13	-0.006285	-8.9e-05	-6.6e-05	-2.3e-05
3.14	-0.012443	-0.000183	-7.7e-05	-0.000106
3.15	-0.013033	-0.000214	-7.2e-05	-0.000142
3.16	-0.008519	-0.000107	-6.1e-05	-4.6e-05
3.17	-0.008906	-3.2e-05	-5.7e-05	2.5e-05
3.18	-0.011354	-1.1e-05	-6.3e-05	5.2e-05
3.19	-0.01269	-0.000101	-6.8e-05	-3.3e-05
3.2	-0.016471	-0.000156	-6.9e-05	-8.7e-05
3.21	-0.019754	-3.4e-05	-7.8e-05	4.4e-05
3.22	-0.020201	5e-06	-8.7e-05	9.2e-05
3.23	-0.020614	-7e-05	-8.9e-05	1.9e-05
3.24	-0.013975	-3.6e-05	-8.2e-05	4.6e-05
3.25	-0.009194	-3e-05	-7.1e-05	4.1e-05
3.26	-0.016234	-0.000132	-6.8e-05	-6.4e-05
3.27	-0.018317	-7.8e-05	-7.5e-05	-3e-06
3.28	-0.018726	-4.8e-05	-8.9e-05	4.1e-05
3.29	-0.023452	-0.000144	-8.2e-05	-6.2e-05
3.3	-0.019848	-0.000102	-7e-05	-3.2e-05
3.31	-0.015239	-7.5e-05	-8e-05	5e-06
3.32	-0.018679	-0.000148	-8.7e-05	-6.1e-05
3.33	-0.020322	-0.000151	-7e-05	-8.1e-05
3.34	-0.017535	-9.2e-05	-5.7e-05	-3.5e-05
3.35	-0.013653	-9.2e-05	-6.3e-05	-2.9e-05
3.36	-0.011009	-0.000108	-8.3e-05	-2.5e-05
3.37	-0.008894	-5.8e-05	-9.8e-05	4e-05
3.38	-0.010057	-4e-06	-8.7e-05	8.3e-05
3.39	-0.012575	-1.6e-05	-7.3e-05	5.7e-05
3.4	-0.009277	-0.000102	-8.2e-05	-2e-05
3.41	-0.004801	-0.000145	-8.7e-05	-5.8e-05
3.42	-0.003841	-0.000121	-7e-05	-5.1e-05
3.43	-0.001453	-0.000112	-7.2e-05	-4e-05
3.44	-0.005758	-5.6e-05	-8.8e-05	3.2e-05
3.45	-0.015488	-7.9e-05	-8.7e-05	8e-06
3.46	-0.015887	-0.000156	-7.6e-05	-8e-05
3.47	-0.014466	-9.1e-05	-7e-05	-2.1e-05
3.48	-0.020683	-5e-05	-7.9e-05	2.9e-05
3.49	-0.022609	-7.4e-05	-8.2e-05	8e-06
3.5	-0.019744	-9.5e-05	-7.2e-05	-2.3e-05
3.51	-0.017845	-0.000112	-7.8e-05	-3.4e-05
3.52	-0.014246	-0.00016	-9.1e-05	-6.9e-05
3.53	-0.014249	-0.000145	-9.6e-05	-4.9e-05
3.54	-0.020126	-5.8e-05	-0.000101	4.3e-05
3.55	-0.024928	-4.1e-05	-9.9e-05	5.8e-05
3.56	-0.024298	-2.9e-05	-9.5e-05	6.6e-05
3.57	-0.02214	-4.2e-05	-8.5e-05	4.3e-05
3.58	-0.021247	-0.00011	-7.1e-05	-3.9e-05
3.59	-0.020661	-9e-05	-8.3e-05	-7e-06
3.6	-0.023131	-4e-05	-0.0001	6e-05
3.61	-0.023689	-3e-05	-9e-05	6e-05
3.62	-0.020711	-6.2e-05	-8.9e-05	2.7e-05
3.63	-0.018248	-8e-05	-9e-05	1e-05
3.64	-0.017308	-9.4e-05	-7e-05	-2.4e-05
3.65	-0.018419	-0.000114	-7.1e-05	-4.3e-05
3.66	-0.021893	-5.8e-05	-8.5e-05	2.7e-05
3.67	-0.022197	-8.4e-05	-9.5e-05	1.1e-05
3.68	-0.018209	-0.000205	-9.3e-05	-0.000112
3.69	-0.012629	-0.000194	-7.1e-05	-0.000123
3.7	-0.003299	-6.7e-05	-6.9e-05	2e-06
3.71	-0.004912	-1e-06	-9.3e-05	9.2e-05
3.72	-0.017139	-8e-06	-9.9e-05	9.1e-05
3.73	-0.014176	-7.4e-05	-8.9e-05	1.5e-05
3.74	-0.007683	-9.5e-05	-8.8e-05	-7e-06
3.75	-0.0141	-2e-05	-9.5e-05	7.5e-05
3.76	-0.015307	-5.6e-05	-8.8e-05	3.2e-05
3.77	-0.010937	-0.000136	-8.4e-05	-5.2e-05
3.78	-0.014537	-0.000145	-9.3e-05	-5.2e-05
3.79	-0.016601	-8e-05	-8.6e-05	6e-06
3.8	-0.012118	-3e-06	-8.4e-05	8.1e-05
3.81	-0.013988	-0.000101	-8.8e-05	-1.3e-05
3.82	-0.01752	-0.000139	-8e-05	-5.9e-05
3.83	-0.013417	-5.8e-05	-8.4e-05	2.6e-05
3.84	-0.010811	-0.000111	-8.8e-05	-2.3e-05
3.85	-0.017353	-0.000175	-8.7e-05	-8.8e-05
3.86	-0.022937	-0.000113	-9.5e-05	-1.8e-05
3.87	-0.023451	-5.8e-05	-9.2e-05	3.4e-05
3.88	-0.025366	-0.000156	-8.2e-05	-7.4e-05
3.89	-0.024362	-0.000145	-9.4e-05	-5.1e-05
3.9	-0.02009	-3e-05	-9.5e-05	6.5e-05
3.91	-0.01567	-4.7e-05	-7.7e-05	3e-05
3.92	-0.012745	-9.9e-05	-8.5e-05	-1.4e-05
3.93	-0.012117	-0.000116	-8.9e-05	-2.7e-05
3.94	-0.011303	-4.7e-05	-8e-05	3.3e-05
3.95	-0.013672	-1.3e-05	-9.4e-05	8.1e-05
3.96	-0.016759	-5.7e-05	-0.000107	5e-05
3.97	-0.018096	-8.3e-05	-0.0001	1.7e-05
3.98	-0.021247	-0.000165	-9.2e-05	-7.3e-05
3.99	-0.023047	-0.000201	-8.4e-05	-0.000117
4	-0.018263	-5.8e-05	-8.1e-05	2.3e-05
4.01	-0.013837	4.2e-05	-9.8e-05	0.00014
4.02	-0.012713	-6.5e-05	-0.00011	4.5e-05
4.03	-0.0168	-0.000139	-8.9e-05	-5e-05
4.04	-0.024909	-5.2e-05	-7.4e-05	2.2e-05
4.05	-0.023511	-5e-06	-9.5e-05	9e-05
4.06	-0.021027	-3.2e-05	-9.4e-05	6.2e-05
4.07	-0.028859	-0.000101	-6.7e-05	-3.4e-05
4.08	-0.029947	-0.000147	-7e-05	-7.7e-05
4.09	-0.020006	-5.2e-05	-8.5e-05	3.3e-05
4.1	-0.017181	-1.8e-05	-8.6e-05	6.8e-05
4.11	-0.021605	-0.000102	-8.5e-05	-1.7e-05
4.12	-0.021926	-0.00013	-7.5e-05	-5.5e-05
4.13	-0.022948	-0.000109	-8e-05	-2.9e-05
4.14	-0.028504	-0.000111	-0.000104	-7e-06
4.15	-0.029301	-0.000113	-8.8e-05	-2.5e-05
4.16	-0.023665	-6.6e-05	-6.3e-05	-3e-06
4.17	-0.017403	-0.0001	-7.5e-05	-2.5e-05
4.18	-0.013699	-0.000193	-8.5e-05	-0.000108
4.19	-0.014541	-0.000138	-9.2e-05	-4.6e-05
4.2	-0.01919	-2.6e-05	-0.000103	7.7e-05
4.21	-0.019486	-1.4e-05	-9.4e-05	8e-05
4.22	-0.01504	-9.7e-05	-8.7e-05	-1e-05
4.23	-0.012189	-0.00018	-7.7e-05	-0.000103
4.24	-0.011748	-9.6e-05	-7.3e-05	-2.3e-05
4.25	-0.013274	3e-06	-9.6e-05	9.9e-05
4.26	-0.018028	-4.3e-05	-0.000101	5.8e-05
4.27	-0.02296	-0.000181	-7.8e-05	-0.000103
4.28	-0.021793	-0.000176	-8.6e-05	-9e-05
4.29	-0.016646	-4.2e-05	-0.000104	6.2e-05
4.3	-0.014706	-5.7e-05	-8.2e-05	2.5e-05
4.31	-0.021667	-8.3e-05	-6.6e-05	-1.7e-05
4.32	-0.030386	-4.1e-05	-8.4e-05	4.3e-05
4.33	-0.031713	-9.3e-05	-0.000101	8e-06
4.34	-0.028111	-0.000147	-0.000101	-4.6e-05
4.35	-0.024867	-5.7e-05	-9.5e-05	3.8e-05
4.36	-0.020937	-8e-06	-9.7e-05	8.9e-05
4.37	-0.016267	-5.7e-05	-0.000101	4.4e-05
4.38	-0.014626	-1.8e-05	-9.5e-05	7.7e-05
4.39	-0.013569	-2.4e-05	-0.0001	7.6e-05
4.4	-0.013431	-8.3e-05	-0.000108	2.5e-05
4.41	-0.014881	-8.8e-05	-9e-05	2e-06
4.42	-0.01574	-9.1e-05	-7.7e-05	-1.4e-05
4.43	-0.016972	-0.000134	-8.7e-05	-4.7e-05
4.44	-0.018607	-0.000195	-0.000102	-9.3e-05
4.45	-0.014988	-9.3e-05	-0.000102	9e-06
4.46	-0.010135	2.5e-05	-8.8e-05	0.000113
4.47	-0.014747	-8.4e-05	-8.8e-05	4e-06
4.48	-0.019637	-0.000158	-9.9e-05	-5.9e-05
4.49	-0.014286	-0.00015	-9.4e-05	-5.6e-05
4.5	-0.012176	-7.4e-05	-8.9e-05	1.5e-05
4.51	-0.01561	3.7e-05	-9.7e-05	0.000134
4.52	-0.012092	-3.1e-05	-8.8e-05	5.7e-05
4.53	-0.012345	-0.000156	-8.3e-05	-7.3e-05
4.54	-0.018306	-0.000117	-0.000112	-5e-06
4.55	-0.01787	-2.5e-05	-0.000113	8.8e-05
4.56	-0.020317	-8.3e-05	-9.5e-05	1.2e-05
4.57	-0.022444	-0.000188	-0.00011	-7.8e-05
4.58	-0.011143	-0.000138	-0.000111	-2.7e-05
4.59	-0.008049	-0.000122	-9.1e-05	-3.1e-05
4.6	-0.015041	-0.00014	-9.7e-05	-4.3e-05
4.61	-0.013253	-2.1e-05	-0.000121	0.0001
4.62	-0.012316	2.4e-05	-0.000125	0.000149
4.63	-0.017151	-8.4e-05	-0.000122	3.8e-05
4.64	-0.017422	-6.8e-05	-0.00012	5.2e-05
4.65	-0.019567	-3e-06	-9.1e-05	8.8e-05
4.66	-0.02609	-1.9e-05	-3.8e-05	1.9e-05
4.67	-0.022315	-9e-06	-3.2e-05	2.3e-05
4.68	-0.015685	-5.2e-05	-9.3e-05	4.1e-05
4.69	-0.023484	-0.000124	-0.000179	5.5e-05
4.7	-0.029333	-8.7e-05	-0.000237	0.00015
4.71	-0.025989	-6.2e-05	-0.000203	0.000141
4.72	-0.028844	-7.3e-05	-9.6e-05	2.3e-05
4.73	-0.030459	-2e-05	-8e-06	-1.2e-05
4.74	-0.025658	-7.3e-05	-2.8e-05	-4.5e-05
4.75	-0.026006	-0.000132	-0.000139	7e-06
4.76	-0.030668	-7.3e-05	-0.000219	0.000146
4.77	-0.035142	-6.5e-05	-0.0002	0.000135
4.78	-0.032418	-0.00012	-9.1e-05	-2.9e-05
4.79	-0.020166	-9.9e-05	3.2e-05	-0.000131
4.8	-0.016096	-8.1e-05	4e-05	-0.000121
4.81	-0.023395	-0.0001	-8.8e-05	-1.2e-05
4.82	-0.021181	-0.000115	-0.000234	0.000119
4.83	-0.016308	-0.000121	-0.000267	0.000146
4.84	-0.024572	-8.5e-05	-0.000159	7.4e-05
4.85	-0.029643	-4.9e-05	-3.4e-05	-1.5e-05
4.86	-0.021652	-0.000101	-1.2e-05	-8.9e-05
4.87	-0.012586	-0.0001	-8.3e-05	-1.7e-05
4.88	-0.015796	-6e-06	-0.000179	0.000173
4.89	-0.020934	-1.8e-05	-0.000232	0.000214
4.9	-0.018661	-0.000193	-0.000175	-1.8e-05
4.91	-0.019114	-0.000239	-4.9e-05	-0.00019
4.92	-0.020159	-6.4e-05	2.7e-05	-9.1e-05
4.93	-0.015135	-3e-05	-1.5e-05	-1.5e-05
4.94	-0.01562	-0.000148	-0.000147	-1e-06
4.95	-0.023651	-0.00016	-0.000233	7.3e-05
4.96	-0.026194	-9.6e-05	-0.000199	0.000103
4.97	-0.023708	-1.4e-05	-9.7e-05	8.3e-05
4.98	-0.022878	1.7e-05	-1.3e-05	3e-05
4.99	-0.021257	-8.6e-05	-9e-06	-7.7e-05
5	-0.020832	-0.000153	-9.3e-05	-6e-05
5.01	-0.022109	-9.1e-05	-0.000172	8.1e-05
5.02	-0.015496	-3.1e-05	-0.000165	0.000134
5.03	-0.0146	-4.6e-05	-9.3e-05	4.7e-05
5.04	-0.024233	-7.8e-05	-9e-06	-6.9e-05
5.05	-0.023464	-7.9e-05	7e-06	-8.6e-05
5.06	-0.019064	-5.6e-05	-6.9e-05	1.3e-05
5.07	-0.022884	-4e-06	-0.000148	0.000144
5.08	-0.024658	-3.4e-05	-0.000168	0.000134
5.09	-0.025493	-8.3e-05	-0.000122	3.9e-05
5.1	-0.02879	-5.2e-05	-4.8e-05	-4e-06
5.11	-0.027096	-3.9e-05	-4.5e-05	6e-06
5.12	-0.02507	-8.5e-05	-0.000111	2.6e-05
5.13	-0.026794	-8.6e-05	-0.000154	6.8e-05
5.14	-0.027305	-0.000135	-0.000156	2.1e-05
5.15	-0.029162	-0.000248	-0.000122	-0.000126
5.16	-0.031496	-0.000163	-5.1e-05	-0.000112
5.17	-0.030503	1.8e-05	-1.4e-05	3.2e-05
5.18	-0.030154	-1.3e-05	-6.5e-05	5.2e-05
5.19	-0.031172	-0.000158	-0.000144	-1.4e-05
5.2	-0.029846	-0.000165	-0.000168	3e-06
5.21	-0.025817	-0.000114	-0.000127	1.3e-05
5.22	-0.023891	-0.000123	-6e-05	-6.3e-05
5.23	-0.024608	-0.000158	-2.4e-05	-0.000134
5.24	-0.024627	-0.000203	-7e-05	-0.000133
5.25	-0.02088	-0.000211	-0.000167	-4.4e-05
5.26	-0.02116	-0.000147	-0.000204	5.7e-05
5.27	-0.022692	-5.5e-05	-0.000132	7.7e-05
5.28	-0.018581	-6.1e-05	-4e-05	-2.1e-05
5.29	-0.016654	-7.3e-05	-1.8e-05	-5.5e-05
5.3	-0.018723	-6e-05	-5.1e-05	-9e-06
5.31	-0.018874	-0.000215	-0.000109	-0.000106
5.32	-0.015522	-0.000244	-0.000158	-8.6e-05
5.33	-0.016008	-3.8e-05	-0.000143	0.000105
5.34	-0.018316	-7.8e-05	-8.3e-05	5e-06
5.35	-0.015215	-0.000171	-5e-05	-0.000121
5.36	-0.016073	-9.8e-05	-8.2e-05	-1.6e-05
5.37	-0.021043	-7.9e-05	-0.000131	5.2e-05
5.38	-0.026352	-0.000106	-0.000161	5.5e-05
5.39	-0.027998	-0.000175	-0.000156	-1.9e-05
5.4	-0.02357	-0.000202	-9.2e-05	-0.00011
5.41	-0.021088	-7e-05	-3.6e-05	-3.4e-05
5.42	-0.021189	-1.3e-05	-5.9e-05	4.6e-05
5.43	-0.021583	-0.000102	-0.000117	1.5e-05
5.44	-0.02203	-0.000132	-0.000153	2.1e-05
5.45	-0.021278	-0.00011	-0.000141	3.1e-05
5.46	-0.017711	-7.9e-05	-9.3e-05	1.4e-05
5.47	-0.013678	-9.8e-05	-5.1e-05	-4.7e-05
5.48	-0.015978	-0.000151	-4.1e-05	-0.00011
5.49	-0.019587	-7.3e-05	-8.4e-05	1.1e-05
5.5	-0.02424	-5.1e-05	-0.000151	0.0001
5.51	-0.027212	-0.000161	-0.000165	4e-06
5.52	-0.019434	-0.0002	-0.000112	-8.8e-05
5.53	-0.015488	-0.000215	-6.4e-05	-0.000151
5.54	-0.02265	-0.000171	-5.8e-05	-0.000113
5.55	-0.022522	-0.000129	-8.6e-05	-4.3e-05
5.56	-0.020477	-0.000141	-0.000139	-2e-06
5.57	-0.024762	-0.000146	-0.000177	3.1e-05
5.58	-0.020959	-0.000193	-0.000144	-4.9e-05
5.59	-0.016798	-0.00016	-7.4e-05	-8.6e-05
5.6	-0.021281	-0.000101	-4.1e-05	-6e-05
5.61	-0.020734	-0.000146	-7.3e-05	-7.3e-05
5.62	-0.018721	-0.000158	-0.000137	-2.1e-05
5.63	-0.020274	-9.9e-05	-0.000168	6.9e-05
5.64	-0.019855	-8.1e-05	-0.000156	7.5e-05
5.65	-0.022977	-0.000115	-0.000105	-1e-05
5.66	-0.031047	-0.000199	-6.3e-05	-0.000136
5.67	-0.03291	-0.000196	-7.6e-05	-0.00012
5.68	-0.021565	-0.000144	-0.000113	-3.1e-05
5.69	-0.015849	-0.000125	-0.000143	1.8e-05
5.7	-0.023793	-0.000139	-0.000146	7e-06
5.71	-0.020284	-0.000161	-9.9e-05	-6.2e-05
5.72	-0.010197	-0.000181	-5.3e-05	-0.000128
5.73	-0.013396	-0.000212	-7.6e-05	-0.000136
5.74	-0.017545	-9.5e-05	-0.000133	3.8e-05
5.75	-0.012022	1.8e-05	-0.000158	0.000176
5.76	-0.013858	-4.9e-05	-0.000157	0.000108
5.77	-0.021196	-0.000142	-0.000126	-1.6e-05
5.78	-0.017311	-0.000131	-7.1e-05	-6e-05
5.79	-0.008323	-8.8e-05	-6.7e-05	-2.1e-05
5.8	-0.006967	-0.000106	-0.000116	1e-05
5.81	-0.012678	-0.000109	-0.000153	4.4e-05
5.82	-0.017751	-4e-05	-0.000158	0.000118
5.83	-0.016969	-1.6e-05	-0.000136	0.00012
5.84	-0.017312	-5.2e-05	-7.8e-05	2.6e-05
5.85	-0.02065	-8.2e-05	-4.8e-05	-3.4e-05
5.86	-0.019131	-8.8e-05	-0.000101	1.3e-05
5.87	-0.017625	-1.2e-05	-0.00017	0.000158
5.88	-0.017633	4.7e-05	-0.00016	0.000207
5.89	-0.016624	-4.5e-05	-0.000112	6.7e-05
5.9	-0.017229	-0.000133	-8.6e-05	-4.7e-05
5.91	-0.01797	-0.000179	-7.3e-05	-0.000106
5.92	-0.017914	-0.000214	-0.000108	-0.000106
5.93	-0.019384	-7.6e-05	-0.000178	0.000102
5.94	-0.020564	-5.3e-05	-0.000187	0.000134
5.95	-0.019932	-0.000213	-0.000125	-8.8e-05
5.96	-0.019899	-0.000264	-8e-05	-0.000184
5.97	-0.023817	-0.00018	-8e-05	-0.0001
5.98	-0.023188	-6.1e-05	-0.000101	4e-05
5.99	-0.017001	4e-05	-0.000143	0.000183
6	-0.021204	3.5e-05	-0.000172	0.000207
6.01	-0.030199	-8.5e-05	-0.000143	5.8e-05
6.02	-0.025916	-0.000113	-0.000104	-9e-06
6.03	-0.018155	1.8e-05	-9e-05	0.000108
6.04	-0.017923	-4e-06	-0.000102	9.8e-05
6.05	-0.015919	-0.000182	-0.000145	-3.7e-05
6.06	-0.012065	-0.000187	-0.000179	-8e-06
6.07	-0.013405	-0.00015	-0.000161	1.1e-05
6.08	-0.018145	-0.000156	-0.000101	-5.5e-05
6.09	-0.024733	-7.2e-05	-6.8e-05	-4e-06
6.1	-0.029854	-7.6e-05	-0.000101	2.5e-05
6.11	-0.028241	-0.000195	-0.000152	-4.3e-05
6.12	-0.024757	-0.000128	-0.000176	4.8e-05
6.13	-0.020986	2e-06	-0.000168	0.00017
6.14	-0.017611	-8.6e-05	-0.000118	3.2e-05
6.15	-0.019842	-0.000151	-8e-05	-7.1e-05
6.16	-0.025161	-9.4e-05	-9.1e-05	-3e-06
6.17	-0.023119	-0.000106	-0.000114	8e-06
6.18	-0.01773	-6.7e-05	-0.000157	9e-05
6.19	-0.019279	-7e-06	-0.000183	0.000176
6.2	-0.021594	-4e-05	-0.000128	8.8e-05
6.21	-0.016558	-6e-05	-7e-05	1e-05
6.22	-0.016447	-5.2e-05	-8e-05	2.8e-05
6.23	-0.022931	-8.2e-05	-0.000124	4.2e-05
6.24	-0.022594	-0.000122	-0.000156	3.4e-05
6.25	-0.020925	-0.000137	-0.000171	3.4e-05
6.26	-0.024029	-8e-05	-0.000142	6.2e-05
6.27	-0.024169	3.1e-05	-9.2e-05	0.000123
6.28	-0.020105	1.8e-05	-9.2e-05	0.00011
6.29	-0.018307	-0.000144	-0.00012	-2.4e-05
6.3	-0.019807	-0.000149	-0.000152	3e-06
6.31	-0.023172	2.9e-05	-0.000167	0.000196
6.32	-0.024769	0.000211	-0.000142	0.000353
6.33	-0.020539	0.000612	-0.000118	0.00073
6.34	-0.015765	0.001276	-0.00011	0.001386
6.35	-0.010588	0.001839	-0.000123	0.001962
6.36	-0.004652	0.002259	-0.00016	0.002419
6.37	0.000639	0.002822	-0.000178	0.003
6.38	0.009082	0.003534	-0.000156	0.00369
6.39	0.014159	0.004269	-0.00012	0.004389
6.4	0.016135	0.004977	-0.000107	0.005084
6.41	0.021296	0.005641	-0.000139	0.00578
6.42	0.029628	0.006526	-0.000171	0.006697
6.43	0.043356	0.007693	-0.000157	0.00785
6.44	0.054348	0.008613	-0.000137	0.00875
6.45	0.056066	0.009418	-0.000128	0.009546
6.46	0.057365	0.010491	-0.000114	0.010605
6.47	0.062771	0.011551	-0.000121	0.011672
6.48	0.071521	0.012509	-0.000152	0.012661
6.49	0.079516	0.013555	-0.000177	0.013732
6.5	0.083596	0.014608	-0.000172	0.01478
6.51	0.084752	0.015609	-0.000159	0.015768
6.52	0.088689	0.016712	-0.000159	0.016871
6.53	0.101797	0.01779	-0.000164	0.017954
6.54	0.113065	0.018798	-0.000166	0.018964
6.55	0.11627	0.019863	-0.00019	0.020053
6.56	0.123555	0.02089	-0.000211	0.021101
6.57	0.132773	0.021893	-0.000192	0.022085
6.58	0.136264	0.023015	-0.000177	0.023192
6.59	0.14443	0.02412	-0.000189	0.024309
6.6	0.153709	0.025143	-0.00021	0.025353
6.61	0.153081	0.026207	-0.000234	0.026441
6.62	0.155213	0.02723	-0.000236	0.027466
6.63	0.164447	0.028182	-0.000227	0.028409
6.64	0.173214	0.029195	-0.000215	0.02941
6.65	0.178804	0.030202	-0.000218	0.03042
6.66	0.180385	0.031118	-0.000256	0.031374
6.67	0.182645	0.032137	-0.000277	0.032414
6.68	0.185393	0.03332	-0.000269	0.033589
6.69	0.189598	0.034284	-0.000266	0.03455
6.7	0.198853	0.035098	-0.000295	0.035393
6.71	0.208867	0.03608	-0.000319	0.036399
6.72	0.219437	0.037076	-0.000324	0.0374
6.73	0.22359	0.03802	-0.000339	0.038359
6.74	0.220558	0.039061	-0.000358	0.039419
6.75	0.222242	0.040009	-0.000376	0.040385
6.76	0.231433	0.040901	-0.000379	0.04128
6.77	0.244272	0.041999	-0.000393	0.042392
6.78	0.253025	0.043136	-0.000448	0.043584
6.79	0.25522	0.044074	-0.000489	0.044563
6.8	0.2597	0.045069	-0.000506	0.045575
6.81	0.26799	0.046183	-0.000535	0.046718
6.82	0.273341	0.047196	-0.000576	0.047772
6.83	0.279378	0.048217	-0.000623	0.04884
6.84	0.288657	0.049345	-0.000664	0.050009
6.85	0.294188	0.050404	-0.000685	0.051089
6.86	0.296135	0.051335	-0.000722	0.052057
6.87	0.300705	0.052282	-0.000858	0.05314
6.88	0.308634	0.05335	-0.0015	0.05485
6.89	0.318137	0.054428	-0.003452	0.05788
6.9	0.326212	0.055507	-0.00607	0.061577
6.91	0.334731	0.05656	-0.007334	0.063894
6.92	0.342302	0.057482	-0.007402	0.064884
6.93	0.347659	0.058514	-0.007698	0.066212
6.94	0.35736	0.059817	-0.008123	0.06794
6.95	0.362851	0.061004	-0.008449	0.069453
6.96	0.361896	0.061953	-0.008912	0.070865
6.97	0.368613	0.062844	-0.009283	0.072127
6.98	0.37288	0.063811	-0.009451	0.073262
6.99	0.370797	0.064838	-0.009681	0.074519
7	0.37739	0.06583	-0.010062	0.075892
7.01	0.387173	0.066843	-0.010555	0.077398
7.02	0.392305	0.067899	-0.011111	0.07901
7.03	0.401084	0.068891	-0.011648	0.080539
7.04	0.41073	0.069821	-0.012145	0.081966
7.05	0.412757	0.070797	-0.012618	0.083415
7.06	0.414521	0.071828	-0.0131	0.084928
7.07	0.42054	0.072892	-0.013597	0.086489
7.08	0.428941	0.073913	-0.013975	0.087888
7.09	0.441781	0.074875	-0.014182	0.089057
7.1	0.450518	0.075846	-0.014363	0.090209
7.11	0.44756	0.076815	-0.014642	0.091457
7.12	0.445743	0.07777	-0.015133	0.092903
7.13	0.45519	0.078713	-0.015856	0.094569
7.14	0.46457	0.079707	-0.01651	0.096217
7.15	0.469009	0.080691	-0.016904	0.097595
7.16	0.472721	0.081647	-0.017263	0.09891
7.17	0.474055	0.082724	-0.017743	0.100467
7.18	0.481286	0.083796	-0.01821	0.102006
7.19	0.49403	0.084734	-0.018581	0.103315
7.2	0.500391	0.085755	-0.018899	0.104654
7.21	0.502762	0.086891	-0.019212	0.106103
7.22	0.509097	0.087864	-0.019618	0.107482
7.23	0.51566	0.088778	-0.020261	0.109039
7.24	0.519734	0.089919	-0.021066	0.110985
7.25	0.529627	0.091062	-0.021721	0.112783
7.26	0.54264	0.092044	-0.022138	0.114182
7.27	0.543488	0.09311	-0.022446	0.115556
7.28	0.536837	0.09429	-0.022705	0.116995
7.29	0.542956	0.095418	-0.022977	0.118395
7.3	0.557574	0.096421	-0.02328	0.119701
7.31	0.563772	0.097353	-0.023533	0.120886
7.32	0.565594	0.098276	-0.023812	0.122088
7.33	0.574722	0.09935	-0.024222	0.123572
7.34	0.583416	0.100397	-0.024642	0.125039
7.35	0.582454	0.101354	-0.025012	0.126366
7.36	0.582385	0.102531	-0.025356	0.127887
7.37	0.591351	0.103693	-0.025633	0.129326
7.38	0.604402	0.104549	-0.025862	0.130411
7.39	0.611939	0.105472	-0.026164	0.131636
7.4	0.610745	0.106567	-0.026564	0.133131
7.41	0.613161	0.10757	-0.026917	0.134487
7.42	0.624731	0.108549	-0.027232	0.135781
7.43	0.636288	0.109543	-0.02768	0.137223
7.44	0.639651	0.11045	-0.028234	0.138684
7.45	0.637236	0.111393	-0.028818	0.140211
7.46	0.644757	0.112442	-0.02948	0.141922
7.47	0.656956	0.113445	-0.03004	0.143485
7.48	0.655418	0.114364	-0.030229	0.144593
7.49	0.653557	0.115388	-0.030289	0.145677
7.5	0.662366	0.116461	-0.030618	0.147079
7.51	0.669115	0.117497	-0.031126	0.148623
7.52	0.677128	0.118515	-0.031433	0.149948
7.53	0.689015	0.119406	-0.031518	0.150924
7.54	0.690592	0.120403	-0.031857	0.15226
7.55	0.686249	0.121483	-0.033017	0.1545
7.56	0.691853	0.122306	-0.034535	0.156841
7.57	0.700294	0.123219	-0.035134	0.158353
7.58	0.697721	0.124336	-0.035012	0.159348
7.59	0.693569	0.125256	-0.035147	0.160403
7.6	0.700226	0.126258	-0.035599	0.161857
7.61	0.710135	0.127491	-0.036301	0.163792
7.62	0.715344	0.128572	-0.036971	0.165543
7.63	0.714033	0.129548	-0.037099	0.166647
7.64	0.71105	0.130712	-0.037051	0.167763
7.65	0.713811	0.131785	-0.037501	0.169286
7.66	0.721758	0.132655	-0.03873	0.171385
7.67	0.728231	0.133746	-0.039963	0.173709
7.68	0.728982	0.13488	-0.040172	0.175052
7.69	0.726851	0.135776	-0.040044	0.17582
7.7	0.729206	0.136817	-0.040489	0.177306
7.71	0.734954	0.137923	-0.041376	0.179299
7.72	0.736654	0.138873	-0.042161	0.181034
7.73	0.738607	0.13992	-0.042331	0.182251
7.74	0.741551	0.141	-0.042196	0.183196
7.75	0.740819	0.141993	-0.042307	0.1843
7.76	0.736092	0.143027	-0.042645	0.185672
7.77	0.729226	0.143989	-0.043187	0.187176
7.78	0.730282	0.144898	-0.043727	0.188625
7.79	0.742772	0.145972	-0.043904	0.189876
7.8	0.750572	0.147048	-0.044086	0.191134
7.81	0.749559	0.147927	-0.044733	0.19266
7.82	0.758231	0.14887	-0.045365	0.194235
7.83	0.770845	0.15002	-0.045515	0.195535
7.84	0.769824	0.151093	-0.045538	0.196631
7.85	0.76682	0.151981	-0.045655	0.197636
7.86	0.776155	0.152944	-0.045754	0.198698
7.87	0.787032	0.15403	-0.045907	0.199937
7.88	0.78569	0.15504	-0.046168	0.201208
7.89	0.782347	0.156056	-0.046468	0.202524
7.9	0.786221	0.157063	-0.046907	0.20397
7.91	0.791011	0.158037	-0.047454	0.205491
7.92	0.795717	0.159135	-0.047868	0.207003
7.93	0.800095	0.160154	-0.04819	0.208344
7.94	0.808546	0.161052	-0.0485	0.209552
7.95	0.818137	0.162027	-0.048693	0.21072
7.96	0.817855	0.163047	-0.048848	0.211895
7.97	0.81765	0.164026	-0.049091	0.213117
7.98	0.825049	0.165073	-0.04934	0.214413
7.99	0.831341	0.166115	-0.049538	0.215653
8	0.836555	0.167059	-0.049767	0.216826
8.01	0.841688	0.168051	-0.050054	0.218105
8.02	0.848402	0.16906	-0.050367	0.219427
8.03	0.861388	0.170007	-0.050701	0.220708
8.04	0.870556	0.170983	-0.051003	0.221986
8.05	0.872975	0.172052	-0.051261	0.223313
8.06	0.875515	0.173084	-0.051506	0.22459
8.07	0.87952	0.174016	-0.051678	0.225694
8.08	0.883992	0.175071	-0.051791	0.226862
8.09	0.888295	0.17618	-0.05196	0.22814
8.1	0.895384	0.177138	-0.052185	0.229323
8.11	0.900697	0.178172	-0.052422	0.230594
8.12	0.899673	0.179304	-0.052711	0.232015
8.13	0.902835	0.180238	-0.053058	0.233296
8.14	0.915734	0.18122	-0.053379	0.234599
8.15	0.926212	0.182372	-0.053636	0.236008
8.16	0.927112	0.183397	-0.053843	0.23724
8.17	0.932659	0.184342	-0.054056	0.238398
8.18	0.944083	0.185372	-0.05432	0.239692
8.19	0.953462	0.186494	-0.054566	0.24106
8.2	0.963232	0.187483	-0.054756	0.242239
8.21	0.969796	0.188387	-0.05506	0.243447
8.22	0.970322	0.1895	-0.055658	0.245158
8.23	0.971199	0.190592	-0.056438	0.24703
8.24	0.977669	0.191564	-0.057203	0.248767
8.25	0.985821	0.192547	-0.057877	0.250424
8.26	0.987829	0.193503	-0.058384	0.251887
8.27	0.989239	0.194452	-0.058732	0.253184
8.28	0.99655	0.195485	-0.058999	0.254484
8.29	1.0034	0.196527	-0.059228	0.255755
8.3	1.00753	0.197465	-0.059466	0.256931
8.31	1.01472	0.19842	-0.059799	0.258219
8.32	1.02205	0.199497	-0.060224	0.259721
8.33	1.02641	0.200662	-0.06063	0.261292
8.34	1.03166	0.201803	-0.061118	0.262921
8.35	1.03892	0.202705	-0.061866	0.264571
8.36	1.04585	0.203543	-0.062689	0.266232
8.37	1.04798	0.204514	-0.063253	0.267767
8.38	1.04562	0.205424	-0.063562	0.268986
8.39	1.05096	0.206398	-0.063817	0.270215
8.4	1.06757	0.207535	-0.064077	0.271612
8.41	1.0802	0.208495	-0.064336	0.272831
8.42	1.08456	0.20933	-0.064649	0.273979
8.43	1.08851	0.210306	-0.065027	0.275333
8.44	1.09015	0.211299	-0.065391	0.27669
8.45	1.09093	0.212331	-0.065784	0.278115
8.46	1.09635	0.213432	-0.066349	0.279781
8.47	1.105	0.214484	-0.067119	0.281603
8.48	1.11528	0.215567	-0.067957	0.283524
8.49	1.11796	0.216606	-0.068661	0.285267
8.5	1.1184	0.217542	-0.069119	0.286661
8.51	1.12644	0.218516	-0.069479	0.287995
8.52	1.13378	0.21955	-0.069896	0.289446
8.53	1.13861	0.220636	-0.070278	0.290914
8.54	1.14283	0.221688	-0.070599	0.292287
8.55	1.14608	0.222756	-0.070978	0.293734
8.56	1.1501	0.223856	-0.071441	0.295297
8.57	1.15816	0.224771	-0.071973	0.296744
8.58	1.17239	0.225734	-0.072597	0.298331
8.59	1.18276	0.226898	-0.073245	0.300143
8.6	1.18544	0.227845	-0.073826	0.301671
8.61	1.18648	0.228822	-0.074391	0.303213
8.62	1.18537	0.230036	-0.074942	0.304978
8.63	1.18744	0.231074	-0.075401	0.306475
8.64	1.19352	0.232007	-0.075765	0.307772
8.65	1.19786	0.23297	-0.076062	0.309032
8.66	1.20697	0.233908	-0.076337	0.310245
8.67	1.21713	0.234952	-0.076689	0.311641
8.68	1.22065	0.236037	-0.077145	0.313182
8.69	1.22691	0.237108	-0.077619	0.314727
8.7	1.23586	0.238121	-0.078064	0.316185
8.71	1.23985	0.239082	-0.078493	0.317575
8.72	1.24029	0.240085	-0.078927	0.319012
8.73	1.24431	0.24101	-0.079382	0.320392
8.74	1.25262	0.241902	-0.079841	0.321743
8.75	1.25991	0.242916	-0.080288	0.323204
8.76	1.26415	0.243968	-0.0807	0.324668
8.77	1.26886	0.244907	-0.081093	0.326
8.78	1.2773	0.245822	-0.081506	0.327328
8.79	1.28358	0.246832	-0.081971	0.328803
8.8	1.28206	0.24783	-0.082477	0.330307
8.81	1.28623	0.248739	-0.08297	0.331709
8.82	1.30102	0.249663	-0.083426	0.333089
8.83	1.31407	0.250702	-0.083857	0.334559
8.84	1.32006	0.25175	-0.084317	0.336067
8.85	1.32612	0.252647	-0.084853	0.3375
8.86	1.33547	0.253592	-0.085371	0.338963
8.87	1.33929	0.254724	-0.085749	0.340473
8.88	1.34152	0.255719	-0.086082	0.341801
8.89	1.3534	0.256687	-0.086497	0.343184
8.9	1.36344	0.257758	-0.086949	0.344707
8.91	1.36165	0.258766	-0.087387	0.346153
8.92	1.35926	0.259798	-0.087859	0.347657
8.93	1.36419	0.260821	-0.088411	0.349232
8.94	1.3722	0.261798	-0.088979	0.350777
8.95	1.38035	0.262973	-0.089547	0.35252
8.96	1.38968	0.264175	-0.090171	0.354346
8.97	1.39818	0.265126	-0.09072	0.355846
8.98	1.40311	0.265997	-0.091106	0.357103
8.99	1.40743	0.267026	-0.091479	0.358505
9	1.41412	0.268117	-0.091915	0.360032
9.01	1.42146	0.269098	-0.092349	0.361447
9.02	1.42335	0.270109	-0.092797	0.362906
9.03	1.42566	0.271184	-0.093291	0.364475
9.04	1.43216	0.272227	-0.093799	0.366026
9.05	1.43704	0.27327	-0.094347	0.367617
9.06	1.4405	0.274197	-0.094958	0.369155
9.07	1.44221	0.275059	-0.095497	0.370556
9.08	1.44466	0.276173	-0.095879	0.372052
9.09	1.45265	0.277358	-0.096199	0.373557
9.1	1.46396	0.278332	-0.09657	0.374902
9.11	1.47364	0.279298	-0.09701	0.376308
9.12	1.47533	0.280363	-0.097434	0.377797
9.13	1.47677	0.281371	-0.097824	0.379195
9.14	1.48873	0.282333	-0.098286	0.380619
9.15	1.4985	0.283326	-0.098856	0.382182
9.16	1.49745	0.28427	-0.099427	0.383697
9.17	1.49743	0.285194	-0.099912	0.385106
9.18	1.50515	0.286155	-0.10031	0.386465
9.19	1.51636	0.287136	-0.100658	0.387794
9.2	1.52493	0.288222	-0.100984	0.389206
9.21	1.52743	0.289218	-0.101315	0.390533
9.22	1.53051	0.290038	-0.101667	0.391705
9.23	1.54187	0.291024	-0.102072	0.393096
9.24	1.55425	0.292155	-0.10258	0.394735
9.25	1.56085	0.29315	-0.103224	0.396374
9.26	1.56897	0.294179	-0.103942	0.398121
9.27	1.5799	0.295265	-0.104535	0.3998
9.28	1.58649	0.296226	-0.10501	0.401236
9.29	1.59077	0.297269	-0.105509	0.402778
9.3	1.5942	0.298343	-0.106007	0.40435
9.31	1.59969	0.299311	-0.106445	0.405756
9.32	1.6093	0.300366	-0.106869	0.407235
9.33	1.61355	0.301415	-0.107282	0.408697
9.34	1.61804	0.302379	-0.107695	0.410074
9.35	1.62759	0.303317	-0.10819	0.411507
9.36	1.63117	0.304314	-0.108719	0.413033
9.37	1.6329	0.305327	-0.109187	0.414514
9.38	1.64129	0.3062	-0.109669	0.415869
9.39	1.64979	0.30719	-0.110248	0.417438
9.4	1.65297	0.308412	-0.110861	0.419273
9.41	1.6605	0.309492	-0.11136	0.420852
9.42	1.67525	0.310513	-0.111735	0.422248
9.43	1.68352	0.311631	-0.112108	0.423739
9.44	1.68434	0.31257	-0.112539	0.425109
9.45	1.68914	0.313469	-0.113099	0.426568
9.46	1.6955	0.314484	-0.113716	0.4282
9.47	1.69887	0.315491	-0.1142	0.429691
9.48	1.70435	0.316535	-0.114578	0.431113
9.49	1.7163	0.31756	-0.114977	0.432537
9.5	1.72697	0.318493	-0.11548	0.433973
9.51	1.7311	0.319457	-0.116096	0.435553
9.52	1.73785	0.32045	-0.116757	0.437207
9.53	1.74285	0.321406	-0.117317	0.438723
9.54	1.74082	0.322385	-0.117693	0.440078
9.55	1.74811	0.323408	-0.118028	0.441436
9.56	1.7607	0.3244	-0.118468	0.442868
9.57	1.76151	0.325443	-0.119052	0.444495
9.58	1.76174	0.326529	-0.119715	0.446244
9.59	1.76816	0.32746	-0.120244	0.447704
9.6	1.77096	0.328367	-0.12062	0.448987
9.61	1.77269	0.329418	-0.120978	0.450396
9.62	1.78423	0.330379	-0.121392	0.451771
9.63	1.79506	0.33128	-0.12195	0.45323
9.64	1.79717	0.33239	-0.122537	0.454927
9.65	1.80282	0.333524	-0.12297	0.456494
9.66	1.80949	0.334429	-0.123334	0.457763
9.67	1.81591	0.335388	-0.12379	0.459178
9.68	1.82604	0.336541	-0.124346	0.460887
9.69	1.83709	0.337583	-0.124952	0.462535
9.7	1.84492	0.338567	-0.125566	0.464133
9.71	1.84857	0.339664	-0.126073	0.465737
9.72	1.85248	0.340623	-0.12644	0.467063
9.73	1.85938	0.341515	-0.126798	0.468313
9.74	1.86768	0.342665	-0.127187	0.469852
9.75	1.87235	0.343749	-0.127574	0.471323
9.76	1.87275	0.344642	-0.127978	0.47262
9.77	1.8773	0.345776	-0.128417	0.474193
9.78	1.8836	0.346828	-0.12887	0.475698
9.79	1.89226	0.347677	-0.129297	0.476974
9.8	1.90779	0.3487	-0.129654	0.478354
9.81	1.91637	0.349677	-0.130065	0.479742
9.82	1.91646	0.350647	-0.130664	0.481311
9.83	1.92069	0.351703	-0.131282	0.482985
9.84	1.92969	0.352753	-0.131756	0.484509
9.85	1.93689	0.353768	-0.13215	0.485918
9.86	1.94336	0.354745	-0.132521	0.487266
9.87	1.94953	0.355765	-0.132912	0.488677
9.88	1.95622	0.356703	-0.133418	0.490121
9.89	1.96372	0.357676	-0.133987	0.491663
9.9	1.96663	0.358766	-0.134446	0.493212
9.91	1.96867	0.35977	-0.134813	0.494583
9.92	1.97226	0.360784	-0.135259	0.496043
9.93	1.97877	0.361716	-0.1358	0.497516
9.94	1.99427	0.36254	-0.136352	0.498892
9.95	2.00629	0.363545	-0.136848	0.500393
9.96	2.00629	0.364606	-0.137231	0.501837
9.97	2.00757	0.36549	-0.137558	0.503048
9.98	2.01533	0.366425	-0.137914	0.504339
9.99	2.02804	0.367521	-0.138333	0.505854
10	2.03476	0.368565	-0.138856	0.507421
10.01	2.03194	0.369508	-0.139408	0.508916
10.02	2.03621	0.370533	-0.139864	0.510397
10.03	2.04518	0.371541	-0.140283	0.511824
10.04	2.0521	0.372531	-0.140758	0.513289
10.05	2.0595	0.373649	-0.141243	0.514892
10.06	2.06038	0.374686	-0.141684	0.51637
10.07	2.06024	0.375583	-0.142143	0.517726
10.08	2.0677	0.376643	-0.142641	0.519284
10.09	2.07647	0.377751	-0.143092	0.520843
10.1	2.08242	0.378738	-0.143457	0.522195
10.11	2.08917	0.379816	-0.143806	0.523622
10.12	2.09936	0.380882	-0.144195	0.525077
10.13	2.10542	0.38178	-0.144634	0.526414
10.14	2.11	0.382756	-0.145145	0.527901
10.15	2.11899	0.38386	-0.145679	0.529539
10.16	2.12794	0.384928	-0.146091	0.531019
10.17	2.1361	0.385925	-0.146367	0.532292
10.18	2.14035	0.386846	-0.146677	0.533523
10.19	2.14183	0.387811	-0.147153	0.534964
10.2	2.14801	0.388925	-0.147735	0.53666
10.21	2.15616	0.390006	-0.148306	0.538312
10.22	2.15999	0.390895	-0.148819	0.539714
10.23	2.16242	0.391854	-0.149234	0.541088
10.24	2.17036	0.392934	-0.149572	0.542506
10.25	2.18146	0.39388	-0.149973	0.543853
10.26	2.18616	0.394775	-0.150477	0.545252
10.27	2.19214	0.395833	-0.151001	0.546834
10.28	2.20219	0.396945	-0.151576	0.548521
10.29	2.20744	0.397886	-0.152173	0.550059
10.3	2.21354	0.398782	-0.152594	0.551376
10.31	2.22493	0.399849	-0.152844	0.552693
10.32	2.23177	0.400784	-0.153131	0.553915
10.33	2.23384	0.401709	-0.153565	0.555274
10.34	2.23993	0.402897	-0.15407	0.556967
10.35	2.24815	0.403895	-0.154524	0.558419
10.36	2.25942	0.404801	-0.15493	0.559731
10.37	2.2725	0.405912	-0.155342	0.561254
10.38	2.27594	0.406873	-0.155762	0.562635
10.39	2.27879	0.40772	-0.156244	0.563964
10.4	2.29004	0.408735	-0.156799	0.565534
10.41	2.29495	0.409803	-0.157294	0.567097
10.42	2.29722	0.410855	-0.157639	0.568494
10.43	2.30856	0.41191	-0.157921	0.569831
10.44	2.31929	0.4129	-0.158251	0.571151
10.45	2.32573	0.413879	-0.158636	0.572515
10.46	2.32917	0.414945	-0.159109	0.574054
10.47	2.32728	0.415983	-0.159655	0.575638
10.48	2.3284	0.416925	-0.160153	0.577078
10.49	2.3339	0.41795	-0.160581	0.578531
10.5	2.33873	0.419071	-0.161012	0.580083
10.51	2.34467	0.420118	-0.161501	0.581619
10.52	2.35342	0.421039	-0.162069	0.583108
10.53	2.36258	0.421922	-0.162707	0.584629
10.54	2.36765	0.422952	-0.163304	0.586256
10.55	2.37048	0.424106	-0.163707	0.587813
10.56	2.38195	0.425031	-0.164027	0.589058
10.57	2.39325	0.425808	-0.164611	0.590419
10.58	2.39306	0.426813	-0.165398	0.592211
10.59	2.39348	0.427925	-0.166041	0.593966
10.6	2.40079	0.428921	-0.166501	0.595422
10.61	2.40658	0.429944	-0.166865	0.596809
10.62	2.4101	0.431001	-0.167173	0.598174
10.63	2.41616	0.432017	-0.16754	0.599557
10.64	2.42302	0.43301	-0.168015	0.601025
10.65	2.42929	0.433903	-0.168497	0.6024
10.66	2.43637	0.434848	-0.168927	0.603775
10.67	2.44355	0.436005	-0.169293	0.605298
10.68	2.44549	0.437076	-0.169637	0.606713
10.69	2.4475	0.437909	-0.170124	0.608033
10.7	2.45535	0.438846	-0.170781	0.609627
10.71	2.46061	0.439967	-0.171369	0.611336
10.72	2.46472	0.440969	-0.171772	0.612741
10.73	2.47333	0.441911	-0.172087	0.613998
10.74	2.47771	0.443064	-0.172359	0.615423
10.75	2.47836	0.444143	-0.172604	0.616747
10.76	2.4867	0.44505	-0.172879	0.617929
10.77	2.49744	0.446058	-0.173157	0.619215
10.78	2.50151	0.447116	-0.173341	0.620457
10.79	2.50269	0.448153	-0.173462	0.621615
10.8	2.50832	0.449215	-0.173653	0.622868
10.81	2.51566	0.450141	-0.173943	0.624084
10.82	2.51785	0.451025	-0.174274	0.625299
10.83	2.5183	0.452156	-0.174592	0.626748
10.84	2.52264	0.453304	-0.174862	0.628166
10.85	2.53368	0.454229	-0.175099	0.629328
10.86	2.54592	0.455194	-0.175391	0.630585
10.87	2.54785	0.456252	-0.175832	0.632084
10.88	2.55112	0.457236	-0.176344	0.63358
10.89	2.56487	0.458243	-0.17673	0.634973
10.9	2.57013	0.459296	-0.176979	0.636275
10.91	2.56768	0.460237	-0.17724	0.637477
10.92	2.57658	0.461101	-0.177574	0.638675
10.93	2.58713	0.462116	-0.177997	0.640113
10.94	2.59156	0.46317	-0.178532	0.641702
10.95	2.59887	0.464126	-0.17913	0.643256
10.96	2.60584	0.465074	-0.179679	0.644753
10.97	2.60915	0.466074	-0.180231	0.646305
10.98	2.61361	0.467111	-0.180793	0.647904
10.99	2.61815	0.468083	-0.181153	0.649236
11	2.62539	0.469078	-0.181391	0.650469
11.01	2.63355	0.470137	-0.181749	0.651886
11.02	2.63485	0.47119	-0.182168	0.653358
11.03	2.63621	0.472131	-0.182507	0.654638
11.04	2.64238	0.473027	-0.182773	0.6558
11.05	2.64895	0.474071	-0.183034	0.657105
11.06	2.65888	0.475082	-0.183365	0.658447
11.07	2.66608	0.476053	-0.183798	0.659851
11.08	2.66658	0.477127	-0.18427	0.661397
11.09	2.67286	0.478008	-0.184702	0.66271
11.1	2.68078	0.478922	-0.185087	0.664009
11.11	2.68476	0.48014	-0.185425	0.665565
11.12	2.69111	0.481216	-0.185797	0.667013
11.13	2.69326	0.482098	-0.186393	0.668491
11.14	2.69313	0.483165	-0.187172	0.670337
11.15	2.70091	0.484264	-0.187743	0.672007
11.16	2.70717	0.48513	-0.187985	0.673115
11.17	2.70949	0.486088	-0.188151	0.674239
11.18	2.71813	0.487165	-0.188353	0.675518
11.19	2.72292	0.488172	-0.188645	0.676817
11.2	2.72211	0.489217	-0.189137	0.678354
11.21	2.72946	0.490198	-0.189759	0.679957
11.22	2.73467	0.491144	-0.190229	0.681373
11.23	2.73132	0.492191	-0.190409	0.6826
11.24	2.73693	0.49321	-0.19052	0.68373
11.25	2.75093	0.494154	-0.190772	0.684926
11.26	2.76009	0.495122	-0.19116	0.686282
11.27	2.76899	0.496183	-0.191652	0.687835
11.28	2.77833	0.497192	-0.192104	0.689296
11.29	2.78104	0.498147	-0.19235	0.690497
11.3	2.78313	0.499185	-0.192505	0.69169
11.31	2.78586	0.500225	-0.192773	0.692998
11.32	2.78762	0.501217	-0.193178	0.694395
11.33	2.79346	0.502215	-0.193671	0.695886
11.34	2.80014	0.50317	-0.194148	0.697318
11.35	2.80554	0.50411	-0.194448	0.698558
11.36	2.8146	0.505181	-0.194628	0.699809
11.37	2.82203	0.506168	-0.19489	0.701058
11.38	2.82565	0.507087	-0.195312	0.702399
11.39	2.82945	0.508152	-0.19591	0.704062
11.4	2.83387	0.509168	-0.196535	0.705703
11.41	2.83983	0.510085	-0.19691	0.706995
11.42	2.84388	0.511112	-0.197094	0.708206
11.43	2.85232	0.512193	-0.197352	0.709545
11.44	2.86562	0.513168	-0.197734	0.710902
11.45	2.87019	0.514167	-0.198256	0.712423
11.46	2.87144	0.515262	-0.198785	0.714047
11.47	2.87966	0.516346	-0.199091	0.715437
11.48	2.88952	0.517303	-0.199274	0.716577
11.49	2.89518	0.518304	-0.199535	0.717839
11.5	2.89991	0.519324	-0.199937	0.719261
11.51	2.9086	0.520293	-0.200549	0.720842
11.52	2.91558	0.521349	-0.201252	0.722601
11.53	2.91562	0.522305	-0.201726	0.724031
11.54	2.91463	0.523232	-0.201956	0.725188
11.55	2.91797	0.524325	-0.202173	0.726498
11.56	2.92443	0.525231	-0.202462	0.727693
11.57	2.92867	0.526194	-0.202844	0.729038
11.58	2.92975	0.527466	-0.20329	0.730756
11.59	2.93703	0.52848	-0.20367	0.73215
11.6	2.94815	0.529275	-0.20391	0.733185
11.61	2.95385	0.530278	-0.204088	0.734366
11.62	2.95849	0.531402	-0.204345	0.735747
11.63	2.96675	0.532429	-0.204845	0.737274
11.64	2.97374	0.533344	-0.205559	0.738903
11.65	2.97986	0.534347	-0.206137	0.740484
11.66	2.98667	0.535427	-0.206375	0.741802
11.67	2.9885	0.536387	-0.20651	0.742897
11.68	2.99368	0.537305	-0.206755	0.74406
11.69	3.00304	0.538284	-0.207143	0.745427
11.7	3.00576	0.539293	-0.207661	0.746954
11.71	3.00702	0.540259	-0.208111	0.74837
11.72	3.01068	0.541234	-0.208358	0.749592
11.73	3.01575	0.542272	-0.208566	0.750838
11.74	3.02414	0.543314	-0.208927	0.752241
11.75	3.02968	0.544227	-0.209442	0.753669
11.76	3.03038	0.545112	-0.209997	0.755109
11.77	3.0384	0.546201	-0.210425	0.756626
11.78	3.05218	0.547285	-0.21066	0.757945
11.79	3.05688	0.548246	-0.210859	0.759105
11.8	3.05783	0.549284	-0.211162	0.760446
11.81	3.0689	0.550293	-0.211629	0.761922
11.82	3.07872	0.551183	-0.212276	0.763459
11.83	3.08117	0.552192	-0.212868	0.76506
11.84	3.08617	0.55325	-0.213153	0.766403
11.85	3.0901	0.554214	-0.213293	0.767507
11.86	3.08967	0.555304	-0.213566	0.76887
11.87	3.09832	0.556355	-0.214029	0.770384
11.88	3.11537	0.557282	-0.214687	0.771969
11.89	3.12685	0.558339	-0.215421	0.77376
11.9	3.13112	0.559356	-0.215895	0.775251
11.91	3.13208	0.560306	-0.216108	0.776414
11.92	3.13709	0.561407	-0.216401	0.777808
11.93	3.14548	0.562464	-0.216858	0.779322
11.94	3.14906	0.563401	-0.217333	0.780734
11.95	3.1489	0.564267	-0.217747	0.782014
11.96	3.15135	0.565187	-0.218093	0.78328
11.97	3.15661	0.566263	-0.218378	0.784641
11.98	3.16452	0.567262	-0.218677	0.785939
11.99	3.17581	0.568308	-0.219082	0.78739
12	3.18481	0.569304	-0.21957	0.788874
12.01	3.18906	0.570122	-0.220033	0.790155
12.02	3.19303	0.571222	-0.220342	0.791564
12.03	3.19772	0.572438	-0.220513	0.792951
12.04	3.20355	0.573395	-0.220712	0.794107
12.05	3.20777	0.574314	-0.221027	0.795341
12.06	3.20531	0.575304	-0.221432	0.796736
12.07	3.20829	0.576234	-0.221938	0.798172
12.08	3.22159	0.577212	-0.222528	0.79974
12.09	3.226	0.578312	-0.222998	0.80131
12.1	3.22298	0.579289	-0.223244	0.802533
12.11	3.22962	0.580233	-0.223437	0.80367
12.12	3.23768	0.581265	-0.22371	0.804975
12.13	3.2408	0.582253	-0.224102	0.806355
12.14	3.24579	0.583343	-0.224607	0.80795
12.15	3.25137	0.584415	-0.225011	0.809426
12.16	3.25677	0.585362	-0.225139	0.810501
12.17	3.26302	0.586395	-0.225152	0.811547
12.18	3.26692	0.587468	-0.225237	0.812705
12.19	3.26603	0.588434	-0.225417	0.813851
12.2	3.2669	0.589474	-0.225728	0.815202
12.21	3.27659	0.590586	-0.226156	0.816742
12.22	3.28414	0.591563	-0.226463	0.818026
12.23	3.28033	0.592573	-0.226532	0.819105
12.24	3.2779	0.593634	-0.226584	0.820218
12.25	3.28589	0.594537	-0.226836	0.821373
12.26	3.2955	0.595506	-0.227404	0.82291
12.27	3.29948	0.596661	-0.228085	0.824746
12.28	3.30328	0.597752	-0.228355	0.826107
12.29	3.30697	0.598623	-0.22827	0.826893
12.3	3.30598	0.599588	-0.228289	0.827877
12.31	3.30763	0.600614	-0.228407	0.829021
12.32	3.31347	0.601503	-0.228579	0.830082
12.33	3.31674	0.602527	-0.228936	0.831463
12.34	3.31967	0.603597	-0.229247	0.832844
12.35	3.32647	0.604531	-0.229287	0.833818
12.36	3.3302	0.60553	-0.229277	0.834807
12.37	3.33056	0.606474	-0.229443	0.835917
12.38	3.33311	0.607347	-0.229996	0.837343
12.39	3.33536	0.608459	-0.230959	0.839418
12.4	3.34014	0.609541	-0.231545	0.841086
12.41	3.34816	0.610339	-0.231446	0.841785
12.42	3.35292	0.61128	-0.231404	0.842684
12.43	3.35507	0.612432	-0.231636	0.844068
12.44	3.36029	0.613379	-0.231983	0.845362
12.45	3.36922	0.614324	-0.232563	0.846887
12.46	3.37757	0.61543	-0.233025	0.848455
12.47	3.38237	0.616339	-0.233036	0.849375
12.48	3.38494	0.617291	-0.233004	0.850295
12.49	3.38783	0.618432	-0.233166	0.851598
12.5	3.39051	0.619397	-0.233561	0.852958
12.51	3.39302	0.6203	-0.234464	0.854764
12.52	3.402	0.621434	-0.235454	0.856888
12.53	3.41518	0.622516	-0.235756	0.858272
12.54	3.41779	0.62341	-0.235705	0.859115
12.55	3.41612	0.624438	-0.235901	0.860339
12.56	3.42637	0.62552	-0.236303	0.861823
12.57	3.43623	0.626487	-0.236931	0.863418
12.58	3.43845	0.627567	-0.237582	0.865149
12.59	3.43944	0.628599	-0.237769	0.866368
12.6	3.44375	0.629513	-0.237704	0.867217
12.61	3.44827	0.63063	-0.237788	0.868418
12.62	3.45069	0.631715	-0.237951	0.869666
12.63	3.45709	0.632556	-0.238354	0.87091
12.64	3.46647	0.633537	-0.239238	0.872775
12.65	3.47363	0.634632	-0.240021	0.874653
12.66	3.47759	0.635566	-0.240182	0.875748
12.67	3.47988	0.63655	-0.240145	0.876695
12.68	3.48579	0.637671	-0.240326	0.877997
12.69	3.4946	0.638699	-0.2408	0.879499
12.7	3.49654	0.639691	-0.241547	0.881238
12.71	3.49531	0.64077	-0.242071	0.882841
12.72	3.50313	0.64178	-0.242068	0.883848
12.73	3.51503	0.642714	-0.241996	0.88471
12.74	3.51933	0.643709	-0.242115	0.885824
12.75	3.52444	0.644728	-0.242285	0.887013
12.76	3.53449	0.645693	-0.242611	0.888304
12.77	3.53583	0.646659	-0.243055	0.889714
12.78	3.53634	0.64757	-0.243248	0.890818
12.79	3.54443	0.648485	-0.243285	0.89177
12.8	3.54846	0.649593	-0.243518	0.893111
12.81	3.55001	0.650588	-0.244067	0.894655
12.82	3.55435	0.651432	-0.244905	0.896337
12.83	3.5557	0.652521	-0.245507	0.898028
12.84	3.55761	0.653613	-0.245517	0.89913
12.85	3.56668	0.654544	-0.245459	0.900003
12.86	3.57824	0.655599	-0.245595	0.901194
12.87	3.58511	0.656591	-0.245708	0.902299
12.88	3.59061	0.657436	-0.245934	0.90337
12.89	3.59459	0.658486	-0.246358	0.904844
12.9	3.59388	0.659547	-0.246661	0.906208
12.91	3.59779	0.660445	-0.246737	0.907182
12.92	3.60422	0.661486	-0.246816	0.908302
12.93	3.60597	0.662627	-0.247092	0.909719
12.94	3.61115	0.66359	-0.24769	0.91128
12.95	3.61708	0.664548	-0.248493	0.913041
12.96	3.62081	0.665571	-0.248985	0.914556
12.97	3.62658	0.666606	-0.249033	0.915639
12.98	3.63211	0.667648	-0.249063	0.916711
12.99	3.63202	0.668607	-0.249254	0.917861
13	3.62759	0.669532	-0.249561	0.919093
13.01	3.63309	0.670543	-0.250016	0.920559
13.02	3.64983	0.671603	-0.250394	0.921997
13.03	3.65666	0.672577	-0.250484	0.923061
13.04	3.65358	0.673482	-0.250528	0.92401
13.05	3.65293	0.674481	-0.250752	0.925233
13.06	3.6555	0.675577	-0.251245	0.926822
13.07	3.66108	0.676601	-0.252025	0.928626
13.08	3.67328	0.677535	-0.252685	0.93022
13.09	3.6804	0.678438	-0.252884	0.931322
13.1	3.67968	0.679465	-0.252909	0.932374
13.11	3.68453	0.680532	-0.253088	0.93362
13.12	3.69019	0.681396	-0.253498	0.934894
13.13	3.69329	0.682308	-0.254147	0.936455
13.14	3.70386	0.683435	-0.254732	0.938167
13.15	3.71527	0.68452	-0.254945	0.939465
13.16	3.71721	0.685424	-0.254971	0.940395
13.17	3.72108	0.686378	-0.255085	0.941463
13.18	3.73007	0.687428	-0.255348	0.942776
13.19	3.7341	0.688398	-0.255886	0.944284
13.2	3.73746	0.689443	-0.256549	0.945992
13.21	3.7399	0.690551	-0.256852	0.947403
13.22	3.73918	0.691474	-0.256871	0.948345
13.23	3.7442	0.69248	-0.257	0.94948
13.24	3.74502	0.693634	-0.257267	0.950901
13.25	3.74131	0.694589	-0.257617	0.952206
13.26	3.75046	0.695594	-0.258028	0.953622
13.27	3.75767	0.696757	-0.258265	0.955022
13.28	3.74988	0.69766	-0.258281	0.955941
13.29	3.74997	0.698508	-0.258316	0.956824
13.3	3.76011	0.699637	-0.258398	0.958035
13.31	3.75885	0.700706	-0.258472	0.959178
13.32	3.75712	0.70161	-0.258581	0.960191
13.33	3.76244	0.702657	-0.258712	0.961369
13.34	3.7615	0.703618	-0.258829	0.962447
13.35	3.7658	0.704477	-0.258947	0.963424
13.36	3.77719	0.705584	-0.259124	0.964708
13.37	3.78055	0.706678	-0.259442	0.96612
13.38	3.784	0.707608	-0.25987	0.967478
13.39	3.78871	0.7087	-0.260211	0.968911
13.4	3.79159	0.709755	-0.260365	0.97012
13.41	3.79448	0.71055	-0.260443	0.970993
13.42	3.79763	0.711525	-0.260563	0.972088
13.43	3.8038	0.712725	-0.260744	0.973469
13.44	3.80616	0.713707	-0.261069	0.974776
13.45	3.80783	0.714613	-0.261507	0.97612
13.46	3.80822	0.715628	-0.261791	0.977419
13.47	3.80905	0.716564	-0.261904	0.978468
13.48	3.81966	0.717465	-0.262082	0.979547
13.49	3.82944	0.718569	-0.262379	0.980948
13.5	3.83262	0.719668	-0.262754	0.982422
13.51	3.83558	0.720624	-0.263173	0.983797
13.52	3.83583	0.721689	-0.263522	0.985211
13.53	3.83825	0.722725	-0.263722	0.986447
13.54	3.8433	0.723642	-0.263869	0.987511
13.55	3.84874	0.724667	-0.264113	0.98878
13.56	3.85246	0.725699	-0.264482	0.990181
13.57	3.84975	0.726662	-0.264868	0.99153
13.58	3.84974	0.727647	-0.26514	0.992787
13.59	3.85902	0.728555	-0.265279	0.993834
13.6	3.86865	0.729475	-0.265406	0.994881
13.61	3.87266	0.730562	-0.265662	0.996224
13.62	3.87388	0.731562	-0.266051	0.997613
13.63	3.8779	0.732517	-0.26647	0.998987
13.64	3.88243	0.733672	-0.266805	1.00048
13.65	3.87955	0.734786	-0.267005	1.00179
13.66	3.88261	0.735686	-0.267156	1.00284
13.67	3.89756	0.736649	-0.267373	1.00402
13.68	3.90444	0.737681	-0.267645	1.00533
13.69	3.90239	0.738603	-0.267933	1.00654
13.7	3.90476	0.739571	-0.268192	1.00776
13.71	3.90847	0.740681	-0.268363	1.00904
13.72	3.91363	0.741646	-0.268503	1.01015
13.73	3.92113	0.742506	-0.268736	1.01124
13.74	3.92326	0.743472	-0.269126	1.0126
13.75	3.92389	0.744454	-0.269608	1.01406
13.76	3.93087	0.745455	-0.270003	1.01546
13.77	3.93861	0.746494	-0.270231	1.01672
13.78	3.94225	0.747461	-0.270389	1.01785
13.79	3.94415	0.748436	-0.270571	1.01901
13.8	3.94816	0.749553	-0.270829	1.02038
13.81	3.95652	0.750532	-0.271201	1.02173
13.82	3.95916	0.751366	-0.271597	1.02296
13.83	3.95482	0.752404	-0.271877	1.02428
13.84	3.95653	0.753484	-0.272073	1.02556
13.85	3.96297	0.754408	-0.272325	1.02673
13.86	3.96953	0.755442	-0.272692	1.02813
13.87	3.97589	0.756519	-0.273154	1.02967
13.88	3.97786	0.75742	-0.273613	1.03103
13.89	3.9827	0.758432	-0.273961	1.03239
13.9	3.99247	0.759577	-0.274221	1.0338
13.91	3.99751	0.760549	-0.274507	1.03506
13.92	4.00182	0.761481	-0.274856	1.03634
13.93	4.00906	0.762657	-0.275271	1.03793
13.94	4.00857	0.763731	-0.275667	1.0394
13.95	4.00584	0.76457	-0.275898	1.04047
13.96	4.01125	0.765585	-0.276	1.04158
13.97	4.01962	0.766684	-0.276131	1.04282
13.98	4.02561	0.767631	-0.276404	1.04404
13.99	4.03189	0.768593	-0.276861	1.04545
14	4.03818	0.769588	-0.277347	1.04693
14.01	4.04183	0.770645	-0.277678	1.04832
14.02	4.05147	0.771797	-0.277876	1.04967
14.03	4.06288	0.772838	-0.278056	1.05089
14.04	4.06287	0.773725	-0.278351	1.05208
14.05	4.06466	0.774662	-0.278759	1.05342
14.06	4.07383	0.775704	-0.279097	1.0548
14.07	4.07649	0.776768	-0.279262	1.05603
14.08	4.07632	0.777786	-0.27935	1.05714
14.09	4.0833	0.778804	-0.279469	1.05827
14.1	4.0901	0.779847	-0.279666	1.05951
14.11	4.09028	0.780828	-0.27998	1.06081
14.12	4.09513	0.781757	-0.280328	1.06208
14.13	4.10481	0.782724	-0.280589	1.06331
14.14	4.10929	0.783703	-0.280805	1.06451
14.15	4.1139	0.784694	-0.281081	1.06578
14.16	4.12174	0.785714	-0.281489	1.0672
14.17	4.12709	0.786674	-0.28201	1.06868
14.18	4.13009	0.787619	-0.282458	1.07008
14.19	4.13194	0.788614	-0.282713	1.07133
14.2	4.13785	0.789498	-0.282863	1.07236
14.21	4.14619	0.790386	-0.283021	1.07341
14.22	4.14761	0.791479	-0.283231	1.07471
14.23	4.14616	0.792569	-0.283485	1.07605
14.24	4.1528	0.793538	-0.283808	1.07735
14.25	4.16744	0.794568	-0.284188	1.07876
14.26	4.1749	0.795657	-0.284511	1.08017
14.27	4.17563	0.796652	-0.284828	1.08148
14.28	4.17915	0.797657	-0.285294	1.08295
14.29	4.17813	0.79862	-0.285903	1.08452
14.3	4.17751	0.79952	-0.28649	1.08601
14.31	4.18545	0.800659	-0.286894	1.08755
14.32	4.19157	0.801761	-0.287121	1.08888
14.33	4.19564	0.802606	-0.287304	1.08991
14.34	4.2008	0.803669	-0.287529	1.0912
14.35	4.20184	0.804877	-0.287862	1.09274
14.36	4.20721	0.805745	-0.288326	1.09407
14.37	4.21573	0.806629	-0.288775	1.0954
14.38	4.21973	0.807804	-0.289062	1.09687
14.39	4.22519	0.808882	-0.289262	1.09814
14.4	4.22822	0.809797	-0.2895	1.0993
14.41	4.229	0.810868	-0.289805	1.10067
14.42	4.23212	0.811808	-0.290151	1.10196
14.43	4.23528	0.812658	-0.290517	1.10318
14.44	4.24158	0.813826	-0.290798	1.10462
14.45	4.24837	0.814916	-0.29094	1.10586
14.46	4.24956	0.815706	-0.291099	1.1068
14.47	4.25569	0.816652	-0.29136	1.10801
14.48	4.26479	0.817708	-0.291674	1.10938
14.49	4.26245	0.818636	-0.292064	1.1107
14.5	4.26081	0.819648	-0.292443	1.11209
14.51	4.26812	0.820684	-0.29267	1.11335
14.52	4.27376	0.821536	-0.292869	1.11441
14.53	4.28009	0.822552	-0.293174	1.11573
14.54	4.28727	0.823738	-0.293537	1.11728
14.55	4.28948	0.824671	-0.293942	1.11861
14.56	4.29295	0.82551	-0.294338	1.11985
14.57	4.30236	0.82653	-0.294586	1.12112
14.58	4.30703	0.827543	-0.294752	1.1223
14.59	4.31365	0.828494	-0.295044	1.12354
14.6	4.32296	0.829519	-0.295496	1.12502
14.61	4.32199	0.830488	-0.295941	1.12643
14.62	4.32441	0.831416	-0.296245	1.12766
14.63	4.33488	0.832497	-0.296447	1.12894
14.64	4.33956	0.833498	-0.296639	1.13014
14.65	4.34155	0.834491	-0.296932	1.13142
14.66	4.34898	0.835622	-0.297407	1.13303
14.67	4.35426	0.836639	-0.297922	1.13456
14.68	4.35334	0.837604	-0.298312	1.13592
14.69	4.35795	0.838747	-0.298583	1.13733
14.7	4.36578	0.839884	-0.298821	1.13871
14.71	4.36908	0.840888	-0.299136	1.14002
14.72	4.37636	0.8419	-0.299528	1.14143
14.73	4.38773	0.842922	-0.29987	1.14279
14.74	4.39488	0.843892	-0.300096	1.14399
14.75	4.40113	0.844884	-0.300276	1.14516
14.76	4.40452	0.845952	-0.300463	1.14642
14.77	4.40167	0.846959	-0.300667	1.14763
14.78	4.40623	0.847966	-0.30096	1.14893
14.79	4.41873	0.84903	-0.301332	1.15036
14.8	4.42328	0.850091	-0.301646	1.15174
14.81	4.42611	0.851121	-0.301885	1.15301
14.82	4.43196	0.852102	-0.302108	1.15421
14.83	4.42947	0.853007	-0.302338	1.15534
14.84	4.42894	0.853861	-0.302617	1.15648
14.85	4.43875	0.854729	-0.302932	1.15766
14.86	4.44706	0.855664	-0.303185	1.15885
14.87	4.45192	0.85668	-0.303369	1.16005
14.88	4.45586	0.857707	-0.303581	1.16129
14.89	4.45427	0.858649	-0.303828	1.16248
14.9	4.45559	0.859555	-0.304118	1.16367
14.91	4.46317	0.860645	-0.304513	1.16516
14.92	4.46663	0.861716	-0.304915	1.16663
14.93	4.46388	0.862574	-0.30517	1.16774
14.94	4.46834	0.86351	-0.305349	1.16886
14.95	4.48216	0.864523	-0.305591	1.17011
14.96	4.49195	0.865441	-0.305893	1.17133
14.97	4.49773	0.866453	-0.306208	1.17266
14.98	4.50302	0.86756	-0.306493	1.17405
14.99	4.50635	0.868505	-0.306725	1.17523
15	4.51293	0.869454	-0.306946	1.1764
15.01	4.51923	0.87052	-0.307176	1.1777
15.02	4.51923	0.871432	-0.307419	1.17885
15.03	4.52162	0.872348	-0.307702	1.18005
15.04	4.52603	0.873495	-0.307966	1.18146
15.05	4.52757	0.874487	-0.308164	1.18265
15.06	4.53001	0.875345	-0.308377	1.18372
15.07	4.53166	0.876508	-0.308642	1.18515
15.08	4.53351	0.877591	-0.308904	1.1865
15.09	4.53891	0.878602	-0.309176	1.18778
15.1	4.54458	0.879798	-0.309436	1.18923
15.11	4.54796	0.880814	-0.309606	1.19042
15.12	4.54797	0.881781	-0.30976	1.19154
15.13	4.55216	0.882897	-0.309949	1.19285
15.14	4.56399	0.883798	-0.310136	1.19393
15.15	4.5685	0.884727	-0.310359	1.19509
15.16	4.56436	0.885918	-0.310606	1.19652
15.17	4.56487	0.886937	-0.310807	1.19774
15.18	4.56723	0.887829	-0.310963	1.19879
15.19	4.56704	0.888948	-0.311125	1.20007
15.2	4.56949	0.889906	-0.311311	1.20122
15.21	4.57554	0.890754	-0.311476	1.20223
15.22	4.58126	0.8919	-0.311628	1.20353
15.23	4.58348	0.893037	-0.311799	1.20484
15.24	4.58438	0.893865	-0.311957	1.20582
15.25	4.58826	0.894744	-0.312077	1.20682
15.26	4.59063	0.895728	-0.312206	1.20793
15.27	4.58885	0.896638	-0.31235	1.20899
15.28	4.58677	0.897743	-0.312458	1.2102
15.29	4.58424	0.898818	-0.312568	1.21139
15.3	4.58309	0.899608	-0.3127	1.21231
15.31	4.59239	0.900572	-0.312829	1.2134
15.32	4.60069	0.901679	-0.312961	1.21464
15.33	4.59865	0.902617	-0.313083	1.2157
15.34	4.59862	0.903638	-0.313192	1.21683
15.35	4.59989	0.904663	-0.313315	1.21798
15.36	4.59777	0.905583	-0.313453	1.21904
15.37	4.60151	0.906617	-0.313611	1.22023
15.38	4.60934	0.907691	-0.313794	1.22149
15.39	4.61281	0.908593	-0.313971	1.22256
15.4	4.61005	0.909482	-0.314143	1.22363
15.41	4.6071	0.910556	-0.314316	1.22487
15.42	4.61446	0.911632	-0.314495	1.22613
15.43	4.62274	0.912596	-0.314677	1.22727
15.44	4.62451	0.913664	-0.314851	1.22852
15.45	4.6314	0.914766	-0.315012	1.22978
15.46	4.63754	0.915687	-0.315146	1.23083
15.47	4.63444	0.916643	-0.315282	1.23192
15.48	4.63678	0.917683	-0.31545	1.23313
15.49	4.64628	0.918626	-0.315646	1.23427
15.5	4.65333	0.919661	-0.315884	1.23555
15.51	4.65863	0.920703	-0.31611	1.23681
15.52	4.66112	0.921667	-0.31629	1.23796
15.53	4.66086	0.922869	-0.3165	1.23937
15.54	4.65805	0.924003	-0.316729	1.24073
15.55	4.65812	0.92483	-0.316929	1.24176
15.56	4.66365	0.925832	-0.317114	1.24295
15.57	4.66571	0.926939	-0.317289	1.24423
15.58	4.66484	0.927829	-0.317467	1.2453
15.59	4.66863	0.928799	-0.317671	1.24647
15.6	4.67417	0.929894	-0.317912	1.24781
15.61	4.68024	0.93083	-0.318163	1.24899
15.62	4.69183	0.93178	-0.318375	1.25016
15.63	4.69868	0.932893	-0.318562	1.25146
15.64	4.69888	0.93389	-0.318766	1.25266
15.65	4.70251	0.934749	-0.319005	1.25375
15.66	4.70436	0.935791	-0.319247	1.25504
15.67	4.70053	0.936876	-0.319444	1.25632
15.68	4.70037	0.9378	-0.319607	1.25741
15.69	4.70648	0.938801	-0.319759	1.25856
15.7	4.71197	0.939773	-0.319885	1.25966
15.71	4.71504	0.940656	-0.320013	1.26067
15.72	4.71877	0.941649	-0.320219	1.26187
15.73	4.72628	0.942671	-0.320472	1.26314
15.74	4.73676	0.943601	-0.320715	1.26432
15.75	4.74046	0.944556	-0.320989	1.26555
15.76	4.73705	0.945597	-0.321269	1.26687
15.77	4.73736	0.946577	-0.321529	1.26811
15.78	4.74076	0.947526	-0.321854	1.26938
15.79	4.743	0.948546	-0.322201	1.27075
15.8	4.74674	0.949621	-0.322444	1.27206
15.81	4.75383	0.950708	-0.322624	1.27333
15.82	4.75841	0.95175	-0.322823	1.27457
15.83	4.761	0.952752	-0.323057	1.27581
15.84	4.76759	0.953771	-0.323291	1.27706
15.85	4.77043	0.954734	-0.323528	1.27826
15.86	4.76986	0.955577	-0.323807	1.27938
15.87	4.77413	0.956564	-0.324088	1.28065
15.88	4.77725	0.957694	-0.324369	1.28206
15.89	4.77644	0.958676	-0.324661	1.28334
15.9	4.77501	0.959635	-0.324914	1.28455
15.91	4.78317	0.960795	-0.325123	1.28592
15.92	4.79468	0.9619	-0.325332	1.28723
15.93	4.79333	0.962819	-0.32556	1.28838
15.94	4.79232	0.963764	-0.325734	1.2895
15.95	4.79972	0.964777	-0.325849	1.29063
15.96	4.80086	0.965859	-0.326035	1.29189
15.97	4.79766	0.966925	-0.32629	1.29322
15.98	4.80207	0.967762	-0.326518	1.29428
15.99	4.808	0.968608	-0.326733	1.29534
16	4.81394	0.969738	-0.326952	1.29669
16.01	4.82341	0.97077	-0.327166	1.29794
16.02	4.82688	0.97163	-0.327459	1.29909
16.03	4.82435	0.972719	-0.327798	1.30052
16.04	4.82675	0.973772	-0.328026	1.3018
16.05	4.83314	0.974645	-0.328173	1.30282
16.06	4.83612	0.975745	-0.328342	1.30409
16.07	4.8377	0.976905	-0.328495	1.3054
16.08	4.84056	0.977795	-0.328653	1.30645
16.09	4.84256	0.978783	-0.328877	1.30766
16.1	4.84629	0.979886	-0.329063	1.30895
16.11	4.85039	0.980712	-0.329166	1.30988
16.12	4.85252	0.981538	-0.32929	1.31083
16.13	4.85811	0.982652	-0.329444	1.3121
16.14	4.86133	0.983734	-0.329602	1.31334
16.15	4.86025	0.984601	-0.329808	1.31441
16.16	4.8647	0.985633	-0.330015	1.31565
16.17	4.86933	0.986755	-0.330143	1.3169
16.18	4.87244	0.987662	-0.330247	1.31791
16.19	4.87443	0.988739	-0.330399	1.31914
16.2	4.86885	0.989865	-0.330559	1.32042
16.21	4.86505	0.990726	-0.330695	1.32142
16.22	4.87007	0.991749	-0.33084	1.32259
16.23	4.87181	0.992776	-0.33096	1.32374
16.24	4.87147	0.993652	-0.331031	1.32468
16.25	4.87705	0.994782	-0.331116	1.3259
16.26	4.87997	0.99592	-0.331223	1.32714
16.27	4.8751	0.99683	-0.331344	1.32817
16.28	4.87269	0.99782	-0.331491	1.32931
16.29	4.87888	0.998841	-0.33163	1.33047
16.3	4.88469	0.999723	-0.331745	1.33147
16.31	4.88229	1.00072	-0.33188	1.3326
16.32	4.88102	1.0018	-0.332028	1.33382
16.33	4.88407	1.00273	-0.332173	1.3349
16.34	4.88554	1.00374	-0.332357	1.33609
16.35	4.89048	1.00476	-0.33257	1.33733
16.36	4.8955	1.00569	-0.332764	1.33845
16.37	4.89352	1.00673	-0.332936	1.33967
16.38	4.89486	1.00781	-0.333129	1.34093
16.39	4.90361	1.0087	-0.333373	1.34207
16.4	4.91224	1.00959	-0.333626	1.34321
16.41	4.9178	1.01075	-0.333827	1.34458
16.42	4.91949	1.01183	-0.333968	1.3458
16.43	4.92102	1.01268	-0.334103	1.34678
16.44	4.92409	1.01361	-0.334271	1.34788
16.45	4.92235	1.01465	-0.334434	1.34908
16.46	4.92073	1.0157	-0.334593	1.35029
16.47	4.92401	1.01673	-0.334741	1.35147
16.48	4.92642	1.01768	-0.334847	1.35253
16.49	4.93044	1.01864	-0.334953	1.35359
16.5	4.93661	1.01964	-0.33515	1.35479
16.51	4.93925	1.02067	-0.335433	1.3561
16.52	4.94332	1.02167	-0.335705	1.35738
16.53	4.95145	1.02263	-0.335943	1.35857
16.54	4.95413	1.02364	-0.336178	1.35982
16.55	4.95256	1.02473	-0.336377	1.3611
16.56	4.95931	1.02573	-0.336579	1.36231
16.57	4.96637	1.02663	-0.336845	1.36348
16.58	4.96732	1.02759	-0.337091	1.36468
16.59	4.97404	1.02865	-0.337288	1.36594
16.6	4.98092	1.02972	-0.337496	1.36721
16.61	4.97897	1.03068	-0.337737	1.36842
16.62	4.98195	1.03168	-0.338028	1.36971
16.63	4.99211	1.03284	-0.338347	1.37118
16.64	4.99692	1.03392	-0.338624	1.37255
16.65	5.00015	1.03476	-0.338836	1.3736
16.66	5.0092	1.03568	-0.339014	1.3747
16.67	5.01855	1.0367	-0.339167	1.37586
16.68	5.01916	1.03767	-0.339339	1.37701
16.69	5.01664	1.03872	-0.339592	1.37831
16.7	5.02062	1.03969	-0.339869	1.37956
16.71	5.03092	1.04063	-0.340112	1.38074
16.72	5.04023	1.04177	-0.340379	1.38215
16.73	5.04337	1.04281	-0.340686	1.3835
16.74	5.0453	1.04372	-0.341047	1.38477
16.75	5.04571	1.04478	-0.341464	1.38624
16.76	5.04238	1.04577	-0.341838	1.3876
16.77	5.04994	1.04665	-0.342129	1.38878
16.78	5.06358	1.0478	-0.342369	1.39017
16.79	5.0648	1.04887	-0.342574	1.39144
16.8	5.06466	1.04964	-0.342823	1.39246
16.81	5.07042	1.05058	-0.343198	1.39378
16.82	5.07093	1.05166	-0.343607	1.39527
16.83	5.06742	1.05259	-0.343956	1.39655
16.84	5.07556	1.05365	-0.344251	1.3979
16.85	5.09114	1.05479	-0.34448	1.39927
16.86	5.09356	1.05568	-0.344696	1.40037
16.87	5.08447	1.05662	-0.344967	1.40158
16.88	5.08525	1.05779	-0.345235	1.40302
16.89	5.09549	1.05882	-0.345474	1.40429
16.9	5.09834	1.05977	-0.34571	1.40548
16.91	5.09485	1.06085	-0.345917	1.40677
16.92	5.09584	1.06179	-0.346136	1.40793
16.93	5.10144	1.06271	-0.346432	1.40914
16.94	5.10879	1.06374	-0.346757	1.4105
16.95	5.11868	1.06467	-0.347064	1.41174
16.96	5.12659	1.06557	-0.347407	1.41297
16.97	5.12803	1.06657	-0.347762	1.41433
16.98	5.12842	1.06762	-0.348096	1.41572
16.99	5.1322	1.06868	-0.348477	1.41715
17	5.14122	1.06976	-0.348825	1.41859
17.01	5.14836	1.07073	-0.349041	1.41977
17.02	5.15058	1.0716	-0.349226	1.42082
17.03	5.15366	1.07273	-0.349423	1.42215
17.04	5.15537	1.07386	-0.349603	1.42346
17.05	5.1581	1.07466	-0.349812	1.42447
17.06	5.16657	1.07556	-0.350106	1.42567
17.07	5.16713	1.0767	-0.350454	1.42715
17.08	5.16318	1.07774	-0.350737	1.42847
17.09	5.17315	1.07865	-0.350916	1.42957
17.1	5.18345	1.07969	-0.35108	1.43077
17.11	5.18221	1.08066	-0.351318	1.43198
17.12	5.1846	1.08148	-0.35162	1.4331
17.13	5.19483	1.08261	-0.351906	1.43452
17.14	5.20337	1.08382	-0.352167	1.43598
17.15	5.20674	1.08472	-0.352436	1.43716
17.16	5.2072	1.08576	-0.352696	1.43845
17.17	5.20983	1.08682	-0.352897	1.43972
17.18	5.21546	1.08774	-0.353103	1.44084
17.19	5.21808	1.08877	-0.353384	1.44216
17.2	5.22033	1.08979	-0.353632	1.44342
17.21	5.22357	1.09067	-0.353795	1.44447
17.22	5.22503	1.09177	-0.353948	1.44572
17.23	5.22981	1.0929	-0.354115	1.44701
17.24	5.23638	1.09381	-0.354323	1.44813
17.25	5.23794	1.09478	-0.354609	1.44939
17.26	5.24135	1.09579	-0.35487	1.45066
17.27	5.24496	1.09671	-0.355043	1.45176
17.28	5.24716	1.09766	-0.355237	1.4529
17.29	5.25367	1.09873	-0.355505	1.45423
17.3	5.26324	1.09984	-0.355831	1.45567
17.31	5.26736	1.10084	-0.356181	1.45702
17.32	5.26558	1.1017	-0.356511	1.45821
17.33	5.2675	1.10256	-0.356821	1.45938
17.34	5.27181	1.10372	-0.357101	1.46083
17.35	5.27724	1.10496	-0.357317	1.46228
17.36	5.28628	1.10582	-0.357506	1.46332
17.37	5.2895	1.10666	-0.357718	1.46437
17.38	5.28747	1.10782	-0.357928	1.46575
17.39	5.29143	1.10887	-0.358092	1.46696
17.4	5.30126	1.10965	-0.358243	1.46789
17.41	5.3116	1.11068	-0.358437	1.46912
17.42	5.31272	1.11175	-0.358679	1.47043
17.43	5.3106	1.11263	-0.358964	1.4716
17.44	5.31979	1.11366	-0.359242	1.47291
17.45	5.32753	1.11472	-0.359438	1.47415
17.46	5.32846	1.11568	-0.359638	1.47532
17.47	5.3307	1.11668	-0.359931	1.47661
17.48	5.33201	1.11771	-0.360224	1.47794
17.49	5.33395	1.11874	-0.360448	1.47918
17.5	5.34293	1.11972	-0.36066	1.48038
17.51	5.34761	1.1207	-0.360874	1.48157
17.52	5.3462	1.12164	-0.361129	1.48277
17.53	5.3551	1.12273	-0.361498	1.48423
17.54	5.3641	1.12383	-0.361882	1.48572
17.55	5.3611	1.12468	-0.362195	1.48687
17.56	5.36225	1.12565	-0.362524	1.48818
17.57	5.37071	1.12674	-0.362869	1.48961
17.58	5.37613	1.12758	-0.363175	1.49075
17.59	5.38147	1.12854	-0.363479	1.49202
17.6	5.38881	1.12974	-0.363729	1.49347
17.61	5.3953	1.13072	-0.363893	1.49462
17.62	5.39843	1.13169	-0.364091	1.49578
17.63	5.40278	1.13292	-0.364333	1.49725
17.64	5.41342	1.13396	-0.3646	1.49856
17.65	5.41707	1.13479	-0.364898	1.49969
17.66	5.4149	1.13583	-0.365145	1.50098
17.67	5.42197	1.13687	-0.365351	1.50222
17.68	5.42779	1.13778	-0.365566	1.50335
17.69	5.42513	1.1388	-0.365759	1.50456
17.7	5.42407	1.13977	-0.365929	1.5057
17.71	5.42591	1.14065	-0.366115	1.50676
17.72	5.43064	1.14167	-0.366322	1.508
17.73	5.43623	1.14273	-0.36651	1.50924
17.74	5.43787	1.14369	-0.366691	1.51039
17.75	5.43686	1.14473	-0.366924	1.51166
17.76	5.43861	1.14587	-0.367171	1.51304
17.77	5.44707	1.14671	-0.367381	1.51409
17.78	5.45071	1.14747	-0.367588	1.51506
17.79	5.445	1.14861	-0.36782	1.51643
17.8	5.4502	1.14974	-0.368046	1.51778
17.81	5.46223	1.15068	-0.368258	1.51894
17.82	5.46406	1.15168	-0.368478	1.52016
17.83	5.46719	1.15269	-0.368705	1.5214
17.84	5.47694	1.15367	-0.368931	1.5226
17.85	5.47893	1.1547	-0.369133	1.52383
17.86	5.47887	1.15579	-0.369309	1.5251
17.87	5.48378	1.15681	-0.369523	1.52633
17.88	5.48243	1.15774	-0.36981	1.52755
17.89	5.48081	1.15865	-0.370129	1.52877
17.9	5.48876	1.15969	-0.370397	1.53008
17.91	5.49573	1.16079	-0.370576	1.53136
17.92	5.49785	1.16168	-0.370738	1.53242
17.93	5.5018	1.16262	-0.370922	1.53354
17.94	5.5057	1.16373	-0.371103	1.53484
17.95	5.50667	1.16474	-0.371313	1.53606
17.96	5.50997	1.16564	-0.371553	1.53719
17.97	5.51527	1.16669	-0.371755	1.53845
17.98	5.51672	1.16779	-0.37196	1.53975
17.99	5.5154	1.16866	-0.372259	1.54092
18	5.51981	1.16967	-0.372591	1.54226
18.01	5.52687	1.17093	-0.372837	1.54377
18.02	5.52566	1.17183	-0.373021	1.54486
18.03	5.52384	1.17267	-0.373199	1.54587
18.04	5.52951	1.17376	-0.373364	1.54712
18.05	5.5364	1.1747	-0.373572	1.54828
18.06	5.54245	1.17568	-0.373816	1.5495
18.07	5.54571	1.17679	-0.374018	1.55081
18.08	5.54354	1.17777	-0.374201	1.55198
18.09	5.54529	1.17876	-0.374438	1.5532
18.1	5.55493	1.17982	-0.374699	1.55452
18.11	5.56183	1.18082	-0.374924	1.55574
18.12	5.56281	1.18177	-0.375174	1.55695
18.13	5.56651	1.18279	-0.375482	1.55827
18.14	5.57357	1.18382	-0.375761	1.55958
18.15	5.57898	1.18477	-0.375979	1.56075
18.16	5.58443	1.18568	-0.376194	1.56187
18.17	5.58731	1.18666	-0.376426	1.56308
18.18	5.58897	1.1877	-0.376668	1.56437
18.19	5.59377	1.18877	-0.376884	1.56566
18.2	5.59979	1.18972	-0.377049	1.56677
18.21	5.60333	1.19056	-0.377212	1.56778
18.22	5.60077	1.19161	-0.377423	1.56904
18.23	5.60003	1.19279	-0.377637	1.57042
18.24	5.60233	1.19381	-0.377837	1.57165
18.25	5.60037	1.19475	-0.378051	1.57281
18.26	5.60404	1.19573	-0.37828	1.57401
18.27	5.61347	1.19667	-0.378488	1.57516
18.28	5.61753	1.19762	-0.378687	1.5763
18.29	5.6207	1.1986	-0.378907	1.57751
18.3	5.62609	1.1996	-0.379133	1.57873
18.31	5.6334	1.20068	-0.379366	1.58005
18.32	5.64499	1.20166	-0.379585	1.58125
18.33	5.65243	1.20261	-0.379775	1.58239
18.34	5.64735	1.20375	-0.379941	1.58369
18.35	5.64858	1.20478	-0.380093	1.58488
18.36	5.65944	1.20562	-0.380278	1.58589
18.37	5.66128	1.2066	-0.380498	1.5871
18.38	5.66099	1.20774	-0.380696	1.58844
18.39	5.66503	1.20873	-0.380865	1.5896
18.4	5.66616	1.20956	-0.381022	1.59059
18.41	5.66939	1.21059	-0.381174	1.59176
18.42	5.67576	1.21161	-0.381342	1.59295
18.43	5.67839	1.21245	-0.381557	1.59401
18.44	5.6823	1.21358	-0.38178	1.59536
18.45	5.68812	1.21475	-0.381968	1.59672
18.46	5.69559	1.2156	-0.38216	1.59776
18.47	5.70081	1.21659	-0.382346	1.59893
18.48	5.70126	1.21764	-0.382514	1.60016
18.49	5.7051	1.21859	-0.382734	1.60133
18.5	5.70742	1.21967	-0.382945	1.60261
18.51	5.70649	1.22067	-0.383076	1.60374
18.52	5.71016	1.22155	-0.383232	1.60478
18.53	5.71285	1.22257	-0.383445	1.60601
18.54	5.71143	1.22358	-0.383647	1.60723
18.55	5.71195	1.22447	-0.383848	1.60832
18.56	5.71621	1.22551	-0.384049	1.60956
18.57	5.71808	1.22667	-0.384218	1.61089
18.58	5.71586	1.22771	-0.384371	1.61208
18.59	5.71432	1.22871	-0.384555	1.61327
18.6	5.7212	1.2298	-0.384755	1.61455
18.61	5.73467	1.23082	-0.38494	1.61576
18.62	5.73871	1.23178	-0.385148	1.61693
18.63	5.73456	1.23282	-0.385358	1.61817
18.64	5.73595	1.23382	-0.38553	1.61935
18.65	5.7402	1.23471	-0.385721	1.62043
18.66	5.74227	1.23575	-0.385914	1.62166
18.67	5.74374	1.23684	-0.386048	1.62289
18.68	5.74516	1.23779	-0.386187	1.62398
18.69	5.7479	1.23886	-0.386371	1.62523
18.7	5.75118	1.23992	-0.386514	1.62643
18.71	5.75201	1.24088	-0.386626	1.62751
18.72	5.75418	1.24192	-0.386738	1.62866
18.73	5.75993	1.24291	-0.386836	1.62975
18.74	5.76792	1.2439	-0.38696	1.63086
18.75	5.77159	1.24498	-0.38713	1.63211
18.76	5.77176	1.24598	-0.3873	1.63328
18.77	5.77354	1.24688	-0.387443	1.63433
18.78	5.77291	1.2479	-0.387587	1.63549
18.79	5.77211	1.24886	-0.387736	1.6366
18.8	5.77835	1.24974	-0.387877	1.63762
18.81	5.78067	1.25081	-0.38801	1.63882
18.82	5.77135	1.2518	-0.388144	1.63995
18.83	5.76992	1.25265	-0.388294	1.64094
18.84	5.78033	1.25367	-0.388424	1.6421
18.85	5.78341	1.25478	-0.38854	1.64332
18.86	5.7828	1.25578	-0.388694	1.64447
18.87	5.79347	1.25672	-0.38886	1.64558
18.88	5.79703	1.25767	-0.388998	1.64666
18.89	5.78837	1.25863	-0.389134	1.64776
18.9	5.79527	1.25967	-0.389302	1.64897
18.91	5.80742	1.26073	-0.389509	1.65024
18.92	5.80313	1.26169	-0.389725	1.65142
18.93	5.80285	1.26268	-0.389922	1.6526
18.94	5.8118	1.26378	-0.390112	1.6539
18.95	5.8144	1.26476	-0.390325	1.65509
18.96	5.81992	1.26571	-0.390563	1.65628
18.97	5.82888	1.26674	-0.390807	1.65755
18.98	5.83013	1.26765	-0.391052	1.6587
18.99	5.83199	1.26852	-0.391289	1.65981
19	5.83766	1.26959	-0.391505	1.6611
19.01	5.84048	1.27075	-0.391714	1.66247
19.02	5.84297	1.27176	-0.391925	1.66369
19.03	5.84448	1.27273	-0.392142	1.66487
19.04	5.84312	1.27371	-0.392371	1.66608
19.05	5.84547	1.27475	-0.392599	1.66735
19.06	5.8505	1.27583	-0.392822	1.66865
19.07	5.85529	1.27686	-0.393017	1.66988
19.08	5.85935	1.27784	-0.393132	1.67097
19.09	5.85784	1.27879	-0.393236	1.67203
19.1	5.85661	1.27982	-0.3934	1.67322
19.11	5.86366	1.28087	-0.393569	1.67444
19.12	5.86962	1.28175	-0.393735	1.67549
19.13	5.87116	1.28272	-0.393899	1.67662
19.14	5.8758	1.28378	-0.394022	1.6778
19.15	5.87915	1.28478	-0.394171	1.67895
19.16	5.87678	1.28585	-0.394363	1.68021
19.17	5.87819	1.28683	-0.39453	1.68136
19.18	5.8854	1.28776	-0.394701	1.68246
19.19	5.88905	1.28884	-0.394881	1.68372
19.2	5.89241	1.28987	-0.39503	1.6849
19.21	5.89796	1.2908	-0.395186	1.68599
19.22	5.9023	1.29182	-0.395349	1.68717
19.23	5.904	1.29281	-0.395469	1.68828
19.24	5.90056	1.29372	-0.395579	1.6893
19.25	5.89973	1.29475	-0.395701	1.69045
19.26	5.90637	1.29578	-0.395828	1.69161
19.27	5.90966	1.29669	-0.395956	1.69265
19.28	5.91197	1.29772	-0.396093	1.69381
19.29	5.91557	1.29876	-0.396259	1.69501
19.3	5.91446	1.29964	-0.396433	1.69607
19.31	5.91464	1.30065	-0.396589	1.69724
19.32	5.91755	1.30183	-0.39673	1.69856
19.33	5.92015	1.3028	-0.396876	1.69968
19.34	5.91966	1.3036	-0.397039	1.70064
19.35	5.91836	1.30459	-0.397155	1.70174
19.36	5.92123	1.30563	-0.397248	1.70288
19.37	5.92308	1.30668	-0.397372	1.70405
19.38	5.92568	1.30773	-0.397484	1.70521
19.39	5.93637	1.30865	-0.39757	1.70622
19.4	5.94146	1.30964	-0.39767	1.70731
19.41	5.93779	1.31076	-0.397792	1.70855
19.42	5.93036	1.31175	-0.397919	1.70967
19.43	5.92264	1.31273	-0.398061	1.71079
19.44	5.92714	1.31383	-0.398216	1.71205
19.45	5.94154	1.31488	-0.398353	1.71323
19.46	5.94451	1.31585	-0.398469	1.71432
19.47	5.94075	1.31694	-0.398576	1.71552
19.48	5.94501	1.31798	-0.398687	1.71667
19.49	5.94903	1.31886	-0.398814	1.71768
19.5	5.95265	1.31989	-0.398943	1.71883
19.51	5.96105	1.3209	-0.399045	1.71995
19.52	5.96589	1.32175	-0.399152	1.7209
19.53	5.96504	1.32283	-0.399295	1.72212
19.54	5.9636	1.32393	-0.399473	1.72341
19.55	5.96073	1.3248	-0.399662	1.72446
19.56	5.96099	1.32587	-0.399829	1.7257
19.57	5.96725	1.32699	-0.399999	1.72699
19.58	5.973	1.32784	-0.400196	1.72803
19.59	5.97374	1.3288	-0.400368	1.72917
19.6	5.97706	1.32997	-0.400486	1.73046
19.61	5.98465	1.33086	-0.400604	1.73146
19.62	5.98879	1.33164	-0.400744	1.73239
19.63	5.98433	1.33273	-0.400873	1.7336
19.64	5.98373	1.3337	-0.400993	1.73469
19.65	5.98979	1.33454	-0.401122	1.73566
19.66	5.99026	1.33565	-0.401245	1.7369
19.67	5.99256	1.33663	-0.401379	1.73801
19.68	5.99708	1.33736	-0.401573	1.73894
19.69	5.99704	1.33842	-0.401782	1.7402
19.7	6.00263	1.33956	-0.401931	1.74149
19.71	6.00651	1.34052	-0.402056	1.74258
19.72	6.00224	1.3416	-0.402202	1.74381
19.73	6.00525	1.3427	-0.40237	1.74507
19.74	6.01315	1.34357	-0.402576	1.74614
19.75	6.01767	1.34447	-0.40278	1.74725
19.76	6.02386	1.34552	-0.40292	1.74844
19.77	6.02918	1.34651	-0.403036	1.74955
19.78	6.03275	1.34761	-0.403178	1.75079
19.79	6.03497	1.34871	-0.403323	1.75203
19.8	6.03576	1.34968	-0.403472	1.75315
19.81	6.04002	1.35072	-0.403633	1.75435
19.82	6.04289	1.35171	-0.403779	1.75549
19.83	6.04421	1.35262	-0.403918	1.75654
19.84	6.0494	1.35368	-0.404091	1.75777
19.85	6.05268	1.3548	-0.404301	1.7591
19.86	6.05337	1.35574	-0.404505	1.76024
19.87	6.05864	1.35664	-0.404687	1.76133
19.88	6.06308	1.35776	-0.404844	1.7626
19.89	6.06352	1.35878	-0.40499	1.76377
19.9	6.06637	1.35975	-0.405156	1.7649
19.91	6.06989	1.36085	-0.405326	1.76618
19.92	6.0708	1.36184	-0.405502	1.76734
19.93	6.06861	1.36281	-0.405712	1.76852
19.94	6.06762	1.36384	-0.405881	1.76972
19.95	6.0726	1.36475	-0.405975	1.77073
19.96	6.07883	1.36568	-0.406096	1.77178
19.97	6.08041	1.36679	-0.406274	1.77306
19.98	6.07615	1.36778	-0.40645	1.77423
[truncated: 12,416 more rows]
