# Supplementary material for: Experimental data on the development of “Post-installed Screw Pullout test” for in-situ investigation of concrete strength
Source: Data Brief. 2020 Aug 22;32:106190. doi: 10.1016/j.dib.2020.106190 (PMC7475196; doi:10.1016/j.dib.2020.106190)
Supplement: Supplementary file 1 — Fig. 1: Load-displacement curves for test set up 1. Fig. 2: Load-displacement curves for test set up 2. Fig. 3: Load-displacement curves for test set up 3. Fig. 4: Load-displacement curves for test set up 4. Fig. 5: Load-displacement curves for test set up 5. Fig. 6: Load-displacement curves for test set up 6. Fig. 7: Load-displacement curves for test set up 7. Fig. 8: Load-displacement curves for test set up 8. Fig. 9: Load-displacement curves for test set up 9. Fig. 10: Load-displacement curves for test set up 10. Fig. 11: Load-displacement curves for test set up 11. Fig. 12: Load-displacement curves for test set up 12. Fig. 13: Load-displacement curves for test set up 13. Fig. 14: Load-displacement curves for test set up 14. Fig. 15: Load-displacement curves for test set up 15. Fig. 16: Load-displacement curves for test set up 16. Fig. 17: Load-displacement curves for test set up 17. Fig. 18: Load-displacement curves for Mix 1 at 7 days. Fig. 19: Load-displacement curves for Mix 1 at 14 days. Fig. 20: Load-displacement curves for Mix 1 at 28 days. Fig. 21: Load-displacement curves for Mix 1 at 100 days. Fig. 22: Load-displacement curves for Mix 2 at 7 days. Fig. 23: Load-displacement curves for Mix 2 at 14 days. Fig. 24: Load-displacement curves for Mix 2 at 28 days. Fig. 25: Load-displacement curves for Mix 2 at 100 days. [file mmc1.zip › Figure 24 - Mix 2 at 28 days.xlsx]

## Sheet: M-2-28-1
Time [s]	Load [kN]	LVDT 1 [mm]	LVDT 2 [mm]	Displacement [mm]
0	0	0	0	0
0.01	0	0	0	0
0.02	-1e-05	5e-06	1e-06	4e-06
0.03	-2.2e-05	0.000159	1.4e-05	0.000145
0.04	0.001447	0.000585	4.2e-05	0.000543
0.05	0.005676	0.000709	4.1e-05	0.000668
0.06	0.006605	0.000501	1.5e-05	0.000486
0.07	0.003346	0.000415	2.4e-05	0.000391
0.08	0.003666	0.000438	4e-05	0.000398
0.09	0.00562	0.000521	3.7e-05	0.000484
0.1	0.003106	0.000551	3.8e-05	0.000513
0.11	-0.002107	0.000447	2.4e-05	0.000423
0.12	-0.005906	0.000471	1.5e-05	0.000456
0.13	-0.004338	0.000688	3e-05	0.000658
0.14	1.9e-05	0.000756	3.3e-05	0.000723
0.15	0.005016	0.000698	3.7e-05	0.000661
0.16	0.005713	0.000723	6e-05	0.000663
0.17	0.000847	0.000637	3.5e-05	0.000602
0.18	0.003156	0.000553	-4e-06	0.000557
0.19	0.008899	0.000559	2.3e-05	0.000536
0.2	0.004126	0.00055	4.5e-05	0.000505
0.21	-0.001562	0.000554	2.6e-05	0.000528
0.22	0.003103	0.000564	1.7e-05	0.000547
0.23	0.009815	0.000605	9e-06	0.000596
0.24	0.008887	0.000534	8e-06	0.000526
0.25	0.003818	0.000433	3.2e-05	0.000401
0.26	0.003724	0.00058	3.6e-05	0.000544
0.27	0.006967	0.000641	6e-06	0.000635
0.28	0.00564	0.000486	-6e-06	0.000492
0.29	0.001632	0.000382	1.7e-05	0.000365
0.3	0.00225	0.000444	2.2e-05	0.000422
0.31	0.001573	0.000395	3e-06	0.000392
0.32	0.000101	0.000361	2e-05	0.000341
0.33	0.004578	0.000493	5.3e-05	0.00044
0.34	0.004993	0.000462	3e-05	0.000432
0.35	0.000202	0.000435	8e-06	0.000427
0.36	0.000858	0.000498	2.3e-05	0.000475
0.37	0.001821	0.000433	1.3e-05	0.00042
0.38	-0.001668	0.00046	2e-06	0.000458
0.39	-0.000352	0.000602	2.6e-05	0.000576
0.4	0.005989	0.000567	3.2e-05	0.000535
0.41	0.009138	0.000506	7e-06	0.000499
0.42	0.00792	0.000503	-1e-05	0.000513
0.43	0.006856	0.000423	-3e-06	0.000426
0.44	0.006206	0.000431	1.8e-05	0.000413
0.45	0.003794	0.000542	2e-05	0.000522
0.46	0.004272	0.000412	-3e-06	0.000415
0.47	0.005774	0.00013	-6e-06	0.000136
0.48	0.004369	0.000198	-4e-06	0.000202
0.49	0.008243	0.000367	-1.1e-05	0.000378
0.5	0.014574	0.000365	3e-06	0.000362
0.51	0.011473	0.000375	1.9e-05	0.000356
0.52	0.005049	0.000235	1.3e-05	0.000222
0.53	0.007131	0.000151	2.1e-05	0.00013
0.54	0.01687	0.000419	2.9e-05	0.00039
0.55	0.017856	0.000507	8e-06	0.000499
0.56	0.009549	0.000155	-1.2e-05	0.000167
0.57	0.010155	0.000281	-6e-06	0.000287
0.58	0.015174	0.000542	1.4e-05	0.000528
0.59	0.015455	0.00024	2.8e-05	0.000212
0.6	0.01697	0.000154	1.1e-05	0.000143
0.61	0.015502	0.000362	-4e-06	0.000366
0.62	0.00879	0.000364	4e-06	0.00036
0.63	0.007309	0.00023	0	0.00023
0.64	0.010387	0.000274	2e-06	0.000272
0.65	0.012429	0.000334	7e-06	0.000327
0.66	0.014818	0.000283	1.1e-05	0.000272
0.67	0.017723	0.000284	2.3e-05	0.000261
0.68	0.019985	0.00043	9e-06	0.000421
0.69	0.019629	0.00045	3e-06	0.000447
0.7	0.013962	0.000271	1.6e-05	0.000255
0.71	0.009646	0.000369	4e-06	0.000365
0.72	0.010736	0.000413	3e-06	0.00041
0.73	0.013868	0.000259	1.5e-05	0.000244
0.74	0.014966	0.00045	0	0.00045
0.75	0.010511	0.000505	-4e-06	0.000509
0.76	0.007636	0.000272	1e-06	0.000271
0.77	0.008442	0.000325	-1.4e-05	0.000339
0.78	0.005685	0.000359	-1.2e-05	0.000371
0.79	0.00487	0.000355	1e-06	0.000354
0.8	0.009854	0.000394	-8e-06	0.000402
0.81	0.012178	0.000413	-6e-06	0.000419
0.82	0.012009	0.000381	1.8e-05	0.000363
0.83	0.012973	0.00026	1.7e-05	0.000243
0.84	0.012226	0.000244	2e-06	0.000242
0.85	0.0083	0.000368	1e-06	0.000367
0.86	0.003689	0.000402	1e-06	0.000401
0.87	-0.000102	0.000353	5e-06	0.000348
0.88	-0.00236	0.000352	1.1e-05	0.000341
0.89	-0.001972	0.000317	1.3e-05	0.000304
0.9	0.00404	0.000285	1.8e-05	0.000267
0.91	0.010779	0.00042	9e-06	0.000411
0.92	0.012531	0.000359	1e-06	0.000358
0.93	0.010121	0.000177	2.1e-05	0.000156
0.94	0.004003	0.000367	2.4e-05	0.000343
0.95	0.001566	0.000501	-7e-06	0.000508
0.96	0.002961	0.000356	-1.5e-05	0.000371
0.97	0.003974	0.000378	-6e-06	0.000384
0.98	0.005754	0.000424	-5e-06	0.000429
0.99	0.006755	0.000376	-6e-06	0.000382
1	0.005032	0.000388	-9e-06	0.000397
1.01	-0.000191	0.000392	0	0.000392
1.02	-0.004048	0.000393	0	0.000393
1.03	0.003356	0.000342	-1e-05	0.000352
1.04	0.010666	0.000384	4e-06	0.00038
1.05	0.00546	0.000455	9e-06	0.000446
1.06	-0.004407	0.00045	-1.5e-05	0.000465
1.07	-0.007718	0.00033	-2.6e-05	0.000356
1.08	-0.004929	0.000279	-2.1e-05	0.0003
1.09	-0.003151	0.000473	-9e-06	0.000482
1.1	-0.004431	0.000438	1e-06	0.000437
1.11	-0.003132	0.000237	-3e-06	0.00024
1.12	-0.003938	0.000245	5e-06	0.00024
1.13	-0.009382	0.000403	7e-06	0.000396
1.14	-0.005649	0.000516	-1.3e-05	0.000529
1.15	0.003454	0.000298	-1.2e-05	0.00031
1.16	0.002267	-7e-06	1.4e-05	-2.1e-05
1.17	-0.002417	0.000267	1.7e-05	0.00025
1.18	-0.000626	0.000629	-9e-06	0.000638
1.19	-0.000301	0.000279	-2.4e-05	0.000303
1.2	-0.001864	0.000136	-1.2e-05	0.000148
1.21	0.00461	0.000587	1e-06	0.000586
1.22	0.009015	0.000533	-8e-06	0.000541
1.23	0	0.000124	-1.7e-05	0.000141
1.24	-0.005443	0.00032	-7e-06	0.000327
1.25	0.00271	0.000567	-2e-06	0.000569
1.26	0.003647	0.000226	-1.8e-05	0.000244
1.27	-0.008114	0.00019	-3e-05	0.00022
1.28	-0.012134	0.000419	-2.5e-05	0.000444
1.29	-0.005991	0.000424	-1.1e-05	0.000435
1.3	-9.4e-05	0.000362	-7e-06	0.000369
1.31	0.005229	0.000289	-1.9e-05	0.000308
1.32	0.007751	0.000424	-2.7e-05	0.000451
1.33	0.004851	0.000475	-7e-06	0.000482
1.34	0.002907	0.000249	5e-06	0.000244
1.35	0.000211	0.000294	-2.2e-05	0.000316
1.36	-0.004503	0.000524	-2.9e-05	0.000553
1.37	-0.00292	0.000331	-8e-06	0.000339
1.38	0.000181	0.000226	-2e-06	0.000228
1.39	-0.004278	0.000454	0	0.000454
1.4	-0.005457	0.000383	8e-06	0.000375
1.41	-0.000431	0.000357	5e-06	0.000352
1.42	-0.001383	0.000432	-1.6e-05	0.000448
1.43	-0.005382	0.000313	-3.2e-05	0.000345
1.44	-0.008688	0.000272	-2.2e-05	0.000294
1.45	-0.009294	0.000432	-2.2e-05	0.000454
1.46	-0.002417	0.000417	-3.6e-05	0.000453
1.47	0.001422	0.00025	-2.7e-05	0.000277
1.48	0.000534	0.000435	-1.1e-05	0.000446
1.49	0.00536	0.000461	-9e-06	0.00047
1.5	0.006077	0.000343	-9e-06	0.000352
1.51	-0.001879	0.000397	-2.4e-05	0.000421
1.52	-0.001952	0.000316	-3.3e-05	0.000349
1.53	0.001359	0.00035	-1.8e-05	0.000368
1.54	-0.003222	0.000418	-1.5e-05	0.000433
1.55	-0.004687	0.000428	-2.7e-05	0.000455
1.56	0.004045	0.000544	-1.5e-05	0.000559
1.57	0.010867	0.000411	-9e-06	0.00042
1.58	0.007377	0.000296	-3e-05	0.000326
1.59	0.002796	0.000549	-2.7e-05	0.000576
1.6	0.003825	0.000513	-1.7e-05	0.00053
1.61	0.009285	0.000334	-2.7e-05	0.000361
1.62	0.011834	0.000481	-2.7e-05	0.000508
1.63	0.003615	0.000491	-1.3e-05	0.000504
1.64	-0.002698	0.000276	-1.4e-05	0.00029
1.65	0.001388	0.000419	-2.3e-05	0.000442
1.66	0.002456	0.000561	-2.5e-05	0.000586
1.67	-0.001908	0.000388	-3.6e-05	0.000424
1.68	0.000332	0.000296	-2.8e-05	0.000324
1.69	0.002459	0.000287	-6e-06	0.000293
1.7	-0.001753	0.000473	-9e-06	0.000482
1.71	-0.001818	0.000558	-1.2e-05	0.00057
1.72	0.001973	0.000247	-1.6e-05	0.000263
1.73	0.000928	0.000342	-3.1e-05	0.000373
1.74	-0.003858	0.000555	-3.3e-05	0.000588
1.75	-0.005092	0.000353	-1.7e-05	0.00037
1.76	-0.003768	0.000347	-2e-05	0.000367
1.77	-0.004143	0.000489	-2.6e-05	0.000515
1.78	-0.001268	0.000351	-8e-06	0.000359
1.79	0.003185	0.000295	-1.5e-05	0.00031
1.8	0.002685	0.000386	-4.6e-05	0.000432
1.81	0.000666	0.000316	-3.6e-05	0.000352
1.82	0.002291	0.000392	-6e-06	0.000398
1.83	0.002028	0.000407	-1.4e-05	0.000421
1.84	-0.003006	0.000236	-2.5e-05	0.000261
1.85	-0.004569	0.000417	-1.9e-05	0.000436
1.86	-0.004365	0.000489	-1.7e-05	0.000506
1.87	-0.007265	0.000377	-2e-05	0.000397
1.88	-0.011339	0.00029	-2.6e-05	0.000316
1.89	-0.013434	0.00034	-2e-05	0.00036
1.9	-0.012579	0.000388	-1.8e-05	0.000406
1.91	-0.011982	0.00035	-3e-05	0.00038
1.92	-0.013362	0.000371	-2.8e-05	0.000399
1.93	-0.013166	0.000302	-1.5e-05	0.000317
1.94	-0.010566	0.000341	-1.5e-05	0.000356
1.95	-0.010506	0.000385	-2.7e-05	0.000412
1.96	-0.012312	0.000296	-2.7e-05	0.000323
1.97	-0.005291	0.00042	-2e-05	0.00044
1.98	0.005111	0.000385	-2.8e-05	0.000413
1.99	0.001335	0.000162	-3.8e-05	0.0002
2	-0.007854	0.000387	-3.5e-05	0.000422
2.01	-0.006807	0.000556	-2.3e-05	0.000579
2.02	-0.003806	0.000324	-1.9e-05	0.000343
2.03	-0.006309	0.000301	-3.6e-05	0.000337
2.04	-0.010664	0.000403	-3.9e-05	0.000442
2.05	-0.008643	0.000297	-3.8e-05	0.000335
2.06	-0.000998	0.000319	-3.8e-05	0.000357
2.07	-0.000257	0.000353	-1.7e-05	0.00037
2.08	-0.003481	0.000271	-1.2e-05	0.000283
2.09	-0.002666	0.000447	-4e-05	0.000487
2.1	-0.002148	0.000507	-5e-05	0.000557
2.11	-0.00258	0.000276	-3.2e-05	0.000308
2.12	-0.00782	0.000309	-3.2e-05	0.000341
2.13	-0.014928	0.000451	-3.8e-05	0.000489
2.14	-0.009592	0.000379	-3.4e-05	0.000413
2.15	-0.000903	0.00036	-2.5e-05	0.000385
2.16	-0.001754	0.000365	-1.7e-05	0.000382
2.17	-0.00493	0.000451	-2.9e-05	0.00048
2.18	-0.00407	0.000341	-3.2e-05	0.000373
2.19	-0.003371	0.00016	-1.9e-05	0.000179
2.2	-0.001634	0.000419	-1.5e-05	0.000434
2.21	-0.000567	0.000492	-1.1e-05	0.000503
2.22	-0.006185	0.000285	-1.6e-05	0.000301
2.23	-0.006978	0.000369	-3.5e-05	0.000404
2.24	0.002115	0.000455	-3.5e-05	0.00049
2.25	0.002055	0.000252	-2.1e-05	0.000273
2.26	-0.006468	0.000418	-2.7e-05	0.000445
2.27	-0.003307	0.0006	-4.5e-05	0.000645
2.28	0.000431	0.000326	-5.5e-05	0.000381
2.29	-0.005035	0.000259	-5e-05	0.000309
2.3	-0.006014	0.000426	-4.2e-05	0.000468
2.31	-0.004474	0.000362	-3.5e-05	0.000397
2.32	-0.006454	0.000268	-3.6e-05	0.000304
2.33	-0.007446	0.000415	-4.1e-05	0.000456
2.34	-0.00778	0.000375	-3.7e-05	0.000412
2.35	-0.003778	0.000335	-3.1e-05	0.000366
2.36	0.002465	0.000442	-1.5e-05	0.000457
2.37	-5.7e-05	0.000382	-9e-06	0.000391
2.38	-0.002281	0.000348	-3.7e-05	0.000385
2.39	0.000772	0.00025	-4.9e-05	0.000299
2.4	0.002061	0.000277	-2.5e-05	0.000302
2.41	0.002816	0.000461	-2.2e-05	0.000483
2.42	0.002296	0.000307	-2.9e-05	0.000336
2.43	0.00476	0.000315	-3.5e-05	0.00035
2.44	0.007127	0.000513	-4.3e-05	0.000556
2.45	0.000113	0.000322	-3e-05	0.000352
2.46	-0.003072	0.000245	-2.1e-05	0.000266
2.47	-0.00028	0.000329	-4.1e-05	0.00037
2.48	-0.005363	0.000356	-4.8e-05	0.000404
2.49	-0.008562	0.000388	-3.6e-05	0.000424
2.5	-0.005298	0.000395	-4.9e-05	0.000444
2.51	-0.005128	0.000345	-6.3e-05	0.000408
2.52	-0.008412	0.000369	-4.7e-05	0.000416
2.53	-0.00824	0.000472	-3.1e-05	0.000503
2.54	-0.006475	0.000419	-3.8e-05	0.000457
2.55	-0.006008	0.000278	-5.2e-05	0.00033
2.56	-0.00641	0.000321	-4.4e-05	0.000365
2.57	-0.009537	0.000496	-2.9e-05	0.000525
2.58	-0.01248	0.00049	-2.1e-05	0.000511
2.59	-0.007996	0.000254	-3.1e-05	0.000285
2.6	-0.002666	0.000315	-5.3e-05	0.000368
2.61	-0.00436	0.000533	-5.8e-05	0.000591
2.62	-0.007319	0.000413	-4.1e-05	0.000454
2.63	-0.007736	0.00031	-4.2e-05	0.000352
2.64	-0.005092	0.00034	-6.1e-05	0.000401
2.65	-0.002765	0.000404	-6e-05	0.000464
2.66	-0.007094	0.000474	-5.3e-05	0.000527
2.67	-0.009431	0.000312	-4.7e-05	0.000359
2.68	-0.00591	0.000292	-3.2e-05	0.000324
2.69	-0.00383	0.000433	-3.2e-05	0.000465
2.7	-0.003383	0.000445	-4.3e-05	0.000488
2.71	-0.006892	0.000376	-4.7e-05	0.000423
2.72	-0.009761	0.000225	-4.6e-05	0.000271
2.73	-0.007035	0.000368	-4.2e-05	0.00041
2.74	-0.007327	0.000467	-5.1e-05	0.000518
2.75	-0.011296	0.000283	-5.9e-05	0.000342
2.76	-0.01063	0.000289	-4.1e-05	0.00033
2.77	-0.008507	0.000383	-2.7e-05	0.00041
2.78	-0.006169	0.000415	-4.1e-05	0.000456
2.79	-0.002528	0.000307	-5e-05	0.000357
2.8	-0.002136	0.000182	-3.6e-05	0.000218
2.81	-0.002267	0.000349	-2.4e-05	0.000373
2.82	-0.001288	0.00046	-3.1e-05	0.000491
2.83	-0.004772	0.000271	-4.2e-05	0.000313
2.84	-0.007115	0.000286	-3.8e-05	0.000324
2.85	-0.003981	0.000393	-4.1e-05	0.000434
2.86	-0.003034	0.000268	-5.4e-05	0.000322
2.87	-0.00359	0.000406	-5.7e-05	0.000463
2.88	-0.005612	0.000564	-5.7e-05	0.000621
2.89	-0.009229	0.000431	-4.8e-05	0.000479
2.9	-0.00871	0.000355	-3.8e-05	0.000393
2.91	-0.005944	0.000358	-5.2e-05	0.00041
2.92	-0.00491	0.000411	-5.6e-05	0.000467
2.93	0.00352	0.000289	-4.2e-05	0.000331
2.94	0.010436	0.000246	-3.9e-05	0.000285
2.95	0.001762	0.000455	-3.7e-05	0.000492
2.96	-0.004675	0.000451	-4e-05	0.000491
2.97	-0.00699	0.000308	-4.7e-05	0.000355
2.98	-0.012723	0.000306	-3.7e-05	0.000343
2.99	-0.013831	0.000461	-4.2e-05	0.000503
3	-0.011414	0.000421	-5.5e-05	0.000476
3.01	-0.01355	0.000316	-5e-05	0.000366
3.02	-0.016963	0.000412	-5.3e-05	0.000465
3.03	-0.016398	0.000502	-8e-05	0.000582
3.04	-0.011777	0.000432	-5.7e-05	0.000489
3.05	-0.005878	0.000285	-2.9e-05	0.000314
3.06	-0.011076	0.000381	-4.7e-05	0.000428
3.07	-0.017561	0.000422	-3.5e-05	0.000457
3.08	-0.00971	0.000293	-2.5e-05	0.000318
3.09	-0.00424	0.000411	-5.8e-05	0.000469
3.1	-0.00697	0.000493	-6.4e-05	0.000557
3.11	-0.007179	0.000355	-4.7e-05	0.000402
3.12	-0.004375	0.000324	-4.8e-05	0.000372
3.13	-0.002421	0.000425	-4.3e-05	0.000468
3.14	-0.003105	0.00032	-4e-05	0.00036
3.15	-0.004243	0.000294	-5.4e-05	0.000348
3.16	-0.003438	0.000521	-6.2e-05	0.000583
3.17	-0.004368	0.000357	-5e-05	0.000407
3.18	-0.005932	0.000349	-5.2e-05	0.000401
3.19	-0.002196	0.000546	-6.1e-05	0.000607
3.2	-0.000368	0.000178	-4.7e-05	0.000225
3.21	-0.00543	0.00026	-3.9e-05	0.000299
3.22	-0.008347	0.000671	-5.1e-05	0.000722
3.23	-0.008805	0.000324	-7.2e-05	0.000396
3.24	-0.009703	0.000142	-8.5e-05	0.000227
3.25	-0.006104	0.000346	-7.6e-05	0.000422
3.26	-0.004872	0.000317	-6.7e-05	0.000384
3.27	-0.00854	0.000267	-6.4e-05	0.000331
3.28	-0.007099	0.000356	-6.4e-05	0.00042
3.29	-0.004705	0.000474	-7.4e-05	0.000548
3.3	-0.006845	0.000387	-6.8e-05	0.000455
3.31	-0.006976	0.000326	-4.3e-05	0.000369
3.32	-0.00514	0.000468	-3.7e-05	0.000505
3.33	-0.004496	0.000372	-4.6e-05	0.000418
3.34	-0.004384	0.000199	-6.9e-05	0.000268
3.35	-0.003679	0.000343	-6.8e-05	0.000411
3.36	-0.002717	0.000395	-6.2e-05	0.000457
3.37	0.000185	0.000311	-8.5e-05	0.000396
3.38	0.002165	0.000477	-8.4e-05	0.000561
3.39	-0.001656	0.000303	-5.3e-05	0.000356
3.4	-0.002434	0.00024	-3.1e-05	0.000271
3.41	0.001909	0.00054	-4e-05	0.00058
3.42	0.002831	0.000312	-6.9e-05	0.000381
3.43	0.001755	0.000165	-8.1e-05	0.000246
3.44	0.001853	0.000413	-5.6e-05	0.000469
3.45	0.001217	0.000398	-3.1e-05	0.000429
3.46	0.000857	0.000243	-4.8e-05	0.000291
3.47	0.004621	0.000312	-6.2e-05	0.000374
3.48	0.003872	0.000273	-7e-05	0.000343
3.49	-0.005023	0.000294	-6.4e-05	0.000358
3.5	-0.007479	0.000484	-4.5e-05	0.000529
3.51	-0.00674	0.000295	-6.8e-05	0.000363
3.52	-0.009046	0.000238	-8.7e-05	0.000325
3.53	-0.008416	0.000476	-6.5e-05	0.000541
3.54	-0.010068	0.000405	-6.1e-05	0.000466
3.55	-0.012903	0.000308	-6.9e-05	0.000377
3.56	-0.007402	0.000285	-6.2e-05	0.000347
3.57	0.000723	0.000286	-7.7e-05	0.000363
3.58	0.001939	0.000383	-9e-05	0.000473
3.59	0.001543	0.000377	-7e-05	0.000447
3.6	0.004062	0.000289	-5.5e-05	0.000344
3.61	0.002151	0.000235	-4.9e-05	0.000284
3.62	-0.003139	0.000357	-5.7e-05	0.000414
3.63	-0.001587	0.000375	-6.8e-05	0.000443
3.64	0.005779	0.00037	-5.8e-05	0.000428
3.65	0.007526	0.000385	-5.5e-05	0.00044
3.66	0.002368	0.000324	-5.7e-05	0.000381
3.67	0.000128	0.000453	-6.5e-05	0.000518
3.68	0.002173	0.000419	-6.6e-05	0.000485
3.69	0.004376	0.000269	-4.7e-05	0.000316
3.7	0.008695	0.000277	-5.4e-05	0.000331
3.71	0.009849	0.000308	-8.1e-05	0.000389
3.72	0.007681	0.000347	-6.7e-05	0.000414
3.73	0.008185	0.000377	-4.8e-05	0.000425
3.74	0.008793	0.000322	-7.9e-05	0.000401
3.75	0.008028	0.000244	-0.000104	0.000348
3.76	0.006099	0.000421	-7e-05	0.000491
3.77	0.004306	0.00049	-4.5e-05	0.000535
3.78	0.002339	0.000263	-7.3e-05	0.000336
3.79	0.001482	0.000261	-7e-05	0.000331
3.8	0.005753	0.000412	-4.8e-05	0.00046
3.81	0.004358	0.000436	-6.7e-05	0.000503
3.82	-0.002861	0.000342	-8.5e-05	0.000427
3.83	-0.001966	0.000394	-7.9e-05	0.000473
3.84	-0.00347	0.000374	-7.5e-05	0.000449
3.85	-0.01018	0.000237	-7.5e-05	0.000312
3.86	-0.004734	0.000393	-8.2e-05	0.000475
3.87	0.003973	0.000421	-7e-05	0.000491
3.88	0.004164	0.00033	-5.5e-05	0.000385
3.89	0.00829	0.000432	-6.9e-05	0.000501
3.9	0.012868	0.000319	-7e-05	0.000389
3.91	0.004281	0.000259	-6e-05	0.000319
3.92	-0.002496	0.000378	-8.2e-05	0.00046
3.93	0.002208	0.000391	-9.4e-05	0.000485
3.94	0.001839	0.000379	-9.4e-05	0.000473
3.95	-0.002295	0.000318	-9.9e-05	0.000417
3.96	-0.00599	0.000238	-8.4e-05	0.000322
3.97	-0.013539	0.000308	-8.2e-05	0.00039
3.98	-0.012276	0.000437	-0.000101	0.000538
3.99	-0.003609	0.000283	-9.9e-05	0.000382
4	-0.00284	0.000201	-8.3e-05	0.000284
4.01	-0.005694	0.000428	-7.6e-05	0.000504
4.02	-0.002815	0.000546	-7.6e-05	0.000622
4.03	-0.001716	0.000456	-8.5e-05	0.000541
4.04	-0.001092	0.000257	-8.3e-05	0.00034
4.05	0.0045	0.000291	-7e-05	0.000361
4.06	0.004199	0.000408	-6.5e-05	0.000473
4.07	0.000325	0.000398	-7.6e-05	0.000474
4.08	0.00343	0.000359	-8.2e-05	0.000441
4.09	0.000542	0.000394	-7e-05	0.000464
4.1	-0.009038	0.000383	-7e-05	0.000453
4.11	-0.010805	0.000406	-8.9e-05	0.000495
4.12	-0.009717	0.000389	-7.5e-05	0.000464
4.13	-0.012383	0.000205	-6.1e-05	0.000266
4.14	-0.013717	0.000355	-7.4e-05	0.000429
4.15	-0.01175	0.000444	-7.6e-05	0.00052
4.16	-0.006487	0.000224	-6.9e-05	0.000293
4.17	-0.001206	0.000256	-7.1e-05	0.000327
4.18	-0.002829	0.000398	-8.2e-05	0.00048
4.19	-0.007245	0.000425	-8.5e-05	0.00051
4.2	-0.004832	0.000308	-8.1e-05	0.000389
4.21	0.000575	0.000248	-8.2e-05	0.00033
4.22	-0.001162	0.000364	-9.2e-05	0.000456
4.23	-0.004195	0.000311	-8.1e-05	0.000392
4.24	-0.005347	0.000311	-5.3e-05	0.000364
4.25	-0.006924	0.000449	-7.2e-05	0.000521
4.26	-0.005749	0.000312	-9.9e-05	0.000411
4.27	-0.006816	0.000247	-8e-05	0.000327
4.28	-0.008757	0.000349	-6.9e-05	0.000418
4.29	-0.010092	0.000362	-8.8e-05	0.00045
4.3	-0.010761	0.000248	-9.7e-05	0.000345
4.31	-0.007468	0.000327	-8.9e-05	0.000416
4.32	-0.005339	0.000326	-8.2e-05	0.000408
4.33	-0.003672	0.000152	-8.5e-05	0.000237
4.34	-0.001715	0.000354	-8.8e-05	0.000442
4.35	-0.000624	0.000463	-8.5e-05	0.000548
4.36	0.002248	0.000253	-7.9e-05	0.000332
4.37	0.003133	0.000261	-7e-05	0.000331
4.38	-0.000201	0.000322	-7.2e-05	0.000394
4.39	-0.001117	0.000352	-9.1e-05	0.000443
4.4	-0.001809	0.000362	-9.4e-05	0.000456
4.41	-0.00439	0.000346	-7.4e-05	0.00042
4.42	-0.000903	0.000299	-6.7e-05	0.000366
4.43	0.004283	0.000299	-8.3e-05	0.000382
4.44	-0.000708	0.000308	-9.7e-05	0.000405
4.45	-0.00655	0.000287	-9.7e-05	0.000384
4.46	-0.001253	0.000381	-8.1e-05	0.000462
4.47	0.003421	0.000404	-8e-05	0.000484
4.48	0.000724	0.000303	-9.3e-05	0.000396
4.49	0.001712	0.000295	-9e-05	0.000385
4.5	0.006154	0.000359	-9.2e-05	0.000451
4.51	-0.000808	0.00044	-9.4e-05	0.000534
4.52	-0.011888	0.000328	-8.8e-05	0.000416
4.53	-0.009107	0.000393	-9.2e-05	0.000485
4.54	-0.001986	0.000461	-8.9e-05	0.00055
4.55	-0.000655	0.00029	-7.3e-05	0.000363
4.56	0.000217	0.000329	-7e-05	0.000399
4.57	0.000622	0.000444	-6.3e-05	0.000507
4.58	-0.00131	0.00035	-5.5e-05	0.000405
4.59	-0.001982	0.000165	-6.9e-05	0.000234
4.6	-0.001942	0.000231	-8.2e-05	0.000313
4.61	-0.002027	0.000333	-7.3e-05	0.000406
4.62	0.001661	0.000347	-8.3e-05	0.00043
4.63	0.004556	0.000306	-0.000107	0.000413
4.64	0.001369	0.000138	-9.7e-05	0.000235
4.65	0.000678	0.000223	-7.9e-05	0.000302
4.66	0.002189	0.000431	-7.9e-05	0.00051
4.67	-0.002305	0.000345	-9e-05	0.000435
4.68	-0.002908	0.000207	-9e-05	0.000297
4.69	0.004619	0.000343	-8.5e-05	0.000428
4.7	0.004886	0.000265	-8.3e-05	0.000348
4.71	-0.001529	0.000162	-8.8e-05	0.00025
4.72	-0.001094	0.000485	-8.9e-05	0.000574
4.73	0.002624	0.000413	-7.6e-05	0.000489
4.74	0.002827	0.000185	-6.7e-05	0.000252
4.75	0.001154	0.000371	-8.4e-05	0.000455
4.76	0.001573	0.000353	-0.000101	0.000454
4.77	0.002533	0.000293	-9e-05	0.000383
4.78	0.002683	0.000365	-8e-05	0.000445
4.79	0.004613	0.000304	-9.7e-05	0.000401
4.8	0.004962	0.000235	-0.000109	0.000344
4.81	0.002747	0.000318	-9.8e-05	0.000416
4.82	0.000651	0.000406	-8.6e-05	0.000492
4.83	0.001067	0.000239	-8.5e-05	0.000324
4.84	0.005001	0.000265	-8.6e-05	0.000351
4.85	0.007525	0.000412	-7.8e-05	0.00049
4.86	0.003296	0.000266	-6.6e-05	0.000332
4.87	-0.00166	0.000238	-7.6e-05	0.000314
4.88	0.001324	0.000315	-8.6e-05	0.000401
4.89	0.0042	0.000285	-7.9e-05	0.000364
4.9	-0.000214	0.000244	-8.7e-05	0.000331
4.91	-0.002179	0.000227	-9e-05	0.000317
4.92	-0.000788	0.000335	-8.1e-05	0.000416
4.93	-0.001656	0.00036	-8.8e-05	0.000448
4.94	0.001164	0.000255	-8.9e-05	0.000344
4.95	0.003824	0.000287	-7.3e-05	0.00036
4.96	8.8e-05	0.000368	-7.2e-05	0.00044
4.97	0.000258	0.00027	-9.2e-05	0.000362
4.98	0.00324	0.000252	-0.000103	0.000355
4.99	0.001137	0.000245	-9.9e-05	0.000344
5	0.002328	0.000171	-9.1e-05	0.000262
5.01	0.00608	0.000373	-8.8e-05	0.000461
5.02	0.004338	0.000469	-9.2e-05	0.000561
5.03	0.000811	0.00022	-8.9e-05	0.000309
5.04	-0.00249	0.000187	-7.7e-05	0.000264
5.05	-0.000971	0.000351	-7.9e-05	0.00043
5.06	0.004781	0.000371	-8.8e-05	0.000459
5.07	0.003915	0.000332	-9.4e-05	0.000426
5.08	0.001597	0.00042	-0.000102	0.000522
5.09	0.000764	0.00031	-0.0001	0.00041
5.1	-0.002042	0.000275	-9.7e-05	0.000372
5.11	-0.002008	0.000481	-0.000105	0.000586
5.12	0.000758	0.000291	-0.000113	0.000404
5.13	0.001421	0.000177	-0.000105	0.000282
5.14	0.006923	0.00034	-9.2e-05	0.000432
5.15	0.011056	0.000419	-9.4e-05	0.000513
5.16	0.003522	0.000339	-0.000101	0.00044
5.17	1.8e-05	0.000222	-0.000104	0.000326
5.18	-0.000473	0.000249	-0.000105	0.000354
5.19	-0.006251	0.000316	-8.5e-05	0.000401
5.2	-0.004326	0.000333	-7.1e-05	0.000404
5.21	-0.001022	0.000248	-8.9e-05	0.000337
5.22	-0.007536	0.000312	-9.3e-05	0.000405
5.23	-0.007719	0.000373	-8.2e-05	0.000455
5.24	-0.002572	0.000266	-8.8e-05	0.000354
5.25	-0.007964	0.000262	-0.000107	0.000369
5.26	-0.012003	0.000368	-0.000107	0.000475
5.27	-0.008322	0.000384	-8.8e-05	0.000472
5.28	-0.006187	0.000223	-7.7e-05	0.0003
5.29	-0.001383	0.00023	-7.4e-05	0.000304
5.3	0.002039	0.000473	-8.4e-05	0.000557
5.31	-0.003751	0.000277	-9.8e-05	0.000375
5.32	-0.003216	0.000102	-0.000105	0.000207
5.33	0.004124	0.000385	-0.000101	0.000486
5.34	0.000143	0.000322	-8.1e-05	0.000403
5.35	-0.009059	0.000207	-7.8e-05	0.000285
5.36	-0.009403	0.00032	-0.000104	0.000424
5.37	-0.004648	0.000225	-0.000116	0.000341
5.38	-0.00174	0.000286	-0.000108	0.000394
5.39	-0.002705	0.00035	-0.000115	0.000465
5.4	-0.003663	0.000196	-0.000116	0.000312
5.41	-0.002799	0.000229	-0.000103	0.000332
5.42	-0.004974	0.000442	-9e-05	0.000532
5.43	-0.00717	0.000392	-9e-05	0.000482
5.44	-0.008193	0.000185	-0.0001	0.000285
5.45	-0.008443	0.000406	-9.8e-05	0.000504
5.46	-0.006528	0.000591	-0.000103	0.000694
5.47	-0.007486	0.000399	-0.000107	0.000506
5.48	-0.006	0.000293	-9.1e-05	0.000384
5.49	0.000681	0.000302	-9.2e-05	0.000394
5.5	0.003075	0.000373	-0.000103	0.000476
5.51	0.00257	0.000399	-9.3e-05	0.000492
5.52	0.000147	0.000342	-8.6e-05	0.000428
5.53	-0.006355	0.000365	-9e-05	0.000455
5.54	-0.007765	0.000321	-9e-05	0.000411
5.55	-0.005424	0.00024	-0.000104	0.000344
5.56	-0.006424	0.000263	-0.000119	0.000382
5.57	-0.003601	0.000349	-0.00011	0.000459
5.58	-0.00204	0.000417	-0.000106	0.000523
5.59	-0.006116	0.000329	-0.00011	0.000439
5.6	-0.007314	0.000223	-0.000109	0.000332
5.61	-0.006594	0.000375	-0.000112	0.000487
5.62	-0.007761	0.000416	-0.000106	0.000522
5.63	-0.011268	0.000275	-9.2e-05	0.000367
5.64	-0.008455	0.000412	-9.1e-05	0.000503
5.65	0.00098	0.000379	-0.0001	0.000479
5.66	-0.001074	0.000227	-0.00011	0.000337
5.67	-0.003774	0.000371	-0.000118	0.000489
5.68	0.001882	0.000327	-0.000114	0.000441
5.69	-0.001263	0.000311	-0.000119	0.00043
5.7	-0.004264	0.000413	-0.000122	0.000535
5.71	-0.00222	0.00034	-0.000118	0.000458
5.72	-0.005112	0.000317	-0.000126	0.000443
5.73	-0.006729	0.000352	-0.000121	0.000473
5.74	-0.005945	0.000378	-9.7e-05	0.000475
5.75	-0.006364	0.000485	-0.000103	0.000588
5.76	-0.005008	0.000327	-0.000125	0.000452
5.77	-0.002985	0.000114	-0.000122	0.000236
5.78	-0.004515	0.00036	-0.000114	0.000474
5.79	-0.005556	0.000392	-0.000114	0.000506
5.8	-0.002348	0.000161	-0.000115	0.000276
5.81	-0.00131	0.000292	-0.000116	0.000408
5.82	-0.003648	0.000315	-0.000113	0.000428
5.83	-0.002964	0.000186	-0.000111	0.000297
5.84	-0.000806	0.000293	-0.000109	0.000402
5.85	-0.003825	0.000295	-0.000108	0.000403
5.86	-0.004257	0.000299	-0.000119	0.000418
5.87	0.00121	0.00034	-0.000122	0.000462
5.88	-0.001696	0.000236	-0.000111	0.000347
5.89	-0.00971	0.000265	-0.000116	0.000381
5.9	-0.00889	0.000338	-0.000124	0.000462
5.91	-0.002796	0.000311	-0.000121	0.000432
5.92	-1.8e-05	0.000265	-0.000126	0.000391
5.93	-0.003205	0.000269	-0.00013	0.000399
5.94	-0.008901	0.000309	-0.000125	0.000434
5.95	-0.009125	0.000297	-0.000125	0.000422
5.96	-0.006516	0.000264	-0.000122	0.000386
5.97	-0.011183	0.000311	-9.2e-05	0.000403
5.98	-0.014085	0.00039	-8.3e-05	0.000473
5.99	-0.007689	0.000334	-0.00012	0.000454
6	-0.002463	0.000162	-0.000135	0.000297
6.01	-0.005632	0.000256	-0.000106	0.000362
6.02	-0.008797	0.000411	-0.000105	0.000516
6.03	-0.005494	0.000326	-0.000135	0.000461
6.04	-0.002182	0.000278	-0.00012	0.000398
6.05	-0.003495	0.000339	-0.000102	0.000441
6.06	-0.006435	0.000397	-0.000121	0.000518
6.07	-0.00555	0.000286	-0.000118	0.000404
6.08	-0.002996	0.000374	-0.000109	0.000483
6.09	0.000293	0.000395	-0.000107	0.000502
6.1	7.2e-05	0.000218	-9e-05	0.000308
6.11	-0.004546	0.000345	-8.9e-05	0.000434
6.12	-0.00896	0.000391	-0.000102	0.000493
6.13	-0.009564	0.000222	-0.000107	0.000329
6.14	-0.003567	0.000141	-0.000117	0.000258
6.15	-0.001059	0.000302	-0.000126	0.000428
6.16	-0.004458	0.000487	-0.000116	0.000603
6.17	-0.004477	0.000343	-0.000109	0.000452
6.18	-0.004069	0.00013	-0.000115	0.000245
6.19	-0.004447	0.000205	-0.000113	0.000318
6.2	-0.000654	0.000444	-0.000106	0.00055
6.21	0.00345	0.000336	-0.000118	0.000454
6.22	-0.000787	0.00013	-0.000125	0.000255
6.23	-0.006994	0.000371	-0.000118	0.000489
6.24	-0.007966	0.000437	-0.000117	0.000554
6.25	-0.01077	0.000201	-0.000133	0.000334
6.26	-0.012681	0.000339	-0.000141	0.00048
6.27	-0.011064	0.000379	-0.000125	0.000504
6.28	-0.012546	0.000183	-0.000126	0.000309
6.29	-0.015541	0.000302	-0.000143	0.000445
6.3	-0.013019	0.000471	-0.000134	0.000605
6.31	-0.008043	0.000355	-0.000116	0.000471
6.32	-0.006967	0.000433	-0.000109	0.000542
6.33	-0.005442	0.001147	-0.000117	0.001264
6.34	-0.00357	0.002197	-0.000141	0.002338
6.35	-0.006022	0.003289	-0.000131	0.00342
6.36	-0.002646	0.00449	-0.000107	0.004597
6.37	0.004409	0.00541	-0.000113	0.005523
6.38	0.002674	0.006197	-0.000119	0.006316
6.39	0.00338	0.00723	-0.000109	0.007339
6.4	0.010184	0.008036	-0.00011	0.008146
6.41	0.007721	0.008597	-0.000123	0.00872
6.42	0.002221	0.009216	-0.000108	0.009324
6.43	0.003173	0.009644	-9.2e-05	0.009736
6.44	0.005402	0.009973	-9.6e-05	0.010069
6.45	0.010494	0.010571	-8.8e-05	0.010659
6.46	0.021729	0.011179	-9.5e-05	0.011274
6.47	0.031645	0.011694	-0.000108	0.011802
6.48	0.03846	0.012548	-8.7e-05	0.012635
6.49	0.040785	0.013458	-7.3e-05	0.013531
6.5	0.036357	0.014134	-9.3e-05	0.014227
6.51	0.037339	0.01513	-9.9e-05	0.015229
6.52	0.048561	0.016265	-7.5e-05	0.01634
6.53	0.057403	0.01702	-7.2e-05	0.017092
6.54	0.062639	0.017908	-8.1e-05	0.017989
6.55	0.0704	0.01902	-6.2e-05	0.019082
6.56	0.074055	0.019958	-4.1e-05	0.019999
6.57	0.075165	0.020893	-5.4e-05	0.020947
6.58	0.081854	0.021922	-6.6e-05	0.021988
6.59	0.090762	0.022957	-5.7e-05	0.023014
6.6	0.094792	0.024034	-5.4e-05	0.024088
6.61	0.09718	0.02501	-5.5e-05	0.025065
6.62	0.100032	0.026002	-4.1e-05	0.026043
6.63	0.102971	0.027132	-2.1e-05	0.027153
6.64	0.110244	0.028081	-2.5e-05	0.028106
6.65	0.119839	0.029043	-4.4e-05	0.029087
6.66	0.129357	0.030153	-3.3e-05	0.030186
6.67	0.138111	0.031175	-1e-06	0.031176
6.68	0.138474	0.032121	0	0.032121
6.69	0.136429	0.033156	-9e-06	0.033165
6.7	0.142621	0.034238	-5e-06	0.034243
6.71	0.152099	0.03519	-1.5e-05	0.035205
6.72	0.162362	0.036168	-1.3e-05	0.036181
6.73	0.168869	0.037251	7e-06	0.037244
6.74	0.167937	0.038337	3e-06	0.038334
6.75	0.169357	0.039303	-1.1e-05	0.039314
6.76	0.181297	0.040219	-5e-06	0.040224
6.77	0.191746	0.041245	-1e-06	0.041246
6.78	0.193479	0.042323	-5e-06	0.042328
6.79	0.190704	0.043332	6e-06	0.043326
6.8	0.190656	0.044335	2e-05	0.044315
6.81	0.20231	0.045335	7e-06	0.045328
6.82	0.214619	0.046414	4e-06	0.04641
6.83	0.216466	0.047434	2e-05	0.047414
6.84	0.217564	0.048301	3.1e-05	0.04827
6.85	0.223943	0.049335	3.3e-05	0.049302
6.86	0.22559	0.050409	1.9e-05	0.05039
6.87	0.229149	0.051419	8e-06	0.051411
6.88	0.239562	0.052464	1.2e-05	0.052452
6.89	0.247007	0.053445	6e-06	0.053439
6.9	0.251911	0.054367	-1e-06	0.054368
6.91	0.260143	0.055431	-2e-06	0.055433
6.92	0.271542	0.056573	-8e-06	0.056581
6.93	0.280128	0.057557	1e-06	0.057556
6.94	0.283338	0.058502	7e-06	0.058495
6.95	0.282787	0.059708	-1.1e-05	0.059719
6.96	0.284514	0.060828	-1.6e-05	0.060844
6.97	0.293761	0.061702	-1.7e-05	0.061719
6.98	0.304412	0.062757	-3.9e-05	0.062796
6.99	0.311023	0.06373	-4.6e-05	0.063776
7	0.31867	0.06463	-5.4e-05	0.064684
7.01	0.320904	0.065775	-9.3e-05	0.065868
7.02	0.31869	0.066811	-0.000128	0.066939
7.03	0.325875	0.067731	-0.000142	0.067873
7.04	0.334387	0.068862	-0.000162	0.069024
7.05	0.338104	0.06993	-0.000184	0.070114
7.06	0.343528	0.070787	-0.000212	0.070999
7.07	0.352772	0.071841	-0.000243	0.072084
7.08	0.358158	0.072996	-0.000283	0.073279
7.09	0.357417	0.073977	-0.000341	0.074318
7.1	0.361009	0.074974	-0.000378	0.075352
7.11	0.370807	0.075984	-0.000406	0.07639
7.12	0.378473	0.07692	-0.000456	0.077376
7.13	0.384691	0.078004	-0.000518	0.078522
7.14	0.392782	0.079122	-0.000601	0.079723
7.15	0.39764	0.079909	-0.000718	0.080627
7.16	0.400439	0.080736	-0.000869	0.081605
7.17	0.40444	0.081987	-0.001091	0.083078
7.18	0.409078	0.083089	-0.001408	0.084497
7.19	0.420653	0.083931	-0.001832	0.085763
7.2	0.435262	0.08509	-0.002409	0.087499
7.21	0.442233	0.086232	-0.003223	0.089455
7.22	0.442842	0.087128	-0.00435	0.091478
7.23	0.443015	0.088224	-0.005712	0.093936
7.24	0.446521	0.089321	-0.007071	0.096392
7.25	0.451948	0.090172	-0.008226	0.098398
7.26	0.459908	0.091254	-0.009109	0.100363
7.27	0.468543	0.092388	-0.009798	0.102186
7.28	0.472083	0.093289	-0.010418	0.103707
7.29	0.475918	0.094285	-0.011004	0.105289
7.3	0.478121	0.09536	-0.011526	0.106886
7.31	0.476324	0.096341	-0.011964	0.108305
7.32	0.480784	0.097388	-0.012346	0.109734
7.33	0.489051	0.098455	-0.012707	0.111162
7.34	0.496255	0.099342	-0.013031	0.112373
7.35	0.50357	0.100328	-0.013319	0.113647
7.36	0.510113	0.101503	-0.013613	0.115116
7.37	0.514756	0.102464	-0.013912	0.116376
7.38	0.519143	0.103292	-0.01424	0.117532
7.39	0.527889	0.104268	-0.014583	0.118851
7.4	0.535813	0.105218	-0.014904	0.120122
7.41	0.539765	0.106206	-0.015235	0.121441
7.42	0.547208	0.107361	-0.015586	0.122947
7.43	0.553595	0.108339	-0.015915	0.124254
7.44	0.557886	0.109247	-0.016217	0.125464
7.45	0.562633	0.110381	-0.016524	0.126905
7.46	0.566876	0.111408	-0.016848	0.128256
7.47	0.573489	0.112334	-0.017186	0.12952
7.48	0.579081	0.113443	-0.017537	0.13098
7.49	0.58296	0.114451	-0.017901	0.132352
7.5	0.588832	0.115341	-0.018256	0.133597
7.51	0.594233	0.11644	-0.018637	0.135077
7.52	0.598857	0.117504	-0.019085	0.136589
7.53	0.607625	0.118434	-0.019569	0.138003
7.54	0.614306	0.119443	-0.020073	0.139516
7.55	0.617666	0.120431	-0.020576	0.141007
7.56	0.623283	0.121443	-0.021045	0.142488
7.57	0.631155	0.122664	-0.021443	0.144107
7.58	0.638802	0.123649	-0.021786	0.145435
7.59	0.643399	0.124426	-0.022124	0.14655
7.6	0.649693	0.125607	-0.022454	0.148061
7.61	0.658582	0.1268	-0.02277	0.14957
7.62	0.664137	0.127681	-0.0231	0.150781
7.63	0.66297	0.128753	-0.023452	0.152205
7.64	0.666472	0.129856	-0.023807	0.153663
7.65	0.676929	0.130702	-0.024129	0.154831
7.66	0.680732	0.131739	-0.024422	0.156161
7.67	0.682875	0.13289	-0.02469	0.15758
7.68	0.688744	0.133807	-0.024951	0.158758
7.69	0.695059	0.134787	-0.025245	0.160032
7.7	0.698317	0.135928	-0.025573	0.161501
7.71	0.700869	0.136884	-0.025924	0.162808
7.72	0.705785	0.137799	-0.026337	0.164136
7.73	0.712105	0.13892	-0.026838	0.165758
7.74	0.718648	0.140027	-0.027328	0.167355
7.75	0.720658	0.141033	-0.027767	0.1688
7.76	0.720459	0.14208	-0.02826	0.17034
7.77	0.728356	0.143045	-0.028792	0.171837
7.78	0.732382	0.143961	-0.029236	0.173197
7.79	0.726794	0.14503	-0.029669	0.174699
7.8	0.733238	0.146047	-0.03016	0.176207
7.81	0.742652	0.146973	-0.030616	0.177589
7.82	0.739045	0.147987	-0.031019	0.179006
7.83	0.738292	0.149056	-0.031393	0.180449
7.84	0.747845	0.150084	-0.031734	0.181818
7.85	0.757456	0.151158	-0.032077	0.183235
7.86	0.756838	0.152245	-0.032388	0.184633
7.87	0.750913	0.15317	-0.032617	0.185787
7.88	0.75431	0.154127	-0.032826	0.186953
7.89	0.761003	0.155183	-0.033056	0.188239
7.9	0.76454	0.156146	-0.033288	0.189434
7.91	0.768262	0.157176	-0.033501	0.190677
7.92	0.770017	0.158257	-0.033707	0.191964
7.93	0.771723	0.159091	-0.033931	0.193022
7.94	0.775712	0.159978	-0.034123	0.194101
7.95	0.776769	0.161231	-0.03427	0.195501
7.96	0.775273	0.162365	-0.034446	0.196811
7.97	0.774704	0.163269	-0.034618	0.197887
7.98	0.7759	0.164341	-0.034751	0.199092
7.99	0.777257	0.165274	-0.034905	0.200179
8	0.776755	0.16608	-0.035063	0.201143
8.01	0.777323	0.167271	-0.03521	0.202481
8.02	0.780754	0.168318	-0.035355	0.203673
8.03	0.78115	0.169147	-0.035479	0.204626
8.04	0.779405	0.170294	-0.035605	0.205899
8.05	0.78679	0.171321	-0.035742	0.207063
8.06	0.79449	0.172147	-0.035889	0.208036
8.07	0.792773	0.173321	-0.03603	0.209351
8.08	0.792436	0.174397	-0.036154	0.210551
8.09	0.796705	0.175187	-0.036251	0.211438
8.1	0.795516	0.176237	-0.036372	0.212609
8.11	0.787918	0.17732	-0.036541	0.213861
8.12	0.785369	0.178185	-0.036689	0.214874
8.13	0.788667	0.179294	-0.036846	0.21614
8.14	0.793332	0.180509	-0.037055	0.217564
8.15	0.79799	0.181375	-0.037223	0.218598
8.16	0.798783	0.182274	-0.037376	0.21965
8.17	0.797617	0.183356	-0.037619	0.220975
8.18	0.797436	0.184305	-0.037916	0.222221
8.19	0.793765	0.185281	-0.038205	0.223486
8.2	0.794681	0.186369	-0.038498	0.224867
8.21	0.803281	0.187371	-0.038799	0.22617
8.22	0.800244	0.188422	-0.039114	0.227536
8.23	0.79057	0.189555	-0.03943	0.228985
8.24	0.796718	0.190531	-0.039722	0.230253
8.25	0.805508	0.191428	-0.039991	0.231419
8.26	0.800372	0.19249	-0.040232	0.232722
8.27	0.795424	0.193531	-0.040433	0.233964
8.28	0.80259	0.194463	-0.04062	0.235083
8.29	0.808215	0.195517	-0.040811	0.236328
8.3	0.808116	0.196607	-0.040968	0.237575
8.31	0.808337	0.197543	-0.041114	0.238657
8.32	0.807066	0.198598	-0.041301	0.239899
8.33	0.806405	0.199639	-0.041478	0.241117
8.34	0.808487	0.20049	-0.041598	0.242088
8.35	0.809749	0.201625	-0.041713	0.243338
8.36	0.810433	0.202769	-0.041847	0.244616
8.37	0.815349	0.203656	-0.041952	0.245608
8.38	0.819214	0.204686	-0.042038	0.246724
8.39	0.812507	0.205769	-0.042172	0.247941
8.4	0.811559	0.206773	-0.042284	0.249057
8.41	0.821609	0.207746	-0.042349	0.250095
8.42	0.822729	0.208808	-0.042465	0.251273
8.43	0.817976	0.209849	-0.042606	0.252455
8.44	0.820562	0.210785	-0.042703	0.253488
8.45	0.826385	0.211812	-0.04278	0.254592
8.46	0.828998	0.212829	-0.042872	0.255701
8.47	0.826994	0.21378	-0.042971	0.256751
8.48	0.826615	0.214869	-0.043062	0.257931
8.49	0.833752	0.215803	-0.043162	0.258965
8.5	0.840715	0.216648	-0.043279	0.259927
8.51	0.840202	0.217765	-0.04339	0.261155
8.52	0.838538	0.218842	-0.043491	0.262333
8.53	0.842818	0.219805	-0.043583	0.263388
8.54	0.848508	0.220877	-0.043678	0.264555
8.55	0.852806	0.221867	-0.04381	0.265677
8.56	0.855257	0.222728	-0.043957	0.266685
8.57	0.85786	0.22382	-0.044089	0.267909
8.58	0.864984	0.224948	-0.044257	0.269205
8.59	0.87178	0.225766	-0.044459	0.270225
8.6	0.874131	0.226731	-0.044624	0.271355
8.61	0.878857	0.227895	-0.044778	0.272673
8.62	0.883052	0.22879	-0.044978	0.273768
8.63	0.881342	0.229783	-0.045177	0.27496
8.64	0.879646	0.230956	-0.045376	0.276332
8.65	0.883189	0.231848	-0.045616	0.277464
8.66	0.889748	0.232784	-0.045845	0.278629
8.67	0.895239	0.233914	-0.046043	0.279957
8.68	0.892873	0.234815	-0.046275	0.28109
8.69	0.889131	0.235723	-0.046562	0.282285
8.7	0.898837	0.236935	-0.046859	0.283794
8.71	0.90715	0.237954	-0.047141	0.285095
8.72	0.906881	0.238814	-0.047384	0.286198
8.73	0.909685	0.239887	-0.047636	0.287523
8.74	0.915997	0.240924	-0.04795	0.288874
8.75	0.919925	0.24194	-0.04827	0.29021
8.76	0.919363	0.243105	-0.048555	0.29166
8.77	0.919223	0.244081	-0.04884	0.292921
8.78	0.921799	0.244968	-0.049133	0.294101
8.79	0.924453	0.246104	-0.049437	0.295541
8.8	0.924638	0.247144	-0.049785	0.296929
8.81	0.925178	0.247969	-0.050151	0.29812
8.82	0.931896	0.248959	-0.050483	0.299442
8.83	0.939483	0.250098	-0.050806	0.300904
8.84	0.940394	0.251062	-0.051148	0.30221
8.85	0.940079	0.252013	-0.051476	0.303489
8.86	0.942032	0.253174	-0.051782	0.304956
8.87	0.948725	0.254195	-0.052113	0.306308
8.88	0.956254	0.255049	-0.052465	0.307514
8.89	0.960604	0.256091	-0.052778	0.308869
8.9	0.966211	0.257134	-0.053051	0.310185
8.91	0.967574	0.25808	-0.053315	0.311395
8.92	0.967713	0.259181	-0.053561	0.312742
8.93	0.974915	0.260189	-0.053812	0.314001
8.94	0.979069	0.261082	-0.054083	0.315165
8.95	0.975919	0.262106	-0.054356	0.316462
8.96	0.977567	0.26314	-0.05462	0.31776
8.97	0.984869	0.264172	-0.054859	0.319031
8.98	0.989519	0.265206	-0.055095	0.320301
8.99	0.990799	0.266088	-0.05536	0.321448
9	0.990978	0.267043	-0.055648	0.322691
9.01	0.991789	0.268269	-0.055931	0.3242
9.02	0.994003	0.269329	-0.056226	0.325555
9.03	0.997286	0.270139	-0.056533	0.326672
9.04	1.00177	0.271217	-0.056807	0.328024
9.05	1.00599	0.272361	-0.057054	0.329415
9.06	1.01015	0.273198	-0.057311	0.330509
9.07	1.01615	0.274127	-0.057575	0.331702
9.08	1.02297	0.275241	-0.057822	0.333063
9.09	1.02986	0.276262	-0.058042	0.334304
9.1	1.03221	0.277314	-0.058293	0.335607
9.11	1.03556	0.278381	-0.058581	0.336962
9.12	1.04506	0.279373	-0.058859	0.338232
9.13	1.04866	0.280451	-0.059137	0.339588
9.14	1.04787	0.281516	-0.059452	0.340968
9.15	1.04935	0.282371	-0.059824	0.342195
9.16	1.05116	0.283277	-0.060228	0.343505
9.17	1.05315	0.284366	-0.060654	0.34502
9.18	1.05902	0.285307	-0.061162	0.346469
9.19	1.06525	0.286251	-0.061726	0.347977
9.2	1.06803	0.287338	-0.062257	0.349595
9.21	1.07103	0.288254	-0.062777	0.351031
9.22	1.07767	0.289209	-0.063329	0.352538
9.23	1.08748	0.290414	-0.063864	0.354278
9.24	1.09397	0.291368	-0.064367	0.355735
9.25	1.09879	0.292174	-0.064901	0.357075
9.26	1.10455	0.293375	-0.065492	0.358867
9.27	1.10676	0.294443	-0.06608	0.360523
9.28	1.10958	0.295226	-0.066587	0.361813
9.29	1.11612	0.296382	-0.067053	0.363435
9.3	1.1254	0.297561	-0.067534	0.365095
9.31	1.13263	0.298371	-0.067975	0.366346
9.32	1.13458	0.299392	-0.068413	0.367805
9.33	1.14191	0.300604	-0.068911	0.369515
9.34	1.15057	0.30153	-0.069358	0.370888
9.35	1.15057	0.302471	-0.06976	0.372231
9.36	1.15292	0.303551	-0.070212	0.373763
9.37	1.15925	0.304451	-0.070662	0.375113
9.38	1.16436	0.305375	-0.071057	0.376432
9.39	1.16808	0.306511	-0.071442	0.377953
9.4	1.16961	0.307468	-0.071827	0.379295
9.41	1.17801	0.308378	-0.072175	0.380553
9.42	1.19089	0.309513	-0.072498	0.382011
9.43	1.1931	0.310486	-0.072878	0.383364
9.44	1.19388	0.311401	-0.073289	0.38469
9.45	1.20181	0.312558	-0.073658	0.386216
9.46	1.20918	0.313559	-0.07402	0.387579
9.47	1.21193	0.314434	-0.074419	0.388853
9.48	1.21158	0.315557	-0.074854	0.390411
9.49	1.21469	0.316585	-0.075286	0.391871
9.5	1.22091	0.317472	-0.07575	0.393222
9.51	1.22371	0.31859	-0.076295	0.394885
9.52	1.22717	0.319635	-0.076832	0.396467
9.53	1.23642	0.320565	-0.077329	0.397894
9.54	1.24479	0.32171	-0.077872	0.399582
9.55	1.24708	0.322762	-0.07846	0.401222
9.56	1.2491	0.323639	-0.079053	0.402692
9.57	1.25959	0.324638	-0.079605	0.404243
9.58	1.27143	0.32562	-0.080126	0.405746
9.59	1.2711	0.326548	-0.08064	0.407188
9.6	1.26557	0.327681	-0.0811	0.408781
9.61	1.26968	0.328718	-0.081534	0.410252
9.62	1.27839	0.329524	-0.081959	0.411483
9.63	1.28615	0.3305	-0.082357	0.412857
9.64	1.2951	0.331563	-0.082746	0.414309
9.65	1.30086	0.332498	-0.08317	0.415668
9.66	1.3059	0.333559	-0.083632	0.417191
9.67	1.30951	0.334739	-0.084083	0.418822
9.68	1.31048	0.335693	-0.084483	0.420176
9.69	1.31693	0.336656	-0.084832	0.421488
9.7	1.32328	0.337858	-0.085176	0.423034
9.71	1.32658	0.338817	-0.085523	0.42434
9.72	1.33534	0.339628	-0.085849	0.425477
9.73	1.34307	0.340765	-0.086162	0.426927
9.74	1.34715	0.341839	-0.086494	0.428333
9.75	1.35095	0.342684	-0.086854	0.429538
9.76	1.34979	0.343612	-0.087241	0.430853
9.77	1.35481	0.344573	-0.087645	0.432218
9.78	1.36799	0.345554	-0.08805	0.433604
9.79	1.3711	0.346708	-0.088482	0.43519
9.8	1.36939	0.347741	-0.088976	0.436717
9.81	1.37909	0.348574	-0.089469	0.438043
9.82	1.39118	0.349673	-0.089914	0.439587
9.83	1.40017	0.350795	-0.090354	0.441149
9.84	1.40769	0.35161	-0.090799	0.442409
9.85	1.40426	0.352629	-0.091212	0.443841
9.86	1.40323	0.353823	-0.091633	0.445456
9.87	1.41547	0.354676	-0.092079	0.446755
9.88	1.42188	0.355556	-0.092464	0.44802
9.89	1.42477	0.356728	-0.092813	0.449541
9.9	1.43729	0.357775	-0.09322	0.450995
9.91	1.44502	0.358709	-0.093673	0.452382
9.92	1.44427	0.359669	-0.094085	0.453754
9.93	1.44789	0.360608	-0.094461	0.455069
9.94	1.45392	0.361679	-0.094893	0.456572
9.95	1.45814	0.362832	-0.095356	0.458188
9.96	1.4662	0.363757	-0.095826	0.459583
9.97	1.47641	0.364582	-0.096315	0.460897
9.98	1.4834	0.365717	-0.096793	0.46251
9.99	1.492	0.366798	-0.097219	0.464017
10	1.5032	0.367663	-0.097601	0.465264
10.01	1.50481	0.368765	-0.098006	0.466771
10.02	1.5007	0.369868	-0.098432	0.4683
10.03	1.50628	0.370719	-0.098824	0.469543
10.04	1.51704	0.371731	-0.09923	0.470961
10.05	1.52394	0.372767	-0.099677	0.472444
10.06	1.53192	0.373636	-0.100136	0.473772
10.07	1.54124	0.374805	-0.100563	0.475368
10.08	1.54797	0.375984	-0.100941	0.476925
10.09	1.55173	0.376858	-0.101369	0.478227
10.1	1.55648	0.378017	-0.101835	0.479852
10.11	1.56041	0.379188	-0.102237	0.481425
10.12	1.56333	0.379924	-0.102601	0.482525
10.13	1.56914	0.380865	-0.102978	0.483843
10.14	1.57563	0.382076	-0.103371	0.485447
10.15	1.58092	0.382941	-0.103747	0.486688
10.16	1.58505	0.383826	-0.104117	0.487943
10.17	1.58455	0.385001	-0.104505	0.489506
10.18	1.58987	0.385978	-0.104873	0.490851
10.19	1.60184	0.386899	-0.105267	0.492166
10.2	1.60442	0.387968	-0.105725	0.493693
10.21	1.60423	0.388847	-0.106202	0.495049
10.22	1.61242	0.389777	-0.106759	0.496536
10.23	1.62059	0.390946	-0.107371	0.498317
10.24	1.62434	0.391908	-0.107962	0.49987
10.25	1.62795	0.392744	-0.108594	0.501338
10.26	1.63339	0.393844	-0.109218	0.503062
10.27	1.6401	0.394954	-0.109749	0.504703
10.28	1.64811	0.39582	-0.110276	0.506096
10.29	1.65868	0.39683	-0.110792	0.507622
10.3	1.66635	0.397899	-0.111232	0.509131
10.31	1.67014	0.398795	-0.111661	0.510456
10.32	1.67613	0.399889	-0.112114	0.512003
10.33	1.68349	0.400997	-0.112578	0.513575
10.34	1.68837	0.401767	-0.113064	0.514831
10.35	1.69606	0.402709	-0.113531	0.51624
10.36	1.70638	0.403945	-0.113954	0.517899
10.37	1.71199	0.404841	-0.114369	0.51921
10.38	1.71381	0.405755	-0.114766	0.520521
10.39	1.7165	0.407039	-0.115122	0.522161
10.4	1.71886	0.408029	-0.115477	0.523506
10.41	1.72246	0.408847	-0.115864	0.524711
10.42	1.73342	0.409965	-0.116253	0.526218
10.43	1.74479	0.41095	-0.116612	0.527562
10.44	1.74979	0.411876	-0.116971	0.528847
10.45	1.76066	0.41302	-0.117332	0.530352
10.46	1.77436	0.413972	-0.117702	0.531674
10.47	1.77586	0.414904	-0.118087	0.532991
10.48	1.77732	0.416174	-0.118437	0.534611
10.49	1.78316	0.417265	-0.118749	0.536014
10.5	1.78202	0.418095	-0.119084	0.537179
10.51	1.78397	0.419144	-0.119478	0.538622
10.52	1.79703	0.420169	-0.119879	0.540048
10.53	1.80661	0.421042	-0.120267	0.541309
10.54	1.8115	0.422154	-0.120737	0.542891
10.55	1.82101	0.423205	-0.121277	0.544482
10.56	1.83318	0.424056	-0.121792	0.545848
10.57	1.84283	0.425074	-0.122291	0.547365
10.58	1.84485	0.42607	-0.122796	0.548866
10.59	1.84974	0.426999	-0.123288	0.550287
10.6	1.85935	0.428059	-0.123799	0.551858
10.61	1.85905	0.429124	-0.124346	0.55347
10.62	1.86259	0.430129	-0.124895	0.555024
10.63	1.87888	0.431121	-0.125408	0.556529
10.64	1.88559	0.432056	-0.125873	0.557929
10.65	1.88426	0.433049	-0.126313	0.559362
10.66	1.89121	0.434146	-0.126771	0.560917
10.67	1.89837	0.435118	-0.127245	0.562363
10.68	1.90248	0.435924	-0.127726	0.56365
10.69	1.9135	0.436866	-0.128238	0.565104
10.7	1.92692	0.43804	-0.128826	0.566866
10.71	1.93214	0.439045	-0.129432	0.568477
10.72	1.93606	0.439951	-0.129971	0.569922
10.73	1.94441	0.441036	-0.130517	0.571553
10.74	1.94921	0.442052	-0.13114	0.573192
10.75	1.93911	0.44305	-0.132343	0.575393
10.76	1.92138	0.444221	-0.134845	0.579066
10.77	1.92127	0.445223	-0.136799	0.582022
10.78	1.93353	0.446037	-0.136747	0.582784
10.79	1.94119	0.447101	-0.137145	0.584246
10.8	1.9468	0.448176	-0.139184	0.58736
10.81	1.95542	0.449066	-0.140493	0.589559
10.82	1.96253	0.450127	-0.140263	0.59039
10.83	1.96472	0.451239	-0.140321	0.59156
10.84	1.96968	0.452156	-0.14105	0.593206
10.85	1.97523	0.453143	-0.141511	0.594654
10.86	1.97825	0.454282	-0.141617	0.595899
10.87	1.99077	0.455286	-0.141761	0.597047
10.88	2.00903	0.456323	-0.142028	0.598351
10.89	2.01774	0.457341	-0.142364	0.599705
10.9	2.02719	0.458177	-0.142612	0.600789
10.91	2.04054	0.459177	-0.142715	0.601892
10.92	2.04006	0.460297	-0.142877	0.603174
10.93	2.03651	0.461146	-0.143173	0.604319
10.94	2.0484	0.461971	-0.14346	0.605431
10.95	2.05928	0.463048	-0.143676	0.606724
10.96	2.05926	0.464054	-0.1439	0.607954
10.97	2.06463	0.465085	-0.144228	0.609313
10.98	2.07311	0.466261	-0.144593	0.610854
10.99	2.07608	0.467213	-0.144905	0.612118
11	2.07965	0.468065	-0.145241	0.613306
11.01	2.08829	0.46913	-0.145623	0.614753
11.02	2.10282	0.470132	-0.146074	0.616206
11.03	2.11604	0.471037	-0.146641	0.617678
11.04	2.1202	0.472238	-0.147185	0.619423
11.05	2.12139	0.47336	-0.147629	0.620989
11.06	2.12563	0.474255	-0.148125	0.62238
11.07	2.13096	0.475249	-0.148691	0.62394
11.08	2.13652	0.476131	-0.149169	0.6253
11.09	2.14114	0.477001	-0.149627	0.626628
11.1	2.14376	0.478154	-0.150222	0.628376
11.11	2.14851	0.479304	-0.150914	0.630218
11.12	2.15459	0.480201	-0.151615	0.631816
11.13	2.15767	0.481139	-0.152281	0.63342
11.14	2.16641	0.482268	-0.152976	0.635244
11.15	2.17691	0.483233	-0.153764	0.636997
11.16	2.18152	0.484192	-0.154513	0.638705
11.17	2.18939	0.485281	-0.155162	0.640443
11.18	2.19902	0.48626	-0.155873	0.642133
11.19	2.2053	0.487298	-0.156652	0.64395
11.2	2.21364	0.488469	-0.157327	0.645796
11.21	2.21897	0.489437	-0.157849	0.647286
11.22	2.21749	0.490322	-0.158331	0.648653
11.23	2.22252	0.491429	-0.158832	0.650261
11.24	2.23621	0.49246	-0.159326	0.651786
11.25	2.24233	0.493373	-0.159781	0.653154
11.26	2.24458	0.494506	-0.160198	0.654704
11.27	2.25429	0.495514	-0.160593	0.656107
11.28	2.26316	0.496366	-0.16096	0.657326
11.29	2.26345	0.497482	-0.161311	0.658793
11.3	2.26359	0.498559	-0.161699	0.660258
11.31	2.26872	0.499376	-0.162135	0.661511
11.32	2.2761	0.500351	-0.162623	0.662974
11.33	2.28313	0.501394	-0.163149	0.664543
11.34	2.28958	0.502204	-0.163686	0.66589
11.35	2.29838	0.503096	-0.16425	0.667346
11.36	2.30809	0.504183	-0.164846	0.669029
11.37	2.31489	0.505198	-0.165427	0.670625
11.38	2.31979	0.506328	-0.165962	0.67229
11.39	2.32473	0.507466	-0.166465	0.673931
11.4	2.32889	0.508225	-0.166987	0.675212
11.41	2.34005	0.509128	-0.167519	0.676647
11.42	2.35097	0.510284	-0.168019	0.678303
11.43	2.35047	0.511228	-0.168501	0.679729
11.44	2.3538	0.512176	-0.168983	0.681159
11.45	2.36378	0.513265	-0.169466	0.682731
11.46	2.36953	0.514122	-0.169952	0.684074
11.47	2.3785	0.515008	-0.170428	0.685436
11.48	2.38781	0.516178	-0.170905	0.687083
11.49	2.38824	0.517125	-0.171398	0.688523
11.5	2.39615	0.518015	-0.171864	0.689879
11.51	2.41138	0.519224	-0.172313	0.691537
11.52	2.41609	0.52028	-0.17281	0.69309
11.53	2.42015	0.521216	-0.173331	0.694547
11.54	2.42999	0.522324	-0.173858	0.696182
11.55	2.435	0.5233	-0.174387	0.697687
11.56	2.43947	0.524175	-0.174888	0.699063
11.57	2.44962	0.525252	-0.175407	0.700659
11.58	2.46091	0.526346	-0.17595	0.702296
11.59	2.46968	0.527292	-0.176464	0.703756
11.6	2.4765	0.528325	-0.176959	0.705284
11.61	2.47879	0.529371	-0.177441	0.706812
11.62	2.48397	0.530365	-0.177924	0.708289
11.63	2.4951	0.531473	-0.178437	0.70991
11.64	2.5013	0.532463	-0.178962	0.711425
11.65	2.50473	0.53331	-0.179491	0.712801
11.66	2.51424	0.534381	-0.180052	0.714433
11.67	2.52737	0.535579	-0.180623	0.716202
11.68	2.53003	0.536502	-0.181172	0.717674
11.69	2.52591	0.537386	-0.181693	0.719079
11.7	2.53762	0.538491	-0.182188	0.720679
11.71	2.55019	0.539309	-0.182634	0.721943
11.72	2.55016	0.540122	-0.183019	0.723141
11.73	2.55757	0.541394	-0.183393	0.724787
11.74	2.56737	0.542434	-0.183845	0.726279
11.75	2.57036	0.543283	-0.184369	0.727652
11.76	2.57912	0.544454	-0.184877	0.729331
11.77	2.58744	0.545442	-0.185342	0.730784
11.78	2.59006	0.546327	-0.185829	0.732156
11.79	2.59774	0.547491	-0.186365	0.733856
11.8	2.60653	0.548529	-0.186872	0.735401
11.81	2.61199	0.549421	-0.187335	0.736756
11.82	2.61582	0.550608	-0.187789	0.738397
11.83	2.62003	0.551704	-0.18825	0.739954
11.84	2.62902	0.552439	-0.188715	0.741154
11.85	2.63821	0.55342	-0.189185	0.742605
11.86	2.64068	0.554569	-0.189707	0.744276
11.87	2.64373	0.555465	-0.190257	0.745722
11.88	2.65452	0.556495	-0.190794	0.747289
11.89	2.66632	0.557696	-0.19137	0.749066
11.9	2.67586	0.558649	-0.191964	0.750613
11.91	2.68781	0.559493	-0.192554	0.752047
11.92	2.70242	0.560486	-0.193182	0.753668
11.93	2.71378	0.561484	-0.193862	0.755346
11.94	2.71833	0.562516	-0.194556	0.757072
11.95	2.72368	0.563591	-0.195211	0.758802
11.96	2.73129	0.564516	-0.195832	0.760348
11.97	2.73561	0.565485	-0.196463	0.761948
11.98	2.74167	0.566623	-0.197066	0.763689
11.99	2.74779	0.567575	-0.197621	0.765196
12	2.7462	0.568394	-0.198159	0.766553
12.01	2.75061	0.569378	-0.198709	0.768087
12.02	2.76459	0.570337	-0.19927	0.769607
12.03	2.76714	0.571246	-0.199813	0.771059
12.04	2.76507	0.572312	-0.200339	0.772651
12.05	2.7767	0.573369	-0.200864	0.774233
12.06	2.7923	0.574285	-0.20137	0.775655
12.07	2.7977	0.575365	-0.201843	0.777208
12.08	2.80168	0.576417	-0.202321	0.778738
12.09	2.81137	0.577314	-0.20282	0.780134
12.1	2.82106	0.578391	-0.203306	0.781697
12.11	2.8302	0.579465	-0.203794	0.783259
12.12	2.83701	0.580361	-0.204312	0.784673
12.13	2.83855	0.581355	-0.204804	0.786159
12.14	2.84364	0.582544	-0.205239	0.787783
12.15	2.85533	0.583442	-0.205675	0.789117
12.16	2.85973	0.58425	-0.206146	0.790396
12.17	2.85802	0.585489	-0.206612	0.792101
12.18	2.86657	0.586586	-0.207059	0.793645
12.19	2.87845	0.587465	-0.20753	0.794995
12.2	2.88399	0.588475	-0.208018	0.796493
12.21	2.88976	0.589397	-0.20851	0.797907
12.22	2.89797	0.590428	-0.209015	0.799443
12.23	2.90684	0.591614	-0.209519	0.801133
12.24	2.91416	0.592593	-0.210064	0.802657
12.25	2.91633	0.593487	-0.210615	0.804102
12.26	2.92149	0.594583	-0.211073	0.805656
12.27	2.93234	0.595619	-0.21149	0.807109
12.28	2.93787	0.596496	-0.211954	0.80845
12.29	2.94346	0.59758	-0.212418	0.809998
12.3	2.95469	0.59871	-0.212833	0.811543
12.31	2.96673	0.599671	-0.21325	0.812921
12.32	2.9801	0.600707	-0.213731	0.814438
12.33	2.98568	0.601751	-0.214242	0.815993
12.34	2.98768	0.602683	-0.214711	0.817394
12.35	2.99523	0.603696	-0.215225	0.818921
12.36	2.99841	0.604747	-0.215811	0.820558
12.37	3.00075	0.605659	-0.216317	0.821976
12.38	3.01279	0.606684	-0.216735	0.823419
12.39	3.02257	0.60781	-0.217162	0.824972
12.4	3.0238	0.608661	-0.217567	0.826228
12.41	3.03174	0.609557	-0.217948	0.827505
12.42	3.04559	0.610661	-0.218367	0.829028
12.43	3.05317	0.611524	-0.218791	0.830315
12.44	3.06039	0.612516	-0.2192	0.831716
12.45	3.06963	0.61377	-0.219617	0.833387
12.46	3.07648	0.61468	-0.220063	0.834743
12.47	3.07885	0.61548	-0.220542	0.836022
12.48	3.08247	0.616601	-0.221031	0.837632
12.49	3.09264	0.617716	-0.221536	0.839252
12.5	3.10366	0.61859	-0.222058	0.840648
12.51	3.10969	0.619598	-0.222599	0.842197
12.52	3.11401	0.620768	-0.223175	0.843943
12.53	3.12169	0.621776	-0.22377	0.845546
12.54	3.13151	0.622716	-0.224366	0.847082
12.55	3.14001	0.62362	-0.224924	0.848544
12.56	3.14269	0.624551	-0.225402	0.849953
12.57	3.14523	0.62574	-0.225843	0.851583
12.58	3.15465	0.626841	-0.226285	0.853126
12.59	3.1641	0.627576	-0.226752	0.854328
12.6	3.16784	0.628512	-0.227228	0.85574
12.61	3.17159	0.629751	-0.227677	0.857428
12.62	3.17891	0.630656	-0.228144	0.8588
12.63	3.18529	0.631496	-0.228632	0.860128
12.64	3.1935	0.632609	-0.229074	0.861683
12.65	3.20269	0.633681	-0.229482	0.863163
12.66	3.2069	0.634647	-0.229898	0.864545
12.67	3.21027	0.635613	-0.230286	0.865899
12.68	3.21774	0.636559	-0.230665	0.867224
12.69	3.22557	0.637603	-0.231111	0.868714
12.7	3.23016	0.638671	-0.231611	0.870282
12.71	3.23319	0.639599	-0.232131	0.87173
12.72	3.2403	0.640455	-0.232698	0.873153
12.73	3.24904	0.641522	-0.23333	0.874852
12.74	3.2561	0.642638	-0.233978	0.876616
12.75	3.26724	0.643556	-0.234602	0.878158
12.76	3.27975	0.644598	-0.235223	0.879821
12.77	3.28708	0.64558	-0.235894	0.881474
12.78	3.28991	0.64641	-0.236574	0.882984
12.79	3.29158	0.647569	-0.237212	0.884781
12.8	3.29861	0.648563	-0.237792	0.886355
12.81	3.30909	0.649316	-0.238259	0.887575
12.82	3.32107	0.650481	-0.238654	0.889135
12.83	3.33417	0.651687	-0.239062	0.890749
12.84	3.33809	0.6525	-0.239457	0.891957
12.85	3.3415	0.653414	-0.239809	0.893223
12.86	3.35538	0.654551	-0.240156	0.894707
12.87	3.36576	0.655579	-0.240519	0.896098
12.88	3.3681	0.656616	-0.240912	0.897528
12.89	3.37347	0.657673	-0.241346	0.899019
12.9	3.38383	0.658605	-0.241798	0.900403
12.91	3.39298	0.659593	-0.242248	0.901841
12.92	3.39812	0.660743	-0.242757	0.9035
12.93	3.40242	0.661779	-0.24332	0.905099
12.94	3.40729	0.662663	-0.243853	0.906516
12.95	3.41133	0.663746	-0.244361	0.908107
12.96	3.41792	0.664803	-0.244842	0.909645
12.97	3.42665	0.66574	-0.245241	0.910981
12.98	3.43148	0.666818	-0.245586	0.912404
12.99	3.4332	0.667879	-0.245936	0.913815
13	3.43921	0.668831	-0.246251	0.915082
13.01	3.44736	0.669825	-0.246522	0.916347
13.02	3.45953	0.670832	-0.246809	0.917641
13.03	3.47163	0.671741	-0.247117	0.918858
13.04	3.47238	0.672706	-0.247423	0.920129
13.05	3.47423	0.673809	-0.247715	0.921524
13.06	3.48508	0.674818	-0.24802	0.922838
13.07	3.49347	0.675828	-0.248346	0.924174
13.08	3.49904	0.676925	-0.248672	0.925597
13.09	3.50667	0.677766	-0.249002	0.926768
13.1	3.51107	0.678607	-0.249386	0.927993
13.11	3.51724	0.679645	-0.249811	0.929456
13.12	3.53137	0.680636	-0.250266	0.930902
13.13	3.54059	0.681702	-0.250788	0.93249
13.14	3.54155	0.682757	-0.251362	0.934119
13.15	3.54909	0.683656	-0.251974	0.93563
13.16	3.55804	0.684662	-0.252591	0.937253
13.17	3.5592	0.68578	-0.253167	0.938947
13.18	3.56668	0.686716	-0.253709	0.940425
13.19	3.58247	0.687645	-0.254235	0.94188
13.2	3.59103	0.688727	-0.254778	0.943505
13.21	3.5918	0.689683	-0.255337	0.94502
13.22	3.59367	0.690643	-0.255898	0.946541
13.23	3.60202	0.691662	-0.256463	0.948125
13.24	3.61455	0.692521	-0.257004	0.949525
13.25	3.62356	0.693444	-0.2575	0.950944
13.26	3.6326	0.694582	-0.25795	0.952532
13.27	3.64223	0.695588	-0.258388	0.953976
13.28	3.64459	0.696556	-0.258849	0.955405
13.29	3.64762	0.697699	-0.259299	0.956998
13.3	3.65393	0.698731	-0.25974	0.958471
13.31	3.66003	0.699561	-0.260213	0.959774
13.32	3.66696	0.700554	-0.260692	0.961246
13.33	3.67614	0.701671	-0.261183	0.962854
13.34	3.68155	0.702685	-0.261699	0.964384
13.35	3.67849	0.703755	-0.262164	0.965919
13.36	3.67375	0.704805	-0.26248	0.967285
13.37	3.6666	0.705619	-0.262664	0.968283
13.38	3.66374	0.706608	-0.262815	0.969423
13.39	3.66821	0.707783	-0.262962	0.970745
13.4	3.66586	0.708759	-0.263116	0.971875
13.41	3.66592	0.709671	-0.26323	0.972901
13.42	3.67896	0.710746	-0.263314	0.97406
13.43	3.68838	0.711727	-0.263428	0.975155
13.44	3.68777	0.712639	-0.263523	0.976162
13.45	3.69224	0.713736	-0.263596	0.977332
13.46	3.69909	0.714736	-0.263688	0.978424
13.47	3.70027	0.715626	-0.263794	0.97942
13.48	3.7057	0.716699	-0.263928	0.980627
13.49	3.71083	0.717728	-0.264066	0.981794
13.5	3.71273	0.718716	-0.264215	0.982931
13.51	3.71993	0.719867	-0.264406	0.984273
13.52	3.72753	0.720843	-0.264603	0.985446
13.53	3.73519	0.721687	-0.264819	0.986506
13.54	3.74636	0.722788	-0.265117	0.987905
13.55	3.75005	0.723829	-0.26544	0.989269
13.56	3.74787	0.724625	-0.265748	0.990373
13.57	3.75555	0.725635	-0.266108	0.991743
13.58	3.76372	0.726806	-0.266511	0.993317
13.59	3.76405	0.727681	-0.266892	0.994573
13.6	3.77193	0.728634	-0.26729	0.995924
13.61	3.78378	0.729778	-0.267742	0.99752
13.62	3.78563	0.730714	-0.26822	0.998934
13.63	3.78473	0.731711	-0.268708	1.00042
13.64	3.78997	0.732841	-0.269195	1.00204
13.65	3.79948	0.733797	-0.269661	1.00346
13.66	3.80769	0.734772	-0.270083	1.00485
13.67	3.8145	0.735912	-0.270466	1.00638
13.68	3.82052	0.736915	-0.270811	1.00773
13.69	3.82289	0.737859	-0.271112	1.00897
13.7	3.82864	0.738977	-0.271414	1.01039
13.71	3.83722	0.739899	-0.271717	1.01162
13.72	3.83974	0.740719	-0.271972	1.01269
13.73	3.84809	0.741783	-0.272219	1.014
13.74	3.85977	0.742741	-0.272473	1.01521
13.75	3.86301	0.743567	-0.272713	1.01628
13.76	3.86631	0.744646	-0.27298	1.01763
13.77	3.86924	0.7457	-0.273271	1.01897
13.78	3.87185	0.746627	-0.273554	1.02018
13.79	3.87685	0.747672	-0.273848	1.02152
13.8	3.88349	0.748741	-0.274149	1.02289
13.81	3.88977	0.749647	-0.274432	1.02408
13.82	3.89327	0.750621	-0.274751	1.02537
13.83	3.89726	0.75167	-0.275132	1.0268
13.84	3.90128	0.752654	-0.275513	1.02817
13.85	3.90342	0.753715	-0.275905	1.02962
13.86	3.90814	0.754693	-0.276334	1.03103
13.87	3.91747	0.75557	-0.276745	1.03231
13.88	3.92639	0.756657	-0.277161	1.03382
13.89	3.93022	0.757818	-0.277614	1.03543
13.9	3.93484	0.758739	-0.278054	1.03679
13.91	3.94143	0.759631	-0.278466	1.0381
13.92	3.94654	0.760763	-0.278885	1.03965
13.93	3.95197	0.761819	-0.279355	1.04117
13.94	3.95621	0.762815	-0.279848	1.04266
13.95	3.96015	0.763978	-0.28031	1.04429
13.96	3.96884	0.7649	-0.280769	1.04567
13.97	3.97796	0.76581	-0.281261	1.04707
13.98	3.98154	0.766971	-0.281779	1.04875
13.99	3.98697	0.767945	-0.282265	1.05021
14	3.99382	0.768797	-0.282677	1.05147
14.01	3.99857	0.769892	-0.283045	1.05294
14.02	4.00963	0.770944	-0.283397	1.05434
14.03	4.02077	0.771855	-0.28373	1.05558
14.04	4.02437	0.772925	-0.284042	1.05697
14.05	4.02407	0.773987	-0.284344	1.05833
14.06	4.02323	0.774852	-0.284649	1.0595
14.07	4.02707	0.775851	-0.284967	1.06082
14.08	4.03512	0.776963	-0.285295	1.06226
14.09	4.04276	0.777881	-0.285627	1.06351
14.1	4.04847	0.778801	-0.285964	1.06476
14.11	4.05076	0.779814	-0.286264	1.06608
14.12	4.05502	0.780707	-0.286538	1.06724
14.13	4.06274	0.781752	-0.286872	1.06862
14.14	4.06825	0.782891	-0.287222	1.07011
14.15	4.07338	0.783702	-0.287529	1.07123
14.16	4.08252	0.784584	-0.287876	1.07246
14.17	4.08847	0.785772	-0.288291	1.07406
14.18	4.08973	0.786705	-0.288684	1.07539
14.19	4.0941	0.787531	-0.289073	1.0766
14.2	4.10041	0.788716	-0.289511	1.07823
14.21	4.10515	0.78971	-0.289927	1.07964
14.22	4.10752	0.790545	-0.290279	1.08082
14.23	4.11019	0.791746	-0.290611	1.08236
14.24	4.11495	0.792767	-0.290942	1.08371
14.25	4.12083	0.793613	-0.291263	1.08488
14.26	4.12594	0.794731	-0.291563	1.08629
14.27	4.13068	0.795693	-0.291865	1.08756
14.28	4.13589	0.796578	-0.292209	1.08879
14.29	4.13973	0.797773	-0.292563	1.09034
14.3	4.14637	0.798901	-0.292865	1.09177
14.31	4.14962	0.799815	-0.293147	1.09296
14.32	4.14959	0.800998	-0.293427	1.09442
14.33	4.16122	0.80214	-0.293667	1.09581
14.34	4.17111	0.802928	-0.293886	1.09681
14.35	4.17239	0.803984	-0.294122	1.09811
14.36	4.18032	0.805099	-0.294351	1.09945
14.37	4.18998	0.805887	-0.294549	1.10044
14.38	4.19661	0.806866	-0.294759	1.10162
14.39	4.20112	0.808036	-0.29499	1.10303
14.4	4.20145	0.808944	-0.295235	1.10418
14.41	4.2062	0.809776	-0.295495	1.10527
14.42	4.22126	0.81082	-0.295762	1.10658
14.43	4.23056	0.811879	-0.296064	1.10794
14.44	4.22912	0.81291	-0.296394	1.1093
14.45	4.23388	0.814004	-0.296715	1.11072
14.46	4.24496	0.814942	-0.297072	1.11201
14.47	4.25086	0.815791	-0.297493	1.11328
14.48	4.25832	0.816843	-0.297924	1.11477
14.49	4.26633	0.817869	-0.298368	1.11624
14.5	4.26874	0.818764	-0.2989	1.11766
14.51	4.27313	0.81972	-0.299507	1.11923
14.52	4.27796	0.820626	-0.300103	1.12073
14.53	4.28073	0.821618	-0.300685	1.1223
14.54	4.29039	0.822696	-0.301291	1.12399
14.55	4.30096	0.823616	-0.301857	1.12547
14.56	4.30623	0.824669	-0.30233	1.127
14.57	4.31293	0.825854	-0.302786	1.12864
14.58	4.31747	0.826742	-0.303228	1.12997
14.59	4.31987	0.827591	-0.303575	1.13117
14.6	4.33042	0.828709	-0.303896	1.1326
14.61	4.34247	0.829771	-0.304266	1.13404
14.62	4.34943	0.83073	-0.304618	1.13535
14.63	4.356	0.83181	-0.304928	1.13674
14.64	4.35928	0.832879	-0.305245	1.13812
14.65	4.35834	0.833818	-0.305571	1.13939
14.66	4.36125	0.834859	-0.305867	1.14073
14.67	4.37017	0.83598	-0.306177	1.14216
14.68	4.37525	0.836895	-0.306493	1.14339
14.69	4.38031	0.837819	-0.306787	1.14461
14.7	4.38953	0.838947	-0.307138	1.14608
14.71	4.3956	0.83991	-0.30752	1.14743
14.72	4.40274	0.840865	-0.307848	1.14871
14.73	4.40957	0.842039	-0.308176	1.15021
14.74	4.41083	0.843047	-0.308549	1.1516
14.75	4.41326	0.843911	-0.308923	1.15283
14.76	4.41899	0.844953	-0.309289	1.15424
14.77	4.42554	0.846092	-0.309686	1.15578
14.78	4.43137	0.847054	-0.310119	1.15717
14.79	4.43435	0.847899	-0.310549	1.15845
14.8	4.4349	0.8489	-0.310957	1.15986
14.81	4.43672	0.849875	-0.311359	1.16123
14.82	4.44147	0.85077	-0.311774	1.16254
14.83	4.45004	0.851847	-0.312207	1.16405
14.84	4.46001	0.852862	-0.312614	1.16548
14.85	4.46414	0.853839	-0.312982	1.16682
14.86	4.46791	0.854906	-0.313384	1.16829
14.87	4.48023	0.855811	-0.3138	1.16961
14.88	4.48898	0.856792	-0.314131	1.17092
14.89	4.48659	0.857939	-0.314424	1.17236
14.9	4.49233	0.858855	-0.314755	1.17361
14.91	4.50538	0.859682	-0.31508	1.17476
14.92	4.50888	0.860766	-0.315375	1.17614
14.93	4.50701	0.861783	-0.315665	1.17745
14.94	4.50956	0.862682	-0.315951	1.17863
14.95	4.51926	0.863714	-0.316213	1.17993
14.96	4.53389	0.864646	-0.316463	1.18111
14.97	4.54155	0.865579	-0.316725	1.1823
14.98	4.54415	0.866743	-0.317007	1.18375
14.99	4.55174	0.867761	-0.317274	1.18503
15	4.55591	0.8686	-0.317496	1.1861
15.01	4.55897	0.869744	-0.317744	1.18749
15.02	4.5674	0.870955	-0.318036	1.18899
15.03	4.5714	0.871935	-0.318287	1.19022
15.04	4.57266	0.872947	-0.318516	1.19146
15.05	4.58174	0.873906	-0.318789	1.19269
15.06	4.59299	0.874755	-0.319089	1.19384
15.07	4.59518	0.875858	-0.319377	1.19523
15.08	4.59351	0.876959	-0.319656	1.19661
15.09	4.59903	0.877847	-0.319966	1.19781
15.1	4.60475	0.878847	-0.320306	1.19915
15.11	4.61032	0.879964	-0.32067	1.20063
15.12	4.61496	0.880884	-0.32104	1.20192
15.13	4.61688	0.881826	-0.321418	1.20324
15.14	4.62735	0.882962	-0.321856	1.20482
15.15	4.63704	0.883904	-0.32232	1.20622
15.16	4.63938	0.884881	-0.322773	1.20765
15.17	4.64839	0.886104	-0.323211	1.20931
15.18	4.65756	0.88703	-0.323597	1.21063
15.19	4.65917	0.887862	-0.323919	1.21178
15.2	4.66087	0.888926	-0.32423	1.21316
15.21	4.66446	0.889842	-0.324556	1.2144
15.22	4.66866	0.890708	-0.32486	1.21557
15.23	4.67787	0.891828	-0.325162	1.21699
15.24	4.68885	0.892946	-0.325456	1.2184
15.25	4.69346	0.89393	-0.325724	1.21965
15.26	4.69655	0.895056	-0.326015	1.22107
15.27	4.70473	0.896125	-0.326342	1.22247
15.28	4.71016	0.896959	-0.326667	1.22363
15.29	4.70995	0.89794	-0.327016	1.22496
15.3	4.71473	0.898932	-0.327384	1.22632
15.31	4.71916	0.89977	-0.327741	1.22751
15.32	4.71779	0.900804	-0.328121	1.22892
15.33	4.72247	0.901876	-0.32855	1.23043
15.34	4.73143	0.90274	-0.32902	1.23176
15.35	4.73903	0.903717	-0.329559	1.23328
15.36	4.74734	0.904847	-0.330174	1.23502
15.37	4.75148	0.905721	-0.330809	1.23653
15.38	4.75363	0.906644	-0.331379	1.23802
15.39	4.76037	0.907876	-0.33184	1.23972
15.4	4.77054	0.908764	-0.332235	1.241
15.41	4.77775	0.90961	-0.332567	1.24218
15.42	4.77851	0.910882	-0.332843	1.24372
15.43	4.78123	0.91185	-0.333104	1.24495
15.44	4.79034	0.9126	-0.333359	1.24596
15.45	4.79834	0.913716	-0.333602	1.24732
15.46	4.79983	0.914726	-0.333826	1.24855
15.47	4.80032	0.915554	-0.334044	1.2496
15.48	4.80188	0.916694	-0.334276	1.25097
15.49	4.80361	0.917844	-0.334501	1.25234
15.5	4.81219	0.918742	-0.334707	1.25345
15.51	4.8243	0.919795	-0.334923	1.25472
15.52	4.83097	0.920807	-0.335149	1.25596
15.53	4.83745	0.92162	-0.335371	1.25699
15.54	4.84868	0.922704	-0.335578	1.25828
15.55	4.85389	0.923837	-0.335774	1.25961
15.56	4.85448	0.924736	-0.33599	1.26073
15.57	4.85667	0.925684	-0.336233	1.26192
15.58	4.85802	0.926751	-0.336458	1.26321
15.59	4.8624	0.927745	-0.336673	1.26442
15.6	4.87121	0.928789	-0.336907	1.2657
15.61	4.87504	0.929847	-0.337162	1.26701
15.62	4.8723	0.930697	-0.337448	1.26814
15.63	4.87978	0.931715	-0.337737	1.26945
15.64	4.89669	0.932919	-0.338031	1.27095
15.65	4.90348	0.933887	-0.338345	1.27223
15.66	4.90106	0.934854	-0.338662	1.27352
15.67	4.89908	0.935977	-0.339	1.27498
15.68	4.90346	0.936961	-0.339366	1.27633
15.69	4.91393	0.937939	-0.339733	1.27767
15.7	4.91634	0.938964	-0.340081	1.27904
15.71	4.91274	0.939842	-0.34042	1.28026
15.72	4.92139	0.940803	-0.340768	1.28157
15.73	4.9328	0.941985	-0.341108	1.28309
15.74	4.93395	0.943034	-0.341442	1.28448
15.75	4.93498	0.943926	-0.341782	1.28571
15.76	4.93969	0.945006	-0.342089	1.28709
15.77	4.9415	0.945995	-0.342385	1.28838
15.78	4.94455	0.946901	-0.342711	1.28961
15.79	4.95467	0.948023	-0.343006	1.29103
15.8	4.96345	0.948957	-0.343261	1.29222
15.81	4.96237	0.949808	-0.343561	1.29337
15.82	4.96263	0.950965	-0.343867	1.29483
15.83	4.9704	0.95206	-0.344165	1.29622
15.84	4.98051	0.952876	-0.344515	1.29739
15.85	4.98884	0.953797	-0.344887	1.29868
15.86	4.99129	0.954897	-0.345228	1.30012
15.87	4.9909	0.955885	-0.34558	1.30146
15.88	4.99447	0.95682	-0.345953	1.30277
15.89	4.99755	0.957839	-0.346306	1.30415
15.9	4.99783	0.958772	-0.34664	1.30541
15.91	5.00417	0.959735	-0.346987	1.30672
15.92	5.00876	0.960863	-0.347318	1.30818
15.93	5.01051	0.961833	-0.347632	1.30946
15.94	5.02007	0.962703	-0.347971	1.31067
15.95	5.02704	0.963825	-0.348318	1.31214
15.96	5.02854	0.964844	-0.348641	1.31348
15.97	5.03343	0.965691	-0.348961	1.31465
15.98	5.03868	0.966831	-0.349287	1.31612
15.99	5.04226	0.96788	-0.349582	1.31746
16	5.04672	0.968715	-0.349827	1.31854
16.01	5.05056	0.9698	-0.350073	1.31987
16.02	5.05402	0.970944	-0.350366	1.32131
16.03	5.05754	0.971898	-0.350661	1.32256
16.04	5.06095	0.972956	-0.350949	1.3239
16.05	5.06659	0.973999	-0.351256	1.32525
16.06	5.07032	0.974797	-0.351539	1.32634
16.07	5.07355	0.97588	-0.351801	1.32768
16.08	5.08389	0.977164	-0.352089	1.32925
16.09	5.0931	0.97805	-0.352368	1.33042
16.1	5.09706	0.978836	-0.35264	1.33148
16.11	5.10504	0.979896	-0.352919	1.33282
16.12	5.10912	0.980879	-0.353144	1.33402
16.13	5.11018	0.981862	-0.353354	1.33522
16.14	5.11684	0.982974	-0.353591	1.33656
16.15	5.12498	0.983836	-0.353816	1.33765
16.16	5.13411	0.984733	-0.354052	1.33878
16.17	5.13954	0.985811	-0.354331	1.34014
16.18	5.14173	0.98673	-0.35462	1.34135
16.19	5.14881	0.987681	-0.354875	1.34256
16.2	5.15468	0.988752	-0.35511	1.34386
16.21	5.15671	0.989654	-0.355379	1.34503
16.22	5.16342	0.990606	-0.355687	1.34629
16.23	5.17203	0.991791	-0.355976	1.34777
16.24	5.17531	0.992726	-0.356222	1.34895
16.25	5.18317	0.993438	-0.356471	1.34991
16.26	5.19463	0.994526	-0.356739	1.35126
16.27	5.19775	0.995794	-0.356995	1.35279
16.28	5.19947	0.996791	-0.357247	1.35404
16.29	5.20807	0.997793	-0.357503	1.3553
16.3	5.21434	0.998812	-0.357779	1.35659
16.31	5.21276	0.999748	-0.358074	1.35782
16.32	5.21594	1.00086	-0.358355	1.35922
16.33	5.22782	1.00199	-0.358661	1.36065
16.34	5.23485	1.00285	-0.359008	1.36186
16.35	5.23928	1.0039	-0.359356	1.36325
16.36	5.24514	1.00511	-0.359682	1.36479
16.37	5.24607	1.00606	-0.359987	1.36605
16.38	5.24879	1.00704	-0.36028	1.36732
16.39	5.25635	1.00817	-0.360575	1.36875
16.4	5.26244	1.00913	-0.360899	1.37003
16.41	5.2652	1.01013	-0.361233	1.37136
16.42	5.26609	1.01128	-0.361535	1.37281
16.43	5.27112	1.01226	-0.361802	1.37406
16.44	5.27589	1.01314	-0.362042	1.37519
16.45	5.27461	1.01417	-0.362299	1.37647
16.46	5.27795	1.01513	-0.3626	1.37773
16.47	5.2881	1.01606	-0.36289	1.37895
16.48	5.29074	1.0171	-0.363123	1.38022
16.49	5.29163	1.01809	-0.363333	1.38142
16.5	5.29951	1.01903	-0.363599	1.38263
16.51	5.30463	1.02006	-0.363875	1.38393
16.52	5.30704	1.02101	-0.364069	1.38508
16.53	5.31467	1.02193	-0.364264	1.38619
16.54	5.32331	1.02294	-0.364507	1.38744
16.55	5.32663	1.02388	-0.364725	1.3886
16.56	5.33106	1.02479	-0.364923	1.38971
16.57	5.33524	1.02584	-0.365128	1.39097
16.58	5.3335	1.02683	-0.36538	1.39221
16.59	5.33898	1.02764	-0.365679	1.39332
16.6	5.35428	1.02864	-0.365926	1.39457
16.61	5.35934	1.02984	-0.366137	1.39598
16.62	5.35897	1.03084	-0.36643	1.39727
16.63	5.36475	1.03168	-0.366821	1.3985
16.64	5.37108	1.03264	-0.367269	1.39991
16.65	5.37635	1.03367	-0.367743	1.40142
16.66	5.38322	1.03465	-0.368261	1.40291
16.67	5.3907	1.03564	-0.368905	1.40454
16.68	5.39561	1.03662	-0.369654	1.40627
16.69	5.40175	1.03761	-0.37037	1.40798
16.7	5.41363	1.03874	-0.371031	1.40977
16.71	5.42226	1.03986	-0.371656	1.41151
16.72	5.42385	1.04085	-0.372171	1.41302
16.73	5.42918	1.04181	-0.372573	1.41438
16.74	5.43675	1.04269	-0.372921	1.41561
16.75	5.43865	1.04379	-0.373202	1.41699
16.76	5.44206	1.04511	-0.373463	1.41857
16.77	5.44871	1.04607	-0.373749	1.41982
16.78	5.45044	1.0469	-0.374024	1.42092
16.79	5.45354	1.04801	-0.374244	1.42226
16.8	5.46618	1.04904	-0.374441	1.42348
16.81	5.47705	1.04986	-0.374657	1.42452
16.82	5.47989	1.05095	-0.374866	1.42582
16.83	5.48488	1.05217	-0.375065	1.42723
16.84	5.48986	1.05307	-0.375264	1.42834
16.85	5.48866	1.05407	-0.375468	1.42954
16.86	5.49009	1.05511	-0.375678	1.43079
16.87	5.4911	1.05594	-0.375876	1.43181
16.88	5.49199	1.05693	-0.376065	1.433
16.89	5.50357	1.05803	-0.37626	1.43429
16.9	5.5128	1.05894	-0.376479	1.43542
16.91	5.5107	1.05991	-0.376721	1.43663
16.92	5.51191	1.06098	-0.376948	1.43792
16.93	5.52021	1.06192	-0.377186	1.4391
16.94	5.52899	1.06293	-0.377453	1.44039
16.95	5.53288	1.06399	-0.377697	1.44169
16.96	5.53111	1.06487	-0.37794	1.44281
16.97	5.53671	1.06589	-0.37821	1.4441
16.98	5.54784	1.067	-0.378488	1.44549
16.99	5.55264	1.06789	-0.378767	1.44666
17	5.55805	1.06882	-0.379064	1.44789
17.01	5.56081	1.07002	-0.379369	1.44939
17.02	5.55933	1.07106	-0.379685	1.45075
17.03	5.5692	1.07178	-0.380023	1.45181
17.04	5.57626	1.07274	-0.380334	1.45308
17.05	5.57123	1.0739	-0.380593	1.45449
17.06	5.57478	1.07483	-0.380818	1.45564
17.07	5.58242	1.07587	-0.381029	1.4569
17.08	5.5834	1.07698	-0.381242	1.45822
17.09	5.58873	1.07786	-0.381447	1.45931
17.1	5.59586	1.07898	-0.381634	1.46061
17.11	5.59715	1.08013	-0.381848	1.46198
17.12	5.59868	1.08102	-0.382085	1.46311
17.13	5.60261	1.08196	-0.382267	1.46423
17.14	5.61242	1.08307	-0.382418	1.46549
17.15	5.61825	1.08409	-0.3826	1.46669
17.16	5.61017	1.08501	-0.382773	1.46778
17.17	5.607	1.08601	-0.382939	1.46895
17.18	5.61285	1.08696	-0.383106	1.47007
17.19	5.6166	1.08795	-0.38326	1.47121
17.2	5.62198	1.08902	-0.383447	1.47246
17.21	5.62464	1.0899	-0.383633	1.47354
17.22	5.62262	1.09096	-0.383776	1.47473
17.23	5.62506	1.0921	-0.383912	1.47601
17.24	5.62739	1.09287	-0.384053	1.47693
17.25	5.62696	1.09377	-0.38418	1.47795
17.26	5.62941	1.095	-0.384298	1.47929
17.27	5.63434	1.09597	-0.384443	1.48041
17.28	5.63721	1.09674	-0.384605	1.48135
17.29	5.63606	1.09783	-0.384742	1.48258
17.3	5.63481	1.09887	-0.384856	1.48373
17.31	5.63707	1.09969	-0.384955	1.48465
17.32	5.63921	1.10079	-0.38508	1.48587
17.33	5.64377	1.10191	-0.385249	1.48716
17.34	5.65038	1.1028	-0.385404	1.4882
17.35	5.65477	1.10383	-0.385552	1.48939
17.36	5.65924	1.10482	-0.38571	1.49053
17.37	5.66544	1.10571	-0.385848	1.49156
17.38	5.67309	1.10678	-0.385978	1.49276
17.39	5.67901	1.10785	-0.386155	1.49401
17.4	5.67806	1.10875	-0.386352	1.4951
17.41	5.6764	1.1098	-0.386526	1.49632
17.42	5.67984	1.11093	-0.386722	1.49765
17.43	5.68409	1.1118	-0.386953	1.49875
17.44	5.68687	1.11278	-0.38718	1.49996
17.45	5.68812	1.11393	-0.387395	1.50133
17.46	5.69185	1.11487	-0.387623	1.50249
17.47	5.69907	1.11582	-0.387847	1.50367
17.48	5.70064	1.11696	-0.38806	1.50502
17.49	5.69727	1.11789	-0.388304	1.5062
17.5	5.70015	1.11874	-0.388562	1.5073
17.51	5.70641	1.11985	-0.388769	1.50862
17.52	5.70926	1.12087	-0.388948	1.50982
17.53	5.71438	1.1218	-0.38915	1.51095
17.54	5.72244	1.12295	-0.389368	1.51232
17.55	5.72624	1.12396	-0.389571	1.51353
17.56	5.7271	1.12483	-0.389775	1.5146
17.57	5.72726	1.12595	-0.389982	1.51594
17.58	5.72714	1.12705	-0.390178	1.51723
17.59	5.72892	1.12797	-0.390387	1.51836
17.6	5.73293	1.12903	-0.390612	1.51964
17.61	5.74121	1.13014	-0.39081	1.52095
17.62	5.74761	1.13096	-0.39101	1.52196
17.63	5.7459	1.1319	-0.391257	1.52316
17.64	5.74165	1.13306	-0.39151	1.52457
17.65	5.74435	1.13398	-0.391748	1.52573
17.66	5.75295	1.13493	-0.391978	1.52691
17.67	5.7601	1.13604	-0.392198	1.52824
17.68	5.76312	1.13702	-0.392423	1.52944
17.69	5.76687	1.1379	-0.392655	1.53055
17.7	5.77308	1.13902	-0.392887	1.5319
17.71	5.77514	1.14015	-0.393127	1.53328
17.72	5.77515	1.14105	-0.393368	1.53442
17.73	5.78001	1.14204	-0.393583	1.53562
17.74	5.78911	1.14298	-0.393786	1.53677
17.75	5.79703	1.14391	-0.394	1.53791
17.76	5.79863	1.14505	-0.394231	1.53928
17.77	5.79852	1.14604	-0.394456	1.5405
17.78	5.80283	1.14692	-0.394679	1.5416
17.79	5.80308	1.14792	-0.394919	1.54284
17.8	5.7991	1.14893	-0.395149	1.54408
17.81	5.80518	1.14989	-0.395412	1.54531
17.82	5.81811	1.15094	-0.395697	1.54664
17.83	5.8246	1.15201	-0.395942	1.54796
17.84	5.82507	1.15286	-0.396179	1.54903
17.85	5.83193	1.15378	-0.396445	1.55022
17.86	5.84385	1.15482	-0.396701	1.55152
17.87	5.8425	1.15567	-0.396927	1.5526
17.88	5.83882	1.15674	-0.397137	1.55387
17.89	5.84783	1.15789	-0.397326	1.55521
17.9	5.8532	1.1587	-0.397524	1.55622
17.91	5.85265	1.15961	-0.397735	1.55735
17.92	5.86067	1.16077	-0.397926	1.55869
17.93	5.8702	1.16174	-0.398113	1.55985
17.94	5.87249	1.1627	-0.398312	1.56101
17.95	5.8806	1.16379	-0.398493	1.56228
17.96	5.88982	1.16468	-0.398646	1.56332
17.97	5.88731	1.16565	-0.398807	1.56446
17.98	5.88881	1.16693	-0.398995	1.56593
17.99	5.89199	1.1679	-0.399186	1.56709
18	5.88521	1.16872	-0.399354	1.56807
18.01	5.88527	1.16985	-0.399509	1.56936
18.02	5.89313	1.17101	-0.399696	1.5707
18.03	5.89509	1.17202	-0.399905	1.57192
18.04	5.89712	1.173	-0.400094	1.57309
18.05	5.90438	1.17404	-0.400257	1.57429
18.06	5.91289	1.17493	-0.400394	1.57533
18.07	5.91438	1.17588	-0.400521	1.57641
18.08	5.90768	1.17705	-0.400661	1.57771
18.09	5.91285	1.17801	-0.400813	1.57882
18.1	5.92599	1.179	-0.400964	1.57996
18.11	5.92912	1.18015	-0.401098	1.58125
18.12	5.92654	1.18115	-0.401216	1.58236
18.13	5.92504	1.18211	-0.401311	1.58342
18.14	5.92716	1.18319	-0.401414	1.58461
18.15	5.92942	1.1842	-0.401534	1.58574
18.16	5.93032	1.18508	-0.40166	1.58674
18.17	5.93644	1.18607	-0.401817	1.58789
18.18	5.94077	1.18708	-0.401972	1.58905
18.19	5.9354	1.18796	-0.402074	1.59004
18.2	5.93313	1.1889	-0.402172	1.59107
18.21	5.93659	1.18982	-0.402293	1.59211
18.22	5.93711	1.19078	-0.402397	1.59318
18.23	5.93917	1.19194	-0.402499	1.59444
18.24	5.9425	1.19295	-0.402628	1.59558
18.25	5.94387	1.19387	-0.402765	1.59663
18.26	5.95016	1.19498	-0.402883	1.59787
18.27	5.95644	1.19604	-0.40301	1.59905
18.28	5.95378	1.19689	-0.403132	1.60002
18.29	5.95151	1.19793	-0.403238	1.60117
18.3	5.95898	1.19905	-0.403375	1.60243
18.31	5.97047	1.19984	-0.403512	1.60335
18.32	5.97485	1.20072	-0.403631	1.60435
18.33	5.97561	1.20177	-0.403788	1.60555
18.34	5.97834	1.20267	-0.403945	1.60662
18.35	5.9776	1.20373	-0.404067	1.60779
18.36	5.97659	1.20485	-0.404197	1.60905
18.37	5.9764	1.2058	-0.404332	1.61013
18.38	5.97413	1.20679	-0.404467	1.61126
18.39	5.98094	1.20793	-0.404633	1.61257
18.4	5.99169	1.2089	-0.404787	1.61369
18.41	5.99009	1.20982	-0.404899	1.61472
18.42	5.98814	1.21102	-0.405041	1.61606
18.43	5.99543	1.21198	-0.405209	1.61719
18.44	5.99878	1.21279	-0.405372	1.61816
18.45	6.00042	1.21397	-0.405568	1.61954
18.46	6.00606	1.21499	-0.405786	1.62077
18.47	6.00542	1.21585	-0.405992	1.62185
18.48	6.00633	1.21697	-0.406191	1.62316
18.49	6.01512	1.21802	-0.406413	1.62443
18.5	6.01787	1.21892	-0.40666	1.62558
18.51	6.01563	1.21999	-0.406901	1.6269
18.52	6.01469	1.22107	-0.407129	1.6282
18.53	6.01334	1.22195	-0.407355	1.6293
18.54	6.01926	1.22296	-0.407602	1.63056
18.55	6.02919	1.22404	-0.40785	1.63189
18.56	6.03129	1.22488	-0.408054	1.63294
18.57	6.02971	1.22588	-0.408257	1.63414
18.58	6.03296	1.22705	-0.408505	1.63555
18.59	6.03773	1.2279	-0.408725	1.63663
18.6	6.03964	1.22883	-0.408918	1.63774
18.61	6.04198	1.22994	-0.409132	1.63907
18.62	6.04952	1.23082	-0.409353	1.64017
18.63	6.05239	1.23176	-0.409554	1.64131
18.64	6.04991	1.23287	-0.409751	1.64262
18.65	6.05467	1.23373	-0.40996	1.64369
18.66	6.05947	1.23461	-0.41018	1.64479
18.67	6.0587	1.23578	-0.410415	1.64619
18.68	6.06452	1.23682	-0.410638	1.64746
18.69	6.07269	1.23776	-0.410839	1.6486
18.7	6.07557	1.23889	-0.411068	1.64996
18.71	6.07667	1.24001	-0.411303	1.65131
18.72	6.07721	1.24095	-0.411498	1.65244
18.73	6.07714	1.24187	-0.411684	1.65356
18.74	6.08057	1.24285	-0.411878	1.65472
18.75	6.08957	1.2438	-0.412064	1.65587
18.76	6.09403	1.24489	-0.412225	1.65711
18.77	6.08667	1.24595	-0.412368	1.65832
18.78	6.08459	1.24688	-0.412531	1.65941
18.79	6.09403	1.24798	-0.412729	1.66071
18.8	6.09892	1.24903	-0.412893	1.66192
18.81	6.10024	1.24992	-0.413019	1.66294
18.82	6.10642	1.25109	-0.413179	1.66427
18.83	6.11327	1.25226	-0.413326	1.66559
18.84	6.11253	1.25314	-0.413447	1.66659
18.85	6.10802	1.25412	-0.413599	1.66772
18.86	6.10772	1.25515	-0.413747	1.66889
18.87	6.11337	1.25593	-0.413868	1.66979
18.88	6.12205	1.25687	-0.413988	1.67086
18.89	6.12773	1.25814	-0.414111	1.67225
18.9	6.12855	1.25909	-0.414232	1.67332
18.91	6.1278	1.2599	-0.414358	1.67425
18.92	6.1255	1.26093	-0.414461	1.67539
18.93	6.12228	1.26193	-0.41454	1.67647
18.94	6.12646	1.26301	-0.414648	1.67766
18.95	6.13699	1.26416	-0.414773	1.67893
18.96	6.13906	1.26497	-0.414862	1.67983
18.97	6.13548	1.26586	-0.414923	1.68079
18.98	6.1371	1.26702	-0.415013	1.68204
18.99	6.13421	1.26785	-0.415124	1.68298
19	6.13027	1.26867	-0.415185	1.68385
19.01	6.13602	1.26982	-0.415227	1.68505
19.02	6.13373	1.27078	-0.415301	1.68608
19.03	6.12153	1.27158	-0.415379	1.68696
19.04	6.11957	1.27277	-0.415454	1.68822
19.05	6.12824	1.27396	-0.415518	1.68948
19.06	6.13087	1.27482	-0.415561	1.69039
19.07	6.12257	1.27582	-0.415606	1.69143
19.08	6.11611	1.27684	-0.415652	1.69249
19.09	6.12162	1.27774	-0.415696	1.69343
19.1	6.13137	1.27895	-0.415747	1.69469
19.11	6.13106	1.28003	-0.415798	1.69582
19.12	6.12521	1.2808	-0.415829	1.69662
19.13	6.12054	1.28186	-0.415854	1.69772
19.14	6.11589	1.28305	-0.415884	1.69894
19.15	6.10673	1.28396	-0.415906	1.69987
19.16	6.09637	1.28498	-0.415925	1.7009
19.17	6.09134	1.28613	-0.415938	1.70207
19.18	6.0845	1.28701	-0.415948	1.70296
19.19	6.07362	1.28792	-0.415956	1.70388
19.2	6.06415	1.28911	-0.415965	1.70507
19.21	6.05622	1.29008	-0.415981	1.70606
19.22	6.04934	1.29104	-0.415987	1.70703
19.23	6.04185	1.29223	-0.415991	1.70823
19.24	6.03244	1.29322	-0.416012	1.70924
19.25	6.0305	1.29409	-0.416017	1.71011
19.26	6.03576	1.29522	-0.416009	1.71123
19.27	6.03321	1.29624	-0.416021	1.71226
19.28	6.02564	1.29696	-0.416019	1.71297
19.29	6.02344	1.29802	-0.416014	1.71403
19.3	6.02073	1.29925	-0.416039	1.71528
19.31	6.01644	1.30009	-0.416039	1.71613
19.32	6.01543	1.30101	-0.416017	1.71703
19.33	6.01516	1.30211	-0.416035	1.71815
19.34	6.01679	1.30303	-0.416056	1.71908
19.35	6.01602	1.30388	-0.416048	1.71992
19.36	6.01109	1.30487	-0.416038	1.72091
19.37	6.01127	1.30597	-0.416051	1.72202
19.38	6.01293	1.30701	-0.416062	1.72307
19.39	6.01397	1.30807	-0.416052	1.72412
19.4	6.01398	1.30902	-0.416047	1.72506
19.41	6.01361	1.30985	-0.416053	1.7259
19.42	6.01691	1.31089	-0.416048	1.72694
19.43	6.01435	1.31189	-0.416041	1.72793
19.44	6.00667	1.3128	-0.416054	1.72886
19.45	6.00762	1.314	-0.416065	1.73006
19.46	6.0144	1.31511	-0.416073	1.73118
19.47	6.01603	1.31593	-0.416087	1.73202
19.48	6.01457	1.31697	-0.416084	1.73305
19.49	6.01673	1.31798	-0.416069	1.73405
19.5	6.02302	1.31881	-0.416068	1.73488
19.51	6.02723	1.31996	-0.416067	1.73602
19.52	6.02461	1.32108	-0.416063	1.73714
19.53	6.02855	1.32193	-0.41606	1.73799
19.54	6.04043	1.32307	-0.416052	1.73912
19.55	6.04012	1.32409	-0.416065	1.74015
19.56	6.0343	1.32486	-0.416079	1.74094
19.57	6.03529	1.32599	-0.416074	1.74206
19.58	6.03575	1.32708	-0.416063	1.74314
19.59	6.0363	1.32792	-0.416048	1.74396
19.6	6.03717	1.329	-0.416058	1.74505
19.61	6.03642	1.33013	-0.416078	1.74621
19.62	6.04021	1.33103	-0.416064	1.74709
19.63	6.04134	1.33202	-0.416068	1.74809
19.64	6.03817	1.33313	-0.41609	1.74922
19.65	6.04231	1.33399	-0.416086	1.75007
19.66	6.04996	1.33494	-0.416078	1.75102
19.67	6.04974	1.336	-0.416086	1.75208
19.68	6.04452	1.33686	-0.416112	1.75297
19.69	6.04346	1.33778	-0.41611	1.75389
19.7	6.04465	1.33895	-0.416073	1.75502
19.71	6.04445	1.34	-0.416074	1.75608
19.72	6.04486	1.34087	-0.416089	1.75696
19.73	6.04663	1.34192	-0.416076	1.758
19.74	6.04513	1.34299	-0.416084	1.75907
19.75	6.04244	1.34395	-0.416095	1.76004
19.76	6.04739	1.34494	-0.416081	1.76102
19.77	6.05448	1.34592	-0.416086	1.762
19.78	6.05573	1.34705	-0.416098	1.76315
19.79	6.05826	1.34816	-0.416073	1.76423
19.8	6.06665	1.34897	-0.416075	1.76505
19.81	6.06811	1.34983	-0.4161	1.76593
19.82	6.06261	1.35094	-0.416099	1.76704
19.83	6.06044	1.35199	-0.416105	1.7681
19.84	6.05705	1.35284	-0.416116	1.76896
19.85	6.05225	1.35393	-0.416109	1.77004
19.86	6.04922	1.35512	-0.4161	1.77122
19.87	6.04934	1.35601	-0.416119	1.77213
19.88	6.05277	1.35698	-0.416143	1.77312
19.89	6.05899	1.35801	-0.416153	1.77416
19.9	6.06696	1.35888	-0.41614	1.77502
19.91	6.06943	1.35995	-0.416113	1.77606
19.92	6.06431	1.36113	-0.416106	1.77723
19.93	6.06417	1.36208	-0.41611	1.77819
19.94	6.07041	1.363	-0.416114	1.77911
19.95	6.07148	1.36403	-0.416129	1.78016
19.96	6.06765	1.36496	-0.416135	1.7811
19.97	6.06475	1.36586	-0.416121	1.78198
19.98	6.06674	1.36686	-0.416123	1.78298
[truncated: 12,961 more rows]

## Sheet: M-2-28-2
Time [s]	Load [kN]	LVDT 1 [mm]	LVDT 2 [mm]	Displacement [mm]
0	0	0	0	0
0.01	0	0	0	0
0.02	-1.9e-05	-2e-06	0	-2e-06
0.03	-0.000885	7.3e-05	-1.1e-05	8.4e-05
0.04	-0.005389	0.0004	-4.7e-05	0.000447
0.05	-0.009727	0.000653	-6.1e-05	0.000714
0.06	-0.00326	0.000597	-3.7e-05	0.000634
0.07	0.005294	0.000523	-3.7e-05	0.00056
0.08	0.00294	0.000486	-4.1e-05	0.000527
0.09	0.00064	0.000354	-4.8e-05	0.000402
0.1	-0.000218	0.000371	-6.1e-05	0.000432
0.11	-0.00631	0.000479	-3.9e-05	0.000518
0.12	-0.01097	0.000424	-3.6e-05	0.00046
0.13	-0.010204	0.000441	-7.1e-05	0.000512
0.14	-0.004041	0.000607	-7e-05	0.000677
0.15	0.002004	0.000598	-5.7e-05	0.000655
0.16	0.002591	0.000561	-7.2e-05	0.000633
0.17	-0.001981	0.000507	-5.9e-05	0.000566
0.18	-0.005407	0.000426	-3.9e-05	0.000465
0.19	-0.002064	0.000548	-6.2e-05	0.00061
0.2	-0.001217	0.000615	-7.4e-05	0.000689
0.21	-0.005003	0.000604	-5.9e-05	0.000663
0.22	-0.003337	0.000773	-5.4e-05	0.000827
0.23	-0.004283	0.000808	-5.9e-05	0.000867
0.24	-0.010367	0.000726	-6.8e-05	0.000794
0.25	-0.007406	0.000857	-7.4e-05	0.000931
0.26	-0.000977	0.00087	-5.6e-05	0.000926
0.27	-0.001123	0.000672	-5e-05	0.000722
0.28	-0.002353	0.000694	-6.6e-05	0.00076
0.29	-0.000612	0.000781	-6.1e-05	0.000842
0.3	0.000957	0.000656	-4.1e-05	0.000697
0.31	0.002321	0.000535	-5.7e-05	0.000592
0.32	0.002995	0.000495	-7.9e-05	0.000574
0.33	-0.002583	0.0005	-6.7e-05	0.000567
0.34	-0.006223	0.000486	-6.3e-05	0.000549
0.35	-0.002319	0.000416	-6.6e-05	0.000482
0.36	-0.001072	0.000378	-5.5e-05	0.000433
0.37	-0.002313	0.000386	-5.4e-05	0.00044
0.38	-0.00583	0.000401	-6.2e-05	0.000463
0.39	-0.012724	0.000423	-6.5e-05	0.000488
0.4	-0.012572	0.000583	-6.3e-05	0.000646
0.41	-0.007239	0.000721	-5.5e-05	0.000776
0.42	-0.005899	0.000739	-4.7e-05	0.000786
0.43	-0.00965	0.000746	-6e-05	0.000806
0.44	-0.01267	0.000685	-6.5e-05	0.00075
0.45	-0.008834	0.000607	-5.6e-05	0.000663
0.46	-0.003514	0.000648	-5.9e-05	0.000707
0.47	-0.006889	0.000669	-5.8e-05	0.000727
0.48	-0.010614	0.000502	-4.9e-05	0.000551
0.49	-0.003729	0.000481	-4.8e-05	0.000529
0.5	-0.001175	0.0006	-5.6e-05	0.000656
0.51	-0.007608	0.000489	-6.8e-05	0.000557
0.52	-0.009811	0.000195	-6.4e-05	0.000259
0.53	-0.00816	9.8e-05	-4.4e-05	0.000142
0.54	-0.008926	0.000417	-5.5e-05	0.000472
0.55	-0.012436	0.000485	-7.9e-05	0.000564
0.56	-0.011513	0.000187	-7.2e-05	0.000259
0.57	-0.004775	0.000221	-6.8e-05	0.000289
0.58	-0.000143	0.000268	-7.1e-05	0.000339
0.59	-0.000443	0.000319	-6.2e-05	0.000381
0.6	-0.001702	0.000429	-7e-05	0.000499
0.61	-0.002423	0.000289	-8.8e-05	0.000377
0.62	-0.003315	0.000277	-8.5e-05	0.000362
0.63	-0.006287	0.000474	-6.2e-05	0.000536
0.64	-0.011929	0.00035	-5.8e-05	0.000408
0.65	-0.01368	0.000177	-6.4e-05	0.000241
0.66	-0.014275	0.000463	-6.1e-05	0.000524
0.67	-0.01798	0.000523	-6.2e-05	0.000585
0.68	-0.017161	0.00015	-7.2e-05	0.000222
0.69	-0.008905	0.000189	-8.1e-05	0.00027
0.7	-0.005372	0.000538	-8.3e-05	0.000621
0.71	-0.010114	0.000411	-7.7e-05	0.000488
0.72	-0.008785	0.000218	-6.2e-05	0.00028
0.73	-0.002279	0.000309	-4.8e-05	0.000357
0.74	-0.003935	0.000327	-6e-05	0.000387
0.75	-0.008291	0.000228	-7.7e-05	0.000305
0.76	-0.004327	0.000294	-7.9e-05	0.000373
0.77	-0.000987	0.000405	-8.1e-05	0.000486
0.78	-0.005187	0.000233	-6.8e-05	0.000301
0.79	-0.009469	0.000266	-5.1e-05	0.000317
0.8	-0.008365	0.000502	-6.4e-05	0.000566
0.81	-0.005411	0.000293	-7.8e-05	0.000371
0.82	-0.006092	0.000142	-6.5e-05	0.000207
0.83	-0.00519	0.000349	-4.9e-05	0.000398
0.84	-0.003916	0.000353	-5.9e-05	0.000412
0.85	-0.004639	0.0003	-7.9e-05	0.000379
0.86	0.002104	0.000361	-7.4e-05	0.000435
0.87	0.004122	0.00032	-6.5e-05	0.000385
0.88	-0.005803	0.000291	-7.8e-05	0.000369
0.89	-0.007501	0.0004	-8.6e-05	0.000486
0.9	-0.000234	0.000477	-6.2e-05	0.000539
0.91	0.004295	0.000464	-5.5e-05	0.000519
0.92	0.003981	0.000241	-6.3e-05	0.000304
0.93	0.000226	0.000207	-5.5e-05	0.000262
0.94	0.00206	0.000378	-5.3e-05	0.000431
0.95	0.002372	0.000384	-6.6e-05	0.00045
0.96	-0.003413	0.000314	-6.5e-05	0.000379
0.97	-0.002691	0.000359	-5.6e-05	0.000415
0.98	-0.000183	0.000324	-6e-05	0.000384
0.99	-0.002336	0.000279	-7.3e-05	0.000352
1	-0.003714	0.000393	-7.7e-05	0.00047
1.01	-0.00503	0.000369	-8.2e-05	0.000451
1.02	-0.005883	0.000302	-7.3e-05	0.000375
1.03	-0.00176	0.000385	-6.1e-05	0.000446
1.04	0.001838	0.000399	-7.7e-05	0.000476
1.05	-0.000638	0.000399	-7.9e-05	0.000478
1.06	-0.005633	0.000345	-6e-05	0.000405
1.07	-0.00823	0.000248	-7e-05	0.000318
1.08	-0.00555	0.000361	-7.8e-05	0.000439
1.09	-0.003684	0.000308	-7.2e-05	0.00038
1.1	-0.005965	0.000281	-7.7e-05	0.000358
1.11	-0.007713	0.000428	-8e-05	0.000508
1.12	-0.004229	0.00029	-8.5e-05	0.000375
1.13	0.000764	0.000124	-8.1e-05	0.000205
1.14	-0.000728	0.000187	-7.8e-05	0.000265
1.15	-0.006432	0.000267	-9.2e-05	0.000359
1.16	-0.008335	0.000211	-9.2e-05	0.000303
1.17	-0.00821	0.000241	-8.9e-05	0.00033
1.18	-0.010518	0.000374	-9.7e-05	0.000471
1.19	-0.015251	0.000195	-8.6e-05	0.000281
1.2	-0.017623	0.000105	-6.9e-05	0.000174
1.21	-0.010526	0.000418	-6.2e-05	0.00048
1.22	-0.002412	0.00035	-6.3e-05	0.000413
1.23	-0.004266	0.000156	-7.1e-05	0.000227
1.24	-0.004487	0.000224	-6.9e-05	0.000293
1.25	-0.001848	0.000254	-5.9e-05	0.000313
1.26	-0.003675	0.000338	-8.1e-05	0.000419
1.27	-0.001675	0.000391	-9.7e-05	0.000488
1.28	0.001315	0.000228	-6.1e-05	0.000289
1.29	-0.00249	0.000168	-6.1e-05	0.000229
1.3	-0.001904	0.000306	-9.2e-05	0.000398
1.31	0.00145	0.000276	-7.3e-05	0.000349
1.32	-0.00182	0.000241	-6.2e-05	0.000303
1.33	-0.005222	0.000241	-9.9e-05	0.00034
1.34	-0.006252	0.000185	-9.6e-05	0.000281
1.35	-0.007463	0.000275	-5.8e-05	0.000333
1.36	-0.009716	0.000253	-7.3e-05	0.000326
1.37	-0.010259	0.000209	-9.4e-05	0.000303
1.38	-0.013062	0.000264	-8.7e-05	0.000351
1.39	-0.018092	0.000285	-8.3e-05	0.000368
1.4	-0.015771	0.000291	-7e-05	0.000361
1.41	-0.007752	0.00021	-6e-05	0.00027
1.42	-0.002129	0.000215	-7.7e-05	0.000292
1.43	-0.003216	0.000278	-9.8e-05	0.000376
1.44	-0.00788	0.000228	-8.6e-05	0.000314
1.45	-0.010735	0.000196	-5.1e-05	0.000247
1.46	-0.010369	0.000382	-5.8e-05	0.00044
1.47	-0.005098	0.000361	-8.5e-05	0.000446
1.48	0.000931	0.000163	-6.6e-05	0.000229
1.49	-0.000934	0.000201	-6.6e-05	0.000267
1.5	-0.004452	0.00025	-8.6e-05	0.000336
1.51	-0.003751	0.000291	-6e-05	0.000351
1.52	-0.00661	0.000222	-4.6e-05	0.000268
1.53	-0.009301	0.000285	-7.2e-05	0.000357
1.54	-0.008607	0.000423	-7.3e-05	0.000496
1.55	-0.007654	0.00036	-6.8e-05	0.000428
1.56	-0.010212	0.000247	-8.9e-05	0.000336
1.57	-0.013306	0.000199	-9.3e-05	0.000292
1.58	-0.012385	0.000304	-8.7e-05	0.000391
1.59	-0.013279	0.000323	-8.7e-05	0.00041
1.6	-0.017489	0.000172	-9.1e-05	0.000263
1.61	-0.017431	0.000275	-8.9e-05	0.000364
1.62	-0.012639	0.000433	-6.4e-05	0.000497
1.63	-0.010284	0.000284	-5.5e-05	0.000339
1.64	-0.0112	0.000227	-7.8e-05	0.000305
1.65	-0.011503	0.000349	-8.2e-05	0.000431
1.66	-0.009915	0.000202	-7.8e-05	0.00028
1.67	-0.007075	0.000272	-9.5e-05	0.000367
1.68	-0.006929	0.000494	-8.9e-05	0.000583
1.69	-0.007946	0.000255	-6.5e-05	0.00032
1.7	-0.006044	0.00019	-7.1e-05	0.000261
1.71	-0.003702	0.000379	-8.3e-05	0.000462
1.72	-0.006234	0.00026	-7.7e-05	0.000337
1.73	-0.010222	0.000176	-8.2e-05	0.000258
1.74	-0.010734	0.0004	-7.8e-05	0.000478
1.75	-0.006474	0.000409	-6.7e-05	0.000476
1.76	-0.001741	0.000165	-8.2e-05	0.000247
1.77	-0.001717	0.000234	-8.8e-05	0.000322
1.78	-0.00227	0.000319	-6.7e-05	0.000386
1.79	0.00165	0.000209	-7.3e-05	0.000282
1.8	0.002342	0.000321	-8.6e-05	0.000407
1.81	-0.001781	0.000398	-7.2e-05	0.00047
1.82	-0.003808	0.0002	-7.7e-05	0.000277
1.83	-0.005941	0.000249	-9.2e-05	0.000341
1.84	-0.010675	0.000427	-9.7e-05	0.000524
1.85	-0.007897	0.000181	-0.000104	0.000285
1.86	-0.001192	0.000102	-9.1e-05	0.000193
1.87	-0.004976	0.00039	-8e-05	0.00047
1.88	-0.013341	0.00031	-9.2e-05	0.000402
1.89	-0.012173	0.000245	-9.6e-05	0.000341
1.9	-0.005525	0.000348	-9.4e-05	0.000442
1.91	-0.002824	0.000236	-9.6e-05	0.000332
1.92	-0.00665	0.000246	-8.6e-05	0.000332
1.93	-0.008967	0.000412	-7.6e-05	0.000488
1.94	-0.009184	0.000491	-8.3e-05	0.000574
1.95	-0.01337	0.000348	-8.4e-05	0.000432
1.96	-0.014388	0.000173	-7.9e-05	0.000252
1.97	-0.006099	0.000425	-8.4e-05	0.000509
1.98	0.000711	0.000402	-7.7e-05	0.000479
1.99	-0.002172	0.000157	-7.3e-05	0.00023
2	-0.006131	0.000198	-7.6e-05	0.000274
2.01	-0.00298	0.000264	-9.7e-05	0.000361
2.02	-0.002101	0.000283	-0.000111	0.000394
2.03	-0.008132	0.000228	-8.9e-05	0.000317
2.04	-0.005949	0.000216	-9e-05	0.000306
2.05	-0.000381	0.000449	-0.000115	0.000564
2.06	-0.00544	0.000544	-9.7e-05	0.000641
2.07	-0.010526	0.000181	-7.6e-05	0.000257
2.08	-0.007173	0.000135	-9e-05	0.000225
2.09	-0.004269	0.000492	-8.8e-05	0.00058
2.1	-0.007576	0.000298	-6.9e-05	0.000367
2.11	-0.008621	8.5e-05	-6.9e-05	0.000154
2.12	-0.006692	0.000356	-7.7e-05	0.000433
2.13	-0.003724	0.000321	-7.7e-05	0.000398
2.14	-0.001413	0.000202	-7.4e-05	0.000276
2.15	-0.003409	0.000417	-7.5e-05	0.000492
2.16	-0.00567	0.000365	-8.8e-05	0.000453
2.17	-0.007107	0.000147	-9.6e-05	0.000243
2.18	-0.0078	0.000353	-8.9e-05	0.000442
2.19	-0.006202	0.000391	-8.6e-05	0.000477
2.2	-0.006817	0.000102	-0.000107	0.000209
2.21	-0.008938	0.000315	-0.000114	0.000429
2.22	-0.008428	0.000447	-8e-05	0.000527
2.23	-0.008746	0.000223	-5.9e-05	0.000282
2.24	-0.007414	0.000407	-7.9e-05	0.000486
2.25	-0.000539	0.000434	-9.6e-05	0.00053
2.26	0.003044	0.000259	-0.000102	0.000361
2.27	0.001862	0.000336	-9.9e-05	0.000435
2.28	-0.002415	0.000248	-8.6e-05	0.000334
2.29	-0.007698	0.00025	-9.3e-05	0.000343
2.3	-0.00603	0.000445	-0.000105	0.00055
2.31	-0.002511	0.000359	-0.000101	0.00046
2.32	-0.002549	0.000207	-8.5e-05	0.000292
2.33	-0.001822	0.000382	-8.1e-05	0.000463
2.34	-0.000311	0.000424	-0.000107	0.000531
2.35	-0.001957	0.000129	-0.000125	0.000254
2.36	-0.004251	0.00016	-0.000107	0.000267
2.37	-0.005141	0.000323	-9.4e-05	0.000417
2.38	-0.005583	0.000332	-0.000112	0.000444
2.39	-0.003518	0.000317	-0.000114	0.000431
2.4	-0.003046	0.000279	-9.5e-05	0.000374
2.41	-0.006591	0.000271	-8.1e-05	0.000352
2.42	-0.006175	0.000251	-8.2e-05	0.000333
2.43	-0.00333	0.000322	-0.000101	0.000423
2.44	-0.005597	0.000233	-0.000114	0.000347
2.45	-0.006793	0.000182	-0.000103	0.000285
2.46	-0.002766	0.000382	-9.1e-05	0.000473
2.47	-0.000933	0.000202	-8.6e-05	0.000288
2.48	-0.001776	0.000124	-9.2e-05	0.000216
2.49	0.002072	0.000555	-9.9e-05	0.000654
2.5	0.004416	0.000362	-8.8e-05	0.00045
2.51	8.6e-05	-5.4e-05	-8.9e-05	3.5e-05
2.52	-0.00146	0.000311	-0.000123	0.000434
2.53	0.000535	0.000366	-0.000126	0.000492
2.54	0.002161	0.000101	-9e-05	0.000191
2.55	0.001544	0.000352	-8e-05	0.000432
2.56	-0.003216	0.000429	-9.8e-05	0.000527
2.57	-0.004858	0.000214	-0.000104	0.000318
2.58	-0.004164	0.000192	-9.9e-05	0.000291
2.59	-0.004875	0.000176	-8.8e-05	0.000264
2.6	-0.002921	0.000214	-9.1e-05	0.000305
2.61	-0.000789	0.000275	-0.000106	0.000381
2.62	-0.004737	0.000292	-8.5e-05	0.000377
2.63	-0.008639	0.000251	-6.7e-05	0.000318
2.64	-0.00497	0.000167	-0.000103	0.00027
2.65	-0.001067	0.000241	-0.000124	0.000365
2.66	-0.00272	0.000419	-0.0001	0.000519
2.67	-0.007657	0.00039	-0.000105	0.000495
2.68	-0.009893	0.000145	-0.00013	0.000275
2.69	-0.00463	0.000145	-0.000108	0.000253
2.7	0.001383	0.000318	-8.1e-05	0.000399
2.71	0.001195	0.000285	-8.7e-05	0.000372
2.72	-0.000428	0.000277	-9e-05	0.000367
2.73	0.001609	0.000304	-9e-05	0.000394
2.74	0.001548	0.000309	-8.7e-05	0.000396
2.75	-0.00199	0.000273	-8.1e-05	0.000354
2.76	-0.003321	0.000331	-9.2e-05	0.000423
2.77	-0.000908	0.000443	-0.000103	0.000546
2.78	0.000436	0.000261	-9.7e-05	0.000358
2.79	-0.000278	0.000197	-9.3e-05	0.00029
2.8	-0.001442	0.000355	-9.1e-05	0.000446
2.81	-0.001888	0.000279	-9.4e-05	0.000373
2.82	-0.001614	0.000199	-0.000105	0.000304
2.83	-0.000788	0.000285	-0.000108	0.000393
2.84	0.000197	0.000276	-9.4e-05	0.00037
2.85	-0.00142	0.000201	-8.1e-05	0.000282
2.86	0.00216	0.000334	-9.1e-05	0.000425
2.87	0.00669	0.000387	-0.000101	0.000488
2.88	0.002201	8.4e-05	-9.2e-05	0.000176
2.89	-0.000817	0.000128	-9.5e-05	0.000223
2.9	0.003065	0.000357	-0.000114	0.000471
2.91	0.00398	0.000327	-0.000106	0.000433
2.92	-0.000957	0.000298	-9.6e-05	0.000394
2.93	-0.004391	0.000266	-9.6e-05	0.000362
2.94	-0.00608	0.000249	-0.000103	0.000352
2.95	-0.006236	0.000236	-0.000108	0.000344
2.96	-0.004687	0.000203	-9.9e-05	0.000302
2.97	-0.005685	0.000204	-9.1e-05	0.000295
2.98	-0.003942	0.000366	-8.8e-05	0.000454
2.99	0.00311	0.000387	-9.2e-05	0.000479
3	0.002158	0.000125	-0.000106	0.000231
3.01	-0.004869	0.000264	-0.000112	0.000376
3.02	-0.002352	0.00043	-0.000112	0.000542
3.03	0.004844	0.000256	-0.000117	0.000373
3.04	0.002393	0.000227	-0.000115	0.000342
3.05	-0.005369	0.000294	-0.000105	0.000399
3.06	-0.007859	0.000173	-0.000113	0.000286
3.07	-0.005719	0.000171	-0.000118	0.000289
3.08	-0.002854	0.00038	-0.000105	0.000485
3.09	-0.001196	0.000326	-0.000109	0.000435
3.1	-0.005114	0.000199	-0.000122	0.000321
3.11	-0.007257	0.000344	-0.000121	0.000465
3.12	-0.002779	0.000398	-0.00011	0.000508
3.13	0.003526	0.000282	-0.000114	0.000396
3.14	0.007133	0.000261	-0.000128	0.000389
3.15	0.005761	0.000344	-0.000132	0.000476
3.16	0.005395	0.000304	-0.000133	0.000437
3.17	0.009669	0.000187	-0.000122	0.000309
3.18	0.008402	0.000351	-0.000109	0.00046
3.19	0.002672	0.000395	-0.000119	0.000514
3.2	0.005696	0.000129	-0.000131	0.00026
3.21	0.004493	0.000194	-0.000115	0.000309
3.22	-0.004327	0.000439	-0.000102	0.000541
3.23	0.000954	0.000346	-0.000123	0.000469
3.24	0.013888	0.000222	-0.000136	0.000358
3.25	0.013521	0.000228	-0.000121	0.000349
3.26	0.007404	0.000296	-0.000106	0.000402
3.27	0.008355	0.000397	-0.000111	0.000508
3.28	0.011606	0.000377	-0.000127	0.000504
3.29	0.010752	0.000403	-0.000137	0.00054
3.3	0.008331	0.000236	-0.000138	0.000374
3.31	0.01017	0.000158	-0.000129	0.000287
3.32	0.012594	0.000468	-0.000113	0.000581
3.33	0.006582	0.000424	-0.000104	0.000528
3.34	0.001684	0.000189	-0.00011	0.000299
3.35	0.005044	0.000258	-0.000112	0.00037
3.36	0.004995	0.000315	-0.000118	0.000433
3.37	0.00768	0.000315	-0.000121	0.000436
3.38	0.016154	0.000369	-0.0001	0.000469
3.39	0.013824	0.000283	-9.9e-05	0.000382
3.4	0.006133	0.00015	-0.000116	0.000266
3.41	0.003427	0.000214	-9.5e-05	0.000309
3.42	0.000246	0.000263	-0.000101	0.000364
3.43	-0.003755	0.000228	-0.000138	0.000366
3.44	-0.002937	0.000286	-0.000121	0.000407
3.45	-0.006912	0.000317	-9.1e-05	0.000408
3.46	-0.015769	0.000345	-0.000109	0.000454
3.47	-0.009767	0.00034	-0.000131	0.000471
3.48	0.001136	0.000323	-0.000119	0.000442
3.49	-0.003783	0.000305	-0.000102	0.000407
3.5	-0.004168	0.000306	-0.0001	0.000406
3.51	0.005971	0.00039	-0.00012	0.00051
3.52	0.006544	0.00025	-0.000131	0.000381
3.53	0.001582	0.000254	-0.000113	0.000367
3.54	-0.001044	0.000461	-0.000107	0.000568
3.55	0.002101	0.000292	-0.000112	0.000404
3.56	0.007086	0.000203	-0.000121	0.000324
3.57	0.003165	0.000372	-0.000135	0.000507
3.58	0.000324	0.000316	-0.000121	0.000437
3.59	0.000895	0.000257	-0.000105	0.000362
3.6	-0.001988	0.000314	-0.000112	0.000426
3.61	-0.00271	0.000282	-0.000119	0.000401
3.62	0.000551	0.000312	-0.000121	0.000433
3.63	0.007566	0.00039	-0.000119	0.000509
3.64	0.014632	0.000245	-0.000111	0.000356
3.65	0.009094	0.000248	-0.000101	0.000349
3.66	1.3e-05	0.000407	-0.000101	0.000508
3.67	0.002065	0.000368	-0.000126	0.000494
3.68	0.00277	0.000374	-0.000133	0.000507
3.69	0.002479	0.000333	-0.000115	0.000448
3.7	0.009379	0.000281	-0.000109	0.00039
3.71	0.009332	0.000371	-0.00012	0.000491
3.72	0.003869	0.000363	-0.00013	0.000493
3.73	0.005485	0.000276	-9.9e-05	0.000375
3.74	0.006826	0.000305	-8.4e-05	0.000389
3.75	0.008294	0.00034	-0.000124	0.000464
3.76	0.010748	0.000307	-0.000125	0.000432
3.77	0.003624	0.000332	-0.000106	0.000438
3.78	-0.000607	0.000283	-0.000124	0.000407
3.79	0.007194	0.000311	-0.000131	0.000442
3.8	0.008803	0.000285	-0.000114	0.000399
3.81	0.004239	0.000312	-0.000121	0.000433
3.82	0.003952	0.000422	-0.000135	0.000557
3.83	0.000408	0.000199	-0.000119	0.000318
3.84	-0.001172	0.000161	-9.9e-05	0.00026
3.85	0.003132	0.000497	-0.000103	0.0006
3.86	0.004055	0.000443	-0.000104	0.000547
3.87	0.004351	0.000115	-0.0001	0.000215
3.88	0.006589	0.000201	-0.000103	0.000304
3.89	0.007361	0.000437	-9.7e-05	0.000534
3.9	0.007238	0.000248	-0.000109	0.000357
3.91	0.005392	0.000238	-0.000126	0.000364
3.92	0.007151	0.000472	-0.000128	0.0006
3.93	0.010207	0.000323	-0.000127	0.00045
3.94	0.0058	0.00032	-0.000123	0.000443
3.95	-3.2e-05	0.000373	-0.000119	0.000492
3.96	0.001035	0.000304	-0.000122	0.000426
3.97	0.004155	0.000368	-0.000121	0.000489
3.98	0.003505	0.000304	-0.000117	0.000421
3.99	0.002852	0.000273	-0.00012	0.000393
4	0.001472	0.000314	-0.000126	0.00044
4.01	-0.00345	0.00034	-0.000135	0.000475
4.02	-0.005923	0.000479	-0.000122	0.000601
4.03	-0.006388	0.000365	-0.000104	0.000469
4.04	-0.004728	0.000207	-0.000122	0.000329
4.05	-0.001077	0.000371	-0.000142	0.000513
4.06	-0.002234	0.000514	-0.000126	0.00064
4.07	-0.004724	0.000328	-0.000116	0.000444
4.08	-0.005068	0.000259	-0.000127	0.000386
4.09	-0.005321	0.000371	-0.000137	0.000508
4.1	-0.002216	0.000224	-0.000146	0.00037
4.11	0.000853	0.000248	-0.000131	0.000379
4.12	0.002186	0.000363	-0.000106	0.000469
4.13	0.002159	0.000235	-0.000127	0.000362
4.14	0.003096	0.000274	-0.000149	0.000423
4.15	0.003729	0.0003	-0.000122	0.000422
4.16	-0.00058	0.000276	-0.000109	0.000385
4.17	-0.001346	0.000407	-0.000114	0.000521
4.18	0.001137	0.000358	-0.000118	0.000476
4.19	-0.000804	0.000163	-0.000132	0.000295
4.2	0.001382	0.000156	-0.000143	0.000299
4.21	0.007555	0.000318	-0.000152	0.00047
4.22	0.006937	0.000296	-0.000145	0.000441
4.23	0.005418	0.000297	-0.000128	0.000425
4.24	0.006489	0.000365	-0.000133	0.000498
4.25	0.007197	0.000216	-0.000131	0.000347
4.26	0.005584	0.000144	-0.000114	0.000258
4.27	0.003357	0.00018	-0.000116	0.000296
4.28	0.004708	0.000278	-0.000117	0.000395
4.29	0.005735	0.000315	-0.000111	0.000426
4.3	0.003211	0.000245	-0.000121	0.000366
4.31	0.004407	0.000312	-0.000128	0.00044
4.32	0.008488	0.000348	-0.000124	0.000472
4.33	0.006221	0.000291	-0.000124	0.000415
4.34	0.00234	0.000153	-0.000117	0.00027
4.35	0.005827	0.00018	-0.000108	0.000288
4.36	0.007224	0.000295	-0.000123	0.000418
4.37	0.000699	0.000311	-0.000149	0.00046
4.38	-0.002737	0.000362	-0.000149	0.000511
4.39	-0.000332	0.000257	-0.000129	0.000386
4.4	0.002827	0.000225	-0.000124	0.000349
4.41	0.006832	0.000249	-0.000138	0.000387
4.42	0.009483	0.000228	-0.000143	0.000371
4.43	0.008371	0.000343	-0.000125	0.000468
4.44	0.007029	0.000401	-0.000114	0.000515
4.45	0.007435	0.000259	-0.00014	0.000399
4.46	0.001832	0.000261	-0.000153	0.000414
4.47	-0.00304	0.000474	-0.000126	0.0006
4.48	0.000351	0.000337	-0.000118	0.000455
4.49	0.00257	0.000174	-0.000141	0.000315
4.5	0.004873	0.000347	-0.000142	0.000489
4.51	0.00992	0.000403	-0.000123	0.000526
4.52	0.01043	0.00024	-0.00011	0.00035
4.53	0.0049	0.000314	-0.000107	0.000421
4.54	0.000638	0.00036	-0.000117	0.000477
4.55	-0.002084	0.000159	-0.000132	0.000291
4.56	-0.005195	0.000221	-0.000127	0.000348
4.57	-0.00165	0.000357	-0.000111	0.000468
4.58	0.003552	0.00031	-0.00011	0.00042
4.59	0.003418	0.000299	-0.000105	0.000404
4.6	0.00306	0.000233	-9.3e-05	0.000326
4.61	0.001247	0.000273	-0.000112	0.000385
4.62	-0.00281	0.000347	-0.000139	0.000486
4.63	-0.006075	0.000235	-0.000146	0.000381
4.64	-0.00726	0.000219	-0.00013	0.000349
4.65	-0.008021	0.000342	-0.000107	0.000449
4.66	-0.003818	0.00026	-0.000126	0.000386
4.67	0.001338	0.000215	-0.00015	0.000365
4.68	-0.002862	0.000354	-0.000136	0.00049
4.69	-0.006064	0.000352	-0.000131	0.000483
4.7	-0.003562	0.000307	-0.000119	0.000426
4.71	-0.003174	0.000236	-0.000111	0.000347
4.72	-0.001633	0.000225	-0.000133	0.000358
4.73	2.7e-05	0.000401	-0.000129	0.00053
4.74	-0.000331	0.000288	-0.000115	0.000403
4.75	0.002398	0.000232	-0.000136	0.000368
4.76	0.004059	0.000344	-0.000143	0.000487
4.77	0.00414	0.000161	-0.00013	0.000291
4.78	0.006771	0.000209	-0.000129	0.000338
4.79	0.007189	0.000397	-0.00014	0.000537
4.8	0.004695	0.000245	-0.000137	0.000382
4.81	0.007648	0.000206	-0.000106	0.000312
4.82	0.010327	0.000348	-9.8e-05	0.000446
4.83	0.007431	0.000349	-0.000129	0.000478
4.84	0.003171	0.000248	-0.000133	0.000381
4.85	0.000284	0.000335	-0.000112	0.000447
4.86	-0.001076	0.000362	-0.000117	0.000479
4.87	-0.002274	0.000294	-0.000126	0.00042
4.88	-0.005666	0.000275	-0.000116	0.000391
4.89	-0.007725	0.000133	-0.000124	0.000257
4.9	-0.006124	0.000232	-0.000131	0.000363
4.91	-0.00393	0.000491	-0.000122	0.000613
4.92	-0.001691	0.000241	-0.000131	0.000372
4.93	-0.001556	0.00019	-0.000142	0.000332
4.94	0.000274	0.000454	-0.000134	0.000588
4.95	0.00706	0.000269	-0.000137	0.000406
4.96	0.009654	0.000105	-0.000145	0.00025
4.97	0.005069	0.000503	-0.00013	0.000633
4.98	0.000801	0.000411	-0.000124	0.000535
4.99	0.000451	1.5e-05	-0.000138	0.000153
5	0.003451	0.000304	-0.000128	0.000432
5.01	0.00591	0.000474	-0.000108	0.000582
5.02	0.004967	0.000254	-0.000109	0.000363
5.03	-0.002405	0.000237	-0.000124	0.000361
5.04	-0.008593	0.000395	-0.000126	0.000521
5.05	-0.003078	0.000427	-0.000126	0.000553
5.06	0.004873	0.000216	-0.000134	0.00035
5.07	0.00549	0.000178	-0.000138	0.000316
5.08	0.002261	0.000385	-0.000155	0.00054
5.09	0.002863	0.000333	-0.000174	0.000507
5.1	0.002915	0.000109	-0.000162	0.000271
5.11	-0.000873	0.000278	-0.000125	0.000403
5.12	0.00398	0.000425	-0.000102	0.000527
5.13	0.011281	8.6e-05	-0.000117	0.000203
5.14	0.008654	0.000197	-0.000148	0.000345
5.15	0.002372	0.000584	-0.000163	0.000747
5.16	-0.001268	0.000269	-0.000148	0.000417
5.17	-0.006802	6.1e-05	-0.000132	0.000193
5.18	-0.008083	0.00036	-0.000148	0.000508
5.19	-0.002128	0.0004	-0.000142	0.000542
5.2	0.001381	0.000322	-0.000112	0.000434
5.21	0.002999	0.00036	-0.000131	0.000491
5.22	0.0047	0.000342	-0.00015	0.000492
5.23	0.003959	0.000278	-0.000142	0.00042
5.24	0.000114	0.000246	-0.00015	0.000396
5.25	-0.003132	0.000357	-0.00015	0.000507
5.26	-0.00141	0.000452	-0.000146	0.000598
5.27	0.002219	0.000195	-0.000158	0.000353
5.28	0.003287	0.000302	-0.000146	0.000448
5.29	0.002191	0.000644	-0.000125	0.000769
5.3	0.000861	0.000369	-0.000133	0.000502
5.31	0.002604	6.4e-05	-0.000144	0.000208
5.32	0.006863	0.000244	-0.000137	0.000381
5.33	0.004615	0.000467	-0.000134	0.000601
5.34	-0.004384	0.000266	-0.000147	0.000413
5.35	-0.009179	0.000158	-0.000152	0.00031
5.36	-0.002751	0.000472	-0.000137	0.000609
5.37	0.007927	0.000304	-0.000125	0.000429
5.38	0.00917	0.000153	-0.000118	0.000271
5.39	0.007038	0.000282	-0.000128	0.00041
5.4	0.011238	0.000272	-0.000146	0.000418
5.41	0.011748	0.000394	-0.000122	0.000516
5.42	0.00509	0.00033	-0.000118	0.000448
5.43	0.001086	0.000136	-0.000163	0.000299
5.44	-0.000921	0.000286	-0.000153	0.000439
5.45	-0.004604	0.000412	-0.000117	0.000529
5.46	-0.000978	0.00031	-0.000133	0.000443
5.47	0.007416	0.000167	-0.000153	0.00032
5.48	0.008041	0.000157	-0.000148	0.000305
5.49	0.004891	0.00025	-0.000144	0.000394
5.5	0.003902	0.000287	-0.000141	0.000428
5.51	0.003096	0.000208	-0.000128	0.000336
5.52	0.001615	0.000392	-0.000122	0.000514
5.53	0.000973	0.000451	-0.000127	0.000578
5.54	0.002757	0.000154	-0.000139	0.000293
5.55	0.000903	0.000341	-0.000165	0.000506
5.56	-0.002458	0.000465	-0.000155	0.00062
5.57	0.000756	0.000201	-0.000124	0.000325
5.58	0.002824	0.000264	-0.000135	0.000399
5.59	-0.000411	0.000371	-0.000158	0.000529
5.6	-0.000952	0.000321	-0.000158	0.000479
5.61	0.000149	0.000286	-0.00014	0.000426
5.62	-3.1e-05	0.000295	-0.000139	0.000434
5.63	-3.8e-05	0.000383	-0.000147	0.00053
5.64	-0.000848	0.000344	-0.00015	0.000494
5.65	-0.004846	0.000289	-0.000148	0.000437
5.66	-0.004691	0.000256	-0.00014	0.000396
5.67	-0.000702	0.000297	-0.000136	0.000433
5.68	-0.004757	0.00041	-0.000138	0.000548
5.69	-0.007438	0.000281	-0.000134	0.000415
5.7	-0.003291	0.00022	-0.000113	0.000333
5.71	-7.3e-05	0.000438	-0.000107	0.000545
5.72	0.004866	0.00036	-0.000144	0.000504
5.73	0.0065	0.000247	-0.000151	0.000398
5.74	0.000259	0.000513	-0.000126	0.000639
5.75	-0.005143	0.00037	-0.000142	0.000512
5.76	-0.004262	5.1e-05	-0.000148	0.000199
5.77	-1.6e-05	0.000333	-0.000135	0.000468
5.78	0.003075	0.000489	-0.000142	0.000631
5.79	0.002531	0.00027	-0.000155	0.000425
5.8	0.001425	0.00031	-0.000147	0.000457
5.81	0.003538	0.000323	-0.000133	0.000456
5.82	0.003137	0.000279	-0.000138	0.000417
5.83	-0.000771	0.000275	-0.000142	0.000417
5.84	0.000119	0.000239	-0.000139	0.000378
5.85	0.005686	0.00031	-0.000152	0.000462
5.86	0.005978	0.000407	-0.000162	0.000569
5.87	-0.000148	0.000236	-0.000155	0.000391
5.88	1.2e-05	0.000102	-0.00015	0.000252
5.89	0.005805	0.000627	-0.00015	0.000777
5.9	0.010139	0.001524	-0.000134	0.001658
5.91	0.013576	0.002295	-0.000128	0.002423
5.92	0.014382	0.003023	-0.000143	0.003166
5.93	0.010886	0.003588	-0.00014	0.003728
5.94	0.007856	0.003909	-0.000125	0.004034
5.95	0.010867	0.004184	-0.00013	0.004314
5.96	0.019374	0.004655	-0.000143	0.004798
5.97	0.02749	0.005255	-0.000146	0.005401
5.98	0.028998	0.005836	-0.00012	0.005956
5.99	0.02998	0.006553	-0.000111	0.006664
6	0.035123	0.007393	-0.000132	0.007525
6.01	0.039	0.008228	-0.000126	0.008354
6.02	0.040629	0.009098	-0.000108	0.009206
6.03	0.047162	0.009947	-0.000125	0.010072
6.04	0.054143	0.010909	-0.000129	0.011038
6.05	0.05448	0.012142	-0.000112	0.012254
6.06	0.055858	0.013224	-0.000128	0.013352
6.07	0.063199	0.013987	-0.000133	0.01412
6.08	0.069219	0.014956	-0.000112	0.015068
6.09	0.0718	0.016249	-0.000116	0.016365
6.1	0.078232	0.017165	-0.000114	0.017279
6.11	0.082311	0.017966	-0.000106	0.018072
6.12	0.08	0.019129	-0.000123	0.019252
6.13	0.083914	0.020152	-0.000116	0.020268
6.14	0.092658	0.021137	-9.5e-05	0.021232
6.15	0.091238	0.022228	-0.000101	0.022329
6.16	0.095453	0.023126	-0.000105	0.023231
6.17	0.108094	0.024121	-9.9e-05	0.02422
6.18	0.106374	0.025277	-0.000102	0.025379
6.19	0.10581	0.026243	-0.000111	0.026354
6.2	0.115923	0.027164	-9.1e-05	0.027255
6.21	0.121135	0.028384	-7.4e-05	0.028458
6.22	0.127555	0.029477	-8.4e-05	0.029561
6.23	0.138317	0.030294	-8e-05	0.030374
6.24	0.137106	0.031403	-8.3e-05	0.031486
6.25	0.129301	0.03245	-8.9e-05	0.032539
6.26	0.130361	0.033293	-8.1e-05	0.033374
6.27	0.135495	0.034388	-9.3e-05	0.034481
6.28	0.141756	0.035447	-9.8e-05	0.035545
6.29	0.15351	0.036452	-8.2e-05	0.036534
6.3	0.160954	0.03771	-7.9e-05	0.037789
6.31	0.161322	0.038848	-7.9e-05	0.038927
6.32	0.165033	0.039703	-7.9e-05	0.039782
6.33	0.1754	0.040755	-9.1e-05	0.040846
6.34	0.18858	0.041897	-8.2e-05	0.041979
6.35	0.192599	0.042896	-5.6e-05	0.042952
6.36	0.185373	0.043986	-6.6e-05	0.044052
6.37	0.182892	0.045018	-7.5e-05	0.045093
6.38	0.190903	0.045918	-6.6e-05	0.045984
6.39	0.198638	0.046983	-7.3e-05	0.047056
6.4	0.199644	0.048074	-7.5e-05	0.048149
6.41	0.200731	0.049144	-6e-05	0.049204
6.42	0.205089	0.05032	-4.8e-05	0.050368
6.43	0.205098	0.051327	-4.2e-05	0.051369
6.44	0.204319	0.052081	-4.5e-05	0.052126
6.45	0.212448	0.053058	-5.9e-05	0.053117
6.46	0.21888	0.054251	-6.8e-05	0.054319
6.47	0.217321	0.055161	-7.8e-05	0.055239
6.48	0.222554	0.056007	-7.9e-05	0.056086
6.49	0.231336	0.057178	-5.9e-05	0.057237
6.5	0.229826	0.058274	-6.7e-05	0.058341
6.51	0.232304	0.059065	-9.2e-05	0.059157
6.52	0.244361	0.060131	-7.4e-05	0.060205
6.53	0.247957	0.061285	-3.6e-05	0.061321
6.54	0.249143	0.062129	-3.1e-05	0.06216
6.55	0.254595	0.063162	-5.6e-05	0.063218
6.56	0.257494	0.064233	-8.2e-05	0.064315
6.57	0.258696	0.065082	-7.5e-05	0.065157
6.58	0.260954	0.066118	-4.8e-05	0.066166
6.59	0.262493	0.067246	-5e-05	0.067296
6.6	0.26783	0.068086	-6.6e-05	0.068152
6.61	0.278216	0.06905	-5.8e-05	0.069108
6.62	0.283046	0.070228	-7.1e-05	0.070299
6.63	0.282799	0.071221	-8.1e-05	0.071302
6.64	0.285257	0.072222	-5e-05	0.072272
6.65	0.289479	0.073369	-6.2e-05	0.073431
6.66	0.29383	0.074258	-8.8e-05	0.074346
6.67	0.298143	0.075241	-6.8e-05	0.075309
6.68	0.300987	0.076483	-5.9e-05	0.076542
6.69	0.302819	0.077346	-7.6e-05	0.077422
6.7	0.304515	0.078215	-8e-05	0.078295
6.71	0.312196	0.079463	-8e-05	0.079543
6.72	0.320439	0.08047	-9.3e-05	0.080563
6.73	0.317974	0.081276	-0.000104	0.08138
6.74	0.316832	0.082394	-0.000104	0.082498
6.75	0.324176	0.083508	-8.7e-05	0.083595
6.76	0.327864	0.084476	-6.9e-05	0.084545
6.77	0.329259	0.085628	-0.0001	0.085728
6.78	0.333029	0.086699	-0.000123	0.086822
6.79	0.335887	0.087622	-9.9e-05	0.087721
6.8	0.341319	0.088692	-0.000101	0.088793
6.81	0.350645	0.0898	-0.000116	0.089916
6.82	0.351349	0.090709	-0.000111	0.09082
6.83	0.346165	0.091642	-0.000109	0.091751
6.84	0.350564	0.092764	-0.000107	0.092871
6.85	0.359722	0.093753	-0.000101	0.093854
6.86	0.365604	0.094677	-0.000113	0.09479
6.87	0.363655	0.095775	-0.000135	0.09591
6.88	0.359032	0.096787	-0.00014	0.096927
6.89	0.365956	0.097748	-0.000133	0.097881
6.9	0.37818	0.098755	-0.000137	0.098892
6.91	0.378995	0.099682	-0.000141	0.099823
6.92	0.378965	0.100754	-0.000143	0.100897
6.93	0.392177	0.101833	-0.000146	0.101979
6.94	0.399882	0.102624	-0.000152	0.102776
6.95	0.396839	0.103548	-0.000167	0.103715
6.96	0.399458	0.104752	-0.000181	0.104933
6.97	0.404236	0.105759	-0.00019	0.105949
6.98	0.409653	0.106822	-0.00018	0.107002
6.99	0.418778	0.107982	-0.000171	0.108153
7	0.427063	0.108831	-0.000186	0.109017
7.01	0.435729	0.109728	-0.000196	0.109924
7.02	0.438292	0.110886	-0.000186	0.111072
7.03	0.436371	0.111904	-0.000189	0.112093
7.04	0.442038	0.112877	-0.000209	0.113086
7.05	0.451891	0.114041	-0.000208	0.114249
7.06	0.454588	0.115094	-0.000194	0.115288
7.07	0.449411	0.11593	-0.000195	0.116125
7.08	0.452886	0.116993	-0.000191	0.117184
7.09	0.464507	0.118143	-0.000194	0.118337
7.1	0.467301	0.119048	-0.000202	0.11925
7.11	0.46877	0.120101	-0.000199	0.1203
7.12	0.475079	0.12132	-0.000203	0.121523
7.13	0.479217	0.122237	-0.000216	0.122453
7.14	0.482768	0.12316	-0.000228	0.123388
7.15	0.492636	0.124358	-0.000212	0.12457
7.16	0.500438	0.125321	-0.000207	0.125528
7.17	0.500932	0.12608	-0.00025	0.12633
7.18	0.503356	0.127155	-0.000275	0.12743
7.19	0.51658	0.128287	-0.000267	0.128554
7.2	0.52793	0.129241	-0.000277	0.129518
7.21	0.522333	0.130206	-0.000285	0.130491
7.22	0.518685	0.131159	-0.000277	0.131436
7.23	0.52683	0.132147	-0.000255	0.132402
7.24	0.532842	0.133276	-0.000246	0.133522
7.25	0.536664	0.134314	-0.000281	0.134595
7.26	0.540119	0.135244	-0.000298	0.135542
7.27	0.541938	0.136309	-0.000296	0.136605
7.28	0.546458	0.137412	-0.000331	0.137743
7.29	0.55079	0.138303	-0.000346	0.138649
7.3	0.551959	0.139161	-0.000325	0.139486
7.31	0.55543	0.140202	-0.000326	0.140528
7.32	0.563815	0.141249	-0.000348	0.141597
7.33	0.569694	0.142173	-0.000381	0.142554
7.34	0.569582	0.143126	-0.000396	0.143522
7.35	0.57327	0.144118	-0.000379	0.144497
7.36	0.580947	0.145126	-0.000382	0.145508
7.37	0.585642	0.146204	-0.000412	0.146616
7.38	0.585609	0.147276	-0.000434	0.14771
7.39	0.584511	0.148254	-0.000419	0.148673
7.4	0.588907	0.149187	-0.00039	0.149577
7.41	0.595054	0.150164	-0.000406	0.15057
7.42	0.598771	0.151284	-0.00044	0.151724
7.43	0.604327	0.152385	-0.000442	0.152827
7.44	0.609656	0.153344	-0.000443	0.153787
7.45	0.613081	0.154307	-0.000464	0.154771
7.46	0.620521	0.155332	-0.000473	0.155805
7.47	0.625447	0.156346	-0.000484	0.15683
7.48	0.624542	0.157345	-0.000523	0.157868
7.49	0.625887	0.158359	-0.000524	0.158883
7.5	0.63143	0.159371	-0.000508	0.159879
7.51	0.638598	0.160389	-0.000537	0.160926
7.52	0.650841	0.161511	-0.000554	0.162065
7.53	0.659591	0.162634	-0.000543	0.163177
7.54	0.65446	0.163628	-0.000549	0.164177
7.55	0.647108	0.164741	-0.000565	0.165306
7.56	0.651961	0.16597	-0.000583	0.166553
7.57	0.661376	0.166817	-0.000616	0.167433
7.58	0.665259	0.167625	-0.000622	0.168247
7.59	0.671809	0.168699	-0.000613	0.169312
7.6	0.680574	0.16972	-0.000624	0.170344
7.61	0.681667	0.170647	-0.000641	0.171288
7.62	0.68354	0.171512	-0.000641	0.172153
7.63	0.688627	0.172522	-0.000641	0.173163
7.64	0.689956	0.173813	-0.000681	0.174494
7.65	0.693544	0.174782	-0.000734	0.175516
7.66	0.701548	0.175562	-0.000739	0.176301
7.67	0.704693	0.176659	-0.000714	0.177373
7.68	0.707161	0.177712	-0.000733	0.178445
7.69	0.713773	0.178705	-0.000776	0.179481
7.7	0.714273	0.179841	-0.000787	0.180628
7.71	0.715912	0.18068	-0.000793	0.181473
7.72	0.729489	0.181606	-0.000812	0.182418
7.73	0.738659	0.182852	-0.000821	0.183673
7.74	0.739451	0.183741	-0.000843	0.184584
7.75	0.744106	0.184663	-0.000865	0.185528
7.76	0.744061	0.185822	-0.000867	0.186689
7.77	0.740569	0.186812	-0.000897	0.187709
7.78	0.746041	0.187814	-0.000942	0.188756
7.79	0.751783	0.188835	-0.000938	0.189773
7.8	0.752553	0.189685	-0.000926	0.190611
7.81	0.750731	0.190616	-0.000942	0.191558
7.82	0.752037	0.191766	-0.000952	0.192718
7.83	0.760681	0.192772	-0.000963	0.193735
7.84	0.765404	0.193756	-0.00097	0.194726
7.85	0.761832	0.194876	-0.000986	0.195862
7.86	0.764783	0.195843	-0.001028	0.196871
7.87	0.772415	0.196828	-0.001058	0.197886
7.88	0.775352	0.198021	-0.001066	0.199087
7.89	0.777914	0.199094	-0.001078	0.200172
7.9	0.777465	0.199984	-0.001091	0.201075
7.91	0.768412	0.200975	-0.001104	0.202079
7.92	0.766976	0.202042	-0.001101	0.203143
7.93	0.779207	0.203057	-0.001088	0.204145
7.94	0.785731	0.204131	-0.001109	0.20524
7.95	0.786213	0.205251	-0.001151	0.206402
7.96	0.792055	0.206121	-0.001153	0.207274
7.97	0.794906	0.207075	-0.00114	0.208215
7.98	0.786797	0.208132	-0.001148	0.20928
7.99	0.782019	0.209075	-0.001163	0.210238
8	0.789625	0.2101	-0.001167	0.211267
8.01	0.796581	0.211086	-0.001159	0.212245
8.02	0.798892	0.21197	-0.001185	0.213155
8.03	0.802021	0.212992	-0.001214	0.214206
8.04	0.802599	0.214023	-0.001205	0.215228
8.05	0.797923	0.21493	-0.001198	0.216128
8.06	0.799019	0.215935	-0.001203	0.217138
8.07	0.802666	0.217039	-0.0012	0.218239
8.08	0.802801	0.217934	-0.001205	0.219139
8.09	0.810728	0.218865	-0.001207	0.220072
8.1	0.81561	0.220069	-0.0012	0.221269
8.11	0.807324	0.221047	-0.001215	0.222262
8.12	0.806392	0.221936	-0.001226	0.223162
8.13	0.815478	0.223155	-0.001212	0.224367
8.14	0.816511	0.224242	-0.00123	0.225472
8.15	0.814644	0.225123	-0.001249	0.226372
8.16	0.817736	0.226232	-0.001232	0.227464
8.17	0.818795	0.227274	-0.001241	0.228515
8.18	0.823391	0.228091	-0.001273	0.229364
8.19	0.828916	0.229138	-0.001265	0.230403
8.2	0.827392	0.230291	-0.00124	0.231531
8.21	0.82745	0.231167	-0.001261	0.232428
8.22	0.831295	0.232221	-0.00128	0.233501
8.23	0.834676	0.233426	-0.001273	0.234699
8.24	0.83533	0.234308	-0.001285	0.235593
8.25	0.833497	0.235332	-0.001292	0.236624
8.26	0.833698	0.236501	-0.001291	0.237792
8.27	0.839818	0.237318	-0.001298	0.238616
8.28	0.841932	0.238294	-0.0013	0.239594
8.29	0.842847	0.239482	-0.001304	0.240786
8.3	0.847359	0.240333	-0.001307	0.24164
8.31	0.847192	0.241271	-0.001316	0.242587
8.32	0.848283	0.242478	-0.001319	0.243797
8.33	0.853012	0.243426	-0.001302	0.244728
8.34	0.85221	0.244305	-0.0013	0.245605
8.35	0.854952	0.245411	-0.001319	0.24673
8.36	0.862502	0.24646	-0.001335	0.247795
8.37	0.857855	0.247424	-0.00133	0.248754
8.38	0.851308	0.24851	-0.001328	0.249838
8.39	0.857937	0.249431	-0.001345	0.250776
8.4	0.861522	0.250274	-0.001344	0.251618
8.41	0.85802	0.251453	-0.001347	0.2528
8.42	0.863717	0.252461	-0.001371	0.253832
8.43	0.87312	0.253215	-0.001362	0.254577
8.44	0.8696	0.254285	-0.001354	0.255639
8.45	0.860356	0.255487	-0.001383	0.25687
8.46	0.862087	0.256435	-0.001381	0.257816
8.47	0.869976	0.257426	-0.001367	0.258793
8.48	0.873195	0.258493	-0.001399	0.259892
8.49	0.874077	0.259375	-0.001414	0.260789
8.5	0.872504	0.260398	-0.001378	0.261776
8.51	0.870172	0.261519	-0.001362	0.262881
8.52	0.87396	0.262393	-0.001389	0.263782
8.53	0.876593	0.263267	-0.001415	0.264682
8.54	0.873327	0.264424	-0.001413	0.265837
8.55	0.876148	0.265569	-0.001408	0.266977
8.56	0.886815	0.266564	-0.00142	0.267984
8.57	0.893221	0.267604	-0.00143	0.269034
8.58	0.893859	0.268503	-0.001426	0.269929
8.59	0.893657	0.269344	-0.001418	0.270762
8.6	0.895949	0.270547	-0.001432	0.271979
8.61	0.896971	0.271663	-0.001454	0.273117
8.62	0.895592	0.272528	-0.001444	0.273972
8.63	0.898546	0.273587	-0.001439	0.275026
8.64	0.902019	0.27455	-0.001457	0.276007
8.65	0.901724	0.275334	-0.001465	0.276799
8.66	0.902215	0.276434	-0.001465	0.277899
8.67	0.903161	0.277603	-0.001466	0.279069
8.68	0.902872	0.278499	-0.001464	0.279963
8.69	0.902529	0.279458	-0.001458	0.280916
8.7	0.90409	0.280522	-0.001461	0.281983
8.71	0.909728	0.281442	-0.001471	0.282913
8.72	0.914085	0.282446	-0.001485	0.283931
8.73	0.910731	0.283579	-0.001495	0.285074
8.74	0.907664	0.284557	-0.00149	0.286047
8.75	0.909723	0.28558	-0.001497	0.287077
8.76	0.913087	0.286606	-0.001501	0.288107
8.77	0.916969	0.287572	-0.001486	0.289058
8.78	0.914669	0.288733	-0.001504	0.290237
8.79	0.910003	0.289825	-0.001539	0.291364
8.8	0.918449	0.290624	-0.001529	0.292153
8.81	0.931468	0.291569	-0.001514	0.293083
8.82	0.929949	0.292753	-0.001525	0.294278
8.83	0.925454	0.293684	-0.001534	0.295218
8.84	0.929027	0.294607	-0.001538	0.296145
8.85	0.932161	0.295804	-0.001537	0.297341
8.86	0.932403	0.296749	-0.001525	0.298274
8.87	0.932468	0.297622	-0.00154	0.299162
8.88	0.934792	0.298734	-0.001573	0.300307
8.89	0.934958	0.299713	-0.001573	0.301286
8.9	0.932001	0.300657	-0.00155	0.302207
8.91	0.937696	0.301793	-0.001546	0.303339
8.92	0.945572	0.302813	-0.001561	0.304374
8.93	0.941555	0.303685	-0.001575	0.30526
8.94	0.940495	0.304689	-0.001596	0.306285
8.95	0.948125	0.305782	-0.001619	0.307401
8.96	0.954447	0.306731	-0.001627	0.308358
8.97	0.963248	0.307785	-0.001643	0.309428
8.98	0.972001	0.30893	-0.001649	0.310579
8.99	0.970444	0.309853	-0.001639	0.311492
9	0.970215	0.310769	-0.001675	0.312444
9.01	0.9777	0.311764	-0.001719	0.313483
9.02	0.982792	0.312713	-0.001728	0.314441
9.03	0.986504	0.313755	-0.001752	0.315507
9.04	0.988586	0.314784	-0.001822	0.316606
9.05	0.986513	0.315694	-0.001885	0.317579
9.06	0.986859	0.316677	-0.001973	0.31865
9.07	0.993706	0.317755	-0.002121	0.319876
9.08	0.999929	0.318717	-0.002254	0.320971
9.09	1.00127	0.319668	-0.002376	0.322044
9.1	0.999777	0.32077	-0.002546	0.323316
9.11	1.00426	0.321692	-0.002729	0.324421
9.12	1.01535	0.322667	-0.00291	0.325577
9.13	1.02172	0.323893	-0.003109	0.327002
9.14	1.02647	0.324867	-0.003282	0.328149
9.15	1.03255	0.325695	-0.003421	0.329116
9.16	1.03457	0.326745	-0.003558	0.330303
9.17	1.0361	0.327842	-0.00368	0.331522
9.18	1.04144	0.328893	-0.003794	0.332687
9.19	1.04979	0.329944	-0.003936	0.33388
9.2	1.05976	0.33089	-0.004073	0.334963
9.21	1.06269	0.331824	-0.004199	0.336023
9.22	1.0561	0.332838	-0.004342	0.33718
9.23	1.05731	0.333769	-0.004473	0.338242
9.24	1.06983	0.334685	-0.004597	0.339282
9.25	1.07648	0.335847	-0.004731	0.340578
9.26	1.08023	0.337079	-0.004858	0.341937
9.27	1.0901	0.338003	-0.005005	0.343008
9.28	1.09416	0.33893	-0.00518	0.34411
9.29	1.09291	0.340064	-0.005329	0.345393
9.3	1.10419	0.341058	-0.005483	0.346541
9.31	1.11683	0.34195	-0.005672	0.347622
9.32	1.12007	0.343052	-0.005884	0.348936
9.33	1.1283	0.344125	-0.006126	0.350251
9.34	1.13223	0.34503	-0.00641	0.35144
9.35	1.12518	0.346109	-0.006714	0.352823
9.36	1.12772	0.347168	-0.007092	0.35426
9.37	1.13825	0.348039	-0.007549	0.355588
9.38	1.14376	0.349103	-0.007932	0.357035
9.39	1.14916	0.350191	-0.008257	0.358448
9.4	1.15532	0.351068	-0.008605	0.359673
9.41	1.1564	0.352053	-0.00894	0.360993
9.42	1.159	0.353101	-0.009288	0.362389
9.43	1.16732	0.353938	-0.009675	0.363613
9.44	1.17219	0.35486	-0.010072	0.364932
9.45	1.17205	0.355979	-0.010523	0.366502
9.46	1.1735	0.356914	-0.010996	0.36791
9.47	1.17811	0.357793	-0.011475	0.369268
9.48	1.18365	0.358877	-0.012107	0.370984
9.49	1.1872	0.359903	-0.012854	0.372757
9.5	1.1928	0.360894	-0.01357	0.374464
9.51	1.20183	0.361989	-0.014282	0.376271
9.52	1.21001	0.363025	-0.015017	0.378042
9.53	1.21729	0.364	-0.015715	0.379715
9.54	1.22194	0.364983	-0.016287	0.38127
9.55	1.2246	0.365974	-0.016711	0.382685
9.56	1.23015	0.367051	-0.017112	0.384163
9.57	1.23482	0.368203	-0.017534	0.385737
9.58	1.2349	0.369205	-0.017886	0.387091
9.59	1.238	0.370071	-0.018201	0.388272
9.6	1.24235	0.37115	-0.018538	0.389688
9.61	1.24226	0.372202	-0.01889	0.391092
9.62	1.24582	0.373073	-0.01932	0.392393
9.63	1.25092	0.374203	-0.0199	0.394103
9.64	1.25321	0.375297	-0.020601	0.395898
9.65	1.2616	0.37618	-0.021385	0.397565
9.66	1.26931	0.377309	-0.022311	0.39962
9.67	1.27198	0.378394	-0.023339	0.401733
9.68	1.27881	0.379162	-0.024261	0.403423
9.69	1.28677	0.38016	-0.025067	0.405227
9.7	1.28883	0.381288	-0.025846	0.407134
9.71	1.29201	0.382169	-0.026571	0.40874
9.72	1.30072	0.383189	-0.027207	0.410396
9.73	1.30426	0.384328	-0.027721	0.412049
9.74	1.30443	0.385225	-0.028142	0.413367
9.75	1.30971	0.386154	-0.028582	0.414736
9.76	1.3146	0.387229	-0.029037	0.416266
9.77	1.32465	0.388152	-0.029413	0.417565
9.78	1.33717	0.389139	-0.029746	0.418885
9.79	1.33667	0.390237	-0.030148	0.420385
9.8	1.33725	0.391167	-0.030579	0.421746
9.81	1.34616	0.392117	-0.030972	0.423089
9.82	1.35379	0.393178	-0.031383	0.424561
9.83	1.36199	0.394086	-0.031834	0.42592
9.84	1.37075	0.395055	-0.032341	0.427396
9.85	1.37788	0.396144	-0.032948	0.429092
9.86	1.38128	0.397106	-0.033621	0.430727
9.87	1.3791	0.398102	-0.034294	0.432396
9.88	1.3815	0.399196	-0.034965	0.434161
9.89	1.38964	0.400196	-0.035599	0.435795
9.9	1.39087	0.401078	-0.036145	0.437223
9.91	1.39302	0.402093	-0.036655	0.438748
9.92	1.4096	0.403257	-0.037145	0.440402
9.93	1.42222	0.404237	-0.037553	0.44179
9.94	1.4205	0.405221	-0.037902	0.443123
9.95	1.42646	0.406308	-0.038221	0.444529
9.96	1.43924	0.407227	-0.038509	0.445736
9.97	1.44176	0.40821	-0.038809	0.447019
9.98	1.44275	0.409269	-0.03914	0.448409
9.99	1.45299	0.410279	-0.039486	0.449765
10	1.46122	0.41145	-0.039859	0.451309
10.01	1.46014	0.412513	-0.040288	0.452801
10.02	1.45808	0.413358	-0.040784	0.454142
10.03	1.46333	0.414368	-0.041372	0.45574
10.04	1.47349	0.41553	-0.042026	0.457556
10.05	1.48273	0.416526	-0.042609	0.459135
10.06	1.48969	0.417387	-0.043111	0.460498
10.07	1.49488	0.418428	-0.043641	0.462069
10.08	1.50119	0.4194	-0.044154	0.463554
10.09	1.50821	0.420251	-0.044614	0.464865
10.1	1.50961	0.421309	-0.045121	0.46643
10.11	1.51241	0.422327	-0.045622	0.467949
10.12	1.52009	0.423223	-0.046096	0.469319
10.13	1.52219	0.424346	-0.046611	0.470957
10.14	1.52154	0.42543	-0.047085	0.472515
10.15	1.52677	0.426208	-0.047447	0.473655
10.16	1.53731	0.427311	-0.047794	0.475105
10.17	1.54928	0.42847	-0.048171	0.476641
10.18	1.55197	0.429138	-0.04855	0.477688
10.19	1.54935	0.430031	-0.048958	0.478989
10.2	1.55777	0.431197	-0.049379	0.480576
10.21	1.56841	0.43213	-0.049774	0.481904
10.22	1.56992	0.433152	-0.050202	0.483354
10.23	1.57166	0.434342	-0.050664	0.485006
10.24	1.57896	0.43525	-0.051106	0.486356
10.25	1.59088	0.436121	-0.051604	0.487725
10.26	1.59588	0.437234	-0.052204	0.489438
10.27	1.59036	0.438195	-0.052817	0.491012
10.28	1.59675	0.439154	-0.053428	0.492582
10.29	1.61098	0.440313	-0.054101	0.494414
10.3	1.61651	0.441184	-0.054778	0.495962
10.31	1.621	0.442061	-0.05538	0.497441
10.32	1.62702	0.443216	-0.055969	0.499185
10.33	1.63044	0.444181	-0.056533	0.500714
10.34	1.63623	0.445087	-0.056992	0.502079
10.35	1.64236	0.446285	-0.057398	0.503683
10.36	1.64694	0.44735	-0.057786	0.505136
10.37	1.65441	0.448192	-0.058123	0.506315
10.38	1.66114	0.449239	-0.058439	0.507678
10.39	1.66776	0.450227	-0.058764	0.508991
10.4	1.67475	0.450962	-0.059077	0.510039
10.41	1.68004	0.451982	-0.059399	0.511381
10.42	1.68397	0.453134	-0.059757	0.512891
10.43	1.6862	0.454043	-0.060097	0.51414
10.44	1.68979	0.455103	-0.060437	0.51554
10.45	1.69897	0.456233	-0.060862	0.517095
10.46	1.71099	0.457085	-0.061336	0.518421
10.47	1.72202	0.458084	-0.061836	0.51992
10.48	1.72948	0.45927	-0.062388	0.521658
10.49	1.73363	0.460183	-0.063006	0.523189
10.5	1.73572	0.46113	-0.063641	0.524771
10.51	1.73738	0.46226	-0.064235	0.526495
10.52	1.74526	0.463266	-0.064753	0.528019
10.53	1.75145	0.464276	-0.065227	0.529503
10.54	1.75149	0.465268	-0.065787	0.531055
10.55	1.76085	0.466083	-0.066509	0.532592
10.56	1.77706	0.467126	-0.067334	0.53446
10.57	1.78586	0.468313	-0.068189	0.536502
10.58	1.79031	0.469125	-0.069028	0.538153
10.59	1.79896	0.469986	-0.069797	0.539783
10.6	1.80187	0.471171	-0.07045	0.541621
10.61	1.79935	0.472177	-0.070995	0.543172
10.62	1.80533	0.47305	-0.071461	0.544511
10.63	1.81412	0.474186	-0.071862	0.546048
10.64	1.8242	0.475225	-0.0722	0.547425
10.65	1.83517	0.476055	-0.072532	0.548587
10.66	1.8389	0.477133	-0.072893	0.550026
10.67	1.84085	0.47823	-0.073264	0.551494
10.68	1.84272	0.479217	-0.073673	0.55289
10.69	1.83913	0.480244	-0.074192	0.554436
10.7	1.8331	0.481256	-0.074851	0.556107
10.71	1.83535	0.482254	-0.075422	0.557676
10.72	1.84781	0.483234	-0.075784	0.559018
10.73	1.85859	0.484271	-0.07616	0.560431
10.74	1.86451	0.485338	-0.076572	0.56191
10.75	1.86957	0.486346	-0.07684	0.563186
10.76	1.8739	0.48731	-0.077047	0.564357
10.77	1.88115	0.488293	-0.077416	0.565709
10.78	1.88533	0.489327	-0.077927	0.567254
10.79	1.88401	0.490336	-0.078304	0.56864
10.8	1.89251	0.491196	-0.078501	0.569697
10.81	1.90724	0.492194	-0.078839	0.571033
10.82	1.91363	0.493406	-0.079305	0.572711
10.83	1.91598	0.494286	-0.079576	0.573862
10.84	1.92212	0.495106	-0.079764	0.57487
10.85	1.93009	0.496282	-0.080196	0.576478
10.86	1.93459	0.497254	-0.080769	0.578023
10.87	1.94077	0.498032	-0.081216	0.579248
10.88	1.94781	0.499128	-0.081663	0.580791
10.89	1.9504	0.500238	-0.082363	0.582601
10.9	1.95478	0.501273	-0.083204	0.584477
10.91	1.96359	0.502425	-0.083919	0.586344
10.92	1.97295	0.503288	-0.084465	0.587753
10.93	1.98284	0.504037	-0.084951	0.588988
10.94	1.98791	0.505206	-0.085452	0.590658
10.95	1.98785	0.506337	-0.085928	0.592265
10.96	1.99178	0.507153	-0.086353	0.593506
10.97	1.99668	0.50812	-0.086828	0.594948
10.98	2.00605	0.509281	-0.087397	0.596678
10.99	2.0219	0.510172	-0.088004	0.598176
11	2.03107	0.511079	-0.088571	0.59965
11.01	2.03589	0.512209	-0.089064	0.601273
11.02	2.04273	0.513181	-0.089455	0.602636
11.03	2.04836	0.514171	-0.089839	0.60401
11.04	2.05247	0.515315	-0.090341	0.605656
11.05	2.05862	0.516328	-0.090883	0.607211
11.06	2.0679	0.517258	-0.091431	0.608689
11.07	2.07519	0.518329	-0.09206	0.610389
11.08	2.07494	0.519289	-0.092702	0.611991
11.09	2.07717	0.520165	-0.093313	0.613478
11.1	2.08454	0.521337	-0.094006	0.615343
11.11	2.08402	0.522474	-0.094752	0.617226
11.12	2.08384	0.523396	-0.095405	0.618801
11.13	2.09058	0.524486	-0.095983	0.620469
11.14	2.09415	0.525553	-0.096595	0.622148
11.15	2.10188	0.526424	-0.097182	0.623606
11.16	2.11755	0.527441	-0.097707	0.625148
11.17	2.12793	0.528442	-0.098206	0.626648
11.18	2.13176	0.529359	-0.098665	0.628024
11.19	2.1381	0.530544	-0.099094	0.629638
11.2	2.1427	0.531613	-0.099545	0.631158
11.21	2.14255	0.532327	-0.100045	0.632372
11.22	2.14712	0.533338	-0.100591	0.633929
11.23	2.1545	0.534544	-0.101193	0.635737
11.24	2.15771	0.535416	-0.10185	0.637266
11.25	2.15972	0.536351	-0.102517	0.638868
11.26	2.16885	0.537504	-0.10322	0.640724
11.27	2.18422	0.538481	-0.103927	0.642408
11.28	2.19355	0.539464	-0.104563	0.644027
11.29	2.1978	0.540584	-0.105164	0.645748
11.3	2.20105	0.541465	-0.105697	0.647162
11.31	2.20275	0.542425	-0.106113	0.648538
11.32	2.208	0.543598	-0.106482	0.65008
11.33	2.21428	0.544499	-0.106841	0.65134
11.34	2.22167	0.545343	-0.107181	0.652524
11.35	2.23217	0.546569	-0.107554	0.654123
11.36	2.23696	0.547716	-0.108	0.655716
11.37	2.2373	0.548464	-0.108444	0.656908
11.38	2.24352	0.54942	-0.10885	0.65827
11.39	2.25316	0.550556	-0.109289	0.659845
11.4	2.25674	0.551483	-0.109774	0.661257
11.41	2.25907	0.552534	-0.110298	0.662832
11.42	2.26893	0.553538	-0.110902	0.66444
11.43	2.27698	0.554351	-0.111623	0.665974
11.44	2.28257	0.555384	-0.112465	0.667849
11.45	2.2916	0.556514	-0.11333	0.669844
11.46	2.29766	0.557452	-0.114112	0.671564
11.47	2.29967	0.558398	-0.114798	0.673196
11.48	2.30785	0.559461	-0.115392	0.674853
11.49	2.31787	0.560421	-0.115941	0.676362
11.5	2.32498	0.561331	-0.116448	0.677779
11.51	2.33178	0.562366	-0.116939	0.679305
11.52	2.34244	0.563287	-0.117492	0.680779
11.53	2.35223	0.564274	-0.118074	0.682348
11.54	2.35105	0.565424	-0.11863	0.684054
11.55	2.35376	0.566345	-0.119145	0.68549
11.56	2.36862	0.5672	-0.119637	0.686837
11.57	2.37479	0.568261	-0.120092	0.688353
11.58	2.37568	0.569255	-0.120473	0.689728
11.59	2.38321	0.570195	-0.120862	0.691057
11.6	2.38919	0.571318	-0.12129	0.692608
11.61	2.3936	0.572452	-0.121704	0.694156
11.62	2.40308	0.57343	-0.12214	0.69557
11.63	2.41018	0.574484	-0.122628	0.697112
11.64	2.4138	0.575461	-0.123107	0.698568
11.65	2.42048	0.576333	-0.12353	0.699863
11.66	2.42697	0.577418	-0.123896	0.701314
11.67	2.43391	0.578433	-0.124254	0.702687
11.68	2.44318	0.579434	-0.124649	0.704083
11.69	2.44868	0.580631	-0.125043	0.705674
11.7	2.45313	0.581697	-0.125403	0.7071
11.71	2.46564	0.582646	-0.125802	0.708448
11.72	2.47569	0.583707	-0.126279	0.709986
11.73	2.47551	0.584804	-0.126743	0.711547
11.74	2.47798	0.585728	-0.127125	0.712853
11.75	2.48499	0.586717	-0.127449	0.714166
11.76	2.48795	0.587843	-0.127774	0.715617
11.77	2.49401	0.588793	-0.128121	0.716914
11.78	2.50777	0.589694	-0.12846	0.718154
11.79	2.51473	0.590763	-0.128815	0.719578
11.8	2.51296	0.591675	-0.129205	0.72088
11.81	2.51894	0.592538	-0.129586	0.722124
11.82	2.52992	0.593649	-0.129925	0.723574
11.83	2.53877	0.594634	-0.130221	0.724855
11.84	2.54591	0.595578	-0.130545	0.726123
11.85	2.54547	0.596739	-0.130952	0.727691
11.86	2.55163	0.597693	-0.13141	0.729103
11.87	2.56657	0.598499	-0.131906	0.730405
11.88	2.57129	0.599583	-0.132477	0.73206
11.89	2.57463	0.600601	-0.133097	0.733698
11.9	2.58696	0.60147	-0.133634	0.735104
11.91	2.59464	0.60248	-0.13406	0.73654
11.92	2.59443	0.60348	-0.134484	0.737964
11.93	2.59787	0.6044	-0.134927	0.739327
11.94	2.60544	0.605483	-0.135349	0.740832
11.95	2.61757	0.606593	-0.135814	0.742407
11.96	2.62988	0.607495	-0.136377	0.743872
11.97	2.63471	0.60844	-0.136961	0.745401
11.98	2.63569	0.609496	-0.137515	0.747011
11.99	2.64129	0.610457	-0.138053	0.74851
12	2.65136	0.61149	-0.138587	0.750077
12.01	2.66017	0.612604	-0.139152	0.751756
12.02	2.66651	0.613497	-0.139777	0.753274
12.03	2.67091	0.614574	-0.140458	0.755032
12.04	2.67814	0.615863	-0.1412	0.757063
12.05	2.68872	0.616755	-0.142005	0.75876
12.06	2.69482	0.617499	-0.142798	0.760297
12.07	2.69516	0.618604	-0.143563	0.762167
12.08	2.69762	0.6197	-0.144373	0.764073
12.09	2.704	0.620576	-0.145124	0.7657
12.1	2.71084	0.621719	-0.145764	0.767483
12.11	2.72044	0.622907	-0.146347	0.769254
12.12	2.72932	0.623748	-0.146848	0.770596
12.13	2.73336	0.624762	-0.14732	0.772082
12.14	2.74088	0.625853	-0.147798	0.773651
12.15	2.75155	0.626684	-0.14821	0.774894
12.16	2.75345	0.627771	-0.148612	0.776383
12.17	2.75229	0.628895	-0.149046	0.777941
12.18	2.76191	0.629675	-0.149428	0.779103
12.19	2.76997	0.630676	-0.149813	0.780489
12.2	2.76643	0.631764	-0.150262	0.782026
12.21	2.77043	0.632547	-0.150726	0.783273
12.22	2.78491	0.6335	-0.151239	0.784739
12.23	2.79365	0.634665	-0.151848	0.786513
12.24	2.7947	0.635659	-0.152491	0.78815
12.25	2.79987	0.636724	-0.153152	0.789876
12.26	2.80911	0.637779	-0.153826	0.791605
12.27	2.81645	0.638577	-0.154441	0.793018
12.28	2.82408	0.639551	-0.154994	0.794545
12.29	2.83018	0.640734	-0.155474	0.796208
12.3	2.84095	0.641682	-0.155899	0.797581
12.31	2.85442	0.642599	-0.156314	0.798913
12.32	2.85406	0.643688	-0.156754	0.800442
12.33	2.85156	0.644694	-0.157242	0.801936
12.34	2.86067	0.645643	-0.157732	0.803375
12.35	2.87365	0.646731	-0.158256	0.804987
12.36	2.88529	0.647689	-0.158839	0.806528
12.37	2.88906	0.648579	-0.159363	0.807942
12.38	2.88916	0.649735	-0.159795	0.80953
12.39	2.89528	0.650831	-0.160224	0.811055
12.4	2.90185	0.651784	-0.160672	0.812456
12.41	2.90524	0.652943	-0.16112	0.814063
12.42	2.9102	0.653994	-0.161633	0.815627
12.43	2.91394	0.654815	-0.162211	0.817026
12.44	2.91935	0.655844	-0.162779	0.818623
12.45	2.93187	0.657006	-0.16334	0.820346
12.46	2.94234	0.657938	-0.163913	0.821851
12.47	2.9484	0.658894	-0.164448	0.823342
12.48	2.95639	0.659989	-0.164977	0.824966
12.49	2.96253	0.660884	-0.16557	0.826454
12.5	2.96836	0.661834	-0.166213	0.828047
12.51	2.97837	0.663032	-0.166916	0.829948
12.52	2.98469	0.66399	-0.167664	0.831654
12.53	2.99338	0.664813	-0.168353	0.833166
12.54	3.00537	0.665884	-0.168947	0.834831
12.55	3.00611	0.666876	-0.169469	0.836345
12.56	3.00786	0.667781	-0.169912	0.837693
12.57	3.01981	0.668883	-0.170305	0.839188
12.58	3.02779	0.669825	-0.1707	0.840525
12.59	3.03177	0.67065	-0.171123	0.841773
12.6	3.03965	0.671744	-0.171576	0.84332
12.61	3.04519	0.672787	-0.17203	0.844817
12.62	3.0446	0.673639	-0.172531	0.84617
12.63	3.04803	0.674684	-0.173168	0.847852
12.64	3.05975	0.675704	-0.173926	0.84963
12.65	3.06828	0.676612	-0.174676	0.851288
12.66	3.07113	0.677655	-0.175335	0.85299
12.67	3.0783	0.678583	-0.17593	0.854513
12.68	3.0876	0.679512	-0.176511	0.856023
12.69	3.09054	0.680672	-0.177046	0.857718
12.7	3.0914	0.681801	-0.177551	0.859352
12.71	3.09922	0.682704	-0.178104	0.860808
12.72	3.10897	0.683662	-0.178643	0.862305
12.73	3.11199	0.684737	-0.179097	0.863834
12.74	3.11636	0.68566	-0.179508	0.865168
12.75	3.1236	0.686668	-0.179886	0.866554
12.76	3.12561	0.687775	-0.180271	0.868046
12.77	3.12952	0.688707	-0.180735	0.869442
12.78	3.1424	0.689683	-0.18119	0.870873
12.79	3.1522	0.690805	-0.181582	0.872387
12.8	3.15542	0.69188	-0.181968	0.873848
12.81	3.16465	0.692927	-0.182336	0.875263
12.82	3.17684	0.693971	-0.182688	0.876659
12.83	3.18539	0.694912	-0.183075	0.877987
12.84	3.19288	0.695857	-0.183526	0.879383
12.85	3.19657	0.696998	-0.184056	0.881054
12.86	3.19882	0.697987	-0.184625	0.882612
12.87	3.20492	0.698809	-0.185171	0.88398
12.88	3.21312	0.699881	-0.185663	0.885544
12.89	3.22036	0.700882	-0.186128	0.88701
12.9	3.22903	0.701769	-0.186577	0.888346
12.91	3.2399	0.702833	-0.186974	0.889807
12.92	3.24858	0.703842	-0.187353	0.891195
12.93	3.25308	0.704674	-0.187768	0.892442
12.94	3.25665	0.705634	-0.188213	0.893847
12.95	3.26089	0.706745	-0.188711	0.895456
12.96	3.26915	0.707734	-0.189338	0.897072
12.97	3.28086	0.708716	-0.190087	0.898803
12.98	3.28907	0.709763	-0.190823	0.900586
12.99	3.29527	0.710768	-0.191474	0.902242
13	3.30689	0.711816	-0.19203	0.903846
13.01	3.31661	0.71284	-0.192489	0.905329
13.02	3.31798	0.713734	-0.192892	0.906626
13.03	3.32252	0.714726	-0.193275	0.908001
13.04	3.32897	0.715885	-0.193637	0.909522
13.05	3.33584	0.716817	-0.193963	0.91078
13.06	3.34558	0.717669	-0.194264	0.911933
13.07	3.34916	0.718818	-0.194563	0.913381
13.08	3.34957	0.719893	-0.194884	0.914777
13.09	3.35784	0.720801	-0.195239	0.91604
13.1	3.36437	0.721941	-0.19563	0.917571
13.11	3.36408	0.723008	-0.19604	0.919048
13.12	3.37013	0.723853	-0.196452	0.920305
13.13	3.37941	0.724863	-0.196896	0.921759
13.14	3.38745	0.72594	-0.19739	0.92333
13.15	3.39814	0.726887	-0.19792	0.924807
13.16	3.40369	0.727857	-0.198478	0.926335
13.17	3.40707	0.72892	-0.199096	0.928016
13.18	3.41556	0.72985	-0.19976	0.92961
13.19	3.42125	0.730838	-0.200473	0.931311
13.2	3.42186	0.732074	-0.201304	0.933378
13.21	3.42661	0.733072	-0.202203	0.935275
13.22	3.43503	0.733864	-0.203024	0.936888
13.23	3.44437	0.734891	-0.203694	0.938585
13.24	3.45254	0.735904	-0.204269	0.940173
13.25	3.45869	0.73684	-0.204749	0.941589
13.26	3.4659	0.737926	-0.205093	0.943019
13.27	3.47248	0.738901	-0.205414	0.944315
13.28	3.48057	0.739769	-0.205752	0.945521
13.29	3.48879	0.740832	-0.206068	0.9469
13.3	3.49238	0.741813	-0.20639	0.948203
13.31	3.49625	0.742762	-0.206764	0.949526
13.32	3.5026	0.743997	-0.207217	0.951214
13.33	3.50877	0.745024	-0.207726	0.95275
13.34	3.51249	0.74587	-0.208316	0.954186
13.35	3.51884	0.746933	-0.209025	0.955958
13.36	3.52962	0.747937	-0.209753	0.95769
13.37	3.53876	0.748846	-0.210434	0.95928
13.38	3.54922	0.749884	-0.211048	0.960932
13.39	3.55962	0.750827	-0.211548	0.962375
13.4	3.56633	0.751692	-0.211987	0.963679
13.41	3.57084	0.752841	-0.212439	0.96528
13.42	3.57607	0.753994	-0.212918	0.966912
13.43	3.58178	0.754868	-0.213454	0.968322
13.44	3.58933	0.75592	-0.21408	0.97
13.45	3.59772	0.757121	-0.214744	0.971865
13.46	3.60507	0.758035	-0.21534	0.973375
13.47	3.60972	0.758942	-0.215836	0.974778
13.48	3.6148	0.760047	-0.216286	0.976333
13.49	3.62265	0.76099	-0.216713	0.977703
13.5	3.62645	0.761854	-0.217134	0.978988
13.51	3.63121	0.762944	-0.217614	0.980558
13.52	3.64287	0.763905	-0.218168	0.982073
13.53	3.64973	0.764744	-0.218826	0.98357
13.54	3.65167	0.765784	-0.219592	0.985376
13.55	3.66154	0.76678	-0.220327	0.987107
13.56	3.67244	0.767808	-0.220958	0.988766
13.57	3.67735	0.768969	-0.221549	0.990518
13.58	3.68213	0.769948	-0.222133	0.992081
13.59	3.6898	0.770913	-0.222693	0.993606
13.6	3.69847	0.772012	-0.223238	0.99525
13.61	3.70598	0.77299	-0.223751	0.996741
13.62	3.71145	0.773802	-0.224185	0.997987
13.63	3.71403	0.774849	-0.22463	0.999479
13.64	3.71637	0.77594	-0.225172	1.00111
13.65	3.72236	0.776777	-0.225717	1.00249
13.66	3.72852	0.777863	-0.226267	1.00413
13.67	3.73257	0.77904	-0.226858	1.0059
13.68	3.74404	0.779898	-0.227447	1.00735
13.69	3.75536	0.780874	-0.228042	1.00892
13.7	3.75557	0.781885	-0.228665	1.01055
13.71	3.7589	0.782828	-0.229242	1.01207
13.72	3.76738	0.783981	-0.229755	1.01374
13.73	3.76944	0.785005	-0.230285	1.01529
13.74	3.77592	0.785729	-0.230766	1.0165
13.75	3.79111	0.786706	-0.231143	1.01785
13.76	3.80007	0.787939	-0.231552	1.01949
13.77	3.80358	0.788895	-0.231972	1.02087
13.78	3.81097	0.789868	-0.232344	1.02221
13.79	3.81738	0.791077	-0.232769	1.02385
13.8	3.8211	0.792023	-0.233229	1.02525
13.81	3.82692	0.7929	-0.233635	1.02654
13.82	3.8333	0.79405	-0.234042	1.02809
13.83	3.83861	0.795089	-0.234533	1.02962
13.84	3.84767	0.796051	-0.235075	1.03113
13.85	3.85547	0.797183	-0.235651	1.03283
13.86	3.85869	0.798105	-0.236291	1.0344
13.87	3.86637	0.798947	-0.236923	1.03587
13.88	3.87801	0.800044	-0.237478	1.03752
13.89	3.88623	0.80106	-0.237979	1.03904
13.9	3.89451	0.801953	-0.238444	1.0404
13.91	3.91037	0.803016	-0.238851	1.04187
13.92	3.92036	0.804047	-0.239203	1.04325
13.93	3.91916	0.804997	-0.239559	1.04456
13.94	3.9212	0.806085	-0.239943	1.04603
13.95	3.92726	0.807078	-0.24031	1.04739
13.96	3.93644	0.807938	-0.240685	1.04862
13.97	3.94636	0.809007	-0.241107	1.05011
13.98	3.95146	0.810121	-0.241593	1.05171
13.99	3.95884	0.811086	-0.242209	1.0533
14	3.96703	0.812092	-0.242946	1.05504
14.01	3.96561	0.813135	-0.243711	1.05685
14.02	3.96898	0.813963	-0.244408	1.05837
14.03	3.97856	0.814855	-0.24501	1.05987
14.04	3.98056	0.816051	-0.245493	1.06154
14.05	3.98403	0.817104	-0.245904	1.06301
14.06	3.99362	0.818059	-0.246321	1.06438
14.07	4.0004	0.819152	-0.246758	1.06591
14.08	4.00687	0.820099	-0.247244	1.06734
14.09	4.0198	0.820937	-0.247819	1.06876
14.1	4.031	0.821979	-0.248385	1.07036
14.11	4.03392	0.823084	-0.248872	1.07196
14.12	4.0376	0.823996	-0.249378	1.07337
14.13	4.04245	0.825008	-0.249888	1.0749
14.14	4.04557	0.826144	-0.250357	1.0765
14.15	4.05313	0.827138	-0.250868	1.07801
14.16	4.06658	0.828203	-0.251405	1.07961
14.17	4.07034	0.829202	-0.2519	1.0811
14.18	4.06542	0.829983	-0.25243	1.08241
14.19	4.07592	0.831031	-0.253039	1.08407
14.2	4.09079	0.832148	-0.253632	1.08578
14.21	4.08803	0.832959	-0.254198	1.08716
14.22	4.08848	0.83396	-0.254767	1.08873
14.23	4.10384	0.83513	-0.255278	1.09041
14.24	4.11298	0.835971	-0.25573	1.0917
14.25	4.11611	0.836902	-0.256203	1.09311
14.26	4.12922	0.838144	-0.256784	1.09493
14.27	4.14249	0.839122	-0.257414	1.09654
14.28	4.14462	0.840016	-0.257965	1.09798
14.29	4.1478	0.841119	-0.258462	1.09958
14.3	4.15515	0.842091	-0.258949	1.10104
14.31	4.16032	0.842936	-0.259394	1.10233
14.32	4.16557	0.84389	-0.259788	1.10368
14.33	4.17213	0.844889	-0.260177	1.10507
14.34	4.17822	0.845851	-0.260571	1.10642
14.35	4.18652	0.846865	-0.260965	1.10783
14.36	4.19777	0.847837	-0.261357	1.10919
14.37	4.20643	0.848805	-0.261789	1.11059
14.38	4.21435	0.849937	-0.262282	1.11222
14.39	4.22155	0.850966	-0.262795	1.11376
14.4	4.22376	0.851855	-0.26331	1.11516
14.41	4.23047	0.852891	-0.263814	1.11671
14.42	4.2421	0.85396	-0.264288	1.11825
14.43	4.24416	0.854964	-0.264737	1.1197
14.44	4.24692	0.855998	-0.265211	1.12121
14.45	4.25753	0.85706	-0.265745	1.1228
14.46	4.26081	0.857998	-0.266276	1.12427
14.47	4.25969	0.858976	-0.266752	1.12573
14.48	4.26749	0.86013	-0.267187	1.12732
14.49	4.27831	0.861123	-0.26761	1.12873
14.5	4.28477	0.862084	-0.268033	1.13012
14.51	4.29655	0.86317	-0.268448	1.13162
14.52	4.30725	0.864124	-0.268837	1.13296
14.53	4.30836	0.865113	-0.26924	1.13435
14.54	4.31143	0.866209	-0.269714	1.13592
14.55	4.31416	0.867072	-0.270202	1.13727
14.56	4.31663	0.867894	-0.270673	1.13857
14.57	4.32688	0.869066	-0.271179	1.14025
14.58	4.33439	0.870218	-0.271704	1.14192
14.59	4.33567	0.871134	-0.27219	1.14332
14.6	4.34167	0.872139	-0.272645	1.14478
14.61	4.35153	0.873165	-0.27311	1.14627
14.62	4.35731	0.87415	-0.273534	1.14768
14.63	4.36214	0.875263	-0.273924	1.14919
14.64	4.36854	0.876186	-0.274327	1.15051
14.65	4.3758	0.876943	-0.274723	1.15167
14.66	4.38469	0.878029	-0.275111	1.15314
14.67	4.39087	0.87918	-0.275506	1.15469
14.68	4.39625	0.880064	-0.275901	1.15597
14.69	4.40482	0.881099	-0.276337	1.15744
14.7	4.40816	0.882194	-0.276853	1.15905
14.71	4.41199	0.883052	-0.277427	1.16048
14.72	4.42417	0.88401	-0.278057	1.16207
14.73	4.43074	0.885017	-0.278708	1.16373
14.74	4.43393	0.885914	-0.27928	1.16519
14.75	4.44742	0.886951	-0.279767	1.16672
14.76	4.4584	0.888013	-0.280261	1.16827
14.77	4.45932	0.888904	-0.280802	1.16971
14.78	4.46745	0.889866	-0.281351	1.17122
14.79	4.4796	0.891014	-0.281893	1.17291
14.8	4.47917	0.892012	-0.282381	1.17439
14.81	4.47883	0.892976	-0.282762	1.17574
14.82	4.4907	0.894068	-0.283102	1.17717
14.83	4.50236	0.89495	-0.283474	1.17842
14.84	4.51029	0.895917	-0.283861	1.17978
14.85	4.5187	0.897177	-0.284225	1.1814
14.86	4.52836	0.89809	-0.284595	1.18269
14.87	4.54239	0.898857	-0.284972	1.18383
14.88	4.55097	0.900036	-0.285337	1.18537
14.89	4.55012	0.901161	-0.285713	1.18687
14.9	4.55054	0.902026	-0.286115	1.18814
14.91	4.5567	0.903077	-0.286553	1.18963
14.92	4.56366	0.904213	-0.287023	1.19124
14.93	4.56986	0.905061	-0.287537	1.1926
14.94	4.57741	0.906014	-0.288156	1.19417
14.95	4.58388	0.907101	-0.288871	1.19597
14.96	4.59065	0.907933	-0.289598	1.19753
14.97	4.59973	0.908945	-0.290381	1.19933
14.98	4.60573	0.910078	-0.291208	1.20129
14.99	4.61181	0.910998	-0.291904	1.2029
15	4.61953	0.911977	-0.292464	1.20444
15.01	4.62181	0.913053	-0.292963	1.20602
15.02	4.6258	0.913947	-0.293413	1.20736
15.03	4.63228	0.914821	-0.29388	1.2087
15.04	4.6388	0.915986	-0.294388	1.21037
15.05	4.65074	0.917113	-0.294846	1.21196
15.06	4.66344	0.917997	-0.29527	1.21327
15.07	4.67263	0.918998	-0.295732	1.21473
15.08	4.67753	0.920034	-0.296201	1.21624
15.09	4.67932	0.92096	-0.296716	1.21768
15.1	4.68454	0.922018	-0.297338	1.21936
15.11	4.69177	0.923022	-0.298018	1.22104
15.12	4.6934	0.92398	-0.298701	1.22268
15.13	4.69404	0.925113	-0.299395	1.22451
15.14	4.70023	0.926168	-0.300001	1.22617
15.15	4.70771	0.927107	-0.300476	1.22758
15.16	4.71265	0.928188	-0.300916	1.2291
15.17	4.71984	0.929265	-0.301336	1.2306
15.18	4.73155	0.930165	-0.301776	1.23194
15.19	4.73514	0.931126	-0.30229	1.23342
15.2	4.73277	0.932154	-0.302798	1.23495
15.21	4.74292	0.933081	-0.303213	1.23629
15.22	4.75118	0.934143	-0.303569	1.23771
15.23	4.74967	0.935201	-0.303916	1.23912
15.24	4.75493	0.936033	-0.304267	1.2403
15.25	4.76502	0.937028	-0.304668	1.2417
15.26	4.77186	0.938245	-0.305128	1.24337
15.27	4.78008	0.939234	-0.305579	1.24481
15.28	4.78908	0.940073	-0.305995	1.24607
15.29	4.79812	0.941237	-0.306413	1.24765
15.3	4.80694	0.942357	-0.306821	1.24918
15.31	4.80848	0.943183	-0.307228	1.25041
15.32	4.8076	0.944255	-0.307672	1.25193
15.33	4.81537	0.945267	-0.308114	1.25338
15.34	4.82719	0.946049	-0.308504	1.25455
15.35	4.83882	0.947082	-0.308896	1.25598
15.36	4.84828	0.948166	-0.309331	1.2575
15.37	4.85081	0.949039	-0.309752	1.25879
15.38	4.85525	0.950066	-0.310198	1.26026
15.39	4.86559	0.951158	-0.310757	1.26192
15.4	4.8729	0.951989	-0.311384	1.26337
15.41	4.87727	0.952966	-0.311975	1.26494
15.42	4.88282	0.954084	-0.312505	1.26659
15.43	4.88989	0.954979	-0.312955	1.26793
15.44	4.89592	0.95592	-0.31334	1.26926
15.45	4.90162	0.956962	-0.313716	1.27068
15.46	4.90787	0.957869	-0.314073	1.27194
15.47	4.91118	0.958886	-0.314422	1.27331
15.48	4.91916	0.959991	-0.3148	1.27479
15.49	4.93135	0.960936	-0.315179	1.27611
15.5	4.93689	0.961834	-0.31555	1.27738
15.51	4.94125	0.962844	-0.315942	1.27879
15.52	4.95104	0.963875	-0.316387	1.28026
15.53	4.95923	0.964901	-0.31689	1.28179
15.54	4.96587	0.96604	-0.317382	1.28342
15.55	4.9724	0.967057	-0.31786	1.28492
15.56	4.97796	0.967914	-0.318399	1.28631
15.57	4.98745	0.968965	-0.318958	1.28792
15.58	4.99512	0.970022	-0.31947	1.28949
15.59	4.99531	0.970948	-0.319938	1.29089
15.6	4.99604	0.97211	-0.32036	1.29247
15.61	5.00451	0.973201	-0.320711	1.29391
15.62	5.01229	0.973925	-0.321058	1.29498
15.63	5.0151	0.974912	-0.32141	1.29632
15.64	5.02372	0.976095	-0.321719	1.29781
15.65	5.03558	0.976988	-0.322083	1.29907
15.66	5.04266	0.97802	-0.322527	1.30055
15.67	5.05003	0.979102	-0.32295	1.30205
15.68	5.05797	0.979948	-0.323406	1.30335
15.69	5.06329	0.981015	-0.323935	1.30495
15.7	5.0658	0.982109	-0.324434	1.30654
15.71	5.0706	0.982956	-0.324909	1.30787
15.72	5.07996	0.983919	-0.325439	1.30936
15.73	5.08582	0.985097	-0.325975	1.31107
15.74	5.0878	0.986171	-0.32641	1.31258
15.75	5.09809	0.987051	-0.326792	1.31384
15.76	5.11387	0.988048	-0.32723	1.31528
15.77	5.11862	0.989101	-0.327699	1.3168
15.78	5.1245	0.990134	-0.328148	1.31828
15.79	5.1397	0.991177	-0.328647	1.31982
15.8	5.14709	0.992049	-0.329188	1.32124
15.81	5.15085	0.993002	-0.329775	1.32278
15.82	5.15854	0.994162	-0.330478	1.32464
15.83	5.16245	0.995106	-0.331202	1.32631
15.84	5.16739	0.995963	-0.331916	1.32788
15.85	5.17738	0.99711	-0.332753	1.32986
15.86	5.18336	0.998249	-0.333632	1.33188
15.87	5.18514	0.999099	-0.334386	1.33349
15.88	5.18851	1.00003	-0.335049	1.33508
15.89	5.19724	1.00115	-0.335636	1.33679
15.9	5.20837	1.00207	-0.336116	1.33818
15.91	5.21043	1.00308	-0.336529	1.33961
15.92	5.20825	1.00418	-0.336884	1.34107
15.93	5.21459	1.00512	-0.337223	1.34234
15.94	5.22648	1.00616	-0.33762	1.34378
15.95	5.23302	1.00734	-0.338011	1.34535
15.96	5.23427	1.00826	-0.338379	1.34664
15.97	5.24222	1.00917	-0.338752	1.34792
15.98	5.25309	1.0103	-0.339109	1.3494
15.99	5.25593	1.01115	-0.33947	1.35062
16	5.26091	1.01197	-0.339837	1.3518
16.01	5.27109	1.01312	-0.340214	1.35333
16.02	5.27553	1.01408	-0.34059	1.35467
16.03	5.27778	1.01501	-0.340943	1.35595
16.04	5.28689	1.01622	-0.341343	1.35756
16.05	5.29588	1.01709	-0.341827	1.35891
16.06	5.30209	1.01777	-0.342365	1.36013
16.07	5.30817	1.01892	-0.342959	1.36188
16.08	5.31174	1.02	-0.343568	1.36357
16.09	5.31182	1.02079	-0.344144	1.36494
16.1	5.31725	1.02194	-0.344728	1.36666
16.11	5.32657	1.02309	-0.345334	1.36842
16.12	5.33149	1.02382	-0.3459	1.36972
16.13	5.33937	1.02478	-0.346388	1.37117
16.14	5.34913	1.02592	-0.34681	1.37273
16.15	5.35539	1.02689	-0.34721	1.3741
16.16	5.35979	1.028	-0.347618	1.37562
16.17	5.35735	1.02909	-0.348023	1.37711
16.18	5.35889	1.03001	-0.348408	1.37842
16.19	5.37384	1.0311	-0.348758	1.37986
16.2	5.38173	1.03212	-0.349095	1.38121
16.21	5.38316	1.03292	-0.349481	1.3824
16.22	5.39223	1.03394	-0.349867	1.3838
16.23	5.40107	1.03511	-0.350222	1.38533
16.24	5.40808	1.03607	-0.350612	1.38668
16.25	5.41297	1.03711	-0.350994	1.3881
16.26	5.41577	1.03827	-0.351332	1.3896
16.27	5.42258	1.03926	-0.35167	1.39093
16.28	5.42769	1.04022	-0.352026	1.39225
16.29	5.42813	1.04121	-0.352388	1.3936
16.3	5.42831	1.04205	-0.352752	1.3948
16.31	5.43494	1.04309	-0.353137	1.39623
16.32	5.44769	1.04428	-0.353577	1.39786
16.33	5.45693	1.04506	-0.354047	1.39911
16.34	5.45948	1.0459	-0.354531	1.40043
16.35	5.46368	1.04718	-0.355037	1.40222
16.36	5.47063	1.04827	-0.355491	1.40376
16.37	5.47503	1.04914	-0.355863	1.405
16.38	5.48253	1.05015	-0.356209	1.40636
16.39	5.49086	1.05123	-0.356555	1.40778
16.4	5.49279	1.05225	-0.356847	1.4091
16.41	5.49751	1.0533	-0.357049	1.41035
16.42	5.50709	1.05428	-0.357244	1.41152
16.43	5.50919	1.05515	-0.357489	1.41264
16.44	5.5079	1.05614	-0.357741	1.41388
16.45	5.51186	1.05721	-0.357969	1.41518
16.46	5.51815	1.05815	-0.358209	1.41636
16.47	5.52558	1.05914	-0.358485	1.41763
16.48	5.53363	1.06015	-0.358796	1.41895
16.49	5.54077	1.06103	-0.359141	1.42018
16.5	5.5476	1.06213	-0.35948	1.42161
16.51	5.55338	1.06336	-0.359817	1.42317
16.52	5.5552	1.06426	-0.36018	1.42444
16.53	5.55801	1.06514	-0.360554	1.42569
16.54	5.57097	1.06624	-0.360955	1.42719
16.55	5.58416	1.06713	-0.361336	1.42847
16.56	5.58292	1.06801	-0.361667	1.42968
16.57	5.57996	1.06921	-0.362053	1.43127
16.58	5.58894	1.07024	-0.362485	1.43273
16.59	5.59583	1.07105	-0.362889	1.43394
16.6	5.59729	1.07217	-0.363341	1.43551
16.61	5.60047	1.0733	-0.363875	1.43717
16.62	5.60182	1.0742	-0.364409	1.43861
16.63	5.60344	1.07519	-0.3649	1.44009
16.64	5.61183	1.0762	-0.365358	1.44156
16.65	5.62184	1.0772	-0.365777	1.44297
16.66	5.62468	1.07825	-0.366122	1.44437
16.67	5.62841	1.07911	-0.366422	1.44553
16.68	5.63921	1.08006	-0.366701	1.44676
16.69	5.64777	1.08121	-0.366943	1.44815
16.7	5.65281	1.08215	-0.367197	1.44935
16.71	5.65758	1.08308	-0.367459	1.45054
16.72	5.66438	1.0842	-0.367717	1.45191
16.73	5.67411	1.0852	-0.368008	1.45321
16.74	5.67634	1.08609	-0.368367	1.45446
16.75	5.67284	1.08717	-0.368833	1.456
16.76	5.67501	1.08829	-0.369412	1.4577
16.77	5.68293	1.08911	-0.370019	1.45913
16.78	5.69085	1.09003	-0.370633	1.46066
16.79	5.69814	1.09116	-0.371268	1.46243
16.8	5.70808	1.09213	-0.371824	1.46396
16.81	5.71371	1.09305	-0.372274	1.46532
16.82	5.71558	1.09408	-0.37274	1.46682
16.83	5.71986	1.09519	-0.373236	1.46843
16.84	5.72393	1.09617	-0.373665	1.46983
16.85	5.72741	1.09716	-0.374043	1.4712
16.86	5.73269	1.09822	-0.374415	1.47264
16.87	5.73566	1.09912	-0.374768	1.47388
16.88	5.73941	1.10013	-0.37509	1.47522
16.89	5.74528	1.10118	-0.375383	1.47656
16.9	5.7476	1.10201	-0.375664	1.47768
16.91	5.75376	1.10304	-0.375986	1.47902
16.92	5.76589	1.10417	-0.37634	1.48051
16.93	5.77246	1.10513	-0.376681	1.48181
16.94	5.77462	1.1061	-0.377032	1.48313
16.95	5.77974	1.10719	-0.377446	1.48463
16.96	5.78489	1.10818	-0.377901	1.48608
16.97	5.78912	1.10921	-0.378365	1.48757
16.98	5.79716	1.11024	-0.37887	1.48911
16.99	5.80345	1.1111	-0.379363	1.49046
17	5.80671	1.11216	-0.379786	1.49195
17.01	5.81224	1.11331	-0.380198	1.4935
17.02	5.81353	1.11407	-0.380614	1.49468
17.03	5.817	1.11507	-0.380991	1.49606
17.04	5.82583	1.11641	-0.381383	1.4978
17.05	5.82576	1.1173	-0.381815	1.49911
17.06	5.8287	1.11809	-0.382249	1.50034
17.07	5.84134	1.11928	-0.382698	1.50198
17.08	5.84518	1.12032	-0.383186	1.50351
17.09	5.8444	1.12117	-0.383717	1.50489
17.1	5.85166	1.12223	-0.384244	1.50648
17.11	5.85763	1.12327	-0.38468	1.50795
17.12	5.85914	1.12411	-0.385038	1.50915
17.13	5.8609	1.12516	-0.385406	1.51056
17.14	5.86404	1.12638	-0.385772	1.51215
17.15	5.872	1.12733	-0.386085	1.51342
17.16	5.88294	1.12819	-0.386411	1.5146
17.17	5.89009	1.12918	-0.386796	1.51598
17.18	5.89262	1.13015	-0.387139	1.51729
17.19	5.89543	1.13122	-0.387432	1.51865
17.2	5.90126	1.13231	-0.387759	1.52007
17.21	5.90822	1.13319	-0.388075	1.52126
17.22	5.91296	1.13418	-0.388349	1.52253
17.23	5.9199	1.13532	-0.388633	1.52396
17.24	5.92719	1.13609	-0.388923	1.52502
17.25	5.92825	1.13692	-0.389223	1.52614
17.26	5.931	1.13814	-0.389542	1.52768
17.27	5.93706	1.13908	-0.389862	1.52895
17.28	5.93912	1.13993	-0.390213	1.53015
17.29	5.94449	1.14107	-0.390631	1.53171
17.3	5.95641	1.14207	-0.39111	1.53318
17.31	5.96141	1.14306	-0.391648	1.53471
17.32	5.96112	1.14421	-0.392223	1.53644
17.33	5.96387	1.14507	-0.392754	1.53783
17.34	5.96527	1.14595	-0.393219	1.53917
17.35	5.96984	1.14717	-0.393627	1.54079
17.36	5.97785	1.14817	-0.393943	1.54211
17.37	5.98129	1.14891	-0.394168	1.54307
17.38	5.98202	1.14999	-0.394366	1.54435
17.39	5.9866	1.1512	-0.394578	1.54578
17.4	5.99544	1.15218	-0.394796	1.54697
17.41	6.00087	1.15317	-0.395042	1.54822
17.42	6.00201	1.15421	-0.395304	1.54951
17.43	6.00123	1.1552	-0.395533	1.55073
17.44	5.99944	1.15623	-0.395784	1.55202
17.45	6.00552	1.15726	-0.396079	1.55334
17.46	6.01934	1.15812	-0.396359	1.55448
17.47	6.02717	1.15912	-0.396677	1.55579
17.48	6.03447	1.16028	-0.397094	1.55737
17.49	6.04178	1.16113	-0.397499	1.55863
17.5	6.03931	1.16204	-0.39788	1.55992
17.51	6.03779	1.16324	-0.398371	1.56162
17.52	6.04552	1.16425	-0.39895	1.5632
17.53	6.05607	1.16518	-0.399478	1.56466
17.54	6.06324	1.16631	-0.39994	1.56625
17.55	6.06675	1.16726	-0.400341	1.5676
17.56	6.0731	1.16811	-0.400672	1.56878
17.57	6.07978	1.16915	-0.400958	1.57011
17.58	6.08075	1.17011	-0.401229	1.57134
17.59	6.08265	1.17095	-0.401464	1.57242
17.6	6.08915	1.17198	-0.401664	1.57364
17.61	6.09544	1.17308	-0.401859	1.57494
17.62	6.09879	1.17416	-0.402048	1.57621
17.63	6.09953	1.17521	-0.402243	1.57745
17.64	6.10035	1.17611	-0.402467	1.57858
17.65	6.10817	1.17705	-0.402711	1.57976
17.66	6.11356	1.17819	-0.402953	1.58114
17.67	6.11063	1.17919	-0.403224	1.58242
17.68	6.11643	1.17998	-0.403517	1.5835
17.69	6.12588	1.18106	-0.403811	1.58487
17.7	6.12867	1.18228	-0.404144	1.58642
17.71	6.13506	1.18314	-0.404477	1.58762
17.72	6.14278	1.18405	-0.404794	1.58884
17.73	6.14438	1.18518	-0.405119	1.5903
17.74	6.14434	1.18618	-0.405423	1.59161
17.75	6.15155	1.18716	-0.405681	1.59284
17.76	6.16309	1.18825	-0.405933	1.59419
17.77	6.16775	1.18916	-0.406191	1.59535
17.78	6.1687	1.19009	-0.406419	1.59651
17.79	6.17076	1.19129	-0.406631	1.59792
17.8	6.17305	1.19234	-0.406873	1.59921
17.81	6.17804	1.19315	-0.407127	1.60028
17.82	6.18524	1.19411	-0.407351	1.60146
17.83	6.18841	1.19512	-0.407588	1.60271
17.84	6.19248	1.19603	-0.407857	1.60389
17.85	6.19788	1.19711	-0.408125	1.60523
17.86	6.19869	1.19818	-0.408412	1.60659
17.87	6.20341	1.19912	-0.408736	1.60786
17.88	6.21493	1.20026	-0.40907	1.60933
17.89	6.22005	1.20137	-0.409376	1.61075
17.9	6.21593	1.20218	-0.409678	1.61185
17.91	6.21484	1.20304	-0.410018	1.61305
17.92	6.22403	1.20413	-0.410351	1.61448
17.93	6.23319	1.20513	-0.41065	1.61578
17.94	6.23438	1.20614	-0.410958	1.6171
17.95	6.23336	1.20725	-0.411271	1.61852
17.96	6.2399	1.20827	-0.411573	1.61984
17.97	6.24854	1.20927	-0.411846	1.62112
17.98	6.24856	1.21023	-0.412057	1.62229
17.99	6.24859	1.21107	-0.41226	1.62333
18	6.25422	1.21209	-0.412504	1.6246
18.01	6.2571	1.21322	-0.412753	1.62597
18.02	6.25968	1.21405	-0.412982	1.62704
18.03	6.26489	1.21496	-0.413215	1.62817
18.04	6.26986	1.21612	-0.413471	1.62959
18.05	6.27954	1.21712	-0.41371	1.63083
18.06	6.28865	1.2181	-0.41393	1.63203
18.07	6.29336	1.21927	-0.414199	1.63347
18.08	6.29576	1.22018	-0.414468	1.63465
18.09	6.29787	1.22108	-0.414696	1.63577
18.1	6.30293	1.2223	-0.414921	1.63722
18.11	6.30613	1.2233	-0.415132	1.63843
18.12	6.30616	1.22413	-0.415362	1.63949
18.13	6.30886	1.22533	-0.415628	1.64095
18.14	6.31482	1.22635	-0.415883	1.64223
18.15	6.32027	1.22711	-0.416141	1.64325
18.16	6.32262	1.22818	-0.416408	1.64459
18.17	6.32599	1.22932	-0.416643	1.64596
18.18	6.3342	1.23021	-0.416857	1.64706
18.19	6.33784	1.23114	-0.417105	1.64825
18.2	6.33713	1.23216	-0.417392	1.64955
18.21	6.34377	1.23314	-0.417646	1.65079
18.22	6.35488	1.23426	-0.417895	1.65215
18.23	6.35768	1.23527	-0.418157	1.65343
18.24	6.35554	1.23607	-0.418379	1.65445
18.25	6.3607	1.23712	-0.418617	1.65573
18.26	6.36756	1.23826	-0.418889	1.65715
18.27	6.36636	1.23912	-0.419152	1.65827
18.28	6.36571	1.24006	-0.4194	1.65946
18.29	6.37493	1.24117	-0.419679	1.66085
18.3	6.38441	1.24209	-0.420001	1.66209
18.31	6.38979	1.24304	-0.420322	1.66336
18.32	6.39586	1.2442	-0.420646	1.66484
18.33	6.39967	1.24514	-0.420936	1.66607
18.34	6.39888	1.24603	-0.421186	1.66721
18.35	6.39673	1.24722	-0.421453	1.66867
18.36	6.40314	1.24823	-0.421706	1.66994
18.37	6.41399	1.24906	-0.421915	1.67098
18.38	6.41511	1.25014	-0.422136	1.67228
18.39	6.41992	1.25117	-0.422347	1.67352
18.4	6.43338	1.25203	-0.422511	1.67454
18.41	6.43825	1.25313	-0.422684	1.67581
18.42	6.4363	1.25422	-0.422871	1.67709
18.43	6.43638	1.25513	-0.423051	1.67818
18.44	6.44225	1.25618	-0.423246	1.67943
18.45	6.45243	1.25721	-0.423442	1.68065
18.46	6.45629	1.25805	-0.423668	1.68172
18.47	6.45734	1.25914	-0.423954	1.68309
18.48	6.46557	1.26031	-0.424289	1.6846
18.49	6.46879	1.26123	-0.424664	1.68589
18.5	6.46816	1.26217	-0.425084	1.68726
18.51	6.47284	1.26325	-0.425578	1.68883
18.52	6.47501	1.26421	-0.426114	1.69033
18.53	6.47954	1.26511	-0.426624	1.69173
18.54	6.48733	1.26606	-0.427117	1.69318
18.55	6.4895	1.26715	-0.427577	1.69473
18.56	6.4944	1.26818	-0.427964	1.69614
18.57	6.5035	1.26907	-0.428308	1.69738
18.58	6.5061	1.27015	-0.428637	1.69879
18.59	6.50723	1.27124	-0.428963	1.7002
18.6	6.50938	1.27213	-0.429293	1.70142
18.61	6.50837	1.27315	-0.429671	1.70283
18.62	6.51123	1.27417	-0.430071	1.70425
18.63	6.52187	1.27497	-0.430455	1.70543
18.64	6.5287	1.27603	-0.430851	1.70689
18.65	6.52961	1.27722	-0.431207	1.70843
18.66	6.5359	1.27809	-0.431463	1.70955
18.67	6.54104	1.2791	-0.431685	1.71079
18.68	6.5413	1.28032	-0.43191	1.71223
18.69	6.54645	1.28121	-0.432093	1.7133
18.7	6.55491	1.28213	-0.432234	1.71436
18.71	6.56011	1.28335	-0.432371	1.71572
18.72	6.56205	1.28435	-0.432508	1.71686
18.73	6.56564	1.28524	-0.432655	1.71789
18.74	6.57079	1.28635	-0.43282	1.71917
18.75	6.57769	1.28734	-0.432964	1.72031
18.76	6.58782	1.28819	-0.433083	1.72127
18.77	6.59579	1.28928	-0.433238	1.72251
18.78	6.59836	1.29024	-0.433424	1.72366
18.79	6.5964	1.29109	-0.4336	1.72469
18.8	6.59702	1.29234	-0.433802	1.72615
18.81	6.60262	1.29344	-0.434049	1.72749
18.82	6.60787	1.2942	-0.434301	1.7285
18.83	6.6138	1.29524	-0.434578	1.72981
18.84	6.61879	1.29635	-0.434934	1.73128
18.85	6.62284	1.29715	-0.435317	1.73247
18.86	6.62873	1.29806	-0.435725	1.73378
18.87	6.63274	1.29921	-0.436204	1.73541
18.88	6.63195	1.30013	-0.436681	1.73681
18.89	6.63819	1.30103	-0.437142	1.73817
18.9	6.65405	1.30217	-0.437666	1.73983
18.91	6.65764	1.30314	-0.438204	1.74134
18.92	6.65574	1.30409	-0.438667	1.74275
18.93	6.66753	1.30519	-0.439104	1.74429
18.94	6.67419	1.30614	-0.439534	1.74567
18.95	6.67274	1.30701	-0.439941	1.74695
18.96	6.67821	1.30807	-0.440345	1.74841
18.97	6.68134	1.30911	-0.440751	1.74986
18.98	6.68206	1.31007	-0.441148	1.75121
18.99	6.68725	1.31108	-0.441525	1.75261
19	6.69408	1.31203	-0.441891	1.75392
19.01	6.70128	1.31299	-0.442253	1.75524
19.02	6.70284	1.31408	-0.442588	1.75667
19.03	6.70445	1.31498	-0.442907	1.75788
19.04	6.71406	1.31582	-0.44326	1.75907
19.05	6.72501	1.3171	-0.44362	1.76072
19.06	6.72919	1.3183	-0.44392	1.76222
19.07	6.72563	1.3191	-0.444167	1.76327
19.08	6.72835	1.32011	-0.444412	1.76452
19.09	6.73767	1.32124	-0.444657	1.76589
19.1	6.74236	1.32223	-0.444872	1.7671
19.11	6.74275	1.32329	-0.4451	1.76839
19.12	6.74406	1.32435	-0.445342	1.76969
19.13	6.75167	1.32528	-0.445539	1.77082
19.14	6.75568	1.32636	-0.445703	1.77206
19.15	6.75079	1.32741	-0.445878	1.77329
19.16	6.7509	1.32823	-0.446053	1.77428
19.17	6.75739	1.32927	-0.446222	1.77549
19.18	6.76633	1.33045	-0.446426	1.77687
19.19	6.77752	1.33132	-0.446647	1.77797
19.2	6.78184	1.33224	-0.446825	1.77906
19.21	6.77817	1.33338	-0.447003	1.78038
19.22	6.78077	1.33435	-0.447223	1.78158
19.23	6.78964	1.33522	-0.447413	1.78264
19.24	6.79547	1.33633	-0.447561	1.78389
19.25	6.79871	1.33741	-0.447752	1.78516
19.26	6.80264	1.33826	-0.447981	1.78624
19.27	6.80897	1.33925	-0.448197	1.78744
19.28	6.8138	1.34035	-0.448424	1.78877
19.29	6.81323	1.3413	-0.448701	1.79
19.3	6.81372	1.34224	-0.449016	1.79126
19.31	6.81813	1.34326	-0.449389	1.79265
19.32	6.82431	1.34411	-0.449824	1.79393
19.33	6.83146	1.34504	-0.450278	1.79532
19.34	6.83438	1.34614	-0.450797	1.79694
19.35	6.8367	1.34712	-0.45139	1.79851
19.36	6.84178	1.34812	-0.451974	1.80009
19.37	6.84561	1.34918	-0.452488	1.80166
19.38	6.85171	1.3501	-0.452903	1.80301
19.39	6.85578	1.35115	-0.45323	1.80438
19.4	6.85407	1.35225	-0.45349	1.80574
19.41	6.85698	1.35317	-0.453721	1.80689
19.42	6.8654	1.3541	-0.453958	1.80806
19.43	6.87214	1.35517	-0.454186	1.80935
19.44	6.87819	1.35621	-0.454379	1.81059
19.45	6.88706	1.35719	-0.45458	1.81177
19.46	6.8898	1.35816	-0.454815	1.81297
19.47	6.88613	1.35907	-0.455031	1.8141
19.48	6.88975	1.36	-0.455235	1.81524
19.49	6.89943	1.36116	-0.455454	1.81662
19.5	6.90793	1.36228	-0.455678	1.81796
19.51	6.91188	1.36328	-0.455908	1.81918
19.52	6.91389	1.36441	-0.456193	1.8206
19.53	6.9202	1.36539	-0.456526	1.82192
19.54	6.92593	1.36614	-0.456854	1.823
19.55	6.92747	1.3672	-0.457188	1.82439
19.56	6.9339	1.36833	-0.457525	1.82585
19.57	6.94495	1.36908	-0.45783	1.82691
19.58	6.95654	1.37007	-0.458144	1.82822
19.59	6.96466	1.37133	-0.458507	1.82984
19.6	6.96681	1.37223	-0.458898	1.83113
19.61	6.97063	1.37316	-0.459341	1.8325
19.62	6.97899	1.37424	-0.45983	1.83407
19.63	6.98367	1.37505	-0.460288	1.83534
19.64	6.9815	1.37602	-0.460724	1.83674
19.65	6.98069	1.37723	-0.461207	1.83844
19.66	6.98641	1.37822	-0.461693	1.83991
19.67	6.99051	1.37914	-0.462123	1.84127
19.68	6.99282	1.38026	-0.462541	1.8428
19.69	6.9978	1.38123	-0.46295	1.84418
19.7	7.00153	1.38207	-0.46332	1.84539
19.71	7.00653	1.38312	-0.4637	1.84682
19.72	7.01259	1.38414	-0.464112	1.84825
19.73	7.01803	1.38508	-0.464528	1.84961
19.74	7.0238	1.38621	-0.464943	1.85115
19.75	7.02856	1.38726	-0.465348	1.85261
19.76	7.03036	1.38815	-0.465747	1.85389
19.77	7.03207	1.38916	-0.466121	1.85528
19.78	7.03853	1.39029	-0.46644	1.85673
19.79	7.04663	1.39125	-0.466723	1.85797
19.8	7.05224	1.39219	-0.466993	1.85918
19.81	7.05464	1.3932	-0.46724	1.86044
19.82	7.05501	1.39426	-0.467441	1.8617
19.83	7.05912	1.39542	-0.467624	1.86304
19.84	7.06705	1.39633	-0.467826	1.86415
19.85	7.0688	1.39707	-0.468029	1.8651
19.86	7.06788	1.39825	-0.468219	1.86647
19.87	7.07579	1.39945	-0.46843	1.86788
19.88	7.08015	1.40033	-0.468655	1.86899
19.89	7.07861	1.4013	-0.46886	1.87016
19.9	7.08424	1.40238	-0.469109	1.87149
19.91	7.08826	1.40331	-0.469405	1.87272
19.92	7.08506	1.40427	-0.469655	1.87393
19.93	7.08761	1.40543	-0.46989	1.87532
19.94	7.09863	1.40637	-0.470171	1.87654
19.95	7.10535	1.40724	-0.470452	1.8777
19.96	7.10356	1.40833	-0.47074	1.87907
19.97	7.10406	1.40928	-0.471055	1.88033
19.98	7.10991	1.41018	-0.471339	1.88152
[truncated: 10,982 more rows]

## Sheet: M-2-28-3
Time [s]	Load [kN]	LVDT 1 [mm]	LVDT 2 [mm]	Displacement [mm]
0	0	0	0	0
0.01	0	0	0	0
0.02	-8.5e-05	2e-06	1e-06	1e-06
0.03	-0.001445	6e-05	4e-06	5.6e-05
0.04	-0.003213	0.000236	1e-05	0.000226
0.05	-0.00132	0.000264	5e-06	0.000259
0.06	-0.000345	0.000115	-1.8e-05	0.000133
0.07	0.001447	3.1e-05	-2.5e-05	5.6e-05
0.08	0.005112	3.4e-05	0	3.4e-05
0.09	0.001743	0.0001	1e-05	9e-05
0.1	-0.004424	0.000121	-5e-06	0.000126
0.11	-0.0044	4.6e-05	9e-06	3.7e-05
0.12	-0.00622	0.000183	4e-06	0.000179
0.13	-0.012062	0.000292	-2.1e-05	0.000313
0.14	-0.008386	0.000221	-1e-06	0.000222
0.15	-0.001054	0.000279	1.6e-05	0.000263
0.16	8e-05	0.000392	1.2e-05	0.00038
0.17	-0.001779	0.00043	1e-05	0.00042
0.18	-0.000122	0.000381	2e-06	0.000379
0.19	0.007463	0.000376	0	0.000376
0.2	0.011635	0.000435	9e-06	0.000426
0.21	0.005491	0.000411	1.9e-05	0.000392
0.22	-0.002118	0.000464	7e-06	0.000457
0.23	-0.001543	0.000531	-5e-06	0.000536
0.24	-0.001878	0.000426	5e-06	0.000421
0.25	-0.007535	0.00029	0	0.00029
0.26	-0.005411	0.000366	-2e-06	0.000368
0.27	0.004973	0.000531	1.6e-05	0.000515
0.28	0.005611	0.000535	7e-06	0.000528
0.29	-0.000825	0.000383	-1e-06	0.000384
0.3	-0.002839	0.000335	2.3e-05	0.000312
0.31	-0.006199	0.00034	1.9e-05	0.000321
0.32	-0.013437	0.000332	-1.5e-05	0.000347
0.33	-0.009438	0.000467	-1e-06	0.000468
0.34	0.000264	0.000565	2e-05	0.000545
0.35	-0.007912	0.000534	0	0.000534
0.36	-0.013939	0.000448	-7e-06	0.000455
0.37	-0.002795	0.000415	3e-06	0.000412
0.38	0.000456	0.000395	-4e-06	0.000399
0.39	-0.005233	0.000313	7e-06	0.000306
0.4	-0.003491	0.000254	2.2e-05	0.000232
0.41	-0.000236	0.000245	1e-05	0.000235
0.42	-0.007645	0.000142	-4e-06	0.000146
0.43	-0.012132	0.00013	-7e-06	0.000137
0.44	0.000246	0.00014	-5e-06	0.000145
0.45	0.009828	-6e-05	-1.2e-05	-4.8e-05
0.46	0.002462	-7.5e-05	-1.7e-05	-5.8e-05
0.47	-0.0061	9.1e-05	-9e-06	0.0001
0.48	-0.001749	-7.1e-05	-2e-06	-6.9e-05
0.49	0.003114	-8.3e-05	1e-06	-8.4e-05
0.5	0.000595	0.000175	-6e-06	0.000181
0.51	-0.000766	0.000113	-6e-06	0.000119
0.52	0.000675	-0.000136	1.3e-05	-0.000149
0.53	0.00024	-6e-05	3.2e-05	-9.2e-05
0.54	-0.002531	0.00011	1.7e-05	9.3e-05
0.55	-0.001815	0.0001	-2e-06	0.000102
0.56	0.005176	6.4e-05	1.4e-05	5e-05
0.57	0.008716	-3.8e-05	2.3e-05	-6.1e-05
0.58	0.00666	-7.4e-05	7e-06	-8.1e-05
0.59	0.008067	9.1e-05	5e-06	8.6e-05
0.6	0.00525	4.7e-05	8e-06	3.9e-05
0.61	-0.002158	-5.4e-05	-1e-06	-5.3e-05
0.62	-0.00462	0.00016	1e-06	0.000159
0.63	-0.006201	0.000109	1.9e-05	9e-05
0.64	-0.008989	-0.000141	1.2e-05	-0.000153
0.65	-0.009677	4e-06	-2.1e-05	2.5e-05
0.66	-0.009226	0.000135	-1.4e-05	0.000149
0.67	-0.006212	-2.8e-05	2e-06	-3e-05
0.68	-0.00413	-3.5e-05	-9e-06	-2.6e-05
0.69	-0.008562	3.6e-05	-2e-06	3.8e-05
0.7	-0.011539	-2.9e-05	3e-06	-3.2e-05
0.71	-0.008881	-5.5e-05	0	-5.5e-05
0.72	-0.006141	-3.1e-05	8e-06	-3.9e-05
0.73	-0.006856	9.3e-05	-8e-06	0.000101
0.74	-0.009626	0.000129	-1.9e-05	0.000148
0.75	-0.009502	1e-06	8e-06	-7e-06
0.76	-0.008822	0.000119	5e-06	0.000114
0.77	-0.011493	0.000202	-1.2e-05	0.000214
0.78	-0.013294	-0.00016	1e-05	-0.00017
0.79	-0.01315	-0.000333	4e-06	-0.000337
0.8	-0.009898	7.4e-05	-1.6e-05	9e-05
0.81	-0.001885	0.000373	-2e-06	0.000375
0.82	-0.003082	2.2e-05	2e-06	2e-05
0.83	-0.009506	-8.4e-05	-1e-05	-7.4e-05
0.84	-0.004608	0.000199	3e-06	0.000196
0.85	0.001835	3.2e-05	4e-06	2.8e-05
0.86	0.000812	-5.4e-05	-1.1e-05	-4.3e-05
0.87	-0.001575	0.000154	2e-06	0.000152
0.88	-0.005422	1.9e-05	1.1e-05	8e-06
0.89	-0.006563	-4.3e-05	0	-4.3e-05
0.9	-0.003678	-1e-06	-4e-06	3e-06
0.91	-0.002487	-6.5e-05	-1.5e-05	-5e-05
0.92	-0.004856	7.1e-05	-1.9e-05	9e-05
0.93	-0.006087	0.000168	-1.3e-05	0.000181
0.94	-0.009542	7.3e-05	-1e-05	8.3e-05
0.95	-0.013764	-3e-06	-4e-06	1e-06
0.96	-0.009896	-2.1e-05	-1.1e-05	-1e-05
0.97	-0.005437	5.9e-05	-2.4e-05	8.3e-05
0.98	-0.005641	3.9e-05	-2.2e-05	6.1e-05
0.99	-0.004197	-2.8e-05	-9e-06	-1.9e-05
1	-0.004686	3.2e-05	-5e-06	3.7e-05
1.01	-0.003844	4.1e-05	-1e-05	5.1e-05
1.02	0.002926	3.8e-05	-1.2e-05	5e-05
1.03	0.00166	-8.6e-05	-1.2e-05	-7.4e-05
1.04	-0.004665	-0.000226	-1.2e-05	-0.000214
1.05	-0.003539	-2.7e-05	-1.5e-05	-1.2e-05
1.06	0.001731	2.2e-05	-5e-06	2.7e-05
1.07	0.003683	-0.000122	-1.2e-05	-0.00011
1.08	0.002886	-8e-05	-2.2e-05	-5.8e-05
1.09	0.004705	1.2e-05	1.2e-05	1.77636e-15
1.1	0.01147	-5.8e-05	6e-06	-6.4e-05
1.11	0.01359	-0.000162	-2.3e-05	-0.000139
1.12	0.003122	-3.6e-05	-8e-06	-2.8e-05
1.13	-0.002349	-3.9e-05	-7e-06	-3.2e-05
1.14	0.003101	-0.000147	-2.2e-05	-0.000125
1.15	0.001014	-0.000113	-1.7e-05	-9.6e-05
1.16	-0.005527	-0.000101	-1.2e-05	-8.9e-05
1.17	-0.004408	-0.000114	-7e-06	-0.000107
1.18	0.000375	-0.000111	-1e-05	-0.000101
1.19	0.005139	-5.6e-05	-2.9e-05	-2.7e-05
1.2	0.005661	-0.000104	-2.6e-05	-7.8e-05
1.21	0.00059	-0.00015	0	-0.00015
1.22	-0.001015	2.8e-05	-6e-06	3.4e-05
1.23	-0.000723	-8.7e-05	-1.5e-05	-7.2e-05
1.24	1.8e-05	-0.000169	4e-06	-0.000173
1.25	0.001301	3.2e-05	2e-06	3e-05
1.26	0.001004	2.7e-05	-2.2e-05	4.9e-05
1.27	0.002323	-1.1e-05	-2.2e-05	1.1e-05
1.28	0.00316	-7.8e-05	7e-06	-8.5e-05
1.29	0.001852	-0.000162	7e-06	-0.000169
1.3	0.002186	-5.1e-05	-9e-06	-4.2e-05
1.31	0.004179	-5.2e-05	-2e-06	-5e-05
1.32	0.003432	-0.000168	-9e-06	-0.000159
1.33	0.000138	-7e-05	-1.6e-05	-5.4e-05
1.34	-0.000452	8e-05	-1.3e-05	9.3e-05
1.35	-0.001457	-2.9e-05	-1.1e-05	-1.8e-05
1.36	-0.002926	-9.8e-05	-8e-06	-9e-05
1.37	0.001484	-3.9e-05	-1.4e-05	-2.5e-05
1.38	0.003008	-4.5e-05	-1.3e-05	-3.2e-05
1.39	-0.004216	6.9e-05	-1e-05	7.9e-05
1.4	-0.002446	6.2e-05	-1.8e-05	8e-05
1.41	0.004782	4e-06	-2e-05	2.4e-05
1.42	0.000984	-1.8e-05	-2e-06	-1.6e-05
1.43	-0.002738	-0.000117	7e-06	-0.000124
1.44	-0.001289	-1.1e-05	-1.8e-05	7e-06
1.45	0.002234	1e-05	-2.2e-05	3.2e-05
1.46	0.005529	-1.4e-05	-1e-05	-4e-06
1.47	-0.000761	3e-05	-1.5e-05	4.5e-05
1.48	-0.008301	-8e-05	4e-06	-8.4e-05
1.49	-0.00519	1.7e-05	1e-05	7e-06
1.5	-0.00159	3.5e-05	-2.2e-05	5.7e-05
1.51	-0.006651	-5.2e-05	-1.9e-05	-3.3e-05
1.52	-0.012969	0.000128	-1.1e-05	0.000139
1.53	-0.013431	-4.3e-05	-3.5e-05	-8e-06
1.54	-0.011521	-0.000249	-1.2e-05	-0.000237
1.55	-0.010375	0.000134	1.2e-05	0.000122
1.56	-0.010023	0.000259	-2.3e-05	0.000282
1.57	-0.013338	-5.7e-05	-2.9e-05	-2.8e-05
1.58	-0.01374	1e-06	-1.1e-05	1.2e-05
1.59	-0.005971	0.000107	-8e-06	0.000115
1.6	-0.003208	-3.8e-05	-6e-06	-3.2e-05
1.61	-0.009566	7.8e-05	-1.3e-05	9.1e-05
1.62	-0.011831	0.000162	-2.1e-05	0.000183
1.63	-0.010418	-3.9e-05	-1.9e-05	-2e-05
1.64	-0.01154	-1.2e-05	-2.2e-05	1e-05
1.65	-0.012696	0.000222	-2.1e-05	0.000243
1.66	-0.014415	0.000125	-1.3e-05	0.000138
1.67	-0.019226	-7.4e-05	-4e-06	-7e-05
1.68	-0.018097	3.2e-05	-1.3e-05	4.5e-05
1.69	-0.009031	-8e-06	-3e-05	2.2e-05
1.7	-0.004016	-6.5e-05	-1.3e-05	-5.2e-05
1.71	-0.009471	6.4e-05	1e-06	6.3e-05
1.72	-0.015617	-1.8e-05	-2.5e-05	7e-06
1.73	-0.010204	-8.8e-05	-3.3e-05	-5.5e-05
1.74	-0.005876	8e-06	-7e-06	1.5e-05
1.75	-0.011153	0.000138	-1.6e-05	0.000154
1.76	-0.01033	6.8e-05	-2.9e-05	9.7e-05
1.77	-0.008861	-8.9e-05	1e-06	-9e-05
1.78	-0.016872	-1e-05	-1.1e-05	1e-06
1.79	-0.019282	0.0001	-4.9e-05	0.000149
1.8	-0.015139	9e-05	-2.7e-05	0.000117
1.81	-0.016283	-2.3e-05	-1.4e-05	-9e-06
1.82	-0.015815	-4.8e-05	-4.5e-05	-3e-06
1.83	-0.011035	4.3e-05	-3.9e-05	8.2e-05
1.84	-0.008972	9.2e-05	-1.3e-05	0.000105
1.85	-0.007827	8.5e-05	-2.8e-05	0.000113
1.86	-0.011633	5e-06	-4.5e-05	5e-05
1.87	-0.017607	-4.8e-05	-4.1e-05	-7e-06
1.88	-0.015709	2.5e-05	-5.3e-05	7.8e-05
1.89	-0.01338	7.3e-05	-5.1e-05	0.000124
1.9	-0.018781	3.7e-05	-2.1e-05	5.8e-05
1.91	-0.020742	7e-06	-1.7e-05	2.4e-05
1.92	-0.019048	-4.9e-05	-1.2e-05	-3.7e-05
1.93	-0.021361	3.4e-05	0	3.4e-05
1.94	-0.0193	0.000135	-1.1e-05	0.000146
1.95	-0.012226	-7e-05	-2.3e-05	-4.7e-05
1.96	-0.009803	-2.4e-05	-1.5e-05	-9e-06
1.97	-0.01119	-2e-06	-1.2e-05	1e-05
1.98	-0.007754	-0.000147	-2.9e-05	-0.000118
1.99	-0.005915	0.000108	-3.1e-05	0.000139
2	-0.006344	0.000117	-1.4e-05	0.000131
2.01	-0.004343	-8.3e-05	-4e-06	-7.9e-05
2.02	-0.005238	4e-05	-6e-06	4.6e-05
2.03	-0.005915	1.7e-05	-2.5e-05	4.2e-05
2.04	-0.002021	-6.9e-05	-2.2e-05	-4.7e-05
2.05	-0.001869	4.8e-05	-1.6e-05	6.4e-05
2.06	-0.005661	7.5e-05	-5.1e-05	0.000126
2.07	-0.007717	-7e-05	-6.3e-05	-7e-06
2.08	-0.010439	2.6e-05	-3.6e-05	6.2e-05
2.09	-0.010607	0.000128	-2.7e-05	0.000155
2.1	-0.006757	2.8e-05	-2.8e-05	5.6e-05
2.11	-0.006429	0.0001	-2.2e-05	0.000122
2.12	-0.011133	3.9e-05	-2.3e-05	6.2e-05
2.13	-0.017225	-8.4e-05	-2.6e-05	-5.8e-05
2.14	-0.023675	7.4e-05	-2.4e-05	9.8e-05
2.15	-0.020969	0.00013	-2.9e-05	0.000159
2.16	-0.009106	2.7e-05	-2.5e-05	5.2e-05
2.17	-0.005047	-1.1e-05	-2e-05	9e-06
2.18	-0.009187	7e-05	-1.9e-05	8.9e-05
2.19	-0.010683	9.4e-05	-1.1e-05	0.000105
2.2	-0.008438	5.3e-05	-2.4e-05	7.7e-05
2.21	-0.006824	8.5e-05	-4.8e-05	0.000133
2.22	-0.007673	7e-06	-4.8e-05	5.5e-05
2.23	-0.012079	-3.8e-05	-3.6e-05	-2e-06
2.24	-0.011951	4e-05	-3.6e-05	7.6e-05
2.25	-0.003829	8.6e-05	-4.8e-05	0.000134
2.26	-0.001999	7.6e-05	-4.1e-05	0.000117
2.27	-0.003978	0.000122	-1e-05	0.000132
2.28	-0.000933	0.000127	-1.5e-05	0.000142
2.29	0.000794	1.3e-05	-3.5e-05	4.8e-05
2.3	-0.001245	5.2e-05	-2e-05	7.2e-05
2.31	-0.003521	9.4e-05	-1.7e-05	0.000111
2.32	-0.008358	3.7e-05	-4.4e-05	8.1e-05
2.33	-0.009833	0.000124	-4.5e-05	0.000169
2.34	-0.006215	-3.5e-05	-3e-05	-5e-06
2.35	-0.00755	-0.000132	-2.9e-05	-0.000103
2.36	-0.013783	0.00031	-2.8e-05	0.000338
2.37	-0.015141	0.000276	-4.1e-05	0.000317
2.38	-0.011103	-0.000159	-5e-05	-0.000109
2.39	-0.010545	3.6e-05	-3.1e-05	6.7e-05
2.4	-0.014299	0.000386	-2.7e-05	0.000413
2.41	-0.016216	5e-05	-4.6e-05	9.6e-05
2.42	-0.01643	-0.000107	-4e-05	-6.7e-05
2.43	-0.021189	0.000239	-1.6e-05	0.000255
2.44	-0.02654	0.000156	-2e-05	0.000176
2.45	-0.02184	2e-06	-4.1e-05	4.3e-05
2.46	-0.011787	0.000116	-3e-05	0.000146
2.47	-0.011314	0.000136	-1.7e-05	0.000153
2.48	-0.016723	0.000113	-4.2e-05	0.000155
2.49	-0.020126	0.000144	-5.8e-05	0.000202
2.5	-0.017531	0.000144	-4.4e-05	0.000188
2.51	-0.009475	0.00011	-4.5e-05	0.000155
2.52	-0.007385	1.6e-05	-3.7e-05	5.3e-05
2.53	-0.008843	7.6e-05	-5e-06	8.1e-05
2.54	-0.007417	5.2e-05	-1.9e-05	7.1e-05
2.55	-0.012292	-2.7e-05	-5.1e-05	2.4e-05
2.56	-0.016903	0.000102	-4.2e-05	0.000144
2.57	-0.010441	0.000218	-2.5e-05	0.000243
2.58	-0.009305	5.7e-05	-4e-05	9.7e-05
2.59	-0.013838	-1e-05	-5.2e-05	4.2e-05
2.6	-0.012419	0.000261	-3e-05	0.000291
2.61	-0.015003	0.000139	-1.6e-05	0.000155
2.62	-0.016572	-0.000147	-2.7e-05	-0.00012
2.63	-0.006882	0.000101	-2.8e-05	0.000129
2.64	-0.004796	0.000181	-2e-05	0.000201
2.65	-0.014923	-4.6e-05	-3.4e-05	-1.2e-05
2.66	-0.01896	2e-05	-4.7e-05	6.7e-05
2.67	-0.014571	0.000154	-3.8e-05	0.000192
2.68	-0.012658	1.1e-05	-3.4e-05	4.5e-05
2.69	-0.015502	-2.6e-05	-3e-05	4e-06
2.7	-0.016296	0.000153	-1.9e-05	0.000172
2.71	-0.012589	0.000112	-2.7e-05	0.000139
2.72	-0.009806	2.7e-05	-3.6e-05	6.3e-05
2.73	-0.008515	0.000142	-2.7e-05	0.000169
2.74	-0.009867	5.9e-05	-3.6e-05	9.5e-05
2.75	-0.016684	5.5e-05	-5.2e-05	0.000107
2.76	-0.016831	0.000218	-4.8e-05	0.000266
2.77	-0.012302	2e-05	-4.3e-05	6.3e-05
2.78	-0.014485	-8.3e-05	-3.9e-05	-4.4e-05
2.79	-0.019533	0.000212	-2e-05	0.000232
2.8	-0.025713	8.6e-05	-1.7e-05	0.000103
2.81	-0.026362	-2.1e-05	-3.5e-05	1.4e-05
2.82	-0.020186	0.000274	-4.1e-05	0.000315
2.83	-0.018033	3.6e-05	-4.1e-05	7.7e-05
2.84	-0.017674	-0.000196	-5.1e-05	-0.000145
2.85	-0.016954	0.000194	-5e-05	0.000244
2.86	-0.015066	0.000237	-2.8e-05	0.000265
2.87	-0.008967	-4.7e-05	-2.9e-05	-1.8e-05
2.88	-0.00793	-5.2e-05	-4.7e-05	-5e-06
2.89	-0.013921	0.000154	-4.4e-05	0.000198
2.9	-0.014545	0.000148	-3.9e-05	0.000187
2.91	-0.015656	-0.000175	-5.9e-05	-0.000116
2.92	-0.022849	2e-06	-6.3e-05	6.5e-05
2.93	-0.025347	0.000232	-3.7e-05	0.000269
2.94	-0.021899	1.4e-05	-3.9e-05	5.3e-05
2.95	-0.017295	-5e-06	-5.1e-05	4.6e-05
2.96	-0.016651	0.000105	-4.7e-05	0.000152
2.97	-0.015848	0.000106	-5.3e-05	0.000159
2.98	-0.009628	-2.3e-05	-4.8e-05	2.5e-05
2.99	-0.005486	4.6e-05	-4.1e-05	8.7e-05
3	-0.008061	0.000168	-4.6e-05	0.000214
3.01	-0.012734	2.8e-05	-3.2e-05	6e-05
3.02	-0.015978	0	-2.4e-05	2.4e-05
3.03	-0.015957	8.7e-05	-4.2e-05	0.000129
3.04	-0.017828	0.000167	-4.9e-05	0.000216
3.05	-0.021352	0.000157	-4e-05	0.000197
3.06	-0.02191	-5.7e-05	-5.7e-05	1.77636e-15
3.07	-0.021592	-8.3e-05	-7.4e-05	-9e-06
3.08	-0.018311	-6e-06	-5.4e-05	4.8e-05
3.09	-0.012135	6.9e-05	-4.6e-05	0.000115
3.1	-0.007481	0.000131	-5.4e-05	0.000185
3.11	-0.008325	1.2e-05	-2.4e-05	3.6e-05
3.12	-0.017626	-7.8e-05	-3e-06	-7.5e-05
3.13	-0.022097	-1.5e-05	-3.8e-05	2.3e-05
3.14	-0.017132	6.3e-05	-7.6e-05	0.000139
3.15	-0.013438	5.6e-05	-6.4e-05	0.00012
3.16	-0.011043	2.7e-05	-3.8e-05	6.5e-05
3.17	-0.007901	-5.2e-05	-4.1e-05	-1.1e-05
3.18	-0.010407	-1.3e-05	-3.8e-05	2.5e-05
3.19	-0.019948	0.00012	-2.1e-05	0.000141
3.2	-0.023969	-1.8e-05	-4e-05	2.2e-05
3.21	-0.01333	-8.9e-05	-4.7e-05	-4.2e-05
3.22	-0.004383	5e-05	-1.6e-05	6.6e-05
3.23	-0.014279	0.00012	-1.8e-05	0.000138
3.24	-0.022671	6.6e-05	-4.3e-05	0.000109
3.25	-0.015738	-3.6e-05	-4.9e-05	1.3e-05
3.26	-0.013395	2.6e-05	-5.4e-05	8e-05
3.27	-0.016047	0.000112	-5.6e-05	0.000168
3.28	-0.012628	1.5e-05	-4.5e-05	6e-05
3.29	-0.009332	3.3e-05	-3.5e-05	6.8e-05
3.3	-0.01057	1.2e-05	-3.6e-05	4.8e-05
3.31	-0.014021	-6e-06	-4.1e-05	3.5e-05
3.32	-0.017465	0.00021	-4.9e-05	0.000259
3.33	-0.020785	0.00012	-5.3e-05	0.000173
3.34	-0.017501	-0.000115	-4.4e-05	-7.1e-05
3.35	-0.011343	9.2e-05	-4e-05	0.000132
3.36	-0.011998	0.000151	-5.7e-05	0.000208
3.37	-0.011395	-6.4e-05	-6.8e-05	4e-06
3.38	-0.007631	5.1e-05	-4.1e-05	9.2e-05
3.39	-0.009139	0.000132	-2.1e-05	0.000153
3.4	-0.013941	-7.4e-05	-5.5e-05	-1.9e-05
3.41	-0.016127	-3.3e-05	-7.1e-05	3.8e-05
3.42	-0.014551	5.4e-05	-4.5e-05	9.9e-05
3.43	-0.011834	-5e-05	-5e-05	1.77636e-15
3.44	-0.010439	4.7e-05	-7.5e-05	0.000122
3.45	-0.016434	0.0002	-7.3e-05	0.000273
3.46	-0.019809	6.3e-05	-5.5e-05	0.000118
3.47	-0.013587	-6.3e-05	-6.1e-05	-2e-06
3.48	-0.011978	5.6e-05	-6.2e-05	0.000118
3.49	-0.013986	1.8e-05	-3.7e-05	5.5e-05
3.5	-0.010819	5.5e-05	-4.3e-05	9.8e-05
3.51	-0.012753	0.000308	-7.4e-05	0.000382
3.52	-0.018932	0.000117	-6.9e-05	0.000186
3.53	-0.01776	-0.000156	-4.9e-05	-0.000107
3.54	-0.013944	1.8e-05	-6e-05	7.8e-05
3.55	-0.016865	0.000109	-6.2e-05	0.000171
3.56	-0.018924	7.4e-05	-3.7e-05	0.000111
3.57	-0.014887	0.000221	-3.8e-05	0.000259
3.58	-0.017541	4.4e-05	-5.1e-05	9.5e-05
3.59	-0.02147	-9e-05	-4.6e-05	-4.4e-05
3.6	-0.014553	0.000232	-4.8e-05	0.00028
3.61	-0.010034	0.000174	-6e-05	0.000234
3.62	-0.011247	-7.1e-05	-6.8e-05	-3e-06
3.63	-0.010737	8.3e-05	-7e-05	0.000153
3.64	-0.008877	0.000116	-6.4e-05	0.00018
3.65	-0.008395	5.7e-05	-5.6e-05	0.000113
3.66	-0.010591	0.000152	-4.7e-05	0.000199
3.67	-0.011041	7.5e-05	-5e-05	0.000125
3.68	-0.012704	-5.1e-05	-5.8e-05	7e-06
3.69	-0.014068	8.5e-05	-6e-05	0.000145
3.7	-0.013061	0.000137	-5.7e-05	0.000194
3.71	-0.014199	6.8e-05	-4.8e-05	0.000116
3.72	-0.017602	-7e-06	-4.5e-05	3.8e-05
3.73	-0.018436	9.7e-05	-5.4e-05	0.000151
3.74	-0.016142	0.000222	-5.6e-05	0.000278
3.75	-0.01464	-0.000109	-5.4e-05	-5.5e-05
3.76	-0.011961	-0.000197	-6.1e-05	-0.000136
3.77	-0.012877	0.000147	-5.7e-05	0.000204
3.78	-0.016817	0.000155	-5.5e-05	0.00021
3.79	-0.011874	-1.7e-05	-6.5e-05	4.8e-05
3.8	-0.005531	1.7e-05	-6.8e-05	8.5e-05
3.81	-0.007458	1.4e-05	-5.9e-05	7.3e-05
3.82	-0.012275	1e-06	-5.9e-05	6e-05
3.83	-0.016409	0.000182	-5.6e-05	0.000238
3.84	-0.016789	5.7e-05	-5e-05	0.000107
3.85	-0.01436	-9.6e-05	-5.8e-05	-3.8e-05
3.86	-0.011349	0.0002	-5.3e-05	0.000253
3.87	-0.01046	0.000146	-5e-05	0.000196
3.88	-0.016549	-9.8e-05	-6.1e-05	-3.7e-05
3.89	-0.021342	5.8e-05	-6.1e-05	0.000119
3.9	-0.017679	0.000117	-5.8e-05	0.000175
3.91	-0.015796	-1.2e-05	-6.9e-05	5.7e-05
3.92	-0.015253	3.4e-05	-5.9e-05	9.3e-05
3.93	-0.011562	9.9e-05	-4.9e-05	0.000148
3.94	-0.013935	-1e-06	-6.7e-05	6.6e-05
3.95	-0.018862	4.5e-05	-8e-05	0.000125
3.96	-0.018141	0.000125	-7.7e-05	0.000202
3.97	-0.017154	5.8e-05	-7.6e-05	0.000134
3.98	-0.020846	1e-06	-6e-05	6.1e-05
3.99	-0.021581	-5e-06	-2.9e-05	2.4e-05
4	-0.016996	0.000187	-4e-05	0.000227
4.01	-0.013872	9.9e-05	-6.5e-05	0.000164
4.02	-0.011618	-0.000207	-4.9e-05	-0.000158
4.03	-0.014912	7.2e-05	-5.1e-05	0.000123
4.04	-0.018632	0.000315	-7.5e-05	0.00039
4.05	-0.014832	5.9e-05	-6.1e-05	0.00012
4.06	-0.015913	-0.000111	-3.7e-05	-7.4e-05
4.07	-0.022336	4e-05	-4.8e-05	8.8e-05
4.08	-0.023614	0.000192	-7.4e-05	0.000266
4.09	-0.023034	6e-06	-8.1e-05	8.7e-05
4.1	-0.022611	-0.00015	-7.6e-05	-7.4e-05
4.11	-0.020991	8.5e-05	-7.2e-05	0.000157
4.12	-0.02099	0.000281	-6.7e-05	0.000348
4.13	-0.018842	9.4e-05	-7.6e-05	0.00017
4.14	-0.017797	7.5e-05	-8e-05	0.000155
4.15	-0.02121	0.000196	-5.9e-05	0.000255
4.16	-0.022972	-8.5e-05	-5.5e-05	-3e-05
4.17	-0.023135	-0.000133	-6.1e-05	-7.2e-05
4.18	-0.021815	-0.000117	-5.9e-05	-5.8e-05
4.19	-0.016222	-0.000235	-7.4e-05	-0.000161
4.2	-0.015112	3.4e-05	-9.1e-05	0.000125
4.21	-0.020433	0.000145	-8.5e-05	0.00023
4.22	-0.022605	2.3e-05	-7.2e-05	9.5e-05
4.23	-0.021031	5.8e-05	-7.1e-05	0.000129
4.24	-0.019913	6.8e-05	-8.6e-05	0.000154
4.25	-0.016116	7.8e-05	-8.5e-05	0.000163
4.26	-0.012255	8.2e-05	-7.6e-05	0.000158
4.27	-0.018408	1.9e-05	-7.5e-05	9.4e-05
4.28	-0.023613	-9e-06	-7.7e-05	6.8e-05
4.29	-0.016037	-9.7e-05	-7.8e-05	-1.9e-05
4.3	-0.00978	5.2e-05	-6.5e-05	0.000117
4.31	-0.013392	8.4e-05	-6.1e-05	0.000145
4.32	-0.015439	-0.000187	-8.6e-05	-0.000101
4.33	-0.012319	8.3e-05	-9.8e-05	0.000181
4.34	-0.010791	0.000324	-6.3e-05	0.000387
4.35	-0.014624	-6e-05	-4.5e-05	-1.5e-05
4.36	-0.01474	-0.000162	-6.6e-05	-9.6e-05
4.37	-0.011161	0.000134	-7e-05	0.000204
4.38	-0.013666	0.000133	-6.9e-05	0.000202
4.39	-0.017156	3.2e-05	-7.8e-05	0.00011
4.4	-0.015343	8.2e-05	-7.3e-05	0.000155
4.41	-0.015223	7e-06	-7.2e-05	7.9e-05
4.42	-0.014808	-2.2e-05	-8.1e-05	5.9e-05
4.43	-0.011442	5.7e-05	-6.6e-05	0.000123
4.44	-0.01166	8.4e-05	-5.7e-05	0.000141
4.45	-0.014975	7e-05	-8.1e-05	0.000151
4.46	-0.015719	-5e-06	-9e-05	8.5e-05
4.47	-0.017537	1.8e-05	-7.4e-05	9.2e-05
4.48	-0.019091	0.000142	-8.5e-05	0.000227
4.49	-0.014696	0.000117	-0.000102	0.000219
4.5	-0.013609	-5.9e-05	-7.8e-05	1.9e-05
4.51	-0.017972	-2e-05	-5.4e-05	3.4e-05
4.52	-0.013957	0.000147	-6e-05	0.000207
4.53	-0.009503	6e-06	-6.3e-05	6.9e-05
4.54	-0.013556	-5.8e-05	-6.9e-05	1.1e-05
4.55	-0.014566	0.00015	-7e-05	0.00022
4.56	-0.014564	0.0001	-7.4e-05	0.000174
4.57	-0.013718	-9.1e-05	-8.9e-05	-2e-06
4.58	-0.008545	3.4e-05	-7.9e-05	0.000113
4.59	-0.011217	7.7e-05	-6.4e-05	0.000141
4.6	-0.015765	3e-06	-6.4e-05	6.7e-05
4.61	-0.01286	0.000212	-6.3e-05	0.000275
4.62	-0.015499	0.000142	-6.3e-05	0.000205
4.63	-0.020288	-0.00011	-6.8e-05	-4.2e-05
4.64	-0.015489	-3.8e-05	-7.4e-05	3.6e-05
4.65	-0.012926	4e-05	-8.1e-05	0.000121
4.66	-0.018063	4.6e-05	-7.7e-05	0.000123
4.67	-0.017828	5.8e-05	-7.9e-05	0.000137
4.68	-0.011001	4.7e-05	-8.6e-05	0.000133
4.69	-0.008617	4.1e-05	-7.8e-05	0.000119
4.7	-0.017203	0.000115	-8.6e-05	0.000201
4.71	-0.024281	0.000174	-8.6e-05	0.00026
4.72	-0.019258	-8e-06	-5.1e-05	4.3e-05
4.73	-0.015614	-4.5e-05	-5.8e-05	1.3e-05
4.74	-0.017585	0.000215	-0.000101	0.000316
4.75	-0.017326	0.000121	-9.2e-05	0.000213
4.76	-0.013982	-8.7e-05	-7.5e-05	-1.2e-05
4.77	-0.013034	4.4e-05	-8.6e-05	0.00013
4.78	-0.014206	0.000162	-8.3e-05	0.000245
4.79	-0.012067	0.000128	-6.9e-05	0.000197
4.8	-0.010736	4.5e-05	-5.6e-05	0.000101
4.81	-0.01403	-2.8e-05	-6e-05	3.2e-05
4.82	-0.014091	1.4e-05	-9.7e-05	0.000111
4.83	-0.009184	0.000162	-0.000103	0.000265
4.84	-0.010166	0.000112	-7.8e-05	0.00019
4.85	-0.015039	-1.3e-05	-8e-05	6.7e-05
4.86	-0.016292	0.000187	-8.1e-05	0.000268
4.87	-0.017366	0.000193	-6.8e-05	0.000261
4.88	-0.017491	7e-05	-7.7e-05	0.000147
4.89	-0.014315	9.2e-05	-9.3e-05	0.000185
4.9	-0.015968	-7e-06	-7.9e-05	7.2e-05
4.91	-0.019801	2.6e-05	-7.3e-05	9.9e-05
4.92	-0.018211	0.000123	-9.2e-05	0.000215
4.93	-0.018017	6.1e-05	-8.6e-05	0.000147
4.94	-0.017554	-6.5e-05	-7.4e-05	9e-06
4.95	-0.015237	-2.3e-05	-9.1e-05	6.8e-05
4.96	-0.016105	0.00018	-9.1e-05	0.000271
4.97	-0.018405	0.000129	-7.6e-05	0.000205
4.98	-0.019071	-1.4e-05	-8.7e-05	7.3e-05
4.99	-0.01573	7.5e-05	-9e-05	0.000165
5	-0.014631	-7.8e-05	-7.3e-05	-5e-06
5.01	-0.017419	-0.000116	-6.5e-05	-5.1e-05
5.02	-0.016332	0.000215	-7.7e-05	0.000292
5.03	-0.015722	0.000106	-9.3e-05	0.000199
5.04	-0.019561	-8.3e-05	-9.6e-05	1.3e-05
5.05	-0.021994	0.000231	-0.000102	0.000333
5.06	-0.016871	0.000234	-0.000103	0.000337
5.07	-0.01169	-7.1e-05	-8.5e-05	1.4e-05
5.08	-0.016186	4e-05	-8.9e-05	0.000129
5.09	-0.021505	0.000103	-0.000107	0.00021
5.1	-0.0211	-5.1e-05	-8.5e-05	3.4e-05
5.11	-0.018802	6e-06	-6.4e-05	7e-05
5.12	-0.021878	0.000112	-8.8e-05	0.0002
5.13	-0.027102	7.6e-05	-8.5e-05	0.000161
5.14	-0.026441	1.5e-05	-4.9e-05	6.4e-05
5.15	-0.02412	1e-05	-5.7e-05	6.7e-05
5.16	-0.023821	3.2e-05	-9e-05	0.000122
5.17	-0.025181	8.7e-05	-0.000104	0.000191
5.18	-0.025148	0.000138	-0.000101	0.000239
5.19	-0.021882	-8.6e-05	-7.1e-05	-1.5e-05
5.2	-0.025279	-7.6e-05	-5.6e-05	-2e-05
5.21	-0.02768	0.000297	-8.6e-05	0.000383
5.22	-0.017998	0.000231	-0.000101	0.000332
5.23	-0.012188	-2e-05	-8.7e-05	6.7e-05
5.24	-0.020685	5.5e-05	-8.8e-05	0.000143
5.25	-0.025863	0.000182	-9.3e-05	0.000275
5.26	-0.023579	5.5e-05	-0.000105	0.00016
5.27	-0.02641	-1.8e-05	-0.00011	9.2e-05
5.28	-0.027583	0.000187	-8.7e-05	0.000274
5.29	-0.024043	0.000167	-7.9e-05	0.000246
5.3	-0.025186	-1.9e-05	-8.4e-05	6.5e-05
5.31	-0.029473	3.7e-05	-8.7e-05	0.000124
5.32	-0.034828	9e-05	-9.2e-05	0.000182
5.33	-0.037428	0.000145	-8.1e-05	0.000226
5.34	-0.031376	0.00014	-8.6e-05	0.000226
5.35	-0.028388	5.8e-05	-0.000102	0.00016
5.36	-0.031788	9.2e-05	-8.7e-05	0.000179
5.37	-0.032633	0.000127	-8.5e-05	0.000212
5.38	-0.029616	0.000108	-9.9e-05	0.000207
5.39	-0.025923	0.000118	-8.8e-05	0.000206
5.4	-0.026432	5.2e-05	-8.8e-05	0.00014
5.41	-0.029801	-6.3e-05	-9.1e-05	2.8e-05
5.42	-0.032728	0.000179	-8.6e-05	0.000265
5.43	-0.036354	0.000227	-9.4e-05	0.000321
5.44	-0.037931	-0.000196	-9.2e-05	-0.000104
5.45	-0.030554	-5e-05	-7.8e-05	2.8e-05
5.46	-0.023432	0.000299	-7.9e-05	0.000378
5.47	-0.027095	0.000116	-8.3e-05	0.000199
5.48	-0.030337	-2.9e-05	-8e-05	5.1e-05
5.49	-0.028853	-5.4e-05	-8.2e-05	2.8e-05
5.5	-0.02959	2e-06	-9.2e-05	9.4e-05
5.51	-0.029167	0.000121	-9.9e-05	0.00022
5.52	-0.024618	0.0001	-0.000101	0.000201
5.53	-0.023672	1.9e-05	-9.6e-05	0.000115
5.54	-0.029156	-7e-06	-8.2e-05	7.5e-05
5.55	-0.027111	7.5e-05	-8.2e-05	0.000157
5.56	-0.014111	0.000105	-8.3e-05	0.000188
5.57	-0.015405	-2e-06	-8.5e-05	8.3e-05
5.58	-0.029311	5.2e-05	-8.6e-05	0.000138
5.59	-0.027857	0.000174	-7.6e-05	0.00025
5.6	-0.020016	-5.3e-05	-8.4e-05	3.1e-05
5.61	-0.019757	-0.000143	-0.000106	-3.7e-05
5.62	-0.019775	0.000118	-9.4e-05	0.000212
5.63	-0.021763	-2e-05	-7.7e-05	5.7e-05
5.64	-0.02427	-3.6e-05	-8.3e-05	4.7e-05
5.65	-0.024868	0.000162	-9e-05	0.000252
5.66	-0.030668	-1.7e-05	-0.000109	9.2e-05
5.67	-0.035177	8.8e-05	-0.000123	0.000211
5.68	-0.029465	0.000228	-9e-05	0.000318
5.69	-0.022448	-8.5e-05	-7e-05	-1.5e-05
5.7	-0.021077	-2.8e-05	-9.5e-05	6.7e-05
5.71	-0.022074	0.000101	-0.000113	0.000214
5.72	-0.025309	-1e-06	-0.000101	0.0001
5.73	-0.027402	0.000122	-9.7e-05	0.000219
5.74	-0.027024	0.000186	-0.000118	0.000304
5.75	-0.026794	4.1e-05	-0.000116	0.000157
5.76	-0.025456	-1.5e-05	-0.000103	8.8e-05
5.77	-0.024171	8.7e-05	-0.000101	0.000188
5.78	-0.024821	8.7e-05	-0.000104	0.000191
5.79	-0.027528	-6.3e-05	-0.000111	4.8e-05
5.8	-0.028812	-3.4e-05	-0.000102	6.8e-05
5.81	-0.026079	0.000142	-8.9e-05	0.000231
5.82	-0.022675	0.000188	-9e-05	0.000278
5.83	-0.023405	-7e-06	-9.3e-05	8.6e-05
5.84	-0.026164	-0.000217	-9.8e-05	-0.000119
5.85	-0.02672	0.000116	-9.7e-05	0.000213
5.86	-0.026038	0.000356	-9.4e-05	0.00045
5.87	-0.02304	-0.000117	-0.0001	-1.7e-05
5.88	-0.022038	-0.00022	-9.8e-05	-0.000122
5.89	-0.025245	0.00024	-0.000101	0.000341
5.9	-0.025623	0.000219	-0.000117	0.000336
5.91	-0.025155	-0.000153	-0.000105	-4.8e-05
5.92	-0.026513	3.9e-05	-8.2e-05	0.000121
5.93	-0.024509	0.000326	-9.6e-05	0.000422
5.94	-0.023936	6.9e-05	-0.000116	0.000185
5.95	-0.028419	-0.000115	-0.0001	-1.5e-05
5.96	-0.028038	6.4e-05	-8e-05	0.000144
5.97	-0.024207	5.3e-05	-9.9e-05	0.000152
5.98	-0.025421	-1.9e-05	-0.000126	0.000107
5.99	-0.025369	9.6e-05	-0.00011	0.000206
6	-0.022284	5.6e-05	-9.9e-05	0.000155
6.01	-0.026364	4.3e-05	-0.000107	0.00015
6.02	-0.027485	7.5e-05	-9.6e-05	0.000171
6.03	-0.021149	-3e-06	-9.1e-05	8.8e-05
6.04	-0.023581	6e-06	-8.5e-05	9.1e-05
6.05	-0.029251	7.4e-05	-8.8e-05	0.000162
6.06	-0.027287	8.8e-05	-0.000108	0.000196
6.07	-0.026986	4.9e-05	-9.9e-05	0.000148
6.08	-0.028783	8e-05	-0.000102	0.000182
6.09	-0.025187	8.3e-05	-0.00013	0.000213
6.1	-0.025397	7e-06	-0.000113	0.00012
6.11	-0.025738	7.5e-05	-9.4e-05	0.000169
6.12	-0.022008	0.000186	-9.7e-05	0.000283
6.13	-0.028348	4.4e-05	-8.7e-05	0.000131
6.14	-0.032168	7.5e-05	-7.6e-05	0.000151
6.15	-0.026721	0.000147	-8.4e-05	0.000231
6.16	-0.025352	-3.5e-05	-0.000102	6.7e-05
6.17	-0.021491	3.1e-05	-0.000107	0.000138
6.18	-0.019792	0.000243	-0.000104	0.000347
6.19	-0.025816	0.000221	-0.000113	0.000334
6.2	-0.023188	0.000641	-0.000117	0.000758
6.21	-0.019428	0.001698	-0.000107	0.001805
6.22	-0.02572	0.002463	-9.5e-05	0.002558
6.23	-0.029196	0.002989	-0.000117	0.003106
6.24	-0.021713	0.003521	-0.000171	0.003692
6.25	-0.013202	0.003769	-0.000215	0.003984
6.26	-0.013288	0.004072	-0.000374	0.004446
6.27	-0.012814	0.004685	-0.000728	0.005413
6.28	-0.00471	0.005204	-0.001145	0.006349
6.29	0.002496	0.005675	-0.001616	0.007291
6.3	0.005113	0.006341	-0.002168	0.008509
6.31	-0.000383	0.007156	-0.002753	0.009909
6.32	-0.003575	0.008042	-0.003397	0.011439
6.33	0.010374	0.008786	-0.004104	0.01289
6.34	0.022025	0.009587	-0.004817	0.014404
6.35	0.02166	0.010719	-0.005546	0.016265
6.36	0.022268	0.01171	-0.006286	0.017996
6.37	0.028205	0.012537	-0.007002	0.019539
6.38	0.034368	0.013547	-0.007774	0.021321
6.39	0.038866	0.014608	-0.008624	0.023232
6.4	0.043334	0.015615	-0.00947	0.025085
6.41	0.04827	0.016667	-0.010243	0.02691
6.42	0.057143	0.017622	-0.010912	0.028534
6.43	0.065064	0.018555	-0.011539	0.030094
6.44	0.065602	0.01963	-0.012268	0.031898
6.45	0.070034	0.020686	-0.013128	0.033814
6.46	0.077358	0.021688	-0.01392	0.035608
6.47	0.076874	0.02272	-0.014631	0.037351
6.48	0.076073	0.023702	-0.01538	0.039082
6.49	0.084926	0.024739	-0.016152	0.040891
6.5	0.095616	0.025928	-0.016938	0.042866
6.51	0.097067	0.026987	-0.017719	0.044706
6.52	0.093966	0.027893	-0.018451	0.046344
6.53	0.093367	0.028773	-0.019175	0.047948
6.54	0.095801	0.029797	-0.01994	0.049737
6.55	0.099949	0.030941	-0.020726	0.051667
6.56	0.104986	0.031972	-0.021512	0.053484
6.57	0.111048	0.032981	-0.022314	0.055295
6.58	0.116996	0.034042	-0.023096	0.057138
6.59	0.124406	0.035058	-0.023829	0.058887
6.6	0.129143	0.03603	-0.024584	0.060614
6.61	0.125696	0.036992	-0.025364	0.062356
6.62	0.123616	0.037949	-0.026147	0.064096
6.63	0.129011	0.038923	-0.026938	0.065861
6.64	0.135341	0.039942	-0.027684	0.067626
6.65	0.142435	0.040877	-0.028415	0.069292
6.66	0.149579	0.041864	-0.029194	0.071058
6.67	0.152985	0.043161	-0.030002	0.073163
6.68	0.155752	0.044313	-0.030787	0.0751
6.69	0.158552	0.045177	-0.031562	0.076739
6.7	0.156541	0.046132	-0.032329	0.078461
6.71	0.153363	0.047198	-0.033092	0.08029
6.72	0.159323	0.04832	-0.033928	0.082248
6.73	0.165057	0.049319	-0.034769	0.084088
6.74	0.166448	0.050322	-0.035507	0.085829
6.75	0.177847	0.051398	-0.036237	0.087635
6.76	0.191512	0.052387	-0.037051	0.089438
6.77	0.191068	0.053398	-0.037876	0.091274
6.78	0.187096	0.054542	-0.038659	0.093201
6.79	0.191325	0.055607	-0.039421	0.095028
6.8	0.194388	0.056518	-0.04023	0.096748
6.81	0.194388	0.057545	-0.041099	0.098644
6.82	0.19881	0.058741	-0.041925	0.100666
6.83	0.202769	0.059797	-0.04268	0.102477
6.84	0.200245	0.060775	-0.043437	0.104212
6.85	0.198431	0.061798	-0.044252	0.10605
6.86	0.202366	0.062804	-0.045117	0.107921
6.87	0.207011	0.063816	-0.045926	0.109742
6.88	0.209749	0.064887	-0.046701	0.111588
6.89	0.213622	0.065973	-0.047495	0.113468
6.9	0.222999	0.0669	-0.048224	0.115124
6.91	0.229132	0.067907	-0.048982	0.116889
6.92	0.227644	0.069151	-0.049867	0.119018
6.93	0.231829	0.070135	-0.050727	0.120862
6.94	0.235475	0.070924	-0.051512	0.122436
6.95	0.233528	0.071987	-0.052339	0.124326
6.96	0.238205	0.073093	-0.053197	0.12629
6.97	0.239861	0.074038	-0.054033	0.128071
6.98	0.235184	0.075064	-0.054868	0.129932
6.99	0.236003	0.076114	-0.055673	0.131787
7	0.243407	0.077042	-0.056419	0.133461
7.01	0.250829	0.078095	-0.057178	0.135273
7.02	0.249135	0.079158	-0.057987	0.137145
7.03	0.244074	0.080043	-0.058833	0.138876
7.04	0.248149	0.08114	-0.059709	0.140849
7.05	0.255657	0.082242	-0.060583	0.142825
7.06	0.25714	0.0831	-0.061394	0.144494
7.07	0.260357	0.08417	-0.062185	0.146355
7.08	0.269656	0.085205	-0.063044	0.148249
7.09	0.274621	0.086063	-0.063921	0.149984
7.1	0.276247	0.087168	-0.06474	0.151908
7.11	0.277778	0.088305	-0.065591	0.153896
7.12	0.276425	0.089222	-0.066478	0.1557
7.13	0.27799	0.090277	-0.067326	0.157603
7.14	0.282563	0.091409	-0.068221	0.15963
7.15	0.280839	0.092241	-0.069107	0.161348
7.16	0.279035	0.093263	-0.069911	0.163174
7.17	0.285879	0.094554	-0.070738	0.165292
7.18	0.296814	0.095496	-0.071627	0.167123
7.19	0.299089	0.096325	-0.072533	0.168858
7.2	0.297407	0.097481	-0.073402	0.170883
7.21	0.300333	0.098536	-0.07422	0.172756
7.22	0.302077	0.099312	-0.075036	0.174348
7.23	0.306063	0.100386	-0.075873	0.176259
7.24	0.312002	0.101528	-0.076734	0.178262
7.25	0.314679	0.102431	-0.077643	0.180074
7.26	0.319868	0.103509	-0.078545	0.182054
7.27	0.31916	0.10462	-0.079387	0.184007
7.28	0.312962	0.10556	-0.08022	0.18578
7.29	0.316878	0.106571	-0.081125	0.187696
7.3	0.328908	0.107616	-0.082102	0.189718
7.31	0.338798	0.108567	-0.08301	0.191577
7.32	0.342751	0.109528	-0.083849	0.193377
7.33	0.339989	0.110544	-0.084697	0.195241
7.34	0.340544	0.111491	-0.085515	0.197006
7.35	0.345657	0.112596	-0.086368	0.198964
7.36	0.343003	0.11368	-0.087281	0.200961
7.37	0.339718	0.114566	-0.088154	0.20272
7.38	0.344863	0.115665	-0.089005	0.20467
7.39	0.350011	0.11677	-0.089851	0.206621
7.4	0.351802	0.117704	-0.090712	0.208416
7.41	0.357646	0.118733	-0.09164	0.210373
7.42	0.36502	0.119803	-0.09259	0.212393
7.43	0.364926	0.120761	-0.093479	0.21424
7.44	0.365639	0.121705	-0.094311	0.216016
7.45	0.374859	0.122802	-0.095123	0.217925
7.46	0.379894	0.123789	-0.095946	0.219735
7.47	0.374837	0.124646	-0.096809	0.221455
7.48	0.374111	0.125735	-0.097708	0.223443
7.49	0.376351	0.126834	-0.098593	0.225427
7.5	0.377806	0.127882	-0.099456	0.227338
7.51	0.38565	0.129034	-0.100335	0.229369
7.52	0.388592	0.129982	-0.101218	0.2312
7.53	0.387313	0.130847	-0.102098	0.232945
7.54	0.392577	0.131957	-0.103	0.234957
7.55	0.393128	0.133095	-0.103917	0.237012
7.56	0.38879	0.134007	-0.104804	0.238811
7.57	0.395761	0.13496	-0.105656	0.240616
7.58	0.405621	0.135987	-0.106521	0.242508
7.59	0.405518	0.13692	-0.107379	0.244299
7.6	0.405232	0.138017	-0.108208	0.246225
7.61	0.409975	0.139111	-0.109064	0.248175
7.62	0.411219	0.140019	-0.109999	0.250018
7.63	0.410935	0.141091	-0.110938	0.252029
7.64	0.417735	0.142221	-0.111818	0.254039
7.65	0.423779	0.143075	-0.112715	0.25579
7.66	0.420381	0.144061	-0.11361	0.257671
7.67	0.417995	0.145332	-0.114468	0.2598
7.68	0.422445	0.146286	-0.115354	0.26164
7.69	0.428162	0.147157	-0.116281	0.263438
7.7	0.435435	0.148243	-0.117219	0.265462
7.71	0.441125	0.149212	-0.118145	0.267357
7.72	0.440864	0.150287	-0.119023	0.26931
7.73	0.444098	0.151396	-0.119853	0.271249
7.74	0.451986	0.152207	-0.120663	0.27287
7.75	0.454865	0.153094	-0.121484	0.274578
7.76	0.455384	0.154309	-0.122319	0.276628
7.77	0.45975	0.155434	-0.12314	0.278574
7.78	0.463301	0.156326	-0.123973	0.280299
7.79	0.464527	0.157344	-0.124871	0.282215
7.8	0.465618	0.158357	-0.125815	0.284172
7.81	0.466174	0.159248	-0.126762	0.28601
7.82	0.466648	0.160334	-0.127651	0.287985
7.83	0.469303	0.161476	-0.128499	0.289975
7.84	0.47008	0.162403	-0.12936	0.291763
7.85	0.470234	0.163366	-0.130203	0.293569
7.86	0.473721	0.164441	-0.130996	0.295437
7.87	0.476112	0.165383	-0.131802	0.297185
7.88	0.478388	0.166366	-0.132644	0.29901
7.89	0.483137	0.167468	-0.13346	0.300928
7.9	0.488376	0.168385	-0.134316	0.302701
7.91	0.491931	0.169361	-0.135197	0.304558
7.92	0.495924	0.170534	-0.136054	0.306588
7.93	0.497289	0.171525	-0.136954	0.308479
7.94	0.494307	0.172528	-0.137858	0.310386
7.95	0.497276	0.173665	-0.138712	0.312377
7.96	0.504302	0.174617	-0.139537	0.314154
7.97	0.506742	0.175587	-0.140378	0.315965
7.98	0.506098	0.176804	-0.141253	0.318057
7.99	0.506362	0.177842	-0.142101	0.319943
8	0.5084	0.178619	-0.142903	0.321522
8.01	0.509767	0.179604	-0.143693	0.323297
8.02	0.512468	0.180685	-0.14447	0.325155
8.03	0.521499	0.181538	-0.145233	0.326771
8.04	0.528994	0.182592	-0.146	0.328592
8.05	0.527659	0.183842	-0.146791	0.330633
8.06	0.526045	0.1848	-0.147603	0.332403
8.07	0.532766	0.185787	-0.148439	0.334226
8.08	0.537907	0.18685	-0.149311	0.336161
8.09	0.53499	0.187769	-0.150167	0.337936
8.1	0.535463	0.188804	-0.150989	0.339793
8.11	0.54246	0.189804	-0.151789	0.341593
8.12	0.543751	0.190597	-0.152602	0.343199
8.13	0.542109	0.191594	-0.153436	0.34503
8.14	0.544913	0.192847	-0.154264	0.347111
8.15	0.546859	0.193804	-0.155104	0.348908
8.16	0.5544	0.194668	-0.155907	0.350575
8.17	0.5629	0.195806	-0.156668	0.352474
8.18	0.561995	0.196841	-0.157502	0.354343
8.19	0.562389	0.19777	-0.158382	0.356152
8.2	0.564626	0.198878	-0.159223	0.358101
8.21	0.567522	0.199835	-0.160025	0.35986
8.22	0.576007	0.200791	-0.160858	0.361649
8.23	0.580157	0.201909	-0.161701	0.36361
8.24	0.577696	0.202837	-0.162482	0.365319
8.25	0.577937	0.203743	-0.163293	0.367036
8.26	0.584915	0.204911	-0.164156	0.369067
8.27	0.595148	0.205976	-0.164963	0.370939
8.28	0.597532	0.206875	-0.165826	0.372701
8.29	0.593176	0.207961	-0.166769	0.37473
8.3	0.598587	0.209014	-0.1676	0.376614
8.31	0.607229	0.209871	-0.168368	0.378239
8.32	0.603101	0.210941	-0.169197	0.380138
8.33	0.602322	0.212021	-0.170043	0.382064
8.34	0.610485	0.212891	-0.17089	0.383781
8.35	0.610087	0.214	-0.171737	0.385737
8.36	0.603075	0.215188	-0.172562	0.38775
8.37	0.60085	0.216047	-0.173387	0.389434
8.38	0.609604	0.216991	-0.174181	0.391172
8.39	0.622713	0.218128	-0.174917	0.393045
8.4	0.628631	0.219081	-0.175655	0.394736
8.41	0.630088	0.220042	-0.176448	0.39649
8.42	0.634958	0.221121	-0.177265	0.398386
8.43	0.643917	0.222111	-0.178076	0.400187
8.44	0.645183	0.223098	-0.17889	0.401988
8.45	0.638328	0.224194	-0.179671	0.403865
8.46	0.637723	0.225211	-0.18043	0.405641
8.47	0.644023	0.226204	-0.181236	0.40744
8.48	0.650941	0.227362	-0.182063	0.409425
8.49	0.659057	0.228283	-0.182824	0.411107
8.5	0.668366	0.229082	-0.183596	0.412678
8.51	0.671968	0.230236	-0.184426	0.414662
8.52	0.670297	0.231274	-0.185205	0.416479
8.53	0.668834	0.232158	-0.185972	0.41813
8.54	0.669766	0.233332	-0.186775	0.420107
8.55	0.677106	0.234348	-0.18755	0.421898
8.56	0.685313	0.235143	-0.188322	0.423465
8.57	0.684723	0.236206	-0.189112	0.425318
8.58	0.684106	0.23726	-0.189908	0.427168
8.59	0.691369	0.238181	-0.190685	0.428866
8.6	0.697474	0.239314	-0.191449	0.430763
8.61	0.696791	0.240418	-0.192201	0.432619
8.62	0.696017	0.241267	-0.192939	0.434206
8.63	0.700696	0.242257	-0.193693	0.43595
8.64	0.703481	0.243371	-0.194457	0.437828
8.65	0.700912	0.244315	-0.195213	0.439528
8.66	0.703644	0.245338	-0.195977	0.441315
8.67	0.712435	0.246459	-0.196746	0.443205
8.68	0.716613	0.247396	-0.197524	0.44492
8.69	0.720071	0.248383	-0.198296	0.446679
8.7	0.728852	0.249505	-0.199026	0.448531
8.71	0.734655	0.250345	-0.199773	0.450118
8.72	0.735769	0.251209	-0.200622	0.451831
8.73	0.740779	0.252491	-0.201481	0.453972
8.74	0.745229	0.25357	-0.202244	0.455814
8.75	0.743579	0.254327	-0.202956	0.457283
8.76	0.744584	0.255341	-0.203692	0.459033
8.77	0.751309	0.256528	-0.204453	0.460981
8.78	0.757484	0.257428	-0.205183	0.462611
8.79	0.7542	0.258275	-0.205894	0.464169
8.8	0.748451	0.259292	-0.206646	0.465938
8.81	0.754008	0.260387	-0.207452	0.467839
8.82	0.764497	0.2614	-0.208226	0.469626
8.83	0.769847	0.262332	-0.208927	0.471259
8.84	0.775229	0.263376	-0.209632	0.473008
8.85	0.776524	0.264421	-0.210378	0.474799
8.86	0.772174	0.265407	-0.211141	0.476548
8.87	0.774709	0.266418	-0.211903	0.478321
8.88	0.780582	0.267401	-0.21262	0.480021
8.89	0.785744	0.268408	-0.21331	0.481718
8.9	0.792972	0.269414	-0.214059	0.483473
8.91	0.797261	0.270355	-0.214839	0.485194
8.92	0.798576	0.271413	-0.215593	0.487006
8.93	0.801068	0.272551	-0.216348	0.488899
8.94	0.80555	0.273507	-0.217093	0.4906
8.95	0.811621	0.2744	-0.217832	0.492232
8.96	0.81338	0.275532	-0.218572	0.494104
8.97	0.81374	0.276607	-0.219251	0.495858
8.98	0.820406	0.277385	-0.219938	0.497323
8.99	0.828054	0.278485	-0.220671	0.499156
9	0.828837	0.279799	-0.221342	0.501141
9.01	0.826233	0.280688	-0.221969	0.502657
9.02	0.831517	0.281566	-0.222628	0.504194
9.03	0.839418	0.282598	-0.223303	0.505901
9.04	0.841367	0.283535	-0.223989	0.507524
9.05	0.845938	0.284582	-0.224598	0.50918
9.06	0.853211	0.28574	-0.225083	0.510823
9.07	0.852619	0.286651	-0.225598	0.512249
9.08	0.854836	0.28752	-0.226189	0.513709
9.09	0.861508	0.288675	-0.226792	0.515467
9.1	0.861519	0.289731	-0.227359	0.51709
9.11	0.861747	0.290672	-0.227874	0.518546
9.12	0.866695	0.291748	-0.228438	0.520186
9.13	0.874403	0.292739	-0.229083	0.521822
9.14	0.879535	0.293672	-0.229698	0.52337
9.15	0.875736	0.2947	-0.230237	0.524937
9.16	0.874389	0.29579	-0.230758	0.526548
9.17	0.882042	0.296794	-0.231258	0.528052
9.18	0.888605	0.297809	-0.231773	0.529582
9.19	0.891684	0.298833	-0.232327	0.53116
9.2	0.890222	0.299679	-0.232819	0.532498
9.21	0.88867	0.300696	-0.233196	0.533892
9.22	0.889907	0.301899	-0.233493	0.535392
9.23	0.894015	0.302994	-0.233787	0.536781
9.24	0.899238	0.303962	-0.234135	0.538097
9.25	0.896989	0.304908	-0.234495	0.539403
9.26	0.895896	0.305982	-0.234814	0.540796
9.27	0.899091	0.306882	-0.235084	0.541966
9.28	0.898556	0.307712	-0.235359	0.543071
9.29	0.90125	0.308899	-0.235661	0.54456
9.3	0.906893	0.309967	-0.235963	0.54593
9.31	0.906838	0.310788	-0.236273	0.547061
9.32	0.903363	0.311863	-0.236589	0.548452
9.33	0.904215	0.313044	-0.236853	0.549897
9.34	0.908112	0.313965	-0.237097	0.551062
9.35	0.90675	0.314903	-0.237404	0.552307
9.36	0.908122	0.315964	-0.237755	0.553719
9.37	0.916829	0.316939	-0.238084	0.555023
9.38	0.920992	0.317966	-0.238391	0.556357
9.39	0.922272	0.319001	-0.238678	0.557679
9.4	0.924457	0.3199	-0.238944	0.558844
9.41	0.923632	0.320869	-0.239214	0.560083
9.42	0.925537	0.321909	-0.239499	0.561408
9.43	0.931755	0.322804	-0.239779	0.562583
9.44	0.936734	0.323767	-0.240034	0.563801
9.45	0.93784	0.324915	-0.240271	0.565186
9.46	0.938213	0.325907	-0.240501	0.566408
9.47	0.940261	0.326805	-0.240724	0.567529
9.48	0.938895	0.327834	-0.240984	0.568818
9.49	0.939887	0.328833	-0.241289	0.570122
9.5	0.944197	0.329829	-0.241546	0.571375
9.51	0.944886	0.330953	-0.241742	0.572695
9.52	0.947752	0.331904	-0.241972	0.573876
9.53	0.95298	0.332771	-0.24224	0.575011
9.54	0.951228	0.333868	-0.242475	0.576343
9.55	0.945557	0.335025	-0.24271	0.577735
9.56	0.946461	0.335977	-0.242984	0.578961
9.57	0.953694	0.336959	-0.243266	0.580225
9.58	0.961898	0.33803	-0.243557	0.581587
9.59	0.964881	0.339022	-0.243851	0.582873
9.6	0.962437	0.340158	-0.244124	0.584282
9.61	0.961183	0.341276	-0.244388	0.585664
9.62	0.964217	0.342175	-0.244623	0.586798
9.63	0.966805	0.343117	-0.244856	0.587973
9.64	0.967184	0.344138	-0.245143	0.589281
9.65	0.967349	0.345144	-0.245392	0.590536
9.66	0.971419	0.346232	-0.245568	0.5918
9.67	0.97913	0.347326	-0.245765	0.593091
9.68	0.9801	0.348247	-0.246	0.594247
9.69	0.975678	0.349296	-0.24628	0.595576
9.7	0.974043	0.350455	-0.246595	0.59705
9.71	0.974274	0.351341	-0.246848	0.598189
9.72	0.985028	0.352288	-0.247057	0.599345
9.73	0.992063	0.353453	-0.247296	0.600749
9.74	0.981551	0.354432	-0.247566	0.601998
9.75	0.979574	0.355397	-0.247837	0.603234
9.76	0.98686	0.356474	-0.248051	0.604525
9.77	0.989447	0.357395	-0.248195	0.60559
9.78	0.990577	0.358296	-0.248352	0.606648
9.79	0.990039	0.359395	-0.248536	0.607931
9.8	0.992158	0.360449	-0.248679	0.609128
9.81	0.995938	0.361305	-0.24883	0.610135
9.82	0.995474	0.362297	-0.249033	0.61133
9.83	0.996522	0.363332	-0.249237	0.612569
9.84	0.998569	0.364198	-0.249434	0.613632
9.85	0.996959	0.365231	-0.249669	0.6149
9.86	1.00084	0.366381	-0.249929	0.61631
9.87	1.00798	0.367293	-0.250164	0.617457
9.88	1.01006	0.368263	-0.250353	0.618616
9.89	1.0107	0.369409	-0.250538	0.619947
9.9	1.00879	0.370212	-0.250704	0.620916
9.91	1.00568	0.371047	-0.250818	0.621865
9.92	1.00654	0.372368	-0.250945	0.623313
9.93	1.00904	0.373446	-0.25111	0.624556
9.94	1.0126	0.374289	-0.2513	0.625589
9.95	1.0139	0.375344	-0.251478	0.626822
9.96	1.01825	0.376287	-0.251625	0.627912
9.97	1.02296	0.377264	-0.251805	0.629069
9.98	1.01663	0.378416	-0.252015	0.630431
9.99	1.01355	0.379376	-0.252226	0.631602
10	1.02471	0.38028	-0.25246	0.63274
10.01	1.03295	0.38134	-0.252724	0.634064
10.02	1.0311	0.382386	-0.252975	0.635361
10.03	1.0337	0.383313	-0.253139	0.636452
10.04	1.03962	0.384338	-0.253261	0.637599
10.05	1.04067	0.385329	-0.253393	0.638722
10.06	1.04385	0.386273	-0.25354	0.639813
10.07	1.05013	0.387451	-0.253737	0.641188
10.08	1.04712	0.388528	-0.253945	0.642473
10.09	1.03892	0.389324	-0.254115	0.643439
10.1	1.04247	0.390283	-0.254269	0.644552
10.11	1.04255	0.39142	-0.254461	0.645881
10.12	1.03884	0.39244	-0.254706	0.647146
10.13	1.04348	0.393399	-0.254944	0.648343
10.14	1.04825	0.394469	-0.255183	0.649652
10.15	1.05109	0.395382	-0.255422	0.650804
10.16	1.05258	0.396265	-0.255605	0.65187
10.17	1.05585	0.397387	-0.255756	0.653143
10.18	1.05977	0.398405	-0.255905	0.65431
10.19	1.05815	0.399358	-0.256027	0.655385
10.2	1.05477	0.400453	-0.256112	0.656565
10.21	1.05849	0.401394	-0.256207	0.657601
10.22	1.06554	0.402349	-0.256412	0.658761
10.23	1.06847	0.403411	-0.256709	0.66012
10.24	1.0717	0.404312	-0.25694	0.661252
10.25	1.07855	0.405234	-0.257123	0.662357
10.26	1.08393	0.406405	-0.257374	0.663779
10.27	1.082	0.407508	-0.257635	0.665143
10.28	1.07889	0.408418	-0.257825	0.666243
10.29	1.08078	0.4095	-0.258032	0.667532
10.3	1.08343	0.410587	-0.258285	0.668872
10.31	1.08662	0.411495	-0.258481	0.669976
10.32	1.08816	0.412603	-0.258635	0.671238
10.33	1.09055	0.413735	-0.258825	0.67256
10.34	1.09481	0.414584	-0.258993	0.673577
10.35	1.09779	0.415558	-0.25913	0.674688
10.36	1.10221	0.416651	-0.259343	0.675994
10.37	1.10416	0.417569	-0.259624	0.677193
10.38	1.10357	0.418579	-0.259895	0.678474
10.39	1.10631	0.419736	-0.26015	0.679886
10.4	1.10811	0.420654	-0.260401	0.681055
10.41	1.11112	0.421534	-0.260683	0.682217
10.42	1.11604	0.422668	-0.260982	0.68365
10.43	1.11399	0.423582	-0.261301	0.684883
10.44	1.1135	0.424504	-0.261678	0.686182
10.45	1.12198	0.425739	-0.262063	0.687802
10.46	1.12691	0.426698	-0.262428	0.689126
10.47	1.12943	0.427584	-0.262836	0.69042
10.48	1.13857	0.428817	-0.263329	0.692146
10.49	1.14626	0.429826	-0.263836	0.693662
10.5	1.15182	0.430594	-0.264303	0.694897
10.51	1.1602	0.431661	-0.26483	0.696491
10.52	1.16532	0.43267	-0.265381	0.698051
10.53	1.1661	0.433506	-0.265843	0.699349
10.54	1.17211	0.434568	-0.266233	0.700801
10.55	1.17475	0.435616	-0.266602	0.702218
10.56	1.17005	0.436523	-0.267055	0.703578
10.57	1.17711	0.437547	-0.26764	0.705187
10.58	1.19429	0.438523	-0.268234	0.706757
10.59	1.20261	0.439341	-0.268791	0.708132
10.6	1.20243	0.440455	-0.269314	0.709769
10.61	1.20207	0.441596	-0.269755	0.711351
10.62	1.20351	0.442378	-0.270189	0.712567
10.63	1.20609	0.443374	-0.270788	0.714162
10.64	1.20788	0.444632	-0.271978	0.71661
10.65	1.20212	0.445565	-0.274292	0.719857
10.66	1.19893	0.446424	-0.276028	0.722452
10.67	1.20647	0.447543	-0.275561	0.723104
10.68	1.21407	0.448511	-0.275357	0.723868
10.69	1.22052	0.449424	-0.277184	0.726608
10.7	1.22768	0.450618	-0.27822	0.728838
10.71	1.2338	0.451748	-0.277198	0.728946
10.72	1.24089	0.452627	-0.277018	0.729645
10.73	1.2505	0.453627	-0.278143	0.73177
10.74	1.25857	0.454714	-0.278784	0.733498
10.75	1.26624	0.455682	-0.279067	0.734749
10.76	1.27071	0.456704	-0.279889	0.736593
10.77	1.27132	0.457737	-0.28052	0.738257
10.78	1.2777	0.458682	-0.280403	0.739085
10.79	1.28483	0.459731	-0.280765	0.740496
10.8	1.28133	0.46078	-0.282	0.74278
10.81	1.28295	0.461707	-0.282682	0.744389
10.82	1.29893	0.462731	-0.282649	0.74538
10.83	1.30266	0.463695	-0.283061	0.746756
10.84	1.29923	0.464643	-0.283767	0.74841
10.85	1.3117	0.465768	-0.284272	0.75004
10.86	1.32495	0.466759	-0.284854	0.751613
10.87	1.32902	0.467545	-0.285427	0.752972
10.88	1.33241	0.46857	-0.285787	0.754357
10.89	1.33887	0.469834	-0.286231	0.756065
10.9	1.3459	0.470781	-0.2869	0.757681
10.91	1.34956	0.471595	-0.287573	0.759168
10.92	1.35497	0.472762	-0.288136	0.760898
10.93	1.36404	0.473806	-0.288633	0.762439
10.94	1.36878	0.474675	-0.28916	0.763835
10.95	1.37323	0.475759	-0.289784	0.765543
10.96	1.37631	0.476723	-0.290451	0.767174
10.97	1.37512	0.477531	-0.291088	0.768619
10.98	1.38395	0.478641	-0.291646	0.770287
10.99	1.39573	0.479846	-0.292094	0.77194
11	1.40044	0.480741	-0.292591	0.773332
11.01	1.40682	0.481698	-0.293258	0.774956
11.02	1.40949	0.482838	-0.293893	0.776731
11.03	1.40731	0.483803	-0.29437	0.778173
11.04	1.41291	0.484852	-0.29483	0.779682
11.05	1.422	0.485884	-0.295372	0.781256
11.06	1.42807	0.486749	-0.295963	0.782712
11.07	1.43366	0.487858	-0.296529	0.784387
11.08	1.44291	0.488986	-0.297069	0.786055
11.09	1.45465	0.489826	-0.297637	0.787463
11.1	1.45972	0.490752	-0.298191	0.788943
11.11	1.46294	0.491905	-0.298682	0.790587
11.12	1.46933	0.492956	-0.299201	0.792157
11.13	1.47009	0.493884	-0.299794	0.793678
11.14	1.47107	0.494883	-0.300341	0.795224
11.15	1.4774	0.495858	-0.300816	0.796674
11.16	1.48374	0.496859	-0.301336	0.798195
11.17	1.48985	0.497849	-0.301898	0.799747
11.18	1.49322	0.49869	-0.302443	0.801133
11.19	1.49408	0.499694	-0.303011	0.802705
11.2	1.49867	0.500822	-0.30362	0.804442
11.21	1.50515	0.501812	-0.304201	0.806013
11.22	1.51214	0.502787	-0.304741	0.807528
11.23	1.52062	0.503766	-0.305304	0.80907
11.24	1.52637	0.504663	-0.305881	0.810544
11.25	1.53041	0.505608	-0.30644	0.812048
11.26	1.53726	0.506732	-0.307	0.813732
11.27	1.54213	0.507739	-0.307568	0.815307
11.28	1.54346	0.508627	-0.308128	0.816755
11.29	1.54663	0.509726	-0.308689	0.818415
11.3	1.55586	0.510769	-0.309222	0.819991
11.31	1.56692	0.511652	-0.309714	0.821366
11.32	1.57709	0.51274	-0.310253	0.822993
11.33	1.58551	0.51385	-0.31084	0.82469
11.34	1.59226	0.51471	-0.311399	0.826109
11.35	1.60072	0.51574	-0.311906	0.827646
11.36	1.6072	0.51686	-0.312416	0.829276
11.37	1.61063	0.517735	-0.312987	0.830722
11.38	1.61275	0.518689	-0.313575	0.832264
11.39	1.61732	0.519748	-0.314187	0.833935
11.4	1.62811	0.520687	-0.314828	0.835515
11.41	1.63508	0.5218	-0.315464	0.837264
11.42	1.63366	0.523041	-0.316028	0.839069
11.43	1.63903	0.524079	-0.316478	0.840557
11.44	1.65597	0.524981	-0.316953	0.841934
11.45	1.66345	0.525992	-0.317492	0.843484
11.46	1.65927	0.527061	-0.318019	0.84508
11.47	1.66703	0.528054	-0.318509	0.846563
11.48	1.67921	0.529198	-0.318946	0.848144
11.49	1.68021	0.5302	-0.319404	0.849604
11.5	1.6786	0.53094	-0.319985	0.850925
11.51	1.68408	0.531893	-0.320562	0.852455
11.52	1.69259	0.532922	-0.32102	0.853942
11.53	1.69883	0.533904	-0.321544	0.855448
11.54	1.70823	0.535028	-0.322141	0.857169
11.55	1.7154	0.536003	-0.322622	0.858625
11.56	1.71649	0.536791	-0.323071	0.859862
11.57	1.72326	0.537776	-0.323577	0.861353
11.58	1.73163	0.538873	-0.324103	0.862976
11.59	1.73945	0.539858	-0.324607	0.864465
11.6	1.75195	0.540934	-0.325108	0.866042
11.61	1.75798	0.541998	-0.325614	0.867612
11.62	1.75797	0.542874	-0.326095	0.868969
11.63	1.76517	0.543929	-0.326607	0.870536
11.64	1.77329	0.544944	-0.327164	0.872108
11.65	1.77632	0.545736	-0.327708	0.873444
11.66	1.78248	0.546783	-0.328256	0.875039
11.67	1.78803	0.547931	-0.32884	0.876771
11.68	1.79341	0.548842	-0.329415	0.878257
11.69	1.80672	0.549735	-0.329912	0.879647
11.7	1.82023	0.550826	-0.330409	0.881235
11.71	1.82879	0.551874	-0.330913	0.882787
11.72	1.83212	0.552813	-0.331367	0.88418
11.73	1.83035	0.553847	-0.331888	0.885735
11.74	1.8334	0.554814	-0.332475	0.887289
11.75	1.843	0.555813	-0.332988	0.888801
11.76	1.85265	0.556966	-0.333468	0.890434
11.77	1.86132	0.557896	-0.333978	0.891874
11.78	1.86691	0.558797	-0.334509	0.893306
11.79	1.86658	0.559955	-0.335038	0.894993
11.8	1.87174	0.560971	-0.335553	0.896524
11.81	1.88327	0.561793	-0.336065	0.897858
11.82	1.89142	0.562984	-0.336549	0.899533
11.83	1.90038	0.564231	-0.337052	0.901283
11.84	1.91108	0.565002	-0.337633	0.902635
11.85	1.91651	0.565929	-0.338233	0.904162
11.86	1.9257	0.567094	-0.338749	0.905843
11.87	1.93312	0.56802	-0.339232	0.907252
11.88	1.93188	0.569017	-0.339799	0.908816
11.89	1.9392	0.570171	-0.340362	0.910533
11.9	1.95194	0.571049	-0.340832	0.911881
11.91	1.95699	0.571946	-0.341234	0.91318
11.92	1.96072	0.573116	-0.341675	0.914791
11.93	1.96974	0.574107	-0.342204	0.916311
11.94	1.98182	0.574923	-0.34267	0.917593
11.95	1.99311	0.575921	-0.343146	0.919067
11.96	1.99566	0.576951	-0.343721	0.920672
11.97	1.99591	0.577898	-0.344247	0.922145
11.98	2.00304	0.578897	-0.344777	0.923674
11.99	2.01047	0.579872	-0.345398	0.92527
12	2.0173	0.580847	-0.345944	0.926791
12.01	2.0278	0.581945	-0.346441	0.928386
12.02	2.03566	0.583045	-0.346974	0.930019
12.03	2.0407	0.584006	-0.347456	0.931462
12.04	2.04592	0.584981	-0.347874	0.932855
12.05	2.05216	0.585973	-0.348306	0.934279
12.06	2.06206	0.586876	-0.348757	0.935633
12.07	2.07008	0.587893	-0.349223	0.937116
12.08	2.07426	0.588937	-0.34975	0.938687
12.09	2.07918	0.589911	-0.350293	0.940204
12.1	2.08419	0.590986	-0.350791	0.941777
12.11	2.09321	0.592138	-0.351285	0.943423
12.12	2.10563	0.59313	-0.351803	0.944933
12.13	2.1076	0.594055	-0.352379	0.946434
12.14	2.10524	0.595079	-0.35294	0.948019
12.15	2.11425	0.59601	-0.353444	0.949454
12.16	2.1247	0.596942	-0.353944	0.950886
12.17	2.13193	0.598127	-0.354393	0.95252
12.18	2.13759	0.599193	-0.354864	0.954057
12.19	2.13859	0.600119	-0.355396	0.955515
12.2	2.14072	0.601207	-0.355901	0.957108
12.21	2.15012	0.602125	-0.356338	0.958463
12.22	2.16319	0.602964	-0.356749	0.959713
12.23	2.17014	0.604114	-0.357231	0.961345
12.24	2.17165	0.605127	-0.357786	0.962913
12.25	2.1763	0.605963	-0.358342	0.964305
12.26	2.18964	0.607053	-0.358854	0.965907
12.27	2.20059	0.608167	-0.359348	0.967515
12.28	2.19795	0.609069	-0.359822	0.968891
12.29	2.19952	0.610129	-0.360269	0.970398
12.3	2.21355	0.611146	-0.360725	0.971871
12.31	2.22072	0.611871	-0.36118	0.973051
12.32	2.22304	0.612923	-0.361631	0.974554
12.33	2.23116	0.614135	-0.362075	0.97621
12.34	2.23877	0.614942	-0.362538	0.97748
12.35	2.24116	0.615848	-0.363038	0.978886
12.36	2.24481	0.616954	-0.363545	0.980499
12.37	2.2541	0.617851	-0.364072	0.981923
12.38	2.26038	0.618847	-0.364604	0.983451
12.39	2.26493	0.620088	-0.36511	0.985198
12.4	2.27771	0.621096	-0.365577	0.986673
12.41	2.29109	0.621995	-0.36601	0.988005
12.42	2.29751	0.623068	-0.366441	0.989509
12.43	2.30246	0.623971	-0.366939	0.99091
12.44	2.30885	0.624863	-0.367483	0.992346
12.45	2.3162	0.62605	-0.367944	0.993994
12.46	2.3233	0.62714	-0.3684	0.99554
12.47	2.33078	0.628052	-0.368913	0.996965
12.48	2.33721	0.629055	-0.369368	0.998423
12.49	2.33966	0.630073	-0.369856	0.999929
12.5	2.34665	0.63111	-0.370433	1.00154
12.51	2.35868	0.632277	-0.370935	1.00321
12.52	2.36359	0.633248	-0.371378	1.00463
12.53	2.36263	0.633994	-0.371879	1.00587
12.54	2.36474	0.635063	-0.372377	1.00744
12.55	2.37277	0.636253	-0.372832	1.00909
12.56	2.38278	0.637142	-0.373333	1.01048
12.57	2.38877	0.638148	-0.373856	1.012
12.58	2.39181	0.639227	-0.374317	1.01354
12.59	2.40122	0.640114	-0.374764	1.01488
12.6	2.41563	0.641146	-0.37522	1.01637
12.61	2.4238	0.642176	-0.375625	1.0178
12.62	2.42631	0.642991	-0.376085	1.01908
12.63	2.43336	0.643968	-0.376631	1.0206
12.64	2.43985	0.6451	-0.377124	1.02222
12.65	2.44299	0.645999	-0.377581	1.02358
12.66	2.45383	0.646893	-0.378077	1.02497
12.67	2.46754	0.648088	-0.378596	1.02668
12.68	2.46921	0.649155	-0.379118	1.02827
12.69	2.47054	0.650047	-0.379648	1.0297
12.7	2.48048	0.651133	-0.380162	1.0313
12.71	2.48568	0.652145	-0.380648	1.03279
12.72	2.49287	0.653031	-0.38112	1.03415
12.73	2.5062	0.65416	-0.38158	1.03574
12.74	2.51068	0.655241	-0.382026	1.03727
12.75	2.51289	0.656138	-0.382447	1.03859
12.76	2.52309	0.657054	-0.382843	1.0399
12.77	2.53044	0.658034	-0.383282	1.04132
12.78	2.53361	0.659114	-0.383757	1.04287
12.79	2.53965	0.660254	-0.384191	1.04445
12.8	2.54377	0.661217	-0.384637	1.04585
12.81	2.54686	0.662104	-0.385113	1.04722
12.82	2.55382	0.663271	-0.385561	1.04883
12.83	2.55771	0.664379	-0.386031	1.05041
12.84	2.56468	0.665214	-0.386517	1.05173
12.85	2.57895	0.666227	-0.38695	1.05318
12.86	2.59157	0.667199	-0.387385	1.05458
12.87	2.59532	0.667959	-0.387874	1.05583
12.88	2.59448	0.669011	-0.388326	1.05734
12.89	2.60297	0.670235	-0.388724	1.05896
12.9	2.61568	0.671159	-0.389127	1.06029
12.91	2.61977	0.67206	-0.389559	1.06162
12.92	2.62199	0.673182	-0.390056	1.06324
12.93	2.63215	0.674112	-0.39058	1.06469
12.94	2.6417	0.674952	-0.391077	1.06603
12.95	2.64447	0.67609	-0.391603	1.06769
12.96	2.6467	0.677082	-0.392129	1.06921
12.97	2.65318	0.677939	-0.392562	1.0705
12.98	2.66211	0.679059	-0.39299	1.07205
12.99	2.66888	0.680028	-0.393473	1.0735
13	2.67498	0.680912	-0.393949	1.07486
13.01	2.68535	0.682068	-0.394435	1.0765
13.02	2.69463	0.683039	-0.394956	1.078
13.03	2.69762	0.683884	-0.395474	1.07936
13.04	2.70372	0.685034	-0.39595	1.08098
13.05	2.71102	0.686108	-0.396411	1.08252
13.06	2.71203	0.687066	-0.396885	1.08395
13.07	2.71679	0.688227	-0.397343	1.08557
13.08	2.72471	0.689277	-0.397812	1.08709
13.09	2.72886	0.69017	-0.398321	1.08849
13.1	2.73551	0.691268	-0.398844	1.09011
13.11	2.74534	0.692341	-0.399371	1.09171
13.12	2.75447	0.693193	-0.399865	1.09306
13.13	2.76635	0.694204	-0.400316	1.09452
13.14	2.77665	0.695421	-0.400782	1.0962
13.15	2.78244	0.696335	-0.401263	1.0976
13.16	2.78974	0.697201	-0.401769	1.09897
13.17	2.79596	0.698384	-0.40226	1.10064
13.18	2.8018	0.699381	-0.402733	1.10211
13.19	2.80897	0.700367	-0.403258	1.10362
13.2	2.81198	0.701543	-0.403745	1.10529
13.21	2.8159	0.702387	-0.404171	1.10656
13.22	2.82801	0.703193	-0.404622	1.10782
13.23	2.83818	0.704343	-0.405071	1.10941
13.24	2.84426	0.705335	-0.405512	1.11085
13.25	2.85589	0.706151	-0.406002	1.11215
13.26	2.86808	0.707248	-0.406487	1.11374
13.27	2.87224	0.708338	-0.406907	1.11525
13.28	2.87676	0.709113	-0.407327	1.11644
13.29	2.88428	0.710014	-0.407828	1.11784
13.3	2.88899	0.711072	-0.408371	1.11944
13.31	2.89265	0.71205	-0.408901	1.12095
13.32	2.89955	0.713137	-0.409402	1.12254
13.33	2.90462	0.714116	-0.409856	1.12397
13.34	2.90718	0.714949	-0.410314	1.12526
13.35	2.91612	0.716	-0.410835	1.12684
13.36	2.92566	0.717056	-0.411395	1.12845
13.37	2.92864	0.717971	-0.412003	1.12997
13.38	2.93611	0.718987	-0.412573	1.13156
13.39	2.94544	0.719999	-0.413025	1.13302
13.4	2.94881	0.720937	-0.413479	1.13442
13.41	2.95696	0.722027	-0.413969	1.136
13.42	2.9654	0.723049	-0.414455	1.1375
13.43	2.96893	0.72395	-0.414964	1.13891
13.44	2.97538	0.725087	-0.415476	1.14056
13.45	2.98142	0.726197	-0.41597	1.14217
13.46	2.98772	0.727004	-0.416451	1.14346
13.47	2.99774	0.727974	-0.416928	1.1449
13.48	3.00263	0.729258	-0.417431	1.14669
13.49	3.00575	0.730313	-0.417927	1.14824
13.5	3.01509	0.731206	-0.418394	1.1496
13.51	3.02185	0.732416	-0.418849	1.15127
13.52	3.0256	0.733547	-0.419307	1.15285
13.53	3.03394	0.734428	-0.419767	1.1542
13.54	3.04299	0.735455	-0.420153	1.15561
13.55	3.05021	0.736449	-0.420511	1.15696
13.56	3.05978	0.737312	-0.42095	1.15826
13.57	3.06655	0.73841	-0.421432	1.15984
13.58	3.07003	0.739528	-0.421872	1.1614
13.59	3.07593	0.740417	-0.422313	1.16273
13.6	3.08513	0.74141	-0.422763	1.16417
13.61	3.09633	0.742443	-0.423206	1.16565
13.62	3.10359	0.743283	-0.423697	1.16698
13.63	3.10441	0.744269	-0.424204	1.16847
13.64	3.10959	0.745345	-0.424699	1.17004
13.65	3.12032	0.746265	-0.4252	1.17147
13.66	3.12392	0.747333	-0.425634	1.17297
13.67	3.12714	0.748395	-0.425985	1.17438
13.68	3.13835	0.749212	-0.426394	1.17561
13.69	3.14615	0.750164	-0.426862	1.17703
13.7	3.1514	0.75125	-0.42732	1.17857
13.71	3.16181	0.752183	-0.427824	1.18001
13.72	3.17157	0.753112	-0.428297	1.18141
13.73	3.17591	0.754231	-0.428703	1.18293
13.74	3.18106	0.755283	-0.429159	1.18444
13.75	3.19035	0.756286	-0.429672	1.18596
13.76	3.20014	0.757381	-0.430146	1.18753
13.77	3.20582	0.758412	-0.430553	1.18896
13.78	3.20982	0.759397	-0.430942	1.19034
13.79	3.21474	0.760377	-0.431324	1.1917
13.8	3.21941	0.761278	-0.431702	1.19298
13.81	3.2258	0.762218	-0.432117	1.19434
13.82	3.23472	0.763317	-0.432571	1.19589
13.83	3.24381	0.764335	-0.432992	1.19733
13.84	3.24704	0.765189	-0.433406	1.19859
13.85	3.24589	0.766285	-0.433898	1.20018
13.86	3.25546	0.767581	-0.434371	1.20195
13.87	3.26929	0.768512	-0.434808	1.20332
13.88	3.27136	0.769392	-0.435292	1.20468
13.89	3.27041	0.770474	-0.435764	1.20624
13.9	3.27658	0.771436	-0.436141	1.20758
13.91	3.28402	0.772422	-0.436533	1.20896
13.92	3.28731	0.773571	-0.437017	1.21059
13.93	3.29381	0.774519	-0.437476	1.212
13.94	3.3036	0.775356	-0.437897	1.21325
13.95	3.30607	0.776424	-0.438295	1.21472
13.96	3.30915	0.777485	-0.438671	1.21616
13.97	3.32045	0.778455	-0.439106	1.21756
13.98	3.32953	0.779498	-0.439572	1.21907
13.99	3.33229	0.780413	-0.440037	1.22045
14	3.3367	0.781283	-0.440464	1.22175
14.01	3.34203	0.782335	-0.440848	1.22318
14.02	3.35002	0.783331	-0.441246	1.22458
14.03	3.36251	0.784234	-0.441658	1.22589
14.04	3.36812	0.785244	-0.44208	1.22732
14.05	3.37334	0.786172	-0.44254	1.22871
14.06	3.38341	0.787085	-0.443033	1.23012
14.07	3.39018	0.788234	-0.443524	1.23176
14.08	3.39798	0.789263	-0.443999	1.23326
14.09	3.40517	0.790099	-0.444481	1.23458
14.1	3.40939	0.791204	-0.444933	1.23614
14.11	3.42159	0.792355	-0.445362	1.23772
14.12	3.43449	0.793206	-0.445833	1.23904
14.13	3.43938	0.794121	-0.446305	1.24043
14.14	3.44676	0.795284	-0.44675	1.24203
14.15	3.45663	0.796299	-0.447202	1.2435
14.16	3.4627	0.797192	-0.447637	1.24483
14.17	3.46571	0.798149	-0.448056	1.24621
14.18	3.46947	0.799105	-0.448528	1.24763
14.19	3.47712	0.800159	-0.449003	1.24916
14.2	3.48749	0.801313	-0.449398	1.25071
14.21	3.49161	0.802416	-0.449755	1.25217
14.22	3.49247	0.803474	-0.450139	1.25361
14.23	3.50022	0.80448	-0.450544	1.25502
14.24	3.50517	0.805449	-0.450959	1.25641
14.25	3.50601	0.8064	-0.451422	1.25782
14.26	3.51233	0.807437	-0.451903	1.25934
14.27	3.51862	0.808513	-0.452308	1.26082
14.28	3.52342	0.809528	-0.452698	1.26223
14.29	3.53451	0.810596	-0.45311	1.26371
14.3	3.54465	0.811601	-0.453525	1.26513
14.31	3.54564	0.812554	-0.453981	1.26654
14.32	3.55107	0.813642	-0.454439	1.26808
14.33	3.56328	0.814703	-0.454825	1.26953
14.34	3.56594	0.81564	-0.455179	1.27082
14.35	3.56672	0.816662	-0.455562	1.27222
14.36	3.57448	0.81774	-0.455946	1.27369
14.37	3.57838	0.818604	-0.456299	1.2749
14.38	3.58248	0.819495	-0.456686	1.27618
14.39	3.58999	0.820595	-0.457115	1.27771
14.4	3.59414	0.821544	-0.457519	1.27906
14.41	3.60064	0.822499	-0.457922	1.28042
14.42	3.61155	0.823611	-0.458331	1.28194
14.43	3.61769	0.824531	-0.458708	1.28324
14.44	3.6218	0.825455	-0.4591	1.28456
14.45	3.63194	0.826577	-0.459518	1.28609
14.46	3.63989	0.827469	-0.459882	1.28735
14.47	3.64225	0.828348	-0.460246	1.28859
14.48	3.64958	0.829534	-0.460665	1.2902
14.49	3.65531	0.83053	-0.461066	1.2916
14.5	3.65468	0.831298	-0.461434	1.29273
14.51	3.66401	0.832432	-0.461839	1.29427
14.52	3.6771	0.833536	-0.462272	1.29581
14.53	3.67854	0.834266	-0.462686	1.29695
14.54	3.68178	0.835175	-0.463089	1.29826
14.55	3.69038	0.836313	-0.463496	1.29981
14.56	3.69432	0.837309	-0.46391	1.30122
14.57	3.69984	0.838326	-0.464287	1.30261
14.58	3.71211	0.839336	-0.464628	1.30396
14.59	3.71831	0.840188	-0.465033	1.30522
14.6	3.7194	0.841174	-0.465497	1.30667
14.61	3.73009	0.842292	-0.465935	1.30823
14.62	3.74738	0.843207	-0.466309	1.30952
14.63	3.75278	0.844122	-0.466662	1.31078
14.64	3.75033	0.845165	-0.467076	1.31224
14.65	3.76322	0.846191	-0.467527	1.31372
14.66	3.78068	0.847273	-0.467975	1.31525
14.67	3.77828	0.848236	-0.46842	1.31666
14.68	3.77879	0.849189	-0.46884	1.31803
14.69	3.79492	0.850336	-0.469255	1.31959
14.7	3.80106	0.851364	-0.469682	1.32105
14.71	3.79796	0.852259	-0.47008	1.32234
14.72	3.80523	0.853312	-0.470481	1.32379
14.73	3.81641	0.854404	-0.470918	1.32532
14.74	3.8205	0.855251	-0.471318	1.32657
14.75	3.82414	0.856141	-0.471686	1.32783
14.76	3.82983	0.857377	-0.472088	1.32946
14.77	3.83582	0.858434	-0.472504	1.33094
14.78	3.84413	0.859362	-0.472909	1.33227
14.79	3.85213	0.860493	-0.473308	1.3338
14.8	3.85746	0.861457	-0.473694	1.33515
14.81	3.86251	0.862345	-0.474091	1.33644
14.82	3.87069	0.863522	-0.474505	1.33803
14.83	3.87661	0.864559	-0.474905	1.33946
14.84	3.87834	0.865339	-0.475273	1.34061
14.85	3.88761	0.866336	-0.475651	1.34199
14.86	3.89627	0.86744	-0.476053	1.34349
14.87	3.89568	0.868423	-0.476444	1.34487
14.88	3.90269	0.869466	-0.476883	1.34635
14.89	3.91149	0.870566	-0.477345	1.34791
14.9	3.90816	0.871594	-0.477732	1.34933
14.91	3.91324	0.87258	-0.478115	1.35069
14.92	3.93106	0.873671	-0.478546	1.35222
14.93	3.94136	0.874657	-0.47895	1.35361
14.94	3.9449	0.875529	-0.479356	1.35488
14.95	3.94678	0.876656	-0.479772	1.35643
14.96	3.94935	0.877639	-0.480128	1.35777
14.97	3.95529	0.87835	-0.480499	1.35885
14.98	3.95968	0.879374	-0.480917	1.36029
14.99	3.96685	0.880514	-0.48132	1.36183
15	3.97811	0.881534	-0.481706	1.36324
15.01	3.9825	0.882568	-0.482058	1.36463
15.02	3.98713	0.883494	-0.482383	1.36588
15.03	3.99848	0.884348	-0.482762	1.36711
15.04	4.00419	0.885387	-0.483173	1.36856
15.05	4.00382	0.886488	-0.483583	1.37007
15.06	4.01067	0.887425	-0.483984	1.37141
15.07	4.02159	0.888377	-0.484327	1.3727
15.08	4.0265	0.889389	-0.484645	1.37403
15.09	4.03073	0.890307	-0.484998	1.37531
15.1	4.03918	0.89142	-0.485388	1.37681
15.11	4.04393	0.892535	-0.485808	1.37834
15.12	4.04913	0.893312	-0.486213	1.37953
15.13	4.05517	0.894237	-0.486601	1.38084
15.14	4.05808	0.895378	-0.487019	1.3824
15.15	4.06392	0.896388	-0.487456	1.38384
15.16	4.06964	0.897392	-0.487822	1.38521
15.17	4.07424	0.89843	-0.488132	1.38656
15.18	4.08685	0.899302	-0.488499	1.3878
15.19	4.10296	0.900227	-0.488874	1.3891
15.2	4.10987	0.901458	-0.489227	1.39069
15.21	4.11172	0.902557	-0.489614	1.39217
15.22	4.11615	0.90342	-0.489989	1.39341
15.23	4.12108	0.904463	-0.490368	1.39483
15.24	4.13033	0.905493	-0.490745	1.39624
15.25	4.13535	0.906372	-0.491077	1.39745
15.26	4.13426	0.907484	-0.491451	1.39893
15.27	4.14076	0.908561	-0.491858	1.40042
15.28	4.15091	0.90943	-0.492198	1.40163
15.29	4.15392	0.910463	-0.492511	1.40297
15.3	4.15879	0.91147	-0.492876	1.40435
15.31	4.16734	0.912384	-0.493298	1.40568
15.32	4.17025	0.913445	-0.493693	1.40714
15.33	4.17106	0.914459	-0.494047	1.40851
15.34	4.17918	0.915372	-0.494417	1.40979
15.35	4.19049	0.916402	-0.494768	1.41117
15.36	4.19579	0.917496	-0.495072	1.41257
15.37	4.20054	0.918394	-0.495408	1.4138
15.38	4.20621	0.919306	-0.4958	1.41511
15.39	4.20742	0.920349	-0.496165	1.41651
15.4	4.20855	0.921213	-0.496523	1.41774
15.41	4.217	0.922143	-0.49691	1.41905
15.42	4.22867	0.923233	-0.497297	1.42053
15.43	4.23348	0.924215	-0.497719	1.42193
15.44	4.23732	0.925231	-0.498137	1.42337
15.45	4.24483	0.926347	-0.498504	1.42485
15.46	4.24945	0.927307	-0.498838	1.42615
15.47	4.25417	0.928263	-0.499164	1.42743
15.48	4.25674	0.929452	-0.499538	1.42899
15.49	4.25702	0.930542	-0.499953	1.43049
15.5	4.26616	0.931472	-0.500342	1.43181
15.51	4.277	0.932493	-0.500697	1.43319
15.52	4.28337	0.933484	-0.50103	1.43451
15.53	4.29174	0.934452	-0.501383	1.43584
15.54	4.30176	0.935559	-0.50178	1.43734
15.55	4.30948	0.936588	-0.502161	1.43875
15.56	4.31511	0.937468	-0.502491	1.43996
15.57	4.31683	0.938481	-0.502804	1.44128
15.58	4.31763	0.939684	-0.503127	1.44281
15.59	4.32294	0.940727	-0.50345	1.44418
15.6	4.33032	0.941662	-0.503781	1.44544
15.61	4.33372	0.942693	-0.504123	1.44682
15.62	4.33924	0.943617	-0.504449	1.44807
15.63	4.35059	0.944594	-0.504762	1.44936
15.64	4.3587	0.945758	-0.505067	1.45083
15.65	4.36146	0.946713	-0.505373	1.45209
15.66	4.36432	0.947558	-0.50569	1.45325
15.67	4.36979	0.948652	-0.506005	1.45466
15.68	4.37812	0.949613	-0.506362	1.45597
15.69	4.38481	0.950504	-0.506748	1.45725
15.7	4.3885	0.951629	-0.507101	1.45873
15.71	4.39042	0.952556	-0.50744	1.46
15.72	4.3955	0.95334	-0.507764	1.4611
15.73	4.40335	0.9544	-0.508101	1.4625
15.74	4.40559	0.955439	-0.508469	1.46391
15.75	4.40709	0.956325	-0.508855	1.46518
15.76	4.41672	0.957323	-0.509226	1.46655
15.77	4.426	0.958271	-0.509548	1.46782
15.78	4.43136	0.959176	-0.509875	1.46905
15.79	4.44273	0.960255	-0.510244	1.4705
15.8	4.45381	0.961305	-0.510641	1.47195
15.81	4.45537	0.962151	-0.511017	1.47317
15.82	4.46012	0.963134	-0.511359	1.47449
15.83	4.46828	0.964269	-0.511735	1.476
15.84	4.4728	0.96526	-0.512132	1.47739
15.85	4.47925	0.966273	-0.512501	1.47877
15.86	4.48686	0.967302	-0.512872	1.48017
15.87	4.49102	0.968286	-0.513268	1.48155
15.88	4.49855	0.969368	-0.513655	1.48302
15.89	4.50831	0.970418	-0.514027	1.48445
15.9	4.51005	0.971396	-0.514404	1.4858
15.91	4.50941	0.972343	-0.514763	1.48711
15.92	4.51902	0.973335	-0.515146	1.48848
15.93	4.52928	0.974374	-0.515555	1.48993
15.94	4.5317	0.97544	-0.515908	1.49135
15.95	4.53757	0.976577	-0.516229	1.49281
15.96	4.5431	0.977626	-0.516567	1.49419
15.97	4.54325	0.978603	-0.516927	1.49553
15.98	4.54722	0.979601	-0.517282	1.49688
15.99	4.55188	0.980473	-0.517635	1.49811
16	4.55343	0.981435	-0.517996	1.49943
16.01	4.5599	0.982641	-0.518329	1.50097
16.02	4.57156	0.983646	-0.51867	1.50232
16.03	4.5789	0.984466	-0.519012	1.50348
16.04	4.58287	0.985616	-0.519337	1.50495
16.05	4.59051	0.986734	-0.519686	1.50642
16.06	4.59834	0.987539	-0.520048	1.50759
16.07	4.60606	0.988563	-0.520392	1.50895
16.08	4.6161	0.989691	-0.520719	1.51041
16.09	4.61931	0.990511	-0.521062	1.51157
16.1	4.61527	0.99138	-0.521436	1.51282
16.11	4.61674	0.99245	-0.521817	1.51427
16.12	4.6293	0.993439	-0.522196	1.51564
16.13	4.64331	0.994382	-0.522573	1.51696
16.14	4.64921	0.995371	-0.522922	1.51829
16.15	4.64987	0.996293	-0.523226	1.51952
16.16	4.65448	0.997281	-0.523526	1.52081
16.17	4.66019	0.998439	-0.523879	1.52232
16.18	4.6615	0.999438	-0.52434	1.52378
16.19	4.66647	1.00038	-0.524899	1.52527
16.2	4.67518	1.00145	-0.525316	1.52677
16.21	4.68201	1.00239	-0.525582	1.52797
16.22	4.69191	1.00333	-0.525908	1.52924
16.23	4.69927	1.0045	-0.526241	1.53074
16.24	4.70008	1.00553	-0.526565	1.5321
16.25	4.70378	1.00645	-0.52696	1.53341
16.26	4.70858	1.00751	-0.527304	1.53481
16.27	4.71245	1.00853	-0.52756	1.53609
16.28	4.71768	1.00943	-0.527851	1.53728
16.29	4.72552	1.01045	-0.528185	1.53864
16.3	4.7324	1.01159	-0.528531	1.54012
16.31	4.73135	1.01262	-0.528918	1.54153
16.32	4.73254	1.01361	-0.529284	1.54289
16.33	4.74379	1.01453	-0.529577	1.54411
16.34	4.75767	1.01544	-0.529902	1.54535
16.35	4.76353	1.0165	-0.530303	1.5468
16.36	4.76481	1.01758	-0.530699	1.54828
16.37	4.77072	1.01852	-0.531043	1.54957
16.38	4.77708	1.01953	-0.531357	1.55088
16.39	4.78237	1.02058	-0.531653	1.55223
16.4	4.79087	1.0215	-0.531949	1.55345
16.41	4.79559	1.02253	-0.532309	1.55483
16.42	4.79515	1.02364	-0.532694	1.55634
16.43	4.80244	1.02444	-0.533032	1.55747
16.44	4.81113	1.02529	-0.533375	1.55866
16.45	4.8103	1.02646	-0.5337	1.56016
16.46	4.81354	1.02746	-0.533979	1.56144
16.47	4.8196	1.02847	-0.534317	1.56278
16.48	4.82144	1.02958	-0.534675	1.56425
16.49	4.82917	1.03046	-0.534982	1.56544
16.5	4.83557	1.03139	-0.535318	1.56671
16.51	4.83736	1.03258	-0.535645	1.56822
16.52	4.84275	1.03347	-0.535919	1.56939
16.53	4.84929	1.0342	-0.536216	1.57042
16.54	4.85464	1.03545	-0.536535	1.57199
16.55	4.86124	1.03661	-0.53684	1.57345
16.56	4.86384	1.03731	-0.537125	1.57444
16.57	4.86434	1.0384	-0.537416	1.57581
16.58	4.8706	1.03957	-0.537722	1.57729
16.59	4.87864	1.0404	-0.538015	1.57841
16.6	4.88631	1.04149	-0.538302	1.57979
16.61	4.89239	1.04263	-0.538593	1.58122
16.62	4.90012	1.04351	-0.53886	1.58237
16.63	4.90728	1.04455	-0.539125	1.58368
16.64	4.90598	1.04571	-0.539424	1.58513
16.65	4.90932	1.04659	-0.5397	1.58629
16.66	4.9199	1.04751	-0.539951	1.58746
16.67	4.92687	1.04863	-0.540247	1.58888
16.68	4.93121	1.04959	-0.540577	1.59017
16.69	4.93714	1.05055	-0.540925	1.59147
16.7	4.94212	1.05164	-0.541296	1.59294
16.71	4.94321	1.0525	-0.541645	1.59415
16.72	4.94291	1.05347	-0.541941	1.59542
16.73	4.94792	1.05479	-0.542251	1.59704
16.74	4.95232	1.05576	-0.542625	1.59839
16.75	4.95532	1.05649	-0.542982	1.59947
16.76	4.96782	1.05752	-0.543294	1.60081
16.77	4.97593	1.05858	-0.54362	1.6022
16.78	4.97399	1.0595	-0.543903	1.6034
16.79	4.97728	1.06063	-0.544165	1.6048
16.8	4.98456	1.06165	-0.544505	1.60615
16.81	4.9897	1.06233	-0.544855	1.60718
16.82	4.99544	1.06344	-0.545158	1.6086
16.83	5.00173	1.06465	-0.545446	1.6101
16.84	5.00595	1.0654	-0.545741	1.61114
16.85	5.0107	1.06647	-0.546027	1.61249
16.86	5.01961	1.0677	-0.546294	1.61399
16.87	5.0262	1.06848	-0.546588	1.61507
16.88	5.0276	1.06942	-0.546906	1.61632
16.89	5.03162	1.07068	-0.547182	1.61786
16.9	5.03813	1.07164	-0.547389	1.61903
16.91	5.04574	1.07249	-0.547619	1.62011
16.92	5.05408	1.07352	-0.547933	1.62145
16.93	5.05963	1.07457	-0.548251	1.62282
16.94	5.06428	1.07557	-0.548546	1.62411
16.95	5.07107	1.07655	-0.548862	1.62542
16.96	5.07911	1.0775	-0.549207	1.62671
16.97	5.08197	1.07848	-0.549557	1.62804
16.98	5.08422	1.07941	-0.549882	1.62929
16.99	5.09119	1.08035	-0.550191	1.63054
17	5.09706	1.0815	-0.550522	1.63202
17.01	5.09736	1.0825	-0.550865	1.63337
17.02	5.09404	1.08341	-0.551188	1.6346
17.03	5.09613	1.08448	-0.551501	1.63598
17.04	5.10991	1.0855	-0.551825	1.63732
17.05	5.12348	1.0865	-0.552165	1.63866
17.06	5.12872	1.0875	-0.552493	1.63999
17.07	5.12964	1.08845	-0.552819	1.64127
17.08	5.13173	1.0895	-0.553136	1.64263
17.09	5.13524	1.09055	-0.553436	1.64398
17.1	5.14057	1.09146	-0.553733	1.6452
17.11	5.1479	1.09241	-0.554022	1.64643
17.12	5.15123	1.09348	-0.55435	1.64783
17.13	5.15341	1.09443	-0.554708	1.64913
17.14	5.15787	1.09538	-0.555019	1.65039
17.15	5.16458	1.0966	-0.555293	1.65189
17.16	5.17263	1.09764	-0.555593	1.65323
17.17	5.17924	1.09849	-0.555939	1.65443
17.18	5.18425	1.0996	-0.556318	1.65591
17.19	5.19047	1.10065	-0.5567	1.65735
17.2	5.1994	1.1016	-0.557053	1.65865
17.21	5.20891	1.10271	-0.557369	1.66008
17.22	5.21255	1.10374	-0.55766	1.6614
17.23	5.2104	1.1045	-0.557947	1.66245
17.24	5.20916	1.10552	-0.558273	1.6638
17.25	5.21435	1.10665	-0.558611	1.66526
17.26	5.22446	1.10753	-0.558971	1.6665
17.27	5.23119	1.10854	-0.559322	1.66786
17.28	5.2355	1.10974	-0.559584	1.66933
17.29	5.24332	1.11069	-0.559881	1.67057
17.3	5.25062	1.11152	-0.560251	1.67177
17.31	5.25554	1.11262	-0.560595	1.67321
17.32	5.26126	1.11373	-0.560929	1.67466
17.33	5.26909	1.1146	-0.561256	1.67585
17.34	5.27355	1.11554	-0.561529	1.67707
17.35	5.27841	1.11653	-0.561772	1.6783
17.36	5.28638	1.11742	-0.562078	1.6795
17.37	5.29283	1.11855	-0.562472	1.68102
17.38	5.29931	1.11962	-0.56284	1.68246
17.39	5.3064	1.12047	-0.563187	1.68366
17.4	5.31385	1.12149	-0.563534	1.68502
17.41	5.31582	1.12256	-0.563842	1.6864
17.42	5.31299	1.12342	-0.564171	1.68759
17.43	5.32391	1.1244	-0.564519	1.68892
17.44	5.34188	1.12549	-0.56482	1.69031
17.45	5.34605	1.1263	-0.565051	1.69135
17.46	5.34832	1.12723	-0.56529	1.69252
17.47	5.35302	1.12838	-0.565611	1.69399
17.48	5.35496	1.12927	-0.56597	1.69524
17.49	5.35936	1.13026	-0.566321	1.69658
17.5	5.36636	1.13145	-0.566641	1.69809
17.51	5.37558	1.13237	-0.566947	1.69931
17.52	5.38181	1.13333	-0.567281	1.70061
17.53	5.38279	1.13453	-0.5676	1.70214
17.54	5.38823	1.13545	-0.567919	1.70337
17.55	5.39976	1.13631	-0.568295	1.7046
17.56	5.40584	1.13752	-0.568652	1.70617
17.57	5.40948	1.13858	-0.568945	1.70753
17.58	5.41811	1.13951	-0.569264	1.70877
17.59	5.42602	1.14068	-0.569585	1.71027
17.6	5.43312	1.14158	-0.569867	1.71145
17.61	5.43875	1.14238	-0.570178	1.71256
17.62	5.43934	1.14358	-0.570498	1.71408
17.63	5.44434	1.14462	-0.570787	1.71541
17.64	5.45064	1.14548	-0.571124	1.71661
17.65	5.45607	1.14658	-0.571464	1.71804
17.66	5.46394	1.1476	-0.571735	1.71934
17.67	5.46269	1.1485	-0.571995	1.72049
17.68	5.46338	1.14964	-0.572291	1.72193
17.69	5.47262	1.15068	-0.572615	1.7233
17.7	5.47525	1.15149	-0.572953	1.72444
17.71	5.47688	1.15245	-0.573313	1.72577
17.72	5.48891	1.15347	-0.573662	1.72713
17.73	5.49985	1.15457	-0.573948	1.72851
17.74	5.49961	1.15563	-0.574201	1.72983
17.75	5.49989	1.15649	-0.574495	1.73099
17.76	5.50909	1.15756	-0.574842	1.7324
17.77	5.5183	1.15866	-0.575162	1.73383
17.78	5.52673	1.15953	-0.575424	1.73496
17.79	5.52914	1.16046	-0.575669	1.73613
17.8	5.52647	1.16147	-0.575951	1.73742
17.81	5.53332	1.16241	-0.576317	1.73873
17.82	5.54	1.16344	-0.576741	1.74018
17.83	5.54042	1.16453	-0.577152	1.74168
17.84	5.54774	1.16544	-0.577515	1.74296
17.85	5.55742	1.16647	-0.577849	1.74432
17.86	5.56377	1.16754	-0.578127	1.74567
17.87	5.57094	1.16842	-0.578412	1.74683
17.88	5.57924	1.16943	-0.578784	1.74821
17.89	5.58362	1.1705	-0.579171	1.74967
17.9	5.58337	1.17143	-0.57951	1.75094
17.91	5.58408	1.17248	-0.579799	1.75228
17.92	5.58756	1.1735	-0.580097	1.7536
17.93	5.59155	1.17438	-0.580453	1.75483
17.94	5.59871	1.17545	-0.580815	1.75627
17.95	5.61238	1.17659	-0.581131	1.75772
17.96	5.6235	1.17759	-0.581414	1.759
17.97	5.62672	1.17858	-0.581672	1.76025
17.98	5.62905	1.17964	-0.581957	1.7616
17.99	5.63233	1.1807	-0.582299	1.763
18	5.63321	1.18162	-0.582626	1.76424
18.01	5.63499	1.18257	-0.582924	1.76549
18.02	5.64376	1.18354	-0.583214	1.76675
18.03	5.65414	1.18447	-0.583483	1.76795
18.04	5.66209	1.18558	-0.583825	1.7694
18.05	5.6693	1.18661	-0.584256	1.77087
18.06	5.67524	1.18744	-0.584705	1.77215
18.07	5.68253	1.18847	-0.585091	1.77356
18.08	5.68656	1.1895	-0.585403	1.7749
18.09	5.68526	1.19036	-0.585705	1.77606
18.1	5.68823	1.19141	-0.585993	1.77741
18.11	5.69428	1.19254	-0.586318	1.77886
18.12	5.7035	1.19346	-0.586714	1.78017
18.13	5.70961	1.19443	-0.587059	1.78149
18.14	5.70944	1.19549	-0.587314	1.78281
18.15	5.71456	1.19641	-0.587573	1.78398
18.16	5.72303	1.19744	-0.587857	1.7853
18.17	5.73276	1.19861	-0.588151	1.78676
18.18	5.74038	1.19952	-0.588446	1.78796
18.19	5.74333	1.20044	-0.588713	1.78915
18.2	5.74611	1.20156	-0.588973	1.79053
18.21	5.74631	1.20256	-0.589296	1.79186
18.22	5.74889	1.20345	-0.589633	1.79308
18.23	5.76018	1.2045	-0.589907	1.7944
18.24	5.7661	1.20562	-0.590196	1.79582
18.25	5.76527	1.20657	-0.590525	1.7971
18.26	5.77324	1.20755	-0.590836	1.79839
18.27	5.78144	1.20861	-0.591159	1.79977
18.28	5.78046	1.20958	-0.591518	1.80109
18.29	5.78467	1.21063	-0.591825	1.80245
18.3	5.7971	1.21168	-0.592079	1.80376
18.31	5.80392	1.21258	-0.592389	1.80497
18.32	5.8062	1.21362	-0.592706	1.80633
18.33	5.81183	1.21472	-0.592982	1.8077
18.34	5.81521	1.21564	-0.593257	1.8089
18.35	5.81509	1.21663	-0.593537	1.81017
18.36	5.82418	1.21778	-0.593861	1.81164
18.37	5.83754	1.21877	-0.594209	1.81298
18.38	5.84158	1.21966	-0.594529	1.81419
18.39	5.83877	1.2207	-0.594862	1.81556
18.4	5.83792	1.22165	-0.595188	1.81684
18.41	5.84433	1.22263	-0.595477	1.8181
18.42	5.85364	1.2237	-0.59578	1.81948
18.43	5.8589	1.22457	-0.596115	1.82068
18.44	5.86241	1.22551	-0.596429	1.82194
18.45	5.86988	1.22663	-0.596715	1.82335
18.46	5.87842	1.22752	-0.596972	1.82449
18.47	5.88568	1.22838	-0.597203	1.82558
18.48	5.89059	1.22952	-0.597444	1.82696
18.49	5.89652	1.23054	-0.597695	1.82823
18.5	5.90359	1.23143	-0.597938	1.82937
18.51	5.90286	1.23247	-0.598188	1.83066
18.52	5.90191	1.23345	-0.598459	1.83191
18.53	5.90777	1.23442	-0.598709	1.83313
18.54	5.91414	1.2355	-0.598942	1.83444
18.55	5.92138	1.23642	-0.599192	1.83562
18.56	5.92812	1.23734	-0.599421	1.83676
18.57	5.93348	1.2385	-0.599646	1.83814
18.58	5.93531	1.23954	-0.599883	1.83943
18.59	5.93453	1.2404	-0.600098	1.8405
18.6	5.93889	1.2415	-0.600297	1.84179
18.61	5.94257	1.24268	-0.600485	1.84317
18.62	5.94247	1.24363	-0.600658	1.84429
18.63	5.94661	1.24456	-0.600846	1.84541
18.64	5.95346	1.2455	-0.601031	1.84653
18.65	5.95963	1.24646	-0.601212	1.84767
18.66	5.96507	1.24762	-0.601415	1.84904
18.67	5.96752	1.24864	-0.601617	1.85026
18.68	5.96659	1.24947	-0.6018	1.85127
18.69	5.97009	1.2505	-0.601979	1.85248
18.7	5.97643	1.25165	-0.602168	1.85382
18.71	5.97655	1.25253	-0.602359	1.85489
18.72	5.97322	1.25343	-0.602542	1.85597
18.73	5.97257	1.25467	-0.602713	1.85738
18.74	5.97662	1.25566	-0.602852	1.85851
18.75	5.97931	1.2565	-0.602985	1.85948
18.76	5.98004	1.25771	-0.603112	1.86082
18.77	5.9849	1.25879	-0.60321	1.862
18.78	5.98712	1.25966	-0.603306	1.86296
18.79	5.99007	1.26062	-0.603404	1.86403
18.8	5.99825	1.26154	-0.603503	1.86504
18.81	6.00279	1.2625	-0.603666	1.86616
18.82	6.0034	1.26355	-0.60386	1.86741
18.83	6.00423	1.26456	-0.604028	1.86859
18.84	6.00496	1.26551	-0.60421	1.86972
18.85	6.01112	1.26656	-0.604369	1.87093
18.86	6.01854	1.2676	-0.604464	1.87207
18.87	6.02117	1.26856	-0.604585	1.87315
18.88	6.0241	1.26961	-0.604732	1.87434
18.89	6.02735	1.27061	-0.604861	1.87547
18.9	6.02465	1.27146	-0.604998	1.87646
18.91	6.02084	1.27248	-0.605146	1.87763
18.92	6.02393	1.27362	-0.605285	1.87891
18.93	6.03055	1.27462	-0.605427	1.88005
18.94	6.03364	1.27551	-0.605577	1.88109
18.95	6.03252	1.27649	-0.605735	1.88222
18.96	6.02837	1.27763	-0.605881	1.88351
18.97	6.02918	1.2786	-0.605992	1.8846
18.98	6.03207	1.2795	-0.606102	1.8856
18.99	6.02809	1.28069	-0.6062	1.88689
19	6.02165	1.28189	-0.606245	1.88813
19.01	6.02091	1.28273	-0.60628	1.88901
19.02	6.02592	1.28369	-0.606327	1.89002
19.03	6.03007	1.28486	-0.606366	1.89122
19.04	6.02978	1.28577	-0.606393	1.89216
19.05	6.02825	1.28668	-0.606444	1.89312
19.06	6.03188	1.28775	-0.606503	1.89425
19.07	6.03345	1.28868	-0.606539	1.89522
19.08	6.03048	1.28958	-0.60658	1.89616
19.09	6.0311	1.29071	-0.606664	1.89737
19.1	6.03478	1.29176	-0.606768	1.89853
19.11	6.03914	1.29269	-0.606844	1.89953
19.12	6.04396	1.29378	-0.606922	1.9007
19.13	6.04797	1.29473	-0.607037	1.90177
19.14	6.04901	1.29551	-0.607167	1.90268
19.15	6.04634	1.29653	-0.607287	1.90382
19.16	6.04435	1.29758	-0.607409	1.90499
19.17	6.04894	1.29845	-0.607534	1.90599
19.18	6.05506	1.29946	-0.607666	1.90712
19.19	6.05762	1.30052	-0.607836	1.90836
19.2	6.0595	1.30142	-0.60803	1.90945
19.21	6.06112	1.30236	-0.608205	1.91056
19.22	6.06372	1.30348	-0.608359	1.91184
19.23	6.0659	1.30444	-0.608498	1.91294
19.24	6.06698	1.30528	-0.608656	1.91394
19.25	6.07086	1.30628	-0.608847	1.91513
19.26	6.07609	1.30727	-0.609043	1.91632
19.27	6.07792	1.30833	-0.609225	1.91755
19.28	6.07772	1.30938	-0.6094	1.91878
19.29	6.0795	1.31029	-0.609625	1.91991
19.3	6.08157	1.31129	-0.60987	1.92116
19.31	6.08486	1.31244	-0.610065	1.9225
19.32	6.09165	1.31345	-0.610277	1.92373
19.33	6.09557	1.31432	-0.610517	1.92484
19.34	6.09751	1.31541	-0.610736	1.92615
19.35	6.10496	1.31655	-0.610959	1.92751
19.36	6.10711	1.31745	-0.611217	1.92866
19.37	6.10569	1.31848	-0.611506	1.92998
19.38	6.1168	1.31954	-0.611792	1.93134
19.39	6.12703	1.32047	-0.612037	1.93251
19.4	6.12311	1.32156	-0.612244	1.9338
19.41	6.12424	1.32268	-0.61245	1.93513
19.42	6.13337	1.32358	-0.612649	1.93623
19.43	6.13564	1.32469	-0.612855	1.93754
19.44	6.13462	1.3258	-0.613078	1.93888
19.45	6.14116	1.32651	-0.613285	1.9398
19.46	6.14773	1.32749	-0.613459	1.94095
19.47	6.14725	1.32872	-0.613623	1.94234
19.48	6.1453	1.32963	-0.613806	1.94343
19.49	6.14539	1.33056	-0.613991	1.94455
19.5	6.15297	1.33171	-0.614187	1.9459
19.51	6.15908	1.3327	-0.614426	1.94712
19.52	6.16073	1.33361	-0.614678	1.94829
19.53	6.17	1.33463	-0.614912	1.94954
19.54	6.17605	1.33565	-0.615137	1.95079
19.55	6.17609	1.33677	-0.615343	1.95211
19.56	6.18121	1.33783	-0.615508	1.95333
19.57	6.1861	1.33868	-0.615666	1.95435
19.58	6.18429	1.33969	-0.615849	1.95554
19.59	6.18361	1.34085	-0.616024	1.95688
19.6	6.18707	1.34164	-0.616174	1.95782
19.61	6.188	1.34246	-0.616343	1.9588
19.62	6.19308	1.34372	-0.61652	1.96024
19.63	6.20143	1.34467	-0.616681	1.96135
19.64	6.20166	1.34541	-0.616879	1.96229
19.65	6.20534	1.34656	-0.617095	1.96366
19.66	6.21558	1.34763	-0.617272	1.9649
19.67	6.21743	1.34847	-0.617432	1.9659
19.68	6.21381	1.34957	-0.617597	1.96716
19.69	6.21466	1.35065	-0.617768	1.96841
19.7	6.21879	1.35147	-0.617955	1.96943
19.71	6.22292	1.35261	-0.618115	1.97073
19.72	6.22676	1.35373	-0.618232	1.97196
19.73	6.22822	1.35447	-0.61836	1.97283
19.74	6.23119	1.35553	-0.618547	1.97407
19.75	6.23533	1.35669	-0.618756	1.97544
19.76	6.23928	1.35746	-0.618952	1.97641
19.77	6.24534	1.35841	-0.619113	1.97752
19.78	6.24835	1.35961	-0.619252	1.97886
19.79	6.24629	1.36041	-0.619411	1.97983
19.8	6.24683	1.36121	-0.619614	1.98083
19.81	6.25052	1.36245	-0.619809	1.98226
19.82	6.25156	1.36352	-0.619981	1.9835
19.83	6.25621	1.36437	-0.620195	1.98456
19.84	6.26995	1.36547	-0.620432	1.9859
19.85	6.27856	1.36648	-0.620624	1.98711
19.86	6.27831	1.36738	-0.620784	1.98816
19.87	6.27462	1.36858	-0.620963	1.98955
19.88	6.2711	1.36956	-0.621127	1.99068
19.89	6.27774	1.37024	-0.621286	1.99152
19.9	6.28728	1.37136	-0.621516	1.99288
19.91	6.29047	1.37251	-0.62176	1.99427
19.92	6.29294	1.37332	-0.621944	1.99526
19.93	6.29688	1.37438	-0.622105	1.99648
19.94	6.30026	1.37557	-0.622276	1.99784
19.95	6.30125	1.37649	-0.622457	1.99895
19.96	6.30411	1.37755	-0.622635	2.00019
19.97	6.31256	1.37866	-0.622787	2.00145
19.98	6.3119	1.37952	-0.622914	2.00244
[truncated: 10,733 more rows]

## Sheet: M-2-28-4
Time [s]	Load [kN]	LVDT 1 [mm]	LVDT 2 [mm]	Displacement [mm]
0	0	0	0	0
0.01	0	0	0	0
0.02	-1.6e-05	7e-06	1e-06	6e-06
0.03	-9.6e-05	0.000127	0	0.000127
0.04	0.001918	0.000488	-6e-06	0.000494
0.05	0.007941	0.000662	-3e-06	0.000665
0.06	0.011922	0.000479	1.2e-05	0.000467
0.07	0.009129	0.000242	2e-05	0.000222
0.08	0.001426	0.000239	2.1e-05	0.000218
0.09	-0.00351	0.000537	1.8e-05	0.000519
0.1	-0.001317	0.00078	1.1e-05	0.000769
0.11	-0.000646	0.000675	0	0.000675
0.12	-0.003256	0.000516	-3e-06	0.000519
0.13	-0.001286	0.000572	-4e-06	0.000576
0.14	0.004287	0.000667	9e-06	0.000658
0.15	0.008567	0.00065	1.8e-05	0.000632
0.16	0.005686	0.000582	5e-06	0.000577
0.17	-0.000305	0.000554	4e-06	0.00055
0.18	-0.004915	0.000573	6e-06	0.000567
0.19	-0.007284	0.00068	-8e-06	0.000688
0.2	-0.0005	0.000865	-1.7e-05	0.000882
0.21	0.002649	0.000895	-9e-06	0.000904
0.22	-0.002008	0.000723	0	0.000723
0.23	0.002077	0.000711	6e-06	0.000705
0.24	0.002578	0.000848	1.4e-05	0.000834
0.25	-0.003365	0.000879	1.2e-05	0.000867
0.26	0.000545	0.000847	-1e-06	0.000848
0.27	0.006662	0.000754	-1.5e-05	0.000769
0.28	0.003578	0.00059	-2e-05	0.00061
0.29	7.5e-05	0.000385	-8e-06	0.000393
0.3	0.003052	0.000349	7e-06	0.000342
0.31	0.004911	0.000548	7e-06	0.000541
0.32	0.001366	0.000645	-2e-06	0.000647
0.33	-0.005455	0.000572	-2e-06	0.000574
0.34	-0.008431	0.000564	-8e-06	0.000572
0.35	-0.001805	0.000496	-2.1e-05	0.000517
0.36	0.003768	0.00052	-4e-06	0.000524
0.37	0.002149	0.000725	1.2e-05	0.000713
0.38	-0.000564	0.00084	-2e-06	0.000842
0.39	-0.002647	0.000803	-1e-05	0.000813
0.4	-0.003196	0.000663	-9e-06	0.000672
0.41	-0.001991	0.000543	-1.4e-05	0.000557
0.42	-0.004096	0.000483	-7e-06	0.00049
0.43	-0.003776	0.000602	7e-06	0.000595
0.44	0.001871	0.000884	8e-06	0.000876
0.45	0.004161	0.000762	-5e-06	0.000767
0.46	0.002725	0.000341	-2.9e-05	0.00037
0.47	-0.000531	0.000553	-3.4e-05	0.000587
0.48	-0.004735	0.000961	-1e-06	0.000962
0.49	-0.002157	0.000863	3e-06	0.00086
0.5	0.003261	0.000818	-1.4e-05	0.000832
0.51	0.002885	0.000807	-6e-06	0.000813
0.52	0.005706	0.000599	-3e-06	0.000602
0.53	0.010717	0.000475	-4e-06	0.000479
0.54	0.006626	0.000516	3e-06	0.000513
0.55	0.005085	0.000741	-2e-06	0.000743
0.56	0.009558	0.000629	-6e-06	0.000635
0.57	0.006817	0.000307	0	0.000307
0.58	-0.000177	0.000598	-1e-06	0.000599
0.59	0.001501	0.000833	-5e-06	0.000838
0.6	0.006245	0.000707	-6e-06	0.000713
0.61	0.002979	0.000612	-5e-06	0.000617
0.62	0.004011	0.000507	-2e-05	0.000527
0.63	0.008501	0.000649	-3.6e-05	0.000685
0.64	0.002601	0.000851	-2e-05	0.000871
0.65	-0.001392	0.000577	-1e-06	0.000578
0.66	0.005995	0.000335	-1.6e-05	0.000351
0.67	0.009979	0.000648	-4.1e-05	0.000689
0.68	0.00126	0.000794	-3.1e-05	0.000825
0.69	-0.002936	0.000658	-1e-06	0.000659
0.7	0.002164	0.000698	9e-06	0.000689
0.71	0.002216	0.000743	-5e-06	0.000748
0.72	0.000598	0.000717	-2.5e-05	0.000742
0.73	0.003185	0.000784	-3.1e-05	0.000815
0.74	0.002279	0.000845	-1.9e-05	0.000864
0.75	-0.002424	0.000769	-2.4e-05	0.000793
0.76	-0.000826	0.000873	-4.6e-05	0.000919
0.77	0.003838	0.000917	-3.5e-05	0.000952
0.78	0.002375	0.00076	-1.9e-05	0.000779
0.79	0.004104	0.000773	-2.1e-05	0.000794
0.8	0.006524	0.000893	-1.4e-05	0.000907
0.81	0.005331	0.000747	-1.7e-05	0.000764
0.82	0.006484	0.000787	-2e-05	0.000807
0.83	0.003691	0.001	-7e-06	0.001007
0.84	0.002715	0.000815	-8e-06	0.000823
0.85	0.005702	0.000721	-2.5e-05	0.000746
0.86	0.007897	0.000876	-1.5e-05	0.000891
0.87	0.009494	0.000817	-2e-06	0.000819
0.88	0.005814	0.000689	-2.4e-05	0.000713
0.89	-0.000263	0.000881	-2.2e-05	0.000903
0.9	-0.000235	0.00084	-1.2e-05	0.000852
0.91	0.003805	0.000661	-3e-05	0.000691
0.92	0.003571	0.000805	-2.5e-05	0.00083
0.93	0.000411	0.000807	-1.4e-05	0.000821
0.94	0.002064	0.000805	-1.7e-05	0.000822
0.95	0.005455	0.000842	-6e-06	0.000848
0.96	0.004176	0.00082	3e-06	0.000817
0.97	0.001184	0.000685	-1.8e-05	0.000703
0.98	0.001734	0.000583	-4.5e-05	0.000628
0.99	0.004571	0.00079	-1.9e-05	0.000809
1	0.004892	0.000927	1.7e-05	0.00091
1.01	0.007762	0.000758	-7e-06	0.000765
1.02	0.011911	0.000692	-2.5e-05	0.000717
1.03	0.008853	0.000845	-2.1e-05	0.000866
1.04	0.004367	0.000856	-1.6e-05	0.000872
1.05	0.007613	0.00066	-6e-06	0.000666
1.06	0.011881	0.000775	-1.6e-05	0.000791
1.07	0.00606	0.000891	-2.5e-05	0.000916
1.08	-0.002561	0.000657	-2.2e-05	0.000679
1.09	-0.001726	0.00064	-2.5e-05	0.000665
1.1	0.002094	0.000906	-1.9e-05	0.000925
1.11	0.003643	0.000805	-1.5e-05	0.00082
1.12	0.007167	0.000646	-2.2e-05	0.000668
1.13	0.006785	0.000825	-2.2e-05	0.000847
1.14	0.003832	0.000736	-2.7e-05	0.000763
1.15	0.002948	0.000667	-3e-05	0.000697
1.16	0.001323	0.000971	-2.2e-05	0.000993
1.17	0.001888	0.000819	-2.3e-05	0.000842
1.18	-0.001916	0.000669	-2.5e-05	0.000694
1.19	-0.00923	0.000874	-1.1e-05	0.000885
1.2	-0.010405	0.000836	-1.9e-05	0.000855
1.21	-0.01058	0.000871	-4.6e-05	0.000917
1.22	-0.014224	0.000872	-4.5e-05	0.000917
1.23	-0.013841	0.000683	-2.3e-05	0.000706
1.24	-0.006239	0.00076	-1.3e-05	0.000773
1.25	-0.005958	0.000792	-2e-05	0.000812
1.26	-0.009281	0.000659	-2.6e-05	0.000685
1.27	-0.002842	0.000891	-3.3e-05	0.000924
1.28	0.003096	0.000841	-3.5e-05	0.000876
1.29	-0.000802	0.000615	-3.9e-05	0.000654
1.3	-0.003143	0.000862	-3.9e-05	0.000901
1.31	0.002859	0.000884	-3e-05	0.000914
1.32	0.005143	0.000613	-2.6e-05	0.000639
1.33	0.002082	0.000808	-1.6e-05	0.000824
1.34	0.00115	0.000856	-2.1e-05	0.000877
1.35	-0.000445	0.000607	-4e-05	0.000647
1.36	-0.001238	0.000777	-4.1e-05	0.000818
1.37	-2.3e-05	0.000792	-4.2e-05	0.000834
1.38	0.000235	0.000634	-5.6e-05	0.00069
1.39	-0.001539	0.000747	-5.8e-05	0.000805
1.4	-0.005365	0.000816	-4.1e-05	0.000857
1.41	-0.005011	0.000804	-2.6e-05	0.00083
1.42	-0.001069	0.000739	-3.3e-05	0.000772
1.43	-0.002332	0.000751	-3.2e-05	0.000783
1.44	-0.00514	0.000683	-3e-05	0.000713
1.45	-0.0045	0.000716	-3.5e-05	0.000751
1.46	-0.003581	0.0008	-2.9e-05	0.000829
1.47	-0.004036	0.000577	-3.5e-05	0.000612
1.48	0.000621	0.000622	-4.2e-05	0.000664
1.49	0.006184	0.000911	-2.8e-05	0.000939
1.5	0.001725	0.000793	-2.6e-05	0.000819
1.51	-0.006216	0.000726	-3.4e-05	0.00076
1.52	-0.005404	0.000941	-2.9e-05	0.00097
1.53	-0.001755	0.000818	-2.2e-05	0.00084
1.54	-0.000987	0.000598	-1.5e-05	0.000613
1.55	0.002828	0.000819	-1.6e-05	0.000835
1.56	0.007231	0.000784	-4.1e-05	0.000825
1.57	0.002329	0.000574	-4.7e-05	0.000621
1.58	-0.003637	0.000848	-2.8e-05	0.000876
1.59	-0.002307	0.000804	-3e-05	0.000834
1.6	-0.002516	0.000537	-3.1e-05	0.000568
1.61	-0.003486	0.00069	-1.7e-05	0.000707
1.62	-0.000507	0.000737	-2.1e-05	0.000758
1.63	0.004341	0.000678	-2.4e-05	0.000702
1.64	0.007505	0.000693	-1.6e-05	0.000709
1.65	0.005554	0.000684	-1.7e-05	0.000701
1.66	0.005039	0.00068	-2.8e-05	0.000708
1.67	0.005877	0.000754	-4.6e-05	0.0008
1.68	0.003188	0.000735	-5.7e-05	0.000792
1.69	0.006535	0.000627	-4e-05	0.000667
1.7	0.013335	0.000612	-2.3e-05	0.000635
1.71	0.014811	0.000605	-2.4e-05	0.000629
1.72	0.014491	0.000843	-2.4e-05	0.000867
1.73	0.012319	0.00081	-2.8e-05	0.000838
1.74	0.007141	0.000471	-3.7e-05	0.000508
1.75	0.007455	0.000769	-3.2e-05	0.000801
1.76	0.013384	0.000904	-2.9e-05	0.000933
1.77	0.011304	0.000563	-4.9e-05	0.000612
1.78	0.007521	0.000588	-5.4e-05	0.000642
1.79	0.012623	0.000787	-4e-05	0.000827
1.8	0.009622	0.00076	-3.8e-05	0.000798
1.81	0.002238	0.000619	-3.7e-05	0.000656
1.82	0.001831	0.000695	-3.4e-05	0.000729
1.83	-0.001476	0.0008	-4.2e-05	0.000842
1.84	-0.000278	0.000682	-4.8e-05	0.00073
1.85	0.011179	0.000693	-3.1e-05	0.000724
1.86	0.012126	0.000735	-1.9e-05	0.000754
1.87	0.00227	0.000734	-3.7e-05	0.000771
1.88	0.004068	0.000809	-6.2e-05	0.000871
1.89	0.011823	0.000824	-6.5e-05	0.000889
1.9	0.010063	0.00071	-4.4e-05	0.000754
1.91	0.005306	0.000661	-2.5e-05	0.000686
1.92	0.006951	0.000792	-2.3e-05	0.000815
1.93	0.00913	0.000799	-2e-05	0.000819
1.94	0.009852	0.000705	-1.9e-05	0.000724
1.95	0.012673	0.000688	-4.9e-05	0.000737
1.96	0.013466	0.000685	-6.2e-05	0.000747
1.97	0.008717	0.00072	-3.3e-05	0.000753
1.98	0.005953	0.000694	-8e-06	0.000702
1.99	0.008135	0.000857	-1.2e-05	0.000869
2	0.010498	0.000741	-3.2e-05	0.000773
2.01	0.013865	0.000504	-4.9e-05	0.000553
2.02	0.014015	0.000804	-4.6e-05	0.00085
2.03	0.007216	0.000809	-4e-05	0.000849
2.04	0.00418	0.00057	-4.9e-05	0.000619
2.05	0.006236	0.000691	-4e-05	0.000731
2.06	0.004111	0.000791	-2.5e-05	0.000816
2.07	0.001607	0.000625	-4.3e-05	0.000668
2.08	0.004636	0.000589	-4.6e-05	0.000635
2.09	0.007008	0.000743	-2.9e-05	0.000772
2.1	0.00762	0.000675	-4.1e-05	0.000716
2.11	0.014061	0.00068	-5e-05	0.00073
2.12	0.016604	0.000777	-4.1e-05	0.000818
2.13	0.007378	0.000676	-3.9e-05	0.000715
2.14	0.000874	0.000555	-3.9e-05	0.000594
2.15	0.004391	0.000641	-4.1e-05	0.000682
2.16	0.007782	0.00075	-5.7e-05	0.000807
2.17	0.005226	0.000655	-6.4e-05	0.000719
2.18	0.003219	0.000551	-5e-05	0.000601
2.19	0.007784	0.000604	-4.9e-05	0.000653
2.2	0.01213	0.000696	-4.7e-05	0.000743
2.21	0.007799	0.000701	-2.6e-05	0.000727
2.22	0.001969	0.000602	-3.3e-05	0.000635
2.23	1.2e-05	0.000585	-6.4e-05	0.000649
2.24	-0.001292	0.000724	-4.9e-05	0.000773
2.25	0.000449	0.000663	-3e-05	0.000693
2.26	0.002569	0.000596	-2.8e-05	0.000624
2.27	0.00134	0.000752	-2.5e-05	0.000777
2.28	0.002169	0.000642	-3.3e-05	0.000675
2.29	0.005224	0.000628	-3.9e-05	0.000667
2.3	0.003911	0.000803	-3.7e-05	0.00084
2.31	0.002893	0.000613	-2.3e-05	0.000636
2.32	0.004177	0.000686	-1.8e-05	0.000704
2.33	0.007556	0.000857	-4.7e-05	0.000904
2.34	0.013982	0.000801	-6.2e-05	0.000863
2.35	0.016699	0.000739	-4e-05	0.000779
2.36	0.013153	0.000683	-3.7e-05	0.00072
2.37	0.009168	0.000656	-5.6e-05	0.000712
2.38	0.007625	0.000627	-6.2e-05	0.000689
2.39	0.007106	0.000796	-4.8e-05	0.000844
2.4	0.010916	0.000745	-2.9e-05	0.000774
2.41	0.01368	0.000473	-2.4e-05	0.000497
2.42	0.009157	0.000663	-4e-05	0.000703
2.43	0.005318	0.00089	-5e-05	0.00094
2.44	0.003903	0.000699	-4.3e-05	0.000742
2.45	0.004503	0.000516	-3.6e-05	0.000552
2.46	0.012203	0.000563	-4.1e-05	0.000604
2.47	0.014934	0.00078	-4.8e-05	0.000828
2.48	0.008707	0.000878	-4.6e-05	0.000924
2.49	0.007824	0.000634	-3.7e-05	0.000671
2.5	0.009026	0.000585	-3.8e-05	0.000623
2.51	0.00638	0.000835	-5.5e-05	0.00089
2.52	0.009289	0.000716	-5.2e-05	0.000768
2.53	0.014697	0.000658	-3.6e-05	0.000694
2.54	0.014225	0.000686	-4.4e-05	0.00073
2.55	0.013315	0.000447	-4.5e-05	0.000492
2.56	0.013559	0.000706	-3.4e-05	0.00074
2.57	0.010631	0.000906	-4.2e-05	0.000948
2.58	0.010318	0.000597	-5.3e-05	0.00065
2.59	0.012671	0.000627	-4e-05	0.000667
2.6	0.009139	0.000742	-2.7e-05	0.000769
2.61	0.006976	0.000722	-3.1e-05	0.000753
2.62	0.013909	0.000679	-3.7e-05	0.000716
2.63	0.01486	0.000547	-3.4e-05	0.000581
2.64	0.00739	0.000659	-3.2e-05	0.000691
2.65	0.008685	0.000802	-4.9e-05	0.000851
2.66	0.014661	0.000572	-6.3e-05	0.000635
2.67	0.011068	0.000534	-4.5e-05	0.000579
2.68	0.004023	0.000768	-2.7e-05	0.000795
2.69	0.002639	0.000535	-3e-05	0.000565
2.7	0.005586	0.000483	-4.4e-05	0.000527
2.71	0.007927	0.000783	-6.5e-05	0.000848
2.72	0.005671	0.00065	-6.1e-05	0.000711
2.73	0.005505	0.000621	-4e-05	0.000661
2.74	0.010309	0.000803	-3.1e-05	0.000834
2.75	0.012345	0.000602	-3.6e-05	0.000638
2.76	0.010959	0.000667	-4.2e-05	0.000709
2.77	0.007828	0.000753	-4.7e-05	0.0008
2.78	0.006384	0.00064	-5.5e-05	0.000695
2.79	0.007527	0.000687	-4.8e-05	0.000735
2.8	0.011298	0.000752	-4.7e-05	0.000799
2.81	0.015068	0.000747	-5.7e-05	0.000804
2.82	0.015115	0.000637	-4.4e-05	0.000681
2.83	0.011956	0.000671	-3.6e-05	0.000707
2.84	0.007715	0.000658	-4.3e-05	0.000701
2.85	0.005977	0.00052	-5.2e-05	0.000572
2.86	0.011033	0.000752	-5.6e-05	0.000808
2.87	0.01861	0.000815	-4.4e-05	0.000859
2.88	0.017764	0.000479	-3.2e-05	0.000511
2.89	0.014117	0.000619	-4e-05	0.000659
2.9	0.015026	0.000913	-5.4e-05	0.000967
2.91	0.01356	0.000547	-4e-05	0.000587
2.92	0.010817	0.000445	-3.4e-05	0.000479
2.93	0.011943	0.000882	-5.5e-05	0.000937
2.94	0.010584	0.000636	-5.9e-05	0.000695
2.95	0.007176	0.000388	-4.6e-05	0.000434
2.96	0.011222	0.000741	-3.5e-05	0.000776
2.97	0.016891	0.000694	-2.9e-05	0.000723
2.98	0.013194	0.000509	-4.1e-05	0.00055
2.99	0.009208	0.000638	-4.5e-05	0.000683
3	0.008604	0.000708	-4.4e-05	0.000752
3.01	0.008184	0.000595	-7e-05	0.000665
3.02	0.013021	0.000565	-7.6e-05	0.000641
3.03	0.017651	0.000798	-4.7e-05	0.000845
3.04	0.015853	0.000762	-3.6e-05	0.000798
3.05	0.017521	0.000615	-3.2e-05	0.000647
3.06	0.019023	0.000712	-3e-05	0.000742
3.07	0.015459	0.000574	-4.8e-05	0.000622
3.08	0.014999	0.000505	-5.2e-05	0.000557
3.09	0.014359	0.000739	-4.6e-05	0.000785
3.1	0.011155	0.000716	-5e-05	0.000766
3.11	0.009648	0.0006	-4.7e-05	0.000647
3.12	0.00929	0.000676	-4.6e-05	0.000722
3.13	0.010062	0.000594	-5e-05	0.000644
3.14	0.00924	0.000562	-5.1e-05	0.000613
3.15	0.008224	0.000687	-6.3e-05	0.00075
3.16	0.008428	0.000644	-6.8e-05	0.000712
3.17	0.008986	0.000707	-4.1e-05	0.000748
3.18	0.01365	0.000711	-2.2e-05	0.000733
3.19	0.013866	0.000527	-4.6e-05	0.000573
3.2	0.00678	0.000649	-7.2e-05	0.000721
3.21	0.00635	0.000776	-5.8e-05	0.000834
3.22	0.009065	0.000594	-5.2e-05	0.000646
3.23	0.004681	0.000544	-7.5e-05	0.000619
3.24	0.006452	0.000647	-7.6e-05	0.000723
3.25	0.012956	0.000647	-6.4e-05	0.000711
3.26	0.010373	0.000662	-6.7e-05	0.000729
3.27	0.009823	0.000782	-6.7e-05	0.000849
3.28	0.016441	0.000704	-6.5e-05	0.000769
3.29	0.016258	0.000667	-7.1e-05	0.000738
3.3	0.010937	0.000631	-6.8e-05	0.000699
3.31	0.013362	0.000582	-5e-05	0.000632
3.32	0.017357	0.000705	-4.1e-05	0.000746
3.33	0.014493	0.000596	-5.1e-05	0.000647
3.34	0.009625	0.000529	-5.6e-05	0.000585
3.35	0.012043	0.000706	-4.2e-05	0.000748
3.36	0.020883	0.000693	-3.4e-05	0.000727
3.37	0.020477	0.000708	-6.2e-05	0.00077
3.38	0.013039	0.000635	-9.2e-05	0.000727
3.39	0.009581	0.000655	-8.7e-05	0.000742
3.4	0.005298	0.000806	-7.3e-05	0.000879
3.41	0.008179	0.000734	-7.3e-05	0.000807
3.42	0.013583	0.000675	-7.5e-05	0.00075
3.43	0.010531	0.000716	-7.9e-05	0.000795
3.44	0.008043	0.000637	-7.3e-05	0.00071
3.45	0.008638	0.000503	-6.4e-05	0.000567
3.46	0.009966	0.000553	-6.9e-05	0.000622
3.47	0.012671	0.000802	-6.8e-05	0.00087
3.48	0.014797	0.000784	-6.1e-05	0.000845
3.49	0.014757	0.000654	-7.4e-05	0.000728
3.5	0.017997	0.000692	-8.4e-05	0.000776
3.51	0.020555	0.000676	-6.9e-05	0.000745
3.52	0.016879	0.000688	-5.9e-05	0.000747
3.53	0.013663	0.000811	-4.8e-05	0.000859
3.54	0.010458	0.000732	-5.1e-05	0.000783
3.55	0.007481	0.000567	-7.3e-05	0.00064
3.56	0.00997	0.000657	-6.4e-05	0.000721
3.57	0.011685	0.000728	-6.2e-05	0.00079
3.58	0.010843	0.000712	-9.2e-05	0.000804
3.59	0.010499	0.000628	-8e-05	0.000708
3.6	0.008369	0.000582	-6.2e-05	0.000644
3.61	0.005917	0.000681	-7.4e-05	0.000755
3.62	0.006945	0.000663	-5.6e-05	0.000719
3.63	0.011093	0.000643	-4e-05	0.000683
3.64	0.014766	0.000651	-6.3e-05	0.000714
3.65	0.015096	0.000635	-6.9e-05	0.000704
3.66	0.012238	0.000718	-6.1e-05	0.000779
3.67	0.011898	0.00067	-6.6e-05	0.000736
3.68	0.014531	0.000606	-6.3e-05	0.000669
3.69	0.014194	0.000691	-6.6e-05	0.000757
3.7	0.011159	0.000779	-8.9e-05	0.000868
3.71	0.007483	0.000682	-8.6e-05	0.000768
3.72	0.009157	0.000533	-6.1e-05	0.000594
3.73	0.012283	0.000585	-6.2e-05	0.000647
3.74	0.01202	0.000673	-7.6e-05	0.000749
3.75	0.014368	0.000752	-7.7e-05	0.000829
3.76	0.014745	0.000682	-6.6e-05	0.000748
3.77	0.009102	0.00061	-6.4e-05	0.000674
3.78	0.009269	0.000776	-8.3e-05	0.000859
3.79	0.012344	0.000693	-8.2e-05	0.000775
3.8	0.010684	0.000654	-5.4e-05	0.000708
3.81	0.010081	0.000714	-5.8e-05	0.000772
3.82	0.012848	0.000568	-7.8e-05	0.000646
3.83	0.012698	0.000669	-7.4e-05	0.000743
3.84	0.013257	0.000797	-5.7e-05	0.000854
3.85	0.013952	0.00066	-5.9e-05	0.000719
3.86	0.008769	0.000579	-6.8e-05	0.000647
3.87	0.005811	0.000775	-5.9e-05	0.000834
3.88	0.009061	0.000727	-7.1e-05	0.000798
3.89	0.011036	0.000524	-9.4e-05	0.000618
3.9	0.010349	0.000731	-8.4e-05	0.000815
3.91	0.011833	0.000772	-7.7e-05	0.000849
3.92	0.01552	0.000661	-8e-05	0.000741
3.93	0.01554	0.000798	-7.9e-05	0.000877
3.94	0.011863	0.000651	-9.3e-05	0.000744
3.95	0.009966	0.000555	-9.4e-05	0.000649
3.96	0.009246	0.000827	-7.7e-05	0.000904
3.97	0.010488	0.000807	-8.7e-05	0.000894
3.98	0.013878	0.000617	-0.0001	0.000717
3.99	0.015788	0.000706	-8.1e-05	0.000787
4	0.018054	0.000728	-7.3e-05	0.000801
4.01	0.016701	0.000591	-9.3e-05	0.000684
4.02	0.011878	0.000665	-9.8e-05	0.000763
4.03	0.008529	0.000619	-8.4e-05	0.000703
4.04	0.006261	0.000629	-6.8e-05	0.000697
4.05	0.00763	0.000814	-6.6e-05	0.00088
4.06	0.010969	0.000642	-8.4e-05	0.000726
4.07	0.013589	0.000471	-7.5e-05	0.000546
4.08	0.013443	0.000767	-5.5e-05	0.000822
4.09	0.00919	0.000838	-8.1e-05	0.000919
4.1	0.009012	0.00057	-8.6e-05	0.000656
4.11	0.013746	0.000627	-6.6e-05	0.000693
4.12	0.014986	0.000804	-9e-05	0.000894
4.13	0.01131	0.000523	-0.0001	0.000623
4.14	0.006364	0.000593	-8.1e-05	0.000674
4.15	0.003636	0.000877	-8.1e-05	0.000958
4.16	0.005881	0.000589	-7.8e-05	0.000667
4.17	0.009728	0.000588	-7e-05	0.000658
4.18	0.008907	0.000898	-7.7e-05	0.000975
4.19	0.008649	0.00077	-8.1e-05	0.000851
4.2	0.013887	0.000598	-8e-05	0.000678
4.21	0.017461	0.000724	-7.7e-05	0.000801
4.22	0.012408	0.000669	-6.3e-05	0.000732
4.23	0.009386	0.000559	-5.3e-05	0.000612
4.24	0.017992	0.000777	-7.2e-05	0.000849
4.25	0.017625	0.000733	-9e-05	0.000823
4.26	0.008031	0.0005	-8.9e-05	0.000589
4.27	0.009359	0.0007	-8.7e-05	0.000787
4.28	0.014503	0.000757	-9.1e-05	0.000848
4.29	0.015405	0.000572	-8.7e-05	0.000659
4.3	0.013759	0.000588	-8.1e-05	0.000669
4.31	0.012275	0.000733	-9.8e-05	0.000831
4.32	0.013521	0.00072	-0.000101	0.000821
4.33	0.0154	0.000535	-8.4e-05	0.000619
4.34	0.01527	0.000581	-9.5e-05	0.000676
4.35	0.009168	0.000771	-0.000109	0.00088
4.36	0.004951	0.000718	-0.000102	0.00082
4.37	0.007193	0.000633	-8.7e-05	0.00072
4.38	0.010094	0.000886	-8.5e-05	0.000971
4.39	0.010618	0.000842	-8.9e-05	0.000931
4.4	0.005829	0.000549	-8.5e-05	0.000634
4.41	0.001108	0.000769	-9.4e-05	0.000863
4.42	0.00291	0.000826	-9.9e-05	0.000925
4.43	0.002422	0.000654	-7.8e-05	0.000732
4.44	-0.002038	0.000679	-7.2e-05	0.000751
4.45	-0.002016	0.000639	-8.9e-05	0.000728
4.46	0.000724	0.000727	-9.4e-05	0.000821
4.47	0.001726	0.000741	-9.3e-05	0.000834
4.48	-0.001434	0.000609	-7.9e-05	0.000688
4.49	-0.008314	0.000679	-5.9e-05	0.000738
4.5	-0.007559	0.000651	-7.4e-05	0.000725
4.51	0.001679	0.000656	-9.1e-05	0.000747
4.52	0.003118	0.000735	-8.8e-05	0.000823
4.53	0.001709	0.000709	-9e-05	0.000799
4.54	0.007192	0.000747	-7.8e-05	0.000825
4.55	0.007344	0.000777	-7.1e-05	0.000848
4.56	0.003355	0.000644	-7.9e-05	0.000723
4.57	0.002971	0.000566	-8.5e-05	0.000651
4.58	0.002047	0.000733	-9.2e-05	0.000825
4.59	0.003334	0.000731	-9.6e-05	0.000827
4.6	0.00992	0.000662	-9.3e-05	0.000755
4.61	0.010904	0.000634	-8.9e-05	0.000723
4.62	0.007235	0.000567	-9.2e-05	0.000659
4.63	0.009389	0.000762	-9.9e-05	0.000861
4.64	0.011152	0.000708	-8.4e-05	0.000792
4.65	0.009407	0.000449	-7.2e-05	0.000521
4.66	0.013388	0.000643	-8.4e-05	0.000727
4.67	0.017328	0.000804	-9.6e-05	0.0009
4.68	0.014164	0.000592	-8e-05	0.000672
4.69	0.014118	0.000619	-6.5e-05	0.000684
4.7	0.017368	0.00067	-8.7e-05	0.000757
4.71	0.01624	0.000551	-0.000104	0.000655
4.72	0.017151	0.000602	-7.5e-05	0.000677
4.73	0.020371	0.000655	-6.6e-05	0.000721
4.74	0.017122	0.000659	-9.2e-05	0.000751
4.75	0.013279	0.000632	-9.1e-05	0.000723
4.76	0.012849	0.000661	-8.6e-05	0.000747
4.77	0.010129	0.000706	-0.00011	0.000816
4.78	0.011634	0.000674	-0.000116	0.00079
4.79	0.016561	0.000637	-9e-05	0.000727
4.8	0.012598	0.00064	-8.6e-05	0.000726
4.81	0.007492	0.000589	-9.5e-05	0.000684
4.82	0.011235	0.00046	-8.8e-05	0.000548
4.83	0.015722	0.000776	-8.5e-05	0.000861
4.84	0.012869	0.000959	-8e-05	0.001039
4.85	0.010166	0.000694	-6.6e-05	0.00076
4.86	0.011078	0.000573	-7e-05	0.000643
4.87	0.009118	0.00068	-9e-05	0.00077
4.88	0.003238	0.000764	-0.000104	0.000868
4.89	0.003499	0.00058	-9.7e-05	0.000677
4.9	0.007306	0.000551	-7.8e-05	0.000629
4.91	0.005062	0.000832	-7.1e-05	0.000903
4.92	0.003899	0.000733	-8.8e-05	0.000821
4.93	0.006214	0.000564	-9.6e-05	0.00066
4.94	0.003386	0.000622	-8.4e-05	0.000706
4.95	0.000137	0.000717	-7.6e-05	0.000793
4.96	0.002707	0.000777	-9e-05	0.000867
4.97	0.005116	0.000591	-0.000105	0.000696
4.98	0.003791	0.000621	-8.3e-05	0.000704
4.99	0.007394	0.000759	-7.4e-05	0.000833
5	0.013203	0.000622	-9.9e-05	0.000721
5.01	0.008358	0.00055	-9.6e-05	0.000646
5.02	0.00386	0.000762	-7.4e-05	0.000836
5.03	0.008704	0.000797	-9.3e-05	0.00089
5.04	0.010936	0.000685	-0.00011	0.000795
5.05	0.014536	0.000705	-8.8e-05	0.000793
5.06	0.021165	0.000597	-7.8e-05	0.000675
5.07	0.016951	0.000688	-8e-05	0.000768
5.08	0.007491	0.000717	-8.1e-05	0.000798
5.09	0.004418	0.000532	-9e-05	0.000622
5.1	0.004288	0.000691	-8.8e-05	0.000779
5.11	0.007713	0.000698	-8.3e-05	0.000781
5.12	0.014199	0.000545	-0.000101	0.000646
5.13	0.014406	0.000663	-0.000108	0.000771
5.14	0.00975	0.000676	-8.7e-05	0.000763
5.15	0.009511	0.000633	-8e-05	0.000713
5.16	0.011671	0.000677	-9e-05	0.000767
5.17	0.010431	0.000599	-9e-05	0.000689
5.18	0.006655	0.000617	-8.1e-05	0.000698
5.19	0.007128	0.000761	-7.5e-05	0.000836
5.2	0.010683	0.000658	-8.3e-05	0.000741
5.21	0.011552	0.000632	-9e-05	0.000722
5.22	0.011434	0.00066	-8.2e-05	0.000742
5.23	0.01073	0.000619	-8.2e-05	0.000701
5.24	0.010643	0.000754	-8.8e-05	0.000842
5.25	0.013869	0.000766	-7.9e-05	0.000845
5.26	0.014533	0.00067	-7.4e-05	0.000744
5.27	0.012133	0.000714	-9.4e-05	0.000808
5.28	0.011251	0.000726	-0.000105	0.000831
5.29	0.007669	0.000667	-9.5e-05	0.000762
5.3	0.008153	0.000701	-9.6e-05	0.000797
5.31	0.012665	0.000682	-0.000104	0.000786
5.32	0.009129	0.000497	-0.000108	0.000605
5.33	0.007361	0.000727	-0.000107	0.000834
5.34	0.012767	0.00085	-8e-05	0.00093
5.35	0.012879	0.000478	-6.2e-05	0.00054
5.36	0.009085	0.000558	-9.8e-05	0.000656
5.37	0.011615	0.000787	-0.000102	0.000889
5.38	0.01552	0.000632	-6.7e-05	0.000699
5.39	0.013708	0.000607	-7.4e-05	0.000681
5.4	0.012235	0.000696	-9.7e-05	0.000793
5.41	0.014642	0.000598	-9.4e-05	0.000692
5.42	0.017244	0.000544	-8.1e-05	0.000625
5.43	0.017344	0.000576	-7.6e-05	0.000652
5.44	0.013203	0.000499	-8.1e-05	0.00058
5.45	0.008995	0.00064	-7.4e-05	0.000714
5.46	0.010354	0.000836	-7.1e-05	0.000907
5.47	0.008909	0.000648	-8.7e-05	0.000735
5.48	0.003484	0.000554	-8.3e-05	0.000637
5.49	0.006613	0.000725	-7.9e-05	0.000804
5.5	0.010943	0.000727	-8.7e-05	0.000814
5.51	0.006909	0.000643	-8.6e-05	0.000729
5.52	0.003519	0.000638	-9.9e-05	0.000737
5.53	0.008118	0.000649	-9.8e-05	0.000747
5.54	0.011574	0.000831	-8.8e-05	0.000919
5.55	0.006385	0.000809	-0.0001	0.000909
5.56	0.002082	0.000629	-8.9e-05	0.000718
5.57	0.006494	0.000654	-9.3e-05	0.000747
5.58	0.00782	0.000597	-0.000119	0.000716
5.59	0.005708	0.00074	-0.000103	0.000843
5.6	0.010317	0.000831	-8.7e-05	0.000918
5.61	0.008756	0.000598	-0.000107	0.000705
5.62	0.002182	0.000575	-0.000108	0.000683
5.63	0.007013	0.000645	-9.4e-05	0.000739
5.64	0.01402	0.000701	-9.9e-05	0.0008
5.65	0.011494	0.000668	-9.8e-05	0.000766
5.66	0.008619	0.00064	-8.2e-05	0.000722
5.67	0.009196	0.000704	-9.4e-05	0.000798
5.68	0.009764	0.000579	-0.000113	0.000692
5.69	0.010753	0.000619	-9.1e-05	0.00071
5.7	0.011681	0.000714	-8.3e-05	0.000797
5.71	0.014333	0.000619	-9.5e-05	0.000714
5.72	0.016107	0.000575	-9e-05	0.000665
5.73	0.017143	0.000603	-0.000105	0.000708
5.74	0.017418	0.00069	-0.000124	0.000814
5.75	0.014929	0.000613	-0.000109	0.000722
5.76	0.015815	0.000516	-9.5e-05	0.000611
5.77	0.0171	0.000651	-9.8e-05	0.000749
5.78	0.015573	0.000717	-0.000102	0.000819
5.79	0.016407	0.000617	-0.000104	0.000721
5.8	0.016044	0.00064	-9.8e-05	0.000738
5.81	0.011843	0.000716	-0.000101	0.000817
5.82	0.008461	0.000541	-0.000125	0.000666
5.83	0.007079	0.000642	-0.000115	0.000757
5.84	0.009997	0.000775	-8.5e-05	0.00086
5.85	0.015364	0.000471	-8.9e-05	0.00056
5.86	0.014323	0.000577	-9.3e-05	0.00067
5.87	0.013633	0.000762	-8.9e-05	0.000851
5.88	0.019931	0.000528	-0.000101	0.000629
5.89	0.015441	0.000624	-0.000108	0.000732
5.9	0.004981	0.000704	-0.000104	0.000808
5.91	0.008593	0.000612	-9.5e-05	0.000707
5.92	0.012892	0.000859	-7.6e-05	0.000935
5.93	0.008316	0.001358	-8.3e-05	0.001441
5.94	0.004443	0.002181	-0.000101	0.002282
5.95	0.007825	0.003141	-0.000114	0.003255
5.96	0.015771	0.003799	-0.000119	0.003918
5.97	0.016122	0.004082	-0.000115	0.004197
5.98	0.012361	0.004366	-9.7e-05	0.004463
5.99	0.015206	0.004973	-9.1e-05	0.005064
6	0.018539	0.005537	-0.000108	0.005645
6.01	0.016098	0.006078	-0.000118	0.006196
6.02	0.013236	0.006881	-0.000121	0.007002
6.03	0.017865	0.007559	-0.000118	0.007677
6.04	0.023308	0.00819	-0.000111	0.008301
6.05	0.025965	0.009188	-0.000112	0.0093
6.06	0.031411	0.010145	-0.000101	0.010246
6.07	0.036598	0.010897	-7.4e-05	0.010971
6.08	0.039747	0.01192	-7.7e-05	0.011997
6.09	0.043059	0.013066	-9.9e-05	0.013165
6.1	0.044172	0.014043	-0.000106	0.014149
6.11	0.041149	0.015153	-0.000113	0.015266
6.12	0.038318	0.01625	-0.000107	0.016357
6.13	0.040036	0.017024	-0.000122	0.017146
6.14	0.044541	0.017959	-0.000211	0.01817
6.15	0.049127	0.019156	-0.000599	0.019755
6.16	0.050238	0.020189	-0.003479	0.023668
6.17	0.049444	0.021156	-0.010337	0.031493
6.18	0.051082	0.022276	-0.014193	0.036469
6.19	0.055451	0.023307	-0.012519	0.035826
6.2	0.064166	0.024196	-0.012161	0.036357
6.21	0.072101	0.025276	-0.013281	0.038557
6.22	0.070286	0.02637	-0.013032	0.039402
6.23	0.06681	0.027412	-0.01317	0.040582
6.24	0.071428	0.028503	-0.013854	0.042357
6.25	0.079609	0.02958	-0.01396	0.04354
6.26	0.087178	0.030608	-0.014686	0.045294
6.27	0.091827	0.031622	-0.016318	0.04794
6.28	0.086513	0.032646	-0.017395	0.050041
6.29	0.087048	0.033717	-0.017958	0.051675
6.3	0.10183	0.034683	-0.018817	0.0535
6.31	0.105572	0.035685	-0.019528	0.055213
6.32	0.09908	0.036864	-0.019825	0.056689
6.33	0.103005	0.037866	-0.020344	0.05821
6.34	0.106217	0.038773	-0.021123	0.059896
6.35	0.103278	0.039816	-0.021725	0.061541
6.36	0.105119	0.040764	-0.022263	0.063027
6.37	0.111355	0.041743	-0.022862	0.064605
6.38	0.11168	0.042894	-0.023411	0.066305
6.39	0.11124	0.044024	-0.023956	0.06798
6.4	0.120851	0.044984	-0.024541	0.069525
6.41	0.129667	0.045929	-0.025098	0.071027
6.42	0.130016	0.046969	-0.025619	0.072588
6.43	0.129444	0.04794	-0.026114	0.074054
6.44	0.126348	0.049026	-0.026667	0.075693
6.45	0.121211	0.05009	-0.027398	0.077488
6.46	0.129352	0.050867	-0.028297	0.079164
6.47	0.143381	0.051898	-0.029248	0.081146
6.48	0.141637	0.053054	-0.030153	0.083207
6.49	0.136938	0.053905	-0.030922	0.084827
6.5	0.140419	0.054897	-0.031551	0.086448
6.51	0.139538	0.056077	-0.032145	0.088222
6.52	0.138598	0.056963	-0.032728	0.089691
6.53	0.148133	0.057901	-0.033321	0.091222
6.54	0.156962	0.059009	-0.033998	0.093007
6.55	0.154087	0.059894	-0.034748	0.094642
6.56	0.15261	0.060941	-0.035554	0.096495
6.57	0.158284	0.062213	-0.036379	0.098592
6.58	0.160452	0.063156	-0.037083	0.100239
6.59	0.164791	0.064005	-0.037644	0.101649
6.6	0.170117	0.065054	-0.03819	0.103244
6.61	0.169831	0.066047	-0.038849	0.104896
6.62	0.174959	0.067024	-0.039722	0.106746
6.63	0.186031	0.068192	-0.040808	0.109
6.64	0.190707	0.069259	-0.041797	0.111056
6.65	0.192283	0.070179	-0.04243	0.112609
6.66	0.189067	0.071326	-0.042901	0.114227
6.67	0.184273	0.072407	-0.043443	0.11585
6.68	0.18911	0.0733	-0.044095	0.117395
6.69	0.191821	0.074351	-0.044906	0.119257
6.7	0.193088	0.075324	-0.045857	0.121181
6.71	0.200657	0.076304	-0.046917	0.123221
6.72	0.203318	0.077536	-0.048075	0.125611
6.73	0.203213	0.0786	-0.049088	0.127688
6.74	0.207298	0.079491	-0.049896	0.129387
6.75	0.214024	0.080599	-0.05074	0.131339
6.76	0.219731	0.081826	-0.051576	0.133402
6.77	0.219618	0.082777	-0.052279	0.135056
6.78	0.222229	0.083676	-0.052886	0.136562
6.79	0.228787	0.084745	-0.053408	0.138153
6.8	0.227248	0.085733	-0.053862	0.139595
6.81	0.222973	0.086724	-0.05429	0.141014
6.82	0.228601	0.08782	-0.054739	0.142559
6.83	0.236616	0.088823	-0.055188	0.144011
6.84	0.237338	0.089792	-0.055632	0.145424
6.85	0.235853	0.090777	-0.056137	0.146914
6.86	0.236793	0.09175	-0.056725	0.148475
6.87	0.240771	0.092788	-0.05736	0.150148
6.88	0.245246	0.093843	-0.057997	0.15184
6.89	0.250274	0.094764	-0.05863	0.153394
6.9	0.25289	0.095664	-0.059257	0.154921
6.91	0.249342	0.096717	-0.059839	0.156556
6.92	0.252041	0.097742	-0.060412	0.158154
6.93	0.26504	0.098675	-0.061117	0.159792
6.94	0.270165	0.099679	-0.062092	0.161771
6.95	0.266885	0.100643	-0.063202	0.163845
6.96	0.269777	0.101543	-0.064069	0.165612
6.97	0.276669	0.102631	-0.064612	0.167243
6.98	0.280264	0.103797	-0.065048	0.168845
6.99	0.276345	0.104746	-0.065474	0.17022
7	0.271081	0.105727	-0.065916	0.171643
7.01	0.275309	0.106898	-0.066441	0.173339
7.02	0.281488	0.107825	-0.067079	0.174904
7.03	0.285426	0.108683	-0.067763	0.176446
7.04	0.29054	0.109793	-0.068501	0.178294
7.05	0.293961	0.110771	-0.069283	0.180054
7.06	0.296755	0.111632	-0.069957	0.181589
7.07	0.300534	0.112846	-0.070491	0.183337
7.08	0.299655	0.11394	-0.070996	0.184936
7.09	0.301168	0.114649	-0.071508	0.186157
7.1	0.309221	0.115683	-0.071999	0.187682
7.11	0.312796	0.116829	-0.072496	0.189325
7.12	0.311568	0.117661	-0.073096	0.190757
7.13	0.315605	0.118722	-0.073803	0.192525
7.14	0.321963	0.119862	-0.074498	0.19436
7.15	0.322997	0.120742	-0.075169	0.195911
7.16	0.324659	0.121865	-0.07588	0.197745
7.17	0.328089	0.123049	-0.076647	0.199696
7.18	0.324638	0.123846	-0.077431	0.201277
7.19	0.321202	0.124775	-0.078152	0.202927
7.2	0.32662	0.125857	-0.078813	0.20467
7.21	0.334329	0.126818	-0.079499	0.206317
7.22	0.339435	0.12804	-0.080245	0.208285
7.23	0.339745	0.129188	-0.081067	0.210255
7.24	0.33994	0.129958	-0.082097	0.212055
7.25	0.346604	0.130896	-0.083254	0.21415
7.26	0.354346	0.132036	-0.08414	0.216176
7.27	0.353427	0.132964	-0.084667	0.217631
7.28	0.345736	0.133888	-0.085125	0.219013
7.29	0.346231	0.135005	-0.085697	0.220702
7.3	0.354475	0.136006	-0.086403	0.222409
7.31	0.360718	0.137014	-0.087186	0.2242
7.32	0.36621	0.138104	-0.087902	0.226006
7.33	0.368024	0.139025	-0.088476	0.227501
7.34	0.368629	0.139937	-0.088984	0.228921
7.35	0.371105	0.141055	-0.089502	0.230557
7.36	0.372365	0.142143	-0.090056	0.232199
7.37	0.376048	0.143085	-0.090633	0.233718
7.38	0.376529	0.144124	-0.091187	0.235311
7.39	0.37602	0.145179	-0.091738	0.236917
7.4	0.380931	0.146119	-0.092327	0.238446
7.41	0.383011	0.147163	-0.092961	0.240124
7.42	0.382982	0.148199	-0.093693	0.241892
7.43	0.38578	0.149134	-0.09454	0.243674
7.44	0.386249	0.150251	-0.095467	0.245718
7.45	0.387111	0.151291	-0.096275	0.247566
7.46	0.395075	0.152206	-0.09678	0.248986
7.47	0.400928	0.153244	-0.09714	0.250384
7.48	0.400269	0.154211	-0.097586	0.251797
7.49	0.403473	0.155094	-0.098115	0.253209
7.5	0.405023	0.156201	-0.098708	0.254909
7.51	0.406576	0.15732	-0.09935	0.25667
7.52	0.412873	0.15819	-0.099995	0.258185
7.53	0.413775	0.15924	-0.100681	0.259921
7.54	0.416244	0.160461	-0.101402	0.261863
7.55	0.423777	0.161415	-0.102038	0.263453
7.56	0.428351	0.162385	-0.102506	0.264891
7.57	0.43329	0.163512	-0.102868	0.26638
7.58	0.433674	0.164512	-0.103259	0.267771
7.59	0.430297	0.165425	-0.103742	0.269167
7.6	0.435174	0.166372	-0.104339	0.270711
7.61	0.442229	0.167298	-0.104983	0.272281
7.62	0.439055	0.16821	-0.105658	0.273868
7.63	0.438233	0.169335	-0.106459	0.275794
7.64	0.450115	0.170385	-0.107412	0.277797
7.65	0.458326	0.171322	-0.108404	0.279726
7.66	0.457042	0.172535	-0.109195	0.28173
7.67	0.4611	0.173492	-0.109763	0.283255
7.68	0.467709	0.174232	-0.110328	0.28456
7.69	0.467183	0.175448	-0.110973	0.286421
7.7	0.468884	0.176574	-0.111673	0.288247
7.71	0.473829	0.177314	-0.112401	0.289715
7.72	0.477352	0.178409	-0.113129	0.291538
7.73	0.484214	0.179576	-0.113831	0.293407
7.74	0.49056	0.180417	-0.114473	0.29489
7.75	0.491537	0.181429	-0.115032	0.296461
7.76	0.492096	0.182577	-0.115546	0.298123
7.77	0.493275	0.183465	-0.116073	0.299538
7.78	0.497374	0.184468	-0.11663	0.301098
7.79	0.503423	0.185639	-0.117222	0.302861
7.8	0.500667	0.186606	-0.11787	0.304476
7.81	0.49974	0.187537	-0.118596	0.306133
7.82	0.508405	0.188648	-0.119293	0.307941
7.83	0.513766	0.18967	-0.119905	0.309575
7.84	0.511488	0.19058	-0.120581	0.311161
7.85	0.515018	0.191632	-0.121314	0.312946
7.86	0.527494	0.192631	-0.121993	0.314624
7.87	0.532381	0.193523	-0.122688	0.316211
7.88	0.532131	0.194599	-0.123359	0.317958
7.89	0.5378	0.195646	-0.123916	0.319562
7.9	0.541286	0.196538	-0.124488	0.321026
7.91	0.539005	0.197621	-0.12516	0.322781
7.92	0.542785	0.19873	-0.125844	0.324574
7.93	0.553988	0.199655	-0.126439	0.326094
7.94	0.555407	0.200688	-0.126978	0.327666
7.95	0.548819	0.201774	-0.127566	0.32934
7.96	0.547072	0.202684	-0.128281	0.330965
7.97	0.550994	0.203776	-0.129112	0.332888
7.98	0.560581	0.204954	-0.129908	0.334862
7.99	0.566423	0.205826	-0.130519	0.336345
8	0.566009	0.206847	-0.131045	0.337892
8.01	0.57047	0.208035	-0.131625	0.33966
8.02	0.574386	0.208861	-0.132229	0.34109
8.03	0.576195	0.209743	-0.132861	0.342604
8.04	0.583397	0.210954	-0.133515	0.344469
8.05	0.586959	0.211944	-0.134154	0.346098
8.06	0.584386	0.212745	-0.134775	0.34752
8.07	0.588159	0.2138	-0.135379	0.349179
8.08	0.595397	0.214907	-0.135953	0.35086
8.09	0.596496	0.215883	-0.136484	0.352367
8.1	0.596667	0.217054	-0.137035	0.354089
8.11	0.600505	0.218073	-0.137653	0.355726
8.12	0.604065	0.218833	-0.138267	0.3571
8.13	0.607221	0.219906	-0.13885	0.358756
8.14	0.610478	0.221039	-0.139399	0.360438
8.15	0.612164	0.221966	-0.139858	0.361824
8.16	0.617308	0.222948	-0.140263	0.363211
8.17	0.624467	0.223896	-0.140703	0.364599
8.18	0.627133	0.224891	-0.141136	0.366027
8.19	0.627281	0.225978	-0.141561	0.367539
8.2	0.629879	0.226895	-0.142108	0.369003
8.21	0.635694	0.227817	-0.142814	0.370631
8.22	0.644769	0.228932	-0.143561	0.372493
8.23	0.649479	0.229977	-0.14422	0.374197
8.24	0.646169	0.230823	-0.144737	0.37556
8.25	0.648599	0.231802	-0.145164	0.376966
8.26	0.660177	0.232956	-0.145596	0.378552
8.27	0.667636	0.233943	-0.146082	0.380025
8.28	0.66637	0.234881	-0.146676	0.381557
8.29	0.664468	0.235932	-0.147409	0.383341
8.3	0.666573	0.236877	-0.14818	0.385057
8.31	0.67057	0.237825	-0.148894	0.386719
8.32	0.675406	0.238997	-0.149525	0.388522
8.33	0.677597	0.240075	-0.150012	0.390087
8.34	0.677922	0.240963	-0.150398	0.391361
8.35	0.682443	0.242001	-0.150859	0.39286
8.36	0.687225	0.242988	-0.151404	0.394392
8.37	0.688909	0.24399	-0.151982	0.395972
8.38	0.695381	0.245179	-0.152626	0.397805
8.39	0.700795	0.246208	-0.153304	0.399512
8.4	0.698802	0.24716	-0.153939	0.401099
8.41	0.70101	0.24824	-0.154524	0.402764
8.42	0.710671	0.249255	-0.155063	0.404318
8.43	0.712772	0.250188	-0.155523	0.405711
8.44	0.708658	0.251324	-0.155911	0.407235
8.45	0.711597	0.252442	-0.156315	0.408757
8.46	0.71796	0.253187	-0.156764	0.409951
8.47	0.721852	0.254156	-0.157336	0.411492
8.48	0.728312	0.255386	-0.158176	0.413562
8.49	0.735535	0.256339	-0.159232	0.415571
8.5	0.741331	0.25724	-0.160244	0.417484
8.51	0.748603	0.258338	-0.161059	0.419397
8.52	0.748764	0.259374	-0.161749	0.421123
8.53	0.741439	0.260345	-0.162384	0.422729
8.54	0.743611	0.261394	-0.16295	0.424344
8.55	0.751246	0.262304	-0.163442	0.425746
8.56	0.751321	0.26328	-0.163905	0.427185
8.57	0.754993	0.26442	-0.164413	0.428833
8.58	0.7645	0.265365	-0.165006	0.430371
8.59	0.768545	0.266319	-0.165648	0.431967
8.6	0.777261	0.267461	-0.166301	0.433762
8.61	0.790056	0.268288	-0.166919	0.435207
8.62	0.792146	0.269065	-0.167514	0.436579
8.63	0.794264	0.270234	-0.168141	0.438375
8.64	0.803542	0.271252	-0.168774	0.440026
8.65	0.80685	0.272219	-0.169393	0.441612
8.66	0.803237	0.273405	-0.170011	0.443416
8.67	0.803061	0.274362	-0.170552	0.444914
8.68	0.803858	0.275244	-0.171014	0.446258
8.69	0.807451	0.276362	-0.171504	0.447866
8.7	0.816122	0.277357	-0.172035	0.449392
8.71	0.821929	0.278247	-0.172563	0.45081
8.72	0.825114	0.279397	-0.173086	0.452483
8.73	0.829764	0.280497	-0.173584	0.454081
8.74	0.833534	0.281352	-0.174038	0.45539
8.75	0.836865	0.282406	-0.174516	0.456922
8.76	0.841168	0.283603	-0.175024	0.458627
8.77	0.846777	0.284529	-0.175521	0.46005
8.78	0.855453	0.285402	-0.176036	0.461438
8.79	0.862981	0.286498	-0.176577	0.463075
8.8	0.864401	0.287484	-0.177126	0.46461
8.81	0.863534	0.288535	-0.177738	0.466273
8.82	0.868847	0.289743	-0.178399	0.468142
8.83	0.875933	0.290717	-0.179037	0.469754
8.84	0.880759	0.291569	-0.179613	0.471182
8.85	0.88372	0.292557	-0.180069	0.472626
8.86	0.880085	0.293566	-0.180412	0.473978
8.87	0.87916	0.294573	-0.180777	0.47535
8.88	0.891019	0.295645	-0.181229	0.476874
8.89	0.901034	0.296568	-0.181754	0.478322
8.9	0.899562	0.297489	-0.182329	0.479818
8.91	0.899997	0.29867	-0.182883	0.481553
8.92	0.907505	0.299638	-0.183377	0.483015
8.93	0.910285	0.300428	-0.183841	0.484269
8.94	0.908274	0.301552	-0.18429	0.485842
8.95	0.915148	0.302727	-0.184696	0.487423
8.96	0.925725	0.303472	-0.185058	0.48853
8.97	0.927694	0.30438	-0.185433	0.489813
8.98	0.927041	0.305588	-0.185859	0.491447
8.99	0.928189	0.306436	-0.186317	0.492753
9	0.930303	0.307409	-0.186803	0.494212
9.01	0.933139	0.308728	-0.187293	0.496021
9.02	0.934255	0.309557	-0.187781	0.497338
9.03	0.935642	0.310368	-0.188287	0.498655
9.04	0.939859	0.311622	-0.188802	0.500424
9.05	0.945115	0.312654	-0.189236	0.50189
9.06	0.948355	0.313498	-0.189514	0.503012
9.07	0.950123	0.314774	-0.189704	0.504478
9.08	0.950309	0.315881	-0.189886	0.505767
9.09	0.946557	0.31658	-0.190042	0.506622
9.1	0.946084	0.317697	-0.190174	0.507871
9.11	0.949783	0.318826	-0.190305	0.509131
9.12	0.951072	0.319692	-0.190433	0.510125
9.13	0.953966	0.32088	-0.190571	0.511451
9.14	0.953681	0.322004	-0.190744	0.512748
9.15	0.951557	0.322723	-0.190942	0.513665
9.16	0.959392	0.323757	-0.191156	0.514913
9.17	0.967347	0.324993	-0.191389	0.516382
9.18	0.967643	0.325805	-0.191614	0.517419
9.19	0.966857	0.326711	-0.191835	0.518546
9.2	0.96445	0.327896	-0.192057	0.519953
9.21	0.9634	0.328805	-0.19231	0.521115
9.22	0.960496	0.329727	-0.192558	0.522285
9.23	0.96126	0.330829	-0.192762	0.523591
9.24	0.97278	0.331829	-0.192997	0.524826
9.25	0.97891	0.332872	-0.193284	0.526156
9.26	0.973964	0.333875	-0.19353	0.527405
9.27	0.972433	0.334744	-0.193742	0.528486
9.28	0.978087	0.335817	-0.194003	0.52982
9.29	0.982566	0.337038	-0.194286	0.531324
9.3	0.984454	0.337948	-0.194532	0.53248
9.31	0.985331	0.338721	-0.194734	0.533455
9.32	0.984433	0.339672	-0.194887	0.534559
9.33	0.986915	0.340845	-0.195009	0.535854
9.34	0.989121	0.341891	-0.195137	0.537028
9.35	0.98615	0.342715	-0.195235	0.53795
9.36	0.987645	0.343744	-0.195299	0.539043
9.37	0.990799	0.344851	-0.195369	0.54022
9.38	0.985891	0.345683	-0.195446	0.541129
9.39	0.984755	0.346715	-0.195517	0.542232
9.4	0.990223	0.347911	-0.195586	0.543497
9.41	0.991832	0.348759	-0.195675	0.544434
9.42	0.992121	0.349688	-0.195767	0.545455
9.43	0.994239	0.350858	-0.195836	0.546694
9.44	1.00046	0.35187	-0.195909	0.547779
9.45	1.00754	0.352805	-0.196005	0.54881
9.46	1.0075	0.353932	-0.196107	0.550039
9.47	1.00636	0.354953	-0.196208	0.551161
9.48	1.00998	0.35586	-0.196325	0.552185
9.49	1.01155	0.356984	-0.196452	0.553436
9.5	1.0074	0.358	-0.196591	0.554591
9.51	1.00791	0.35903	-0.196729	0.555759
9.52	1.01213	0.360225	-0.196878	0.557103
9.53	1.01469	0.361138	-0.197075	0.558213
9.54	1.02239	0.362002	-0.197305	0.559307
9.55	1.02952	0.363109	-0.19756	0.560669
9.56	1.02618	0.364052	-0.197807	0.561859
9.57	1.02381	0.364893	-0.198027	0.56292
9.58	1.02551	0.365971	-0.198262	0.564233
9.59	1.0248	0.367022	-0.198481	0.565503
9.6	1.02599	0.367872	-0.198663	0.566535
9.61	1.0283	0.368971	-0.198832	0.567803
9.62	1.03247	0.370244	-0.198967	0.569211
9.63	1.03619	0.371077	-0.199124	0.570201
9.64	1.0336	0.371863	-0.199352	0.571215
9.65	1.03117	0.372963	-0.199553	0.572516
9.66	1.03678	0.373914	-0.199721	0.573635
9.67	1.04249	0.374767	-0.1999	0.574667
9.68	1.03965	0.37579	-0.200048	0.575838
9.69	1.03422	0.376873	-0.200191	0.577064
9.7	1.0404	0.377859	-0.200354	0.578213
9.71	1.0492	0.378872	-0.200491	0.579363
9.72	1.045	0.379921	-0.200591	0.580512
9.73	1.04009	0.380889	-0.200674	0.581563
9.74	1.04553	0.381951	-0.200744	0.582695
9.75	1.05076	0.382993	-0.200813	0.583806
9.76	1.04884	0.383941	-0.200877	0.584818
9.77	1.04517	0.384989	-0.20094	0.585929
9.78	1.05006	0.385961	-0.201009	0.58697
9.79	1.05606	0.386905	-0.201082	0.587987
9.8	1.05395	0.388043	-0.201142	0.589185
9.81	1.05274	0.389054	-0.201183	0.590237
9.82	1.05697	0.389896	-0.20124	0.591136
9.83	1.05942	0.390937	-0.201317	0.592254
9.84	1.05899	0.3921	-0.201368	0.593468
9.85	1.06102	0.393073	-0.201406	0.594479
9.86	1.06051	0.39394	-0.201477	0.595417
9.87	1.06078	0.395013	-0.201542	0.596555
9.88	1.0646	0.396054	-0.201587	0.597641
9.89	1.06302	0.397053	-0.201641	0.598694
9.9	1.05865	0.398178	-0.201694	0.599872
9.91	1.05948	0.399179	-0.20176	0.600939
9.92	1.06329	0.400115	-0.201856	0.601971
9.93	1.06547	0.401159	-0.201943	0.603102
9.94	1.06679	0.402068	-0.202025	0.604093
9.95	1.06684	0.403059	-0.20215	0.605209
9.96	1.0681	0.404291	-0.202285	0.606576
9.97	1.07487	0.405195	-0.202387	0.607582
9.98	1.0812	0.406026	-0.202515	0.608541
9.99	1.07717	0.407199	-0.202701	0.6099
10	1.07483	0.408183	-0.202901	0.611084
10.01	1.08712	0.409005	-0.203122	0.612127
10.02	1.0936	0.410101	-0.203356	0.613457
10.03	1.08473	0.411115	-0.203554	0.614669
10.04	1.08156	0.412057	-0.203721	0.615778
10.05	1.0873	0.413216	-0.203884	0.6171
10.06	1.08775	0.414229	-0.204049	0.618278
10.07	1.08739	0.415114	-0.204175	0.619289
10.08	1.09237	0.416206	-0.204268	0.620474
10.09	1.09255	0.417247	-0.204382	0.621629
10.1	1.09084	0.418164	-0.204515	0.622679
10.11	1.09707	0.419305	-0.204653	0.623958
10.12	1.10088	0.420385	-0.204811	0.625196
10.13	1.09766	0.421178	-0.204973	0.626151
10.14	1.09579	0.422172	-0.205129	0.627301
10.15	1.09891	0.423325	-0.205281	0.628606
10.16	1.10296	0.424277	-0.205453	0.62973
10.17	1.10215	0.425176	-0.205693	0.630869
10.18	1.10238	0.426284	-0.205987	0.632271
10.19	1.11129	0.427319	-0.206281	0.6336
10.2	1.11653	0.42825	-0.206612	0.634862
10.21	1.12183	0.429376	-0.207051	0.636427
10.22	1.12866	0.430389	-0.207508	0.637897
10.23	1.12794	0.431221	-0.207916	0.639137
10.24	1.13481	0.432278	-0.208324	0.640602
10.25	1.14715	0.433324	-0.208695	0.642019
10.26	1.14698	0.43416	-0.208967	0.643127
10.27	1.14281	0.435236	-0.209207	0.644443
10.28	1.14802	0.436357	-0.209498	0.645855
10.29	1.15326	0.437164	-0.209791	0.646955
10.3	1.15281	0.438198	-0.210032	0.64823
10.31	1.15597	0.439384	-0.210274	0.649658
10.32	1.16077	0.440206	-0.210504	0.65071
10.33	1.1655	0.441184	-0.210698	0.651882
10.34	1.17482	0.442363	-0.210936	0.653299
10.35	1.1813	0.443164	-0.21125	0.654414
10.36	1.18301	0.444044	-0.211584	0.655628
10.37	1.19257	0.445205	-0.211972	0.657177
10.38	1.20268	0.446142	-0.212473	0.658615
10.39	1.20618	0.447098	-0.213067	0.660165
10.4	1.21283	0.448257	-0.213696	0.661953
10.41	1.22179	0.449198	-0.214306	0.663504
10.42	1.22514	0.450113	-0.214878	0.664991
10.43	1.2273	0.451243	-0.215347	0.66659
10.44	1.23175	0.452194	-0.21569	0.667884
10.45	1.23673	0.453028	-0.21603	0.669058
10.46	1.23939	0.454114	-0.216431	0.670545
10.47	1.24153	0.455128	-0.216813	0.671941
10.48	1.24907	0.456089	-0.217174	0.673263
10.49	1.25405	0.457191	-0.217577	0.674768
10.5	1.25356	0.458129	-0.218039	0.676168
10.51	1.25959	0.459167	-0.218533	0.6777
10.52	1.26835	0.460447	-0.219023	0.67947
10.53	1.27219	0.461341	-0.21951	0.680851
10.54	1.27388	0.462136	-0.220017	0.682153
10.55	1.27458	0.463362	-0.220524	0.683886
10.56	1.28078	0.46451	-0.221027	0.685537
10.57	1.28985	0.46537	-0.221552	0.686922
10.58	1.29459	0.466412	-0.22213	0.688542
10.59	1.30164	0.467473	-0.22276	0.690233
10.6	1.30339	0.468322	-0.223429	0.691751
10.61	1.30147	0.469372	-0.22414	0.693512
10.62	1.31228	0.470459	-0.224838	0.695297
10.63	1.3274	0.471387	-0.22544	0.696827
10.64	1.33316	0.472388	-0.225926	0.698314
10.65	1.33411	0.473435	-0.226347	0.699782
10.66	1.3386	0.47443	-0.226764	0.701194
10.67	1.34532	0.475513	-0.227178	0.702691
10.68	1.34967	0.476622	-0.227639	0.704261
10.69	1.35187	0.477527	-0.228156	0.705683
10.7	1.35495	0.478365	-0.228688	0.707053
10.71	1.36046	0.479378	-0.229268	0.708646
10.72	1.36521	0.480355	-0.229868	0.710223
10.73	1.36489	0.481268	-0.230398	0.711666
10.74	1.36722	0.482399	-0.2309	0.713299
10.75	1.37826	0.483457	-0.23142	0.714877
10.76	1.38848	0.484268	-0.231935	0.716203
10.77	1.39329	0.485341	-0.2325	0.717841
10.78	1.39638	0.486506	-0.233094	0.7196
10.79	1.39931	0.487389	-0.233609	0.720998
10.8	1.40163	0.488443	-0.234057	0.7225
10.81	1.40792	0.489624	-0.23449	0.724114
10.82	1.41844	0.49053	-0.234918	0.725448
10.83	1.42804	0.491465	-0.235343	0.726808
10.84	1.43524	0.492504	-0.235805	0.728309
10.85	1.43846	0.493431	-0.23642	0.729851
10.86	1.44065	0.49448	-0.237193	0.731673
10.87	1.44492	0.495473	-0.237977	0.73345
10.88	1.45492	0.496278	-0.238636	0.734914
10.89	1.47156	0.497418	-0.239132	0.73655
10.9	1.48307	0.498568	-0.239551	0.738119
10.91	1.48825	0.499392	-0.239956	0.739348
10.92	1.489	0.500403	-0.240393	0.740796
10.93	1.48969	0.50151	-0.240854	0.742364
10.94	1.49709	0.502492	-0.241313	0.743805
10.95	1.50488	0.503502	-0.241823	0.745325
10.96	1.50791	0.504604	-0.242356	0.74696
10.97	1.50895	0.50551	-0.242903	0.748413
10.98	1.51494	0.506347	-0.243513	0.74986
10.99	1.51995	0.507322	-0.244065	0.751387
11	1.52249	0.508242	-0.24445	0.752692
11.01	1.53524	0.509291	-0.244796	0.754087
11.02	1.54943	0.51047	-0.245206	0.755676
11.03	1.55366	0.511399	-0.245677	0.757076
11.04	1.5548	0.512282	-0.246252	0.758534
11.05	1.55814	0.513347	-0.247015	0.760362
11.06	1.56699	0.5144	-0.247954	0.762354
11.07	1.57623	0.515332	-0.248845	0.764177
11.08	1.57763	0.516391	-0.24943	0.765821
11.09	1.58105	0.517514	-0.24977	0.767284
11.1	1.58763	0.518476	-0.250098	0.768574
11.11	1.58958	0.519388	-0.250453	0.769841
11.12	1.59418	0.520452	-0.250803	0.771255
11.13	1.60106	0.521487	-0.251242	0.772729
11.14	1.6078	0.522428	-0.251767	0.774195
11.15	1.62003	0.523399	-0.252266	0.775665
11.16	1.62419	0.524367	-0.252802	0.777169
11.17	1.61624	0.525423	-0.253434	0.778857
11.18	1.62024	0.526595	-0.254037	0.780632
11.19	1.63311	0.527607	-0.254576	0.782183
11.2	1.64148	0.528519	-0.255127	0.783646
11.21	1.65145	0.529576	-0.255705	0.785281
11.22	1.6618	0.530512	-0.256298	0.78681
11.23	1.66625	0.531479	-0.256878	0.788357
11.24	1.66432	0.532648	-0.257417	0.790065
11.25	1.66187	0.533632	-0.257889	0.791521
11.26	1.67447	0.534585	-0.258277	0.792862
11.27	1.69375	0.535673	-0.258631	0.794304
11.28	1.70017	0.536574	-0.259031	0.795605
11.29	1.7033	0.537544	-0.259548	0.797092
11.3	1.71111	0.538697	-0.260163	0.79886
11.31	1.7154	0.539676	-0.260816	0.800492
11.32	1.72101	0.540475	-0.261421	0.801896
11.33	1.73095	0.541552	-0.261928	0.80348
11.34	1.73769	0.542675	-0.2624	0.805075
11.35	1.7415	0.543563	-0.262866	0.806429
11.36	1.74741	0.544671	-0.263303	0.807974
11.37	1.75529	0.54576	-0.263767	0.809527
11.38	1.76215	0.546596	-0.264296	0.810892
11.39	1.76629	0.547608	-0.264833	0.812441
11.4	1.76645	0.548718	-0.265348	0.814066
11.41	1.76786	0.549632	-0.265864	0.815496
11.42	1.77284	0.55054	-0.266352	0.816892
11.43	1.77772	0.551606	-0.266873	0.818479
11.44	1.78344	0.552583	-0.267469	0.820052
11.45	1.79225	0.553516	-0.267995	0.821511
11.46	1.80258	0.554647	-0.268397	0.823044
11.47	1.81022	0.555686	-0.268756	0.824442
11.48	1.8148	0.556545	-0.269125	0.82567
11.49	1.81835	0.557583	-0.269503	0.827086
11.5	1.82341	0.558611	-0.269873	0.828484
11.51	1.8298	0.559505	-0.270263	0.829768
11.52	1.8377	0.560655	-0.27068	0.831335
11.53	1.84008	0.561825	-0.271174	0.832999
11.54	1.84402	0.562636	-0.271815	0.834451
11.55	1.8588	0.563523	-0.272555	0.836078
11.56	1.86903	0.564644	-0.273323	0.837967
11.57	1.87031	0.565566	-0.274006	0.839572
11.58	1.87435	0.566558	-0.274463	0.841021
11.59	1.88053	0.567718	-0.274795	0.842513
11.6	1.88581	0.56862	-0.275183	0.843803
11.61	1.89147	0.56966	-0.275622	0.845282
11.62	1.89733	0.570764	-0.276124	0.846888
11.63	1.90361	0.571554	-0.276715	0.848269
11.64	1.91158	0.572509	-0.277311	0.84982
11.65	1.91996	0.573712	-0.277897	0.851609
11.66	1.92677	0.574617	-0.278515	0.853132
11.67	1.93438	0.575465	-0.279127	0.854592
11.68	1.94225	0.576577	-0.279724	0.856301
11.69	1.94767	0.577561	-0.280321	0.857882
11.7	1.94965	0.578556	-0.280909	0.859465
11.71	1.94769	0.579749	-0.281491	0.86124
11.72	1.95313	0.580698	-0.282034	0.862732
11.73	1.96785	0.581552	-0.282488	0.86404
11.74	1.97722	0.582704	-0.282895	0.865599
11.75	1.97967	0.583738	-0.283373	0.867111
11.76	1.98621	0.584518	-0.283934	0.868452
11.77	1.99697	0.585553	-0.284485	0.870038
11.78	2.0031	0.586668	-0.285069	0.871737
11.79	2.0074	0.587544	-0.285745	0.873289
11.8	2.01552	0.588594	-0.286447	0.875041
11.81	2.02072	0.589656	-0.287065	0.876721
11.82	2.0217	0.5905	-0.287574	0.878074
11.83	2.02863	0.591523	-0.288056	0.879579
11.84	2.04173	0.592603	-0.288546	0.881149
11.85	2.05056	0.593494	-0.289109	0.882603
11.86	2.05502	0.594616	-0.289806	0.884422
11.87	2.06328	0.595826	-0.29049	0.886316
11.88	2.07461	0.596643	-0.291047	0.88769
11.89	2.08362	0.597552	-0.29149	0.889042
11.9	2.08336	0.598774	-0.291877	0.890651
11.91	2.08167	0.599746	-0.292299	0.892045
11.92	2.09244	0.600613	-0.292738	0.893351
11.93	2.10701	0.601781	-0.293166	0.894947
11.94	2.11404	0.602845	-0.293644	0.896489
11.95	2.12057	0.603701	-0.29419	0.897891
11.96	2.12997	0.604817	-0.294775	0.899592
11.97	2.13297	0.605893	-0.295419	0.901312
11.98	2.13175	0.606727	-0.296167	0.902894
11.99	2.13514	0.607806	-0.296957	0.904763
12	2.1421	0.608923	-0.29759	0.906513
12.01	2.14802	0.609745	-0.297993	0.907738
12.02	2.15391	0.610748	-0.2983	0.909048
12.03	2.16086	0.611887	-0.298599	0.910486
12.04	2.16769	0.612755	-0.2989	0.911655
12.05	2.17449	0.613757	-0.299202	0.912959
12.06	2.17913	0.614842	-0.299537	0.914379
12.07	2.18415	0.615688	-0.299898	0.915586
12.08	2.19515	0.616686	-0.30025	0.916936
12.09	2.20455	0.617783	-0.300633	0.918416
12.1	2.20785	0.618571	-0.30108	0.919651
12.11	2.21211	0.619456	-0.301569	0.921025
12.12	2.21505	0.620672	-0.302188	0.92286
12.13	2.22015	0.621687	-0.303002	0.924689
12.14	2.23399	0.622591	-0.303848	0.926439
12.15	2.24234	0.623685	-0.304606	0.928291
12.16	2.24248	0.6246	-0.305392	0.929992
12.17	2.25037	0.625452	-0.306157	0.931609
12.18	2.26001	0.626623	-0.306726	0.933349
12.19	2.26439	0.627672	-0.307239	0.934911
12.2	2.2731	0.628518	-0.307825	0.936343
12.21	2.2835	0.629537	-0.30834	0.937877
12.22	2.28846	0.630545	-0.308754	0.939299
12.23	2.29292	0.631513	-0.309179	0.940692
12.24	2.30187	0.632649	-0.309618	0.942267
12.25	2.30928	0.633731	-0.31009	0.943821
12.26	2.31235	0.634621	-0.310625	0.945246
12.27	2.31891	0.635637	-0.311165	0.946802
12.28	2.32795	0.636681	-0.311698	0.948379
12.29	2.33312	0.637607	-0.312242	0.949849
12.3	2.33814	0.63865	-0.312731	0.951381
12.31	2.34286	0.639677	-0.313153	0.95283
12.32	2.34998	0.640645	-0.31355	0.954195
12.33	2.36187	0.641686	-0.313944	0.95563
12.34	2.36986	0.642606	-0.314385	0.956991
12.35	2.37457	0.643475	-0.31488	0.958355
12.36	2.37795	0.644601	-0.315408	0.960009
12.37	2.38312	0.645763	-0.316013	0.961776
12.38	2.39219	0.646589	-0.316685	0.963274
12.39	2.40096	0.64759	-0.317416	0.965006
12.4	2.40783	0.648846	-0.318331	0.967177
12.41	2.41132	0.649741	-0.319425	0.969166
12.42	2.41632	0.650616	-0.320458	0.971074
12.43	2.42881	0.651726	-0.32117	0.972896
12.44	2.43973	0.652685	-0.321537	0.974222
12.45	2.44406	0.653627	-0.321784	0.975411
12.46	2.44784	0.654693	-0.322085	0.976778
12.47	2.45449	0.655693	-0.322439	0.978132
12.48	2.46181	0.656645	-0.322787	0.979432
12.49	2.46981	0.657661	-0.323163	0.980824
12.5	2.4802	0.658683	-0.323618	0.982301
12.51	2.48702	0.659616	-0.324146	0.983762
12.52	2.49074	0.660696	-0.324707	0.985403
12.53	2.49622	0.661772	-0.32528	0.987052
12.54	2.49498	0.662663	-0.325868	0.988531
12.55	2.49694	0.663713	-0.326436	0.990149
12.56	2.50762	0.664757	-0.326954	0.991711
12.57	2.51446	0.66574	-0.32746	0.9932
12.58	2.521	0.666833	-0.328039	0.994872
12.59	2.53078	0.66774	-0.328703	0.996443
12.6	2.53925	0.668621	-0.329402	0.998023
12.61	2.54417	0.669719	-0.330049	0.999768
12.62	2.54826	0.670757	-0.330621	1.00138
12.63	2.55638	0.671725	-0.331211	1.00294
12.64	2.56428	0.672866	-0.331783	1.00465
12.65	2.56845	0.673898	-0.332269	1.00617
12.66	2.57311	0.674712	-0.332746	1.00746
12.67	2.58321	0.675693	-0.333236	1.00893
12.68	2.59471	0.676779	-0.333725	1.0105
12.69	2.59531	0.677725	-0.33424	1.01197
12.7	2.59433	0.678661	-0.334786	1.01345
12.71	2.59939	0.67975	-0.335316	1.01507
12.72	2.60544	0.68068	-0.335771	1.01645
12.73	2.61795	0.681537	-0.336205	1.01774
12.74	2.63176	0.682685	-0.336709	1.01939
12.75	2.64088	0.683676	-0.337201	1.02088
12.76	2.64979	0.684573	-0.337605	1.02218
12.77	2.6532	0.685678	-0.338055	1.02373
12.78	2.65609	0.686619	-0.338608	1.02523
12.79	2.66569	0.687543	-0.339223	1.02677
12.8	2.67539	0.688662	-0.339914	1.02858
12.81	2.68274	0.689705	-0.340585	1.03029
12.82	2.68889	0.69068	-0.341157	1.03184
12.83	2.6968	0.691697	-0.341676	1.03337
12.84	2.70635	0.692722	-0.342142	1.03486
12.85	2.71116	0.693705	-0.342576	1.03628
12.86	2.71396	0.694665	-0.343051	1.03772
12.87	2.72277	0.695663	-0.343533	1.0392
12.88	2.73194	0.696684	-0.34398	1.04066
12.89	2.73357	0.697785	-0.344413	1.0422
12.9	2.73939	0.698801	-0.344868	1.04367
12.91	2.74916	0.699692	-0.345393	1.04509
12.92	2.75089	0.700769	-0.345924	1.04669
12.93	2.75554	0.701906	-0.346373	1.04828
12.94	2.76822	0.702787	-0.346774	1.04956
12.95	2.77872	0.703669	-0.347179	1.05085
12.96	2.78897	0.704766	-0.347588	1.05235
12.97	2.79272	0.705846	-0.348025	1.05387
12.98	2.78977	0.706844	-0.348577	1.05542
12.99	2.79711	0.707865	-0.349223	1.05709
13	2.80729	0.708864	-0.349878	1.05874
13.01	2.8133	0.709863	-0.350541	1.0604
13.02	2.82329	0.710984	-0.351202	1.06219
13.03	2.83077	0.712025	-0.351776	1.0638
13.04	2.83613	0.7129	-0.352235	1.06513
13.05	2.8483	0.71396	-0.352633	1.06659
13.06	2.85499	0.715017	-0.353035	1.06805
13.07	2.85428	0.715805	-0.353463	1.06927
13.08	2.86344	0.716804	-0.353882	1.07069
13.09	2.87516	0.717958	-0.354249	1.07221
13.1	2.87738	0.718874	-0.354617	1.07349
13.11	2.87818	0.719801	-0.355021	1.07482
13.12	2.88474	0.720823	-0.355405	1.07623
13.13	2.89244	0.721853	-0.355788	1.07764
13.14	2.89765	0.722912	-0.356171	1.07908
13.15	2.90728	0.723836	-0.356536	1.08037
13.16	2.91628	0.724672	-0.356945	1.08162
13.17	2.91817	0.72571	-0.357384	1.08309
13.18	2.92515	0.726824	-0.3578	1.08462
13.19	2.93349	0.727723	-0.358234	1.08596
13.2	2.93443	0.728674	-0.358719	1.08739
13.21	2.94136	0.729861	-0.35922	1.08908
13.22	2.95842	0.730855	-0.359721	1.09058
13.23	2.96613	0.731703	-0.360208	1.09191
13.24	2.96535	0.732889	-0.360643	1.09353
13.25	2.97155	0.734013	-0.361038	1.09505
13.26	2.98075	0.734897	-0.361443	1.09634
13.27	2.99331	0.735933	-0.361863	1.0978
13.28	3.01091	0.7369	-0.362259	1.09916
13.29	3.01744	0.737683	-0.362655	1.10034
13.3	3.01159	0.738681	-0.363101	1.10178
13.31	3.01022	0.739856	-0.363607	1.10346
13.32	3.02002	0.740891	-0.364189	1.10508
13.33	3.02946	0.741876	-0.364823	1.1067
13.34	3.0358	0.74291	-0.365435	1.10834
13.35	3.04498	0.743851	-0.366025	1.10988
13.36	3.04799	0.7449	-0.36657	1.11147
13.37	3.04853	0.745946	-0.367047	1.11299
13.38	3.0582	0.746784	-0.367514	1.1143
13.39	3.06976	0.747803	-0.368005	1.11581
13.4	3.07561	0.748966	-0.368521	1.11749
13.41	3.07983	0.749828	-0.369043	1.11887
13.42	3.08763	0.750722	-0.36955	1.12027
13.43	3.09687	0.751958	-0.370056	1.12201
13.44	3.10361	0.752936	-0.370593	1.12353
13.45	3.10538	0.753756	-0.371122	1.12488
13.46	3.10757	0.754893	-0.371645	1.12654
13.47	3.11627	0.75591	-0.372213	1.12812
13.48	3.12097	0.75681	-0.372773	1.12958
13.49	3.12276	0.757949	-0.373267	1.13122
13.5	3.1301	0.758914	-0.373747	1.13266
13.51	3.13727	0.759773	-0.374235	1.13401
13.52	3.14204	0.760918	-0.37472	1.13564
13.53	3.14763	0.761949	-0.375147	1.1371
13.54	3.15555	0.762801	-0.375551	1.13835
13.55	3.16408	0.763871	-0.376059	1.13993
13.56	3.17378	0.765	-0.376589	1.14159
13.57	3.17778	0.765881	-0.377012	1.14289
13.58	3.17724	0.766759	-0.37738	1.14414
13.59	3.18495	0.767841	-0.377717	1.14556
13.6	3.1948	0.768886	-0.378024	1.14691
13.61	3.19637	0.769846	-0.378376	1.14822
13.62	3.19568	0.770884	-0.378756	1.14964
13.63	3.20005	0.771858	-0.379143	1.151
13.64	3.20888	0.772767	-0.379575	1.15234
13.65	3.21882	0.773894	-0.380032	1.15393
13.66	3.22609	0.774965	-0.380489	1.15545
13.67	3.23211	0.775837	-0.380939	1.15678
13.68	3.24108	0.776927	-0.38141	1.15834
13.69	3.24901	0.777979	-0.381903	1.15988
13.7	3.25598	0.778816	-0.382367	1.16118
13.71	3.25933	0.779918	-0.382856	1.16277
13.72	3.2557	0.781049	-0.383474	1.16452
13.73	3.25981	0.781835	-0.384136	1.16597
13.74	3.27235	0.782831	-0.384753	1.16758
13.75	3.27982	0.783991	-0.385372	1.16936
13.76	3.28366	0.784906	-0.385895	1.1708
13.77	3.29197	0.785913	-0.386248	1.17216
13.78	3.30249	0.78699	-0.386571	1.17356
13.79	3.314	0.787849	-0.386936	1.17478
13.8	3.32688	0.788878	-0.387326	1.1762
13.81	3.33231	0.789982	-0.387745	1.17773
13.82	3.33615	0.79088	-0.38816	1.17904
13.83	3.34285	0.791946	-0.388533	1.18048
13.84	3.34421	0.793051	-0.388873	1.18192
13.85	3.34817	0.793908	-0.389224	1.18313
13.86	3.3573	0.794928	-0.38959	1.18452
13.87	3.3621	0.79601	-0.389988	1.186
13.88	3.36703	0.796802	-0.390476	1.18728
13.89	3.3742	0.797839	-0.391006	1.18885
13.9	3.37853	0.799064	-0.391519	1.19058
13.91	3.38798	0.799981	-0.392046	1.19203
13.92	3.39672	0.800909	-0.392606	1.19352
13.93	3.39499	0.801941	-0.393147	1.19509
13.94	3.39713	0.802785	-0.393612	1.1964
13.95	3.40975	0.803787	-0.393997	1.19778
13.96	3.4191	0.805	-0.394377	1.19938
13.97	3.4264	0.80595	-0.394756	1.20071
13.98	3.43789	0.806832	-0.395053	1.20189
13.99	3.44176	0.807995	-0.395346	1.20334
14	3.44317	0.809005	-0.395739	1.20474
14.01	3.45142	0.809787	-0.396148	1.20594
14.02	3.4561	0.810899	-0.396512	1.20741
14.03	3.45636	0.812045	-0.3969	1.20894
14.04	3.45955	0.812927	-0.39731	1.21024
14.05	3.46202	0.813865	-0.397707	1.21157
14.06	3.45999	0.81494	-0.398107	1.21305
14.07	3.45889	0.815987	-0.398509	1.2145
14.08	3.46827	0.816931	-0.398877	1.21581
14.09	3.48302	0.817872	-0.399208	1.21708
14.1	3.48913	0.818964	-0.399536	1.2185
14.11	3.49462	0.820088	-0.399897	1.21998
14.12	3.5049	0.821109	-0.400308	1.22142
14.13	3.50622	0.821976	-0.400769	1.22274
14.14	3.50987	0.822931	-0.401216	1.22415
14.15	3.52451	0.824116	-0.401649	1.22577
14.16	3.5312	0.825157	-0.40214	1.2273
14.17	3.53136	0.826018	-0.402662	1.22868
14.18	3.53598	0.827066	-0.403167	1.23023
14.19	3.53918	0.827983	-0.403708	1.23169
14.2	3.54067	0.828892	-0.404279	1.23317
14.21	3.54546	0.830117	-0.404787	1.2349
14.22	3.55561	0.8311	-0.40521	1.23631
14.23	3.56889	0.831898	-0.405589	1.23749
14.24	3.57438	0.833071	-0.405928	1.239
14.25	3.5778	0.834136	-0.4062	1.24034
14.26	3.58709	0.834834	-0.406428	1.24126
14.27	3.59962	0.835889	-0.40664	1.24253
14.28	3.61003	0.837045	-0.406858	1.2439
14.29	3.61138	0.837862	-0.407144	1.24501
14.3	3.61615	0.838859	-0.407501	1.24636
14.31	3.62577	0.839921	-0.407882	1.2478
14.32	3.62792	0.840872	-0.408295	1.24917
14.33	3.62979	0.841968	-0.408728	1.2507
14.34	3.63425	0.843023	-0.409178	1.2522
14.35	3.64165	0.84393	-0.409692	1.25362
14.36	3.64802	0.844981	-0.410214	1.2552
14.37	3.64955	0.846096	-0.410651	1.25675
14.38	3.65841	0.847007	-0.411039	1.25805
14.39	3.667	0.847961	-0.411438	1.2594
14.4	3.66891	0.849011	-0.411844	1.26086
14.41	3.67619	0.849895	-0.412241	1.26214
14.42	3.68317	0.850865	-0.412638	1.2635
14.43	3.68427	0.851935	-0.413045	1.26498
14.44	3.68988	0.852791	-0.413471	1.26626
14.45	3.69971	0.853818	-0.413948	1.26777
14.46	3.70429	0.855049	-0.414446	1.26949
14.47	3.70913	0.855959	-0.414948	1.27091
14.48	3.7186	0.856797	-0.41547	1.27227
14.49	3.72611	0.857901	-0.415962	1.27386
14.5	3.72812	0.858983	-0.416423	1.27541
14.51	3.73112	0.859915	-0.416875	1.27679
14.52	3.74078	0.860988	-0.417271	1.27826
14.53	3.7502	0.861994	-0.417602	1.2796
14.54	3.7528	0.862931	-0.417939	1.28087
14.55	3.7584	0.864117	-0.418281	1.2824
14.56	3.77178	0.865152	-0.418601	1.28375
14.57	3.77746	0.865927	-0.418938	1.28486
14.58	3.77286	0.866974	-0.419288	1.28626
14.59	3.77205	0.868206	-0.419613	1.28782
14.6	3.77694	0.869091	-0.419925	1.28902
14.61	3.78079	0.86994	-0.420222	1.29016
14.62	3.78988	0.871095	-0.420476	1.29157
14.63	3.80298	0.872067	-0.420722	1.29279
14.64	3.80588	0.872994	-0.420982	1.29398
14.65	3.80409	0.874148	-0.421211	1.29536
14.66	3.80703	0.875077	-0.421445	1.29652
14.67	3.81199	0.875938	-0.42174	1.29768
14.68	3.82181	0.877045	-0.42206	1.2991
14.69	3.82529	0.878078	-0.422412	1.30049
14.7	3.82067	0.87904	-0.422853	1.30189
14.71	3.82606	0.880106	-0.423344	1.30345
14.72	3.83901	0.881088	-0.42381	1.3049
14.73	3.84948	0.882097	-0.424212	1.30631
14.74	3.85633	0.883217	-0.424578	1.30779
14.75	3.86104	0.884166	-0.424936	1.3091
14.76	3.86543	0.885019	-0.42529	1.31031
14.77	3.86883	0.88605	-0.42562	1.31167
14.78	3.8709	0.887047	-0.425893	1.31294
14.79	3.87964	0.887979	-0.426187	1.31417
14.8	3.89122	0.889109	-0.426538	1.31565
14.81	3.89428	0.890132	-0.426839	1.31697
14.82	3.89586	0.890961	-0.427135	1.3181
14.83	3.89849	0.891976	-0.427495	1.31947
14.84	3.90008	0.89308	-0.427813	1.32089
14.85	3.91125	0.893965	-0.428092	1.32206
14.86	3.92353	0.894902	-0.428421	1.32332
14.87	3.92914	0.896008	-0.428787	1.32479
14.88	3.93779	0.897015	-0.429201	1.32622
14.89	3.94293	0.898001	-0.42966	1.32766
14.9	3.94087	0.899045	-0.430081	1.32913
14.91	3.94468	0.899964	-0.430455	1.33042
14.92	3.95423	0.900946	-0.430839	1.33178
14.93	3.9591	0.902009	-0.431233	1.33324
14.94	3.96596	0.902945	-0.431644	1.33459
14.95	3.97547	0.903873	-0.432056	1.33593
14.96	3.97534	0.904964	-0.432452	1.33742
14.97	3.97462	0.905975	-0.43282	1.33879
14.98	3.98366	0.906919	-0.433106	1.34002
14.99	3.99175	0.908003	-0.43333	1.34133
15	3.99744	0.908873	-0.433555	1.34243
15.01	4.0064	0.909679	-0.433785	1.34346
15.02	4.01343	0.910906	-0.434007	1.34491
15.03	4.01448	0.912034	-0.43429	1.34632
15.04	4.01813	0.912824	-0.434683	1.34751
15.05	4.02664	0.913748	-0.43514	1.34889
15.06	4.02979	0.914768	-0.435625	1.35039
15.07	4.03189	0.915709	-0.436158	1.35187
15.08	4.04159	0.916812	-0.436694	1.35351
15.09	4.04836	0.917891	-0.437161	1.35505
15.1	4.05363	0.91877	-0.437548	1.35632
15.11	4.06156	0.919974	-0.437888	1.35786
15.12	4.06332	0.921123	-0.43826	1.35938
15.13	4.06789	0.921796	-0.438656	1.36045
15.14	4.08005	0.922809	-0.439032	1.36184
15.15	4.08085	0.924129	-0.439446	1.36358
15.16	4.07743	0.924985	-0.439909	1.36489
15.17	4.08472	0.925894	-0.440334	1.36623
15.18	4.09321	0.927093	-0.440675	1.36777
15.19	4.09759	0.928043	-0.440982	1.36902
15.2	4.0996	0.928877	-0.441259	1.37014
15.21	4.10476	0.929926	-0.441518	1.37144
15.22	4.11142	0.930996	-0.441807	1.3728
15.23	4.11491	0.932042	-0.442119	1.37416
15.24	4.12143	0.933099	-0.442443	1.37554
15.25	4.12895	0.933956	-0.442751	1.37671
15.26	4.13363	0.934911	-0.44306	1.37797
15.27	4.138	0.93605	-0.443414	1.37946
15.28	4.13937	0.937005	-0.443731	1.38074
15.29	4.13905	0.937883	-0.443979	1.38186
15.3	4.14646	0.93893	-0.444294	1.38322
15.31	4.15742	0.940036	-0.444683	1.38472
15.32	4.16073	0.940967	-0.445037	1.386
15.33	4.16374	0.942022	-0.445383	1.3874
15.34	4.16911	0.943054	-0.445731	1.38879
15.35	4.17356	0.943884	-0.446037	1.38992
15.36	4.17602	0.94501	-0.446351	1.39136
15.37	4.18367	0.946138	-0.446654	1.39279
15.38	4.2	0.946884	-0.446922	1.39381
15.39	4.2045	0.947935	-0.447254	1.39519
15.4	4.19636	0.949167	-0.447698	1.39687
15.41	4.2008	0.950072	-0.448242	1.39831
15.42	4.21445	0.95099	-0.448851	1.39984
15.43	4.22044	0.952196	-0.449416	1.40161
15.44	4.22605	0.95315	-0.449864	1.40301
15.45	4.23335	0.953853	-0.45022	1.40407
15.46	4.23819	0.954976	-0.450511	1.40549
15.47	4.24601	0.956062	-0.450779	1.40684
15.48	4.25419	0.95697	-0.451065	1.40803
15.49	4.25618	0.957996	-0.451385	1.40938
15.5	4.25491	0.958902	-0.451731	1.41063
15.51	4.26044	0.959829	-0.452076	1.41191
15.52	4.27149	0.961001	-0.452437	1.41344
15.53	4.27925	0.962079	-0.452858	1.41494
15.54	4.28361	0.962989	-0.453348	1.41634
15.55	4.29005	0.9641	-0.453861	1.41796
15.56	4.29878	0.965086	-0.454334	1.41942
15.57	4.30211	0.965929	-0.454777	1.42071
15.58	4.30386	0.967088	-0.455221	1.42231
15.59	4.31034	0.968052	-0.455628	1.42368
15.6	4.31738	0.968742	-0.456025	1.42477
15.61	4.32305	0.969844	-0.456426	1.42627
15.62	4.32765	0.971028	-0.456804	1.42783
15.63	4.33518	0.971961	-0.457184	1.42915
15.64	4.34556	0.973024	-0.457537	1.43056
15.65	4.35215	0.974082	-0.457855	1.43194
15.66	4.35534	0.974924	-0.458226	1.43315
15.67	4.35568	0.97582	-0.45865	1.43447
15.68	4.35518	0.976918	-0.459137	1.43605
15.69	4.35858	0.977962	-0.459637	1.4376
15.7	4.36303	0.978922	-0.460002	1.43892
15.71	4.36859	0.979951	-0.460267	1.44022
15.72	4.378	0.980975	-0.460529	1.4415
15.73	4.38554	0.981894	-0.460738	1.44263
15.74	4.39208	0.982897	-0.460908	1.4438
15.75	4.39904	0.98393	-0.461149	1.44508
15.76	4.40282	0.984866	-0.461462	1.44633
15.77	4.40564	0.985969	-0.461776	1.44775
15.78	4.40865	0.987063	-0.462109	1.44917
15.79	4.41328	0.987916	-0.462455	1.45037
15.8	4.41973	0.989043	-0.462793	1.45184
15.81	4.42311	0.990207	-0.463224	1.45343
15.82	4.42861	0.990882	-0.463912	1.45479
15.83	4.43922	0.991802	-0.464873	1.45668
15.84	4.44663	0.993147	-0.465763	1.45891
15.85	4.44905	0.9942	-0.466284	1.46048
15.86	4.45258	0.995061	-0.466593	1.46165
15.87	4.463	0.996052	-0.466842	1.46289
15.88	4.47004	0.997112	-0.466992	1.4641
15.89	4.47073	0.99817	-0.467123	1.46529
15.9	4.4831	0.99922	-0.467322	1.46654
15.91	4.49704	1.0001	-0.467548	1.46765
15.92	4.49746	1.00108	-0.467758	1.46884
15.93	4.50062	1.00224	-0.467981	1.47022
15.94	4.51209	1.00317	-0.468227	1.4714
15.95	4.51178	1.00405	-0.468514	1.47257
15.96	4.50897	1.00518	-0.468867	1.47405
15.97	4.52052	1.00623	-0.469297	1.47552
15.98	4.52882	1.00709	-0.469858	1.47694
15.99	4.53067	1.0081	-0.470482	1.47858
16	4.53857	1.0091	-0.470985	1.48009
16.01	4.54679	1.00996	-0.471376	1.48133
16.02	4.55168	1.01098	-0.471747	1.48273
16.03	4.56077	1.01209	-0.472068	1.48415
16.04	4.57072	1.01306	-0.472359	1.48542
16.05	4.57491	1.01418	-0.472712	1.48689
16.06	4.58079	1.01524	-0.473083	1.48832
16.07	4.59286	1.01604	-0.473403	1.48944
16.08	4.60078	1.01699	-0.473711	1.4907
16.09	4.59703	1.01805	-0.474014	1.49207
16.1	4.59318	1.01909	-0.474285	1.49337
16.11	4.60227	1.02015	-0.474547	1.4947
16.12	4.61224	1.02105	-0.47481	1.49586
16.13	4.61615	1.02193	-0.475083	1.49702
16.14	4.62265	1.02301	-0.475378	1.49839
16.15	4.63301	1.02403	-0.47568	1.49971
16.16	4.63872	1.02498	-0.476001	1.50098
16.17	4.64129	1.02599	-0.47632	1.50231
16.18	4.64765	1.02704	-0.476637	1.50368
16.19	4.65429	1.0279	-0.476961	1.50486
16.2	4.65821	1.02883	-0.47726	1.50609
16.21	4.66251	1.03005	-0.477557	1.50761
16.22	4.66704	1.03109	-0.477874	1.50896
16.23	4.66946	1.03194	-0.478192	1.51013
16.24	4.66897	1.03304	-0.478502	1.51154
16.25	4.67322	1.03413	-0.47882	1.51295
16.26	4.68679	1.03502	-0.479126	1.51415
16.27	4.70028	1.03597	-0.479399	1.51537
16.28	4.70232	1.037	-0.479691	1.51669
16.29	4.70089	1.03802	-0.480029	1.51805
16.3	4.7091	1.03909	-0.48041	1.5195
16.31	4.71767	1.04017	-0.48087	1.52104
16.32	4.72052	1.04099	-0.481364	1.52235
16.33	4.72167	1.04192	-0.481801	1.52372
16.34	4.72309	1.04308	-0.482185	1.52526
16.35	4.72854	1.04399	-0.482547	1.52653
16.36	4.73266	1.04495	-0.482891	1.52784
16.37	4.73512	1.04616	-0.483209	1.52937
16.38	4.74121	1.04702	-0.483485	1.53051
16.39	4.75	1.04789	-0.483746	1.53164
16.4	4.75606	1.04912	-0.484052	1.53318
16.41	4.76241	1.05009	-0.484409	1.5345
16.42	4.7708	1.051	-0.4848	1.53581
16.43	4.77455	1.05207	-0.485258	1.53733
16.44	4.77737	1.05296	-0.485798	1.53876
16.45	4.78265	1.05398	-0.486376	1.54035
16.46	4.78853	1.05507	-0.486961	1.54204
16.47	4.79372	1.05602	-0.487486	1.54351
16.48	4.80041	1.05708	-0.487893	1.54497
16.49	4.80793	1.05818	-0.488206	1.54639
16.5	4.81544	1.05904	-0.488456	1.5475
16.51	4.82285	1.05995	-0.488669	1.54862
16.52	4.82626	1.06105	-0.488876	1.54993
16.53	4.82927	1.06209	-0.489055	1.55115
16.54	4.83725	1.06313	-0.489246	1.55238
16.55	4.84668	1.06422	-0.489529	1.55375
16.56	4.85342	1.06509	-0.489874	1.55497
16.57	4.86072	1.06602	-0.490232	1.55625
16.58	4.86592	1.06718	-0.490624	1.5578
16.59	4.86674	1.06815	-0.491039	1.55919
16.6	4.87295	1.06902	-0.491432	1.56045
16.61	4.88318	1.07008	-0.491808	1.56189
16.62	4.88906	1.0712	-0.492134	1.56333
16.63	4.89581	1.07217	-0.492387	1.56456
16.64	4.90517	1.07321	-0.492609	1.56582
16.65	4.90964	1.07426	-0.49281	1.56707
16.66	4.90981	1.07523	-0.493003	1.56823
16.67	4.90961	1.07623	-0.493202	1.56943
16.68	4.91299	1.07709	-0.493407	1.5705
16.69	4.91958	1.07801	-0.49366	1.57167
16.7	4.92602	1.07914	-0.494038	1.57318
16.71	4.93383	1.08005	-0.494547	1.5746
16.72	4.94492	1.08092	-0.495156	1.57608
16.73	4.95302	1.08205	-0.495857	1.5779
16.74	4.95455	1.08322	-0.496598	1.57981
16.75	4.95762	1.08408	-0.497369	1.58145
16.76	4.96374	1.08491	-0.498127	1.58304
16.77	4.97038	1.08594	-0.498739	1.58468
16.78	4.97821	1.08682	-0.499225	1.58604
16.79	4.98016	1.08771	-0.499693	1.58741
16.8	4.98063	1.08887	-0.500114	1.58898
16.81	4.98774	1.08986	-0.500475	1.59034
16.82	4.99744	1.09079	-0.500836	1.59162
16.83	5.00418	1.0919	-0.50116	1.59306
16.84	5.00628	1.09291	-0.501479	1.59439
16.85	5.0103	1.09381	-0.50186	1.59567
16.86	5.01974	1.09488	-0.502266	1.59714
16.87	5.0271	1.09591	-0.502738	1.59865
16.88	5.034	1.09685	-0.503351	1.6002
16.89	5.04141	1.09791	-0.504026	1.60193
16.9	5.04396	1.09897	-0.504654	1.60362
16.91	5.04406	1.0999	-0.505194	1.60509
16.92	5.04858	1.10098	-0.505616	1.6066
16.93	5.05733	1.1021	-0.505931	1.60803
16.94	5.06325	1.10301	-0.506196	1.6092
16.95	5.06682	1.10396	-0.50643	1.61039
16.96	5.07468	1.10505	-0.506612	1.61166
16.97	5.08014	1.106	-0.506795	1.61279
16.98	5.07995	1.10697	-0.507021	1.61399
16.99	5.08247	1.10817	-0.507219	1.61539
17	5.08479	1.10922	-0.507417	1.61664
17.01	5.08872	1.11007	-0.507685	1.61776
17.02	5.09863	1.11107	-0.507982	1.61905
17.03	5.1079	1.11204	-0.508285	1.62032
17.04	5.11309	1.11299	-0.508654	1.62164
17.05	5.11987	1.11415	-0.509079	1.62323
17.06	5.12728	1.11515	-0.509456	1.6246
17.07	5.13316	1.11595	-0.50981	1.62576
17.08	5.1422	1.1171	-0.510152	1.62726
17.09	5.15444	1.11821	-0.510426	1.62863
17.1	5.1544	1.11896	-0.510695	1.62966
17.11	5.1447	1.11999	-0.510988	1.63098
17.12	5.14976	1.12102	-0.511286	1.6323
17.13	5.16132	1.12182	-0.511596	1.63341
17.14	5.16743	1.12297	-0.511919	1.63488
17.15	5.1754	1.12415	-0.512252	1.6364
17.16	5.18312	1.12493	-0.512609	1.63754
17.17	5.18854	1.12583	-0.513003	1.63884
17.18	5.1901	1.12703	-0.513404	1.64044
17.19	5.19225	1.12799	-0.513769	1.64176
17.2	5.20584	1.12884	-0.514131	1.64298
17.21	5.22258	1.13	-0.514516	1.64451
17.22	5.22505	1.13099	-0.514832	1.64582
17.23	5.22311	1.13194	-0.515078	1.64702
17.24	5.22791	1.13311	-0.515334	1.64845
17.25	5.22917	1.13403	-0.515566	1.6496
17.26	5.23004	1.13493	-0.515755	1.65069
17.27	5.23547	1.13605	-0.51595	1.652
17.28	5.2415	1.13711	-0.516164	1.65327
17.29	5.24559	1.13814	-0.516403	1.65454
17.3	5.24926	1.13912	-0.516665	1.65579
17.31	5.25588	1.14008	-0.516928	1.657
17.32	5.26432	1.14108	-0.517183	1.65826
17.33	5.27144	1.1421	-0.517445	1.65954
17.34	5.27445	1.14301	-0.517724	1.66074
17.35	5.27347	1.14389	-0.518052	1.66194
17.36	5.27394	1.14493	-0.518446	1.66337
17.37	5.28085	1.14604	-0.518919	1.66496
17.38	5.29044	1.14697	-0.519493	1.66646
17.39	5.29696	1.14804	-0.520096	1.66814
17.4	5.30211	1.14915	-0.520617	1.66977
17.41	5.3071	1.15004	-0.521057	1.67109
17.42	5.31066	1.15096	-0.521427	1.67239
17.43	5.31523	1.15205	-0.521715	1.67376
17.44	5.31898	1.15297	-0.521936	1.6749
17.45	5.3197	1.15391	-0.522103	1.67601
17.46	5.32499	1.15497	-0.522277	1.67724
17.47	5.33747	1.15582	-0.522499	1.67832
17.48	5.34482	1.15677	-0.5227	1.67947
17.49	5.34266	1.15789	-0.522866	1.68076
17.5	5.34455	1.15896	-0.523115	1.68208
17.51	5.35392	1.15998	-0.523455	1.68344
17.52	5.36121	1.16099	-0.523795	1.68479
17.53	5.36063	1.162	-0.524154	1.68616
17.54	5.36322	1.16296	-0.524557	1.68752
17.55	5.37082	1.1641	-0.524912	1.68901
17.56	5.37671	1.16525	-0.525232	1.69048
17.57	5.38259	1.16596	-0.525544	1.6915
17.58	5.38655	1.16686	-0.525785	1.69265
17.59	5.39214	1.16811	-0.526017	1.69413
17.6	5.40127	1.16897	-0.526302	1.69527
17.61	5.40688	1.16991	-0.526594	1.69651
17.62	5.41209	1.17116	-0.526896	1.69806
17.63	5.41986	1.17205	-0.527221	1.69927
17.64	5.42718	1.17303	-0.527582	1.70062
17.65	5.4294	1.17431	-0.528011	1.70232
17.66	5.42986	1.17527	-0.528447	1.70371
17.67	5.43323	1.17614	-0.528831	1.70497
17.68	5.43675	1.1773	-0.529217	1.70652
17.69	5.44068	1.17825	-0.529652	1.7079
17.7	5.44558	1.17908	-0.530086	1.70917
17.71	5.45306	1.1802	-0.530464	1.71066
17.72	5.46335	1.18105	-0.53079	1.71184
17.73	5.47071	1.18184	-0.5311	1.71294
17.74	5.47527	1.18301	-0.531433	1.71444
17.75	5.48083	1.18409	-0.531765	1.71586
17.76	5.48483	1.18502	-0.532063	1.71708
17.77	5.48909	1.1861	-0.532368	1.71847
17.78	5.49721	1.18711	-0.532703	1.71982
17.79	5.51042	1.18793	-0.533015	1.72095
17.8	5.52596	1.18896	-0.533312	1.72227
17.81	5.52988	1.19004	-0.533648	1.72369
17.82	5.52415	1.19083	-0.534004	1.72483
17.83	5.53197	1.1918	-0.534325	1.72613
17.84	5.54735	1.19294	-0.534599	1.72754
17.85	5.55186	1.19384	-0.534895	1.72873
17.86	5.54927	1.19491	-0.535289	1.7302
17.87	5.54889	1.19599	-0.535739	1.73172
17.88	5.55642	1.19674	-0.536155	1.7329
17.89	5.5649	1.19783	-0.53656	1.73439
17.9	5.57154	1.19901	-0.536944	1.73595
17.91	5.57791	1.19975	-0.537253	1.737
17.92	5.58139	1.20076	-0.537553	1.73832
17.93	5.58246	1.202	-0.53786	1.73986
17.94	5.58864	1.20283	-0.538117	1.74094
17.95	5.59718	1.20383	-0.538352	1.74219
17.96	5.59807	1.20498	-0.538603	1.74358
17.97	5.59912	1.20585	-0.538852	1.7447
17.98	5.60657	1.20685	-0.539133	1.74599
17.99	5.61711	1.20799	-0.539533	1.74752
18	5.62504	1.20893	-0.540002	1.74893
18.01	5.63299	1.20999	-0.54038	1.75037
18.02	5.63992	1.21124	-0.54068	1.75192
18.03	5.64301	1.21214	-0.540968	1.75311
18.04	5.65209	1.21289	-0.541197	1.75409
18.05	5.65798	1.21412	-0.541429	1.75555
18.06	5.65694	1.21524	-0.541706	1.75695
18.07	5.6634	1.21601	-0.541938	1.75795
18.08	5.6692	1.21711	-0.54215	1.75927
18.09	5.66669	1.21823	-0.54241	1.76064
18.1	5.67198	1.21903	-0.542716	1.76175
18.11	5.68608	1.22015	-0.543038	1.76319
18.12	5.691	1.22128	-0.543373	1.76465
18.13	5.69212	1.22193	-0.543711	1.76564
18.14	5.69746	1.22295	-0.54401	1.76696
18.15	5.70305	1.22422	-0.544282	1.7685
18.16	5.71311	1.22491	-0.544549	1.76946
18.17	5.71882	1.22582	-0.544796	1.77062
18.18	5.71474	1.22722	-0.545049	1.77226
18.19	5.71607	1.22806	-0.545304	1.77336
18.2	5.71939	1.22874	-0.545548	1.77429
18.21	5.72282	1.23007	-0.54582	1.7759
18.22	5.73281	1.23134	-0.546114	1.77746
18.23	5.73655	1.23188	-0.546391	1.77827
18.24	5.73672	1.23257	-0.546678	1.77925
18.25	5.74872	1.23398	-0.547005	1.78098
18.26	5.76036	1.23508	-0.547311	1.7824
18.27	5.76384	1.23587	-0.547567	1.78344
18.28	5.76851	1.23701	-0.54783	1.78484
18.29	5.77229	1.23808	-0.548118	1.7862
18.3	5.77553	1.23888	-0.548403	1.78729
18.31	5.78182	1.23989	-0.548673	1.78857
18.32	5.78802	1.24102	-0.548958	1.78998
18.33	5.79151	1.24196	-0.549288	1.79125
18.34	5.79554	1.24305	-0.549633	1.79268
18.35	5.79815	1.24418	-0.549962	1.79414
18.36	5.80038	1.24502	-0.550256	1.79527
18.37	5.80736	1.24601	-0.550537	1.79655
18.38	5.81219	1.24728	-0.550842	1.79812
18.39	5.81195	1.24814	-0.551142	1.79928
18.4	5.81874	1.24885	-0.551408	1.80026
18.41	5.82902	1.25009	-0.551682	1.80177
18.42	5.834	1.2512	-0.551965	1.80316
18.43	5.84255	1.25197	-0.55223	1.8042
18.44	5.85089	1.25306	-0.55253	1.80559
18.45	5.85171	1.25424	-0.552871	1.80711
18.46	5.8543	1.25506	-0.55319	1.80825
18.47	5.85949	1.256	-0.553498	1.8095
18.48	5.86538	1.25715	-0.553814	1.81096
18.49	5.87294	1.25812	-0.554105	1.81222
18.5	5.87954	1.25909	-0.554372	1.81347
18.51	5.88363	1.26014	-0.554638	1.81478
18.52	5.88809	1.26107	-0.5549	1.81597
18.53	5.89606	1.26209	-0.555151	1.81724
18.54	5.90282	1.2632	-0.555426	1.81863
18.55	5.90414	1.26414	-0.555707	1.81985
18.56	5.90706	1.26508	-0.55598	1.82106
18.57	5.91559	1.26605	-0.556305	1.82236
18.58	5.92029	1.26683	-0.556677	1.8235
18.59	5.92324	1.26783	-0.557056	1.82489
18.6	5.9335	1.26908	-0.557472	1.82655
18.61	5.94082	1.27009	-0.557884	1.82797
18.62	5.939	1.27107	-0.55822	1.82929
18.63	5.94174	1.27219	-0.558528	1.83072
18.64	5.94839	1.27316	-0.558834	1.83199
18.65	5.95296	1.27394	-0.559104	1.83305
18.66	5.96097	1.275	-0.559369	1.83437
18.67	5.96541	1.27615	-0.559645	1.8358
18.68	5.96731	1.27695	-0.559906	1.83686
18.69	5.97743	1.27798	-0.560183	1.83816
18.7	5.98419	1.27924	-0.560461	1.83971
18.71	5.98795	1.28016	-0.560722	1.84088
18.72	5.99737	1.28121	-0.561005	1.84221
18.73	5.99804	1.28235	-0.561312	1.84367
18.74	5.99608	1.28302	-0.561626	1.84465
18.75	6.00259	1.28386	-0.561924	1.84578
18.76	6.00313	1.28513	-0.562166	1.8473
18.77	6.00165	1.28609	-0.562404	1.84849
18.78	6.00913	1.28699	-0.562678	1.84966
18.79	6.01487	1.2882	-0.562904	1.8511
18.8	6.02272	1.2892	-0.56309	1.85229
18.81	6.03813	1.2901	-0.563325	1.85342
18.82	6.04805	1.29116	-0.563607	1.85477
18.83	6.04766	1.29218	-0.563886	1.85606
18.84	6.04878	1.29318	-0.564162	1.85735
18.85	6.05887	1.29415	-0.564457	1.85861
18.86	6.06807	1.295	-0.564756	1.85976
18.87	6.07088	1.29598	-0.565031	1.86102
18.88	6.07808	1.29702	-0.565283	1.8623
18.89	6.08969	1.29789	-0.565541	1.86343
18.9	6.09607	1.29883	-0.56583	1.86466
18.91	6.0984	1.30006	-0.566146	1.8662
18.92	6.10055	1.30111	-0.566455	1.86757
18.93	6.10582	1.30191	-0.566768	1.86868
18.94	6.1158	1.30303	-0.567123	1.87016
18.95	6.12397	1.30412	-0.567494	1.87162
18.96	6.1265	1.30494	-0.567841	1.87278
18.97	6.12881	1.306	-0.568165	1.87416
18.98	6.13568	1.30713	-0.568469	1.8756
18.99	6.1429	1.30808	-0.568737	1.87681
19	6.14447	1.30906	-0.56901	1.87807
19.01	6.14674	1.31013	-0.569294	1.87942
19.02	6.15684	1.31106	-0.569536	1.8806
19.03	6.16655	1.31199	-0.569761	1.88175
19.04	6.1715	1.31307	-0.57001	1.88308
19.05	6.17537	1.3141	-0.570268	1.88437
19.06	6.17754	1.31511	-0.570511	1.88562
19.07	6.18113	1.31614	-0.570752	1.88689
19.08	6.18887	1.31701	-0.571045	1.88805
19.09	6.19419	1.31789	-0.571367	1.88925
19.1	6.19755	1.31897	-0.571676	1.89064
19.11	6.20718	1.32002	-0.571964	1.89199
19.12	6.2195	1.32093	-0.572241	1.89317
19.13	6.22149	1.32188	-0.572537	1.89441
19.14	6.21709	1.3228	-0.572816	1.89562
19.15	6.22304	1.32376	-0.573087	1.89685
19.16	6.23002	1.32494	-0.573404	1.89835
19.17	6.22913	1.32603	-0.57372	1.89975
19.18	6.23313	1.32697	-0.574027	1.90099
19.19	6.23998	1.32799	-0.574367	1.90236
19.2	6.24364	1.32896	-0.574699	1.90365
19.21	6.24877	1.32984	-0.575023	1.90486
19.22	6.25258	1.33083	-0.575358	1.90619
19.23	6.25285	1.33192	-0.575669	1.90759
19.24	6.25756	1.33295	-0.575989	1.90894
19.25	6.26643	1.33397	-0.576367	1.91034
19.26	6.2704	1.3351	-0.576745	1.91185
19.27	6.27277	1.33598	-0.577059	1.91304
19.28	6.27839	1.3369	-0.577393	1.9143
19.29	6.28274	1.33821	-0.57782	1.91603
19.3	6.28527	1.33925	-0.578281	1.91753
19.31	6.29127	1.34005	-0.578757	1.9188
19.32	6.29657	1.34112	-0.57925	1.92037
19.33	6.30006	1.34211	-0.579672	1.92178
19.34	6.30897	1.34306	-0.579983	1.92304
19.35	6.31678	1.34422	-0.580243	1.92447
19.36	6.31972	1.34518	-0.580499	1.92568
19.37	6.3239	1.34605	-0.580746	1.92679
19.38	6.32676	1.34719	-0.581005	1.92819
19.39	6.32972	1.34824	-0.581269	1.92951
19.4	6.33731	1.34912	-0.581528	1.93065
19.41	6.34351	1.35029	-0.581839	1.93213
19.42	6.34624	1.35138	-0.582234	1.93361
19.43	6.34655	1.35208	-0.582679	1.93476
19.44	6.35006	1.35306	-0.583155	1.93622
19.45	6.35734	1.35421	-0.583604	1.93781
19.46	6.35788	1.35506	-0.583947	1.93901
19.47	6.35995	1.35601	-0.584237	1.94025
19.48	6.37143	1.35706	-0.584492	1.94156
19.49	6.37906	1.35796	-0.584686	1.94264
19.5	6.3842	1.35898	-0.584863	1.94384
19.51	6.39233	1.35998	-0.585037	1.94502
19.52	6.39441	1.36078	-0.585197	1.94598
19.53	6.39428	1.36185	-0.585383	1.94724
19.54	6.40657	1.363	-0.585612	1.94862
19.55	6.42195	1.36382	-0.585858	1.94968
19.56	6.42268	1.36474	-0.586156	1.9509
19.57	6.42162	1.36581	-0.586521	1.95233
19.58	6.42793	1.36667	-0.586932	1.9536
19.59	6.43077	1.36762	-0.587369	1.95499
19.6	6.42985	1.36874	-0.587778	1.95652
19.61	6.43437	1.36983	-0.588121	1.95795
19.62	6.44258	1.37089	-0.588431	1.95932
19.63	6.44734	1.37181	-0.588741	1.96055
19.64	6.45098	1.37275	-0.589023	1.96178
19.65	6.45567	1.37398	-0.58925	1.96323
19.66	6.45906	1.37514	-0.589464	1.96461
19.67	6.4636	1.3759	-0.58966	1.96556
19.68	6.46914	1.37674	-0.589818	1.96656
19.69	6.47843	1.37791	-0.589974	1.96788
19.7	6.49228	1.37886	-0.590132	1.96899
19.71	6.49577	1.3798	-0.590275	1.97007
19.72	6.48963	1.38117	-0.59043	1.97161
19.73	6.48805	1.38225	-0.590588	1.97283
19.74	6.49076	1.38295	-0.590729	1.97368
19.75	6.49434	1.38418	-0.590878	1.97506
19.76	6.49783	1.38544	-0.591015	1.97645
19.77	6.49946	1.38615	-0.591124	1.97727
19.78	6.50026	1.38706	-0.591247	1.97831
19.79	6.50186	1.38832	-0.591366	1.97969
19.8	6.50201	1.3893	-0.591448	1.98075
19.81	6.49834	1.39017	-0.591525	1.98169
19.82	6.49756	1.3912	-0.591612	1.98281
19.83	6.50153	1.3922	-0.59169	1.98389
19.84	6.50171	1.39312	-0.591751	1.98487
19.85	6.49917	1.3941	-0.591799	1.9859
19.86	6.50237	1.39514	-0.591847	1.98698
19.87	6.5015	1.39614	-0.591894	1.98803
19.88	6.49363	1.3972	-0.591938	1.98914
19.89	6.49784	1.39814	-0.59197	1.99011
19.9	6.50669	1.39899	-0.591994	1.99099
19.91	6.50435	1.40014	-0.592013	1.99215
19.92	6.49989	1.40118	-0.592022	1.99321
19.93	6.49596	1.40192	-0.592033	1.99395
19.94	6.49242	1.40289	-0.592043	1.99493
19.95	6.49472	1.4041	-0.592056	1.99615
19.96	6.49079	1.40517	-0.592061	1.99723
19.97	6.4774	1.40615	-0.592056	1.99821
19.98	6.47435	1.40707	-0.592067	1.99914
[truncated: 18,607 more rows]
