# Supplementary material for: Experimental data on the development of “Post-installed Screw Pullout test” for in-situ investigation of concrete strength
Source: Data Brief. 2020 Aug 22;32:106190. doi: 10.1016/j.dib.2020.106190 (PMC7475196; doi:10.1016/j.dib.2020.106190)
Supplement: Supplementary file 1 — Fig. 1: Load-displacement curves for test set up 1. Fig. 2: Load-displacement curves for test set up 2. Fig. 3: Load-displacement curves for test set up 3. Fig. 4: Load-displacement curves for test set up 4. Fig. 5: Load-displacement curves for test set up 5. Fig. 6: Load-displacement curves for test set up 6. Fig. 7: Load-displacement curves for test set up 7. Fig. 8: Load-displacement curves for test set up 8. Fig. 9: Load-displacement curves for test set up 9. Fig. 10: Load-displacement curves for test set up 10. Fig. 11: Load-displacement curves for test set up 11. Fig. 12: Load-displacement curves for test set up 12. Fig. 13: Load-displacement curves for test set up 13. Fig. 14: Load-displacement curves for test set up 14. Fig. 15: Load-displacement curves for test set up 15. Fig. 16: Load-displacement curves for test set up 16. Fig. 17: Load-displacement curves for test set up 17. Fig. 18: Load-displacement curves for Mix 1 at 7 days. Fig. 19: Load-displacement curves for Mix 1 at 14 days. Fig. 20: Load-displacement curves for Mix 1 at 28 days. Fig. 21: Load-displacement curves for Mix 1 at 100 days. Fig. 22: Load-displacement curves for Mix 2 at 7 days. Fig. 23: Load-displacement curves for Mix 2 at 14 days. Fig. 24: Load-displacement curves for Mix 2 at 28 days. Fig. 25: Load-displacement curves for Mix 2 at 100 days. [file mmc1.zip › Figure 25 - Mix 2 at 100 days.xlsx]

## Sheet: M-2-100-1
Time [s]	Load [kN]	LVDT 1 [mm]	LVDT 2 [mm]	Displacement [mm]
0	0	0	0	0
0.01	0	0	0	0
0.02	-3.6e-05	5e-06	0	5e-06
0.03	-0.000552	-6e-06	-1e-06	-5e-06
0.04	-0.001258	-0.000109	-4e-06	-0.000105
0.05	0.000292	-0.000262	-1.1e-05	-0.000251
0.06	0.002642	-0.000353	-2.7e-05	-0.000326
0.07	0.001655	-0.00038	-3.4e-05	-0.000346
0.08	-0.000995	-0.000326	-1.2e-05	-0.000314
0.09	-0.00272	-0.000398	-1e-05	-0.000388
0.1	-0.003252	-0.000474	-2.7e-05	-0.000447
0.11	-0.000103	-0.000391	-2e-05	-0.000371
0.12	0.001528	-0.000431	-1.3e-05	-0.000418
0.13	-0.000701	-0.00038	-2.7e-05	-0.000353
0.14	-0.001691	-5.5e-05	-2.7e-05	-2.8e-05
0.15	-0.000404	-6.9e-05	-5e-06	-6.4e-05
0.16	0.001996	-0.000298	2e-06	-0.0003
0.17	0.00588	-0.000214	-2.5e-05	-0.000189
0.18	0.008642	-0.000207	-2.6e-05	-0.000181
0.19	0.005393	-0.00049	1e-06	-0.000491
0.2	-0.000761	-0.000627	-1.6e-05	-0.000611
0.21	-0.007697	-0.00056	-3.2e-05	-0.000528
0.22	-0.009307	-0.000655	-4e-06	-0.000651
0.23	-0.006622	-0.000519	4e-06	-0.000523
0.24	-0.006977	-0.000352	-7e-06	-0.000345
0.25	-0.005338	-0.00065	-8e-06	-0.000642
0.26	-9.4e-05	-0.000664	-8e-06	-0.000656
0.27	0.002821	-0.000414	-1.3e-05	-0.000401
0.28	0.000194	-0.000524	-2.4e-05	-0.0005
0.29	-0.004728	-0.000656	-3e-05	-0.000626
0.3	-0.007254	-0.000552	-2.1e-05	-0.000531
0.31	-0.005428	-0.000521	-2.7e-05	-0.000494
0.32	-0.002596	-0.000456	-3.9e-05	-0.000417
0.33	-0.003581	-0.000365	-2.9e-05	-0.000336
0.34	-0.006399	-0.000534	-2.3e-05	-0.000511
0.35	-0.007259	-0.000665	-2.8e-05	-0.000637
0.36	-0.006783	-0.000549	-2e-05	-0.000529
0.37	-0.002969	-0.000496	-2.6e-05	-0.00047
0.38	0.001526	-0.000574	-3.7e-05	-0.000537
0.39	-0.000369	-0.000567	-1e-05	-0.000557
0.4	-0.006571	-0.000531	-4e-06	-0.000527
0.41	-0.007212	-0.00053	-2.6e-05	-0.000504
0.42	-0.002255	-0.000433	-2.4e-05	-0.000409
0.43	-0.002464	-0.000449	-2.3e-05	-0.000426
0.44	-0.004205	-0.000585	-2.9e-05	-0.000556
0.45	0.001741	-0.000613	-2.1e-05	-0.000592
0.46	0.004175	-0.000526	-1.6e-05	-0.00051
0.47	0.001013	-0.000473	-1.2e-05	-0.000461
0.48	0.000697	-0.000606	-1e-06	-0.000605
0.49	0.004007	-0.000624	-1.1e-05	-0.000613
0.5	0.00688	-0.00048	-2.6e-05	-0.000454
0.51	-8.8e-05	-0.000481	-7e-06	-0.000474
0.52	-0.009281	-0.000409	0	-0.000409
0.53	-0.001894	-0.000409	-2.3e-05	-0.000386
0.54	0.006285	-0.00065	-3.3e-05	-0.000617
0.55	0.002584	-0.000643	-2.4e-05	-0.000619
0.56	0.001869	-0.000504	-2.6e-05	-0.000478
0.57	0.002469	-0.000503	-3.2e-05	-0.000471
0.58	-0.003054	-0.0006	-2.4e-05	-0.000576
0.59	-0.004367	-0.000615	-1.3e-05	-0.000602
0.6	0.001759	-0.000448	-1e-05	-0.000438
0.61	0.002727	-0.000379	-9e-06	-0.00037
0.62	-0.001894	-0.000541	-1.4e-05	-0.000527
0.63	-0.000401	-0.000633	-2e-05	-0.000613
0.64	0.000759	-0.00063	-1.6e-05	-0.000614
0.65	-0.004625	-0.00057	-2.3e-05	-0.000547
0.66	-0.004024	-0.000486	-2.7e-05	-0.000459
0.67	0.002945	-0.000557	-1.5e-05	-0.000542
0.68	0.002463	-0.000671	-1.2e-05	-0.000659
0.69	-0.004123	-0.000535	-2.5e-05	-0.00051
0.7	-0.007924	-0.000435	-4.6e-05	-0.000389
0.71	-0.006883	-0.000601	-4.6e-05	-0.000555
0.72	0.00083	-0.000638	-2.1e-05	-0.000617
0.73	0.007255	-0.000581	-1.6e-05	-0.000565
0.74	0.003618	-0.000545	-2.7e-05	-0.000518
0.75	-0.004825	-0.000501	-2.8e-05	-0.000473
0.76	-0.003189	-0.000633	-3e-05	-0.000603
0.77	0.003744	-0.000678	-3.1e-05	-0.000647
0.78	0.001242	-0.000473	-3.3e-05	-0.00044
0.79	-0.000511	-0.000566	-3.3e-05	-0.000533
0.8	0.001223	-0.000726	-1.6e-05	-0.00071
0.81	-0.000553	-0.000434	-6e-06	-0.000428
0.82	0.00297	-0.000398	-2.7e-05	-0.000371
0.83	0.008607	-0.000784	-3.8e-05	-0.000746
0.84	0.009524	-0.000603	-2.6e-05	-0.000577
0.85	0.013936	-0.000357	-3.5e-05	-0.000322
0.86	0.016794	-0.000732	-4.4e-05	-0.000688
0.87	0.014968	-0.000678	-3.6e-05	-0.000642
0.88	0.011829	-0.000284	-4.1e-05	-0.000243
0.89	0.007878	-0.000493	-4.2e-05	-0.000451
0.9	0.007819	-0.000702	-3.9e-05	-0.000663
0.91	0.011714	-0.000512	-3.9e-05	-0.000473
0.92	0.012015	-0.000577	-4.3e-05	-0.000534
0.93	0.007574	-0.0007	-4.2e-05	-0.000658
0.94	0.006775	-0.000484	-3.2e-05	-0.000452
0.95	0.006179	-0.000528	-2.1e-05	-0.000507
0.96	0.000583	-0.00081	-3.2e-05	-0.000778
0.97	0.002707	-0.000615	-5.6e-05	-0.000559
0.98	0.008587	-0.000486	-4.5e-05	-0.000441
0.99	0.00636	-0.000712	-1.8e-05	-0.000694
1	0.00514	-0.000606	-2.4e-05	-0.000582
1.01	0.009357	-0.00047	-3.5e-05	-0.000435
1.02	0.00875	-0.000601	-2.2e-05	-0.000579
1.03	0.002865	-0.000527	-1.9e-05	-0.000508
1.04	0.004743	-0.000531	-2.9e-05	-0.000502
1.05	0.009674	-0.000821	-2.1e-05	-0.0008
1.06	0.008832	-0.000606	-8e-06	-0.000598
1.07	0.006893	-0.000269	-2.3e-05	-0.000246
1.08	0.00498	-0.000577	-4.6e-05	-0.000531
1.09	0.005079	-0.000713	-4.4e-05	-0.000669
1.1	0.008835	-0.000499	-5.2e-05	-0.000447
1.11	0.005892	-0.000627	-6.7e-05	-0.00056
1.12	0.002829	-0.000669	-4.6e-05	-0.000623
1.13	0.003466	-0.000456	-2.3e-05	-0.000433
1.14	0.002525	-0.000597	-3.8e-05	-0.000559
1.15	0.005935	-0.000663	-3.9e-05	-0.000624
1.16	0.004125	-0.000447	-1.6e-05	-0.000431
1.17	-0.002636	-0.000553	-2.9e-05	-0.000524
1.18	0.000131	-0.00066	-5.3e-05	-0.000607
1.19	0.001365	-0.00049	-5.2e-05	-0.000438
1.2	-0.006123	-0.000567	-4e-05	-0.000527
1.21	-0.005721	-0.000599	-2.8e-05	-0.000571
1.22	0.001913	-0.000411	-3.8e-05	-0.000373
1.23	0.002463	-0.000514	-4.3e-05	-0.000471
1.24	-0.001223	-0.000645	-2.8e-05	-0.000617
1.25	0.001462	-0.000546	-2.4e-05	-0.000522
1.26	0.008086	-0.000636	-4.3e-05	-0.000593
1.27	0.010139	-0.000672	-5.3e-05	-0.000619
1.28	0.006201	-0.000457	-4.9e-05	-0.000408
1.29	0.002269	-0.000463	-4.7e-05	-0.000416
1.3	0.001754	-0.000619	-4.4e-05	-0.000575
1.31	0.002885	-0.000534	-3e-05	-0.000504
1.32	0.00483	-0.000478	-3.1e-05	-0.000447
1.33	0.006651	-0.000584	-5e-05	-0.000534
1.34	0.006283	-0.000425	-3.7e-05	-0.000388
1.35	0.004307	-0.000347	-1.5e-05	-0.000332
1.36	0.003593	-0.000623	-2.1e-05	-0.000602
1.37	0.001207	-0.000586	-3.1e-05	-0.000555
1.38	0.002326	-0.000483	-3.4e-05	-0.000449
1.39	0.012351	-0.000641	-4e-05	-0.000601
1.4	0.018077	-0.0006	-4.8e-05	-0.000552
1.41	0.013047	-0.000408	-5.2e-05	-0.000356
1.42	0.011895	-0.000556	-4.9e-05	-0.000507
1.43	0.011724	-0.000684	-4.7e-05	-0.000637
1.44	0.00208	-0.000522	-4.5e-05	-0.000477
1.45	-0.000719	-0.000504	-2.8e-05	-0.000476
1.46	0.006038	-0.000563	-2.7e-05	-0.000536
1.47	0.00792	-0.000461	-4.3e-05	-0.000418
1.48	0.009208	-0.000543	-4.7e-05	-0.000496
1.49	0.012324	-0.000599	-5.9e-05	-0.00054
1.5	0.009466	-0.000426	-5.6e-05	-0.00037
1.51	0.000389	-0.000487	-3e-05	-0.000457
1.52	-0.00548	-0.000589	-3.2e-05	-0.000557
1.53	-0.003465	-0.00044	-5.4e-05	-0.000386
1.54	-0.005121	-0.000496	-4.7e-05	-0.000449
1.55	-0.007703	-0.000715	-2.4e-05	-0.000691
1.56	-0.006061	-0.000545	-3.5e-05	-0.00051
1.57	-0.005684	-0.000341	-5.5e-05	-0.000286
1.58	-0.004454	-0.000613	-4.8e-05	-0.000565
1.59	-0.001195	-0.000612	-3.6e-05	-0.000576
1.6	0.001314	-0.000327	-5.3e-05	-0.000274
1.61	0.002567	-0.000555	-5.9e-05	-0.000496
1.62	0.002544	-0.000688	-3.4e-05	-0.000654
1.63	0.004383	-0.000483	-3.6e-05	-0.000447
1.64	0.005315	-0.000652	-5.5e-05	-0.000597
1.65	0.003139	-0.000731	-4.4e-05	-0.000687
1.66	0.002817	-0.000519	-2.8e-05	-0.000491
1.67	0.004129	-0.000611	-4.2e-05	-0.000569
1.68	0.006667	-0.000692	-6.9e-05	-0.000623
1.69	0.009792	-0.00044	-6.5e-05	-0.000375
1.7	0.008015	-0.000481	-3.4e-05	-0.000447
1.71	0.005023	-0.000689	-3.3e-05	-0.000656
1.72	0.008714	-0.000474	-6.1e-05	-0.000413
1.73	0.015546	-0.000414	-7.2e-05	-0.000342
1.74	0.01363	-0.000609	-6e-05	-0.000549
1.75	0.003741	-0.000584	-4e-05	-0.000544
1.76	0.000954	-0.000596	-3.6e-05	-0.00056
1.77	0.008296	-0.000614	-5.6e-05	-0.000558
1.78	0.008352	-0.000416	-5.4e-05	-0.000362
1.79	0.003922	-0.000467	-4.9e-05	-0.000418
1.8	0.011792	-0.000715	-6.4e-05	-0.000651
1.81	0.016581	-0.000588	-6e-05	-0.000528
1.82	0.006294	-0.00047	-4.6e-05	-0.000424
1.83	0.003007	-0.000665	-5.3e-05	-0.000612
1.84	0.008832	-0.000577	-4.8e-05	-0.000529
1.85	0.004368	-0.000421	-3.5e-05	-0.000386
1.86	-0.002462	-0.000605	-5.4e-05	-0.000551
1.87	0.000743	-0.00057	-6.7e-05	-0.000503
1.88	0.001384	-0.000406	-4.3e-05	-0.000363
1.89	-0.004374	-0.000524	-3.6e-05	-0.000488
1.9	-0.003717	-0.000541	-4e-05	-0.000501
1.91	0.002565	-0.000456	-2.8e-05	-0.000428
1.92	0.004321	-0.000596	-3.9e-05	-0.000557
1.93	0.003803	-0.000617	-5e-05	-0.000567
1.94	0.00734	-0.000281	-4.6e-05	-0.000235
1.95	0.010969	-0.000467	-4.7e-05	-0.00042
1.96	0.005341	-0.000847	-5e-05	-0.000797
1.97	-0.002554	-0.000472	-6.3e-05	-0.000409
1.98	-0.001563	-0.000367	-7.2e-05	-0.000295
1.99	0.001486	-0.000665	-5.8e-05	-0.000607
2	0.000552	-0.000445	-4.7e-05	-0.000398
2.01	-0.001627	-0.000335	-4.8e-05	-0.000287
2.02	-0.000693	-0.000559	-4.2e-05	-0.000517
2.03	0.003867	-0.00047	-4.1e-05	-0.000429
2.04	0.002645	-0.000517	-4.9e-05	-0.000468
2.05	-0.000903	-0.00077	-4.3e-05	-0.000727
2.06	0.001194	-0.000554	-4.2e-05	-0.000512
2.07	0.003157	-0.000459	-4.8e-05	-0.000411
2.08	0.005105	-0.000647	-4.9e-05	-0.000598
2.09	0.005503	-0.000546	-6.4e-05	-0.000482
2.1	0.001475	-0.000535	-6.6e-05	-0.000469
2.11	0.004694	-0.000777	-4.1e-05	-0.000736
2.12	0.013527	-0.000562	-4e-05	-0.000522
2.13	0.012151	-0.000353	-6.9e-05	-0.000284
2.14	0.004887	-0.000663	-6.6e-05	-0.000597
2.15	0.001233	-0.000651	-4.1e-05	-0.00061
2.16	0.0018	-0.000412	-4.5e-05	-0.000367
2.17	0.005322	-0.000675	-6.5e-05	-0.00061
2.18	0.007764	-0.000737	-6.4e-05	-0.000673
2.19	0.005842	-0.000496	-5.6e-05	-0.00044
2.2	0.006251	-0.000606	-5.8e-05	-0.000548
2.21	0.006562	-0.000655	-4.9e-05	-0.000606
2.22	0.003061	-0.000492	-4.5e-05	-0.000447
2.23	0.001169	-0.00064	-4.7e-05	-0.000593
2.24	0.003335	-0.000768	-4.8e-05	-0.00072
2.25	0.003493	-0.000412	-6.2e-05	-0.00035
2.26	0.000635	-0.00046	-6.7e-05	-0.000393
2.27	-0.001085	-0.000815	-5.8e-05	-0.000757
2.28	-0.002343	-0.000536	-5.6e-05	-0.00048
2.29	-0.003799	-0.000329	-5.5e-05	-0.000274
2.3	-0.001474	-0.000612	-5e-05	-0.000562
2.31	0.003445	-0.000576	-5.1e-05	-0.000525
2.32	0.003408	-0.000454	-5.8e-05	-0.000396
2.33	-0.000435	-0.000698	-5.6e-05	-0.000642
2.34	-0.000882	-0.000654	-5.7e-05	-0.000597
2.35	0.000931	-0.000374	-6.6e-05	-0.000308
2.36	0.002042	-0.00055	-6.6e-05	-0.000484
2.37	0.003386	-0.000674	-6.8e-05	-0.000606
2.38	0.006642	-0.000447	-6e-05	-0.000387
2.39	0.008398	-0.000505	-4.1e-05	-0.000464
2.4	0.000685	-0.000616	-4.6e-05	-0.00057
2.41	-0.004287	-0.000449	-5.7e-05	-0.000392
2.42	0.000194	-0.000535	-5.3e-05	-0.000482
2.43	-0.002241	-0.000762	-4.5e-05	-0.000717
2.44	-0.006661	-0.000587	-4.1e-05	-0.000546
2.45	-0.002171	-0.000405	-5.2e-05	-0.000353
2.46	-0.003223	-0.000554	-6.5e-05	-0.000489
2.47	-0.008999	-0.000607	-5.3e-05	-0.000554
2.48	-0.002891	-0.000554	-3.9e-05	-0.000515
2.49	0.002549	-0.000632	-4.4e-05	-0.000588
2.5	-0.005155	-0.00056	-5.4e-05	-0.000506
2.51	-0.013173	-0.000484	-6.7e-05	-0.000417
2.52	-0.013938	-0.000561	-6.6e-05	-0.000495
2.53	-0.011348	-0.000523	-5.5e-05	-0.000468
2.54	-0.011315	-0.000669	-6.9e-05	-0.0006
2.55	-0.010378	-0.000784	-6.6e-05	-0.000718
2.56	-0.005537	-0.000476	-5.1e-05	-0.000425
2.57	-0.000976	-0.000353	-6.4e-05	-0.000289
2.58	-0.004108	-0.000574	-7.1e-05	-0.000503
2.59	-0.011888	-0.000575	-5.6e-05	-0.000519
2.6	-0.011734	-0.000411	-5.9e-05	-0.000352
2.61	-0.002187	-0.000663	-7.5e-05	-0.000588
2.62	0.005001	-0.000689	-6.4e-05	-0.000625
2.63	-0.001935	-0.000294	-5.2e-05	-0.000242
2.64	-0.011008	-0.000458	-5.8e-05	-0.0004
2.65	-0.006034	-0.000698	-6.2e-05	-0.000636
2.66	0.00018	-0.00056	-6.2e-05	-0.000498
2.67	-0.005178	-0.000606	-5.4e-05	-0.000552
2.68	-0.010572	-0.000651	-4.7e-05	-0.000604
2.69	-0.007572	-0.000503	-6.2e-05	-0.000441
2.7	-0.007427	-0.000632	-6.8e-05	-0.000564
2.71	-0.013309	-0.00075	-5.9e-05	-0.000691
2.72	-0.0175	-0.00051	-6.5e-05	-0.000445
2.73	-0.016914	-0.000552	-6.4e-05	-0.000488
2.74	-0.015389	-0.000716	-6.4e-05	-0.000652
2.75	-0.017082	-0.000498	-7.3e-05	-0.000425
2.76	-0.017711	-0.000575	-7.4e-05	-0.000501
2.77	-0.015625	-0.000722	-5.9e-05	-0.000663
2.78	-0.015296	-0.00042	-4.8e-05	-0.000372
2.79	-0.017993	-0.000486	-6.8e-05	-0.000418
2.8	-0.017566	-0.000741	-7.9e-05	-0.000662
2.81	-0.011801	-0.000468	-6.6e-05	-0.000402
2.82	-0.010922	-0.000431	-6.2e-05	-0.000369
2.83	-0.015596	-0.000802	-6.4e-05	-0.000738
2.84	-0.014864	-0.00072	-6.1e-05	-0.000659
2.85	-0.012723	-0.000382	-7.3e-05	-0.000309
2.86	-0.015668	-0.000551	-8.3e-05	-0.000468
2.87	-0.018547	-0.000715	-6.9e-05	-0.000646
2.88	-0.017403	-0.000457	-7e-05	-0.000387
2.89	-0.014045	-0.000525	-8.6e-05	-0.000439
2.9	-0.011991	-0.000721	-7.2e-05	-0.000649
2.91	-0.011697	-0.000559	-5.5e-05	-0.000504
2.92	-0.015874	-0.000567	-6.7e-05	-0.0005
2.93	-0.019035	-0.000712	-7.2e-05	-0.00064
2.94	-0.013585	-0.000689	-6.4e-05	-0.000625
2.95	-0.013017	-0.000678	-6.2e-05	-0.000616
2.96	-0.018205	-0.00052	-5.7e-05	-0.000463
2.97	-0.017495	-0.000449	-5.9e-05	-0.00039
2.98	-0.015753	-0.000663	-7.9e-05	-0.000584
2.99	-0.015653	-0.00068	-7.7e-05	-0.000603
3	-0.013911	-0.000477	-5e-05	-0.000427
3.01	-0.016104	-0.000609	-6.5e-05	-0.000544
3.02	-0.017712	-0.000693	-0.000101	-0.000592
3.03	-0.013722	-0.000442	-8.8e-05	-0.000354
3.04	-0.011483	-0.000562	-6.3e-05	-0.000499
3.05	-0.008615	-0.000875	-7e-05	-0.000805
3.06	-0.003164	-0.00061	-7.4e-05	-0.000536
3.07	-0.007674	-0.000421	-7.1e-05	-0.00035
3.08	-0.015392	-0.000644	-8.5e-05	-0.000559
3.09	-0.008772	-0.000533	-8.7e-05	-0.000446
3.1	-0.003217	-0.000391	-6.1e-05	-0.00033
3.11	-0.007139	-0.000716	-5.8e-05	-0.000658
3.12	-0.005529	-0.000767	-7.9e-05	-0.000688
3.13	-0.002962	-0.000462	-8.3e-05	-0.000379
3.14	-0.008485	-0.000585	-7.4e-05	-0.000511
3.15	-0.009608	-0.000647	-7.1e-05	-0.000576
3.16	-0.006337	-0.000324	-7.4e-05	-0.00025
3.17	-0.012042	-0.000583	-5.8e-05	-0.000525
3.18	-0.017265	-0.000867	-4.5e-05	-0.000822
3.19	-0.007898	-0.000443	-6.5e-05	-0.000378
3.2	-0.000249	-0.00038	-7.9e-05	-0.000301
3.21	-0.003909	-0.000732	-7.9e-05	-0.000653
3.22	-0.008746	-0.000526	-7.6e-05	-0.00045
3.23	-0.010544	-0.000333	-7.4e-05	-0.000259
3.24	-0.008702	-0.000678	-7.4e-05	-0.000604
3.25	-0.008361	-0.000632	-7.4e-05	-0.000558
3.26	-0.01277	-0.000479	-8e-05	-0.000399
3.27	-0.009914	-0.000645	-8.7e-05	-0.000558
3.28	-0.005897	-0.000577	-8e-05	-0.000497
3.29	-0.011982	-0.000521	-7.7e-05	-0.000444
3.3	-0.010102	-0.000631	-8.8e-05	-0.000543
3.31	-0.002667	-0.000553	-8.3e-05	-0.00047
3.32	-0.007677	-0.000606	-7.4e-05	-0.000532
3.33	-0.011676	-0.000708	-7.1e-05	-0.000637
3.34	-0.006451	-0.000467	-7.1e-05	-0.000396
3.35	9.4e-05	-0.000389	-7.4e-05	-0.000315
3.36	-0.000696	-0.000608	-7.1e-05	-0.000537
3.37	-0.010205	-0.000664	-6.3e-05	-0.000601
3.38	-0.014511	-0.000491	-6.5e-05	-0.000426
3.39	-0.009422	-0.000611	-8.5e-05	-0.000526
3.4	-0.007316	-0.000714	-0.000102	-0.000612
3.41	-0.0088	-0.000414	-9.6e-05	-0.000318
3.42	-0.004864	-0.00045	-8.1e-05	-0.000369
3.43	-0.003992	-0.000704	-8e-05	-0.000624
3.44	-0.010128	-0.000605	-8.9e-05	-0.000516
3.45	-0.011745	-0.000575	-7.1e-05	-0.000504
3.46	-0.012716	-0.00062	-5.6e-05	-0.000564
3.47	-0.012948	-0.000515	-7.6e-05	-0.000439
3.48	-0.006266	-0.000574	-7.4e-05	-0.0005
3.49	-0.003358	-0.000738	-6.3e-05	-0.000675
3.5	-0.00696	-0.000537	-8.5e-05	-0.000452
3.51	-0.005159	-0.000339	-9.3e-05	-0.000246
3.52	0.000274	-0.000558	-7.1e-05	-0.000487
3.53	0.001301	-0.000674	-7.9e-05	-0.000595
3.54	-0.003907	-0.000551	-8.9e-05	-0.000462
3.55	-0.006409	-0.000478	-7e-05	-0.000408
3.56	-0.003214	-0.000499	-7.3e-05	-0.000426
3.57	-0.006353	-0.000559	-9.1e-05	-0.000468
3.58	-0.013606	-0.000604	-8.5e-05	-0.000519
3.59	-0.015366	-0.000616	-7.7e-05	-0.000539
3.6	-0.012905	-0.00055	-8.1e-05	-0.000469
3.61	-0.012197	-0.000551	-9.2e-05	-0.000459
3.62	-0.011753	-0.000547	-9.7e-05	-0.00045
3.63	-0.01047	-0.000483	-8.3e-05	-0.0004
3.64	-0.017016	-0.000517	-7.4e-05	-0.000443
3.65	-0.022238	-0.000598	-9.2e-05	-0.000506
3.66	-0.014383	-0.000555	-9.1e-05	-0.000464
3.67	-0.010069	-0.000438	-7.3e-05	-0.000365
3.68	-0.012887	-0.000449	-8.3e-05	-0.000366
3.69	-0.009666	-0.000609	-8.6e-05	-0.000523
3.7	-0.007923	-0.000612	-7.5e-05	-0.000537
3.71	-0.008837	-0.000445	-8.5e-05	-0.00036
3.72	-0.005076	-0.000474	-8.9e-05	-0.000385
3.73	-0.006322	-0.000643	-7.9e-05	-0.000564
3.74	-0.011275	-0.000588	-8.7e-05	-0.000501
3.75	-0.008535	-0.000528	-9.7e-05	-0.000431
3.76	-0.007796	-0.000526	-8.8e-05	-0.000438
3.77	-0.011387	-0.000486	-8.6e-05	-0.0004
3.78	-0.011749	-0.000498	-9.2e-05	-0.000406
3.79	-0.013006	-0.00052	-9.7e-05	-0.000423
3.8	-0.015054	-0.000601	-0.000101	-0.0005
3.81	-0.013492	-0.000721	-9.5e-05	-0.000626
3.82	-0.006232	-0.000563	-9.6e-05	-0.000467
3.83	-0.001705	-0.000368	-9.4e-05	-0.000274
3.84	-0.005036	-0.000476	-8.3e-05	-0.000393
3.85	-0.004168	-0.0006	-8.1e-05	-0.000519
3.86	-0.000622	-0.000636	-7.9e-05	-0.000557
3.87	2.2e-05	-0.000609	-7.1e-05	-0.000538
3.88	-0.002169	-0.000396	-7.8e-05	-0.000318
3.89	-0.004922	-0.000476	-9e-05	-0.000386
3.9	-0.005372	-0.000644	-8.4e-05	-0.00056
3.91	-0.007782	-0.000524	-7.7e-05	-0.000447
3.92	-0.008152	-0.000528	-8.5e-05	-0.000443
3.93	-0.004375	-0.000654	-9.9e-05	-0.000555
3.94	-0.007833	-0.000544	-0.000106	-0.000438
3.95	-0.014804	-0.000453	-9.6e-05	-0.000357
3.96	-0.010939	-0.000568	-7.6e-05	-0.000492
3.97	-0.004108	-0.00053	-6.9e-05	-0.000461
3.98	-0.003729	-0.000459	-7.4e-05	-0.000385
3.99	-0.004358	-0.000494	-7.5e-05	-0.000419
4	-0.007136	-0.000475	-8.3e-05	-0.000392
4.01	-0.012134	-0.000567	-9.5e-05	-0.000472
4.02	-0.012769	-0.000624	-9e-05	-0.000534
4.03	-0.009216	-0.000572	-7.9e-05	-0.000493
4.04	-0.007356	-0.000521	-8.3e-05	-0.000438
4.05	-0.010445	-0.000509	-0.0001	-0.000409
4.06	-0.010102	-0.000494	-0.0001	-0.000394
4.07	-0.002269	-0.000533	-8.4e-05	-0.000449
4.08	-0.002127	-0.000683	-8.1e-05	-0.000602
4.09	-0.009024	-0.000714	-8.5e-05	-0.000629
4.1	-0.006678	-0.000615	-9e-05	-0.000525
4.11	-0.000846	-0.00069	-9.1e-05	-0.000599
4.12	-0.002895	-0.000615	-7.9e-05	-0.000536
4.13	-0.005575	-0.000366	-7.7e-05	-0.000289
4.14	-0.001541	-0.00051	-8.5e-05	-0.000425
4.15	-0.003924	-0.000805	-7.7e-05	-0.000728
4.16	-0.011502	-0.000626	-7.5e-05	-0.000551
4.17	-0.008173	-0.00035	-8.6e-05	-0.000264
4.18	-0.002536	-0.000487	-9.8e-05	-0.000389
4.19	-0.001629	-0.000711	-9.9e-05	-0.000612
4.2	0.000553	-0.000693	-8.8e-05	-0.000605
4.21	-0.000174	-0.000568	-8.4e-05	-0.000484
4.22	-0.003407	-0.000515	-0.000103	-0.000412
4.23	-0.002188	-0.000632	-0.000107	-0.000525
4.24	-0.003611	-0.000742	-8.1e-05	-0.000661
4.25	-0.009039	-0.000551	-8.2e-05	-0.000469
4.26	-0.008843	-0.000503	-0.000111	-0.000392
4.27	-0.006951	-0.000711	-0.000115	-0.000596
4.28	-0.004963	-0.000532	-9.3e-05	-0.000439
4.29	-0.001663	-0.000396	-8.1e-05	-0.000315
4.3	0.00085	-0.000701	-9.5e-05	-0.000606
4.31	-0.000379	-0.000646	-0.000103	-0.000543
4.32	-0.004385	-0.000422	-0.000103	-0.000319
4.33	0.002144	-0.000621	-0.000108	-0.000513
4.34	0.006916	-0.000679	-9.7e-05	-0.000582
4.35	-0.003062	-0.000514	-8.2e-05	-0.000432
4.36	-0.003167	-0.00059	-8e-05	-0.00051
4.37	0.000722	-0.000611	-8.5e-05	-0.000526
4.38	-0.011135	-0.000564	-7.4e-05	-0.00049
4.39	-0.01589	-0.000662	-7e-05	-0.000592
4.4	-0.006732	-0.000667	-0.000103	-0.000564
4.41	-0.001473	-0.000531	-0.000119	-0.000412
4.42	1.5e-05	-0.000575	-8.7e-05	-0.000488
4.43	0.004577	-0.000657	-7e-05	-0.000587
4.44	0.003699	-0.000511	-8.9e-05	-0.000422
4.45	-0.001352	-0.000534	-9.4e-05	-0.00044
4.46	-0.002012	-0.000579	-9.3e-05	-0.000486
4.47	0.000824	-0.000408	-8.9e-05	-0.000319
4.48	0.003414	-0.000625	-7.5e-05	-0.00055
4.49	-0.002497	-0.000811	-8e-05	-0.000731
4.5	-0.009689	-0.000393	-0.000103	-0.00029
4.51	-0.005064	-0.000387	-0.000103	-0.000284
4.52	0.003531	-0.000817	-8.4e-05	-0.000733
4.53	0.00615	-0.000534	-8.9e-05	-0.000445
4.54	0.007821	-0.000225	-0.0001	-0.000125
4.55	0.010065	-0.000618	-9.4e-05	-0.000524
4.56	0.009215	-0.000675	-9.8e-05	-0.000577
4.57	0.008463	-0.000442	-9.9e-05	-0.000343
4.58	0.009126	-0.000628	-8.7e-05	-0.000541
4.59	0.00915	-0.000596	-8.9e-05	-0.000507
4.6	0.009981	-0.000433	-9.6e-05	-0.000337
4.61	0.006303	-0.00071	-9.8e-05	-0.000612
4.62	-0.000876	-0.000639	-0.000104	-0.000535
4.63	-0.002964	-0.000353	-0.00011	-0.000243
4.64	-0.002167	-0.000652	-0.000105	-0.000547
4.65	-0.004503	-0.000776	-0.000106	-0.00067
4.66	-0.008932	-0.000465	-0.000109	-0.000356
4.67	-0.008835	-0.000555	-9.5e-05	-0.00046
4.68	-0.005586	-0.000699	-8.8e-05	-0.000611
4.69	-0.004645	-0.000446	-9.6e-05	-0.00035
4.7	-0.004675	-0.000532	-0.000102	-0.00043
4.71	-0.005602	-0.000619	-0.000104	-0.000515
4.72	-0.005397	-0.000376	-0.000111	-0.000265
4.73	-0.003796	-0.000613	-0.000106	-0.000507
4.74	-0.007202	-0.000761	-8.2e-05	-0.000679
4.75	-0.010149	-0.000458	-9.4e-05	-0.000364
4.76	-0.004028	-0.000523	-0.000116	-0.000407
4.77	0.001425	-0.000694	-9.6e-05	-0.000598
4.78	-0.00236	-0.000508	-8.6e-05	-0.000422
4.79	-0.000797	-0.00049	-0.000106	-0.000384
4.8	0.003211	-0.000635	-9.9e-05	-0.000536
4.81	-0.00427	-0.000472	-9e-05	-0.000382
4.82	-0.007731	-0.000435	-0.000117	-0.000318
4.83	-0.000393	-0.000691	-0.000118	-0.000573
4.84	-9e-05	-0.000562	-8.8e-05	-0.000474
4.85	-0.005962	-0.00036	-9.7e-05	-0.000263
4.86	-0.006462	-0.000515	-0.000113	-0.000402
4.87	-0.004365	-0.000578	-9.6e-05	-0.000482
4.88	-0.004941	-0.000404	-9.2e-05	-0.000312
4.89	-0.003884	-0.000502	-0.000111	-0.000391
4.9	-0.003892	-0.000654	-0.000105	-0.000549
4.91	-0.009526	-0.000371	-8.7e-05	-0.000284
4.92	-0.009028	-0.000417	-9.6e-05	-0.000321
4.93	-0.005635	-0.000764	-0.000108	-0.000656
4.94	-0.007708	-0.000657	-0.000103	-0.000554
4.95	-0.000823	-0.000495	-9.5e-05	-0.0004
4.96	0.006817	-0.000519	-8.8e-05	-0.000431
4.97	-0.002252	-0.000475	-8.9e-05	-0.000386
4.98	-0.011594	-0.000513	-0.000101	-0.000412
4.99	-0.01239	-0.000711	-0.000107	-0.000604
5	-0.010441	-0.000728	-0.000105	-0.000623
5.01	-0.008563	-0.0005	-0.0001	-0.0004
5.02	-0.014195	-0.000571	-0.000101	-0.00047
5.03	-0.017584	-0.000665	-0.000115	-0.00055
5.04	-0.009723	-0.000531	-0.000131	-0.0004
5.05	-0.007368	-0.000638	-0.00012	-0.000518
5.06	-0.012318	-0.000629	-9.5e-05	-0.000534
5.07	-0.013213	-0.000497	-9.7e-05	-0.0004
5.08	-0.012187	-0.000672	-0.000113	-0.000559
5.09	-0.012611	-0.000547	-0.000115	-0.000432
5.1	-0.013995	-0.000431	-0.000113	-0.000318
5.11	-0.012483	-0.000765	-0.000109	-0.000656
5.12	-0.007714	-0.000629	-0.000103	-0.000526
5.13	-0.005243	-0.000242	-0.000112	-0.00013
5.14	0.000814	-0.000621	-0.000118	-0.000503
5.15	0.006157	-0.000826	-0.000111	-0.000715
5.16	0.003302	-0.000306	-0.000111	-0.000195
5.17	-0.00077	-0.000386	-0.000117	-0.000269
5.18	-0.002387	-0.000779	-0.000106	-0.000673
5.19	-0.002796	-0.00061	-0.000104	-0.000506
5.2	-0.002567	-0.000545	-0.000113	-0.000432
5.21	-0.003154	-0.000624	-0.000108	-0.000516
5.22	-0.005244	-0.000413	-0.00011	-0.000303
5.23	-0.005431	-0.000495	-0.000116	-0.000379
5.24	-0.003179	-0.000766	-0.000106	-0.00066
5.25	-0.000135	-0.000584	-9.9e-05	-0.000485
5.26	0.002585	-0.000405	-0.00011	-0.000295
5.27	0.002404	-0.00054	-0.000109	-0.000431
5.28	-0.000109	-0.000441	-0.000103	-0.000338
5.29	-0.000952	-0.000369	-0.000112	-0.000257
5.3	0.000625	-0.000754	-0.000117	-0.000637
5.31	0.003655	-0.000756	-0.000111	-0.000645
5.32	0.005975	-0.000452	-0.000104	-0.000348
5.33	0.004703	-0.000562	-9.9e-05	-0.000463
5.34	-0.000798	-0.000538	-0.000108	-0.00043
5.35	-0.004963	-0.000459	-0.000105	-0.000354
5.36	-0.002987	-0.00067	-9.6e-05	-0.000574
5.37	0.001437	-0.000599	-0.000104	-0.000495
5.38	0.006175	-0.00042	-0.0001	-0.00032
5.39	0.007598	-0.000664	-0.000112	-0.000552
5.4	0.005631	-0.000727	-0.000121	-0.000606
5.41	-0.001663	-0.000351	-0.000104	-0.000247
5.42	-0.001442	-0.000347	-0.000111	-0.000236
5.43	0.002973	-0.000528	-0.000119	-0.000409
5.44	-0.001943	-0.000539	-0.000116	-0.000423
5.45	0.000916	-0.000665	-0.000119	-0.000546
5.46	0.010542	-0.000683	-0.000108	-0.000575
5.47	0.007395	-0.000522	-0.000104	-0.000418
5.48	0.000815	-0.000477	-0.000115	-0.000362
5.49	0.003239	-0.000577	-0.000109	-0.000468
5.5	0.001887	-0.00045	-0.000107	-0.000343
5.51	-0.001913	-0.000364	-0.000111	-0.000253
5.52	0.000205	-0.000753	-0.00011	-0.000643
5.53	0.000726	-0.000753	-0.000106	-0.000647
5.54	0.001817	-0.000353	-0.000107	-0.000246
5.55	0.006787	-0.000473	-0.00013	-0.000343
5.56	0.004764	-0.00048	-0.000128	-0.000352
5.57	-0.001556	-0.000124	-0.0001	-2.4e-05
5.58	0.001922	0.00026	-0.000104	0.000364
5.59	0.006486	0.001009	-0.000119	0.001128
5.6	0.004666	0.001709	-0.000112	0.001821
5.61	0.011031	0.001894	-0.000109	0.002003
5.62	0.016399	0.002367	-0.000134	0.002501
5.63	0.016499	0.003202	-0.000164	0.003366
5.64	0.0244	0.003749	-0.000159	0.003908
5.65	0.029038	0.004368	-0.000143	0.004511
5.66	0.030822	0.005282	-0.000147	0.005429
5.67	0.040798	0.006042	-0.000155	0.006197
5.68	0.050655	0.006808	-0.00015	0.006958
5.69	0.053689	0.007921	-0.000143	0.008064
5.7	0.059132	0.00899	-0.000158	0.009148
5.71	0.066697	0.009857	-0.000188	0.010045
5.72	0.071855	0.01075	-0.000197	0.010947
5.73	0.080372	0.011694	-0.000195	0.011889
5.74	0.087166	0.012724	-0.000195	0.012919
5.75	0.088674	0.0138	-0.000188	0.013988
5.76	0.091471	0.014758	-0.000191	0.014949
5.77	0.097282	0.015676	-0.000203	0.015879
5.78	0.103737	0.016721	-0.000203	0.016924
5.79	0.113945	0.017798	-0.000207	0.018005
5.8	0.12729	0.018763	-0.000219	0.018982
5.81	0.137541	0.019832	-0.000228	0.02006
5.82	0.140022	0.020988	-0.00022	0.021208
5.83	0.141048	0.021887	-0.000227	0.022114
5.84	0.146872	0.022805	-0.000244	0.023049
5.85	0.151488	0.023879	-0.000236	0.024115
5.86	0.154702	0.024823	-0.000235	0.025058
5.87	0.161866	0.025795	-0.000254	0.026049
5.88	0.170747	0.026833	-0.000263	0.027096
5.89	0.178121	0.027844	-0.000256	0.0281
5.9	0.181429	0.02897	-0.000267	0.029237
5.91	0.180821	0.030158	-0.000297	0.030455
5.92	0.18146	0.031103	-0.00031	0.031413
5.93	0.18641	0.032087	-0.000307	0.032394
5.94	0.195622	0.033242	-0.000306	0.033548
5.95	0.203371	0.034169	-0.000322	0.034491
5.96	0.207696	0.035149	-0.000326	0.035475
5.97	0.21425	0.036263	-0.000326	0.036589
5.98	0.221873	0.037146	-0.000339	0.037485
5.99	0.225186	0.038254	-0.000348	0.038602
6	0.229069	0.039469	-0.000355	0.039824
6.01	0.236485	0.040248	-0.000368	0.040616
6.02	0.240388	0.041201	-0.000384	0.041585
6.03	0.240307	0.042505	-0.000384	0.042889
6.04	0.246052	0.043483	-0.000395	0.043878
6.05	0.253962	0.044389	-0.00042	0.044809
6.06	0.254005	0.045493	-0.000432	0.045925
6.07	0.252622	0.04658	-0.000432	0.047012
6.08	0.255618	0.047519	-0.000455	0.047974
6.09	0.26049	0.048488	-0.000484	0.048972
6.1	0.268636	0.049571	-0.000487	0.050058
6.11	0.278612	0.050572	-0.000474	0.051046
6.12	0.283911	0.051443	-0.000487	0.05193
6.13	0.289286	0.052445	-0.000529	0.052974
6.14	0.297776	0.053644	-0.000541	0.054185
6.15	0.304578	0.054674	-0.000539	0.055213
6.16	0.305537	0.055549	-0.00057	0.056119
6.17	0.30427	0.056607	-0.000615	0.057222
6.18	0.310216	0.057634	-0.000631	0.058265
6.19	0.321897	0.058604	-0.000652	0.059256
6.2	0.327666	0.059617	-0.000691	0.060308
6.21	0.330909	0.060479	-0.000711	0.06119
6.22	0.334674	0.06146	-0.000731	0.062191
6.23	0.33188	0.06262	-0.000778	0.063398
6.24	0.33259	0.063593	-0.00103	0.064623
6.25	0.342977	0.064519	-0.002095	0.066614
6.26	0.35354	0.065612	-0.004822	0.070434
6.27	0.356323	0.06656	-0.00921	0.07577
6.28	0.357419	0.067494	-0.01343	0.080924
6.29	0.365395	0.068624	-0.015527	0.084151
6.3	0.371402	0.069621	-0.015995	0.085616
6.31	0.371439	0.070517	-0.01619	0.086707
6.32	0.377806	0.071609	-0.016265	0.087874
6.33	0.38848	0.072696	-0.016177	0.088873
6.34	0.396072	0.073631	-0.016194	0.089825
6.35	0.398725	0.07466	-0.016254	0.090914
6.36	0.39603	0.075872	-0.016246	0.092118
6.37	0.400561	0.076871	-0.016258	0.093129
6.38	0.412912	0.077758	-0.016279	0.094037
6.39	0.416481	0.078826	-0.016283	0.095109
6.4	0.414135	0.079894	-0.016306	0.0962
6.41	0.419015	0.081011	-0.016331	0.097342
6.42	0.426679	0.082091	-0.016386	0.098477
6.43	0.432586	0.083026	-0.016832	0.099858
6.44	0.439779	0.084001	-0.018354	0.102355
6.45	0.450236	0.0851	-0.020712	0.105812
6.46	0.456115	0.086165	-0.022881	0.109046
6.47	0.456448	0.087092	-0.024448	0.11154
6.48	0.459728	0.088023	-0.025565	0.113588
6.49	0.46492	0.089067	-0.026338	0.115405
6.5	0.468549	0.090215	-0.026685	0.1169
6.51	0.470597	0.091306	-0.0267	0.118006
6.52	0.475581	0.092199	-0.026713	0.118912
6.53	0.482264	0.09307	-0.026784	0.119854
6.54	0.488305	0.094146	-0.026792	0.120938
6.55	0.496211	0.095177	-0.026804	0.121981
6.56	0.50244	0.096051	-0.026851	0.122902
6.57	0.505189	0.096974	-0.026859	0.123833
6.58	0.509837	0.097981	-0.026864	0.124845
6.59	0.516348	0.099048	-0.027111	0.126159
6.6	0.524284	0.100071	-0.028219	0.12829
6.61	0.52911	0.101119	-0.030375	0.131494
6.62	0.526927	0.102306	-0.032488	0.134794
6.63	0.526562	0.103279	-0.033827	0.137106
6.64	0.534606	0.104168	-0.034804	0.138972
6.65	0.543999	0.10532	-0.035609	0.140929
6.66	0.545731	0.106295	-0.036032	0.142327
6.67	0.545244	0.107106	-0.036143	0.143249
6.68	0.545345	0.108177	-0.036171	0.144348
6.69	0.546375	0.109283	-0.036211	0.145494
6.7	0.554044	0.110183	-0.036248	0.146431
6.71	0.562321	0.111215	-0.036262	0.147477
6.72	0.569113	0.112313	-0.036282	0.148595
6.73	0.575684	0.113256	-0.036322	0.149578
6.74	0.577939	0.114275	-0.036355	0.15063
6.75	0.58241	0.115331	-0.036618	0.151949
6.76	0.59247	0.116343	-0.037825	0.154168
6.77	0.593459	0.117431	-0.040126	0.157557
6.78	0.593486	0.118522	-0.042399	0.160921
6.79	0.603664	0.119482	-0.043844	0.163326
6.8	0.61191	0.120446	-0.044653	0.165099
6.81	0.617608	0.121518	-0.045104	0.166622
6.82	0.62366	0.122494	-0.045306	0.1678
6.83	0.625253	0.123406	-0.04537	0.168776
6.84	0.629025	0.124463	-0.045393	0.169856
6.85	0.633805	0.125556	-0.045402	0.170958
6.86	0.634478	0.126578	-0.045415	0.171993
6.87	0.64061	0.127663	-0.045437	0.1731
6.88	0.647286	0.128606	-0.045442	0.174048
6.89	0.647139	0.129458	-0.045435	0.174893
6.9	0.652716	0.130577	-0.045435	0.176012
6.91	0.662841	0.131628	-0.045465	0.177093
6.92	0.664214	0.132484	-0.045491	0.177975
6.93	0.663971	0.133614	-0.045499	0.179113
6.94	0.669493	0.134713	-0.045596	0.180309
6.95	0.675693	0.135427	-0.046384	0.181811
6.96	0.680463	0.136308	-0.048688	0.184996
6.97	0.687386	0.137426	-0.051782	0.189208
6.98	0.692206	0.138536	-0.054138	0.192674
6.99	0.696023	0.13962	-0.055469	0.195089
7	0.697761	0.140566	-0.05611	0.196676
7.01	0.694349	0.141491	-0.056276	0.197767
7.02	0.693311	0.142533	-0.056258	0.198791
7.03	0.696122	0.143621	-0.056287	0.199908
7.04	0.700946	0.144683	-0.056312	0.200995
7.05	0.701265	0.145686	-0.056294	0.20198
7.06	0.70247	0.146681	-0.056299	0.20298
7.07	0.711483	0.14777	-0.056323	0.204093
7.08	0.715245	0.14884	-0.056342	0.205182
7.09	0.716979	0.149772	-0.056324	0.206096
7.1	0.723151	0.150725	-0.056295	0.20702
7.11	0.723268	0.15187	-0.056314	0.208184
7.12	0.721437	0.153072	-0.056344	0.209416
7.13	0.722875	0.154049	-0.056345	0.210394
7.14	0.718389	0.154997	-0.056333	0.21133
7.15	0.711602	0.155938	-0.056307	0.212245
7.16	0.713017	0.156853	-0.056291	0.213144
7.17	0.720056	0.157955	-0.056301	0.214256
7.18	0.728944	0.158907	-0.056305	0.215212
7.19	0.738521	0.159865	-0.056306	0.216171
7.2	0.739332	0.16114	-0.056309	0.217449
7.21	0.734156	0.162089	-0.056314	0.218403
7.22	0.736999	0.162875	-0.056318	0.219193
7.23	0.738245	0.164109	-0.056312	0.220421
7.24	0.729928	0.165228	-0.056321	0.221549
7.25	0.73043	0.166016	-0.056444	0.22246
7.26	0.738821	0.167047	-0.057126	0.224173
7.27	0.744235	0.168118	-0.059069	0.227187
7.28	0.749224	0.168949	-0.06212	0.231069
7.29	0.752019	0.169991	-0.064977	0.234968
7.3	0.756711	0.171024	-0.066552	0.237576
7.31	0.76342	0.17186	-0.066997	0.238857
7.32	0.762674	0.172989	-0.067028	0.240017
7.33	0.757671	0.174111	-0.067027	0.241138
7.34	0.755975	0.174867	-0.067026	0.241893
7.35	0.758722	0.175834	-0.067021	0.242855
7.36	0.760366	0.177082	-0.067027	0.244109
7.37	0.761693	0.178	-0.067018	0.245018
7.38	0.765741	0.178903	-0.066996	0.245899
7.39	0.764812	0.180139	-0.066997	0.247136
7.4	0.762738	0.181094	-0.067007	0.248101
7.41	0.768448	0.18206	-0.067001	0.249061
7.42	0.774461	0.183337	-0.066997	0.250334
7.43	0.776326	0.184214	-0.066998	0.251212
7.44	0.77568	0.185043	-0.066996	0.252039
7.45	0.777676	0.186196	-0.066987	0.253183
7.46	0.782943	0.187192	-0.066975	0.254167
7.47	0.784137	0.188261	-0.066984	0.255245
7.48	0.784808	0.189543	-0.066984	0.256527
7.49	0.789737	0.190487	-0.066967	0.257454
7.5	0.790945	0.191364	-0.066962	0.258326
7.51	0.787303	0.192552	-0.066973	0.259525
7.52	0.788163	0.193499	-0.066971	0.26047
7.53	0.790744	0.194309	-0.066961	0.26127
7.54	0.78629	0.195479	-0.066954	0.262433
7.55	0.782905	0.196558	-0.066941	0.263499
7.56	0.787593	0.197344	-0.066944	0.264288
7.57	0.792367	0.198401	-0.066961	0.265362
7.58	0.794367	0.199526	-0.066971	0.266497
7.59	0.79754	0.200353	-0.066974	0.267327
7.6	0.79946	0.201437	-0.067015	0.268452
7.61	0.79932	0.202514	-0.067132	0.269646
7.62	0.801847	0.203286	-0.067271	0.270557
7.63	0.803487	0.204327	-0.067403	0.27173
7.64	0.801755	0.205493	-0.067618	0.273111
7.65	0.800835	0.206435	-0.067941	0.274376
7.66	0.801817	0.207337	-0.068274	0.275611
7.67	0.805821	0.208374	-0.068626	0.277
7.68	0.809151	0.209405	-0.069055	0.27846
7.69	0.80888	0.210429	-0.069499	0.279928
7.7	0.8086	0.211522	-0.069891	0.281413
7.71	0.80508	0.212436	-0.070264	0.2827
7.72	0.795806	0.21332	-0.070633	0.283953
7.73	0.79724	0.214441	-0.070928	0.285369
7.74	0.8085	0.215461	-0.071143	0.286604
7.75	0.811298	0.216287	-0.07131	0.287597
7.76	0.810257	0.21741	-0.071417	0.288827
7.77	0.809184	0.218573	-0.071482	0.290055
7.78	0.809741	0.219452	-0.071524	0.290976
7.79	0.81636	0.220473	-0.071533	0.292006
7.8	0.820804	0.221589	-0.071548	0.293137
7.81	0.82175	0.222504	-0.071568	0.294072
7.82	0.821313	0.223541	-0.071556	0.295097
7.83	0.815289	0.22474	-0.071554	0.296294
7.84	0.810873	0.225799	-0.07155	0.297349
7.85	0.81329	0.226859	-0.071532	0.298391
7.86	0.815738	0.227819	-0.071537	0.299356
7.87	0.817129	0.228723	-0.071541	0.300264
7.88	0.8181	0.229821	-0.071535	0.301356
7.89	0.817915	0.230869	-0.071537	0.302406
7.9	0.819555	0.231719	-0.071534	0.303253
7.91	0.824794	0.23274	-0.071516	0.304256
7.92	0.830527	0.233904	-0.071522	0.305426
7.93	0.831893	0.234776	-0.071546	0.306322
7.94	0.828007	0.235655	-0.071528	0.307183
7.95	0.824488	0.236765	-0.071501	0.308266
7.96	0.822391	0.237665	-0.071507	0.309172
7.97	0.821629	0.23857	-0.071512	0.310082
7.98	0.82491	0.239771	-0.071489	0.31126
7.99	0.831904	0.240779	-0.071493	0.312272
8	0.835367	0.241596	-0.071517	0.313113
8.01	0.832297	0.242642	-0.071505	0.314147
8.02	0.82945	0.243722	-0.071482	0.315204
8.03	0.833507	0.244623	-0.071488	0.316111
8.04	0.838276	0.245607	-0.071494	0.317101
8.05	0.838839	0.246668	-0.071495	0.318163
8.06	0.838782	0.247718	-0.071501	0.319219
8.07	0.835253	0.248666	-0.071489	0.320155
8.08	0.834047	0.249582	-0.071484	0.321066
8.09	0.839045	0.250606	-0.071502	0.322108
8.1	0.83886	0.251725	-0.07156	0.323285
8.11	0.834467	0.252816	-0.071809	0.324625
8.12	0.833485	0.253788	-0.072456	0.326244
8.13	0.83501	0.25469	-0.073584	0.328274
8.14	0.836081	0.255683	-0.075219	0.330902
8.15	0.842038	0.256868	-0.077085	0.333953
8.16	0.853064	0.257934	-0.078568	0.336502
8.17	0.857887	0.258763	-0.079427	0.33819
8.18	0.85657	0.259826	-0.079814	0.33964
8.19	0.854619	0.261014	-0.079898	0.340912
8.2	0.85135	0.261994	-0.079883	0.341877
8.21	0.851828	0.262961	-0.0799	0.342861
8.22	0.856252	0.263972	-0.079921	0.343893
8.23	0.857433	0.26489	-0.0799	0.34479
8.24	0.858213	0.265846	-0.079883	0.345729
8.25	0.860755	0.267009	-0.0799	0.346909
8.26	0.855013	0.268008	-0.079896	0.347904
8.27	0.84715	0.268929	-0.079884	0.348813
8.28	0.855556	0.270108	-0.079906	0.350014
8.29	0.863953	0.271069	-0.07991	0.350979
8.3	0.859766	0.271889	-0.079903	0.351792
8.31	0.860354	0.273002	-0.079895	0.352897
8.32	0.860989	0.273992	-0.079873	0.353865
8.33	0.85594	0.27494	-0.079859	0.354799
8.34	0.854023	0.276117	-0.079869	0.355986
8.35	0.85631	0.277059	-0.079874	0.356933
8.36	0.860242	0.277826	-0.079874	0.3577
8.37	0.864042	0.278982	-0.07988	0.358862
8.38	0.863202	0.280158	-0.079871	0.360029
8.39	0.860209	0.28099	-0.079867	0.360857
8.4	0.863442	0.281832	-0.079861	0.361693
8.41	0.865264	0.28285	-0.079848	0.362698
8.42	0.862412	0.283986	-0.079871	0.363857
8.43	0.865199	0.28496	-0.079887	0.364847
8.44	0.868436	0.285819	-0.079848	0.365667
8.45	0.86585	0.286929	-0.079822	0.366751
8.46	0.867771	0.288102	-0.079852	0.367954
8.47	0.872867	0.28902	-0.079848	0.368868
8.48	0.87132	0.289931	-0.079828	0.369759
8.49	0.87198	0.290975	-0.079859	0.370834
8.5	0.872214	0.291973	-0.079859	0.371832
8.51	0.867453	0.293038	-0.079825	0.372863
8.52	0.869715	0.294111	-0.079839	0.37395
8.53	0.872859	0.295122	-0.079861	0.374983
8.54	0.868956	0.296018	-0.079842	0.37586
8.55	0.869572	0.297015	-0.079822	0.376837
8.56	0.873746	0.298261	-0.079839	0.3781
8.57	0.871778	0.299241	-0.079855	0.379096
8.58	0.871759	0.300103	-0.079842	0.379945
8.59	0.87707	0.301335	-0.079832	0.381167
8.6	0.876902	0.302395	-0.079847	0.382242
8.61	0.874628	0.303224	-0.079858	0.383082
8.62	0.87642	0.304304	-0.079861	0.384165
8.63	0.878499	0.305321	-0.079853	0.385174
8.64	0.877649	0.306161	-0.079837	0.385998
8.65	0.876246	0.307247	-0.079857	0.387104
8.66	0.877919	0.308378	-0.079857	0.388235
8.67	0.880302	0.309271	-0.079835	0.389106
8.68	0.880216	0.310147	-0.079855	0.390002
8.69	0.880219	0.31127	-0.079869	0.391139
8.7	0.879186	0.31254	-0.079861	0.392401
8.71	0.876759	0.313471	-0.079877	0.393348
8.72	0.877867	0.31423	-0.0799	0.39413
8.73	0.881044	0.31519	-0.079959	0.395149
8.74	0.8828	0.316244	-0.080323	0.396567
8.75	0.88819	0.317275	-0.081315	0.39859
8.76	0.893487	0.318233	-0.082839	0.401072
8.77	0.892728	0.319178	-0.084575	0.403753
8.78	0.892176	0.320128	-0.08616	0.406288
8.79	0.895011	0.321215	-0.087166	0.408381
8.8	0.895717	0.322308	-0.087616	0.409924
8.81	0.895544	0.323189	-0.087854	0.411043
8.82	0.896662	0.324083	-0.087996	0.412079
8.83	0.896723	0.325114	-0.088014	0.413128
8.84	0.897804	0.326227	-0.088006	0.414233
8.85	0.896444	0.327295	-0.088031	0.415326
8.86	0.895664	0.328271	-0.088025	0.416296
8.87	0.9014	0.329174	-0.088009	0.417183
8.88	0.903362	0.330143	-0.088026	0.418169
8.89	0.898262	0.331374	-0.088029	0.419403
8.9	0.894064	0.332465	-0.088019	0.420484
8.91	0.894422	0.333241	-0.088024	0.421265
8.92	0.897714	0.334193	-0.088021	0.422214
8.93	0.898439	0.335354	-0.088011	0.423365
8.94	0.897745	0.336453	-0.088018	0.424471
8.95	0.900482	0.337494	-0.088024	0.425518
8.96	0.907246	0.338514	-0.088017	0.426531
8.97	0.913256	0.339539	-0.088026	0.427565
8.98	0.912648	0.340502	-0.088055	0.428557
8.99	0.907883	0.341446	-0.088049	0.429495
9	0.911762	0.342663	-0.088019	0.430682
9.01	0.922301	0.34379	-0.088009	0.431799
9.02	0.922258	0.344608	-0.088019	0.432627
9.03	0.91553	0.34564	-0.088041	0.433681
9.04	0.914132	0.34665	-0.088044	0.434694
9.05	0.917777	0.347512	-0.08803	0.435542
9.06	0.925526	0.34867	-0.088035	0.436705
9.07	0.929733	0.349682	-0.088036	0.437718
9.08	0.926186	0.350426	-0.088026	0.438452
9.09	0.927329	0.351459	-0.088036	0.439495
9.1	0.930055	0.352589	-0.088049	0.440638
9.11	0.926414	0.353539	-0.088051	0.44159
9.12	0.924018	0.35462	-0.088052	0.442672
9.13	0.924416	0.355672	-0.088063	0.443735
9.14	0.927159	0.356469	-0.088068	0.444537
9.15	0.934434	0.35731	-0.088058	0.445368
9.16	0.938815	0.358411	-0.088044	0.446455
9.17	0.940891	0.35953	-0.088047	0.447577
9.18	0.942729	0.360425	-0.088067	0.448492
9.19	0.939256	0.361342	-0.088077	0.449419
9.2	0.937262	0.362376	-0.088071	0.450447
9.21	0.940596	0.363428	-0.08806	0.451488
9.22	0.944407	0.364446	-0.088059	0.452505
9.23	0.945205	0.365391	-0.088067	0.453458
9.24	0.944128	0.366358	-0.088081	0.454439
9.25	0.949014	0.367376	-0.088097	0.455473
9.26	0.957331	0.368396	-0.088098	0.456494
9.27	0.958148	0.369388	-0.088092	0.45748
9.28	0.957361	0.370367	-0.088093	0.45846
9.29	0.963709	0.371482	-0.08809	0.459572
9.3	0.96569	0.372568	-0.088096	0.460664
9.31	0.965068	0.373518	-0.088121	0.461639
9.32	0.972401	0.374557	-0.088118	0.462675
9.33	0.977629	0.375654	-0.088106	0.46376
9.34	0.975693	0.376613	-0.088119	0.464732
9.35	0.976565	0.377613	-0.088122	0.465735
9.36	0.978186	0.378696	-0.088115	0.466811
9.37	0.979307	0.379632	-0.088122	0.467754
9.38	0.984683	0.380669	-0.088137	0.468806
9.39	0.982945	0.381807	-0.088139	0.469946
9.4	0.978037	0.382619	-0.088146	0.470765
9.41	0.985579	0.383625	-0.088192	0.471817
9.42	0.99431	0.384908	-0.088554	0.473462
9.43	0.991716	0.385743	-0.090594	0.476337
9.44	0.989474	0.386604	-0.095608	0.482212
9.45	0.995037	0.38787	-0.101315	0.489185
9.46	0.999892	0.388858	-0.103837	0.492695
9.47	1.00975	0.389598	-0.103799	0.493397
9.48	1.02176	0.390545	-0.103851	0.494396
9.49	1.02026	0.391687	-0.104017	0.495704
9.5	1.01733	0.392812	-0.103876	0.496688
9.51	1.02045	0.393712	-0.10389	0.497602
9.52	1.02063	0.39457	-0.103999	0.498569
9.53	1.02678	0.395556	-0.103967	0.499523
9.54	1.03966	0.396631	-0.103952	0.500583
9.55	1.04249	0.397654	-0.103973	0.501627
9.56	1.04396	0.398645	-0.103942	0.502587
9.57	1.05062	0.399594	-0.103934	0.503528
9.58	1.05155	0.400541	-0.103952	0.504493
9.59	1.05022	0.401643	-0.103961	0.505604
9.6	1.05241	0.402598	-0.103974	0.506572
9.61	1.06239	0.403472	-0.103977	0.507449
9.62	1.07418	0.404487	-0.103969	0.508456
9.63	1.0767	0.405638	-0.103972	0.50961
9.64	1.07471	0.406805	-0.103977	0.510782
9.65	1.07471	0.407639	-0.103991	0.51163
9.66	1.07825	0.408467	-0.104016	0.512483
9.67	1.08917	0.409615	-0.104011	0.513626
9.68	1.09977	0.410741	-0.103999	0.51474
9.69	1.10305	0.411783	-0.104019	0.515802
9.7	1.10701	0.412814	-0.10402	0.516834
9.71	1.113	0.4138	-0.10401	0.51781
9.72	1.11867	0.414697	-0.104035	0.518732
9.73	1.12562	0.415738	-0.104044	0.519782
9.74	1.13192	0.416793	-0.104036	0.520829
9.75	1.13538	0.417651	-0.104165	0.521816
9.76	1.13638	0.418562	-0.105392	0.523954
9.77	1.14231	0.419691	-0.109489	0.52918
9.78	1.15006	0.420833	-0.114954	0.535787
9.79	1.1496	0.42175	-0.117511	0.539261
9.8	1.1473	0.422626	-0.117458	0.540084
9.81	1.15016	0.423725	-0.117617	0.541342
9.82	1.15653	0.424857	-0.117844	0.542701
9.83	1.1635	0.425784	-0.117655	0.543439
9.84	1.17055	0.426769	-0.117678	0.544447
9.85	1.17618	0.427824	-0.1178	0.545624
9.86	1.18151	0.428727	-0.117734	0.546461
9.87	1.18779	0.429627	-0.117722	0.547349
9.88	1.18987	0.430666	-0.117771	0.548437
9.89	1.19215	0.431768	-0.117747	0.549515
9.9	1.19535	0.432775	-0.117743	0.550518
9.91	1.19852	0.433721	-0.11779	0.551511
9.92	1.2055	0.43474	-0.117809	0.552549
9.93	1.21154	0.435858	-0.117799	0.553657
9.94	1.21696	0.43698	-0.117802	0.554782
9.95	1.22393	0.437865	-0.117816	0.555681
9.96	1.22924	0.438734	-0.11782	0.556554
9.97	1.2335	0.439897	-0.117818	0.557715
9.98	1.23487	0.440944	-0.11784	0.558784
9.99	1.23619	0.441882	-0.117865	0.559747
10	1.24143	0.442918	-0.117871	0.560789
10.01	1.24914	0.443761	-0.117941	0.561702
10.02	1.25524	0.444704	-0.118816	0.56352
10.03	1.2576	0.445904	-0.122373	0.568277
10.04	1.2635	0.446867	-0.12819	0.575057
10.05	1.27338	0.447797	-0.131882	0.579679
10.06	1.27632	0.448972	-0.132207	0.581179
10.07	1.27874	0.450016	-0.132116	0.582132
10.08	1.28562	0.450934	-0.132375	0.583309
10.09	1.28683	0.452007	-0.13227	0.584277
10.1	1.28874	0.453035	-0.132218	0.585253
10.11	1.29577	0.453913	-0.132344	0.586257
10.12	1.30316	0.454935	-0.132336	0.587271
10.13	1.31043	0.456	-0.132303	0.588303
10.14	1.31978	0.456947	-0.132327	0.589274
10.15	1.33252	0.457994	-0.13233	0.590324
10.16	1.34152	0.45905	-0.132331	0.591381
10.17	1.34042	0.460017	-0.132351	0.592368
10.18	1.34128	0.461108	-0.132364	0.593472
10.19	1.35328	0.462108	-0.132372	0.59448
10.2	1.36377	0.462908	-0.13238	0.595288
10.21	1.36776	0.463946	-0.132376	0.596322
10.22	1.37212	0.465126	-0.132374	0.5975
10.23	1.37693	0.466014	-0.132384	0.598398
10.24	1.37929	0.466992	-0.132397	0.599389
10.25	1.37906	0.468123	-0.132414	0.600537
10.26	1.3804	0.469049	-0.132421	0.60147
10.27	1.38753	0.470065	-0.13242	0.602485
10.28	1.39526	0.471233	-0.132494	0.603727
10.29	1.40297	0.472174	-0.133432	0.605606
10.3	1.41053	0.473039	-0.137328	0.610367
10.31	1.41098	0.474056	-0.14354	0.617596
10.32	1.4114	0.475017	-0.14733	0.622347
10.33	1.41795	0.475955	-0.1478	0.623755
10.34	1.42092	0.477052	-0.147901	0.624953
10.35	1.42191	0.478095	-0.148143	0.626238
10.36	1.42941	0.479084	-0.148009	0.627093
10.37	1.43766	0.480225	-0.147985	0.62821
10.38	1.44155	0.48113	-0.148099	0.629229
10.39	1.44248	0.48193	-0.14808	0.63001
10.4	1.44364	0.483182	-0.148069	0.631251
10.41	1.45088	0.484315	-0.148103	0.632418
10.42	1.46372	0.485078	-0.148076	0.633154
10.43	1.47297	0.486161	-0.148069	0.63423
10.44	1.47802	0.487263	-0.148115	0.635378
10.45	1.48377	0.48808	-0.14812	0.6362
10.46	1.48925	0.489094	-0.148102	0.637196
10.47	1.49041	0.490205	-0.148122	0.638327
10.48	1.49065	0.49107	-0.148139	0.639209
10.49	1.49598	0.49207	-0.148138	0.640208
10.5	1.50469	0.493168	-0.148149	0.641317
10.51	1.51238	0.494026	-0.148158	0.642184
10.52	1.51551	0.49502	-0.148163	0.643183
10.53	1.51282	0.496176	-0.148168	0.644344
10.54	1.51231	0.497082	-0.148187	0.645269
10.55	1.52136	0.498021	-0.148602	0.646623
10.56	1.53081	0.499124	-0.151248	0.650372
10.57	1.53273	0.500011	-0.15741	0.657421
10.58	1.53434	0.500803	-0.162969	0.663772
10.59	1.54297	0.50182	-0.164196	0.666016
10.6	1.55926	0.502942	-0.163837	0.666779
10.61	1.57055	0.504011	-0.16413	0.668141
10.62	1.57002	0.504979	-0.164172	0.669151
10.63	1.57641	0.505944	-0.164022	0.669966
10.64	1.5883	0.507057	-0.164132	0.671189
10.65	1.58478	0.50805	-0.164158	0.672208
10.66	1.58025	0.508889	-0.164102	0.672991
10.67	1.58969	0.509887	-0.164136	0.674023
10.68	1.59533	0.511148	-0.164153	0.675301
10.69	1.59537	0.512277	-0.164136	0.676413
10.7	1.60567	0.513189	-0.16415	0.677339
10.71	1.61919	0.514189	-0.164175	0.678364
10.72	1.6247	0.515193	-0.164177	0.67937
10.73	1.63051	0.516222	-0.164168	0.68039
10.74	1.64265	0.517264	-0.164177	0.681441
10.75	1.65396	0.518171	-0.164183	0.682354
10.76	1.6549	0.519057	-0.164182	0.683239
10.77	1.65373	0.520093	-0.164207	0.6843
10.78	1.66707	0.521263	-0.164225	0.685488
10.79	1.67966	0.522241	-0.164225	0.686466
10.8	1.67797	0.52315	-0.164235	0.687385
10.81	1.68244	0.524222	-0.164245	0.688467
10.82	1.69535	0.525244	-0.164361	0.689605
10.83	1.6983	0.526274	-0.165789	0.692063
10.84	1.69725	0.52734	-0.170912	0.698252
10.85	1.70515	0.528271	-0.177357	0.705628
10.86	1.71506	0.529152	-0.179373	0.708525
10.87	1.71833	0.530211	-0.178691	0.708902
10.88	1.72212	0.531302	-0.179077	0.710379
10.89	1.73202	0.53224	-0.179335	0.711575
10.9	1.73618	0.533275	-0.179002	0.712277
10.91	1.73692	0.534347	-0.179111	0.713458
10.92	1.74574	0.535207	-0.17924	0.714447
10.93	1.75666	0.536057	-0.179118	0.715175
10.94	1.76257	0.537013	-0.179137	0.71615
10.95	1.76875	0.538126	-0.179178	0.717304
10.96	1.77883	0.539213	-0.179134	0.718347
10.97	1.78665	0.540057	-0.179162	0.719219
10.98	1.79148	0.540944	-0.179205	0.720149
10.99	1.79918	0.542025	-0.179194	0.721219
11	1.80387	0.542995	-0.179191	0.722186
11.01	1.80295	0.543881	-0.179202	0.723083
11.02	1.8038	0.54501	-0.179202	0.724212
11.03	1.80894	0.546152	-0.179205	0.725357
11.04	1.8161	0.547075	-0.179224	0.726299
11.05	1.82459	0.548118	-0.179243	0.727361
11.06	1.83079	0.549318	-0.179254	0.728572
11.07	1.83543	0.550215	-0.179261	0.729476
11.08	1.84135	0.551081	-0.179549	0.73063
11.09	1.84376	0.552274	-0.181868	0.734142
11.1	1.84815	0.553224	-0.188282	0.741506
11.11	1.85939	0.554009	-0.194833	0.748842
11.12	1.86663	0.555154	-0.196262	0.751416
11.13	1.86893	0.556206	-0.195589	0.751795
11.14	1.87392	0.557032	-0.196035	0.753067
11.15	1.87753	0.558087	-0.196142	0.754229
11.16	1.87763	0.559186	-0.195837	0.755023
11.17	1.87966	0.560143	-0.195994	0.756137
11.18	1.88786	0.561263	-0.196081	0.757344
11.19	1.89889	0.562398	-0.195967	0.758365
11.2	1.90287	0.563314	-0.196005	0.759319
11.21	1.91015	0.564298	-0.196056	0.760354
11.22	1.92447	0.565342	-0.196023	0.761365
11.23	1.9312	0.566228	-0.196044	0.762272
11.24	1.93814	0.567303	-0.196094	0.763397
11.25	1.94639	0.56843	-0.196088	0.764518
11.26	1.94945	0.569332	-0.196052	0.765384
11.27	1.95538	0.570288	-0.196044	0.766332
11.28	1.95919	0.571277	-0.19607	0.767347
11.29	1.96352	0.572246	-0.196102	0.768348
11.3	1.97678	0.573264	-0.196118	0.769382
11.31	1.9868	0.574231	-0.196132	0.770363
11.32	1.98874	0.575173	-0.196136	0.771309
11.33	1.99621	0.576137	-0.196134	0.772271
11.34	2.00931	0.577151	-0.196149	0.7733
11.35	2.01525	0.578092	-0.196218	0.77431
11.36	2.01694	0.579045	-0.197264	0.776309
11.37	2.0245	0.580167	-0.201732	0.781899
11.38	2.03492	0.58112	-0.208119	0.789239
11.39	2.03657	0.581891	-0.21075	0.792641
11.4	2.03398	0.582965	-0.210355	0.79332
11.41	2.04208	0.584106	-0.210642	0.794748
11.42	2.05327	0.58505	-0.210931	0.795981
11.43	2.05803	0.586119	-0.210644	0.796763
11.44	2.06305	0.587161	-0.210702	0.797863
11.45	2.0665	0.588196	-0.210834	0.79903
11.46	2.07381	0.589265	-0.210744	0.800009
11.47	2.08202	0.59021	-0.210756	0.800966
11.48	2.08443	0.59118	-0.210806	0.801986
11.49	2.09364	0.592307	-0.210792	0.803099
11.5	2.10459	0.593338	-0.210807	0.804145
11.51	2.10541	0.5943	-0.210815	0.805115
11.52	2.10524	0.595354	-0.21081	0.806164
11.53	2.11054	0.596313	-0.210827	0.80714
11.54	2.11643	0.597335	-0.210834	0.808169
11.55	2.12222	0.598453	-0.210825	0.809278
11.56	2.12762	0.599424	-0.210834	0.810258
11.57	2.12891	0.600387	-0.210857	0.811244
11.58	2.13281	0.601376	-0.210858	0.812234
11.59	2.14268	0.602297	-0.210859	0.813156
11.6	2.14857	0.603428	-0.210873	0.814301
11.61	2.14765	0.60459	-0.21089	0.81548
11.62	2.15276	0.605449	-0.210931	0.81638
11.63	2.16315	0.606338	-0.211713	0.818051
11.64	2.17194	0.607381	-0.216166	0.823547
11.65	2.17639	0.608372	-0.223932	0.832304
11.66	2.17628	0.609495	-0.227677	0.837172
11.67	2.18157	0.610677	-0.226943	0.83762
11.68	2.19246	0.611475	-0.22711	0.838585
11.69	2.19436	0.61225	-0.227637	0.839887
11.7	2.19416	0.6134	-0.227215	0.840615
11.71	2.20591	0.614385	-0.227235	0.84162
11.72	2.2159	0.615234	-0.227491	0.842725
11.73	2.21729	0.616306	-0.227337	0.843643
11.74	2.22207	0.6173	-0.227297	0.844597
11.75	2.22775	0.618177	-0.227404	0.845581
11.76	2.23161	0.619252	-0.227369	0.846621
11.77	2.24149	0.620282	-0.227342	0.847624
11.78	2.25479	0.621194	-0.227381	0.848575
11.79	2.26509	0.622208	-0.22739	0.849598
11.8	2.27485	0.623172	-0.227388	0.85056
11.81	2.28126	0.624252	-0.227401	0.851653
11.82	2.28015	0.625301	-0.227397	0.852698
11.83	2.28357	0.626193	-0.227401	0.853594
11.84	2.29419	0.627179	-0.227424	0.854603
11.85	2.30108	0.628249	-0.227416	0.855665
11.86	2.30755	0.629264	-0.22743	0.856694
11.87	2.31443	0.630259	-0.227477	0.857736
11.88	2.31631	0.631331	-0.22748	0.858811
11.89	2.32053	0.632402	-0.227586	0.859988
11.9	2.33281	0.63341	-0.229229	0.862639
11.91	2.34409	0.634391	-0.235046	0.869437
11.92	2.35191	0.635398	-0.241638	0.877036
11.93	2.357	0.636422	-0.242985	0.879407
11.94	2.3584	0.63739	-0.242095	0.879485
11.95	2.36295	0.638451	-0.242612	0.881063
11.96	2.37051	0.639449	-0.242767	0.882216
11.97	2.37499	0.640333	-0.24242	0.882753
11.98	2.38098	0.641288	-0.242598	0.883886
11.99	2.3885	0.642329	-0.242668	0.884997
12	2.39145	0.643464	-0.242532	0.885996
12.01	2.3936	0.644537	-0.242598	0.887135
12.02	2.40095	0.645543	-0.242641	0.888184
12.03	2.41184	0.646548	-0.242589	0.889137
12.04	2.41907	0.647594	-0.242615	0.890209
12.05	2.42307	0.648579	-0.242654	0.891233
12.06	2.42917	0.649423	-0.242647	0.89207
12.07	2.43489	0.650488	-0.242649	0.893137
12.08	2.43964	0.651633	-0.242666	0.894299
12.09	2.44803	0.65242	-0.242663	0.895083
12.1	2.45371	0.65339	-0.242666	0.896056
12.11	2.45376	0.654551	-0.242699	0.89725
12.12	2.4574	0.655354	-0.242711	0.898065
12.13	2.46904	0.656324	-0.242696	0.89902
12.14	2.47832	0.657495	-0.242707	0.900202
12.15	2.48029	0.658357	-0.242739	0.901096
12.16	2.48488	0.659244	-0.243123	0.902367
12.17	2.49639	0.660316	-0.246143	0.906459
12.18	2.50098	0.661293	-0.253159	0.914452
12.19	2.49802	0.662195	-0.258133	0.920328
12.2	2.50045	0.663242	-0.258025	0.921267
12.21	2.51082	0.664304	-0.257772	0.922076
12.22	2.52177	0.665321	-0.258408	0.923729
12.23	2.52896	0.666415	-0.25817	0.924585
12.24	2.53485	0.667414	-0.258023	0.925437
12.25	2.53732	0.66826	-0.258271	0.926531
12.26	2.54092	0.669339	-0.258205	0.927544
12.27	2.55296	0.670433	-0.258135	0.928568
12.28	2.56475	0.671283	-0.25822	0.929503
12.29	2.57184	0.672349	-0.258213	0.930562
12.3	2.57631	0.67355	-0.258193	0.931743
12.31	2.57798	0.674515	-0.258223	0.932738
12.32	2.58569	0.675442	-0.258228	0.93367
12.33	2.59978	0.676485	-0.258233	0.934718
12.34	2.60668	0.677391	-0.258246	0.935637
12.35	2.61044	0.678288	-0.258247	0.936535
12.36	2.61655	0.679381	-0.258267	0.937648
12.37	2.61939	0.680349	-0.258296	0.938645
12.38	2.624	0.681344	-0.258302	0.939646
12.39	2.63339	0.682494	-0.258306	0.9408
12.4	2.63776	0.683352	-0.258322	0.941674
12.41	2.6388	0.684192	-0.258325	0.942517
12.42	2.64655	0.685426	-0.258327	0.943753
12.43	2.65833	0.686613	-0.258506	0.945119
12.44	2.66523	0.687577	-0.260611	0.948188
12.45	2.67002	0.68864	-0.267004	0.955644
12.46	2.67648	0.689616	-0.272787	0.962403
12.47	2.68207	0.690454	-0.272916	0.96337
12.48	2.68867	0.691479	-0.272128	0.963607
12.49	2.69796	0.692583	-0.272932	0.965515
12.5	2.702	0.693713	-0.272896	0.966609
12.51	2.70349	0.694763	-0.272555	0.967318
12.52	2.71331	0.695529	-0.272812	0.968341
12.53	2.72621	0.696323	-0.272826	0.969149
12.54	2.73461	0.697451	-0.272704	0.970155
12.55	2.73766	0.698553	-0.272811	0.971364
12.56	2.73914	0.69947	-0.272824	0.972294
12.57	2.74789	0.700456	-0.272758	0.973214
12.58	2.76065	0.701507	-0.272791	0.974298
12.59	2.76673	0.702506	-0.272821	0.975327
12.6	2.76791	0.703428	-0.272815	0.976243
12.61	2.77323	0.704429	-0.272812	0.977241
12.62	2.77915	0.705515	-0.272816	0.978331
12.63	2.78418	0.706443	-0.272844	0.979287
12.64	2.7923	0.707315	-0.272859	0.980174
12.65	2.8002	0.708414	-0.272854	0.981268
12.66	2.80679	0.709514	-0.272868	0.982382
12.67	2.81208	0.710455	-0.272888	0.983343
12.68	2.81545	0.711437	-0.272893	0.98433
12.69	2.82104	0.712362	-0.272985	0.985347
12.7	2.83192	0.713423	-0.274502	0.987925
12.71	2.83988	0.714641	-0.280604	0.995245
12.72	2.84443	0.715587	-0.287977	1.00356
12.73	2.84825	0.716381	-0.289434	1.00581
12.74	2.85272	0.717405	-0.288323	1.00573
12.75	2.86258	0.718485	-0.289021	1.00751
12.76	2.87243	0.719368	-0.289232	1.0086
12.77	2.88014	0.720387	-0.288749	1.00914
12.78	2.88526	0.721588	-0.28896	1.01055
12.79	2.88814	0.722503	-0.289079	1.01158
12.8	2.89423	0.723398	-0.288917	1.01232
12.81	2.90504	0.72458	-0.288997	1.01358
12.82	2.91365	0.725468	-0.289044	1.01451
12.83	2.91884	0.726333	-0.288977	1.01531
12.84	2.92366	0.727606	-0.288992	1.0166
12.85	2.92812	0.728613	-0.289012	1.01762
12.86	2.93239	0.729386	-0.289015	1.0184
12.87	2.93935	0.730526	-0.289033	1.01956
12.88	2.94831	0.731647	-0.289042	1.02069
12.89	2.956	0.732574	-0.289039	1.02161
12.9	2.96117	0.733714	-0.28905	1.02276
12.91	2.96334	0.734716	-0.289075	1.02379
12.92	2.96755	0.735511	-0.289079	1.02459
12.93	2.97448	0.736597	-0.289069	1.02567
12.94	2.98038	0.737652	-0.289079	1.02673
12.95	2.98681	0.738474	-0.289089	1.02756
12.96	2.99288	0.73956	-0.289102	1.02866
12.97	2.99973	0.740645	-0.289433	1.03008
12.98	3.00677	0.741387	-0.292175	1.03356
12.99	3.00943	0.742423	-0.298736	1.04116
13	3.01655	0.743719	-0.303294	1.04701
13.01	3.02895	0.744604	-0.302996	1.0476
13.02	3.03385	0.745452	-0.30283	1.04828
13.03	3.03659	0.746596	-0.303532	1.05013
13.04	3.04437	0.747577	-0.303236	1.05081
13.05	3.05012	0.748472	-0.303069	1.05154
13.06	3.05274	0.749434	-0.30334	1.05277
13.07	3.0588	0.750454	-0.303276	1.05373
13.08	3.06764	0.75154	-0.303217	1.05476
13.09	3.07386	0.752543	-0.303317	1.05586
13.1	3.07653	0.753449	-0.303273	1.05672
13.11	3.08506	0.754457	-0.303233	1.05769
13.12	3.0955	0.755621	-0.303293	1.05891
13.13	3.10392	0.756621	-0.303308	1.05993
13.14	3.11207	0.757504	-0.303299	1.0608
13.15	3.1163	0.758517	-0.303313	1.06183
13.16	3.12269	0.75965	-0.303321	1.06297
13.17	3.13422	0.76066	-0.303328	1.06399
13.18	3.13836	0.76152	-0.303334	1.06485
13.19	3.13921	0.762509	-0.303349	1.06586
13.2	3.14999	0.763557	-0.303392	1.06695
13.21	3.16082	0.764565	-0.303408	1.06797
13.22	3.16451	0.765613	-0.303383	1.069
13.23	3.16916	0.766637	-0.303429	1.07007
13.24	3.17238	0.76756	-0.304395	1.07195
13.25	3.17314	0.768447	-0.309523	1.07797
13.26	3.17936	0.769586	-0.317568	1.08715
13.27	3.18775	0.770789	-0.320278	1.09107
13.28	3.19518	0.771756	-0.318825	1.09058
13.29	3.20551	0.772635	-0.319214	1.09185
13.3	3.21411	0.773561	-0.319781	1.09334
13.31	3.21895	0.774656	-0.319233	1.09389
13.32	3.22436	0.77572	-0.319305	1.09503
13.33	3.2283	0.776564	-0.319562	1.09613
13.34	3.22965	0.777459	-0.319408	1.09687
13.35	3.23277	0.778618	-0.319418	1.09804
13.36	3.24161	0.779759	-0.319502	1.09926
13.37	3.25263	0.780663	-0.319432	1.1001
13.38	3.26215	0.781581	-0.319423	1.101
13.39	3.27275	0.782646	-0.319481	1.10213
13.4	3.27997	0.783542	-0.319472	1.10301
13.41	3.28501	0.784508	-0.319458	1.10397
13.42	3.29359	0.785689	-0.319488	1.10518
13.43	3.29708	0.786565	-0.319504	1.10607
13.44	3.29888	0.787391	-0.319487	1.10688
13.45	3.31068	0.788508	-0.319479	1.10799
13.46	3.32263	0.78951	-0.319488	1.109
13.47	3.32734	0.790476	-0.319506	1.10998
13.48	3.33244	0.791595	-0.31952	1.11112
13.49	3.34023	0.792516	-0.319518	1.11203
13.5	3.34466	0.793486	-0.319518	1.113
13.51	3.34593	0.794636	-0.319548	1.11418
13.52	3.35285	0.795572	-0.319796	1.11537
13.53	3.36551	0.796483	-0.322039	1.11852
13.54	3.37373	0.79759	-0.328185	1.12577
13.55	3.37245	0.798519	-0.333469	1.13199
13.56	3.37103	0.799432	-0.334089	1.13352
13.57	3.37353	0.800528	-0.334015	1.13454
13.58	3.38039	0.801492	-0.334653	1.13614
13.59	3.3897	0.802404	-0.33444	1.13684
13.6	3.39712	0.803525	-0.334238	1.13776
13.61	3.40689	0.804662	-0.334456	1.13912
13.62	3.4164	0.805681	-0.334416	1.1401
13.63	3.4195	0.806604	-0.334367	1.14097
13.64	3.42638	0.807641	-0.334467	1.14211
13.65	3.44172	0.808629	-0.334442	1.14307
13.66	3.44992	0.809511	-0.33439	1.1439
13.67	3.44867	0.810544	-0.334415	1.14496
13.68	3.45286	0.811679	-0.334426	1.14611
13.69	3.46246	0.812682	-0.334447	1.14713
13.7	3.46787	0.813577	-0.334469	1.14805
13.71	3.47108	0.814532	-0.33444	1.14897
13.72	3.47652	0.815511	-0.334433	1.14994
13.73	3.48335	0.816606	-0.334456	1.15106
13.74	3.49099	0.817644	-0.334453	1.1521
13.75	3.49723	0.81855	-0.334458	1.15301
13.76	3.49894	0.81952	-0.334496	1.15402
13.77	3.50708	0.820595	-0.334506	1.1551
13.78	3.52206	0.821624	-0.334472	1.1561
13.79	3.52728	0.822522	-0.334472	1.15699
13.8	3.53619	0.823436	-0.334516	1.15795
13.81	3.55208	0.824515	-0.334666	1.15918
13.82	3.55238	0.825693	-0.336325	1.16202
13.83	3.54816	0.826686	-0.341747	1.16843
13.84	3.56142	0.827581	-0.347545	1.17513
13.85	3.57521	0.828542	-0.349003	1.17754
13.86	3.5805	0.829387	-0.348808	1.1782
13.87	3.58535	0.830453	-0.349313	1.17977
13.88	3.58597	0.831696	-0.349277	1.18097
13.89	3.58862	0.832653	-0.34902	1.18167
13.9	3.59969	0.833474	-0.349201	1.18267
13.91	3.60883	0.834431	-0.349259	1.18369
13.92	3.61109	0.835568	-0.349169	1.18474
13.93	3.61244	0.836618	-0.349211	1.18583
13.94	3.61597	0.837487	-0.349228	1.18671
13.95	3.62184	0.838528	-0.349189	1.18772
13.96	3.62937	0.839617	-0.349203	1.18882
13.97	3.63744	0.840528	-0.349228	1.18976
13.98	3.64645	0.84149	-0.349232	1.19072
13.99	3.654	0.842531	-0.349233	1.19176
14	3.65723	0.843594	-0.349229	1.19282
14.01	3.65854	0.844618	-0.349223	1.19384
14.02	3.66131	0.845572	-0.349233	1.19481
14.03	3.66913	0.846388	-0.349241	1.19563
14.04	3.68268	0.847412	-0.349243	1.19665
14.05	3.68915	0.84867	-0.349259	1.19793
14.06	3.68915	0.849645	-0.349264	1.19891
14.07	3.69888	0.850454	-0.349256	1.19971
14.08	3.70956	0.851477	-0.34927	1.20075
14.09	3.71237	0.852568	-0.349306	1.20187
14.1	3.72024	0.853515	-0.349968	1.20348
14.11	3.73168	0.854461	-0.353645	1.20811
14.12	3.73929	0.855447	-0.359859	1.21531
14.13	3.74597	0.85649	-0.363005	1.2195
14.14	3.7493	0.857534	-0.362967	1.2205
14.15	3.75327	0.858581	-0.363364	1.22195
14.16	3.75876	0.859614	-0.363646	1.22326
14.17	3.76377	0.860435	-0.363292	1.22373
14.18	3.77029	0.861402	-0.36334	1.22474
14.19	3.77585	0.86258	-0.363487	1.22607
14.2	3.77931	0.863553	-0.3634	1.22695
14.21	3.78416	0.864467	-0.363435	1.2279
14.22	3.79211	0.865451	-0.363497	1.22895
14.23	3.79934	0.866531	-0.363451	1.22998
14.24	3.8077	0.867625	-0.363435	1.23106
14.25	3.81716	0.868551	-0.363452	1.232
14.26	3.8222	0.869523	-0.363455	1.23298
14.27	3.83073	0.870601	-0.363469	1.23407
14.28	3.84287	0.871644	-0.363492	1.23514
14.29	3.84576	0.872596	-0.363487	1.23608
14.3	3.84773	0.873533	-0.36347	1.237
14.31	3.85871	0.874564	-0.363489	1.23805
14.32	3.87173	0.875573	-0.363532	1.2391
14.33	3.87867	0.876594	-0.363531	1.24013
14.34	3.88089	0.877749	-0.363504	1.24125
14.35	3.8852	0.878669	-0.363507	1.24218
14.36	3.88994	0.879503	-0.363537	1.24304
14.37	3.89508	0.880696	-0.364176	1.24487
14.38	3.90209	0.881654	-0.36791	1.24956
14.39	3.90623	0.882465	-0.37452	1.25699
14.4	3.90887	0.88371	-0.377822	1.26153
14.41	3.91838	0.884742	-0.37721	1.26195
14.42	3.9291	0.885432	-0.377242	1.26267
14.43	3.93565	0.88653	-0.377692	1.26422
14.44	3.94168	0.887761	-0.377365	1.26513
14.45	3.94256	0.888626	-0.37734	1.26597
14.46	3.94652	0.889428	-0.377552	1.26698
14.47	3.95997	0.890445	-0.377464	1.26791
14.48	3.97121	0.891571	-0.377435	1.26901
14.49	3.98023	0.892652	-0.37751	1.27016
14.5	3.98905	0.893665	-0.37749	1.27115
14.51	3.9931	0.894577	-0.37747	1.27205
14.52	3.99878	0.895621	-0.377488	1.27311
14.53	4.00676	0.896745	-0.377481	1.27423
14.54	4.00981	0.897702	-0.377484	1.27519
14.55	4.01573	0.898644	-0.377509	1.27615
14.56	4.02405	0.899569	-0.377501	1.27707
14.57	4.02616	0.900615	-0.377473	1.27809
14.58	4.03591	0.90167	-0.377483	1.27915
14.59	4.0549	0.902504	-0.377528	1.28003
14.6	4.06254	0.903571	-0.377548	1.28112
14.61	4.06283	0.904733	-0.377545	1.28228
14.62	4.07035	0.905588	-0.377539	1.28313
14.63	4.07629	0.90655	-0.377523	1.28407
14.64	4.07484	0.907683	-0.377555	1.28524
14.65	4.07778	0.908579	-0.378042	1.28662
14.66	4.08462	0.909512	-0.381128	1.29064
14.67	4.08593	0.910683	-0.387462	1.29814
14.68	4.09077	0.911601	-0.391377	1.30298
14.69	4.10648	0.912453	-0.391149	1.3036
14.7	4.11903	0.913648	-0.391134	1.30478
14.71	4.12386	0.914676	-0.391627	1.3063
14.72	4.12834	0.915533	-0.391323	1.30686
14.73	4.13269	0.916671	-0.391233	1.3079
14.74	4.13882	0.917635	-0.391435	1.30907
14.75	4.14688	0.918507	-0.391353	1.30986
14.76	4.15281	0.919764	-0.391338	1.3111
14.77	4.16226	0.92075	-0.391441	1.31219
14.78	4.17468	0.921454	-0.391405	1.31286
14.79	4.17768	0.922525	-0.391362	1.31389
14.8	4.17851	0.923635	-0.391382	1.31502
14.81	4.1837	0.924511	-0.391401	1.31591
14.82	4.18675	0.925446	-0.391429	1.31688
14.83	4.19366	0.92651	-0.391447	1.31796
14.84	4.20541	0.9276	-0.391419	1.31902
14.85	4.2116	0.92852	-0.391402	1.31992
14.86	4.21883	0.929387	-0.391421	1.32081
14.87	4.22672	0.93039	-0.391435	1.32182
14.88	4.22814	0.931471	-0.391448	1.32292
14.89	4.23445	0.932581	-0.391457	1.32404
14.9	4.2433	0.933524	-0.391444	1.32497
14.91	4.24257	0.934359	-0.391452	1.32581
14.92	4.24641	0.935265	-0.391479	1.32674
14.93	4.26093	0.936341	-0.391687	1.32803
14.94	4.26745	0.937444	-0.393806	1.33125
14.95	4.26756	0.938416	-0.399844	1.33826
14.96	4.27538	0.9394	-0.40524	1.34464
14.97	4.28638	0.940412	-0.405817	1.34623
14.98	4.2923	0.94144	-0.405442	1.34688
14.99	4.29879	0.942418	-0.406009	1.34843
15	4.30683	0.943394	-0.405875	1.34927
15.01	4.3128	0.944392	-0.405628	1.35002
15.02	4.32095	0.945291	-0.405852	1.35114
15.03	4.33105	0.94632	-0.405881	1.3522
15.04	4.33765	0.94735	-0.405805	1.35316
15.05	4.34439	0.94835	-0.405866	1.35422
15.06	4.34876	0.949384	-0.40585	1.35523
15.07	4.34959	0.950303	-0.405801	1.3561
15.08	4.35534	0.951295	-0.405843	1.35714
15.09	4.35965	0.952348	-0.405888	1.35824
15.1	4.36257	0.953387	-0.405887	1.35927
15.11	4.37341	0.954399	-0.405887	1.36029
15.12	4.37988	0.955416	-0.40588	1.3613
15.13	4.38267	0.956332	-0.40586	1.36219
15.14	4.39442	0.957205	-0.40588	1.36308
15.15	4.40786	0.958182	-0.405916	1.3641
15.16	4.41428	0.959252	-0.405924	1.36518
15.17	4.41983	0.960361	-0.405924	1.36628
15.18	4.42793	0.961231	-0.405924	1.36716
15.19	4.43768	0.96209	-0.405923	1.36801
15.2	4.44642	0.963184	-0.405925	1.36911
15.21	4.45103	0.964303	-0.406068	1.37037
15.22	4.45248	0.965344	-0.407828	1.37317
15.23	4.45759	0.966302	-0.413516	1.37982
15.24	4.47009	0.967287	-0.419101	1.38639
15.25	4.47974	0.968309	-0.419815	1.38812
15.26	4.4847	0.969464	-0.419387	1.38885
15.27	4.49616	0.970514	-0.420035	1.39055
15.28	4.5108	0.971253	-0.419937	1.39119
15.29	4.51944	0.972292	-0.41966	1.39195
15.3	4.52019	0.973478	-0.419887	1.39337
15.31	4.51954	0.974369	-0.41989	1.39426
15.32	4.52314	0.97547	-0.419796	1.39527
15.33	4.52542	0.976637	-0.419879	1.39652
15.34	4.53021	0.977449	-0.419883	1.39733
15.35	4.53904	0.978357	-0.419844	1.3982
15.36	4.55098	0.979475	-0.41987	1.39935
15.37	4.5644	0.980483	-0.419883	1.40037
15.38	4.5731	0.981408	-0.419879	1.40129
15.39	4.57777	0.982326	-0.419895	1.40222
15.4	4.58328	0.983347	-0.419908	1.40325
15.41	4.58797	0.984382	-0.41989	1.40427
15.42	4.5926	0.98533	-0.419883	1.40521
15.43	4.59787	0.986272	-0.419899	1.40617
15.44	4.60308	0.987334	-0.419904	1.40724
15.45	4.61031	0.988437	-0.419909	1.40835
15.46	4.61675	0.989313	-0.419921	1.40923
15.47	4.61896	0.990239	-0.419929	1.41017
15.48	4.62367	0.991267	-0.41993	1.4112
15.49	4.63163	0.992276	-0.420016	1.41229
15.5	4.63562	0.993284	-0.421266	1.41455
15.51	4.6371	0.994191	-0.42628	1.42047
15.52	4.64101	0.995111	-0.432674	1.42779
15.53	4.64819	0.996241	-0.434664	1.43091
15.54	4.65444	0.99726	-0.434297	1.43156
15.55	4.66126	0.998091	-0.434842	1.43293
15.56	4.66959	0.999204	-0.434932	1.43414
15.57	4.67854	1.00034	-0.434581	1.43492
15.58	4.68926	1.00115	-0.434738	1.43589
15.59	4.69557	1.00218	-0.434817	1.437
15.6	4.69812	1.00335	-0.43472	1.43807
15.61	4.70541	1.00422	-0.434791	1.43901
15.62	4.71894	1.00517	-0.434817	1.43999
15.63	4.73065	1.00642	-0.434759	1.44117
15.64	4.73808	1.00752	-0.43477	1.44229
15.65	4.7474	1.0085	-0.434792	1.44329
15.66	4.76014	1.00946	-0.434793	1.44425
15.67	4.76792	1.01042	-0.434811	1.44523
15.68	4.76972	1.01151	-0.434819	1.44633
15.69	4.77611	1.01244	-0.434814	1.44725
15.7	4.7825	1.01326	-0.434816	1.44807
15.71	4.7875	1.01447	-0.434832	1.4493
15.72	4.79397	1.01562	-0.434854	1.45047
15.73	4.79772	1.01646	-0.434867	1.45132
15.74	4.80525	1.01744	-0.434864	1.45231
15.75	4.81434	1.01854	-0.434858	1.4534
15.76	4.81117	1.01945	-0.43492	1.45437
15.77	4.81261	1.02046	-0.435919	1.45638
15.78	4.82748	1.02151	-0.440204	1.46171
15.79	4.83669	1.02231	-0.446023	1.46834
15.8	4.84201	1.02329	-0.447958	1.47125
15.81	4.85134	1.02445	-0.447347	1.4718
15.82	4.85904	1.02534	-0.447676	1.47301
15.83	4.86802	1.02627	-0.447881	1.47415
15.84	4.87774	1.02747	-0.447531	1.475
15.85	4.87847	1.02846	-0.447638	1.47609
15.86	4.87834	1.02923	-0.447766	1.477
15.87	4.88806	1.03025	-0.447639	1.47789
15.88	4.89551	1.03136	-0.447678	1.47903
15.89	4.89792	1.0323	-0.447747	1.48004
15.9	4.9082	1.03327	-0.447698	1.48096
15.91	4.91802	1.03436	-0.447701	1.48206
15.92	4.92023	1.03545	-0.447748	1.48319
15.93	4.92651	1.03638	-0.447757	1.48413
15.94	4.93693	1.0373	-0.447745	1.48505
15.95	4.94172	1.03824	-0.447743	1.48599
15.96	4.94409	1.03933	-0.447743	1.48707
15.97	4.95123	1.04048	-0.447745	1.48823
15.98	4.95769	1.04152	-0.447755	1.48927
15.99	4.96321	1.0424	-0.447764	1.49017
16	4.97161	1.04329	-0.447776	1.49107
16.01	4.98092	1.04445	-0.447782	1.49223
16.02	4.98659	1.04556	-0.447783	1.49334
16.03	4.9851	1.04648	-0.447811	1.49429
16.04	4.99198	1.04753	-0.448486	1.49602
16.05	5.00976	1.04857	-0.452159	1.50073
16.06	5.0165	1.04951	-0.458443	1.50795
16.07	5.01712	1.05064	-0.461547	1.51218
16.08	5.02742	1.0517	-0.461048	1.51275
16.09	5.03769	1.05247	-0.461106	1.51358
16.1	5.04044	1.05345	-0.4615	1.51495
16.11	5.04577	1.05459	-0.461198	1.51579
16.12	5.05493	1.05555	-0.461169	1.51672
16.13	5.06172	1.05659	-0.46136	1.51795
16.14	5.06704	1.05771	-0.461299	1.51901
16.15	5.07609	1.05866	-0.46128	1.51994
16.16	5.08253	1.05962	-0.461322	1.52094
16.17	5.08457	1.06064	-0.461277	1.52191
16.18	5.09308	1.06151	-0.461265	1.52277
16.19	5.10835	1.06236	-0.461312	1.52367
16.2	5.11526	1.06341	-0.461332	1.52474
16.21	5.11496	1.06448	-0.461326	1.5258
16.22	5.11839	1.06542	-0.461327	1.52675
16.23	5.12732	1.06635	-0.461325	1.52768
16.24	5.13828	1.06738	-0.46133	1.52871
16.25	5.14547	1.06845	-0.461363	1.52981
16.26	5.14704	1.06938	-0.461376	1.53076
16.27	5.1486	1.07032	-0.461359	1.53168
16.28	5.155	1.07138	-0.461364	1.53274
16.29	5.16718	1.07243	-0.461386	1.53382
16.3	5.17903	1.07333	-0.461388	1.53472
16.31	5.18563	1.07421	-0.46141	1.53562
16.32	5.18694	1.07529	-0.462058	1.53734
16.33	5.19272	1.07636	-0.465527	1.54189
16.34	5.20434	1.07741	-0.4714	1.54881
16.35	5.20779	1.07838	-0.474382	1.55276
16.36	5.21111	1.07928	-0.474142	1.55343
16.37	5.22313	1.08028	-0.474318	1.5546
16.38	5.23275	1.08145	-0.474641	1.55609
16.39	5.23709	1.08262	-0.474355	1.55697
16.4	5.24027	1.08356	-0.474365	1.55792
16.41	5.24659	1.08446	-0.474515	1.55897
16.42	5.25409	1.08554	-0.474435	1.55998
16.43	5.25835	1.08665	-0.474436	1.56109
16.44	5.26345	1.08752	-0.474485	1.56201
16.45	5.27209	1.08837	-0.474435	1.5628
16.46	5.28151	1.08949	-0.474432	1.56393
16.47	5.29063	1.09065	-0.474479	1.56513
16.48	5.29467	1.09158	-0.474489	1.56607
16.49	5.29886	1.09257	-0.474486	1.56706
16.5	5.31098	1.09352	-0.474485	1.56801
16.51	5.31897	1.09446	-0.474489	1.56895
16.52	5.31857	1.09559	-0.474487	1.57008
16.53	5.32042	1.09669	-0.474484	1.57118
16.54	5.32944	1.09754	-0.474499	1.57204
16.55	5.34234	1.09845	-0.474506	1.57295
16.56	5.35122	1.09951	-0.474513	1.57403
16.57	5.35262	1.10046	-0.474529	1.57499
16.58	5.35343	1.10142	-0.474526	1.57595
16.59	5.36542	1.10261	-0.474531	1.57714
16.6	5.3787	1.10367	-0.474621	1.57829
16.61	5.37893	1.10456	-0.475607	1.58017
16.62	5.37738	1.10547	-0.479569	1.58504
16.63	5.3849	1.10646	-0.484686	1.59115
16.64	5.39552	1.10753	-0.486316	1.59384
16.65	5.40391	1.10847	-0.485973	1.59445
16.66	5.40983	1.10941	-0.486378	1.59579
16.67	5.41314	1.11039	-0.486486	1.59688
16.68	5.4176	1.11143	-0.486204	1.59763
16.69	5.42709	1.11246	-0.48633	1.59879
16.7	5.43673	1.11333	-0.486415	1.59975
16.71	5.43738	1.11423	-0.486324	1.60056
16.72	5.43754	1.11527	-0.486368	1.60164
16.73	5.44836	1.11636	-0.486401	1.60276
16.74	5.45803	1.11738	-0.48636	1.60374
16.75	5.46023	1.11828	-0.486351	1.60463
16.76	5.46307	1.11937	-0.486351	1.60572
16.77	5.47036	1.12048	-0.486361	1.60684
16.78	5.47973	1.12126	-0.486381	1.60765
16.79	5.48968	1.12221	-0.48639	1.6086
16.8	5.49457	1.12352	-0.486392	1.60991
16.81	5.49835	1.12461	-0.486384	1.611
16.82	5.50682	1.12543	-0.486391	1.61182
16.83	5.51363	1.12639	-0.486422	1.61282
16.84	5.51653	1.12749	-0.486438	1.61393
16.85	5.52498	1.12839	-0.486429	1.61482
16.86	5.53357	1.12927	-0.486422	1.61569
16.87	5.53242	1.13031	-0.486427	1.61674
16.88	5.53515	1.13134	-0.486474	1.61781
16.89	5.54718	1.13244	-0.48706	1.6195
16.9	5.55137	1.13352	-0.490321	1.62384
16.91	5.55325	1.13439	-0.496176	1.63056
16.92	5.56458	1.1353	-0.499389	1.63469
16.93	5.57742	1.13645	-0.499214	1.63566
16.94	5.58498	1.13754	-0.4993	1.63684
16.95	5.58767	1.13846	-0.499614	1.63808
16.96	5.59092	1.13943	-0.499366	1.6388
16.97	5.59906	1.14042	-0.49936	1.63978
16.98	5.60406	1.14149	-0.499491	1.64098
16.99	5.60318	1.14257	-0.499423	1.64199
17	5.60893	1.14355	-0.499426	1.64297
17.01	5.62212	1.14457	-0.499477	1.64405
17.02	5.63281	1.14563	-0.499447	1.64507
17.03	5.63839	1.14662	-0.499439	1.64606
17.04	5.64345	1.14752	-0.499474	1.64699
17.05	5.65304	1.14846	-0.499486	1.64795
17.06	5.66	1.14954	-0.499482	1.64903
17.07	5.66188	1.15054	-0.499499	1.65003
17.08	5.66764	1.15146	-0.499502	1.65097
17.09	5.67658	1.15249	-0.499484	1.65197
17.1	5.68388	1.15345	-0.499486	1.65293
17.11	5.69522	1.15437	-0.499497	1.65387
17.12	5.71087	1.1554	-0.499516	1.65491
17.13	5.71783	1.15638	-0.499531	1.65591
17.14	5.71552	1.15735	-0.49951	1.65686
17.15	5.71794	1.1584	-0.499498	1.6579
17.16	5.72609	1.15939	-0.499524	1.65892
17.17	5.73508	1.16037	-0.499565	1.65993
17.18	5.74053	1.16148	-0.499978	1.66146
17.19	5.74512	1.16256	-0.502767	1.66532
17.2	5.75697	1.16345	-0.508821	1.67227
17.21	5.76742	1.16445	-0.51333	1.67778
17.22	5.76786	1.16549	-0.513907	1.6794
17.23	5.77052	1.16637	-0.51391	1.68028
17.24	5.78379	1.16739	-0.514285	1.68168
17.25	5.79418	1.16844	-0.514107	1.68254
17.26	5.79599	1.16932	-0.513993	1.68332
17.27	5.79892	1.17045	-0.514145	1.68459
17.28	5.80122	1.17166	-0.514127	1.68579
17.29	5.80637	1.17262	-0.514092	1.68671
17.3	5.82004	1.1736	-0.514147	1.68775
17.31	5.82786	1.17474	-0.514124	1.68887
17.32	5.83004	1.17566	-0.51409	1.68975
17.33	5.8389	1.17648	-0.514127	1.69061
17.34	5.84503	1.17763	-0.514161	1.69179
17.35	5.84506	1.17878	-0.514174	1.69295
17.36	5.85349	1.17966	-0.51418	1.69384
17.37	5.86203	1.1806	-0.514171	1.69478
17.38	5.86077	1.18157	-0.514159	1.69573
17.39	5.86428	1.18246	-0.51416	1.69662
17.4	5.87356	1.18347	-0.514177	1.69765
17.41	5.88002	1.1847	-0.514204	1.69891
17.42	5.88647	1.1858	-0.514215	1.70002
17.43	5.88923	1.18659	-0.514198	1.70079
17.44	5.89203	1.18754	-0.514195	1.70173
17.45	5.90021	1.18865	-0.514218	1.70287
17.46	5.90486	1.18957	-0.514237	1.70381
17.47	5.90723	1.19052	-0.51426	1.70478
17.48	5.91237	1.19149	-0.51434	1.70583
17.49	5.9255	1.1924	-0.515298	1.7077
17.5	5.93736	1.19347	-0.519217	1.71269
17.51	5.93905	1.19454	-0.524482	1.71902
17.52	5.94357	1.19536	-0.526457	1.72182
17.53	5.95422	1.19627	-0.526245	1.72251
17.54	5.96276	1.19737	-0.526569	1.72394
17.55	5.96991	1.19833	-0.526677	1.72501
17.56	5.97607	1.19922	-0.52642	1.72564
17.57	5.9811	1.20036	-0.526505	1.72687
17.58	5.98748	1.20142	-0.526577	1.728
17.59	5.98935	1.20227	-0.5265	1.72877
17.6	5.98925	1.20328	-0.52654	1.72982
17.61	5.9966	1.20438	-0.526575	1.73096
17.62	6.00408	1.2052	-0.526525	1.73173
17.63	6.01091	1.20623	-0.526526	1.73276
17.64	6.02402	1.20756	-0.526564	1.73413
17.65	6.02947	1.20856	-0.526565	1.73512
17.66	6.02746	1.20944	-0.526568	1.736
17.67	6.03339	1.21052	-0.526572	1.73709
17.68	6.04129	1.21152	-0.526566	1.73809
17.69	6.04671	1.21246	-0.526564	1.73902
17.7	6.05636	1.21359	-0.526571	1.74016
17.71	6.06492	1.21464	-0.526595	1.74124
17.72	6.06717	1.21565	-0.526614	1.74226
17.73	6.07135	1.21682	-0.526598	1.74342
17.74	6.07868	1.21784	-0.52658	1.74442
17.75	6.08561	1.21868	-0.526602	1.74528
17.76	6.0917	1.2196	-0.526632	1.74623
17.77	6.09488	1.22066	-0.526644	1.7473
17.78	6.09924	1.2218	-0.526649	1.74845
17.79	6.10487	1.22273	-0.526645	1.74937
17.8	6.10839	1.22359	-0.526773	1.75036
17.81	6.11385	1.22465	-0.528265	1.75291
17.82	6.12171	1.22569	-0.533304	1.75899
17.83	6.12806	1.2267	-0.539051	1.76575
17.84	6.13075	1.22764	-0.54069	1.76833
17.85	6.13204	1.22856	-0.540348	1.76891
17.86	6.13142	1.22959	-0.540684	1.77028
17.87	6.13459	1.23064	-0.540723	1.77137
17.88	6.14305	1.23162	-0.540496	1.77211
17.89	6.14945	1.23253	-0.540614	1.77315
17.9	6.15195	1.23337	-0.540657	1.77402
17.91	6.15567	1.23433	-0.540586	1.77491
17.92	6.16396	1.23551	-0.540638	1.77615
17.93	6.17043	1.23644	-0.540661	1.7771
17.94	6.17188	1.23721	-0.540607	1.77782
17.95	6.17671	1.23833	-0.54061	1.77894
17.96	6.18827	1.23949	-0.540651	1.78014
17.97	6.19991	1.24041	-0.540666	1.78108
17.98	6.20789	1.24144	-0.540672	1.78211
17.99	6.21169	1.24239	-0.540667	1.78306
18	6.2126	1.24329	-0.540646	1.78393
18.01	6.22004	1.24443	-0.540647	1.78507
18.02	6.23053	1.24548	-0.540667	1.78615
18.03	6.23189	1.24648	-0.540671	1.78715
18.04	6.23524	1.24761	-0.540678	1.78829
18.05	6.24844	1.24859	-0.540689	1.78928
18.06	6.26054	1.24938	-0.54068	1.79006
18.07	6.26448	1.25045	-0.540677	1.79112
18.08	6.26265	1.25169	-0.540695	1.79239
18.09	6.26264	1.25267	-0.540709	1.79338
18.1	6.2689	1.2537	-0.540706	1.79441
18.11	6.27951	1.25478	-0.540715	1.79549
18.12	6.28937	1.25563	-0.540726	1.79635
18.13	6.29665	1.25661	-0.540732	1.79734
18.14	6.29805	1.25768	-0.540819	1.7985
18.15	6.29671	1.25854	-0.541931	1.80047
18.16	6.3024	1.25951	-0.546436	1.80595
18.17	6.3064	1.26068	-0.552338	1.81302
18.18	6.30693	1.26164	-0.554354	1.81599
18.19	6.31461	1.26253	-0.554076	1.81661
18.2	6.3226	1.26365	-0.554504	1.81815
18.21	6.32957	1.26465	-0.554592	1.81924
18.22	6.34098	1.26549	-0.554286	1.81978
18.23	6.34825	1.26645	-0.554407	1.82086
18.24	6.35372	1.26743	-0.554485	1.82191
18.25	6.36272	1.26845	-0.554407	1.82286
18.26	6.36839	1.26956	-0.55447	1.82403
18.27	6.37288	1.27054	-0.554486	1.82502
18.28	6.37939	1.27147	-0.554422	1.82589
18.29	6.38475	1.27259	-0.55444	1.82703
18.3	6.39021	1.27353	-0.554465	1.828
18.31	6.39978	1.27429	-0.554457	1.82875
18.32	6.4101	1.27537	-0.55447	1.82984
18.33	6.41432	1.2765	-0.554478	1.83098
18.34	6.41679	1.27744	-0.554476	1.83191
18.35	6.42093	1.27853	-0.554479	1.83301
18.36	6.42256	1.27951	-0.554485	1.834
18.37	6.42726	1.28034	-0.554506	1.83484
18.38	6.43676	1.2815	-0.554519	1.83602
18.39	6.44254	1.28257	-0.554514	1.83708
18.4	6.44403	1.28338	-0.554518	1.8379
18.41	6.4505	1.28443	-0.554526	1.83895
18.42	6.45941	1.28565	-0.554524	1.84017
18.43	6.46121	1.28655	-0.554539	1.84108
18.44	6.46258	1.2874	-0.554553	1.84195
18.45	6.47203	1.28858	-0.554638	1.84322
18.46	6.47897	1.28963	-0.55583	1.84546
18.47	6.48377	1.29051	-0.560261	1.85077
18.48	6.49362	1.29151	-0.565864	1.85737
18.49	6.50145	1.29246	-0.567778	1.86024
18.5	6.50613	1.29357	-0.567395	1.86096
18.51	6.5121	1.29474	-0.567671	1.86241
18.52	6.51926	1.29555	-0.567795	1.86335
18.53	6.52351	1.2963	-0.567542	1.86384
18.54	6.52869	1.29745	-0.567638	1.86509
18.55	6.53749	1.29858	-0.567728	1.8663
18.56	6.54616	1.2995	-0.56767	1.86717
18.57	6.55378	1.30048	-0.567705	1.86818
18.58	6.55978	1.30153	-0.567703	1.86923
18.59	6.56211	1.30264	-0.56766	1.8703
18.6	6.56944	1.30367	-0.567696	1.87136
18.61	6.58384	1.30459	-0.567713	1.8723
18.62	6.58457	1.30551	-0.567686	1.8732
18.63	6.58242	1.30647	-0.567699	1.87417
18.64	6.59582	1.30757	-0.56771	1.87528
18.65	6.60457	1.30865	-0.567701	1.87635
18.66	6.61108	1.30955	-0.567708	1.87726
18.67	6.62613	1.31046	-0.567722	1.87818
18.68	6.62977	1.31154	-0.567739	1.87928
18.69	6.62688	1.31258	-0.567743	1.88033
18.7	6.6344	1.31342	-0.567734	1.88116
18.71	6.64162	1.31446	-0.567739	1.8822
18.72	6.64873	1.31563	-0.567748	1.88338
18.73	6.65552	1.31647	-0.567757	1.88422
18.74	6.65631	1.31742	-0.56778	1.8852
18.75	6.66519	1.31858	-0.567792	1.88637
18.76	6.67641	1.31945	-0.56779	1.88724
18.77	6.67595	1.3204	-0.567959	1.88836
18.78	6.6803	1.32159	-0.569824	1.89141
18.79	6.69183	1.32256	-0.575466	1.89803
18.8	6.69841	1.32342	-0.581076	1.9045
18.81	6.70357	1.32449	-0.582161	1.90665
18.82	6.7114	1.32554	-0.581697	1.90724
18.83	6.72042	1.32648	-0.582079	1.90856
18.84	6.72759	1.32746	-0.582079	1.90954
18.85	6.73101	1.32842	-0.581857	1.91028
18.86	6.73252	1.32942	-0.581995	1.91141
18.87	6.73629	1.33046	-0.582034	1.9125
18.88	6.74054	1.33153	-0.581977	1.91351
18.89	6.74779	1.33267	-0.582041	1.91472
18.9	6.75914	1.33359	-0.582042	1.91563
18.91	6.76541	1.33443	-0.581995	1.91643
18.92	6.76751	1.33556	-0.582025	1.91759
18.93	6.77481	1.33662	-0.582046	1.91866
18.94	6.78572	1.33758	-0.582039	1.91962
18.95	6.7908	1.33871	-0.582056	1.92076
18.96	6.79253	1.3397	-0.582056	1.92176
18.97	6.79817	1.34056	-0.58203	1.92259
18.98	6.807	1.34166	-0.582038	1.9237
18.99	6.81653	1.34271	-0.582055	1.92477
19	6.82476	1.34361	-0.582048	1.92566
19.01	6.8301	1.34469	-0.58206	1.92675
19.02	6.83349	1.34565	-0.582086	1.92773
19.03	6.83962	1.34654	-0.582077	1.92862
19.04	6.8484	1.3478	-0.58207	1.92987
19.05	6.8515	1.34885	-0.582096	1.93094
19.06	6.85383	1.34963	-0.582107	1.93173
19.07	6.8634	1.3507	-0.582102	1.9328
19.08	6.87176	1.35171	-0.582128	1.93384
19.09	6.87712	1.35247	-0.582161	1.93463
19.1	6.88025	1.35365	-0.582725	1.93637
19.11	6.88389	1.35484	-0.586078	1.94092
19.12	6.89647	1.3556	-0.592067	1.94766
19.13	6.90666	1.35657	-0.595297	1.95187
19.14	6.90549	1.35778	-0.595035	1.95282
19.15	6.90811	1.35867	-0.595042	1.95371
19.16	6.91792	1.35958	-0.595364	1.95495
19.17	6.92563	1.36072	-0.595124	1.95585
19.18	6.93503	1.36162	-0.595092	1.95672
19.19	6.94544	1.36251	-0.595224	1.95774
19.2	6.95322	1.36363	-0.595169	1.9588
19.21	6.95681	1.36455	-0.595168	1.95972
19.22	6.9572	1.36545	-0.595202	1.96065
19.23	6.96156	1.36658	-0.59517	1.96175
19.24	6.97107	1.36759	-0.595179	1.96277
19.25	6.97721	1.36848	-0.595216	1.9637
19.26	6.98099	1.36944	-0.595214	1.96465
19.27	6.98838	1.37045	-0.595215	1.96567
19.28	6.99582	1.37148	-0.595236	1.96671
19.29	7.00261	1.37245	-0.595227	1.96768
19.3	7.00774	1.37346	-0.595198	1.96866
19.31	7.01008	1.3745	-0.595216	1.96972
19.32	7.0155	1.37561	-0.59525	1.97086
19.33	7.02293	1.37661	-0.595249	1.97185
19.34	7.03019	1.37748	-0.595255	1.97273
19.35	7.03741	1.37849	-0.595254	1.97374
19.36	7.03858	1.37945	-0.595231	1.97468
19.37	7.03923	1.38053	-0.595243	1.97577
19.38	7.0475	1.38171	-0.595268	1.97698
19.39	7.05405	1.38262	-0.595273	1.97789
19.4	7.05548	1.38363	-0.595284	1.97892
19.41	7.06243	1.38474	-0.595298	1.98004
19.42	7.0757	1.38567	-0.595411	1.98108
19.43	7.08144	1.3866	-0.596844	1.98345
19.44	7.07306	1.38763	-0.601622	1.98925
19.45	7.07243	1.38866	-0.606628	1.99529
19.46	7.09059	1.38974	-0.607439	1.99718
19.47	7.09869	1.39083	-0.606855	1.99768
19.48	7.09514	1.39165	-0.607326	1.99898
19.49	7.10146	1.39255	-0.607356	1.9999
19.5	7.11059	1.39372	-0.607072	2.00079
19.51	7.11328	1.39461	-0.607224	2.00184
19.52	7.11544	1.39538	-0.607286	2.00267
19.53	7.11934	1.39659	-0.607214	2.0038
19.54	7.1239	1.39767	-0.607257	2.00493
19.55	7.12743	1.39848	-0.60726	2.00574
19.56	7.13203	1.39955	-0.607219	2.00677
19.57	7.14078	1.40053	-0.607218	2.00774
19.58	7.14787	1.40135	-0.607231	2.00858
19.59	7.14639	1.40247	-0.607274	2.00975
19.6	7.15099	1.40354	-0.607306	2.01084
19.61	7.16224	1.40438	-0.607278	2.01166
19.62	7.16843	1.40549	-0.607259	2.01275
19.63	7.17621	1.40667	-0.60728	2.01395
19.64	7.18227	1.40752	-0.607293	2.01481
19.65	7.18048	1.40838	-0.607285	2.01567
19.66	7.18614	1.40944	-0.607282	2.01672
19.67	7.19861	1.4105	-0.607282	2.01778
19.68	7.20479	1.4115	-0.607279	2.01878
19.69	7.20919	1.41247	-0.607296	2.01977
19.7	7.21748	1.41347	-0.607332	2.0208
19.71	7.22468	1.41452	-0.607345	2.02187
19.72	7.22083	1.41558	-0.607329	2.02291
19.73	7.21921	1.4166	-0.607324	2.02392
19.74	7.23174	1.41758	-0.607332	2.02491
19.75	7.24257	1.41856	-0.607341	2.0259
19.76	7.24625	1.41966	-0.607349	2.02701
19.77	7.2546	1.4207	-0.607355	2.02805
19.78	7.25831	1.42162	-0.607356	2.02897
19.79	7.25696	1.42261	-0.607379	2.02998
19.8	7.26323	1.4236	-0.607811	2.03142
19.81	7.26667	1.42472	-0.610516	2.03524
19.82	7.26902	1.4258	-0.616031	2.04183
19.83	7.27727	1.42668	-0.619759	2.04644
19.84	7.28422	1.42759	-0.619993	2.04758
19.85	7.29032	1.42873	-0.619955	2.04868
19.86	7.29619	1.4298	-0.620256	2.05005
19.87	7.2935	1.43059	-0.620066	2.05066
19.88	7.2941	1.43153	-0.619994	2.05152
19.89	7.30762	1.43256	-0.620133	2.05269
19.9	7.31547	1.43355	-0.620107	2.05366
19.91	7.31501	1.43462	-0.620084	2.05471
19.92	7.31885	1.43565	-0.620114	2.05576
19.93	7.32323	1.43647	-0.620093	2.05657
19.94	7.32392	1.4374	-0.620088	2.05748
19.95	7.32868	1.43855	-0.620117	2.05867
19.96	7.33606	1.43962	-0.62012	2.05974
19.97	7.3394	1.44057	-0.620122	2.06069
19.98	7.34397	1.44143	-0.620115	2.06155
[truncated: 12,114 more rows]

## Sheet: M-2-100-2
Time [s]	Load [kN]	LVDT 1 [mm]	LVDT 2 [mm]	Displacement [mm]
0	0	0	0	0
0.01	0	0	0	0
0.02	-2.4e-05	3e-06	0	3e-06
0.03	-0.000866	7.5e-05	2e-06	7.3e-05
0.04	-0.005284	0.000275	9e-06	0.000266
0.05	-0.012472	0.000306	2.1e-05	0.000285
0.06	-0.017308	0.000245	3.9e-05	0.000206
0.07	-0.016683	0.000343	4.1e-05	0.000302
0.08	-0.011015	0.000385	2.5e-05	0.00036
0.09	-0.007429	0.000387	1.3e-05	0.000374
0.1	-0.008251	0.000427	1.4e-05	0.000413
0.11	-0.011303	0.000389	1.4e-05	0.000375
0.12	-0.016155	0.000321	1.9e-05	0.000302
0.13	-0.015395	0.000236	2.6e-05	0.00021
0.14	-0.0099	0.000357	2.6e-05	0.000331
0.15	-0.011918	0.00053	2.8e-05	0.000502
0.16	-0.01812	0.000285	2.4e-05	0.000261
0.17	-0.013133	9.5e-05	2.2e-05	7.3e-05
0.18	-0.006789	0.000336	3.3e-05	0.000303
0.19	-0.011422	0.000308	3.9e-05	0.000269
0.2	-0.014032	5.4e-05	3e-05	2.4e-05
0.21	-0.008937	0.000139	1.2e-05	0.000127
0.22	-0.005197	0.000361	-1e-06	0.000362
0.23	-0.003779	0.000377	2e-06	0.000375
0.24	-0.003216	0.000203	-4e-06	0.000207
0.25	-0.006028	0.000199	-7e-06	0.000206
0.26	-0.009171	0.000339	1.3e-05	0.000326
0.27	-0.011217	0.000358	2.1e-05	0.000337
0.28	-0.010655	0.000246	1.7e-05	0.000229
0.29	-0.010026	0.00014	1.7e-05	0.000123
0.3	-0.014886	0.000215	1.3e-05	0.000202
0.31	-0.018123	0.000418	3e-06	0.000415
0.32	-0.016967	0.000432	3e-06	0.000429
0.33	-0.01511	0.00022	1.2e-05	0.000208
0.34	-0.011917	0.0001	1e-05	9e-05
0.35	-0.010106	0.000314	0	0.000314
0.36	-0.010083	0.000338	-3e-06	0.000341
0.37	-0.01169	0.000188	-6e-06	0.000194
0.38	-0.013952	0.000302	-6e-06	0.000308
0.39	-0.017089	0.000371	3e-06	0.000368
0.4	-0.020305	0.0003	-1e-06	0.000301
0.41	-0.023502	0.00032	-3e-06	0.000323
0.42	-0.025371	0.000197	2.2e-05	0.000175
0.43	-0.021797	0.00012	3.2e-05	8.8e-05
0.44	-0.017356	0.000321	3e-06	0.000318
0.45	-0.015127	0.000324	-9e-06	0.000333
0.46	-0.013268	0.000211	1.4e-05	0.000197
0.47	-0.014706	0.000344	2e-05	0.000324
0.48	-0.015047	0.000317	1.4e-05	0.000303
0.49	-0.010457	0.000128	2.4e-05	0.000104
0.5	-0.01155	0.000351	2.1e-05	0.00033
0.51	-0.015806	0.000471	-3e-06	0.000474
0.52	-0.01329	0.000174	-9e-06	0.000183
0.53	-0.012938	0.000247	1.2e-05	0.000235
0.54	-0.014009	0.000423	2.7e-05	0.000396
0.55	-0.007798	0.00029	2.7e-05	0.000263
0.56	-0.006113	0.000271	1.1e-05	0.00026
0.57	-0.015543	0.000345	3e-06	0.000342
0.58	-0.021765	0.000235	1.9e-05	0.000216
0.59	-0.019252	0.000138	1.8e-05	0.00012
0.6	-0.020046	0.000295	-1.6e-05	0.000311
0.61	-0.024923	0.000328	-3e-05	0.000358
0.62	-0.024291	0.000239	-9e-06	0.000248
0.63	-0.018075	0.000327	0	0.000327
0.64	-0.015502	0.000319	0	0.000319
0.65	-0.015962	0.000238	1.3e-05	0.000225
0.66	-0.011672	0.000254	1.2e-05	0.000242
0.67	-0.006155	0.000249	-1.2e-05	0.000261
0.68	-0.008845	0.000214	-1.6e-05	0.00023
0.69	-0.014343	0.000245	1.1e-05	0.000234
0.7	-0.012716	0.000277	2e-05	0.000257
0.71	-0.011924	0.000359	7e-06	0.000352
0.72	-0.015223	0.000469	1.1e-05	0.000458
0.73	-0.014079	0.00033	1.4e-05	0.000316
0.74	-0.011971	0.000227	1.4e-05	0.000213
0.75	-0.012837	0.000274	1.4e-05	0.00026
0.76	-0.013032	0.000233	0	0.000233
0.77	-0.013663	0.000297	8e-06	0.000289
0.78	-0.011889	0.000242	3.6e-05	0.000206
0.79	-0.01128	0.000198	3.2e-05	0.000166
0.8	-0.017233	0.000393	1.1e-05	0.000382
0.81	-0.025109	0.00035	6e-06	0.000344
0.82	-0.026171	0.000177	-5e-06	0.000182
0.83	-0.019474	0.000368	-1e-05	0.000378
0.84	-0.018599	0.000506	0	0.000506
0.85	-0.01913	0.000279	6e-06	0.000273
0.86	-0.012939	0.000162	1.4e-05	0.000148
0.87	-0.013086	0.000327	0	0.000327
0.88	-0.014999	0.000289	-2.4e-05	0.000313
0.89	-0.010311	0.000158	3e-06	0.000155
0.9	-0.007025	0.000344	1.5e-05	0.000329
0.91	-0.007139	0.000354	-1e-05	0.000364
0.92	-0.008449	0.000261	4e-06	0.000257
0.93	-0.005282	0.000404	2.4e-05	0.00038
0.94	0.001404	0.000326	7e-06	0.000319
0.95	0.004029	0.000194	-5e-06	0.000199
0.96	0.002487	0.000343	1e-06	0.000342
0.97	-0.003191	0.00027	5e-06	0.000265
0.98	-0.008325	0.000146	0	0.000146
0.99	-0.010269	0.000437	-1e-06	0.000438
1	-0.012634	0.000474	-6e-06	0.00048
1.01	-0.012432	0.00017	-1e-05	0.00018
1.02	-0.010765	0.000314	-3e-06	0.000317
1.03	-0.010829	0.000423	-1e-06	0.000424
1.04	-0.010484	0.000168	1.6e-05	0.000152
1.05	-0.009339	0.000296	2.2e-05	0.000274
1.06	-0.00938	0.00049	-7e-06	0.000497
1.07	-0.009612	0.000199	-1.7e-05	0.000216
1.08	-0.010403	0.000213	6e-06	0.000207
1.09	-0.010903	0.000417	1.4e-05	0.000403
1.1	-0.006762	0.000284	8e-06	0.000276
1.11	-0.004526	0.000217	-1e-06	0.000218
1.12	-0.006314	0.000333	-1.4e-05	0.000347
1.13	-0.006948	0.000279	-5e-06	0.000284
1.14	-0.003426	0.000284	8e-06	0.000276
1.15	0.001742	0.000405	2e-06	0.000403
1.16	-0.002683	0.000274	0	0.000274
1.17	-0.015399	0.000232	4e-06	0.000228
1.18	-0.019992	0.000369	-3e-06	0.000372
1.19	-0.016229	0.000287	-7e-06	0.000294
1.2	-0.015885	0.000304	1e-05	0.000294
1.21	-0.015413	0.00048	-3e-06	0.000483
1.22	-0.009828	0.00032	-2.2e-05	0.000342
1.23	-0.006485	0.000208	-4e-06	0.000212
1.24	-0.009381	0.000415	-2e-06	0.000417
1.25	-0.010919	0.000471	-6e-06	0.000477
1.26	-0.009638	0.00025	1.1e-05	0.000239
1.27	-0.010445	0.0003	1.7e-05	0.000283
1.28	-0.00687	0.000474	6e-06	0.000468
1.29	-0.004566	0.00033	-6e-06	0.000336
1.3	-0.008867	0.000394	2e-06	0.000392
1.31	-0.007908	0.000491	1.4e-05	0.000477
1.32	-0.004238	0.000305	-2e-06	0.000307
1.33	-0.007043	0.000346	-1.4e-05	0.00036
1.34	-0.014143	0.000417	-3e-06	0.00042
1.35	-0.017581	0.000229	2e-06	0.000227
1.36	-0.008613	0.000252	-9e-06	0.000261
1.37	-0.004593	0.000441	-1.9e-05	0.00046
1.38	-0.014132	0.000347	-1.5e-05	0.000362
1.39	-0.011789	0.000312	-1.1e-05	0.000323
1.4	-0.001779	0.000503	-2.1e-05	0.000524
1.41	-0.004568	0.000377	5e-06	0.000372
1.42	-0.007218	0.000273	1.7e-05	0.000256
1.43	-0.001469	0.000428	-2.2e-05	0.00045
1.44	-0.003243	0.000202	-1.8e-05	0.00022
1.45	-0.009867	9.1e-05	6e-06	8.5e-05
1.46	-0.009944	0.000493	4e-06	0.000489
1.47	-0.006155	0.000497	7e-06	0.00049
1.48	-0.003137	0.000247	9e-06	0.000238
1.49	-0.002293	0.000408	-3e-06	0.000411
1.5	-0.002865	0.000419	-1.5e-05	0.000434
1.51	-0.006509	0.000233	-1.4e-05	0.000247
1.52	-0.007951	0.000419	1e-06	0.000418
1.53	-0.00592	0.000417	1e-06	0.000416
1.54	-0.006135	0.000199	-9e-06	0.000208
1.55	-0.003911	0.000376	-1e-05	0.000386
1.56	0.000464	0.000353	-2.1e-05	0.000374
1.57	-0.002663	9.3e-05	-2.8e-05	0.000121
1.58	-0.00731	0.000334	-1.5e-05	0.000349
1.59	-0.009353	0.000593	-1e-05	0.000603
1.6	-0.010074	0.000365	-9e-06	0.000374
1.61	-0.007319	0.000211	5e-06	0.000206
1.62	-0.002662	0.000406	6e-06	0.0004
1.63	-0.003374	0.000419	-1.1e-05	0.00043
1.64	-0.010971	0.00029	-1.8e-05	0.000308
1.65	-0.012722	0.000367	-8e-06	0.000375
1.66	-0.007648	0.000329	-7e-06	0.000336
1.67	-0.006348	0.000324	-1.4e-05	0.000338
1.68	-0.006952	0.000448	-8e-06	0.000456
1.69	-0.006032	0.000257	-9e-06	0.000266
1.7	-0.00661	8.2e-05	-3.1e-05	0.000113
1.71	-0.007203	0.000398	-4.4e-05	0.000442
1.72	-0.006971	0.000491	-1.9e-05	0.00051
1.73	-0.01001	0.000162	-6e-06	0.000168
1.74	-0.008462	0.000201	-1.4e-05	0.000215
1.75	-0.001777	0.000336	-7e-06	0.000343
1.76	-0.006188	0.000243	-5e-06	0.000248
1.77	-0.011281	0.000416	-1.1e-05	0.000427
1.78	-0.006631	0.000334	-1.1e-05	0.000345
1.79	-0.00937	-9e-06	-1.7e-05	8e-06
1.8	-0.021669	0.000255	-1.4e-05	0.000269
1.81	-0.025775	0.000415	-1e-05	0.000425
1.82	-0.018362	0.000179	-1.8e-05	0.000197
1.83	-0.010778	0.000276	-1.2e-05	0.000288
1.84	-0.011234	0.000381	-6e-06	0.000387
1.85	-0.013077	0.000154	-1.5e-05	0.000169
1.86	-0.009952	0.000246	-1.1e-05	0.000257
1.87	-0.007172	0.000469	-9e-06	0.000478
1.88	-0.0121	0.000263	-4e-06	0.000267
1.89	-0.013498	0.000123	-7e-06	0.00013
1.9	-0.007708	0.000301	-2.7e-05	0.000328
1.91	-0.007373	0.000353	-3.6e-05	0.000389
1.92	-0.008144	0.000259	-2.4e-05	0.000283
1.93	-0.006322	0.000246	-2.1e-05	0.000267
1.94	-0.006085	0.000299	-3.1e-05	0.00033
1.95	-0.00711	0.000359	-2.1e-05	0.00038
1.96	-0.00862	0.00043	-1.2e-05	0.000442
1.97	-0.011621	0.000224	-6e-06	0.00023
1.98	-0.01502	0.000123	-6e-06	0.000129
1.99	-0.01654	0.000427	-1.6e-05	0.000443
2	-0.016023	0.000365	-1.3e-05	0.000378
2.01	-0.0129	0.00012	2e-06	0.000118
2.02	-0.010897	0.000335	6e-06	0.000329
2.03	-0.011557	0.00038	-1.3e-05	0.000393
2.04	-0.009065	0.000129	-2.1e-05	0.00015
2.05	-0.012661	0.000276	-2e-05	0.000296
2.06	-0.019349	0.000447	-2.4e-05	0.000471
2.07	-0.015373	0.000286	-2.6e-05	0.000312
2.08	-0.013165	0.000244	-2.5e-05	0.000269
2.09	-0.01786	0.000398	-2.5e-05	0.000423
2.1	-0.013546	0.0004	-2.8e-05	0.000428
2.11	-0.004203	0.000359	-1.4e-05	0.000373
2.12	-0.004278	0.000346	-4e-06	0.00035
2.13	-0.011311	0.000207	-6e-06	0.000213
2.14	-0.015505	0.000291	-8e-06	0.000299
2.15	-0.017299	0.000436	-2e-05	0.000456
2.16	-0.01867	0.000268	-1.4e-05	0.000282
2.17	-0.014088	0.000236	-1.1e-05	0.000247
2.18	-0.009812	0.000445	-3.4e-05	0.000479
2.19	-0.011763	0.000456	-4.1e-05	0.000497
2.2	-0.015056	0.000331	-2.4e-05	0.000355
2.21	-0.01695	0.000313	-2.8e-05	0.000341
2.22	-0.014063	0.000303	-3.4e-05	0.000337
2.23	-0.005015	0.000301	-2e-05	0.000321
2.24	-0.004825	0.00044	-1.3e-05	0.000453
2.25	-0.014024	0.00043	-1.5e-05	0.000445
2.26	-0.012972	0.000228	-2.5e-05	0.000253
2.27	-0.010022	0.000241	-3.9e-05	0.00028
2.28	-0.014882	0.000457	-4.2e-05	0.000499
2.29	-0.016299	0.000463	-3.3e-05	0.000496
2.3	-0.016097	0.000349	-2.5e-05	0.000374
2.31	-0.019142	0.000297	-3.8e-05	0.000335
2.32	-0.019716	0.000269	-3.3e-05	0.000302
2.33	-0.016779	0.000425	-1e-05	0.000435
2.34	-0.016537	0.0005	-1.4e-05	0.000514
2.35	-0.019564	0.000231	-1.9e-05	0.00025
2.36	-0.015125	0.000166	-7e-06	0.000173
2.37	-0.008463	0.000466	-2.4e-05	0.00049
2.38	-0.011805	0.000448	-5e-05	0.000498
2.39	-0.018231	0.000244	-3.2e-05	0.000276
2.4	-0.017456	0.000321	-1.8e-05	0.000339
2.41	-0.013439	0.000249	-3.1e-05	0.00028
2.42	-0.012646	0.000234	-2.4e-05	0.000258
2.43	-0.011811	0.000451	-2.1e-05	0.000472
2.44	-0.010756	0.000341	-4e-05	0.000381
2.45	-0.007275	0.000229	-4.3e-05	0.000272
2.46	-0.002113	0.000442	-3e-05	0.000472
2.47	-0.005509	0.000399	-1.3e-05	0.000412
2.48	-0.010611	0.000147	-1.3e-05	0.00016
2.49	-0.01149	0.000327	-2.1e-05	0.000348
2.5	-0.009539	0.00052	-2.1e-05	0.000541
2.51	-0.003324	0.000304	-2.8e-05	0.000332
2.52	-0.004965	0.000355	-3.8e-05	0.000393
2.53	-0.013641	0.000519	-3.6e-05	0.000555
2.54	-0.014852	0.00028	-3.2e-05	0.000312
2.55	-0.010498	0.000247	-3.6e-05	0.000283
2.56	-0.014548	0.000469	-2.6e-05	0.000495
2.57	-0.017557	0.000397	-2e-05	0.000417
2.58	-0.0049	0.000329	-2.4e-05	0.000353
2.59	-0.000595	0.000355	-2.2e-05	0.000377
2.6	-0.016103	0.000252	-2.6e-05	0.000278
2.61	-0.021862	0.000391	-3.2e-05	0.000423
2.62	-0.013326	0.00054	-2.3e-05	0.000563
2.63	-0.013908	0.000264	-1.9e-05	0.000283
2.64	-0.020012	0.000208	-2.4e-05	0.000232
2.65	-0.015466	0.000448	-2.9e-05	0.000477
2.66	-0.009982	0.000397	-2.8e-05	0.000425
2.67	-0.012227	0.000275	-1.7e-05	0.000292
2.68	-0.012962	0.00036	-2.3e-05	0.000383
2.69	-0.013226	0.000323	-2e-05	0.000343
2.7	-0.01466	0.000318	-1.4e-05	0.000332
2.71	-0.014105	0.000494	-3.1e-05	0.000525
2.72	-0.012165	0.00048	-2.9e-05	0.000509
2.73	-0.010498	0.000344	-2.4e-05	0.000368
2.74	-0.013698	0.000441	-3.8e-05	0.000479
2.75	-0.018368	0.000398	-2.4e-05	0.000422
2.76	-0.018434	0.000217	-5e-06	0.000222
2.77	-0.016583	0.000466	-1.3e-05	0.000479
2.78	-0.018311	0.000488	-3.1e-05	0.000519
2.79	-0.02244	0.000115	-4.6e-05	0.000161
2.8	-0.020612	0.000332	-4.4e-05	0.000376
2.81	-0.016537	0.000666	-3.1e-05	0.000697
2.82	-0.019003	0.000384	-2.5e-05	0.000409
2.83	-0.019144	0.000216	-3.8e-05	0.000254
2.84	-0.014811	0.000448	-3.9e-05	0.000487
2.85	-0.01651	0.000418	-2.7e-05	0.000445
2.86	-0.019689	0.000343	-3.2e-05	0.000375
2.87	-0.018778	0.000388	-3.7e-05	0.000425
2.88	-0.015986	0.000276	-4e-05	0.000316
2.89	-0.013649	0.000415	-5.3e-05	0.000468
2.9	-0.014858	0.00056	-5.3e-05	0.000613
2.91	-0.020456	0.000263	-4.2e-05	0.000305
2.92	-0.022882	0.000214	-3.9e-05	0.000253
2.93	-0.016312	0.000559	-2.9e-05	0.000588
2.94	-0.012198	0.000487	-4.3e-05	0.00053
2.95	-0.017432	0.000229	-5.6e-05	0.000285
2.96	-0.017941	0.000424	-3.1e-05	0.000455
2.97	-0.011185	0.000503	-2e-05	0.000523
2.98	-0.006625	0.000267	-4.1e-05	0.000308
2.99	-0.009939	0.000336	-3e-05	0.000366
3	-0.016027	0.000492	-1.1e-05	0.000503
3.01	-0.018926	0.000361	-3.3e-05	0.000394
3.02	-0.023924	0.000371	-5.6e-05	0.000427
3.03	-0.02838	0.0005	-5.6e-05	0.000556
3.04	-0.026748	0.000424	-3.8e-05	0.000462
3.05	-0.025449	0.0003	-2.3e-05	0.000323
3.06	-0.025045	0.00033	-3.6e-05	0.000366
3.07	-0.024227	0.000489	-4.6e-05	0.000535
3.08	-0.025555	0.00042	-4e-05	0.00046
3.09	-0.025502	0.000236	-4.7e-05	0.000283
3.1	-0.021027	0.000395	-5.1e-05	0.000446
3.11	-0.01551	0.000467	-3.1e-05	0.000498
3.12	-0.015842	0.000365	-1.2e-05	0.000377
3.13	-0.020205	0.000479	-3.3e-05	0.000512
3.14	-0.025941	0.000392	-5.9e-05	0.000451
3.15	-0.028452	0.000209	-3.9e-05	0.000248
3.16	-0.022911	0.000426	-2.8e-05	0.000454
3.17	-0.019796	0.00056	-5.3e-05	0.000613
3.18	-0.023853	0.000308	-6e-05	0.000368
3.19	-0.025458	0.000268	-4.8e-05	0.000316
3.2	-0.026161	0.000479	-4.4e-05	0.000523
3.21	-0.029148	0.00035	-4.8e-05	0.000398
3.22	-0.028585	0.000379	-5.2e-05	0.000431
3.23	-0.026386	0.00059	-3.9e-05	0.000629
3.24	-0.026121	0.000399	-2.6e-05	0.000425
3.25	-0.022683	0.000346	-4e-05	0.000386
3.26	-0.018641	0.000544	-5.1e-05	0.000595
3.27	-0.022541	0.000396	-4e-05	0.000436
3.28	-0.026967	0.000243	-4e-05	0.000283
3.29	-0.024142	0.000489	-5.2e-05	0.000541
3.3	-0.02353	0.000481	-4.1e-05	0.000522
3.31	-0.02477	0.000322	-2.9e-05	0.000351
3.32	-0.021631	0.000527	-4.1e-05	0.000568
3.33	-0.021958	0.000453	-3.9e-05	0.000492
3.34	-0.02211	0.000128	-3.4e-05	0.000162
3.35	-0.01571	0.00043	-4.5e-05	0.000475
3.36	-0.015958	0.00063	-3.9e-05	0.000669
3.37	-0.018683	0.000332	-3.5e-05	0.000367
3.38	-0.017667	0.000372	-5e-05	0.000422
3.39	-0.021997	0.000419	-5.5e-05	0.000474
3.4	-0.023803	0.000315	-5.1e-05	0.000366
3.41	-0.020553	0.000436	-4.5e-05	0.000481
3.42	-0.021793	0.000471	-4.3e-05	0.000514
3.43	-0.022029	0.000309	-5.5e-05	0.000364
3.44	-0.018761	0.000386	-6.4e-05	0.00045
3.45	-0.021691	0.000593	-5.6e-05	0.000649
3.46	-0.021341	0.000473	-5.2e-05	0.000525
3.47	-0.015048	0.000326	-6.1e-05	0.000387
3.48	-0.017617	0.000379	-4.7e-05	0.000426
3.49	-0.021183	0.000332	-4.1e-05	0.000373
3.5	-0.022697	0.000407	-4.9e-05	0.000456
3.51	-0.027795	0.000577	-3.7e-05	0.000614
3.52	-0.024927	0.000429	-4.1e-05	0.00047
3.53	-0.021467	0.000298	-7.2e-05	0.00037
3.54	-0.023213	0.000425	-6.4e-05	0.000489
3.55	-0.020909	0.000442	-3.6e-05	0.000478
3.56	-0.022865	0.000396	-4.1e-05	0.000437
3.57	-0.027013	0.000468	-4.9e-05	0.000517
3.58	-0.025205	0.000409	-4.8e-05	0.000457
3.59	-0.025856	0.000325	-4.3e-05	0.000368
3.6	-0.02871	0.000463	-4.3e-05	0.000506
3.61	-0.024443	0.000379	-4.8e-05	0.000427
3.62	-0.017722	0.00028	-4.5e-05	0.000325
3.63	-0.018953	0.00053	-3.5e-05	0.000565
3.64	-0.023765	0.000452	-4e-05	0.000492
3.65	-0.02143	0.000242	-6.2e-05	0.000304
3.66	-0.020121	0.000482	-6e-05	0.000542
3.67	-0.026112	0.000577	-5e-05	0.000627
3.68	-0.025015	0.000345	-5.2e-05	0.000397
3.69	-0.016808	0.000415	-3.8e-05	0.000453
3.7	-0.017502	0.000502	-2.3e-05	0.000525
3.71	-0.024739	0.000306	-2e-05	0.000326
3.72	-0.022176	0.000399	-4.3e-05	0.000442
3.73	-0.015403	0.000525	-6.3e-05	0.000588
3.74	-0.019909	0.000305	-3e-05	0.000335
3.75	-0.025321	0.000383	-3.3e-05	0.000416
3.76	-0.02304	0.000608	-7.9e-05	0.000687
3.77	-0.020558	0.000368	-6.9e-05	0.000437
3.78	-0.019543	0.000286	-4.5e-05	0.000331
3.79	-0.018266	0.000515	-5.1e-05	0.000566
3.8	-0.019505	0.000389	-4.1e-05	0.00043
3.81	-0.023723	0.000295	-3.7e-05	0.000332
3.82	-0.019972	0.000471	-5.3e-05	0.000524
3.83	-0.01385	0.000335	-3.1e-05	0.000366
3.84	-0.021276	0.000194	-2.1e-05	0.000215
3.85	-0.022537	0.000314	-3.7e-05	0.000351
3.86	-0.012908	0.000291	-4.5e-05	0.000336
3.87	-0.013325	0.000215	-5e-05	0.000265
3.88	-0.018161	0.000286	-5.2e-05	0.000338
3.89	-0.021103	0.000312	-4.7e-05	0.000359
3.9	-0.02499	0.000222	-4e-05	0.000262
3.91	-0.02912	0.00028	-5.5e-05	0.000335
3.92	-0.029506	0.000379	-8.3e-05	0.000462
3.93	-0.022277	0.000186	-8.3e-05	0.000269
3.94	-0.016666	0.000156	-6.1e-05	0.000217
3.95	-0.017932	0.000412	-4.5e-05	0.000457
3.96	-0.018478	0.000274	-5.2e-05	0.000326
3.97	-0.015708	0.000175	-5.8e-05	0.000233
3.98	-0.014638	0.000411	-3.4e-05	0.000445
3.99	-0.016325	0.000254	-2.4e-05	0.000278
4	-0.017308	0.000148	-3.5e-05	0.000183
4.01	-0.017799	0.000471	-3.5e-05	0.000506
4.02	-0.020998	0.0004	-4.3e-05	0.000443
4.03	-0.023061	0.000148	-6.1e-05	0.000209
4.04	-0.021195	0.000228	-5.8e-05	0.000286
4.05	-0.018758	0.000306	-3.2e-05	0.000338
4.06	-0.015097	0.000356	-3.1e-05	0.000387
4.07	-0.012925	0.000413	-4.9e-05	0.000462
4.08	-0.014236	0.000215	-4.7e-05	0.000262
4.09	-0.01687	9.9e-05	-6.5e-05	0.000164
4.1	-0.019548	0.000309	-8.4e-05	0.000393
4.11	-0.020969	0.000368	-6.1e-05	0.000429
4.12	-0.021965	0.000305	-3.7e-05	0.000342
4.13	-0.023204	0.000432	-5.4e-05	0.000486
4.14	-0.024337	0.000398	-6.5e-05	0.000463
4.15	-0.024541	0.000227	-4.9e-05	0.000276
4.16	-0.022811	0.000354	-6.8e-05	0.000422
4.17	-0.019804	0.000446	-8e-05	0.000526
4.18	-0.019296	0.000235	-4.9e-05	0.000284
4.19	-0.020495	0.000254	-5.4e-05	0.000308
4.2	-0.019124	0.000446	-7.7e-05	0.000523
4.21	-0.018837	0.000316	-5.6e-05	0.000372
4.22	-0.022496	0.000213	-4.7e-05	0.00026
4.23	-0.023147	0.000405	-8e-05	0.000485
4.24	-0.019392	0.000386	-7.3e-05	0.000459
4.25	-0.02167	0.000368	-5.7e-05	0.000425
4.26	-0.024605	0.000612	-8.2e-05	0.000694
4.27	-0.020838	0.000401	-8.8e-05	0.000489
4.28	-0.019501	6e-05	-6.9e-05	0.000129
4.29	-0.023135	0.00033	-6.2e-05	0.000392
4.3	-0.024806	0.000606	-6.4e-05	0.00067
4.31	-0.024659	0.000355	-5.7e-05	0.000412
4.32	-0.023081	0.000233	-4.2e-05	0.000275
4.33	-0.02257	0.000535	-5.3e-05	0.000588
4.34	-0.024489	0.000485	-7.2e-05	0.000557
4.35	-0.020027	0.000188	-7.2e-05	0.00026
4.36	-0.014447	0.000317	-6.5e-05	0.000382
4.37	-0.020528	0.000479	-7.4e-05	0.000553
4.38	-0.024832	0.000305	-8e-05	0.000385
4.39	-0.016884	0.000289	-7.4e-05	0.000363
4.4	-0.018169	0.000452	-7.2e-05	0.000524
4.41	-0.026036	0.000351	-5.9e-05	0.00041
4.42	-0.025385	0.0003	-5.2e-05	0.000352
4.43	-0.025123	0.000434	-6.8e-05	0.000502
4.44	-0.027258	0.000375	-6.8e-05	0.000443
4.45	-0.025261	0.000313	-7.3e-05	0.000386
4.46	-0.023937	0.000512	-7.3e-05	0.000585
4.47	-0.025622	0.000458	-6.2e-05	0.00052
4.48	-0.018214	0.00025	-8e-05	0.00033
4.49	-0.008419	0.000346	-8.8e-05	0.000434
4.5	-0.011156	0.000406	-6.3e-05	0.000469
4.51	-0.01829	0.000307	-6.1e-05	0.000368
4.52	-0.023435	0.000414	-6.7e-05	0.000481
4.53	-0.026007	0.000518	-5.8e-05	0.000576
4.54	-0.026163	0.000304	-6.6e-05	0.00037
4.55	-0.028074	0.00039	-7.1e-05	0.000461
4.56	-0.030058	0.000504	-5.9e-05	0.000563
4.57	-0.025378	0.000271	-6e-05	0.000331
4.58	-0.015972	0.00037	-8e-05	0.00045
4.59	-0.014048	0.000439	-8.1e-05	0.00052
4.6	-0.018575	0.000102	-5.9e-05	0.000161
4.61	-0.018638	0.000212	-6.1e-05	0.000273
4.62	-0.016173	0.000598	-7.7e-05	0.000675
4.63	-0.017152	0.000497	-7.1e-05	0.000568
4.64	-0.018627	0.000284	-6.6e-05	0.00035
4.65	-0.021197	0.000486	-7.1e-05	0.000557
4.66	-0.024022	0.000496	-6.1e-05	0.000557
4.67	-0.022048	0.000291	-5.1e-05	0.000342
4.68	-0.020896	0.000449	-7e-05	0.000519
4.69	-0.021735	0.000425	-8.4e-05	0.000509
4.7	-0.019495	0.000251	-7.5e-05	0.000326
4.71	-0.021808	0.000424	-6.1e-05	0.000485
4.72	-0.02566	0.000547	-6e-05	0.000607
4.73	-0.020525	0.000358	-7.2e-05	0.00043
4.74	-0.018436	0.000369	-7.4e-05	0.000443
4.75	-0.023095	0.00052	-6.9e-05	0.000589
4.76	-0.022182	0.000269	-6.6e-05	0.000335
4.77	-0.018842	0.000228	-7.5e-05	0.000303
4.78	-0.017715	0.000512	-7.2e-05	0.000584
4.79	-0.014143	0.000415	-5.4e-05	0.000469
4.8	-0.011804	0.000445	-5.8e-05	0.000503
4.81	-0.014036	0.000574	-7.7e-05	0.000651
4.82	-0.014733	0.000338	-7.6e-05	0.000414
4.83	-0.012437	0.000307	-7.3e-05	0.00038
4.84	-0.014192	0.00043	-6.9e-05	0.000499
4.85	-0.016682	0.000319	-5.7e-05	0.000376
4.86	-0.010603	0.000389	-7e-05	0.000459
4.87	-0.008203	0.000543	-8e-05	0.000623
4.88	-0.020979	0.000342	-6.6e-05	0.000408
4.89	-0.031828	0.000239	-6.4e-05	0.000303
4.9	-0.026698	0.000437	-7e-05	0.000507
4.91	-0.016453	0.000416	-6.7e-05	0.000483
4.92	-0.014311	0.000363	-8.3e-05	0.000446
4.93	-0.020358	0.000597	-8.3e-05	0.00068
4.94	-0.023152	0.000504	-6.6e-05	0.00057
4.95	-0.018458	0.000215	-8.6e-05	0.000301
4.96	-0.01721	0.000475	-9.6e-05	0.000571
4.97	-0.023654	0.000538	-6.2e-05	0.0006
4.98	-0.025573	0.000162	-4.3e-05	0.000205
4.99	-0.018545	0.000334	-6.4e-05	0.000398
5	-0.019088	0.000588	-9e-05	0.000678
5.01	-0.028969	0.000294	-6.1e-05	0.000355
5.02	-0.029979	0.000348	-3e-05	0.000378
5.03	-0.020498	0.000592	-6.6e-05	0.000658
5.04	-0.018265	0.000364	-8.4e-05	0.000448
5.05	-0.024352	0.000345	-5.9e-05	0.000404
5.06	-0.023674	0.000504	-6.3e-05	0.000567
5.07	-0.019996	0.000462	-7.8e-05	0.00054
5.08	-0.025763	0.000458	-6.8e-05	0.000526
5.09	-0.027542	0.000469	-6e-05	0.000529
5.1	-0.018736	0.000432	-7.5e-05	0.000507
5.11	-0.018196	0.000463	-7.2e-05	0.000535
5.12	-0.026759	0.000521	-6.5e-05	0.000586
5.13	-0.027836	0.000418	-8.9e-05	0.000507
5.14	-0.020489	0.000367	-8.3e-05	0.00045
5.15	-0.018521	0.00047	-5e-05	0.00052
5.16	-0.017384	0.000392	-6e-05	0.000452
5.17	-0.010492	0.000361	-8.6e-05	0.000447
5.18	-0.014148	0.00046	-8.8e-05	0.000548
5.19	-0.021638	0.000392	-8.5e-05	0.000477
5.2	-0.017249	0.000371	-7.8e-05	0.000449
5.21	-0.012608	0.000527	-7.3e-05	0.0006
5.22	-0.013201	0.00045	-7.3e-05	0.000523
5.23	-0.011494	0.000344	-6.2e-05	0.000406
5.24	-0.012468	0.000487	-6.3e-05	0.00055
5.25	-0.016628	0.00043	-8.9e-05	0.000519
5.26	-0.014288	0.000292	-9.9e-05	0.000391
5.27	-0.013235	0.000457	-8.6e-05	0.000543
5.28	-0.020492	0.000465	-7.1e-05	0.000536
5.29	-0.024365	0.000318	-5.2e-05	0.00037
5.3	-0.024156	0.000467	-5.9e-05	0.000526
5.31	-0.024493	0.000576	-9.6e-05	0.000672
5.32	-0.023712	0.000382	-8.7e-05	0.000469
5.33	-0.024684	0.000452	-5.7e-05	0.000509
5.34	-0.027851	0.000524	-7.6e-05	0.0006
5.35	-0.027015	0.000291	-9.9e-05	0.00039
5.36	-0.024467	0.000375	-9.3e-05	0.000468
5.37	-0.023899	0.000579	-0.000101	0.00068
5.38	-0.02168	0.000387	-9.8e-05	0.000485
5.39	-0.018088	0.000342	-8e-05	0.000422
5.4	-0.017087	0.000546	-9.1e-05	0.000637
5.41	-0.023451	0.000411	-0.000111	0.000522
5.42	-0.025535	0.000362	-9.7e-05	0.000459
5.43	-0.02111	0.000644	-8.7e-05	0.000731
5.44	-0.023777	0.000403	-9.1e-05	0.000494
5.45	-0.024215	0.000194	-8.5e-05	0.000279
5.46	-0.017901	0.000554	-8.9e-05	0.000643
5.47	-0.017947	0.000497	-8.6e-05	0.000583
5.48	-0.016869	0.000332	-7.5e-05	0.000407
5.49	-0.014704	0.000596	-8.1e-05	0.000677
5.5	-0.023318	0.000581	-8.5e-05	0.000666
5.51	-0.029066	0.000293	-7.7e-05	0.00037
5.52	-0.025533	0.0004	-7.6e-05	0.000476
5.53	-0.019467	0.000559	-8.7e-05	0.000646
5.54	-0.014422	0.000407	-8.5e-05	0.000492
5.55	-0.01542	0.000394	-7.2e-05	0.000466
5.56	-0.018819	0.000399	-7.3e-05	0.000472
5.57	-0.019401	0.00021	-9.5e-05	0.000305
5.58	-0.021676	0.000348	-9.5e-05	0.000443
5.59	-0.026881	0.000608	-8.3e-05	0.000691
5.6	-0.025667	0.00042	-9.3e-05	0.000513
5.61	-0.01848	0.000326	-9.6e-05	0.000422
5.62	-0.016946	0.000512	-8.1e-05	0.000593
5.63	-0.019617	0.000407	-7.8e-05	0.000485
5.64	-0.016574	0.000386	-8.2e-05	0.000468
5.65	-0.014668	0.00062	-6.8e-05	0.000688
5.66	-0.019481	0.000484	-6.2e-05	0.000546
5.67	-0.022526	0.000299	-7.6e-05	0.000375
5.68	-0.023189	0.000457	-9e-05	0.000547
5.69	-0.025894	0.000494	-8e-05	0.000574
5.7	-0.024825	0.000427	-7.2e-05	0.000499
5.71	-0.020355	0.000445	-8.4e-05	0.000529
5.72	-0.020997	0.000303	-8.3e-05	0.000386
5.73	-0.026376	0.000253	-8e-05	0.000333
5.74	-0.026217	0.000472	-9.5e-05	0.000567
5.75	-0.024866	0.000533	-0.000101	0.000634
5.76	-0.027281	0.000876	-0.000105	0.000981
5.77	-0.021453	0.00177	-0.000118	0.001888
5.78	-0.020158	0.002301	-0.000106	0.002407
5.79	-0.026619	0.002679	-9.5e-05	0.002774
5.8	-0.021903	0.00322	-0.000128	0.003348
5.81	-0.015039	0.003583	-0.000143	0.003726
5.82	-0.012942	0.004088	-0.000127	0.004215
5.83	-0.006384	0.00488	-0.000123	0.005003
5.84	0.002597	0.005609	-0.000141	0.00575
5.85	0.009362	0.006327	-0.000155	0.006482
5.86	0.01388	0.007213	-0.000147	0.00736
5.87	0.014292	0.008178	-0.000183	0.008361
5.88	0.013735	0.009037	-0.000489	0.009526
5.89	0.016001	0.009877	-0.001822	0.011699
5.9	0.020812	0.010742	-0.004138	0.01488
5.91	0.027734	0.011808	-0.005526	0.017334
5.92	0.033495	0.012996	-0.005503	0.018499
5.93	0.035011	0.013955	-0.005597	0.019552
5.94	0.039066	0.014838	-0.006308	0.021146
5.95	0.046868	0.0158	-0.006985	0.022785
5.96	0.05118	0.016907	-0.007392	0.024299
5.97	0.057007	0.018046	-0.007911	0.025957
5.98	0.063368	0.018879	-0.008638	0.027517
5.99	0.060316	0.01973	-0.009221	0.028951
6	0.059398	0.020895	-0.009666	0.030561
6.01	0.068164	0.021957	-0.010268	0.032225
6.02	0.069298	0.022797	-0.010918	0.033715
6.03	0.071115	0.023845	-0.011415	0.03526
6.04	0.085098	0.024989	-0.011897	0.036886
6.05	0.088274	0.025871	-0.01244	0.038311
6.06	0.08353	0.02682	-0.012939	0.039759
6.07	0.090424	0.028018	-0.013429	0.041447
6.08	0.096845	0.029033	-0.013972	0.043005
6.09	0.099632	0.029926	-0.01452	0.044446
6.1	0.106877	0.031091	-0.01503	0.046121
6.11	0.111332	0.032192	-0.015518	0.04771
6.12	0.110179	0.033077	-0.01603	0.049107
6.13	0.114055	0.034088	-0.016599	0.050687
6.14	0.122778	0.035275	-0.017202	0.052477
6.15	0.127721	0.036382	-0.017726	0.054108
6.16	0.129792	0.037351	-0.018139	0.05549
6.17	0.134046	0.03832	-0.018556	0.056876
6.18	0.142852	0.039317	-0.019042	0.058359
6.19	0.151516	0.040291	-0.019606	0.059897
6.2	0.158152	0.041407	-0.020401	0.061808
6.21	0.166663	0.042615	-0.02138	0.063995
6.22	0.171276	0.043609	-0.022076	0.065685
6.23	0.170395	0.044524	-0.022394	0.066918
6.24	0.171141	0.045524	-0.022832	0.068356
6.25	0.172977	0.046551	-0.02351	0.070061
6.26	0.176224	0.047605	-0.023991	0.071596
6.27	0.181639	0.048671	-0.024252	0.072923
6.28	0.187892	0.049685	-0.024689	0.074374
6.29	0.192138	0.05053	-0.025302	0.075832
6.3	0.196246	0.051414	-0.025821	0.077235
6.31	0.202091	0.052563	-0.026213	0.078776
6.32	0.206251	0.0537	-0.026608	0.080308
6.33	0.206201	0.054683	-0.027103	0.081786
6.34	0.20645	0.055658	-0.02772	0.083378
6.35	0.213045	0.056722	-0.028359	0.085081
6.36	0.224657	0.057776	-0.028888	0.086664
6.37	0.231692	0.058711	-0.029308	0.088019
6.38	0.232827	0.059659	-0.029779	0.089438
6.39	0.233349	0.060754	-0.030382	0.091136
6.4	0.230862	0.061904	-0.030958	0.092862
6.41	0.230327	0.062888	-0.031395	0.094283
6.42	0.24017	0.063761	-0.031833	0.095594
6.43	0.25448	0.064765	-0.032379	0.097144
6.44	0.260746	0.065896	-0.032944	0.09884
6.45	0.263816	0.066916	-0.033474	0.10039
6.46	0.272679	0.06788	-0.033993	0.101873
6.47	0.275266	0.068868	-0.034477	0.103345
6.48	0.272499	0.069957	-0.034986	0.104943
6.49	0.276933	0.07108	-0.035593	0.106673
6.5	0.287811	0.071955	-0.036182	0.108137
6.51	0.2995	0.072927	-0.036668	0.109595
6.52	0.304367	0.07392	-0.037064	0.110984
6.53	0.304089	0.074929	-0.037459	0.112388
6.54	0.309517	0.076087	-0.037983	0.11407
6.55	0.315865	0.076994	-0.038547	0.115541
6.56	0.320844	0.078018	-0.038997	0.117015
6.57	0.326563	0.079358	-0.039424	0.118782
6.58	0.326604	0.080351	-0.039886	0.120237
6.59	0.328402	0.0812	-0.040326	0.121526
6.6	0.333146	0.08229	-0.040743	0.123033
6.61	0.33494	0.08334	-0.041129	0.124469
6.62	0.341877	0.084304	-0.041567	0.125871
6.63	0.34823	0.085383	-0.042097	0.12748
6.64	0.350454	0.086465	-0.042579	0.129044
6.65	0.358088	0.087475	-0.043068	0.130543
6.66	0.363316	0.088489	-0.043629	0.132118
6.67	0.363323	0.089385	-0.044155	0.13354
6.68	0.367946	0.09028	-0.044702	0.134982
6.69	0.373915	0.091329	-0.045262	0.136591
6.7	0.373137	0.092358	-0.045676	0.138034
6.71	0.376136	0.093319	-0.046082	0.139401
6.72	0.387013	0.094411	-0.046604	0.141015
6.73	0.391611	0.095507	-0.047114	0.142621
6.74	0.390622	0.096408	-0.047556	0.143964
6.75	0.396254	0.097511	-0.047995	0.145506
6.76	0.403961	0.098633	-0.048471	0.147104
6.77	0.403172	0.099424	-0.048969	0.148393
6.78	0.403557	0.100352	-0.049443	0.149795
6.79	0.414708	0.101586	-0.049897	0.151483
6.8	0.425713	0.102733	-0.050349	0.153082
6.81	0.430601	0.103554	-0.050811	0.154365
6.82	0.431704	0.104459	-0.051288	0.155747
6.83	0.430887	0.105704	-0.051743	0.157447
6.84	0.434466	0.106797	-0.052201	0.158998
6.85	0.44006	0.107746	-0.052641	0.160387
6.86	0.439561	0.108715	-0.053027	0.161742
6.87	0.440469	0.109654	-0.05347	0.163124
6.88	0.453965	0.110842	-0.053996	0.164838
6.89	0.466305	0.111889	-0.054477	0.166366
6.9	0.463752	0.112648	-0.054961	0.167609
6.91	0.463072	0.113653	-0.055428	0.169081
6.92	0.470967	0.114787	-0.055729	0.170516
6.93	0.472764	0.115749	-0.056122	0.171871
6.94	0.473628	0.116696	-0.056649	0.173345
6.95	0.482025	0.117746	-0.056979	0.174725
6.96	0.492368	0.118797	-0.057303	0.1761
6.97	0.49828	0.119723	-0.057825	0.177548
6.98	0.499024	0.120749	-0.05829	0.179039
6.99	0.504566	0.121893	-0.058672	0.180565
7	0.513864	0.122857	-0.059175	0.182032
7.01	0.519716	0.123796	-0.059705	0.183501
7.02	0.527246	0.124803	-0.060038	0.184841
7.03	0.538293	0.125748	-0.060327	0.186075
7.04	0.545923	0.126811	-0.06081	0.187621
7.05	0.548378	0.127937	-0.061353	0.18929
7.06	0.546009	0.128909	-0.061775	0.190684
7.07	0.548662	0.129838	-0.062107	0.191945
7.08	0.556226	0.130905	-0.062446	0.193351
7.09	0.557769	0.131998	-0.062841	0.194839
7.1	0.558376	0.132972	-0.063305	0.196277
7.11	0.566169	0.133948	-0.063761	0.197709
7.12	0.575818	0.135078	-0.064158	0.199236
7.13	0.583216	0.136212	-0.06456	0.200772
7.14	0.589085	0.137116	-0.065009	0.202125
7.15	0.597395	0.138026	-0.065451	0.203477
7.16	0.605894	0.139136	-0.065825	0.204961
7.17	0.604096	0.140123	-0.06622	0.206343
7.18	0.603955	0.141079	-0.066673	0.207752
7.19	0.615521	0.142252	-0.067066	0.209318
7.2	0.623026	0.143303	-0.067409	0.210712
7.21	0.62897	0.144207	-0.067817	0.212024
7.22	0.636948	0.145206	-0.068268	0.213474
7.23	0.637962	0.146254	-0.068684	0.214938
7.24	0.640551	0.147339	-0.069034	0.216373
7.25	0.646478	0.14827	-0.069331	0.217601
7.26	0.645521	0.149041	-0.069648	0.218689
7.27	0.645781	0.150066	-0.070026	0.220092
7.28	0.649514	0.151288	-0.070437	0.221725
7.29	0.648426	0.152291	-0.070815	0.223106
7.3	0.650082	0.153122	-0.071156	0.224278
7.31	0.658291	0.154059	-0.071564	0.225623
7.32	0.664105	0.155077	-0.072056	0.227133
7.33	0.668028	0.156224	-0.07257	0.228794
7.34	0.675853	0.157333	-0.073066	0.230399
7.35	0.684183	0.158211	-0.073499	0.23171
7.36	0.687877	0.159314	-0.073895	0.233209
7.37	0.689127	0.160354	-0.074296	0.23465
7.38	0.693465	0.161165	-0.074711	0.235876
7.39	0.69836	0.162292	-0.075164	0.237456
7.4	0.702083	0.163386	-0.075615	0.239001
7.41	0.706179	0.164199	-0.076018	0.240217
7.42	0.70776	0.165237	-0.076409	0.241646
7.43	0.708466	0.166436	-0.076802	0.243238
7.44	0.713224	0.16737	-0.077157	0.244527
7.45	0.718795	0.168334	-0.077491	0.245825
7.46	0.721347	0.169402	-0.07789	0.247292
7.47	0.724566	0.170382	-0.078323	0.248705
7.48	0.732359	0.171474	-0.078703	0.250177
7.49	0.744944	0.172532	-0.079063	0.251595
7.5	0.751414	0.173411	-0.079417	0.252828
7.51	0.747128	0.174437	-0.079748	0.254185
7.52	0.74886	0.175559	-0.080071	0.25563
7.53	0.758097	0.176512	-0.080372	0.256884
7.54	0.760728	0.177464	-0.080646	0.25811
7.55	0.759697	0.178655	-0.080918	0.259573
7.56	0.762851	0.179777	-0.081201	0.260978
7.57	0.767257	0.1807	-0.081454	0.262154
7.58	0.76731	0.181758	-0.081657	0.263415
7.59	0.766627	0.182847	-0.08186	0.264707
7.6	0.771617	0.183804	-0.082101	0.265905
7.61	0.780858	0.184695	-0.082363	0.267058
7.62	0.78722	0.18561	-0.082615	0.268225
7.63	0.789146	0.186607	-0.082866	0.269473
7.64	0.790613	0.187732	-0.083115	0.270847
7.65	0.791308	0.188886	-0.083335	0.272221
7.66	0.789269	0.189827	-0.083529	0.273356
7.67	0.789596	0.190698	-0.083706	0.274404
7.68	0.790137	0.19174	-0.083867	0.275607
7.69	0.787126	0.192802	-0.084012	0.276814
7.7	0.789052	0.193681	-0.084166	0.277847
7.71	0.795703	0.194643	-0.084337	0.27898
7.72	0.794139	0.195881	-0.084484	0.280365
7.73	0.790704	0.196875	-0.084583	0.281458
7.74	0.799928	0.19758	-0.08466	0.28224
7.75	0.810724	0.198645	-0.084735	0.28338
7.76	0.807401	0.199781	-0.084834	0.284615
7.77	0.80257	0.200517	-0.084924	0.285441
7.78	0.808419	0.201518	-0.084998	0.286516
7.79	0.816199	0.202807	-0.0851	0.287907
7.8	0.815537	0.203738	-0.08518	0.288918
7.81	0.815297	0.204727	-0.085241	0.289968
7.82	0.822657	0.205895	-0.085341	0.291236
7.83	0.819789	0.206779	-0.085419	0.292198
7.84	0.813472	0.207743	-0.085455	0.293198
7.85	0.81947	0.208863	-0.085513	0.294376
7.86	0.820659	0.209795	-0.085566	0.295361
7.87	0.817759	0.210762	-0.085594	0.296356
7.88	0.825232	0.211842	-0.085637	0.297479
7.89	0.82894	0.212822	-0.085687	0.298509
7.9	0.828155	0.213824	-0.085727	0.299551
7.91	0.832976	0.214777	-0.085767	0.300544
7.92	0.836695	0.215805	-0.085802	0.301607
7.93	0.838438	0.217024	-0.085824	0.302848
7.94	0.841006	0.218012	-0.085844	0.303856
7.95	0.838836	0.218997	-0.085874	0.304871
7.96	0.835129	0.220159	-0.085912	0.306071
7.97	0.840242	0.221118	-0.08593	0.307048
7.98	0.841829	0.222117	-0.085924	0.308041
7.99	0.837956	0.223279	-0.085938	0.309217
8	0.841471	0.224194	-0.085958	0.310152
8.01	0.845548	0.22517	-0.085962	0.311132
8.02	0.846802	0.226299	-0.085961	0.31226
8.03	0.8494	0.227196	-0.085968	0.313164
8.04	0.847925	0.228215	-0.085987	0.314202
8.05	0.843706	0.229364	-0.085998	0.315362
8.06	0.843475	0.230238	-0.085996	0.316234
8.07	0.848133	0.231149	-0.086001	0.31715
8.08	0.850523	0.232281	-0.086013	0.318294
8.09	0.844729	0.233282	-0.086016	0.319298
8.1	0.841117	0.234154	-0.086017	0.320171
8.11	0.842638	0.235211	-0.086024	0.321235
8.12	0.838789	0.236299	-0.086036	0.322335
8.13	0.834578	0.237177	-0.086063	0.32324
8.14	0.840241	0.238176	-0.086088	0.324264
8.15	0.84802	0.239292	-0.086102	0.325394
8.16	0.849668	0.240172	-0.086112	0.326284
8.17	0.849912	0.241128	-0.086137	0.327265
8.18	0.848443	0.242216	-0.086184	0.3284
8.19	0.842964	0.243187	-0.086213	0.3294
8.2	0.840363	0.244218	-0.086237	0.330455
8.21	0.844577	0.245269	-0.086282	0.331551
8.22	0.849379	0.24618	-0.086297	0.332477
8.23	0.847695	0.247167	-0.086293	0.33346
8.24	0.844466	0.248302	-0.086317	0.334619
8.25	0.84311	0.249281	-0.086349	0.33563
8.26	0.847995	0.250256	-0.086376	0.336632
8.27	0.852939	0.251399	-0.086397	0.337796
8.28	0.8504	0.252349	-0.086428	0.338777
8.29	0.854631	0.253302	-0.086469	0.339771
8.3	0.859442	0.254488	-0.086498	0.340986
8.31	0.850605	0.255498	-0.086507	0.342005
8.32	0.84513	0.256396	-0.08653	0.342926
8.33	0.851528	0.257471	-0.08658	0.344051
8.34	0.859838	0.258525	-0.0866	0.345125
8.35	0.865152	0.259459	-0.086591	0.34605
8.36	0.864232	0.260476	-0.086611	0.347087
8.37	0.862724	0.261472	-0.086645	0.348117
8.38	0.867277	0.262518	-0.086651	0.349169
8.39	0.87025	0.263625	-0.086664	0.350289
8.4	0.867758	0.264543	-0.086701	0.351244
8.41	0.866383	0.265592	-0.086723	0.352315
8.42	0.868021	0.266672	-0.086736	0.353408
8.43	0.869166	0.267611	-0.086759	0.35437
8.44	0.867455	0.268609	-0.086778	0.355387
8.45	0.86483	0.269623	-0.086779	0.356402
8.46	0.862672	0.270676	-0.086784	0.35746
8.47	0.865258	0.271631	-0.086804	0.358435
8.48	0.871365	0.272517	-0.086813	0.35933
8.49	0.872119	0.273428	-0.086814	0.360242
8.5	0.871519	0.274489	-0.086823	0.361312
8.51	0.873209	0.27554	-0.086837	0.362377
8.52	0.874071	0.276384	-0.086856	0.36324
8.53	0.877406	0.277447	-0.086873	0.36432
8.54	0.878411	0.278583	-0.086903	0.365486
8.55	0.877795	0.279355	-0.086915	0.36627
8.56	0.882091	0.280246	-0.086888	0.367134
8.57	0.880299	0.281529	-0.086887	0.368416
8.58	0.872018	0.282595	-0.086929	0.369524
8.59	0.872919	0.283339	-0.086944	0.370283
8.6	0.877354	0.284275	-0.086929	0.371204
8.61	0.872021	0.285472	-0.086927	0.372399
8.62	0.870408	0.28647	-0.086928	0.373398
8.63	0.877351	0.287298	-0.086941	0.374239
8.64	0.877488	0.288509	-0.086967	0.375476
8.65	0.872799	0.289729	-0.086972	0.376701
8.66	0.87029	0.290536	-0.086955	0.377491
8.67	0.876681	0.291524	-0.086961	0.378485
8.68	0.887717	0.292697	-0.086982	0.379679
8.69	0.888467	0.293606	-0.086976	0.380582
8.7	0.883079	0.294544	-0.086961	0.381505
8.71	0.878613	0.295593	-0.086982	0.382575
8.72	0.878947	0.296585	-0.086999	0.383584
8.73	0.886391	0.297617	-0.086983	0.3846
8.74	0.887812	0.298753	-0.086996	0.385749
8.75	0.882065	0.299737	-0.08702	0.386757
8.76	0.882099	0.300627	-0.087005	0.387632
8.77	0.882777	0.301642	-0.087005	0.388647
8.78	0.880103	0.302631	-0.087032	0.389663
8.79	0.881611	0.303573	-0.087028	0.390601
8.8	0.887553	0.304773	-0.087	0.391773
8.81	0.891872	0.305915	-0.086998	0.392913
8.82	0.888934	0.306738	-0.087021	0.393759
8.83	0.882303	0.30771	-0.087032	0.394742
8.84	0.884138	0.308855	-0.087027	0.395882
8.85	0.888997	0.30974	-0.087033	0.396773
8.86	0.887988	0.310698	-0.087049	0.397747
8.87	0.88848	0.311871	-0.087048	0.398919
8.88	0.893109	0.312865	-0.087034	0.399899
8.89	0.895239	0.313934	-0.087036	0.40097
8.9	0.893471	0.315011	-0.087047	0.402058
8.91	0.891538	0.315824	-0.087045	0.402869
8.92	0.896336	0.316818	-0.087048	0.403866
8.93	0.904368	0.317935	-0.087064	0.404999
8.94	0.899404	0.318808	-0.08705	0.405858
8.95	0.890023	0.319772	-0.087039	0.406811
8.96	0.897989	0.320924	-0.087066	0.40799
8.97	0.907464	0.321861	-0.087088	0.408949
8.98	0.905329	0.322848	-0.087075	0.409923
8.99	0.905004	0.323978	-0.087063	0.411041
9	0.908752	0.324805	-0.087067	0.411872
9.01	0.911161	0.325743	-0.087059	0.412802
9.02	0.911067	0.326983	-0.087064	0.414047
9.03	0.912673	0.327964	-0.08709	0.415054
9.04	0.91616	0.328856	-0.087092	0.415948
9.05	0.914352	0.329971	-0.087089	0.41706
9.06	0.911802	0.330934	-0.087104	0.418038
9.07	0.91297	0.331786	-0.087105	0.418891
9.08	0.916625	0.332921	-0.087108	0.420029
9.09	0.916016	0.334022	-0.087121	0.421143
9.1	0.912024	0.33492	-0.087112	0.422032
9.11	0.911743	0.33594	-0.087101	0.423041
9.12	0.915872	0.337003	-0.08712	0.424123
9.13	0.921353	0.338048	-0.087146	0.425194
9.14	0.923456	0.339165	-0.087161	0.426326
9.15	0.923029	0.340131	-0.087165	0.427296
9.16	0.924782	0.34095	-0.087154	0.428104
9.17	0.925097	0.341996	-0.087159	0.429155
9.18	0.91933	0.343095	-0.087176	0.430271
9.19	0.917547	0.343982	-0.087172	0.431154
9.2	0.921229	0.345017	-0.087188	0.432205
9.21	0.925039	0.346175	-0.087214	0.433389
9.22	0.926802	0.347081	-0.087221	0.434302
9.23	0.927462	0.348024	-0.087231	0.435255
9.24	0.92987	0.349158	-0.087246	0.436404
9.25	0.932421	0.350153	-0.087261	0.437414
9.26	0.933014	0.351137	-0.087278	0.438415
9.27	0.933424	0.35216	-0.087296	0.439456
9.28	0.936582	0.35301	-0.087305	0.440315
9.29	0.936778	0.353974	-0.087309	0.441283
9.3	0.934766	0.355171	-0.087335	0.442506
9.31	0.937451	0.356163	-0.087362	0.443525
9.32	0.940938	0.356957	-0.087364	0.444321
9.33	0.944554	0.357999	-0.087373	0.445372
9.34	0.944855	0.359176	-0.087381	0.446557
9.35	0.944197	0.360112	-0.087378	0.44749
9.36	0.950471	0.361045	-0.087411	0.448456
9.37	0.954593	0.362105	-0.087443	0.449548
9.38	0.953177	0.363296	-0.087437	0.450733
9.39	0.952981	0.364322	-0.087451	0.451773
9.4	0.951612	0.365018	-0.087496	0.452514
9.41	0.950915	0.365971	-0.087549	0.45352
9.42	0.960466	0.3673	-0.087614	0.454914
9.43	0.96792	0.368347	-0.087685	0.456032
9.44	0.961294	0.369075	-0.08776	0.456835
9.45	0.96068	0.370052	-0.087846	0.457898
9.46	0.971119	0.37123	-0.087946	0.459176
9.47	0.972553	0.372281	-0.088073	0.460354
9.48	0.968935	0.373263	-0.088216	0.461479
9.49	0.967039	0.374302	-0.088322	0.462624
9.5	0.965465	0.375338	-0.088385	0.463723
9.51	0.972937	0.376347	-0.088441	0.464788
9.52	0.981132	0.377339	-0.088501	0.46584
9.53	0.981294	0.378344	-0.088573	0.466917
9.54	0.978589	0.3793	-0.08864	0.46794
9.55	0.978351	0.380226	-0.088683	0.468909
9.56	0.981096	0.381346	-0.088732	0.470078
9.57	0.981151	0.382514	-0.088814	0.471328
9.58	0.983127	0.383411	-0.088902	0.472313
9.59	0.988719	0.38433	-0.088975	0.473305
9.6	0.992783	0.385418	-0.089044	0.474462
9.61	0.996139	0.38637	-0.089123	0.475493
9.62	0.995154	0.387379	-0.089223	0.476602
9.63	0.995947	0.388494	-0.089328	0.477822
9.64	1.00025	0.389414	-0.089427	0.478841
9.65	0.996661	0.390267	-0.08953	0.479797
9.66	0.992683	0.391355	-0.089619	0.480974
9.67	0.99896	0.392365	-0.089696	0.482061
9.68	1.00413	0.393243	-0.089776	0.483019
9.69	1.00492	0.394289	-0.089868	0.484157
9.7	1.00718	0.395282	-0.089961	0.485243
9.71	1.00813	0.396193	-0.090037	0.48623
9.72	1.00825	0.397278	-0.090107	0.487385
9.73	1.01189	0.398284	-0.090202	0.488486
9.74	1.0143	0.399115	-0.090315	0.48943
9.75	1.01351	0.40025	-0.090418	0.490668
9.76	1.01479	0.401448	-0.090531	0.491979
9.77	1.01726	0.402282	-0.090667	0.492949
9.78	1.01648	0.403218	-0.090777	0.493995
9.79	1.01653	0.404357	-0.090869	0.495226
9.8	1.01894	0.405343	-0.090979	0.496322
9.81	1.01817	0.406279	-0.091082	0.497361
9.82	1.01733	0.407348	-0.091167	0.498515
9.83	1.02262	0.408376	-0.091274	0.49965
9.84	1.03146	0.409228	-0.091383	0.500611
9.85	1.03617	0.410179	-0.091478	0.501657
9.86	1.0389	0.411259	-0.091617	0.502876
9.87	1.04341	0.412351	-0.091791	0.504142
9.88	1.04203	0.413468	-0.091954	0.505422
9.89	1.03963	0.414442	-0.092118	0.50656
9.9	1.04259	0.415368	-0.092277	0.507645
9.91	1.04268	0.416302	-0.092402	0.508704
9.92	1.04433	0.417299	-0.092519	0.509818
9.93	1.05351	0.418483	-0.092666	0.511149
9.94	1.05681	0.419517	-0.092829	0.512346
9.95	1.05441	0.420444	-0.093001	0.513445
9.96	1.05949	0.421413	-0.093193	0.514606
9.97	1.0672	0.422495	-0.093413	0.515908
9.98	1.07008	0.423722	-0.093669	0.517391
9.99	1.07103	0.424711	-0.093909	0.51862
10	1.07466	0.425497	-0.094121	0.519618
10.01	1.07588	0.426496	-0.094361	0.520857
10.02	1.07275	0.427516	-0.094598	0.522114
10.03	1.07831	0.428391	-0.094817	0.523208
10.04	1.08941	0.429541	-0.095041	0.524582
10.05	1.08982	0.430685	-0.095274	0.525959
10.06	1.086	0.431517	-0.095514	0.527031
10.07	1.08904	0.432461	-0.095734	0.528195
10.08	1.0927	0.433544	-0.095949	0.529493
10.09	1.09203	0.434434	-0.096167	0.530601
10.1	1.09732	0.435377	-0.096358	0.531735
10.11	1.10793	0.436491	-0.096569	0.53306
10.12	1.11246	0.437383	-0.096818	0.534201
10.13	1.11682	0.438328	-0.097063	0.535391
10.14	1.12106	0.439552	-0.097316	0.536868
10.15	1.12031	0.440514	-0.097608	0.538122
10.16	1.12368	0.441329	-0.097922	0.539251
10.17	1.13292	0.442521	-0.098189	0.54071
10.18	1.13827	0.443603	-0.098395	0.541998
10.19	1.13653	0.444365	-0.09863	0.542995
10.2	1.13777	0.44538	-0.09891	0.54429
10.21	1.15016	0.446549	-0.099162	0.545711
10.22	1.16087	0.44752	-0.099402	0.546922
10.23	1.15783	0.448451	-0.09967	0.548121
10.24	1.15934	0.449388	-0.099962	0.54935
10.25	1.16902	0.450442	-0.10027	0.550712
10.26	1.16902	0.451503	-0.100578	0.552081
10.27	1.16966	0.452423	-0.100892	0.553315
10.28	1.17967	0.453465	-0.101237	0.554702
10.29	1.18733	0.454517	-0.1016	0.556117
10.3	1.19563	0.455331	-0.101942	0.557273
10.31	1.20316	0.456351	-0.10232	0.558671
10.32	1.20107	0.457516	-0.102747	0.560263
10.33	1.20043	0.458634	-0.103123	0.561757
10.34	1.20861	0.459752	-0.103454	0.563206
10.35	1.2187	0.460582	-0.103777	0.564359
10.36	1.22455	0.46146	-0.104115	0.565575
10.37	1.22442	0.462646	-0.104507	0.567153
10.38	1.22375	0.463663	-0.104895	0.568558
10.39	1.22627	0.464452	-0.105258	0.56971
10.4	1.23356	0.465396	-0.105715	0.571111
10.41	1.24599	0.466506	-0.106235	0.572741
10.42	1.25439	0.467475	-0.106637	0.574112
10.43	1.259	0.468374	-0.10695	0.575324
10.44	1.26643	0.469536	-0.107319	0.576855
10.45	1.26964	0.470556	-0.10773	0.578286
10.46	1.26971	0.471323	-0.108105	0.579428
10.47	1.28139	0.472449	-0.108474	0.580923
10.48	1.29639	0.47359	-0.108877	0.582467
10.49	1.30065	0.474461	-0.109264	0.583725
10.5	1.30182	0.475543	-0.109635	0.585178
10.51	1.30313	0.476594	-0.110045	0.586639
10.52	1.29897	0.477395	-0.110444	0.587839
10.53	1.29706	0.478401	-0.110827	0.589228
10.54	1.30515	0.479646	-0.111237	0.590883
10.55	1.31631	0.480556	-0.111613	0.592169
10.56	1.32247	0.481376	-0.111962	0.593338
10.57	1.32414	0.482509	-0.112352	0.594861
10.58	1.32801	0.483571	-0.112754	0.596325
10.59	1.33954	0.48457	-0.113157	0.597727
10.6	1.34523	0.485764	-0.113606	0.59937
10.61	1.34211	0.486714	-0.114069	0.600783
10.62	1.34927	0.487541	-0.114451	0.601992
10.63	1.35954	0.488652	-0.114781	0.603433
10.64	1.36062	0.489615	-0.115172	0.604787
10.65	1.36299	0.490492	-0.115616	0.606108
10.66	1.36992	0.491587	-0.116089	0.607676
10.67	1.37488	0.49256	-0.116631	0.609191
10.68	1.37674	0.4935	-0.117228	0.610728
10.69	1.38146	0.494563	-0.117818	0.612381
10.7	1.39437	0.495598	-0.118314	0.613912
10.71	1.40881	0.496671	-0.118766	0.615437
10.72	1.41651	0.49762	-0.119237	0.616857
10.73	1.42037	0.498512	-0.119716	0.618228
10.74	1.42065	0.499561	-0.12018	0.619741
10.75	1.41951	0.500704	-0.120615	0.621319
10.76	1.42762	0.501695	-0.12109	0.622785
10.77	1.43743	0.502612	-0.121563	0.624175
10.78	1.43844	0.503658	-0.121993	0.625651
10.79	1.44522	0.504735	-0.122429	0.627164
10.8	1.45715	0.505803	-0.122857	0.62866
10.81	1.45906	0.506771	-0.123288	0.630059
10.82	1.45897	0.50776	-0.123771	0.631531
10.83	1.47046	0.508845	-0.124275	0.63312
10.84	1.47781	0.509744	-0.124762	0.634506
10.85	1.47456	0.510606	-0.125202	0.635808
10.86	1.47841	0.511658	-0.125601	0.637259
10.87	1.48709	0.512791	-0.125998	0.638789
10.88	1.49779	0.513766	-0.126404	0.64017
10.89	1.50854	0.514753	-0.12683	0.641583
10.9	1.50902	0.515813	-0.127262	0.643075
10.91	1.51027	0.516816	-0.127679	0.644495
10.92	1.52083	0.517921	-0.128153	0.646074
10.93	1.52668	0.518812	-0.128727	0.647539
10.94	1.52969	0.519556	-0.12933	0.648886
10.95	1.53454	0.520697	-0.129878	0.650575
10.96	1.54112	0.521864	-0.130373	0.652237
10.97	1.55173	0.522712	-0.130843	0.653555
10.98	1.55687	0.523756	-0.131317	0.655073
10.99	1.55479	0.524893	-0.131832	0.656725
11	1.55842	0.525712	-0.13239	0.658102
11.01	1.56364	0.526572	-0.132926	0.659498
11.02	1.56693	0.527803	-0.133381	0.661184
11.03	1.5779	0.528816	-0.133827	0.662643
11.04	1.58853	0.529645	-0.134339	0.663984
11.05	1.59044	0.530728	-0.134863	0.665591
11.06	1.58992	0.531826	-0.135308	0.667134
11.07	1.59302	0.532839	-0.135723	0.668562
11.08	1.60245	0.533803	-0.136189	0.669992
11.09	1.61143	0.534785	-0.136681	0.671466
11.1	1.61221	0.535716	-0.137175	0.672891
11.11	1.61384	0.536645	-0.137684	0.674329
11.12	1.62434	0.53762	-0.138207	0.675827
11.13	1.63435	0.538608	-0.13871	0.677318
11.14	1.641	0.539645	-0.139231	0.678876
11.15	1.64913	0.540656	-0.139758	0.680414
11.16	1.65119	0.541591	-0.140203	0.681794
11.17	1.64927	0.542679	-0.140626	0.683305
11.18	1.65689	0.543758	-0.141116	0.684874
11.19	1.66812	0.544695	-0.141587	0.686282
11.2	1.67391	0.545635	-0.142014	0.687649
11.21	1.68156	0.546646	-0.142515	0.689161
11.22	1.68635	0.547687	-0.143068	0.690755
11.23	1.68359	0.548684	-0.14359	0.692274
11.24	1.68991	0.54963	-0.144159	0.693789
11.25	1.70351	0.550566	-0.144739	0.695305
11.26	1.70847	0.551523	-0.145259	0.696782
11.27	1.71366	0.552656	-0.145817	0.698473
11.28	1.72092	0.553703	-0.14633	0.700033
11.29	1.71912	0.554585	-0.146727	0.701312
11.3	1.71948	0.555548	-0.147178	0.702726
11.31	1.73103	0.556644	-0.147676	0.70432
11.32	1.73933	0.557706	-0.14812	0.705826
11.33	1.74377	0.55861	-0.148571	0.707181
11.34	1.75452	0.55947	-0.149054	0.708524
11.35	1.76228	0.560485	-0.149489	0.709974
11.36	1.76595	0.561633	-0.149915	0.711548
11.37	1.77431	0.562496	-0.150416	0.712912
11.38	1.7835	0.563311	-0.150952	0.714263
11.39	1.78881	0.564483	-0.151504	0.715987
11.4	1.79195	0.565635	-0.152052	0.717687
11.41	1.79865	0.566524	-0.152549	0.719073
11.42	1.8119	0.567427	-0.153097	0.720524
11.43	1.82108	0.568487	-0.153719	0.722206
11.44	1.82381	0.569384	-0.154307	0.723691
11.45	1.83279	0.570278	-0.154826	0.725104
11.46	1.84067	0.571355	-0.155308	0.726663
11.47	1.84286	0.572363	-0.155802	0.728165
11.48	1.85296	0.573334	-0.156279	0.729613
11.49	1.86241	0.574338	-0.156742	0.73108
11.5	1.86348	0.575223	-0.157248	0.732471
11.51	1.86602	0.576222	-0.157789	0.734011
11.52	1.87078	0.577437	-0.158344	0.735781
11.53	1.87773	0.578433	-0.15885	0.737283
11.54	1.88567	0.579299	-0.159292	0.738591
11.55	1.89188	0.580361	-0.159769	0.74013
11.56	1.89669	0.581382	-0.160327	0.741709
11.57	1.90264	0.582254	-0.160969	0.743223
11.58	1.9092	0.58339	-0.161633	0.745023
11.59	1.91455	0.584545	-0.162209	0.746754
11.6	1.91868	0.585466	-0.162657	0.748123
11.61	1.92711	0.586531	-0.163057	0.749588
11.62	1.93665	0.587527	-0.163494	0.751021
11.63	1.9418	0.588408	-0.163975	0.752383
11.64	1.94913	0.589628	-0.164506	0.754134
11.65	1.9587	0.590742	-0.16499	0.755732
11.66	1.96624	0.59148	-0.16537	0.75685
11.67	1.97103	0.592465	-0.165778	0.758243
11.68	1.97403	0.593665	-0.166277	0.759942
11.69	1.98026	0.594705	-0.166762	0.761467
11.7	1.98882	0.595765	-0.167216	0.762981
11.71	1.99087	0.596801	-0.167695	0.764496
11.72	1.9956	0.597593	-0.168201	0.765794
11.73	2.00404	0.598586	-0.16873	0.767316
11.74	2.00536	0.599805	-0.169258	0.769063
11.75	2.00963	0.600759	-0.16978	0.770539
11.76	2.02076	0.601625	-0.170293	0.771918
11.77	2.03005	0.602712	-0.170796	0.773508
11.78	2.03661	0.603718	-0.171329	0.775047
11.79	2.03912	0.604523	-0.171856	0.776379
11.8	2.04227	0.605444	-0.172345	0.777789
11.81	2.04959	0.606448	-0.172835	0.779283
11.82	2.05832	0.60744	-0.17336	0.7808
11.83	2.06687	0.608514	-0.173936	0.78245
11.84	2.07354	0.609504	-0.174503	0.784007
11.85	2.07902	0.610427	-0.174996	0.785423
11.86	2.08539	0.61156	-0.175463	0.787023
11.87	2.09298	0.612563	-0.175952	0.788515
11.88	2.10139	0.613305	-0.176474	0.789779
11.89	2.10629	0.6143	-0.177007	0.791307
11.9	2.11246	0.615493	-0.17752	0.793013
11.91	2.1237	0.616332	-0.178013	0.794345
11.92	2.13217	0.617282	-0.178523	0.795805
11.93	2.13854	0.618565	-0.179047	0.797612
11.94	2.14665	0.619529	-0.179555	0.799084
11.95	2.15939	0.620429	-0.180069	0.800498
11.96	2.16999	0.621556	-0.1806	0.802156
11.97	2.17485	0.622534	-0.181069	0.803603
11.98	2.18178	0.623533	-0.181512	0.805045
11.99	2.18957	0.624624	-0.182074	0.806698
12	2.1944	0.625553	-0.182737	0.80829
12.01	2.19599	0.626455	-0.18341	0.809865
12.02	2.20067	0.627498	-0.184005	0.811503
12.03	2.21263	0.628604	-0.184453	0.813057
12.04	2.21853	0.629625	-0.184834	0.814459
12.05	2.21873	0.630635	-0.185301	0.815936
12.06	2.22751	0.631613	-0.185819	0.817432
12.07	2.2371	0.632654	-0.186285	0.818939
12.08	2.2419	0.633877	-0.186769	0.820646
12.09	2.24723	0.634873	-0.187238	0.822111
12.1	2.25069	0.635726	-0.187627	0.823353
12.11	2.25459	0.636871	-0.188045	0.824916
12.12	2.26323	0.637886	-0.1885	0.826386
12.13	2.27022	0.638694	-0.188943	0.827637
12.14	2.27673	0.639761	-0.189428	0.829189
12.15	2.28811	0.640871	-0.189996	0.830867
12.16	2.2918	0.641719	-0.190613	0.832332
12.17	2.28898	0.642694	-0.19119	0.833884
12.18	2.29912	0.643725	-0.191701	0.835426
12.19	2.31372	0.644557	-0.192181	0.836738
12.2	2.3154	0.645592	-0.192683	0.838275
12.21	2.31868	0.646706	-0.193199	0.839905
12.22	2.33092	0.647504	-0.193722	0.841226
12.23	2.33735	0.648447	-0.194253	0.8427
12.24	2.34028	0.649602	-0.194708	0.84431
12.25	2.3512	0.650559	-0.195127	0.845686
12.26	2.36312	0.651421	-0.195634	0.847055
12.27	2.36662	0.652436	-0.196186	0.848622
12.28	2.37237	0.653547	-0.196744	0.850291
12.29	2.3842	0.654713	-0.197316	0.852029
12.3	2.38957	0.655715	-0.197847	0.853562
12.31	2.39615	0.656508	-0.198303	0.854811
12.32	2.4095	0.657594	-0.198721	0.856315
12.33	2.4115	0.658811	-0.199192	0.858003
12.34	2.40862	0.659739	-0.199695	0.859434
12.35	2.41692	0.660701	-0.200133	0.860834
12.36	2.42881	0.661967	-0.200542	0.862509
12.37	2.43996	0.663049	-0.201022	0.864071
12.38	2.44983	0.663823	-0.20155	0.865373
12.39	2.45615	0.664885	-0.202045	0.86693
12.4	2.45971	0.665998	-0.202481	0.868479
12.41	2.46124	0.666816	-0.202894	0.86971
12.42	2.4656	0.667807	-0.20332	0.871127
12.43	2.4766	0.668961	-0.203781	0.872742
12.44	2.48686	0.669911	-0.204276	0.874187
12.45	2.49309	0.670858	-0.204791	0.875649
12.46	2.49802	0.671884	-0.205308	0.877192
12.47	2.49744	0.672956	-0.205778	0.878734
12.48	2.49982	0.674004	-0.206204	0.880208
12.49	2.50757	0.674942	-0.206678	0.88162
12.5	2.51321	0.675856	-0.207175	0.883031
12.51	2.52343	0.676883	-0.207637	0.88452
12.52	2.53097	0.678028	-0.20813	0.886158
12.53	2.53277	0.679029	-0.208691	0.88772
12.54	2.54012	0.679899	-0.209193	0.889092
12.55	2.5469	0.680923	-0.209564	0.890487
12.56	2.54969	0.68191	-0.20992	0.89183
12.57	2.55554	0.682694	-0.210379	0.893073
12.58	2.56228	0.683683	-0.210905	0.894588
12.59	2.56931	0.684786	-0.211404	0.89619
12.6	2.58064	0.685691	-0.211879	0.89757
12.61	2.59702	0.686682	-0.212333	0.899015
12.62	2.60766	0.687721	-0.212746	0.900467
12.63	2.60905	0.68878	-0.213167	0.901947
12.64	2.6128	0.689796	-0.213643	0.903439
12.65	2.62053	0.690615	-0.214149	0.904764
12.66	2.63008	0.691583	-0.214647	0.90623
12.67	2.63881	0.692692	-0.21511	0.907802
12.68	2.64192	0.693613	-0.215528	0.909141
12.69	2.64387	0.694619	-0.215964	0.910583
12.7	2.64976	0.695675	-0.216473	0.912148
12.71	2.6594	0.696608	-0.217002	0.91361
12.72	2.6669	0.697635	-0.217517	0.915152
12.73	2.66733	0.698598	-0.218039	0.916637
12.74	2.67383	0.699589	-0.218571	0.91816
12.75	2.68708	0.700854	-0.219049	0.919903
12.76	2.69161	0.701994	-0.219479	0.921473
12.77	2.69474	0.702835	-0.219943	0.922778
12.78	2.70245	0.703782	-0.220438	0.92422
12.79	2.7073	0.704774	-0.220915	0.925689
12.8	2.71717	0.705829	-0.221393	0.927222
12.81	2.73086	0.70692	-0.221864	0.928784
12.82	2.74169	0.707816	-0.222279	0.930095
12.83	2.74986	0.70873	-0.222692	0.931422
12.84	2.75241	0.709899	-0.223158	0.933057
12.85	2.76025	0.710965	-0.223612	0.934577
12.86	2.77045	0.711864	-0.224038	0.935902
12.87	2.77423	0.712886	-0.224479	0.937365
12.88	2.78136	0.713911	-0.224944	0.938855
12.89	2.78934	0.715004	-0.225439	0.940443
12.9	2.79303	0.716051	-0.225944	0.941995
12.91	2.7971	0.716856	-0.226389	0.943245
12.92	2.80065	0.717752	-0.226778	0.94453
12.93	2.8054	0.71882	-0.227193	0.946013
12.94	2.81118	0.719893	-0.227687	0.94758
12.95	2.81344	0.720905	-0.228215	0.94912
12.96	2.8186	0.721855	-0.228686	0.950541
12.97	2.82861	0.722862	-0.2291	0.951962
12.98	2.83496	0.72392	-0.229485	0.953405
12.99	2.83828	0.724996	-0.229883	0.954879
13	2.8447	0.725907	-0.230331	0.956238
13.01	2.85165	0.726705	-0.230802	0.957507
13.02	2.8561	0.727709	-0.231267	0.958976
13.03	2.86258	0.728873	-0.231756	0.960629
13.04	2.87339	0.72989	-0.232323	0.962213
13.05	2.87848	0.73086	-0.232882	0.963742
13.06	2.87714	0.731776	-0.233323	0.965099
13.07	2.88281	0.73263	-0.23374	0.96637
13.08	2.89439	0.733723	-0.234233	0.967956
13.09	2.90242	0.734788	-0.234721	0.969509
13.1	2.90902	0.735752	-0.235123	0.970875
13.11	2.92226	0.736852	-0.235487	0.972339
13.12	2.93516	0.73784	-0.235893	0.973733
13.13	2.93549	0.738738	-0.236321	0.975059
13.14	2.93006	0.739751	-0.236738	0.976489
13.15	2.93578	0.740836	-0.237187	0.978023
13.16	2.95061	0.741849	-0.23765	0.979499
13.17	2.95642	0.742834	-0.238083	0.980917
13.18	2.9577	0.743823	-0.23846	0.982283
13.19	2.96752	0.744835	-0.238807	0.983642
13.2	2.97513	0.745872	-0.239183	0.985055
13.21	2.97736	0.746797	-0.239565	0.986362
13.22	2.98524	0.747768	-0.239981	0.987749
13.23	2.99489	0.748823	-0.240492	0.989315
13.24	2.99841	0.749817	-0.241019	0.990836
13.25	3.00461	0.750918	-0.241472	0.99239
13.26	3.0129	0.751959	-0.241854	0.993813
13.27	3.01451	0.752857	-0.242237	0.995094
13.28	3.01891	0.753854	-0.242632	0.996486
13.29	3.03136	0.754904	-0.242979	0.997883
13.3	3.03817	0.75582	-0.243335	0.999155
13.31	3.03996	0.756943	-0.243746	1.00069
13.32	3.04185	0.758022	-0.244121	1.00214
13.33	3.04671	0.758758	-0.244448	1.00321
13.34	3.05592	0.759797	-0.244797	1.00459
13.35	3.06019	0.760978	-0.245206	1.00618
13.36	3.06546	0.761836	-0.245664	1.0075
13.37	3.07824	0.762846	-0.246098	1.00894
13.38	3.08199	0.764074	-0.246486	1.01056
13.39	3.07695	0.764958	-0.246854	1.01181
13.4	3.08088	0.765769	-0.247209	1.01298
13.41	3.09082	0.766902	-0.247522	1.01442
13.42	3.09708	0.767934	-0.247801	1.01574
13.43	3.10561	0.768859	-0.24812	1.01698
13.44	3.11554	0.769943	-0.248486	1.01843
13.45	3.1169	0.770828	-0.248834	1.01966
13.46	3.11406	0.771714	-0.249189	1.0209
13.47	3.11996	0.772895	-0.249611	1.02251
13.48	3.13045	0.773963	-0.250031	1.02399
13.49	3.13143	0.774846	-0.250413	1.02526
13.5	3.12796	0.775852	-0.250811	1.02666
13.51	3.13225	0.776914	-0.251214	1.02813
13.52	3.13828	0.777772	-0.251579	1.02935
13.53	3.1434	0.778755	-0.251954	1.03071
13.54	3.15175	0.779856	-0.252324	1.03218
13.55	3.16017	0.780814	-0.252639	1.03345
13.56	3.16776	0.781907	-0.252954	1.03486
13.57	3.17642	0.782973	-0.253287	1.03626
13.58	3.18456	0.783711	-0.253616	1.03733
13.59	3.1894	0.784745	-0.253947	1.03869
13.6	3.18943	0.786092	-0.254301	1.04039
13.61	3.18666	0.786931	-0.254691	1.04162
13.62	3.18826	0.787687	-0.25509	1.04278
13.63	3.19375	0.788897	-0.255478	1.04437
13.64	3.19625	0.79009	-0.255844	1.04593
13.65	3.19923	0.791029	-0.256227	1.04726
13.66	3.20748	0.791927	-0.256684	1.04861
13.67	3.21557	0.792946	-0.25714	1.05009
13.68	3.22111	0.794044	-0.2575	1.05154
13.69	3.22733	0.795159	-0.257804	1.05296
13.7	3.22868	0.796131	-0.258123	1.05425
13.71	3.22708	0.797057	-0.258458	1.05551
13.72	3.23612	0.797993	-0.258799	1.05679
13.73	3.24746	0.799074	-0.259079	1.05815
13.74	3.24791	0.800151	-0.259323	1.05947
13.75	3.25169	0.800995	-0.259643	1.06064
13.76	3.25758	0.802006	-0.259976	1.06198
13.77	3.25906	0.80317	-0.260249	1.06342
13.78	3.26717	0.804143	-0.260554	1.0647
13.79	3.2785	0.805074	-0.260889	1.06596
13.8	3.28266	0.80608	-0.261195	1.06727
13.81	3.28465	0.807078	-0.261486	1.06856
13.82	3.28803	0.808048	-0.261846	1.06989
13.83	3.28948	0.809074	-0.262275	1.07135
13.84	3.29318	0.809987	-0.262641	1.07263
13.85	3.30425	0.810871	-0.262945	1.07382
13.86	3.31252	0.812048	-0.26328	1.07533
13.87	3.31487	0.813084	-0.263602	1.07669
13.88	3.32159	0.813872	-0.263943	1.07782
13.89	3.3266	0.814933	-0.264325	1.07926
13.9	3.32833	0.816021	-0.264643	1.08066
13.91	3.3401	0.816894	-0.264956	1.08185
13.92	3.353	0.817924	-0.265323	1.08325
13.93	3.35479	0.819059	-0.265685	1.08474
13.94	3.35557	0.820001	-0.266034	1.08603
13.95	3.36419	0.820903	-0.266399	1.0873
13.96	3.37413	0.821871	-0.266778	1.08865
13.97	3.37575	0.822897	-0.267173	1.09007
13.98	3.37204	0.823874	-0.267579	1.09145
13.99	3.3752	0.824826	-0.267971	1.0928
14	3.38811	0.825868	-0.268357	1.09422
14.01	3.4001	0.826952	-0.268733	1.09568
14.02	3.40462	0.828034	-0.269107	1.09714
14.03	3.40748	0.82915	-0.269491	1.09864
14.04	3.41363	0.830161	-0.26987	1.10003
14.05	3.4232	0.831103	-0.270276	1.10138
14.06	3.43448	0.832185	-0.270711	1.1029
14.07	3.43641	0.833205	-0.271107	1.10431
14.08	3.43434	0.83401	-0.271486	1.1055
14.09	3.44383	0.835051	-0.271852	1.1069
14.1	3.45195	0.836309	-0.272169	1.10848
14.11	3.45311	0.837203	-0.272524	1.10973
14.12	3.45907	0.838011	-0.272994	1.111
14.13	3.46645	0.839197	-0.273465	1.11266
14.14	3.46635	0.840337	-0.273855	1.11419
14.15	3.46887	0.841207	-0.27423	1.11544
14.16	3.47819	0.842166	-0.274626	1.11679
14.17	3.48471	0.843236	-0.275019	1.11825
14.18	3.49042	0.844147	-0.275394	1.11954
14.19	3.49486	0.845157	-0.275754	1.12091
14.2	3.5016	0.846259	-0.276106	1.12236
14.21	3.5119	0.84709	-0.276427	1.12352
14.22	3.51802	0.848058	-0.276774	1.12483
14.23	3.52261	0.849211	-0.277175	1.12639
14.24	3.53232	0.850078	-0.277581	1.12766
14.25	3.54034	0.850918	-0.277994	1.12891
14.26	3.54308	0.85195	-0.278395	1.13034
14.27	3.54247	0.852979	-0.27879	1.13177
14.28	3.54517	0.854039	-0.279207	1.13325
14.29	3.55762	0.855053	-0.279613	1.13467
14.3	3.56706	0.855973	-0.280003	1.13598
14.31	3.573	0.856996	-0.28038	1.13738
14.32	3.58093	0.857978	-0.280722	1.1387
14.33	3.58241	0.858892	-0.281081	1.13997
14.34	3.58406	0.859969	-0.281527	1.1415
14.35	3.5938	0.861007	-0.281992	1.143
14.36	3.60383	0.861933	-0.282451	1.14438
14.37	3.60826	0.862998	-0.282929	1.14593
14.38	3.61893	0.864089	-0.283346	1.14743
14.39	3.6318	0.864982	-0.283697	1.14868
14.4	3.63158	0.866019	-0.284078	1.1501
14.41	3.62896	0.867118	-0.284481	1.1516
14.42	3.63345	0.868026	-0.284876	1.1529
14.43	3.64699	0.86904	-0.285322	1.15436
14.44	3.65999	0.870127	-0.28582	1.15595
14.45	3.65993	0.871093	-0.28629	1.15738
14.46	3.66483	0.872274	-0.286716	1.15899
14.47	3.67998	0.873387	-0.287109	1.1605
14.48	3.6862	0.87419	-0.287437	1.16163
14.49	3.68636	0.875071	-0.287756	1.16283
14.5	3.69269	0.876175	-0.288102	1.16428
14.51	3.70193	0.877261	-0.28842	1.16568
14.52	3.70696	0.878151	-0.288756	1.16691
14.53	3.71028	0.87902	-0.289147	1.16817
14.54	3.71888	0.880087	-0.289529	1.16962
14.55	3.72834	0.881244	-0.289952	1.1712
14.56	3.73179	0.882206	-0.29044	1.17265
14.57	3.73509	0.883048	-0.290856	1.1739
14.58	3.74376	0.884148	-0.291227	1.17537
14.59	3.75248	0.885233	-0.291654	1.17689
14.6	3.75326	0.886035	-0.292062	1.1781
14.61	3.75648	0.887141	-0.292455	1.1796
14.62	3.76871	0.888327	-0.292851	1.18118
14.63	3.77238	0.889067	-0.293225	1.18229
14.64	3.7745	0.890002	-0.293621	1.18362
14.65	3.78518	0.891175	-0.294002	1.18518
14.66	3.79023	0.892031	-0.294339	1.18637
14.67	3.79058	0.89297	-0.294714	1.18768
14.68	3.79619	0.894091	-0.2951	1.18919
14.69	3.80384	0.895014	-0.295442	1.19046
14.7	3.81015	0.896027	-0.295798	1.19182
14.71	3.81459	0.897126	-0.29618	1.19331
14.72	3.8189	0.898132	-0.296565	1.1947
14.73	3.82496	0.899151	-0.296946	1.1961
14.74	3.83032	0.900137	-0.29732	1.19746
14.75	3.83098	0.901189	-0.297681	1.19887
14.76	3.83215	0.902333	-0.29806	1.20039
14.77	3.83975	0.903245	-0.298431	1.20168
14.78	3.85126	0.90411	-0.29877	1.20288
14.79	3.85952	0.905163	-0.299114	1.20428
14.8	3.86214	0.906143	-0.299483	1.20563
14.81	3.86824	0.907204	-0.299872	1.20708
14.82	3.88081	0.908331	-0.300241	1.20857
14.83	3.88791	0.909211	-0.300595	1.20981
14.84	3.88819	0.910215	-0.300935	1.21115
14.85	3.89277	0.911427	-0.301252	1.21268
14.86	3.90332	0.912289	-0.301588	1.21388
14.87	3.9124	0.91307	-0.301925	1.21499
14.88	3.91612	0.91418	-0.302219	1.2164
14.89	3.91968	0.915131	-0.302506	1.21764
14.9	3.92634	0.916003	-0.302851	1.21885
14.91	3.93716	0.917217	-0.303235	1.22045
14.92	3.94567	0.918251	-0.303617	1.22187
14.93	3.94791	0.919026	-0.304024	1.22305
14.94	3.95315	0.920094	-0.304452	1.22455
14.95	3.9601	0.921214	-0.304874	1.22609
14.96	3.96915	0.922091	-0.305323	1.22741
14.97	3.98068	0.923044	-0.305784	1.22883
14.98	3.98436	0.924091	-0.306196	1.23029
14.99	3.98626	0.925052	-0.306586	1.23164
15	3.99692	0.926121	-0.30698	1.2331
15.01	4.00539	0.927276	-0.307348	1.23462
15.02	4.00794	0.928149	-0.307716	1.23586
15.03	4.01339	0.929141	-0.308086	1.23723
15.04	4.02091	0.930318	-0.30842	1.23874
15.05	4.02998	0.931149	-0.308772	1.23992
15.06	4.04273	0.932143	-0.309153	1.2413
15.07	4.0505	0.933387	-0.309504	1.24289
15.08	4.05218	0.934272	-0.309831	1.2441
15.09	4.05236	0.935127	-0.310145	1.24527
15.1	4.05378	0.936231	-0.310475	1.24671
15.11	4.0618	0.937172	-0.310878	1.24805
15.12	4.06792	0.938053	-0.311306	1.24936
15.13	4.07056	0.939213	-0.311686	1.2509
15.14	4.07825	0.940263	-0.312047	1.25231
15.15	4.0868	0.941131	-0.312449	1.25358
15.16	4.09413	0.942185	-0.312893	1.25508
15.17	4.09988	0.943304	-0.31336	1.25666
15.18	4.1018	0.944327	-0.313783	1.25811
15.19	4.10547	0.945283	-0.314128	1.25941
15.2	4.11336	0.946229	-0.31449	1.26072
15.21	4.12316	0.947206	-0.314923	1.26213
15.22	4.12997	0.948317	-0.315401	1.26372
15.23	4.13011	0.949343	-0.315849	1.26519
15.24	4.13329	0.95017	-0.316272	1.26644
15.25	4.14622	0.951168	-0.316728	1.2679
15.26	4.15587	0.95226	-0.317164	1.26942
15.27	4.15605	0.953152	-0.31754	1.27069
15.28	4.15971	0.954161	-0.317899	1.27206
15.29	4.16624	0.955308	-0.318279	1.27359
15.3	4.17377	0.956183	-0.318665	1.27485
15.31	4.18713	0.957086	-0.319048	1.27613
15.32	4.19473	0.958225	-0.319484	1.27771
15.33	4.19744	0.959209	-0.319941	1.27915
15.34	4.20607	0.960069	-0.32036	1.28043
15.35	4.21469	0.961147	-0.320795	1.28194
15.36	4.21864	0.962175	-0.321213	1.28339
15.37	4.22282	0.963062	-0.32157	1.28463
15.38	4.23155	0.964049	-0.321906	1.28595
15.39	4.24483	0.965235	-0.3223	1.28754
15.4	4.25619	0.966353	-0.322769	1.28912
15.41	4.25701	0.967195	-0.323201	1.2904
15.42	4.25503	0.968215	-0.323562	1.29178
15.43	4.26115	0.969292	-0.323917	1.29321
15.44	4.2741	0.970144	-0.324256	1.2944
15.45	4.2886	0.971189	-0.324569	1.29576
15.46	4.29702	0.972342	-0.324936	1.29728
15.47	4.29842	0.973267	-0.325348	1.29861
15.48	4.29677	0.974258	-0.325746	1.3
15.49	4.29935	0.975251	-0.326137	1.30139
15.5	4.31381	0.97623	-0.326552	1.30278
15.51	4.3276	0.977456	-0.327008	1.30446
15.52	4.32934	0.978495	-0.327408	1.3059
15.53	4.33045	0.979284	-0.327764	1.30705
15.54	4.33787	0.980191	-0.328191	1.30838
15.55	4.34553	0.981257	-0.328611	1.30987
15.56	4.3514	0.982306	-0.328968	1.31127
15.57	4.35496	0.983193	-0.329319	1.31251
15.58	4.35836	0.984086	-0.329681	1.31377
15.59	4.36782	0.985177	-0.330087	1.31526
15.6	4.37697	0.98625	-0.330528	1.31678
15.61	4.38246	0.987162	-0.330922	1.31808
15.62	4.38685	0.988174	-0.331298	1.31947
15.63	4.39143	0.989231	-0.331691	1.32092
15.64	4.39781	0.990115	-0.332058	1.32217
15.65	4.40372	0.991066	-0.332428	1.32349
15.66	4.40706	0.992091	-0.332795	1.32489
15.67	4.41091	0.992997	-0.333168	1.32616
15.68	4.41688	0.99398	-0.333588	1.32757
15.69	4.42379	0.995178	-0.333986	1.32916
15.7	4.43394	0.996228	-0.334317	1.33054
15.71	4.44227	0.997058	-0.334663	1.33172
15.72	4.44578	0.998077	-0.335089	1.33317
15.73	4.45096	0.999206	-0.335528	1.33473
15.74	4.45174	1.00011	-0.33594	1.33605
15.75	4.44993	1.00117	-0.336347	1.33752
15.76	4.45949	1.00233	-0.336764	1.33909
15.77	4.47061	1.00318	-0.337204	1.34039
15.78	4.47509	1.00417	-0.337669	1.34184
15.79	4.48395	1.0053	-0.338097	1.3434
15.8	4.49691	1.00611	-0.338477	1.34459
15.81	4.50603	1.00706	-0.338873	1.34593
15.82	4.51027	1.00826	-0.33925	1.34751
15.83	4.50995	1.00915	-0.339603	1.34875
15.84	4.5155	1.01002	-0.339985	1.35
15.85	4.52949	1.01122	-0.340388	1.3516
15.86	4.53509	1.01224	-0.340749	1.35299
15.87	4.53459	1.01315	-0.341085	1.35423
15.88	4.5405	1.01428	-0.341454	1.35574
15.89	4.54724	1.01525	-0.341863	1.35711
15.9	4.55109	1.01607	-0.342306	1.35838
15.91	4.56192	1.01712	-0.342711	1.35983
15.92	4.56777	1.01821	-0.34308	1.36129
15.93	4.56585	1.01913	-0.34348	1.36261
15.94	4.57737	1.02003	-0.34385	1.36388
15.95	4.58928	1.02108	-0.344207	1.36528
15.96	4.59423	1.02205	-0.344607	1.36666
15.97	4.60465	1.023	-0.344986	1.36799
15.98	4.60904	1.02407	-0.345359	1.36943
15.99	4.60672	1.02508	-0.345759	1.37084
16	4.61139	1.02602	-0.34614	1.37216
16.01	4.6229	1.02705	-0.346512	1.37357
16.02	4.63194	1.02821	-0.346925	1.37513
16.03	4.63293	1.02914	-0.347312	1.37645
16.04	4.63775	1.02997	-0.34764	1.37761
16.05	4.65272	1.03105	-0.348046	1.37909
16.06	4.66243	1.03214	-0.348527	1.38067
16.07	4.66036	1.03321	-0.348994	1.38221
16.08	4.66073	1.0342	-0.349418	1.38362
16.09	4.6725	1.0351	-0.349802	1.3849
16.1	4.68265	1.03609	-0.350185	1.38628
16.11	4.68223	1.03713	-0.350573	1.38771
16.12	4.68364	1.03814	-0.350981	1.38912
16.13	4.6964	1.03933	-0.351433	1.39076
16.14	4.70695	1.04044	-0.351863	1.39231
16.15	4.70972	1.04135	-0.352258	1.39361
16.16	4.71675	1.04223	-0.352657	1.39489
16.17	4.72465	1.04331	-0.353056	1.39636
16.18	4.72623	1.04448	-0.353426	1.39791
16.19	4.73262	1.04533	-0.353741	1.39907
16.2	4.74548	1.04615	-0.354037	1.40018
16.21	4.75139	1.04721	-0.354335	1.40155
16.22	4.75535	1.04824	-0.354672	1.40291
16.23	4.76595	1.04923	-0.355036	1.40427
16.24	4.77048	1.05022	-0.355345	1.40556
16.25	4.77016	1.05117	-0.355642	1.40681
16.26	4.77609	1.05215	-0.355999	1.40815
16.27	4.78309	1.05319	-0.356383	1.40957
16.28	4.78944	1.05419	-0.356788	1.41098
16.29	4.7995	1.05525	-0.357253	1.4125
16.3	4.8065	1.05622	-0.357679	1.4139
16.31	4.81207	1.05722	-0.358002	1.41522
16.32	4.81881	1.05838	-0.358379	1.41676
16.33	4.82234	1.05929	-0.35882	1.41811
16.34	4.82994	1.06021	-0.359181	1.41939
16.35	4.84144	1.06123	-0.359525	1.42075
16.36	4.84696	1.0621	-0.359939	1.42204
16.37	4.85016	1.06312	-0.36035	1.42347
16.38	4.85836	1.06422	-0.360694	1.42492
16.39	4.86615	1.06517	-0.361007	1.42618
16.4	4.87287	1.06619	-0.361363	1.42755
16.41	4.88233	1.06731	-0.361763	1.42908
16.42	4.88714	1.06829	-0.362157	1.43045
16.43	4.89213	1.06919	-0.362559	1.43175
16.44	4.90643	1.07025	-0.362949	1.4332
16.45	4.91339	1.07124	-0.363297	1.43454
16.46	4.91069	1.07219	-0.363649	1.43584
16.47	4.9216	1.07336	-0.364045	1.4374
16.48	4.9336	1.07441	-0.364489	1.4389
16.49	4.93436	1.07523	-0.364945	1.44017
16.5	4.94037	1.0762	-0.365371	1.44157
16.51	4.95158	1.07735	-0.36576	1.44311
16.52	4.95638	1.07841	-0.366124	1.44454
16.53	4.9556	1.07936	-0.366476	1.44584
16.54	4.95696	1.08038	-0.366846	1.44723
16.55	4.96581	1.08135	-0.367237	1.44858
16.56	4.97795	1.08229	-0.367639	1.44993
16.57	4.98512	1.08343	-0.368047	1.45148
16.58	4.99358	1.08437	-0.368451	1.45283
16.59	5.00345	1.0852	-0.368873	1.45407
16.6	5.00539	1.08623	-0.369279	1.4555
16.61	5.00542	1.08724	-0.369658	1.4569
16.62	5.01308	1.08819	-0.370029	1.45822
16.63	5.02254	1.08921	-0.370348	1.45956
16.64	5.02684	1.09018	-0.370691	1.46087
16.65	5.02996	1.09116	-0.371086	1.46225
16.66	5.03753	1.09216	-0.371437	1.4636
16.67	5.04189	1.09301	-0.371794	1.4648
16.68	5.04134	1.09402	-0.372151	1.46617
16.69	5.0488	1.09516	-0.372471	1.46763
16.7	5.05856	1.09606	-0.372824	1.46888
16.71	5.05942	1.0971	-0.373202	1.4703
16.72	5.05901	1.09821	-0.373592	1.4718
16.73	5.06513	1.09913	-0.373989	1.47312
16.74	5.07751	1.10025	-0.374341	1.47459
16.75	5.0872	1.10141	-0.374637	1.47604
16.76	5.09169	1.10229	-0.374925	1.47721
16.77	5.09839	1.10331	-0.375195	1.47851
16.78	5.10675	1.10447	-0.375422	1.47989
16.79	5.10572	1.1054	-0.375675	1.48108
16.8	5.10487	1.10633	-0.375995	1.48233
16.81	5.11268	1.10736	-0.376319	1.48368
16.82	5.11566	1.10833	-0.376613	1.48494
16.83	5.12	1.10937	-0.376929	1.4863
16.84	5.12895	1.11036	-0.377302	1.48766
16.85	5.13159	1.11134	-0.377649	1.48899
16.86	5.13561	1.11242	-0.377968	1.49039
16.87	5.14364	1.1134	-0.378333	1.49173
16.88	5.14838	1.11436	-0.378695	1.49305
16.89	5.15407	1.11547	-0.37901	1.49448
16.9	5.16305	1.11642	-0.379318	1.49574
16.91	5.16837	1.11718	-0.37962	1.4968
16.92	5.17524	1.11826	-0.379924	1.49819
16.93	5.18615	1.11935	-0.380261	1.49961
16.94	5.18945	1.12012	-0.380591	1.50071
16.95	5.18759	1.12115	-0.380907	1.50205
16.96	5.19508	1.12237	-0.381261	1.50363
16.97	5.20817	1.12325	-0.381603	1.50485
16.98	5.21576	1.12415	-0.381874	1.50602
16.99	5.21757	1.12526	-0.382136	1.5074
17	5.21644	1.12626	-0.382449	1.5087
17.01	5.221	1.12709	-0.382772	1.50986
17.02	5.23037	1.12806	-0.383076	1.51114
17.03	5.23695	1.12915	-0.383446	1.5126
17.04	5.24293	1.1302	-0.383852	1.51405
17.05	5.24969	1.13121	-0.384175	1.51538
17.06	5.25597	1.13211	-0.38447	1.51658
17.07	5.25938	1.13315	-0.384796	1.51795
17.08	5.26227	1.13423	-0.385101	1.51933
17.09	5.27207	1.13505	-0.385399	1.52045
17.1	5.27963	1.13597	-0.385731	1.5217
17.11	5.28107	1.13717	-0.386075	1.52324
17.12	5.28341	1.13823	-0.386385	1.52462
17.13	5.28633	1.13918	-0.386698	1.52588
17.14	5.28763	1.14015	-0.387016	1.52716
17.15	5.29149	1.14117	-0.387249	1.52842
17.16	5.30046	1.14231	-0.387468	1.52978
17.17	5.30874	1.14333	-0.387722	1.53105
17.18	5.31135	1.14425	-0.387926	1.53217
17.19	5.3102	1.14537	-0.388135	1.5335
17.2	5.31532	1.14646	-0.388396	1.53485
17.21	5.32419	1.14736	-0.388616	1.53598
17.22	5.32898	1.14841	-0.388809	1.53722
17.23	5.33471	1.14944	-0.389037	1.53848
17.24	5.33947	1.15026	-0.389254	1.53952
17.25	5.34058	1.15131	-0.38945	1.54076
17.26	5.34413	1.15243	-0.389656	1.54209
17.27	5.34857	1.15329	-0.389858	1.54315
17.28	5.35718	1.15428	-0.390077	1.54435
17.29	5.3635	1.15536	-0.390314	1.54568
17.3	5.35618	1.15635	-0.390568	1.54692
17.31	5.35579	1.15737	-0.390803	1.54817
17.32	5.36949	1.15825	-0.391013	1.54927
17.33	5.37729	1.15913	-0.391263	1.55039
17.34	5.38095	1.1602	-0.391512	1.55172
17.35	5.38744	1.1612	-0.391715	1.55291
17.36	5.38837	1.16204	-0.391964	1.554
17.37	5.38877	1.163	-0.392275	1.55528
17.38	5.39625	1.16402	-0.392582	1.5566
17.39	5.40117	1.16501	-0.392887	1.55789
17.4	5.40273	1.16612	-0.393237	1.55935
17.41	5.40789	1.16716	-0.393596	1.56075
17.42	5.41225	1.16808	-0.39392	1.562
17.43	5.41497	1.16909	-0.394199	1.56329
17.44	5.42459	1.17021	-0.394456	1.56467
17.45	5.43319	1.17123	-0.394747	1.56598
17.46	5.43008	1.17213	-0.395053	1.56718
17.47	5.42977	1.17317	-0.395306	1.56847
17.48	5.44012	1.17428	-0.395568	1.56985
17.49	5.44504	1.17531	-0.395896	1.57121
17.5	5.4477	1.1762	-0.396208	1.57241
17.51	5.45668	1.17712	-0.396503	1.57362
17.52	5.45864	1.17824	-0.396832	1.57508
17.53	5.45458	1.17925	-0.397118	1.57637
17.54	5.46226	1.18016	-0.397347	1.57751
17.55	5.47533	1.18141	-0.397619	1.57903
17.56	5.47755	1.18253	-0.397901	1.58044
17.57	5.48123	1.18331	-0.398144	1.58145
17.58	5.49266	1.1843	-0.398404	1.58271
17.59	5.4984	1.18554	-0.398716	1.58426
17.6	5.49463	1.18656	-0.399057	1.58562
17.61	5.49084	1.18735	-0.39934	1.58669
17.62	5.49928	1.18832	-0.399594	1.58791
17.63	5.51433	1.18946	-0.399908	1.58937
17.64	5.52327	1.19051	-0.400202	1.59071
17.65	5.52681	1.19137	-0.400431	1.5918
17.66	5.52825	1.1922	-0.400685	1.59288
17.67	5.52948	1.19324	-0.400994	1.59424
17.68	5.53516	1.19434	-0.401298	1.59563
17.69	5.54024	1.19528	-0.40158	1.59686
17.7	5.54008	1.19623	-0.401863	1.59809
17.71	5.54168	1.19727	-0.402152	1.59942
17.72	5.5457	1.19824	-0.402414	1.60066
17.73	5.54994	1.19918	-0.402645	1.60183
17.74	5.55846	1.20015	-0.40291	1.60306
17.75	5.56719	1.20122	-0.403215	1.60444
17.76	5.57003	1.20226	-0.403504	1.60576
17.77	5.57152	1.20311	-0.40378	1.60689
17.78	5.57994	1.20409	-0.404064	1.60815
17.79	5.58932	1.20519	-0.404336	1.60953
17.8	5.59251	1.20608	-0.404556	1.61063
17.81	5.59676	1.20704	-0.404747	1.61178
17.82	5.60272	1.20817	-0.404983	1.61316
17.83	5.60383	1.20911	-0.405245	1.61436
17.84	5.60697	1.21016	-0.405498	1.61565
17.85	5.61349	1.21136	-0.40575	1.61711
17.86	5.61417	1.21221	-0.406007	1.61822
17.87	5.61262	1.2132	-0.406247	1.61944
17.88	5.61418	1.21448	-0.406473	1.62095
17.89	5.61494	1.21538	-0.406712	1.62209
17.9	5.61672	1.2163	-0.406946	1.62324
17.91	5.62317	1.21744	-0.407136	1.62458
17.92	5.62853	1.21833	-0.40732	1.62565
17.93	5.63037	1.21922	-0.40754	1.62676
17.94	5.63304	1.22037	-0.407764	1.62814
17.95	5.63603	1.22139	-0.407993	1.62938
17.96	5.6387	1.22234	-0.408257	1.6306
17.97	5.64462	1.22348	-0.408512	1.63199
17.98	5.64949	1.22447	-0.408722	1.63319
17.99	5.64841	1.22535	-0.408932	1.63428
18	5.65139	1.22654	-0.409159	1.6357
18.01	5.65981	1.22753	-0.409395	1.63693
18.02	5.66471	1.22826	-0.409646	1.6379
18.03	5.66731	1.22937	-0.409887	1.63926
18.04	5.67202	1.23049	-0.410142	1.64064
18.05	5.67901	1.23117	-0.410424	1.64159
18.06	5.67951	1.2321	-0.410667	1.64277
18.07	5.67943	1.2334	-0.41089	1.64429
18.08	5.68483	1.23429	-0.411142	1.64544
18.09	5.69075	1.2351	-0.411402	1.6465
18.1	5.69413	1.23625	-0.411667	1.64792
18.11	5.69496	1.2374	-0.411978	1.64938
18.12	5.69971	1.23831	-0.412289	1.6506
18.13	5.70776	1.23914	-0.412532	1.65168
18.14	5.71623	1.2402	-0.412767	1.65297
18.15	5.72022	1.24132	-0.41305	1.65437
18.16	5.71621	1.24227	-0.413319	1.65559
18.17	5.71546	1.24324	-0.413571	1.65681
18.18	5.72274	1.24429	-0.413848	1.65813
18.19	5.73372	1.24526	-0.414128	1.65939
18.2	5.74239	1.2462	-0.414409	1.66061
18.21	5.74712	1.24715	-0.414682	1.66183
18.22	5.74865	1.24823	-0.414939	1.66317
18.23	5.75292	1.24937	-0.41523	1.6646
18.24	5.76282	1.25034	-0.415547	1.66588
18.25	5.76935	1.25136	-0.415816	1.66718
18.26	5.77224	1.25241	-0.416041	1.66845
18.27	5.77752	1.25333	-0.416297	1.66962
18.28	5.78491	1.25438	-0.416553	1.67093
18.29	5.79417	1.2555	-0.416783	1.67228
18.3	5.79676	1.25637	-0.417008	1.67338
18.31	5.79407	1.25735	-0.41723	1.67458
18.32	5.79608	1.25852	-0.417459	1.67598
18.33	5.80455	1.25941	-0.417701	1.67711
18.34	5.81513	1.2603	-0.417936	1.67824
18.35	5.82212	1.26143	-0.418123	1.67956
18.36	5.82319	1.26226	-0.418301	1.68056
18.37	5.81984	1.26306	-0.418529	1.68159
18.38	5.81974	1.26435	-0.418774	1.68312
18.39	5.82706	1.26545	-0.418992	1.68445
18.4	5.83445	1.26632	-0.419218	1.68553
18.41	5.83966	1.26738	-0.41951	1.68689
18.42	5.84385	1.26833	-0.419813	1.68815
18.43	5.84695	1.26924	-0.420053	1.68929
18.44	5.85025	1.27034	-0.420286	1.69063
18.45	5.85483	1.27131	-0.420577	1.69189
18.46	5.86004	1.2722	-0.420891	1.69309
18.47	5.86468	1.27332	-0.421142	1.69446
18.48	5.86657	1.27439	-0.421361	1.69576
18.49	5.86758	1.2753	-0.421623	1.69692
18.5	5.87183	1.27636	-0.421869	1.69823
18.51	5.87833	1.27738	-0.422076	1.69945
18.52	5.88169	1.27827	-0.422294	1.70056
18.53	5.88334	1.27937	-0.422514	1.70188
18.54	5.88872	1.28042	-0.422704	1.70313
18.55	5.89966	1.28125	-0.422898	1.70415
18.56	5.90808	1.28231	-0.423113	1.70542
18.57	5.90679	1.28349	-0.423317	1.7068
18.58	5.90549	1.28439	-0.423491	1.70788
18.59	5.90843	1.28531	-0.423677	1.70898
18.6	5.91163	1.2864	-0.423909	1.7103
18.61	5.91463	1.28738	-0.424145	1.71153
18.62	5.91654	1.28837	-0.424371	1.71274
18.63	5.92106	1.28935	-0.424585	1.71394
18.64	5.9284	1.29009	-0.424787	1.71488
18.65	5.93177	1.29108	-0.425023	1.7161
18.66	5.93278	1.29237	-0.425271	1.71764
18.67	5.9374	1.29332	-0.425501	1.71882
18.68	5.94163	1.2941	-0.425768	1.71987
18.69	5.93989	1.29517	-0.42605	1.72122
18.7	5.94402	1.29619	-0.4263	1.72249
18.71	5.95499	1.29714	-0.426574	1.72372
18.72	5.95804	1.29824	-0.426909	1.72515
18.73	5.96218	1.29925	-0.42724	1.72649
18.74	5.97208	1.30007	-0.427518	1.72759
18.75	5.97391	1.30111	-0.427809	1.72892
18.76	5.97441	1.30223	-0.428163	1.73039
18.77	5.98038	1.30312	-0.4285	1.73162
18.78	5.9865	1.30428	-0.428788	1.73306
18.79	5.99503	1.30543	-0.429092	1.73453
18.8	6.0032	1.30619	-0.429423	1.73561
18.81	6.0045	1.30718	-0.429743	1.73693
18.82	6.00665	1.30842	-0.430062	1.73848
18.83	6.01512	1.30934	-0.430411	1.73975
18.84	6.02153	1.31027	-0.430728	1.741
18.85	6.02087	1.3114	-0.430995	1.7424
18.86	6.02271	1.31242	-0.431289	1.74371
18.87	6.03102	1.31336	-0.431588	1.74495
18.88	6.03908	1.3143	-0.431875	1.74617
18.89	6.044	1.31533	-0.432193	1.74752
18.9	6.04496	1.31655	-0.432509	1.74906
18.91	6.04571	1.31763	-0.432793	1.75042
18.92	6.05159	1.31852	-0.433099	1.75162
18.93	6.05884	1.31952	-0.433401	1.75292
18.94	6.0642	1.3205	-0.433695	1.7542
18.95	6.06855	1.3215	-0.434109	1.75561
18.96	6.06951	1.32258	-0.434531	1.75711
18.97	6.06903	1.32347	-0.43478	1.75825
18.98	6.07063	1.32436	-0.434994	1.75936
18.99	6.0775	1.32532	-0.43526	1.76058
19	6.08963	1.3264	-0.43553	1.76193
19.01	6.09811	1.32754	-0.435852	1.76339
19.02	6.09959	1.32845	-0.436169	1.76462
19.03	6.10645	1.32932	-0.4364	1.76572
19.04	6.11984	1.33026	-0.436637	1.7669
19.05	6.1245	1.33117	-0.436917	1.76809
19.06	6.11994	1.33219	-0.437163	1.76935
19.07	6.12362	1.3333	-0.437378	1.77068
19.08	6.13609	1.33427	-0.437618	1.77189
19.09	6.14562	1.3352	-0.437872	1.77307
19.1	6.15302	1.33622	-0.43811	1.77433
19.11	6.15993	1.33716	-0.438351	1.77551
19.12	6.16232	1.33808	-0.43861	1.77669
19.13	6.16146	1.3391	-0.438896	1.778
19.14	6.16443	1.34012	-0.439221	1.77934
19.15	6.16854	1.34112	-0.439532	1.78065
19.16	6.17054	1.34218	-0.439795	1.78198
19.17	6.17505	1.34326	-0.440042	1.78331
19.18	6.18419	1.34425	-0.440294	1.78455
19.19	6.19434	1.34517	-0.440533	1.78571
19.2	6.19713	1.34618	-0.440771	1.78696
19.21	6.19697	1.34732	-0.441048	1.78837
19.22	6.20214	1.34834	-0.441338	1.78968
19.23	6.20588	1.3493	-0.441605	1.7909
19.24	6.20244	1.35044	-0.441859	1.7923
19.25	6.20335	1.35152	-0.442115	1.79363
19.26	6.2169	1.35245	-0.442347	1.7948
19.27	6.22559	1.35353	-0.442543	1.79607
19.28	6.22313	1.35459	-0.442729	1.79732
19.29	6.22363	1.35554	-0.442916	1.79845
19.3	6.22739	1.35655	-0.443095	1.79964
19.31	6.23063	1.35764	-0.443286	1.80093
19.32	6.2339	1.35864	-0.443469	1.80211
19.33	6.24016	1.3596	-0.443619	1.80322
19.34	6.24524	1.36055	-0.443786	1.80434
19.35	6.24495	1.36141	-0.443993	1.8054
19.36	6.2497	1.36243	-0.444204	1.80663
19.37	6.25336	1.36354	-0.444394	1.80793
19.38	6.25363	1.36444	-0.444598	1.80904
19.39	6.25964	1.36535	-0.444838	1.81019
19.4	6.26441	1.36634	-0.445041	1.81138
19.41	6.26495	1.3672	-0.445222	1.81242
19.42	6.27089	1.3682	-0.445448	1.81365
19.43	6.27712	1.36939	-0.445692	1.81508
19.44	6.27693	1.37022	-0.445929	1.81615
19.45	6.2845	1.37099	-0.446184	1.81717
19.46	6.29355	1.37206	-0.446439	1.8185
19.47	6.29069	1.37315	-0.446683	1.81983
19.48	6.29245	1.37414	-0.446949	1.82109
19.49	6.30202	1.37515	-0.447207	1.82235
19.5	6.30834	1.37616	-0.447437	1.8236
19.51	6.31525	1.37713	-0.447694	1.82483
19.52	6.31826	1.37812	-0.447963	1.82609
19.53	6.31547	1.37914	-0.448203	1.82734
19.54	6.32022	1.38016	-0.448448	1.82861
19.55	6.32328	1.38118	-0.448709	1.82989
19.56	6.3193	1.3823	-0.448942	1.83125
19.57	6.32451	1.38335	-0.449139	1.83249
19.58	6.33639	1.38435	-0.449335	1.83368
19.59	6.3354	1.38535	-0.449566	1.83492
19.6	6.33117	1.38636	-0.44979	1.83615
19.61	6.33669	1.38747	-0.449982	1.83745
19.62	6.33796	1.38844	-0.450175	1.83862
19.63	6.3347	1.3893	-0.450368	1.83967
19.64	6.34004	1.39045	-0.450536	1.84099
19.65	6.35118	1.3916	-0.450724	1.84232
19.66	6.35363	1.39247	-0.450941	1.84341
19.67	6.35067	1.39352	-0.451125	1.84465
19.68	6.35539	1.39466	-0.451273	1.84593
19.69	6.36094	1.39554	-0.451407	1.84695
19.7	6.35935	1.39659	-0.451552	1.84814
19.71	6.36203	1.39774	-0.451703	1.84944
19.72	6.36672	1.39849	-0.451847	1.85034
19.73	6.36723	1.39933	-0.452008	1.85134
19.74	6.37043	1.40059	-0.452181	1.85278
19.75	6.37773	1.40152	-0.452311	1.85383
19.76	6.385	1.40216	-0.452415	1.85458
19.77	6.38542	1.40326	-0.452538	1.8558
19.78	6.38105	1.40441	-0.452663	1.85707
19.79	6.38205	1.4052	-0.452779	1.85798
19.8	6.38603	1.40609	-0.452899	1.85899
19.81	6.38558	1.40724	-0.453038	1.86028
19.82	6.38432	1.40832	-0.453195	1.86151
19.83	6.38655	1.40917	-0.453332	1.8625
19.84	6.39022	1.41003	-0.453446	1.86348
19.85	6.39029	1.41102	-0.453583	1.86461
19.86	6.39074	1.41219	-0.453737	1.86593
19.87	6.39651	1.4133	-0.453868	1.86716
19.88	6.40168	1.41412	-0.453993	1.86811
19.89	6.40385	1.41509	-0.454143	1.86923
19.9	6.40257	1.41625	-0.454298	1.87055
19.91	6.40217	1.41714	-0.454437	1.87157
19.92	6.40833	1.41805	-0.454566	1.87262
19.93	6.41479	1.41917	-0.454714	1.87388
19.94	6.41651	1.42016	-0.454866	1.87502
19.95	6.41983	1.42111	-0.455003	1.87611
19.96	6.42094	1.42216	-0.455137	1.8773
19.97	6.41735	1.42328	-0.455288	1.87856
19.98	6.42008	1.42446	-0.455457	1.87992
[truncated: 11,778 more rows]

## Sheet: M-2-100-3
Time [s]	Load [kN]	LVDT 1 [mm]	LVDT 2 [mm]	Displacement [mm]
0	0	0	0	0
0.01	0	0	0	0
0.02	-3.7e-05	3e-06	-1e-06	4e-06
0.03	-0.000782	9.9e-05	-1e-06	0.0001
0.04	-0.003784	0.000437	-1e-06	0.000438
0.05	-0.008922	0.000585	-1.2e-05	0.000597
0.06	-0.012952	0.000499	-2.1e-05	0.00052
0.07	-0.011611	0.00057	-8e-06	0.000578
0.08	-0.010185	0.000638	-5e-06	0.000643
0.09	-0.011305	0.000488	0	0.000488
0.1	-0.009606	0.000372	5e-06	0.000367
0.11	-0.009752	0.000558	-1.4e-05	0.000572
0.12	-0.009322	0.000737	-2.1e-05	0.000758
0.13	-0.005976	0.000599	-2.1e-05	0.00062
0.14	-0.005689	0.000512	-3.4e-05	0.000546
0.15	-0.004141	0.000625	-1.7e-05	0.000642
0.16	-0.001648	0.000291	1.1e-05	0.00028
0.17	-0.005328	-6.2e-05	3e-06	-6.5e-05
0.18	-0.00973	0.000186	-1.1e-05	0.000197
0.19	-0.010999	4.1e-05	-9e-06	5e-05
0.2	-0.010653	-0.000319	-7e-06	-0.000312
0.21	-0.008884	0.00011	2e-06	0.000108
0.22	-0.004779	0.000255	7e-06	0.000248
0.23	-0.003322	-0.000212	-3e-06	-0.000209
0.24	-0.00964	-3e-06	-1e-05	7e-06
0.25	-0.012864	0.000331	-5e-06	0.000336
0.26	-0.006919	7.7e-05	1e-06	7.6e-05
0.27	-0.004251	0.00022	-1.3e-05	0.000233
0.28	-0.007349	0.0004	-2e-05	0.00042
0.29	-0.007245	-6.4e-05	-1.4e-05	-5e-05
0.3	-0.012129	-0.000129	-1.2e-05	-0.000117
0.31	-0.019365	0.000316	-6e-06	0.000322
0.32	-0.012458	0.000327	-3e-06	0.00033
0.33	-0.002771	7.8e-05	-2e-05	9.8e-05
0.34	-0.004332	0.000143	-3.7e-05	0.00018
0.35	-0.010708	0.000129	-1.7e-05	0.000146
0.36	-0.015216	2.9e-05	3e-06	2.6e-05
0.37	-0.016048	0.000202	-1.2e-05	0.000214
0.38	-0.013126	0.00018	-1.5e-05	0.000195
0.39	-0.008657	6.1e-05	-1.1e-05	7.2e-05
0.4	-0.008776	3e-05	-1.2e-05	4.2e-05
0.41	-0.015575	-0.000113	-7e-06	-0.000106
0.42	-0.019564	-0.000126	-2.4e-05	-0.000102
0.43	-0.014851	-7.9e-05	-3.3e-05	-4.6e-05
0.44	-0.00942	-0.000145	-4e-06	-0.000141
0.45	-0.010974	3.6e-05	6e-06	3e-05
0.46	-0.012363	0.000325	-2.9e-05	0.000354
0.47	-0.009327	0.000298	-4.4e-05	0.000342
0.48	-0.009966	3.2e-05	-1.7e-05	4.9e-05
0.49	-0.012125	-9.5e-05	-7e-06	-8.8e-05
0.5	-0.006694	0.000116	-2.1e-05	0.000137
0.51	0.001799	0.000237	-2e-05	0.000257
0.52	0.003048	1.9e-05	-1.3e-05	3.2e-05
0.53	0.000768	4.6e-05	-1.6e-05	6.2e-05
0.54	-0.001756	0.000283	-1.1e-05	0.000294
0.55	-0.005423	9e-05	1e-06	8.9e-05
0.56	-0.0077	3.1e-05	-1.2e-05	4.3e-05
0.57	-0.00839	0.000311	-2.7e-05	0.000338
0.58	-0.011877	0.000142	-1.9e-05	0.000161
0.59	-0.014327	-0.000105	-1.4e-05	-9.1e-05
0.6	-0.010036	0.000164	-2.2e-05	0.000186
0.61	-0.004926	0.000163	-2.5e-05	0.000188
0.62	-0.001547	-0.000128	-2.4e-05	-0.000104
0.63	-0.002296	-4.8e-05	-1.2e-05	-3.6e-05
0.64	-0.009745	9.3e-05	1.1e-05	8.2e-05
0.65	-0.017357	9.9e-05	3e-06	9.6e-05
0.66	-0.017446	0.000347	-2.8e-05	0.000375
0.67	-0.008479	0.000329	-2.5e-05	0.000354
0.68	-0.004524	-6.8e-05	-2e-06	-6.6e-05
0.69	-0.009835	-4.5e-05	-1.5e-05	-3e-05
0.7	-0.007998	0.000254	-3e-05	0.000284
0.71	-0.002705	0.00013	-2.5e-05	0.000155
0.72	-0.00642	-8e-05	-2.2e-05	-5.8e-05
0.73	-0.012789	0.000124	-1.9e-05	0.000143
0.74	-0.014163	0.000306	-1.4e-05	0.00032
0.75	-0.010726	0.000143	-1.5e-05	0.000158
0.76	-0.004587	3.8e-05	-2.7e-05	6.5e-05
0.77	-0.003807	0.000141	-4e-05	0.000181
0.78	-0.009714	0.000107	-4.7e-05	0.000154
0.79	-0.010692	0.000133	-3.6e-05	0.000169
0.8	-0.005818	0.000262	-2.6e-05	0.000288
0.81	-0.007462	2.7e-05	-2.2e-05	4.9e-05
0.82	-0.014161	-0.000119	-2.4e-05	-9.5e-05
0.83	-0.016842	7.7e-05	-3.2e-05	0.000109
0.84	-0.013829	5.1e-05	-3.7e-05	8.8e-05
0.85	-0.006259	-5e-05	-4e-05	-1e-05
0.86	-0.006848	9.6e-05	-3e-05	0.000126
0.87	-0.012589	0.000103	-7e-06	0.00011
0.88	-0.011544	6.4e-05	-3e-06	6.7e-05
0.89	-0.009697	0.000103	-1.9e-05	0.000122
0.9	-0.009574	-4.8e-05	-2.4e-05	-2.4e-05
0.91	-0.009757	-8e-05	-1.5e-05	-6.5e-05
0.92	-0.013012	0.000214	-2.1e-05	0.000235
0.93	-0.013763	0.00023	-2.8e-05	0.000258
0.94	-0.013321	8.5e-05	-2.1e-05	0.000106
0.95	-0.015572	0.000184	-1.5e-05	0.000199
0.96	-0.013622	3.7e-05	-1.5e-05	5.2e-05
0.97	-0.009335	-4.6e-05	-1.8e-05	-2.8e-05
0.98	-0.009642	0.000317	-2.1e-05	0.000338
0.99	-0.011275	0.000289	-2.3e-05	0.000312
1	-0.013957	1.2e-05	-3.1e-05	4.3e-05
1.01	-0.020512	0.000171	-3.3e-05	0.000204
1.02	-0.02102	0.000193	-2.7e-05	0.00022
1.03	-0.018143	-0.0002	-4.2e-05	-0.000158
1.04	-0.018268	-0.00017	-4.4e-05	-0.000126
1.05	-0.016723	-1.3e-05	-1.8e-05	5e-06
1.06	-0.014371	-0.000212	-2.5e-05	-0.000187
1.07	-0.01168	-0.000117	-4.9e-05	-6.8e-05
1.08	-0.011852	0.000151	-3e-05	0.000181
1.09	-0.013843	0.000195	-1.3e-05	0.000208
1.1	-0.010934	0.000264	-2.1e-05	0.000285
1.11	-0.009805	0.000273	-3e-05	0.000303
1.12	-0.012001	3e-05	-4.1e-05	7.1e-05
1.13	-0.011311	1e-06	-3e-05	3.1e-05
1.14	-0.009878	0.000157	-1.3e-05	0.00017
1.15	-0.012922	-9.7e-05	-2.5e-05	-7.2e-05
1.16	-0.011964	-0.000181	-3.3e-05	-0.000148
1.17	-0.001519	0.000136	-2.4e-05	0.00016
1.18	-0.00241	9.7e-05	-2.5e-05	0.000122
1.19	-0.011358	-0.000112	-3.4e-05	-7.8e-05
1.2	-0.005711	-9e-06	-2.6e-05	1.7e-05
1.21	-0.003321	-5e-06	-1.5e-05	1e-05
1.22	-0.013484	-0.000202	-2.4e-05	-0.000178
1.23	-0.015009	-3e-05	-4.6e-05	1.6e-05
1.24	-0.009021	0.000134	-4.9e-05	0.000183
1.25	-0.009157	-8.2e-05	-2.5e-05	-5.7e-05
1.26	-0.011829	7e-06	-1.3e-05	2e-05
1.27	-0.01096	2.8e-05	-1.6e-05	4.4e-05
1.28	-0.008801	-0.000257	-2.7e-05	-0.00023
1.29	-0.005546	-2.1e-05	-3.7e-05	1.6e-05
1.3	-0.001814	0.000243	-5e-05	0.000293
1.31	-0.004396	6.9e-05	-4.9e-05	0.000118
1.32	-0.009155	0.000141	-3.1e-05	0.000172
1.33	-0.00825	0.000179	-2.3e-05	0.000202
1.34	-0.003187	-0.000286	-2.3e-05	-0.000263
1.35	-0.002138	-0.00021	-2.7e-05	-0.000183
1.36	-0.007071	0.000308	-3.3e-05	0.000341
1.37	-0.006469	-5.3e-05	-4e-05	-1.3e-05
1.38	-0.004398	-0.000358	-5.5e-05	-0.000303
1.39	-0.007401	0.000116	-5e-05	0.000166
1.4	-0.007878	5.3e-05	-3.3e-05	8.6e-05
1.41	-0.010044	-0.000386	-3.6e-05	-0.00035
1.42	-0.014641	-0.000112	-4.8e-05	-6.4e-05
1.43	-0.012355	7.5e-05	-4.6e-05	0.000121
1.44	-0.008919	-0.000233	-4.4e-05	-0.000189
1.45	-0.010736	-8.4e-05	-5.1e-05	-3.3e-05
1.46	-0.009803	5.5e-05	-4.1e-05	9.6e-05
1.47	-0.004867	-0.000152	-2.8e-05	-0.000124
1.48	-0.00104	-6.5e-05	-3.8e-05	-2.7e-05
1.49	-0.00278	-1.1e-05	-4.5e-05	3.4e-05
1.5	-0.005553	-0.000232	-3.4e-05	-0.000198
1.51	-0.005163	-7.4e-05	-3.7e-05	-3.7e-05
1.52	-0.004347	0.000397	-5.6e-05	0.000453
1.53	-0.003812	0.00014	-5.9e-05	0.000199
1.54	-0.003115	-0.000107	-5.1e-05	-5.6e-05
1.55	-0.003026	0.000215	-5.8e-05	0.000273
1.56	-0.00359	-1.6e-05	-5.5e-05	3.9e-05
1.57	-0.004537	-0.00019	-4.9e-05	-0.000141
1.58	-0.003386	0.000117	-6.2e-05	0.000179
1.59	-0.003367	-6.1e-05	-5.1e-05	-1e-05
1.6	-0.008213	-0.000195	-2.9e-05	-0.000166
1.61	-0.009223	0.000222	-3.9e-05	0.000261
1.62	-0.006023	0.000186	-3e-05	0.000216
1.63	-0.003607	-0.000196	-2.4e-05	-0.000172
1.64	-0.000956	-7.5e-05	-5.5e-05	-2e-05
1.65	-0.001373	-4.8e-05	-5.4e-05	6e-06
1.66	-0.003109	-0.000153	-2.8e-05	-0.000125
1.67	0.002959	0.000109	-4.2e-05	0.000151
1.68	0.005878	-2.6e-05	-6e-05	3.4e-05
1.69	0.000215	-0.000375	-6.3e-05	-0.000312
1.7	-0.001408	-0.000159	-6.5e-05	-9.4e-05
1.71	0.001051	9.5e-05	-5.3e-05	0.000148
1.72	0.000418	-5.7e-05	-4.3e-05	-1.4e-05
1.73	-0.00284	-6e-05	-5.1e-05	-9e-06
1.74	-0.00724	1.6e-05	-5.1e-05	6.7e-05
1.75	-0.008582	-0.000275	-2.9e-05	-0.000246
1.76	-0.006141	-0.000149	-3.4e-05	-0.000115
1.77	-0.00441	0.000314	-5.1e-05	0.000365
1.78	-0.005177	2.4e-05	-4.2e-05	6.6e-05
1.79	-0.004458	-0.000285	-4.7e-05	-0.000238
1.8	-0.004616	3.2e-05	-6.7e-05	9.9e-05
1.81	-0.008403	0.000105	-5.3e-05	0.000158
1.82	-0.010408	-0.000222	-3.4e-05	-0.000188
1.83	-0.013094	-0.000188	-5.1e-05	-0.000137
1.84	-0.014702	-5.9e-05	-5.1e-05	-8e-06
1.85	-0.013887	-0.000253	-3.7e-05	-0.000216
1.86	-0.015896	-0.000251	-3.5e-05	-0.000216
1.87	-0.013625	-3.3e-05	-4.3e-05	1e-05
1.88	-0.010059	-0.000169	-6e-05	-0.000109
1.89	-0.014371	-0.000225	-7.5e-05	-0.00015
1.9	-0.010443	-7e-06	-6.7e-05	6e-05
1.91	-0.002428	-0.000191	-4.4e-05	-0.000147
1.92	-0.008801	-0.000279	-4.1e-05	-0.000238
1.93	-0.014887	-4.4e-05	-4.5e-05	1e-06
1.94	-0.013975	-0.000301	-3.1e-05	-0.00027
1.95	-0.015393	-0.000359	-2.9e-05	-0.00033
1.96	-0.011328	-1e-06	-3.4e-05	3.3e-05
1.97	-0.005128	-0.000143	-3.1e-05	-0.000112
1.98	-0.00837	-0.000215	-5.8e-05	-0.000157
1.99	-0.012867	4.7e-05	-7.1e-05	0.000118
2	-0.010665	-0.00012	-4.1e-05	-7.9e-05
2.01	-0.008105	-0.000209	-3.9e-05	-0.00017
2.02	-0.008711	-1e-06	-5.6e-05	5.5e-05
2.03	-0.009637	-0.000185	-3.9e-05	-0.000146
2.04	-0.010818	-0.000182	-3.7e-05	-0.000145
2.05	-0.016018	8.6e-05	-6.3e-05	0.000149
2.06	-0.017594	-0.000103	-6.6e-05	-3.7e-05
2.07	-0.010926	-0.000151	-4.5e-05	-0.000106
2.08	-0.006029	0.000173	-3.9e-05	0.000212
2.09	-0.004466	-3.4e-05	-5.2e-05	1.8e-05
2.1	-0.003187	-0.000345	-5.7e-05	-0.000288
2.11	-0.006004	-0.000114	-3.5e-05	-7.9e-05
2.12	-0.011683	-8e-06	-3.3e-05	2.5e-05
2.13	-0.013056	-5.1e-05	-6.1e-05	1e-05
2.14	-0.008838	0.000151	-5.5e-05	0.000206
2.15	-0.005711	-2.1e-05	-3.7e-05	1.6e-05
2.16	-0.005594	-0.000257	-5.3e-05	-0.000204
2.17	-0.001449	7.4e-05	-6.5e-05	0.000139
2.18	-0.000106	0.000122	-6e-05	0.000182
2.19	-0.007371	-0.000271	-6.1e-05	-0.00021
2.2	-0.00834	-0.000265	-5.1e-05	-0.000214
2.21	-0.001383	-4.7e-05	-3.8e-05	-9e-06
2.22	0.001478	-4.3e-05	-5.3e-05	1e-05
2.23	-0.00111	-4.1e-05	-7.5e-05	3.4e-05
2.24	-0.007842	-4.9e-05	-8e-05	3.1e-05
2.25	-0.015789	-9.1e-05	-6.3e-05	-2.8e-05
2.26	-0.019215	4.9e-05	-4.1e-05	9e-05
2.27	-0.015717	0.000213	-4.8e-05	0.000261
2.28	-0.012711	0.000172	-6.3e-05	0.000235
2.29	-0.014638	2.9e-05	-4.6e-05	7.5e-05
2.3	-0.013592	7e-05	-4.2e-05	0.000112
2.31	-0.009679	0.000182	-6.5e-05	0.000247
2.32	-0.010687	0.00011	-7.1e-05	0.000181
2.33	-0.010179	8.1e-05	-5.9e-05	0.00014
2.34	-0.004081	7.5e-05	-6.5e-05	0.00014
2.35	-0.00204	-3.1e-05	-7.4e-05	4.3e-05
2.36	-0.005541	-1.8e-05	-6.7e-05	4.9e-05
2.37	-0.00538	3.9e-05	-6e-05	9.9e-05
2.38	-0.001946	-7.3e-05	-5.8e-05	-1.5e-05
2.39	-0.004203	-2.5e-05	-6.8e-05	4.3e-05
2.4	-0.005683	0.0002	-7.9e-05	0.000279
2.41	-0.001772	0.000157	-6.5e-05	0.000222
2.42	-0.003137	3e-05	-6.3e-05	9.3e-05
2.43	-0.007419	3.6e-05	-7.6e-05	0.000112
2.44	-0.008682	0.000117	-6.1e-05	0.000178
2.45	-0.008317	0.000156	-5.6e-05	0.000212
2.46	-0.007946	4.4e-05	-7.9e-05	0.000123
2.47	-0.007681	2e-06	-6.8e-05	7e-05
2.48	-0.005601	2.4e-05	-6e-05	8.4e-05
2.49	-0.005233	-8.1e-05	-7.7e-05	-4e-06
2.5	-0.009306	-6.9e-05	-5.5e-05	-1.4e-05
2.51	-0.011637	0.000108	-4.1e-05	0.000149
2.52	-0.007362	0.000132	-7.6e-05	0.000208
2.53	-0.000622	0.000113	-8.4e-05	0.000197
2.54	0.002716	0.000305	-6.6e-05	0.000371
2.55	-0.002189	0.000255	-8.2e-05	0.000337
2.56	-0.0062	-9.4e-05	-7.6e-05	-1.8e-05
2.57	-0.005006	1.1e-05	-5.3e-05	6.4e-05
2.58	-0.008198	0.000146	-7e-05	0.000216
2.59	-0.011292	-3.2e-05	-9e-05	5.8e-05
2.6	-0.012955	-1e-05	-8e-05	7e-05
2.61	-0.014543	4e-05	-7.4e-05	0.000114
2.62	-0.013403	-7.5e-05	-8.3e-05	8e-06
2.63	-0.01326	9e-06	-8.6e-05	9.5e-05
2.64	-0.014292	0.000132	-8.9e-05	0.000221
2.65	-0.013189	2.1e-05	-9.2e-05	0.000113
2.66	-0.011204	-4.8e-05	-7.9e-05	3.1e-05
2.67	-0.012043	7.7e-05	-7e-05	0.000147
2.68	-0.011127	2.1e-05	-8.9e-05	0.00011
2.69	-0.007741	5.4e-05	-8.3e-05	0.000137
2.7	-0.011344	0.000303	-5.7e-05	0.00036
2.71	-0.016415	0.0001	-7e-05	0.00017
2.72	-0.013202	-0.000143	-9.4e-05	-4.9e-05
2.73	-0.007108	0.000262	-9.5e-05	0.000357
2.74	-0.010826	0.000371	-7.8e-05	0.000449
2.75	-0.017237	-7.6e-05	-6.3e-05	-1.3e-05
2.76	-0.015802	-0.000121	-7.5e-05	-4.6e-05
2.77	-0.010493	5.2e-05	-9.3e-05	0.000145
2.78	-0.007062	-1.2e-05	-8.3e-05	7.1e-05
2.79	-0.008561	0.000122	-6.7e-05	0.000189
2.8	-0.012704	0.000342	-7.5e-05	0.000417
2.81	-0.015801	4e-05	-8.9e-05	0.000129
2.82	-0.017244	7e-05	-9.1e-05	0.000161
2.83	-0.017005	0.000331	-7.5e-05	0.000406
2.84	-0.012356	6e-06	-5.9e-05	6.5e-05
2.85	-0.009267	1.1e-05	-7.4e-05	8.5e-05
2.86	-0.014664	0.000316	-9.3e-05	0.000409
2.87	-0.020634	0.000117	-8.3e-05	0.0002
2.88	-0.014105	5.1e-05	-7.3e-05	0.000124
2.89	-0.006614	0.000311	-6.8e-05	0.000379
2.9	-0.014126	0.000194	-6.5e-05	0.000259
2.91	-0.021365	5.8e-05	-8.3e-05	0.000141
2.92	-0.01619	0.000304	-9.9e-05	0.000403
2.93	-0.01304	0.000348	-8.7e-05	0.000435
2.94	-0.014563	1.4e-05	-7.8e-05	9.2e-05
2.95	-0.013687	4.8e-05	-7.5e-05	0.000123
2.96	-0.015392	0.000417	-6.6e-05	0.000483
2.97	-0.016344	0.000226	-8.1e-05	0.000307
2.98	-0.013612	-4.1e-05	-0.000106	6.5e-05
2.99	-0.013103	0.000151	-9.6e-05	0.000247
3	-0.013875	0.000209	-6.2e-05	0.000271
3.01	-0.01192	0.000243	-5.7e-05	0.0003
3.02	-0.009606	0.000227	-8.9e-05	0.000316
3.03	-0.009525	-7.1e-05	-8.8e-05	1.7e-05
3.04	-0.009573	3.9e-05	-6.9e-05	0.000108
3.05	-0.01041	0.000397	-8.5e-05	0.000482
3.06	-0.011569	0.000192	-0.000105	0.000297
3.07	-0.009905	-7.2e-05	-0.000101	2.9e-05
3.08	-0.008631	0.000143	-7.7e-05	0.00022
3.09	-0.011385	0.000193	-7.4e-05	0.000267
3.1	-0.008366	0.000114	-9.2e-05	0.000206
3.11	-0.001664	0.000288	-8.6e-05	0.000374
3.12	-0.005216	0.000156	-7e-05	0.000226
3.13	-0.009191	-2.8e-05	-7.4e-05	4.6e-05
3.14	-0.005676	0.000267	-8e-05	0.000347
3.15	-0.002022	0.000282	-8.3e-05	0.000365
3.16	-0.001592	0.000117	-8.4e-05	0.000201
3.17	-0.004881	0.000279	-7.4e-05	0.000353
3.18	-0.009806	0.000221	-7.5e-05	0.000296
3.19	-0.011529	1.9e-05	-9.2e-05	0.000111
3.2	-0.010057	0.000138	-7.7e-05	0.000215
3.21	-0.01087	0.000173	-6.9e-05	0.000242
3.22	-0.007853	2.6e-05	-9.6e-05	0.000122
3.23	-0.002762	0.000213	-9.1e-05	0.000304
3.24	-0.003348	0.000373	-8.1e-05	0.000454
3.25	-0.004373	0.000212	-9.7e-05	0.000309
3.26	-0.010109	0.000191	-8.9e-05	0.00028
3.27	-0.022996	0.000192	-7.9e-05	0.000271
3.28	-0.029332	3.8e-05	-9.3e-05	0.000131
3.29	-0.020736	0.000139	-7.6e-05	0.000215
3.3	-0.01589	0.000345	-5.5e-05	0.0004
3.31	-0.017212	0.000248	-9.1e-05	0.000339
3.32	-0.011642	0.000234	-0.000116	0.00035
3.33	-0.010729	0.000444	-9.6e-05	0.00054
3.34	-0.017372	0.000384	-9.1e-05	0.000475
3.35	-0.016846	0.000317	-9.3e-05	0.00041
3.36	-0.008511	0.000299	-7.9e-05	0.000378
3.37	-0.006467	5e-05	-8.2e-05	0.000132
3.38	-0.013531	0.000137	-0.000109	0.000246
3.39	-0.016314	0.000409	-0.000104	0.000513
3.4	-0.011488	0.000305	-7e-05	0.000375
3.41	-0.010837	0.000198	-7.5e-05	0.000273
3.42	-0.01391	0.000218	-9.8e-05	0.000316
3.43	-0.015148	0.000168	-9.2e-05	0.00026
3.44	-0.018022	0.000255	-7.6e-05	0.000331
3.45	-0.017096	0.000398	-6.9e-05	0.000467
3.46	-0.012752	0.000365	-7.6e-05	0.000441
3.47	-0.016168	0.000212	-9.9e-05	0.000311
3.48	-0.019266	0.000232	-0.000112	0.000344
3.49	-0.016748	0.000279	-8.8e-05	0.000367
3.5	-0.017275	0.000303	-5.9e-05	0.000362
3.51	-0.019284	0.000458	-8e-05	0.000538
3.52	-0.023876	0.000473	-0.000108	0.000581
3.53	-0.028611	0.000262	-0.000104	0.000366
3.54	-0.02883	0.000301	-9.6e-05	0.000397
3.55	-0.027747	0.000476	-7.8e-05	0.000554
3.56	-0.025725	0.000311	-6.2e-05	0.000373
3.57	-0.022048	0.000269	-8.7e-05	0.000356
3.58	-0.022432	0.000492	-0.000106	0.000598
3.59	-0.024116	0.000351	-8.7e-05	0.000438
3.6	-0.020078	0.000117	-6.8e-05	0.000185
3.61	-0.015573	0.000403	-7.3e-05	0.000476
3.62	-0.019718	0.000564	-9.2e-05	0.000656
3.63	-0.026406	0.000287	-9.6e-05	0.000383
3.64	-0.023019	0.000436	-9.4e-05	0.00053
3.65	-0.017262	0.000603	-9.5e-05	0.000698
3.66	-0.018322	0.000252	-0.0001	0.000352
3.67	-0.018543	0.00031	-0.000119	0.000429
3.68	-0.018411	0.000501	-0.000117	0.000618
3.69	-0.022518	0.000407	-9.3e-05	0.0005
3.7	-0.021753	0.000546	-7.8e-05	0.000624
3.71	-0.014755	0.000514	-7.9e-05	0.000593
3.72	-0.013424	0.000115	-9.6e-05	0.000211
3.73	-0.017259	0.000234	-9.4e-05	0.000328
3.74	-0.016138	0.000504	-8.2e-05	0.000586
3.75	-0.014084	0.000207	-8.2e-05	0.000289
3.76	-0.013822	0.000299	-9.4e-05	0.000393
3.77	-0.016762	0.000529	-0.000102	0.000631
3.78	-0.022828	0.000152	-9.4e-05	0.000246
3.79	-0.020271	0.000157	-9.4e-05	0.000251
3.8	-0.014869	0.000768	-9.5e-05	0.000863
3.81	-0.019082	0.000649	-9.1e-05	0.00074
3.82	-0.018258	6e-05	-9.8e-05	0.000158
3.83	-0.010341	0.000289	-0.000105	0.000394
3.84	-0.012075	0.000574	-8.2e-05	0.000656
3.85	-0.01877	0.000339	-6.1e-05	0.0004
3.86	-0.018437	0.000279	-8.8e-05	0.000367
3.87	-0.01292	0.000305	-0.00012	0.000425
3.88	-0.015261	0.000281	-0.000106	0.000387
3.89	-0.024455	0.000337	-9e-05	0.000427
3.9	-0.022643	0.00034	-0.000109	0.000449
3.91	-0.016233	0.00045	-0.000111	0.000561
3.92	-0.021728	0.000638	-0.0001	0.000738
3.93	-0.028448	0.000359	-0.000102	0.000461
3.94	-0.026376	0.000127	-9.4e-05	0.000221
3.95	-0.022947	0.000553	-9.1e-05	0.000644
3.96	-0.021774	0.0006	-0.000103	0.000703
3.97	-0.018747	0.000208	-0.000104	0.000312
3.98	-0.018915	0.000373	-9.8e-05	0.000471
3.99	-0.024671	0.000548	-9.4e-05	0.000642
4	-0.0236	0.000279	-0.000107	0.000386
4.01	-0.0162	0.000473	-0.000101	0.000574
4.02	-0.018573	0.000692	-7.7e-05	0.000769
4.03	-0.019777	0.000412	-9.5e-05	0.000507
4.04	-0.013352	0.000444	-0.000107	0.000551
4.05	-0.017309	0.000674	-8.5e-05	0.000759
4.06	-0.024497	0.000488	-7.9e-05	0.000567
4.07	-0.015621	0.000469	-9.6e-05	0.000565
4.08	-0.005816	0.000742	-0.000103	0.000845
4.09	-0.013328	0.000582	-9e-05	0.000672
4.1	-0.020345	0.000479	-8.5e-05	0.000564
4.11	-0.016514	0.000849	-0.000105	0.000954
4.12	-0.019096	0.000591	-0.000111	0.000702
4.13	-0.02584	0.000177	-8.5e-05	0.000262
4.14	-0.02748	0.00062	-7.9e-05	0.000699
4.15	-0.027058	0.000892	-0.000101	0.000993
4.16	-0.028019	0.000585	-0.000109	0.000694
4.17	-0.030798	0.000572	-0.000103	0.000675
4.18	-0.027326	0.000722	-0.000103	0.000825
4.19	-0.022104	0.000705	-0.00011	0.000815
4.2	-0.027825	0.000653	-0.000116	0.000769
4.21	-0.030608	0.000566	-0.0001	0.000666
4.22	-0.024165	0.000594	-0.000103	0.000697
4.23	-0.024197	0.000999	-0.000111	0.00111
4.24	-0.025986	0.000992	-0.0001	0.001092
4.25	-0.025368	0.000459	-0.000113	0.000572
4.26	-0.028205	0.000632	-0.000133	0.000765
4.27	-0.030743	0.001109	-0.000113	0.001222
4.28	-0.027443	0.000597	-0.000102	0.000699
4.29	-0.02234	0.000368	-0.000124	0.000492
4.3	-0.024502	0.000818	-0.000117	0.000935
4.31	-0.030564	0.000565	-9.2e-05	0.000657
4.32	-0.032886	0.000274	-9.4e-05	0.000368
4.33	-0.031046	0.000794	-0.000105	0.000899
4.34	-0.024795	0.001	-0.000101	0.001101
4.35	-0.022923	0.000654	-9.6e-05	0.00075
4.36	-0.028687	0.000638	-0.000111	0.000749
4.37	-0.029112	0.000705	-0.00013	0.000835
4.38	-0.022279	0.000783	-0.000128	0.000911
4.39	-0.022939	0.000932	-0.000112	0.001044
4.4	-0.030151	0.000703	-0.000106	0.000809
4.41	-0.026198	0.000505	-0.000112	0.000617
4.42	-0.018855	0.000713	-0.000111	0.000824
4.43	-0.020486	0.000717	-0.000115	0.000832
4.44	-0.021178	0.000528	-0.000118	0.000646
4.45	-0.022052	0.000899	-9.9e-05	0.000998
4.46	-0.026889	0.000979	-9.8e-05	0.001077
4.47	-0.027655	0.000416	-0.000111	0.000527
4.48	-0.02729	0.000539	-0.000103	0.000642
4.49	-0.029299	0.000877	-9.6e-05	0.000973
4.5	-0.029992	0.000655	-0.000102	0.000757
4.51	-0.028948	0.000454	-0.000114	0.000568
4.52	-0.025562	0.00068	-0.000114	0.000794
4.53	-0.021868	0.000755	-0.000111	0.000866
4.54	-0.021488	0.000607	-0.000112	0.000719
4.55	-0.022854	0.000693	-0.000107	0.0008
4.56	-0.019802	0.000682	-0.000114	0.000796
4.57	-0.017326	0.000662	-0.000125	0.000787
4.58	-0.022982	0.000793	-0.000115	0.000908
4.59	-0.02606	0.000867	-0.000107	0.000974
4.6	-0.021044	0.000637	-0.000109	0.000746
4.61	-0.022785	0.000648	-0.000103	0.000751
4.62	-0.031222	0.00079	-9.5e-05	0.000885
4.63	-0.031369	0.000801	-0.000105	0.000906
4.64	-0.023278	0.00092	-0.000123	0.001043
4.65	-0.021824	0.000926	-0.000123	0.001049
4.66	-0.022982	0.000643	-0.000121	0.000764
4.67	-0.018791	0.000641	-0.000117	0.000758
4.68	-0.018871	0.000645	-9.9e-05	0.000744
4.69	-0.021599	0.000525	-0.000115	0.00064
4.7	-0.026233	0.000828	-0.000133	0.000961
4.71	-0.027311	0.000909	-0.000111	0.00102
4.72	-0.021678	0.000458	-0.000113	0.000571
4.73	-0.023992	0.00039	-0.000128	0.000518
4.74	-0.032705	0.000769	-0.000112	0.000881
4.75	-0.03259	0.000913	-0.000118	0.001031
4.76	-0.028628	0.000909	-0.000135	0.001044
4.77	-0.02873	0.00067	-0.00011	0.00078
4.78	-0.030367	0.00037	-9.8e-05	0.000468
4.79	-0.030179	0.000478	-0.000122	0.0006
4.8	-0.027207	0.000728	-0.00013	0.000858
4.81	-0.026645	0.000525	-0.000115	0.00064
4.82	-0.027072	0.000536	-0.000127	0.000663
4.83	-0.026657	0.000877	-0.000143	0.00102
4.84	-0.030079	0.000752	-0.000108	0.00086
4.85	-0.031601	0.000509	-9.7e-05	0.000606
4.86	-0.025509	0.00066	-0.000136	0.000796
4.87	-0.023251	0.000749	-0.000153	0.000902
4.88	-0.026933	0.000682	-0.00014	0.000822
4.89	-0.026359	0.000678	-0.000145	0.000823
4.9	-0.023517	0.000575	-0.000154	0.000729
4.91	-0.022487	0.000497	-0.000137	0.000634
4.92	-0.023074	0.000629	-0.000116	0.000745
4.93	-0.023537	0.000667	-0.00011	0.000777
4.94	-0.027014	0.000651	-0.000114	0.000765
4.95	-0.036358	0.000709	-0.000121	0.00083
4.96	-0.039437	0.000685	-0.000119	0.000804
4.97	-0.032236	0.00062	-0.0001	0.00072
4.98	-0.026915	0.000668	-9.7e-05	0.000765
4.99	-0.030763	0.000745	-0.000125	0.00087
5	-0.035127	0.00061	-0.000142	0.000752
5.01	-0.032256	0.000545	-0.000138	0.000683
5.02	-0.032533	0.000783	-0.000131	0.000914
5.03	-0.03591	0.000798	-0.000119	0.000917
5.04	-0.030799	0.000555	-0.000111	0.000666
5.05	-0.028968	0.000594	-0.000119	0.000713
5.06	-0.034988	0.000823	-0.00012	0.000943
5.07	-0.032235	0.000783	-0.000124	0.000907
5.08	-0.026513	0.000652	-0.000146	0.000798
5.09	-0.029917	0.000667	-0.000145	0.000812
5.1	-0.032189	0.000729	-0.000125	0.000854
5.11	-0.027873	0.000837	-0.000122	0.000959
5.12	-0.028869	0.000804	-0.00011	0.000914
5.13	-0.032242	0.000602	-0.0001	0.000702
5.14	-0.029153	0.000626	-0.00012	0.000746
5.15	-0.027236	0.000802	-0.000129	0.000931
5.16	-0.029502	0.000688	-0.000129	0.000817
5.17	-0.031607	0.000592	-0.000138	0.00073
5.18	-0.02992	0.000683	-0.000131	0.000814
5.19	-0.023467	0.000677	-0.000131	0.000808
5.2	-0.022936	0.000705	-0.000147	0.000852
5.21	-0.02979	0.000783	-0.00014	0.000923
5.22	-0.031585	0.000634	-0.000132	0.000766
5.23	-0.026873	0.000515	-0.000135	0.00065
5.24	-0.024907	0.000716	-0.000127	0.000843
5.25	-0.027235	0.000808	-0.000126	0.000934
5.26	-0.030782	0.000585	-0.000142	0.000727
5.27	-0.030953	0.000686	-0.000145	0.000831
5.28	-0.026808	0.000835	-0.000127	0.000962
5.29	-0.02681	0.000645	-0.000118	0.000763
5.3	-0.028223	0.000728	-0.000137	0.000865
5.31	-0.02601	0.00072	-0.000147	0.000867
5.32	-0.025966	0.000472	-0.000132	0.000604
5.33	-0.02921	0.000756	-0.000137	0.000893
5.34	-0.030594	0.000822	-0.000144	0.000966
5.35	-0.030368	0.000454	-0.000119	0.000573
5.36	-0.030208	0.000616	-0.000133	0.000749
5.37	-0.028337	0.000727	-0.000156	0.000883
5.38	-0.027484	0.000501	-0.000129	0.00063
5.39	-0.028308	0.000622	-0.000124	0.000746
5.4	-0.027671	0.000763	-0.000138	0.000901
5.41	-0.026784	0.000463	-0.000119	0.000582
5.42	-0.027102	0.000511	-0.000115	0.000626
5.43	-0.027414	0.000805	-0.00013	0.000935
5.44	-0.026127	0.000602	-0.000122	0.000724
5.45	-0.024318	0.000632	-0.000119	0.000751
5.46	-0.023746	0.000808	-0.000128	0.000936
5.47	-0.028609	0.000488	-0.000129	0.000617
5.48	-0.033213	0.000462	-0.000135	0.000597
5.49	-0.026019	0.000765	-0.000133	0.000898
5.5	-0.018278	0.000473	-0.000129	0.000602
5.51	-0.020003	0.000363	-0.000144	0.000507
5.52	-0.026295	0.000918	-0.000151	0.001069
5.53	-0.028588	0.00082	-0.000135	0.000955
5.54	-0.024705	0.000407	-0.000131	0.000538
5.55	-0.02425	0.000678	-0.00015	0.000828
5.56	-0.028381	0.000698	-0.000162	0.00086
5.57	-0.030421	0.000421	-0.000141	0.000562
5.58	-0.02686	0.000634	-0.000123	0.000757
5.59	-0.021359	0.000559	-0.000122	0.000681
5.6	-0.021162	0.00037	-0.000125	0.000495
5.61	-0.025231	0.000769	-0.000137	0.000906
5.62	-0.025464	0.000742	-0.000139	0.000881
5.63	-0.02382	0.000419	-0.00013	0.000549
5.64	-0.032956	0.000703	-0.000141	0.000844
5.65	-0.042665	0.00072	-0.000144	0.000864
5.66	-0.033946	0.000361	-0.000137	0.000498
5.67	-0.026079	0.000711	-0.000143	0.000854
5.68	-0.028718	0.001236	-0.000146	0.001382
5.69	-0.023487	0.001673	-0.000153	0.001826
5.7	-0.017152	0.002695	-0.000155	0.00285
5.71	-0.016054	0.00338	-0.000134	0.003514
5.72	-0.01272	0.003266	-0.000122	0.003388
5.73	-0.014398	0.003713	-0.000136	0.003849
5.74	-0.016951	0.004695	-0.000162	0.004857
5.75	-0.009312	0.005198	-0.00017	0.005368
5.76	-0.004212	0.005698	-0.000151	0.005849
5.77	-0.0071	0.006524	-0.000137	0.006661
5.78	-0.002875	0.007226	-0.000145	0.007371
5.79	0.013611	0.008136	-0.000166	0.008302
5.8	0.026742	0.009183	-0.000183	0.009366
5.81	0.026369	0.009969	-0.000184	0.010153
5.82	0.029756	0.010802	-0.000169	0.010971
5.83	0.036707	0.011974	-0.000169	0.012143
5.84	0.040575	0.013049	-0.00019	0.013239
5.85	0.05295	0.013844	-0.000194	0.014038
5.86	0.063818	0.014861	-0.000191	0.015052
5.87	0.060808	0.016056	-0.000192	0.016248
5.88	0.060468	0.017003	-0.0002	0.017203
5.89	0.066435	0.017938	-0.000207	0.018145
5.9	0.071426	0.019069	-0.000208	0.019277
5.91	0.081351	0.020175	-0.000212	0.020387
5.92	0.090679	0.021185	-0.000214	0.021399
5.93	0.092147	0.022092	-0.000201	0.022293
5.94	0.095679	0.023064	-0.000195	0.023259
5.95	0.106788	0.024182	-0.000207	0.024389
5.96	0.116959	0.025258	-0.000217	0.025475
5.97	0.122349	0.026212	-0.000217	0.026429
5.98	0.12581	0.027059	-0.000213	0.027272
5.99	0.128396	0.028093	-0.000217	0.02831
6	0.133339	0.029288	-0.000231	0.029519
6.01	0.136944	0.030171	-0.000243	0.030414
6.02	0.141152	0.031147	-0.000244	0.031391
6.03	0.150296	0.03228	-0.000242	0.032522
6.04	0.156447	0.033198	-0.000234	0.033432
6.05	0.161289	0.034202	-0.000227	0.034429
6.06	0.168623	0.035174	-0.000245	0.035419
6.07	0.17911	0.036007	-0.000263	0.03627
6.08	0.193108	0.037175	-0.000252	0.037427
6.09	0.200282	0.038335	-0.000254	0.038589
6.1	0.197486	0.039172	-0.000285	0.039457
6.11	0.199665	0.040307	-0.000295	0.040602
6.12	0.205817	0.041554	-0.000279	0.041833
6.13	0.208052	0.042281	-0.000267	0.042548
6.14	0.213943	0.04316	-0.000271	0.043431
6.15	0.22138	0.044485	-0.00027	0.044755
6.16	0.225856	0.045466	-0.000271	0.045737
6.17	0.230708	0.046305	-0.000285	0.04659
6.18	0.236265	0.047493	-0.000283	0.047776
6.19	0.242766	0.048503	-0.00029	0.048793
6.2	0.251567	0.049349	-0.000308	0.049657
6.21	0.259073	0.050514	-0.0003	0.050814
6.22	0.262259	0.05166	-0.000293	0.051953
6.23	0.264782	0.0525	-0.0003	0.0528
6.24	0.271879	0.05358	-0.000308	0.053888
6.25	0.274155	0.054868	-0.000318	0.055186
6.26	0.272125	0.055759	-0.000327	0.056086
6.27	0.279431	0.056565	-0.000331	0.056896
6.28	0.285922	0.057775	-0.000329	0.058104
6.29	0.285063	0.059081	-0.000326	0.059407
6.3	0.288835	0.059952	-0.000336	0.060288
6.31	0.302266	0.060822	-0.00036	0.061182
6.32	0.308743	0.061925	-0.000364	0.062289
6.33	0.30808	0.062966	-0.000357	0.063323
6.34	0.317659	0.064034	-0.000361	0.064395
6.35	0.327653	0.065018	-0.000355	0.065373
6.36	0.329738	0.065954	-0.000365	0.066319
6.37	0.333685	0.067026	-0.000382	0.067408
6.38	0.339054	0.067997	-0.000374	0.068371
6.39	0.336632	0.068947	-0.000377	0.069324
6.4	0.337491	0.07005	-0.000387	0.070437
6.41	0.346683	0.071048	-0.000386	0.071434
6.42	0.351318	0.072	-0.000383	0.072383
6.43	0.355392	0.073026	-0.000369	0.073395
6.44	0.367537	0.073902	-0.000381	0.074283
6.45	0.3792	0.074829	-0.000431	0.07526
6.46	0.382831	0.076057	-0.000442	0.076499
6.47	0.381689	0.077105	-0.000423	0.077528
6.48	0.387937	0.077989	-0.000444	0.078433
6.49	0.39952	0.079089	-0.000463	0.079552
6.5	0.400657	0.080103	-0.000452	0.080555
6.51	0.401236	0.080898	-0.000465	0.081363
6.52	0.413026	0.081854	-0.000481	0.082335
6.53	0.419237	0.083017	-0.000472	0.083489
6.54	0.420748	0.084141	-0.000484	0.084625
6.55	0.433864	0.085103	-0.000521	0.085624
6.56	0.438996	0.086026	-0.00055	0.086576
6.57	0.434433	0.087139	-0.00059	0.087729
6.58	0.442738	0.088198	-0.000692	0.08889
6.59	0.453453	0.089123	-0.000957	0.09008
6.6	0.451992	0.090113	-0.001406	0.091519
6.61	0.454048	0.091214	-0.001946	0.09316
6.62	0.463642	0.092356	-0.002771	0.095127
6.63	0.466755	0.093351	-0.005331	0.098682
6.64	0.468151	0.094213	-0.013331	0.107544
6.65	0.477778	0.095136	-0.02318	0.118316
6.66	0.484968	0.096285	-0.024562	0.120847
6.67	0.486119	0.0975	-0.021847	0.119347
6.68	0.49052	0.098497	-0.022745	0.121242
6.69	0.496987	0.099349	-0.023448	0.122797
6.7	0.50311	0.1003	-0.022591	0.122891
6.71	0.512839	0.101452	-0.022836	0.124288
6.72	0.522631	0.102548	-0.02316	0.125708
6.73	0.524789	0.103455	-0.022853	0.126308
6.74	0.529372	0.104426	-0.022913	0.127339
6.75	0.540716	0.105454	-0.023049	0.128503
6.76	0.545118	0.106578	-0.02293	0.129508
6.77	0.547973	0.107731	-0.022957	0.130688
6.78	0.555499	0.108656	-0.023029	0.131685
6.79	0.558236	0.109479	-0.022972	0.132451
6.8	0.557288	0.110497	-0.022964	0.133461
6.81	0.561636	0.11151	-0.023008	0.134518
6.82	0.56795	0.11247	-0.023008	0.135478
6.83	0.570347	0.113566	-0.023014	0.13658
6.84	0.57516	0.114697	-0.023029	0.137726
6.85	0.579301	0.115607	-0.023031	0.138638
6.86	0.579203	0.116452	-0.023044	0.139496
6.87	0.583355	0.117514	-0.023074	0.140588
6.88	0.593547	0.118616	-0.023161	0.141777
6.89	0.601871	0.11967	-0.0236	0.14327
6.9	0.605942	0.120664	-0.024754	0.145418
6.91	0.611269	0.121572	-0.026517	0.148089
6.92	0.617712	0.122633	-0.028555	0.151188
6.93	0.620741	0.123715	-0.030515	0.15423
6.94	0.622824	0.124702	-0.031949	0.156651
6.95	0.627937	0.125668	-0.032744	0.158412
6.96	0.635937	0.126709	-0.033179	0.159888
6.97	0.640332	0.127695	-0.033557	0.161252
6.98	0.643501	0.128563	-0.034051	0.162614
6.99	0.653579	0.129583	-0.034572	0.164155
7	0.662442	0.13075	-0.034942	0.165692
7.01	0.665168	0.131844	-0.03523	0.167074
7.02	0.672374	0.132785	-0.035594	0.168379
7.03	0.683689	0.133781	-0.035958	0.169739
7.04	0.689096	0.134785	-0.03624	0.171025
7.05	0.692895	0.135789	-0.036544	0.172333
7.06	0.701663	0.136823	-0.036902	0.173725
7.07	0.712109	0.137702	-0.037275	0.174977
7.08	0.71981	0.138872	-0.037694	0.176566
7.09	0.719761	0.140105	-0.038194	0.178299
7.1	0.716157	0.140898	-0.038732	0.17963
7.11	0.720659	0.141909	-0.039287	0.181196
7.12	0.732439	0.143082	-0.039827	0.182909
7.13	0.741149	0.143941	-0.040344	0.184285
7.14	0.742503	0.144921	-0.040928	0.185849
7.15	0.745438	0.146018	-0.041562	0.18758
7.16	0.753691	0.146881	-0.042147	0.189028
7.17	0.752243	0.147924	-0.042635	0.190559
7.18	0.750986	0.149071	-0.043039	0.19211
7.19	0.763257	0.149899	-0.043382	0.193281
7.2	0.768511	0.150984	-0.043657	0.194641
7.21	0.764568	0.152277	-0.043841	0.196118
7.22	0.769616	0.153168	-0.043929	0.197097
7.23	0.770036	0.153976	-0.043959	0.197935
7.24	0.763043	0.155039	-0.043984	0.199023
7.25	0.772763	0.156177	-0.043999	0.200176
7.26	0.783308	0.157186	-0.044004	0.20119
7.27	0.778562	0.158025	-0.044022	0.202047
7.28	0.779527	0.158996	-0.044033	0.203029
7.29	0.783948	0.160167	-0.044028	0.204195
7.3	0.781575	0.161162	-0.044035	0.205197
7.31	0.786475	0.162075	-0.044046	0.206121
7.32	0.794641	0.16314	-0.044045	0.207185
7.33	0.794283	0.16407	-0.044043	0.208113
7.34	0.793691	0.164936	-0.044044	0.20898
7.35	0.796186	0.166117	-0.044048	0.210165
7.36	0.798747	0.167256	-0.044051	0.211307
7.37	0.798711	0.168225	-0.044052	0.212277
7.38	0.795216	0.169314	-0.044059	0.213373
7.39	0.795022	0.170285	-0.04407	0.214355
7.4	0.801734	0.171071	-0.044067	0.215138
7.41	0.807607	0.172043	-0.04405	0.216093
7.42	0.81027	0.173117	-0.044052	0.217169
7.43	0.812497	0.174136	-0.044077	0.218213
7.44	0.815166	0.175213	-0.044078	0.219291
7.45	0.816759	0.176311	-0.044058	0.220369
7.46	0.814243	0.177224	-0.044065	0.221289
7.47	0.811818	0.178174	-0.044082	0.222256
7.48	0.809911	0.179282	-0.044077	0.223359
7.49	0.810438	0.180197	-0.044073	0.22427
7.5	0.816773	0.181271	-0.044066	0.225337
7.51	0.82018	0.182539	-0.044056	0.226595
7.52	0.820929	0.183331	-0.044059	0.22739
7.53	0.824421	0.184128	-0.044066	0.228194
7.54	0.827091	0.185224	-0.044058	0.229282
7.55	0.828905	0.186196	-0.044051	0.230247
7.56	0.831574	0.187171	-0.04406	0.231231
7.57	0.832775	0.188166	-0.044071	0.232237
7.58	0.835144	0.189121	-0.04408	0.233201
7.59	0.836289	0.190168	-0.044079	0.234247
7.6	0.833379	0.191299	-0.044063	0.235362
7.61	0.829506	0.192354	-0.044046	0.2364
7.62	0.82794	0.19332	-0.044036	0.237356
7.63	0.834345	0.194328	-0.044052	0.23838
7.64	0.843829	0.19536	-0.044073	0.239433
7.65	0.843913	0.196249	-0.044062	0.240311
7.66	0.839127	0.197167	-0.044049	0.241216
7.67	0.841989	0.198256	-0.044067	0.242323
7.68	0.847741	0.19927	-0.044075	0.243345
7.69	0.846769	0.200241	-0.044053	0.244294
7.7	0.842968	0.201379	-0.044073	0.245452
7.71	0.844087	0.202389	-0.044104	0.246493
7.72	0.850368	0.203235	-0.044077	0.247312
7.73	0.854768	0.204369	-0.044045	0.248414
7.74	0.849733	0.205497	-0.044055	0.249552
7.75	0.845389	0.206267	-0.044078	0.250345
7.76	0.850832	0.207151	-0.044083	0.251234
7.77	0.85628	0.208238	-0.044074	0.252312
7.78	0.856453	0.209182	-0.044075	0.253257
7.79	0.858424	0.21015	-0.044077	0.254227
7.8	0.8641	0.211214	-0.044079	0.255293
7.81	0.863066	0.212101	-0.04409	0.256191
7.82	0.855908	0.212996	-0.044094	0.25709
7.83	0.855832	0.214094	-0.044086	0.25818
7.84	0.861105	0.215227	-0.044096	0.259323
7.85	0.861146	0.216296	-0.044116	0.260412
7.86	0.857699	0.217255	-0.044105	0.26136
7.87	0.859483	0.218236	-0.044073	0.262309
7.88	0.867247	0.219372	-0.044062	0.263434
7.89	0.869088	0.220352	-0.044086	0.264438
7.9	0.866574	0.2211	-0.044107	0.265207
7.91	0.869023	0.222228	-0.044091	0.266319
7.92	0.870885	0.2236	-0.044074	0.267674
7.93	0.868971	0.224459	-0.044092	0.268551
7.94	0.865601	0.22526	-0.044111	0.269371
7.95	0.866405	0.226398	-0.044112	0.27051
7.96	0.871653	0.227392	-0.044112	0.271504
7.97	0.872031	0.228419	-0.044111	0.27253
7.98	0.869421	0.229684	-0.044116	0.2738
7.99	0.870655	0.23068	-0.044121	0.274801
8	0.873865	0.231525	-0.0441	0.275625
8.01	0.87018	0.23262	-0.044097	0.276717
8.02	0.864671	0.233851	-0.044118	0.277969
8.03	0.871163	0.234956	-0.044097	0.279053
8.04	0.877755	0.23588	-0.044079	0.279959
8.05	0.873528	0.23677	-0.044105	0.280875
8.06	0.870191	0.237814	-0.044115	0.281929
8.07	0.868659	0.238871	-0.044106	0.282977
8.08	0.867308	0.239786	-0.04411	0.283896
8.09	0.869748	0.24079	-0.044108	0.284898
8.1	0.873958	0.24173	-0.044099	0.285829
8.11	0.875658	0.242674	-0.044114	0.286788
8.12	0.875123	0.243957	-0.044137	0.288094
8.13	0.871275	0.244997	-0.044125	0.289122
8.14	0.870029	0.245735	-0.044102	0.289837
8.15	0.878626	0.246775	-0.044109	0.290884
8.16	0.883497	0.247812	-0.044131	0.291943
8.17	0.876402	0.248687	-0.044133	0.29282
8.18	0.872863	0.249835	-0.044113	0.293948
8.19	0.874704	0.250832	-0.044104	0.294936
8.2	0.871844	0.251533	-0.044115	0.295648
8.21	0.869532	0.252569	-0.04413	0.296699
8.22	0.87348	0.25371	-0.044138	0.297848
8.23	0.877038	0.254623	-0.04414	0.298763
8.24	0.873935	0.25565	-0.044132	0.299782
8.25	0.867596	0.256664	-0.044123	0.300787
8.26	0.866177	0.257568	-0.044137	0.301705
8.27	0.870881	0.258685	-0.04415	0.302835
8.28	0.874011	0.259809	-0.044137	0.303946
8.29	0.875733	0.260706	-0.04413	0.304836
8.3	0.875022	0.261717	-0.044141	0.305858
8.31	0.871353	0.262805	-0.044154	0.306959
8.32	0.872782	0.263786	-0.044163	0.307949
8.33	0.880469	0.264978	-0.044163	0.309141
8.34	0.885348	0.266068	-0.044162	0.31023
8.35	0.887003	0.266864	-0.044156	0.31102
8.36	0.888136	0.267891	-0.044141	0.312032
8.37	0.887839	0.269108	-0.044149	0.313257
8.38	0.883496	0.270094	-0.044172	0.314266
8.39	0.87936	0.270995	-0.04417	0.315165
8.4	0.879614	0.272183	-0.044158	0.316341
8.41	0.879687	0.273291	-0.044156	0.317447
8.42	0.877476	0.274132	-0.044154	0.318286
8.43	0.877784	0.275245	-0.044156	0.319401
8.44	0.883449	0.276352	-0.044161	0.320513
8.45	0.887697	0.277245	-0.044158	0.321403
8.46	0.886709	0.278325	-0.044155	0.32248
8.47	0.882232	0.279226	-0.044154	0.32338
8.48	0.87887	0.279986	-0.044165	0.324151
8.49	0.879671	0.281172	-0.044176	0.325348
8.5	0.883331	0.282344	-0.044162	0.326506
8.51	0.888499	0.28318	-0.044151	0.327331
8.52	0.890006	0.284121	-0.044173	0.328294
8.53	0.88718	0.285223	-0.04418	0.329403
8.54	0.882541	0.286084	-0.044157	0.330241
8.55	0.8772	0.287073	-0.044152	0.331225
8.56	0.876519	0.288222	-0.044163	0.332385
8.57	0.880528	0.289066	-0.044171	0.333237
8.58	0.884491	0.289954	-0.044179	0.334133
8.59	0.886338	0.291034	-0.044177	0.335211
8.6	0.883895	0.291966	-0.044188	0.336154
8.61	0.884721	0.292893	-0.044193	0.337086
8.62	0.892908	0.293989	-0.044173	0.338162
8.63	0.891361	0.295054	-0.044164	0.339218
8.64	0.880918	0.296014	-0.044175	0.340189
8.65	0.882852	0.297113	-0.044193	0.341306
8.66	0.887566	0.298111	-0.044192	0.342303
8.67	0.881929	0.298953	-0.044186	0.343139
8.68	0.882368	0.300081	-0.044208	0.344289
8.69	0.887917	0.301235	-0.044211	0.345446
8.7	0.890123	0.3023	-0.044186	0.346486
8.71	0.893443	0.303461	-0.044184	0.347645
8.72	0.890422	0.30437	-0.044195	0.348565
8.73	0.881476	0.305186	-0.044195	0.349381
8.74	0.879961	0.306391	-0.044185	0.350576
8.75	0.883934	0.307494	-0.044176	0.35167
8.76	0.880115	0.308254	-0.044197	0.352451
8.77	0.875237	0.309292	-0.044224	0.353516
8.78	0.880901	0.310593	-0.044201	0.354794
8.79	0.888728	0.311504	-0.04418	0.355684
8.8	0.894914	0.312376	-0.044208	0.356584
8.81	0.898132	0.313514	-0.044218	0.357732
8.82	0.893607	0.314648	-0.044195	0.358843
8.83	0.888548	0.315663	-0.044185	0.359848
8.84	0.891975	0.316489	-0.044194	0.360683
8.85	0.894991	0.317432	-0.044204	0.361636
8.86	0.894364	0.318626	-0.044205	0.362831
8.87	0.896726	0.319662	-0.04421	0.363872
8.88	0.897451	0.320457	-0.044219	0.364676
8.89	0.895388	0.321415	-0.044216	0.365631
8.9	0.895739	0.322501	-0.044218	0.366719
8.91	0.898109	0.323463	-0.044223	0.367686
8.92	0.896721	0.324452	-0.044212	0.368664
8.93	0.896853	0.325471	-0.044219	0.36969
8.94	0.9026	0.326385	-0.044238	0.370623
8.95	0.9042	0.327282	-0.04424	0.371522
8.96	0.90285	0.328338	-0.044232	0.37257
8.97	0.904221	0.329328	-0.044222	0.37355
8.98	0.900249	0.330243	-0.044223	0.374466
8.99	0.896452	0.331405	-0.044231	0.375636
9	0.902604	0.332471	-0.044247	0.376718
9.01	0.909842	0.333279	-0.044254	0.377533
9.02	0.916093	0.334255	-0.044243	0.378498
9.03	0.919517	0.335362	-0.044235	0.379597
9.04	0.923013	0.336357	-0.044244	0.380601
9.05	0.931701	0.337383	-0.044253	0.381636
9.06	0.935962	0.338336	-0.044243	0.382579
9.07	0.936265	0.33936	-0.044243	0.383603
9.08	0.944785	0.340514	-0.044256	0.38477
9.09	0.950649	0.341483	-0.044252	0.385735
9.1	0.948276	0.342381	-0.044257	0.386638
9.11	0.948696	0.343493	-0.044278	0.387771
9.12	0.954602	0.344633	-0.04427	0.388903
9.13	0.962504	0.345521	-0.044255	0.389776
9.14	0.966093	0.346418	-0.044265	0.390683
9.15	0.968778	0.347479	-0.044285	0.391764
9.16	0.975884	0.348524	-0.04429	0.392814
9.17	0.980422	0.349525	-0.044284	0.393809
9.18	0.977247	0.350719	-0.044288	0.395007
9.19	0.975494	0.351793	-0.044302	0.396095
9.2	0.983889	0.352703	-0.044368	0.397071
9.21	0.997365	0.353793	-0.044722	0.398515
9.22	1.00392	0.354696	-0.046124	0.40082
9.23	1.00682	0.355593	-0.051384	0.406977
9.24	1.01595	0.356679	-0.061827	0.418506
9.25	1.02716	0.357607	-0.067928	0.425535
9.26	1.0313	0.358575	-0.06578	0.424355
9.27	1.02589	0.359711	-0.064827	0.424538
9.28	1.02463	0.360712	-0.066252	0.426964
9.29	1.03606	0.361627	-0.065834	0.427461
9.3	1.04409	0.362746	-0.065425	0.428171
9.31	1.04337	0.363803	-0.065932	0.429735
9.32	1.04707	0.36467	-0.065837	0.430507
9.33	1.06022	0.365663	-0.065635	0.431298
9.34	1.06971	0.366725	-0.06579	0.432515
9.35	1.07125	0.367597	-0.065785	0.433382
9.36	1.07814	0.368556	-0.065736	0.434292
9.37	1.087	0.369653	-0.065798	0.435451
9.38	1.0902	0.370544	-0.065806	0.43635
9.39	1.0986	0.371541	-0.065793	0.437334
9.4	1.10466	0.372725	-0.065797	0.438522
9.41	1.10237	0.373654	-0.065785	0.439439
9.42	1.10696	0.374626	-0.065795	0.440421
9.43	1.11352	0.375865	-0.065829	0.441694
9.44	1.11366	0.376804	-0.065827	0.442631
9.45	1.11768	0.377579	-0.065804	0.443383
9.46	1.12253	0.378703	-0.065812	0.444515
9.47	1.12373	0.379791	-0.065847	0.445638
9.48	1.12762	0.380787	-0.065857	0.446644
9.49	1.13261	0.381796	-0.065843	0.447639
9.5	1.14218	0.382678	-0.065851	0.448529
9.51	1.15726	0.383755	-0.065867	0.449622
9.52	1.16164	0.384833	-0.066058	0.450891
9.53	1.15738	0.38568	-0.067146	0.452826
9.54	1.16393	0.386635	-0.070012	0.456647
9.55	1.17272	0.387728	-0.074297	0.462025
9.56	1.17165	0.388828	-0.077617	0.466445
9.57	1.17925	0.38989	-0.078474	0.468364
9.58	1.19652	0.390916	-0.078344	0.46926
9.59	1.20247	0.391877	-0.078497	0.470374
9.6	1.19932	0.392883	-0.078578	0.471461
9.61	1.20386	0.393878	-0.0785	0.472378
9.62	1.21304	0.394844	-0.078528	0.473372
9.63	1.21407	0.395873	-0.078551	0.474424
9.64	1.21478	0.396887	-0.07853	0.475417
9.65	1.22207	0.397878	-0.078561	0.476439
9.66	1.22942	0.3987	-0.078578	0.477278
9.67	1.23508	0.399677	-0.078563	0.47824
9.68	1.24393	0.40088	-0.07857	0.47945
9.69	1.24836	0.401927	-0.078588	0.480515
9.7	1.24863	0.4029	-0.078594	0.481494
9.71	1.25773	0.403797	-0.078593	0.48239
9.72	1.27109	0.404674	-0.078608	0.483282
9.73	1.2784	0.405771	-0.078723	0.484494
9.74	1.28032	0.406817	-0.079356	0.486173
9.75	1.28122	0.407772	-0.08115	0.488922
9.76	1.28867	0.408856	-0.08412	0.492976
9.77	1.30201	0.40979	-0.087192	0.496982
9.78	1.3096	0.410646	-0.089215	0.499861
9.79	1.30923	0.411753	-0.090201	0.501954
9.8	1.31058	0.412933	-0.090691	0.503624
9.81	1.31853	0.413887	-0.090879	0.504766
9.82	1.3244	0.414762	-0.090928	0.50569
9.83	1.32805	0.41565	-0.090999	0.506649
9.84	1.33391	0.41665	-0.091041	0.507691
9.85	1.33918	0.417813	-0.091057	0.50887
9.86	1.34282	0.418777	-0.091118	0.509895
9.87	1.35481	0.419648	-0.091156	0.510804
9.88	1.3705	0.420916	-0.091159	0.512075
9.89	1.37007	0.422048	-0.091229	0.513277
9.9	1.36637	0.42275	-0.091402	0.514152
9.91	1.37618	0.423724	-0.091777	0.515501
9.92	1.38844	0.425016	-0.092519	0.517535
9.93	1.39629	0.425991	-0.093677	0.519668
9.94	1.40212	0.426769	-0.0953	0.522069
9.95	1.40543	0.427878	-0.097224	0.525102
9.96	1.40815	0.429099	-0.098789	0.527888
9.97	1.41409	0.430113	-0.099612	0.529725
9.98	1.42308	0.431016	-0.100004	0.53102
9.99	1.43094	0.431862	-0.100296	0.532158
10	1.43757	0.43296	-0.10053	0.53349
10.01	1.4439	0.434167	-0.100683	0.53485
10.02	1.448	0.435061	-0.100799	0.53586
10.03	1.45423	0.435935	-0.100937	0.536872
10.04	1.46085	0.437013	-0.101119	0.538132
10.05	1.46288	0.438128	-0.10136	0.539488
10.06	1.46684	0.439143	-0.101695	0.540838
10.07	1.47571	0.44005	-0.102177	0.542227
10.08	1.48128	0.441072	-0.102819	0.543891
10.09	1.48301	0.442207	-0.103648	0.545855
10.1	1.48508	0.443228	-0.104607	0.547835
10.11	1.49402	0.444188	-0.105548	0.549736
10.12	1.50944	0.445169	-0.106437	0.551606
10.13	1.52053	0.44615	-0.107208	0.553358
10.14	1.52112	0.447118	-0.107792	0.55491
10.15	1.51949	0.44807	-0.108232	0.556302
10.16	1.52185	0.449116	-0.108546	0.557662
10.17	1.52673	0.45021	-0.10877	0.55898
10.18	1.53533	0.451122	-0.10899	0.560112
10.19	1.54691	0.452019	-0.109193	0.561212
10.2	1.55395	0.453076	-0.109363	0.562439
10.21	1.5531	0.454106	-0.10958	0.563686
10.22	1.55734	0.455073	-0.109863	0.564936
10.23	1.56955	0.45597	-0.110232	0.566202
10.24	1.57242	0.457022	-0.110793	0.567815
10.25	1.57779	0.458075	-0.111561	0.569636
10.26	1.59308	0.458913	-0.112494	0.571407
10.27	1.59987	0.459871	-0.113638	0.573509
10.28	1.60404	0.460964	-0.114882	0.575846
10.29	1.61295	0.461948	-0.115962	0.57791
10.3	1.61753	0.462855	-0.116796	0.579651
10.31	1.62212	0.463909	-0.117391	0.5813
10.32	1.63345	0.465056	-0.117829	0.582885
10.33	1.64265	0.466022	-0.11825	0.584272
10.34	1.64379	0.466853	-0.118652	0.585505
10.35	1.64459	0.468036	-0.119039	0.587075
10.36	1.65022	0.469295	-0.119427	0.588722
10.37	1.65993	0.470186	-0.119823	0.590009
10.38	1.66978	0.471193	-0.120271	0.591464
10.39	1.67764	0.472246	-0.120758	0.593004
10.4	1.6818	0.473051	-0.121283	0.594334
10.41	1.68493	0.474083	-0.12185	0.595933
10.42	1.69364	0.475132	-0.12247	0.597602
10.43	1.70023	0.476077	-0.123193	0.59927
10.44	1.70021	0.477328	-0.124012	0.60134
10.45	1.70484	0.478492	-0.124904	0.603396
10.46	1.71229	0.479296	-0.125777	0.605073
10.47	1.71655	0.480112	-0.126457	0.606569
10.48	1.72232	0.481253	-0.126929	0.608182
10.49	1.73016	0.482408	-0.127352	0.60976
10.5	1.73667	0.483242	-0.127801	0.611043
10.51	1.74678	0.484233	-0.128215	0.612448
10.52	1.75702	0.485399	-0.128591	0.61399
10.53	1.75973	0.486299	-0.128991	0.61529
10.54	1.76011	0.487126	-0.129443	0.616569
10.55	1.76703	0.488131	-0.129908	0.618039
10.56	1.77751	0.489257	-0.13041	0.619667
10.57	1.7837	0.490354	-0.131005	0.621359
10.58	1.78812	0.491246	-0.131635	0.622881
10.59	1.79435	0.492118	-0.132319	0.624437
10.6	1.79772	0.493232	-0.133128	0.62636
10.61	1.80118	0.494248	-0.13397	0.628218
10.62	1.81062	0.495102	-0.134772	0.629874
10.63	1.822	0.496169	-0.135535	0.631704
10.64	1.82932	0.49719	-0.136188	0.633378
10.65	1.83299	0.498047	-0.136713	0.63476
10.66	1.83782	0.499177	-0.137195	0.636372
10.67	1.84484	0.500297	-0.137695	0.637992
10.68	1.85296	0.501133	-0.138217	0.63935
10.69	1.86104	0.502252	-0.138746	0.640998
10.7	1.86582	0.503399	-0.139262	0.642661
10.71	1.86935	0.504139	-0.139826	0.643965
10.72	1.87717	0.505117	-0.140479	0.645596
10.73	1.88758	0.506327	-0.141134	0.647461
10.74	1.89313	0.507293	-0.141763	0.649056
10.75	1.89586	0.508286	-0.14247	0.650756
10.76	1.90925	0.509406	-0.143288	0.652694
10.77	1.92301	0.510328	-0.144099	0.654427
10.78	1.92455	0.511257	-0.144852	0.656109
10.79	1.92813	0.512452	-0.145542	0.657994
10.8	1.93977	0.513536	-0.146112	0.659648
10.81	1.94991	0.514352	-0.146585	0.660937
10.82	1.95627	0.515323	-0.147017	0.66234
10.83	1.96073	0.516453	-0.147395	0.663848
10.84	1.9631	0.517401	-0.147759	0.66516
10.85	1.97103	0.518375	-0.148174	0.666549
10.86	1.98145	0.519485	-0.148603	0.668088
10.87	1.98594	0.520421	-0.149061	0.669482
10.88	1.99511	0.521302	-0.149628	0.67093
10.89	2.00822	0.52241	-0.150234	0.672644
10.9	2.01629	0.523422	-0.150749	0.674171
10.91	2.02162	0.524213	-0.151248	0.675461
10.92	2.02713	0.525189	-0.151801	0.67699
10.93	2.03265	0.526341	-0.152337	0.678678
10.94	2.03616	0.527314	-0.15286	0.680174
10.95	2.04323	0.52829	-0.153389	0.681679
10.96	2.05448	0.529372	-0.153893	0.683265
10.97	2.06033	0.530229	-0.154393	0.684622
10.98	2.06312	0.531155	-0.154928	0.686083
10.99	2.0662	0.532298	-0.155499	0.687797
11	2.07112	0.53325	-0.15612	0.68937
11.01	2.07809	0.534229	-0.156788	0.691017
11.02	2.08323	0.535451	-0.157471	0.692922
11.03	2.08825	0.536441	-0.158149	0.69459
11.04	2.09313	0.537244	-0.158806	0.69605
11.05	2.10271	0.53836	-0.159473	0.697833
11.06	2.11267	0.539443	-0.160153	0.699596
11.07	2.11047	0.540424	-0.160837	0.701261
11.08	2.11441	0.54156	-0.161523	0.703083
11.09	2.13156	0.542541	-0.162138	0.704679
11.1	2.1395	0.543321	-0.162667	0.705988
11.11	2.14011	0.544346	-0.163142	0.707488
11.12	2.14745	0.545574	-0.163563	0.709137
11.13	2.15726	0.546491	-0.163956	0.710447
11.14	2.16108	0.547296	-0.164357	0.711653
11.15	2.16241	0.548319	-0.164749	0.713068
11.16	2.17056	0.549481	-0.165118	0.714599
11.17	2.18037	0.550482	-0.165482	0.715964
11.18	2.18359	0.551376	-0.165879	0.717255
11.19	2.18655	0.552462	-0.166317	0.718779
11.2	2.19499	0.553502	-0.166786	0.720288
11.21	2.21238	0.55428	-0.167317	0.721597
11.22	2.22965	0.555238	-0.167895	0.723133
11.23	2.23105	0.556568	-0.168496	0.725064
11.24	2.22821	0.557491	-0.169146	0.726637
11.25	2.2364	0.558259	-0.169819	0.728078
11.26	2.24775	0.559455	-0.170459	0.729914
11.27	2.25612	0.560506	-0.171074	0.73158
11.28	2.26048	0.561414	-0.171747	0.733161
11.29	2.25975	0.562605	-0.172519	0.735124
11.3	2.26424	0.563615	-0.1733	0.736915
11.31	2.27911	0.564379	-0.174025	0.738404
11.32	2.29093	0.565436	-0.174717	0.740153
11.33	2.29513	0.566563	-0.175402	0.741965
11.34	2.30278	0.567431	-0.176067	0.743498
11.35	2.31221	0.56838	-0.176691	0.745071
11.36	2.3173	0.569442	-0.177287	0.746729
11.37	2.32022	0.570444	-0.177866	0.74831
11.38	2.32411	0.571424	-0.178416	0.74984
11.39	2.33393	0.572521	-0.178926	0.751447
11.4	2.34207	0.573604	-0.179389	0.752993
11.41	2.34256	0.574483	-0.179817	0.7543
11.42	2.34967	0.575415	-0.180224	0.755639
11.43	2.36073	0.576591	-0.180674	0.757265
11.44	2.3629	0.577681	-0.181218	0.758899
11.45	2.36719	0.57861	-0.181827	0.760437
11.46	2.38064	0.579595	-0.182483	0.762078
11.47	2.388	0.580621	-0.183176	0.763797
11.48	2.38864	0.581713	-0.183837	0.76555
11.49	2.3955	0.582803	-0.184405	0.767208
11.5	2.40329	0.583718	-0.184879	0.768597
11.51	2.40482	0.584502	-0.185257	0.769759
11.52	2.41066	0.585645	-0.185585	0.77123
11.53	2.41899	0.586828	-0.185913	0.772741
11.54	2.42166	0.587541	-0.186232	0.773773
11.55	2.42267	0.588502	-0.18657	0.775072
11.56	2.43078	0.589789	-0.186946	0.776735
11.57	2.44361	0.590612	-0.187349	0.777961
11.58	2.45108	0.591363	-0.187797	0.77916
11.59	2.45693	0.59248	-0.18836	0.78084
11.6	2.4635	0.593506	-0.189042	0.782548
11.61	2.46406	0.594481	-0.189747	0.784228
11.62	2.46737	0.595513	-0.190447	0.78596
11.63	2.47513	0.59649	-0.191161	0.787651
11.64	2.48069	0.597544	-0.191824	0.789368
11.65	2.48965	0.59842	-0.192427	0.790847
11.66	2.5038	0.59933	-0.192987	0.792317
11.67	2.51316	0.600426	-0.193535	0.793961
11.68	2.51504	0.601504	-0.194151	0.795655
11.69	2.51997	0.602431	-0.194776	0.797207
11.7	2.53065	0.603368	-0.195339	0.798707
11.71	2.54144	0.60446	-0.195907	0.800367
11.72	2.54714	0.605481	-0.19652	0.802001
11.73	2.55257	0.606452	-0.197163	0.803615
11.74	2.56167	0.607607	-0.197818	0.805425
11.75	2.57577	0.60851	-0.19847	0.80698
11.76	2.58974	0.609384	-0.199118	0.808502
11.77	2.59108	0.610671	-0.199714	0.810385
11.78	2.58862	0.611689	-0.200222	0.811911
11.79	2.60016	0.612407	-0.200693	0.8131
11.8	2.61356	0.613476	-0.201158	0.814634
11.81	2.61626	0.6147	-0.201588	0.816288
11.82	2.61922	0.615744	-0.202016	0.81776
11.83	2.62598	0.616796	-0.202473	0.819269
11.84	2.63333	0.617843	-0.202961	0.820804
11.85	2.64082	0.618715	-0.203485	0.8222
11.86	2.64336	0.619595	-0.204028	0.823623
11.87	2.64821	0.620604	-0.204564	0.825168
11.88	2.65822	0.621621	-0.205088	0.826709
11.89	2.66328	0.622538	-0.205635	0.828173
11.9	2.66607	0.623675	-0.206187	0.829862
11.91	2.67577	0.624785	-0.206669	0.831454
11.92	2.68737	0.625593	-0.207103	0.832696
11.93	2.69127	0.626481	-0.207554	0.834035
11.94	2.69558	0.627523	-0.208025	0.835548
11.95	2.70766	0.628647	-0.208547	0.837194
11.96	2.71427	0.629556	-0.20914	0.838696
11.97	2.71607	0.630464	-0.209784	0.840248
11.98	2.72226	0.631604	-0.210463	0.842067
11.99	2.72823	0.632508	-0.211081	0.843589
12	2.73795	0.633413	-0.211622	0.845035
12.01	2.75429	0.634616	-0.212167	0.846783
12.02	2.76203	0.635609	-0.212687	0.848296
12.03	2.75921	0.636423	-0.213144	0.849567
12.04	2.75913	0.637503	-0.213595	0.851098
12.05	2.76162	0.638568	-0.214141	0.852709
12.06	2.7687	0.639497	-0.214786	0.854283
12.07	2.78248	0.640512	-0.215469	0.855981
12.08	2.78935	0.641506	-0.216172	0.857678
12.09	2.78776	0.642518	-0.216836	0.859354
12.1	2.79279	0.643661	-0.217454	0.861115
12.11	2.80533	0.644813	-0.218106	0.862919
12.12	2.81241	0.645761	-0.218719	0.86448
12.13	2.8162	0.646584	-0.219211	0.865795
12.14	2.82399	0.647579	-0.219631	0.86721
12.15	2.82873	0.648673	-0.220016	0.868689
12.16	2.83063	0.649748	-0.220385	0.870133
12.17	2.83663	0.650744	-0.220737	0.871481
12.18	2.84583	0.651784	-0.221045	0.872829
12.19	2.85657	0.652812	-0.221333	0.874145
12.2	2.86746	0.653703	-0.221648	0.875351
12.21	2.87743	0.654575	-0.222009	0.876584
12.22	2.88381	0.655465	-0.222396	0.877861
12.23	2.88838	0.65657	-0.22282	0.87939
12.24	2.8942	0.65767	-0.223333	0.881003
12.25	2.89882	0.658588	-0.223888	0.882476
12.26	2.9063	0.659537	-0.224402	0.883939
12.27	2.91763	0.660705	-0.224926	0.885631
12.28	2.926	0.661737	-0.225474	0.887211
12.29	2.93122	0.662387	-0.225963	0.88835
12.3	2.93717	0.663507	-0.226447	0.889954
12.31	2.94689	0.664863	-0.227016	0.891879
12.32	2.9563	0.665666	-0.227602	0.893268
12.33	2.95668	0.666538	-0.228164	0.894702
12.34	2.96003	0.66777	-0.228731	0.896501
12.35	2.97383	0.668659	-0.229248	0.897907
12.36	2.9815	0.669476	-0.229709	0.899185
12.37	2.98534	0.670571	-0.230214	0.900785
12.38	2.99413	0.671497	-0.230743	0.90224
12.39	3.00142	0.672511	-0.231196	0.903707
12.4	3.00884	0.673644	-0.231631	0.905275
12.41	3.01642	0.674557	-0.232132	0.906689
12.42	3.01952	0.675586	-0.232658	0.908244
12.43	3.02221	0.676792	-0.233141	0.909933
12.44	3.02938	0.677681	-0.233652	0.911333
12.45	3.0378	0.678592	-0.234198	0.91279
12.46	3.03816	0.679791	-0.234723	0.914514
12.47	3.03776	0.680832	-0.235266	0.916098
12.48	3.04688	0.681592	-0.235822	0.917414
12.49	3.05613	0.682584	-0.236347	0.918931
12.5	3.06558	0.683755	-0.236851	0.920606
12.51	3.07547	0.684753	-0.237321	0.922074
12.52	3.07765	0.685804	-0.237762	0.923566
12.53	3.08195	0.686942	-0.238216	0.925158
12.54	3.09308	0.687861	-0.238697	0.926558
12.55	3.10151	0.688753	-0.239254	0.928007
12.56	3.11081	0.689823	-0.239886	0.929709
12.57	3.12009	0.690774	-0.240431	0.931205
12.58	3.12395	0.691673	-0.240917	0.93259
12.59	3.12706	0.692749	-0.241439	0.934188
12.6	3.13133	0.693729	-0.241916	0.935645
12.61	3.13825	0.694573	-0.24235	0.936923
12.62	3.14878	0.695706	-0.242811	0.938517
12.63	3.15538	0.696847	-0.243267	0.940114
12.64	3.16034	0.697697	-0.24367	0.941367
12.65	3.17049	0.698652	-0.244044	0.942696
12.66	3.18093	0.699699	-0.244401	0.9441
12.67	3.18976	0.70065	-0.244729	0.945379
12.68	3.19952	0.701618	-0.245058	0.946676
12.69	3.20601	0.702763	-0.24542	0.948183
12.7	3.2078	0.703885	-0.245812	0.949697
12.71	3.21328	0.704687	-0.246223	0.95091
12.72	3.22633	0.70567	-0.246697	0.952367
12.73	3.23854	0.706896	-0.247286	0.954182
12.74	3.24134	0.707858	-0.247952	0.95581
12.75	3.24297	0.708824	-0.248644	0.957468
12.76	3.25537	0.709901	-0.249334	0.959235
12.77	3.26523	0.710788	-0.249957	0.960745
12.78	3.26435	0.711755	-0.250511	0.962266
12.79	3.26895	0.712959	-0.251032	0.963991
12.8	3.27671	0.713912	-0.251519	0.965431
12.81	3.27676	0.714758	-0.252025	0.966783
12.82	3.27868	0.715898	-0.25256	0.968458
12.83	3.28508	0.716962	-0.25306	0.970022
12.84	3.29188	0.717808	-0.253554	0.971362
12.85	3.29849	0.71879	-0.254089	0.972879
12.86	3.29988	0.719792	-0.25458	0.974372
12.87	3.30235	0.720746	-0.254966	0.975712
12.88	3.31464	0.721867	-0.255322	0.977189
12.89	3.3262	0.722878	-0.255681	0.978559
12.9	3.32939	0.723717	-0.256009	0.979726
12.91	3.33603	0.724705	-0.256383	0.981088
12.92	3.34624	0.725792	-0.256871	0.982663
12.93	3.35086	0.726699	-0.257387	0.984086
12.94	3.3549	0.727619	-0.257916	0.985535
12.95	3.35626	0.728584	-0.258549	0.987133
12.96	3.35618	0.729674	-0.259231	0.988905
12.97	3.36545	0.730906	-0.259871	0.990777
12.98	3.37593	0.73178	-0.260497	0.992277
12.99	3.38063	0.732541	-0.261105	0.993646
13	3.38848	0.733627	-0.261666	0.995293
13.01	3.39669	0.734807	-0.262183	0.99699
13.02	3.40008	0.735742	-0.262652	0.998394
13.03	3.40547	0.736697	-0.263071	0.999768
13.04	3.41544	0.73778	-0.263434	1.00121
13.05	3.42951	0.738678	-0.263772	1.00245
13.06	3.4402	0.739704	-0.264146	1.00385
13.07	3.43873	0.740928	-0.264548	1.00548
13.08	3.43607	0.741814	-0.264943	1.00676
13.09	3.44388	0.742738	-0.265343	1.00808
13.1	3.45469	0.743842	-0.26574	1.00958
13.11	3.45918	0.744851	-0.26614	1.01099
13.12	3.46012	0.746101	-0.266629	1.01273
13.13	3.46832	0.747226	-0.2672	1.01443
13.14	3.48291	0.747985	-0.267726	1.01571
13.15	3.49245	0.748967	-0.268195	1.01716
13.16	3.4955	0.750044	-0.268651	1.0187
13.17	3.50058	0.750861	-0.269077	1.01994
13.18	3.51145	0.751942	-0.269497	1.02144
13.19	3.52352	0.753159	-0.269945	1.0231
13.2	3.53224	0.753971	-0.270366	1.02434
13.21	3.53563	0.75478	-0.270714	1.02549
13.22	3.53246	0.755864	-0.271026	1.02689
13.23	3.53252	0.757049	-0.271357	1.02841
13.24	3.54093	0.75808	-0.271709	1.02979
13.25	3.54891	0.758929	-0.272049	1.03098
13.26	3.55776	0.759797	-0.272405	1.0322
13.27	3.56857	0.760876	-0.272828	1.0337
13.28	3.57634	0.761961	-0.273285	1.03525
13.29	3.58337	0.762787	-0.273774	1.03656
13.3	3.58813	0.763692	-0.27434	1.03803
13.31	3.5907	0.764777	-0.2749	1.03968
13.32	3.59815	0.765788	-0.27541	1.0412
13.33	3.605	0.766791	-0.275919	1.04271
13.34	3.60809	0.767818	-0.276385	1.0442
13.35	3.61432	0.768726	-0.276801	1.04553
13.36	3.62003	0.769604	-0.277218	1.04682
13.37	3.6194	0.770463	-0.27763	1.04809
13.38	3.62434	0.771568	-0.278055	1.04962
13.39	3.64162	0.772799	-0.278528	1.05133
13.4	3.65544	0.773613	-0.279042	1.05266
13.41	3.66261	0.774544	-0.279573	1.05412
13.42	3.66612	0.775781	-0.280109	1.05589
13.43	3.66355	0.776789	-0.280605	1.05739
13.44	3.6649	0.777832	-0.281023	1.05885
13.45	3.6729	0.778877	-0.281421	1.0603
13.46	3.67963	0.779706	-0.281835	1.06154
13.47	3.68731	0.780684	-0.282255	1.06294
13.48	3.69671	0.781817	-0.282739	1.06456
13.49	3.70216	0.782859	-0.28328	1.06614
13.5	3.70993	0.783927	-0.283769	1.0677
13.51	3.72267	0.785031	-0.2842	1.06923
13.52	3.72899	0.786045	-0.284615	1.07066
13.53	3.73195	0.787129	-0.284993	1.07212
13.54	3.73834	0.788152	-0.285332	1.07348
13.55	3.74661	0.789015	-0.285661	1.07468
13.56	3.75202	0.790001	-0.285999	1.076
13.57	3.75408	0.79106	-0.286354	1.07741
13.58	3.75874	0.792056	-0.286733	1.07879
13.59	3.76866	0.793048	-0.287119	1.08017
13.6	3.77735	0.794179	-0.287519	1.0817
13.61	3.77735	0.795245	-0.288016	1.08326
13.62	3.78183	0.795994	-0.288653	1.08465
13.63	3.79529	0.796927	-0.289319	1.08625
13.64	3.79987	0.797987	-0.289875	1.08786
13.65	3.80242	0.798817	-0.290355	1.08917
13.66	3.81767	0.799898	-0.290819	1.09072
13.67	3.82879	0.800974	-0.29124	1.09221
13.68	3.82496	0.8017	-0.291654	1.09335
13.69	3.82925	0.802745	-0.292074	1.09482
13.7	3.84537	0.803891	-0.292441	1.09633
13.71	3.85226	0.804617	-0.292798	1.09741
13.72	3.858	0.805467	-0.293234	1.0987
13.73	3.86791	0.806533	-0.293708	1.10024
13.74	3.87323	0.807635	-0.294218	1.10185
13.75	3.88224	0.808729	-0.294851	1.10358
13.76	3.88815	0.809608	-0.295546	1.10515
13.77	3.88466	0.8106	-0.296187	1.10679
13.78	3.88913	0.811912	-0.296794	1.10871
13.79	3.89866	0.812926	-0.297351	1.11028
13.8	3.90243	0.813668	-0.297825	1.11149
13.81	3.90894	0.814711	-0.298218	1.11293
13.82	3.92245	0.815945	-0.298557	1.1145
13.83	3.93321	0.816963	-0.298889	1.11585
13.84	3.93394	0.817836	-0.299228	1.11706
13.85	3.93683	0.818771	-0.299591	1.11836
13.86	3.95116	0.819926	-0.299977	1.1199
13.87	3.96391	0.821105	-0.300376	1.12148
13.88	3.9676	0.82207	-0.300808	1.12288
13.89	3.96991	0.823074	-0.301263	1.12434
13.9	3.97567	0.824073	-0.301733	1.12581
13.91	3.98153	0.825044	-0.30219	1.12723
13.92	3.98153	0.826082	-0.302598	1.12868
13.93	3.98241	0.827037	-0.302992	1.13003
13.94	3.99387	0.828019	-0.303386	1.13141
13.95	4.00575	0.829016	-0.303739	1.13276
13.96	4.01163	0.830101	-0.304099	1.1342
13.97	4.01534	0.831255	-0.304513	1.13577
13.98	4.01921	0.832168	-0.304935	1.1371
13.99	4.02682	0.833005	-0.305378	1.13838
14	4.03504	0.833938	-0.305894	1.13983
14.01	4.04108	0.834999	-0.306478	1.14148
14.02	4.04618	0.836054	-0.307076	1.14313
14.03	4.04981	0.836975	-0.307644	1.14462
14.04	4.05755	0.838032	-0.308159	1.14619
14.05	4.07258	0.839008	-0.308647	1.14766
14.06	4.08386	0.839745	-0.309159	1.1489
14.07	4.08761	0.840876	-0.309694	1.15057
14.08	4.09312	0.842019	-0.310192	1.15221
14.09	4.09941	0.842739	-0.31067	1.15341
14.1	4.10044	0.843724	-0.311142	1.15487
14.11	4.10148	0.84491	-0.311534	1.15644
14.12	4.1095	0.845794	-0.311879	1.15767
14.13	4.1201	0.846815	-0.312261	1.15908
14.14	4.12563	0.847947	-0.312644	1.16059
14.15	4.12813	0.84875	-0.312993	1.16174
14.16	4.13458	0.849644	-0.313329	1.16297
14.17	4.14422	0.850805	-0.313682	1.16449
14.18	4.15127	0.851795	-0.314081	1.16588
14.19	4.15908	0.852786	-0.314485	1.16727
14.2	4.17256	0.853865	-0.314896	1.16876
14.21	4.1814	0.854891	-0.315355	1.17025
14.22	4.18518	0.855979	-0.315821	1.1718
14.23	4.19038	0.857007	-0.316304	1.17331
14.24	4.19506	0.858011	-0.316844	1.17486
14.25	4.20311	0.85902	-0.317352	1.17637
14.26	4.2084	0.859986	-0.317816	1.1778
14.27	4.20879	0.860967	-0.318292	1.17926
14.28	4.21881	0.861985	-0.318752	1.18074
14.29	4.22992	0.863037	-0.319231	1.18227
14.3	4.23242	0.863999	-0.319734	1.18373
14.31	4.24241	0.864914	-0.320176	1.18509
14.32	4.25191	0.866023	-0.320564	1.18659
14.33	4.24893	0.867094	-0.320967	1.18806
14.34	4.25179	0.867956	-0.32142	1.18938
14.35	4.26112	0.868891	-0.321867	1.19076
14.36	4.27049	0.869883	-0.322267	1.19215
14.37	4.27743	0.870858	-0.322654	1.19351
14.38	4.27983	0.871922	-0.323036	1.19496
14.39	4.28727	0.873038	-0.323407	1.19645
14.4	4.29773	0.873902	-0.323772	1.19767
14.41	4.30413	0.874797	-0.324162	1.19896
14.42	4.30741	0.875868	-0.324577	1.20045
14.43	4.31214	0.87691	-0.324963	1.20187
14.44	4.31846	0.878	-0.325327	1.20333
14.45	4.32333	0.879006	-0.325702	1.20471
14.46	4.32945	0.87986	-0.32608	1.20594
14.47	4.33738	0.88092	-0.326472	1.20739
14.48	4.34301	0.882076	-0.326868	1.20894
14.49	4.3479	0.883016	-0.327255	1.21027
14.5	4.3543	0.883881	-0.327679	1.21156
14.51	4.35845	0.884841	-0.328139	1.21298
14.52	4.3621	0.886006	-0.328596	1.2146
14.53	4.37406	0.88709	-0.329011	1.2161
14.54	4.38742	0.887864	-0.329394	1.21726
14.55	4.38812	0.888719	-0.329823	1.21854
14.56	4.38702	0.889861	-0.330293	1.22015
14.57	4.39451	0.891037	-0.330744	1.22178
14.58	4.40331	0.892026	-0.331212	1.22324
14.59	4.41296	0.892973	-0.331645	1.22462
14.6	4.41881	0.894002	-0.331984	1.22599
14.61	4.42323	0.894964	-0.332332	1.2273
14.62	4.43595	0.895972	-0.332681	1.22865
14.63	4.44209	0.897022	-0.332939	1.22996
14.64	4.44167	0.898043	-0.333191	1.23123
14.65	4.44949	0.899032	-0.333507	1.23254
14.66	4.45829	0.900059	-0.333844	1.2339
14.67	4.4648	0.901081	-0.334205	1.23529
14.68	4.47235	0.901988	-0.33458	1.23657
14.69	4.47565	0.902867	-0.33494	1.23781
14.7	4.47516	0.903911	-0.335311	1.23922
14.71	4.47967	0.905126	-0.335724	1.24085
14.72	4.49015	0.906087	-0.33613	1.24222
14.73	4.49822	0.906824	-0.336468	1.24329
14.74	4.50222	0.907775	-0.336797	1.24457
14.75	4.5083	0.908886	-0.337199	1.24609
14.76	4.51722	0.909903	-0.337651	1.24755
14.77	4.52341	0.910885	-0.33808	1.24897
14.78	4.52607	0.911891	-0.338466	1.25036
14.79	4.5317	0.912981	-0.338835	1.25182
14.8	4.53956	0.914037	-0.339172	1.25321
14.81	4.54936	0.914957	-0.339462	1.25442
14.82	4.56275	0.915959	-0.339733	1.25569
14.83	4.56966	0.917001	-0.339997	1.257
14.84	4.56828	0.918001	-0.340236	1.25824
14.85	4.56944	0.918985	-0.340484	1.25947
14.86	4.57662	0.919959	-0.340808	1.26077
14.87	4.58583	0.920918	-0.341186	1.2621
14.88	4.59248	0.921975	-0.341587	1.26356
14.89	4.59206	0.923026	-0.342026	1.26505
14.9	4.5929	0.923967	-0.342529	1.2665
14.91	4.60403	0.925007	-0.343108	1.26812
14.92	4.61685	0.92612	-0.343719	1.26984
14.93	4.6242	0.927069	-0.344352	1.27142
14.94	4.63034	0.92795	-0.345028	1.27298
14.95	4.63473	0.92894	-0.345692	1.27463
14.96	4.639	0.92992	-0.346263	1.27618
14.97	4.64504	0.930963	-0.346793	1.27776
14.98	4.65073	0.932073	-0.347285	1.27936
14.99	4.65801	0.932981	-0.347675	1.28066
15	4.665	0.933798	-0.348024	1.28182
15.01	4.67029	0.934865	-0.348408	1.28327
15.02	4.6743	0.935883	-0.348777	1.28466
15.03	4.68019	0.936783	-0.349079	1.28586
15.04	4.69118	0.937878	-0.349357	1.28724
15.05	4.69857	0.93883	-0.349669	1.2885
15.06	4.70216	0.939645	-0.350013	1.28966
15.07	4.71017	0.94078	-0.350355	1.29113
15.08	4.71679	0.941897	-0.35069	1.29259
15.09	4.7276	0.942737	-0.35103	1.29377
15.1	4.74996	0.943732	-0.351383	1.29512
15.11	4.7596	0.944865	-0.351765	1.29663
15.12	4.75115	0.94584	-0.352172	1.29801
15.13	4.75155	0.946863	-0.352566	1.29943
15.14	4.75826	0.947943	-0.352946	1.30089
15.15	4.75862	0.948913	-0.35333	1.30224
15.16	4.76299	0.950015	-0.353711	1.30373
15.17	4.773	0.951129	-0.354118	1.30525
15.18	4.78065	0.95212	-0.354539	1.30666
15.19	4.78904	0.953113	-0.35494	1.30805
15.2	4.79812	0.954081	-0.35533	1.30941
15.21	4.80577	0.955046	-0.355685	1.31073
15.22	4.8112	0.956115	-0.356013	1.31213
15.23	4.8138	0.957181	-0.356332	1.31351
15.24	4.819	0.958195	-0.356594	1.31479
15.25	4.82656	0.959189	-0.356848	1.31604
15.26	4.83428	0.960219	-0.357177	1.3174
15.27	4.84351	0.961153	-0.357515	1.31867
15.28	4.84849	0.962006	-0.357814	1.31982
15.29	4.84446	0.963121	-0.35814	1.32126
15.3	4.84835	0.964182	-0.358496	1.32268
15.31	4.86369	0.965037	-0.358835	1.32387
15.32	4.87344	0.966019	-0.359142	1.32516
15.33	4.87585	0.967142	-0.359457	1.3266
15.34	4.87987	0.968184	-0.359802	1.32799
15.35	4.88455	0.969007	-0.360154	1.32916
15.36	4.88784	0.97001	-0.360533	1.33054
15.37	4.89295	0.97113	-0.360969	1.3321
15.38	4.89863	0.971926	-0.361428	1.33335
15.39	4.90235	0.972812	-0.361854	1.33467
15.4	4.91204	0.974025	-0.362263	1.33629
15.41	4.92299	0.975038	-0.362706	1.33774
15.42	4.92598	0.97584	-0.363149	1.33899
15.43	4.92789	0.976958	-0.36354	1.3405
15.44	4.93641	0.978033	-0.363953	1.34199
15.45	4.94905	0.978742	-0.364415	1.34316
15.46	4.95372	0.979703	-0.364865	1.34457
15.47	4.95255	0.980857	-0.365273	1.34613
15.48	4.95684	0.981914	-0.365657	1.34757
15.49	4.96432	0.982923	-0.366012	1.34894
15.5	4.97235	0.983831	-0.366297	1.35013
15.51	4.9802	0.984753	-0.366525	1.35128
15.52	4.98609	0.985947	-0.366795	1.35274
15.53	4.99148	0.987095	-0.367121	1.35422
15.54	5.00201	0.987974	-0.36744	1.35541
15.55	5.01468	0.988936	-0.367776	1.35671
15.56	5.01629	0.989894	-0.36811	1.358
15.57	5.01483	0.990935	-0.368398	1.35933
15.58	5.01938	0.99213	-0.368695	1.36083
15.59	5.02383	0.993069	-0.369023	1.36209
15.6	5.03041	0.993965	-0.369361	1.36333
15.61	5.04145	0.995154	-0.369694	1.36485
15.62	5.04501	0.996318	-0.370057	1.36638
15.63	5.04141	0.997215	-0.370471	1.36769
15.64	5.0485	0.998133	-0.370833	1.36897
15.65	5.06333	0.999081	-0.371109	1.37019
15.66	5.06896	0.999995	-0.371393	1.37139
15.67	5.06979	1.00098	-0.371682	1.37266
15.68	5.07773	1.00193	-0.371946	1.37387
15.69	5.08927	1.0029	-0.37223	1.37513
15.7	5.09776	1.00385	-0.372536	1.37639
15.71	5.10153	1.00489	-0.372823	1.37771
15.72	5.10299	1.00597	-0.373102	1.37907
15.73	5.10718	1.00701	-0.373411	1.38042
15.74	5.11626	1.00793	-0.373716	1.38165
15.75	5.12509	1.00881	-0.373997	1.38281
15.76	5.12712	1.00991	-0.37431	1.38422
15.77	5.12884	1.0109	-0.374653	1.38555
15.78	5.1377	1.0117	-0.374971	1.38668
15.79	5.14426	1.01275	-0.37531	1.38806
15.8	5.14554	1.0138	-0.375721	1.38952
15.81	5.1535	1.0146	-0.376137	1.39074
15.82	5.15812	1.0157	-0.376529	1.39222
15.83	5.15442	1.01686	-0.376956	1.39381
15.84	5.16076	1.01778	-0.377412	1.3952
15.85	5.17631	1.01885	-0.377837	1.39669
15.86	5.18565	1.01989	-0.378266	1.39816
15.87	5.19071	1.02086	-0.378735	1.3996
15.88	5.19569	1.02194	-0.379189	1.40113
15.89	5.19867	1.02291	-0.379588	1.4025
15.9	5.20403	1.0238	-0.379924	1.40373
15.91	5.21124	1.02492	-0.380212	1.40513
15.92	5.216	1.02602	-0.380469	1.40649
15.93	5.21873	1.02688	-0.38068	1.40756
15.94	5.2228	1.02782	-0.38086	1.40868
15.95	5.22774	1.02893	-0.381018	1.40995
15.96	5.23159	1.03005	-0.381176	1.41122
15.97	5.23454	1.03118	-0.381353	1.41253
15.98	5.24062	1.03221	-0.38153	1.41374
15.99	5.2465	1.03314	-0.381701	1.41484
16	5.24989	1.03422	-0.381887	1.41611
16.01	5.25381	1.03523	-0.382118	1.41735
16.02	5.26015	1.03606	-0.382379	1.41844
16.03	5.26651	1.03707	-0.382666	1.41974
16.04	5.27316	1.03827	-0.383035	1.4213
16.05	5.28246	1.03924	-0.383473	1.42271
16.06	5.28488	1.04006	-0.383894	1.42395
16.07	5.28632	1.04102	-0.384311	1.42533
16.08	5.29504	1.04196	-0.384738	1.4267
16.09	5.30208	1.04289	-0.385146	1.42803
16.1	5.30595	1.04404	-0.385555	1.4296
16.11	5.30824	1.04503	-0.385955	1.43099
16.12	5.30638	1.04583	-0.386334	1.43216
16.13	5.31072	1.04684	-0.386709	1.43355
16.14	5.32356	1.04782	-0.387085	1.4349
16.15	5.33247	1.04867	-0.387434	1.4361
16.16	5.3424	1.04972	-0.387744	1.43747
16.17	5.34949	1.05083	-0.388064	1.4389
16.18	5.34789	1.05174	-0.388378	1.44011
16.19	5.35204	1.05266	-0.388665	1.44133
16.2	5.36013	1.05379	-0.38899	1.44278
16.21	5.3634	1.05487	-0.389333	1.4442
16.22	5.3665	1.05575	-0.38966	1.44541
16.23	5.37076	1.05658	-0.389996	1.44658
16.24	5.37409	1.0577	-0.390331	1.44803
16.25	5.3776	1.0588	-0.390686	1.44949
16.26	5.38068	1.05969	-0.391064	1.45076
16.27	5.38614	1.0607	-0.391405	1.45211
16.28	5.40085	1.0618	-0.391713	1.45351
16.29	5.41469	1.06301	-0.392027	1.45503
16.3	5.41511	1.06405	-0.392348	1.4564
16.31	5.41809	1.06485	-0.392629	1.45748
16.32	5.42894	1.06604	-0.392857	1.45889
16.33	5.43295	1.06729	-0.393098	1.46039
16.34	5.43398	1.06809	-0.393332	1.46142
16.35	5.43888	1.06896	-0.39354	1.4625
16.36	5.44223	1.06993	-0.393756	1.46368
16.37	5.44589	1.07085	-0.393967	1.46482
16.38	5.45235	1.0721	-0.394168	1.46627
16.39	5.4593	1.07314	-0.394368	1.46751
16.4	5.46654	1.07386	-0.394562	1.46843
16.41	5.47459	1.07501	-0.394776	1.46978
16.42	5.48281	1.07612	-0.395032	1.47115
16.43	5.48896	1.07687	-0.395296	1.47217
16.44	5.49011	1.07784	-0.395572	1.47341
16.45	5.48894	1.07902	-0.395905	1.47492
16.46	5.49411	1.07991	-0.39629	1.4762
16.47	5.50379	1.08077	-0.396687	1.47746
16.48	5.50845	1.08192	-0.397118	1.47904
16.49	5.5095	1.08291	-0.397564	1.48047
16.5	5.51795	1.08383	-0.397958	1.48178
16.51	5.5296	1.08491	-0.398301	1.48321
16.52	5.53552	1.08578	-0.398606	1.48439
16.53	5.53755	1.08674	-0.398873	1.48561
16.54	5.5384	1.08795	-0.399125	1.48707
16.55	5.54194	1.08885	-0.399378	1.48823
16.56	5.54482	1.08962	-0.399627	1.48925
16.57	5.55225	1.09085	-0.399871	1.49072
16.58	5.56374	1.09204	-0.40012	1.49216
16.59	5.56871	1.09289	-0.400398	1.49328
16.6	5.5726	1.09397	-0.400726	1.4947
16.61	5.57866	1.09491	-0.401075	1.49599
16.62	5.58019	1.09565	-0.401453	1.4971
16.63	5.57866	1.09688	-0.401912	1.49879
16.64	5.58268	1.09807	-0.402347	1.50042
16.65	5.59237	1.09884	-0.402671	1.50151
16.66	5.59641	1.09979	-0.402946	1.50273
16.67	5.59812	1.10096	-0.403232	1.50419
16.68	5.60464	1.1021	-0.403522	1.50563
16.69	5.61161	1.10306	-0.403775	1.50683
16.7	5.62178	1.10385	-0.404008	1.50786
16.71	5.63346	1.10478	-0.404289	1.50907
16.72	5.63569	1.1059	-0.404569	1.51047
16.73	5.6369	1.10701	-0.404829	1.51184
16.74	5.64322	1.10796	-0.405143	1.5131
16.75	5.64597	1.10892	-0.405476	1.5144
16.76	5.64593	1.10993	-0.405754	1.51569
16.77	5.65139	1.11083	-0.406022	1.51685
16.78	5.65609	1.11188	-0.406333	1.51822
16.79	5.6562	1.113	-0.406643	1.51964
16.8	5.66034	1.11391	-0.406937	1.52084
16.81	5.66559	1.1148	-0.407278	1.52208
16.82	5.67309	1.11587	-0.40763	1.5235
16.83	5.68349	1.11685	-0.407952	1.5248
16.84	5.69148	1.11777	-0.408327	1.52609
16.85	5.69888	1.11877	-0.408733	1.52751
16.86	5.70046	1.11984	-0.409049	1.52889
16.87	5.69911	1.12092	-0.409291	1.53021
16.88	5.70391	1.12184	-0.409567	1.5314
16.89	5.71056	1.12277	-0.409868	1.53264
16.9	5.71653	1.12397	-0.410126	1.5341
16.91	5.72175	1.12507	-0.410369	1.53544
16.92	5.7232	1.12588	-0.410637	1.53651
16.93	5.72724	1.12689	-0.410845	1.53774
16.94	5.73426	1.12804	-0.410967	1.53901
16.95	5.73885	1.12896	-0.411098	1.54006
16.96	5.7406	1.12995	-0.411252	1.54121
16.97	5.74546	1.13099	-0.411373	1.54236
16.98	5.75207	1.13197	-0.411495	1.54346
16.99	5.75367	1.13307	-0.411621	1.54469
17	5.75585	1.13406	-0.411703	1.54576
17.01	5.76041	1.13493	-0.411791	1.54672
17.02	5.76333	1.13608	-0.411909	1.54799
17.03	5.76701	1.13719	-0.412025	1.54921
17.04	5.77308	1.13792	-0.412153	1.55007
17.05	5.77707	1.13888	-0.412325	1.55121
17.06	5.77266	1.14009	-0.412538	1.55262
17.07	5.76893	1.14104	-0.412785	1.55383
17.08	5.77311	1.14197	-0.41307	1.55504
17.09	5.77733	1.14302	-0.413377	1.5564
17.1	5.78204	1.144	-0.413678	1.55768
17.11	5.7919	1.14497	-0.413943	1.55891
17.12	5.79608	1.14601	-0.414188	1.56019
17.13	5.79378	1.1469	-0.414416	1.56132
17.14	5.79842	1.14784	-0.414599	1.56243
17.15	5.80206	1.14901	-0.414771	1.56378
17.16	5.80136	1.15006	-0.414942	1.56501
17.17	5.80573	1.15083	-0.415079	1.56591
17.18	5.80783	1.15171	-0.415195	1.5669
17.19	5.81124	1.1529	-0.415324	1.56822
17.2	5.82045	1.15396	-0.415465	1.56942
17.21	5.82509	1.15472	-0.415579	1.5703
17.22	5.82863	1.15567	-0.415705	1.57138
17.23	5.83551	1.15693	-0.415883	1.57281
17.24	5.83853	1.15794	-0.416058	1.574
17.25	5.83927	1.15878	-0.416212	1.575
17.26	5.8414	1.15987	-0.416398	1.57627
17.27	5.84281	1.16088	-0.4166	1.57748
17.28	5.84804	1.1619	-0.416824	1.57872
17.29	5.8573	1.16315	-0.417075	1.58023
17.3	5.86081	1.16413	-0.417314	1.58144
17.31	5.86417	1.16489	-0.417566	1.58246
17.32	5.8692	1.16608	-0.417858	1.58393
17.33	5.87023	1.16722	-0.418135	1.58536
17.34	5.87669	1.16804	-0.41837	1.58641
17.35	5.8842	1.1691	-0.418595	1.58769
17.36	5.88216	1.17019	-0.418833	1.58902
17.37	5.88332	1.1711	-0.419081	1.59018
17.38	5.8891	1.17225	-0.419306	1.59156
17.39	5.88827	1.17334	-0.419513	1.59286
17.4	5.88781	1.17405	-0.419749	1.5938
17.41	5.89508	1.17499	-0.420009	1.595
17.42	5.90502	1.17617	-0.420248	1.59642
17.43	5.90895	1.17713	-0.420483	1.59762
17.44	5.90809	1.17801	-0.420753	1.59876
17.45	5.91311	1.17892	-0.421044	1.59996
17.46	5.9205	1.1799	-0.421345	1.60125
17.47	5.92436	1.18107	-0.421673	1.60275
17.48	5.93165	1.1821	-0.422038	1.60414
17.49	5.93572	1.18285	-0.422415	1.60527
17.5	5.93892	1.18383	-0.422809	1.60664
17.51	5.94417	1.18477	-0.423252	1.60802
17.52	5.94508	1.18568	-0.423725	1.60941
17.53	5.9504	1.18675	-0.424178	1.61092
17.54	5.95736	1.18766	-0.424605	1.61226
17.55	5.96092	1.18869	-0.425032	1.61372
17.56	5.97281	1.18981	-0.425444	1.61525
17.57	5.98349	1.19073	-0.425825	1.61655
17.58	5.98353	1.19173	-0.426165	1.61789
17.59	5.98932	1.19274	-0.42645	1.61919
17.6	6.00033	1.19368	-0.426728	1.62041
17.61	6.00802	1.19474	-0.427007	1.62175
17.62	6.01584	1.19583	-0.427248	1.62308
17.63	6.0236	1.19685	-0.427471	1.62432
17.64	6.02731	1.19796	-0.427694	1.62565
17.65	6.0254	1.19908	-0.427902	1.62698
17.66	6.02795	1.19999	-0.428095	1.62809
17.67	6.03444	1.20083	-0.428279	1.62911
17.68	6.03553	1.20188	-0.428451	1.63033
17.69	6.03573	1.20298	-0.428628	1.63161
17.7	6.03636	1.20403	-0.428828	1.63285
17.71	6.04027	1.20516	-0.429062	1.63422
17.72	6.04978	1.20617	-0.429353	1.63552
17.73	6.05729	1.20693	-0.429679	1.63661
17.74	6.05668	1.20799	-0.430028	1.63802
17.75	6.05907	1.20919	-0.430426	1.63961
17.76	6.06704	1.21012	-0.430854	1.64097
17.77	6.07088	1.21112	-0.431263	1.64238
17.78	6.07758	1.2121	-0.431657	1.64376
17.79	6.08988	1.21298	-0.432029	1.64501
17.8	6.09285	1.21399	-0.432369	1.64636
17.81	6.09074	1.21503	-0.432666	1.64769
17.82	6.09726	1.21592	-0.432917	1.64884
17.83	6.10384	1.21695	-0.433174	1.65013
17.84	6.10747	1.21808	-0.433447	1.65152
17.85	6.11361	1.21891	-0.433731	1.65264
17.86	6.12027	1.21977	-0.434068	1.65384
17.87	6.12645	1.22082	-0.434433	1.65526
17.88	6.12988	1.22182	-0.434758	1.65657
17.89	6.13609	1.22274	-0.435101	1.65784
17.9	6.14376	1.22382	-0.43548	1.6593
17.91	6.14424	1.22485	-0.435825	1.66067
17.92	6.14767	1.22572	-0.436175	1.66189
17.93	6.15793	1.22686	-0.436585	1.66344
17.94	6.16208	1.22793	-0.436976	1.66491
17.95	6.16226	1.22868	-0.437285	1.66596
17.96	6.17411	1.22964	-0.43758	1.66722
17.97	6.18626	1.23074	-0.437884	1.66862
17.98	6.18885	1.23176	-0.438143	1.6699
17.99	6.1937	1.23284	-0.438374	1.67122
18	6.20151	1.23392	-0.438623	1.67254
18.01	6.20817	1.23486	-0.438875	1.67374
18.02	6.21225	1.2359	-0.439107	1.675
18.03	6.21813	1.23702	-0.439328	1.67635
18.04	6.22574	1.23802	-0.439568	1.67759
18.05	6.2266	1.2389	-0.439833	1.67873
18.06	6.2301	1.23983	-0.440118	1.67995
18.07	6.24001	1.24107	-0.440428	1.6815
18.08	6.24274	1.2422	-0.440782	1.68298
18.09	6.24584	1.24295	-0.441148	1.6841
18.1	6.25334	1.24396	-0.441476	1.68544
18.11	6.25236	1.24517	-0.441788	1.68696
18.12	6.25202	1.24604	-0.442075	1.68812
18.13	6.26054	1.24703	-0.442309	1.68934
18.14	6.26688	1.24811	-0.44252	1.69063
18.15	6.27108	1.24899	-0.442698	1.69169
18.16	6.27955	1.25002	-0.442881	1.6929
18.17	6.29033	1.25114	-0.443088	1.69423
18.18	6.29843	1.25209	-0.443248	1.69534
18.19	6.29969	1.25294	-0.443406	1.69635
18.2	6.29897	1.25388	-0.443588	1.69746
18.21	6.30521	1.25499	-0.443771	1.69876
18.22	6.31562	1.25602	-0.443991	1.70001
18.23	6.32302	1.25691	-0.444223	1.70113
18.24	6.32801	1.25787	-0.444434	1.70231
18.25	6.32936	1.25884	-0.444689	1.70353
18.26	6.32928	1.25995	-0.445016	1.70496
18.27	6.33793	1.26105	-0.445356	1.70641
18.28	6.35098	1.26188	-0.445683	1.70756
18.29	6.36006	1.2629	-0.446034	1.70893
18.3	6.36505	1.26405	-0.446419	1.71047
18.31	6.36846	1.26489	-0.446809	1.7117
18.32	6.3737	1.26574	-0.447184	1.71292
18.33	6.3785	1.26685	-0.447532	1.71439
18.34	6.38057	1.26788	-0.447902	1.71579
18.35	6.38263	1.26889	-0.448342	1.71723
18.36	6.39145	1.27003	-0.44876	1.71879
18.37	6.4034	1.27105	-0.449123	1.72018
18.38	6.40872	1.2719	-0.449465	1.72137
18.39	6.40977	1.27291	-0.44973	1.72264
18.4	6.41164	1.27402	-0.449954	1.72397
18.41	6.41535	1.27488	-0.450198	1.72508
18.42	6.42196	1.27584	-0.450428	1.72627
18.43	6.42797	1.27709	-0.450664	1.72776
18.44	6.43236	1.27802	-0.450894	1.72891
18.45	6.43741	1.27885	-0.451123	1.72998
18.46	6.44317	1.28009	-0.451399	1.73149
18.47	6.447	1.28101	-0.451682	1.7327
18.48	6.44872	1.2818	-0.451942	1.73374
18.49	6.45315	1.28301	-0.452242	1.73526
18.5	6.45735	1.28401	-0.452604	1.73662
18.51	6.45674	1.28472	-0.452974	1.73769
18.52	6.45793	1.28583	-0.453359	1.73919
18.53	6.46549	1.28708	-0.453758	1.74084
18.54	6.47467	1.28794	-0.454084	1.74203
18.55	6.48509	1.2888	-0.45435	1.74315
18.56	6.49467	1.28986	-0.454623	1.74448
18.57	6.49945	1.29093	-0.454871	1.7458
18.58	6.50395	1.29196	-0.455088	1.74705
18.59	6.51046	1.29291	-0.455321	1.74823
18.6	6.5136	1.29386	-0.455577	1.74944
18.61	6.51435	1.29488	-0.455842	1.75072
18.62	6.51956	1.29592	-0.456087	1.75201
18.63	6.52593	1.29697	-0.456317	1.75329
18.64	6.5302	1.29795	-0.45657	1.75452
18.65	6.5326	1.2988	-0.456842	1.75565
18.66	6.53804	1.29984	-0.457135	1.75698
18.67	6.54688	1.30101	-0.457469	1.75848
18.68	6.55354	1.30197	-0.45778	1.75975
18.69	6.56011	1.30288	-0.458075	1.76096
18.7	6.5666	1.30393	-0.458411	1.76234
18.71	6.56868	1.30505	-0.458763	1.76381
18.72	6.57233	1.30608	-0.459092	1.76518
18.73	6.58284	1.30699	-0.459394	1.76638
18.74	6.59117	1.30798	-0.459657	1.76764
18.75	6.59433	1.30905	-0.459896	1.76895
18.76	6.59574	1.31	-0.460149	1.77015
18.77	6.59681	1.31104	-0.460414	1.77146
18.78	6.60093	1.31211	-0.460668	1.77278
18.79	6.60996	1.31298	-0.460908	1.77389
18.8	6.61819	1.31392	-0.461156	1.77508
18.81	6.62149	1.31496	-0.461419	1.77638
18.82	6.62417	1.31585	-0.461688	1.77753
18.83	6.63095	1.31685	-0.461965	1.77881
18.84	6.63939	1.318	-0.462276	1.78027
18.85	6.64472	1.31891	-0.462597	1.78151
18.86	6.64592	1.31983	-0.462884	1.78271
18.87	6.64719	1.32083	-0.463169	1.784
18.88	6.65516	1.32183	-0.46349	1.78532
18.89	6.66742	1.32294	-0.463826	1.78676
18.9	6.67221	1.32391	-0.464152	1.78806
18.91	6.6765	1.32474	-0.46449	1.78923
18.92	6.68089	1.32568	-0.464874	1.79055
18.93	6.68174	1.32671	-0.465325	1.79204
18.94	6.68796	1.32778	-0.465816	1.79359
18.95	6.69462	1.32877	-0.466261	1.79503
18.96	6.69799	1.32963	-0.466651	1.79628
18.97	6.70886	1.33067	-0.467043	1.79771
18.98	6.71938	1.33183	-0.467379	1.7992
18.99	6.71909	1.33268	-0.467635	1.80031
19	6.72309	1.33368	-0.467901	1.80158
19.01	6.73433	1.33489	-0.468163	1.80305
19.02	6.7354	1.33586	-0.468372	1.80423
19.03	6.73204	1.33676	-0.468592	1.80535
19.04	6.73789	1.33786	-0.46883	1.80669
19.05	6.74314	1.33896	-0.469037	1.808
19.06	6.74783	1.33995	-0.469238	1.80919
19.07	6.7598	1.3409	-0.469431	1.81033
19.08	6.76749	1.34186	-0.469614	1.81147
19.09	6.76634	1.34295	-0.469832	1.81278
19.1	6.76913	1.34402	-0.470059	1.81408
19.11	6.77525	1.34497	-0.470267	1.81524
19.12	6.78119	1.34591	-0.470482	1.8164
19.13	6.7867	1.34696	-0.470723	1.81768
19.14	6.78392	1.34806	-0.47101	1.81907
19.15	6.78359	1.34889	-0.47132	1.82021
19.16	6.79903	1.34971	-0.471613	1.82132
19.17	6.81065	1.351	-0.47193	1.82293
19.18	6.81122	1.35207	-0.472243	1.82431
19.19	6.81379	1.35292	-0.472499	1.82542
19.2	6.81992	1.35404	-0.472732	1.82678
19.21	6.82316	1.35492	-0.472958	1.82787
19.22	6.82468	1.35573	-0.473193	1.82892
19.23	6.83166	1.35696	-0.473437	1.8304
19.24	6.83861	1.35809	-0.473636	1.83172
19.25	6.84025	1.35899	-0.47384	1.83283
19.26	6.84191	1.35999	-0.474108	1.83409
19.27	6.8472	1.36084	-0.474367	1.83521
19.28	6.85525	1.36177	-0.474616	1.83639
19.29	6.86445	1.36296	-0.474922	1.83788
19.3	6.86865	1.36394	-0.475253	1.83919
19.31	6.86951	1.36479	-0.475617	1.84041
19.32	6.87207	1.36576	-0.476012	1.84177
19.33	6.8724	1.3668	-0.476373	1.84317
19.34	6.87574	1.36793	-0.476697	1.84462
19.35	6.886	1.3689	-0.476976	1.84587
19.36	6.89103	1.36986	-0.477209	1.84707
19.37	6.89052	1.37108	-0.477437	1.84852
19.38	6.89525	1.37204	-0.477648	1.84969
19.39	6.90031	1.37286	-0.47782	1.85068
19.4	6.90667	1.37396	-0.477951	1.85192
19.41	6.91931	1.37512	-0.478055	1.85317
19.42	6.92919	1.37614	-0.478144	1.85428
19.43	6.92864	1.37708	-0.478236	1.85531
19.44	6.92475	1.37799	-0.478326	1.85631
19.45	6.92754	1.37895	-0.478392	1.85734
19.46	6.93089	1.38011	-0.478435	1.85855
19.47	6.93346	1.38113	-0.478479	1.85961
19.48	6.9402	1.38192	-0.478537	1.86046
19.49	6.94666	1.38296	-0.478586	1.86155
19.5	6.94685	1.38405	-0.478611	1.86267
19.51	6.95028	1.38498	-0.478638	1.86362
19.52	6.96047	1.38601	-0.478676	1.86469
19.53	6.96412	1.387	-0.4787	1.8657
19.54	6.96086	1.388	-0.478727	1.86672
19.55	6.95925	1.38907	-0.478776	1.86784
19.56	6.96288	1.39002	-0.478821	1.86884
19.57	6.96853	1.39095	-0.478857	1.8698
19.58	6.96996	1.39198	-0.478905	1.87088
19.59	6.97317	1.39304	-0.478983	1.87202
19.6	6.98174	1.39393	-0.479091	1.87302
19.61	6.98585	1.39493	-0.479259	1.87419
19.62	6.98467	1.39608	-0.479536	1.87561
19.63	6.98841	1.3969	-0.479966	1.87687
19.64	6.99143	1.39775	-0.480546	1.8783
19.65	6.99032	1.39895	-0.481178	1.88013
19.66	6.99112	1.39989	-0.481732	1.88162
19.67	6.99645	1.40065	-0.48216	1.88281
19.68	7.00342	1.40176	-0.482475	1.88424
19.69	7.00229	1.40294	-0.482709	1.88564
19.7	7.00107	1.40395	-0.482917	1.88687
19.71	7.00965	1.40486	-0.483102	1.88796
19.72	7.01457	1.40579	-0.483229	1.88902
19.73	7.01348	1.40686	-0.483314	1.89017
19.74	7.01724	1.40791	-0.483403	1.89131
19.75	7.02225	1.4089	-0.483464	1.89236
19.76	7.02369	1.40988	-0.483486	1.89336
19.77	7.01998	1.41086	-0.483525	1.89439
19.78	7.01582	1.41192	-0.483562	1.89548
19.79	7.02149	1.41306	-0.483565	1.89662
19.8	7.03042	1.41412	-0.48357	1.89769
19.81	7.02971	1.4151	-0.483597	1.8987
19.82	7.02656	1.4161	-0.483616	1.89972
19.83	7.02881	1.41713	-0.4836	1.90073
19.84	7.0297	1.41812	-0.48359	1.90171
19.85	7.0294	1.41914	-0.483606	1.90275
19.86	7.03627	1.42023	-0.483625	1.90386
19.87	7.04105	1.42107	-0.483641	1.90472
19.88	7.03358	1.42207	-0.483629	1.9057
19.89	7.03094	1.42319	-0.483595	1.90678
19.9	7.03915	1.424	-0.483601	1.9076
19.91	7.03568	1.42503	-0.483627	1.90866
19.92	7.0263	1.42617	-0.483611	1.90978
19.93	7.03164	1.42699	-0.483595	1.91059
19.94	7.03503	1.42805	-0.483615	1.91166
19.95	7.02938	1.42919	-0.48363	1.91282
19.96	7.02853	1.43004	-0.483631	1.91368
19.97	7.03421	1.43103	-0.483626	1.91465
19.98	7.03591	1.43216	-0.483628	1.91578
[truncated: 11,264 more rows]

## Sheet: M-2-100-4
Time [s]	Load [kN]	LVDT 1 [mm]	LVDT 2 [mm]	Displacement [mm]
0	0	0	0	0
0.01	0	0	0	0
0.02	5.8e-05	-2e-06	0	-2e-06
0.03	0.001612	-0.0001	2e-06	-0.000102
0.04	0.009202	-0.000417	8e-06	-0.000425
0.05	0.019761	-0.000672	1e-05	-0.000682
0.06	0.020516	-0.000637	9e-06	-0.000646
0.07	0.0165	-0.000622	1.8e-05	-0.00064
0.08	0.017193	-0.000688	9e-06	-0.000697
0.09	0.016714	-0.000719	-1.3e-05	-0.000706
0.1	0.014694	-0.000837	-1.5e-05	-0.000822
0.11	0.01448	-0.000894	1e-06	-0.000895
0.12	0.018252	-0.000734	1.1e-05	-0.000745
0.13	0.022929	-0.000743	1e-06	-0.000744
0.14	0.02148	-0.000828	-9e-06	-0.000819
0.15	0.023555	-0.000788	1e-06	-0.000789
0.16	0.024325	-0.000801	-1e-06	-0.0008
0.17	0.014053	-0.000858	-2.3e-05	-0.000835
0.18	0.012215	-0.000848	-2.8e-05	-0.00082
0.19	0.017564	-0.000765	-4e-06	-0.000761
0.2	0.013418	-0.000791	-9e-06	-0.000782
0.21	0.012614	-0.000958	-4.4e-05	-0.000914
0.22	0.019941	-0.00103	-3.5e-05	-0.000995
0.23	0.022451	-0.000927	-6e-06	-0.000921
0.24	0.020176	-0.000798	-8e-06	-0.00079
0.25	0.023456	-0.000711	-1.2e-05	-0.000699
0.26	0.026991	-0.000703	-1.2e-05	-0.000691
0.27	0.020297	-0.00064	-5e-06	-0.000635
0.28	0.016108	-0.000691	-1e-05	-0.000681
0.29	0.019898	-0.000965	-2.1e-05	-0.000944
0.3	0.019963	-0.001031	-9e-06	-0.001022
0.31	0.018245	-0.000882	-1e-06	-0.000881
0.32	0.017157	-0.0008	-1.2e-05	-0.000788
0.33	0.011829	-0.000741	-1.4e-05	-0.000727
0.34	0.010701	-0.000725	-5e-06	-0.00072
0.35	0.015993	-0.000702	-6e-06	-0.000696
0.36	0.020356	-0.000613	-1.1e-05	-0.000602
0.37	0.025196	-0.000704	-1.6e-05	-0.000688
0.38	0.028884	-0.000789	-2e-05	-0.000769
0.39	0.024994	-0.00076	-7e-06	-0.000753
0.4	0.019886	-0.000796	6e-06	-0.000802
0.41	0.019292	-0.000911	1e-06	-0.000912
0.42	0.020365	-0.000951	0	-0.000951
0.43	0.022821	-0.000956	1e-05	-0.000966
0.44	0.025276	-0.000986	1.2e-05	-0.000998
0.45	0.026052	-0.00099	2e-06	-0.000992
0.46	0.0254	-0.000954	-2.3e-05	-0.000931
0.47	0.021623	-0.000854	-2.7e-05	-0.000827
0.48	0.018023	-0.0009	-3e-06	-0.000897
0.49	0.021958	-0.001169	6e-06	-0.001175
0.5	0.023419	-0.001147	7e-06	-0.001154
0.51	0.017309	-0.000947	2e-06	-0.000949
0.52	0.016234	-0.001031	-8e-06	-0.001023
0.53	0.018662	-0.000979	-4e-06	-0.000975
0.54	0.014188	-0.000855	-2e-06	-0.000853
0.55	0.010451	-0.000905	-3e-06	-0.000902
0.56	0.013804	-0.000776	2e-06	-0.000778
0.57	0.018697	-0.000762	1e-06	-0.000763
0.58	0.02351	-0.001038	-3e-06	-0.001035
0.59	0.022455	-0.001102	8e-06	-0.00111
0.6	0.016706	-0.001	7e-06	-0.001007
0.61	0.014962	-0.001026	-9e-06	-0.001017
0.62	0.017106	-0.001061	-1.2e-05	-0.001049
0.63	0.016685	-0.000963	2e-06	-0.000965
0.64	0.012442	-0.000976	9e-06	-0.000985
0.65	0.008494	-0.001054	-3e-06	-0.001051
0.66	0.003806	-0.001034	-7e-06	-0.001027
0.67	0.003731	-0.001059	7e-06	-0.001066
0.68	0.008488	-0.001096	1.9e-05	-0.001115
0.69	0.00877	-0.001003	1.9e-05	-0.001022
0.7	0.007829	-0.001027	1.5e-05	-0.001042
0.71	0.011439	-0.00113	7e-06	-0.001137
0.72	0.015317	-0.001009	-7e-06	-0.001002
0.73	0.0136	-0.000971	-1.6e-05	-0.000955
0.74	0.0103	-0.001005	2e-06	-0.001007
0.75	0.014002	-0.000857	2e-05	-0.000877
0.76	0.020518	-0.000907	5e-06	-0.000912
0.77	0.015538	-0.001037	-1.8e-05	-0.001019
0.78	0.007607	-0.000879	-2.4e-05	-0.000855
0.79	0.010488	-0.0009	2e-06	-0.000902
0.8	0.014545	-0.001121	1.3e-05	-0.001134
0.81	0.016585	-0.001018	6e-06	-0.001024
0.82	0.019072	-0.000972	2.4e-05	-0.000996
0.83	0.019407	-0.001055	2.6e-05	-0.001081
0.84	0.019559	-0.000895	4e-06	-0.000899
0.85	0.021756	-0.000973	9e-06	-0.000982
0.86	0.023486	-0.001216	2.7e-05	-0.001243
0.87	0.022518	-0.001031	2.4e-05	-0.001055
0.88	0.022861	-0.000845	1.3e-05	-0.000858
0.89	0.024714	-0.001014	1.5e-05	-0.001029
0.9	0.022162	-0.001045	2.5e-05	-0.00107
0.91	0.020476	-0.000944	2.2e-05	-0.000966
0.92	0.019682	-0.00097	6e-06	-0.000976
0.93	0.012713	-0.000934	-6e-06	-0.000928
0.94	0.011653	-0.000931	-2e-06	-0.000929
0.95	0.017704	-0.001135	8e-06	-0.001143
0.96	0.019456	-0.001047	1.2e-05	-0.001059
0.97	0.017526	-0.000763	1.2e-05	-0.000775
0.98	0.013202	-0.000943	1.3e-05	-0.000956
0.99	0.013039	-0.00119	1e-05	-0.0012
1	0.017393	-0.00104	8e-06	-0.001048
1.01	0.014629	-0.000877	3e-06	-0.00088
1.02	0.009384	-0.000968	-2e-06	-0.000966
1.03	0.010092	-0.00103	1.5e-05	-0.001045
1.04	0.013958	-0.00086	2e-05	-0.00088
1.05	0.015359	-0.000877	-2e-06	-0.000875
1.06	0.014009	-0.00106	-1.2e-05	-0.001048
1.07	0.011836	-0.001083	2e-06	-0.001085
1.08	0.014494	-0.000998	6e-06	-0.001004
1.09	0.019853	-0.001083	4e-06	-0.001087
1.1	0.016355	-0.001046	1.1e-05	-0.001057
1.11	0.014883	-0.000942	1e-05	-0.000952
1.12	0.020192	-0.001033	9e-06	-0.001042
1.13	0.02223	-0.001068	6e-06	-0.001074
1.14	0.020313	-0.000926	-1.9e-05	-0.000907
1.15	0.017042	-0.000839	-1e-05	-0.000829
1.16	0.014162	-0.000965	1e-05	-0.000975
1.17	0.01449	-0.001175	-8e-06	-0.001167
1.18	0.015686	-0.00112	-9e-06	-0.001111
1.19	0.013113	-0.000868	8e-06	-0.000876
1.2	0.01457	-0.000908	5e-06	-0.000913
1.21	0.018437	-0.001067	1e-06	-0.001068
1.22	0.014251	-0.000981	9e-06	-0.00099
1.23	0.012588	-0.000865	1.6e-05	-0.000881
1.24	0.019125	-0.000997	1.2e-05	-0.001009
1.25	0.018488	-0.001113	8e-06	-0.001121
1.26	0.013086	-0.000993	1.4e-05	-0.001007
1.27	0.010546	-0.000918	2.1e-05	-0.000939
1.28	0.010026	-0.001166	1.8e-05	-0.001184
1.29	0.014071	-0.001138	8e-06	-0.001146
1.3	0.017033	-0.000789	6e-06	-0.000795
1.31	0.013998	-0.000904	2e-06	-0.000906
1.32	0.011504	-0.001104	-5e-06	-0.001099
1.33	0.01313	-0.00091	-6e-06	-0.000904
1.34	0.016187	-0.000949	-6e-06	-0.000943
1.35	0.015816	-0.001128	3e-06	-0.001131
1.36	0.01079	-0.001086	1.2e-05	-0.001098
1.37	0.008967	-0.001176	9e-06	-0.001185
1.38	0.010942	-0.001067	1.7e-05	-0.001084
1.39	0.00714	-0.000822	1.2e-05	-0.000834
1.4	0.000639	-0.001082	-1.4e-05	-0.001068
1.41	0.003252	-0.001189	-2.3e-05	-0.001166
1.42	0.010394	-0.000888	-6e-06	-0.000882
1.43	0.009358	-0.000999	1.5e-05	-0.001014
1.44	0.005924	-0.001218	2.4e-05	-0.001242
1.45	0.007804	-0.001007	1.3e-05	-0.00102
1.46	0.010297	-0.000942	4e-06	-0.000946
1.47	0.011262	-0.001002	1.2e-05	-0.001014
1.48	0.008728	-0.000945	2.6e-05	-0.000971
1.49	0.0075	-0.000939	1.5e-05	-0.000954
1.5	0.008486	-0.000927	-1.3e-05	-0.000914
1.51	0.007365	-0.000952	-2.1e-05	-0.000931
1.52	0.010676	-0.000977	-1.1e-05	-0.000966
1.53	0.016202	-0.000954	-6e-06	-0.000948
1.54	0.016824	-0.000983	1e-06	-0.000984
1.55	0.016109	-0.000996	1.8e-05	-0.001014
1.56	0.014035	-0.001065	1.8e-05	-0.001083
1.57	0.009929	-0.001138	6e-06	-0.001144
1.58	0.010228	-0.00099	3e-06	-0.000993
1.59	0.012616	-0.000937	1e-06	-0.000938
1.6	0.011009	-0.001035	2e-06	-0.001037
1.61	0.006773	-0.000876	9e-06	-0.000885
1.62	0.002195	-0.000945	8e-06	-0.000953
1.63	0.001449	-0.001289	1.6e-05	-0.001305
1.64	0.004246	-0.001032	3.7e-05	-0.001069
1.65	0.007997	-0.000822	3.3e-05	-0.000855
1.66	0.006991	-0.001137	2e-05	-0.001157
1.67	0.001757	-0.001016	2.3e-05	-0.001039
1.68	0.001707	-0.000802	1.9e-05	-0.000821
1.69	0.002528	-0.001	1e-05	-0.00101
1.7	0.001882	-0.001022	7e-06	-0.001029
1.71	0.0086	-0.000964	2e-06	-0.000966
1.72	0.01356	-0.001056	5e-06	-0.001061
1.73	0.008274	-0.000978	1.6e-05	-0.000994
1.74	0.003471	-0.000912	2.1e-05	-0.000933
1.75	0.007016	-0.00109	2.1e-05	-0.001111
1.76	0.010334	-0.000972	1.2e-05	-0.000984
1.77	0.006782	-0.000775	-3e-06	-0.000772
1.78	0.005693	-0.000982	-5e-06	-0.000977
1.79	0.009576	-0.001003	6e-06	-0.001009
1.8	0.012406	-0.000805	1e-05	-0.000815
1.81	0.015514	-0.000965	9e-06	-0.000974
1.82	0.013709	-0.001022	-2e-06	-0.00102
1.83	0.005215	-0.000826	-1.1e-05	-0.000815
1.84	0.008549	-0.000944	1.2e-05	-0.000956
1.85	0.021674	-0.00107	2.5e-05	-0.001095
1.86	0.02184	-0.000931	1.7e-05	-0.000948
1.87	0.014097	-0.000994	1.9e-05	-0.001013
1.88	0.011504	-0.001094	1.7e-05	-0.001111
1.89	0.006242	-0.000857	1.8e-05	-0.000875
1.9	0.003754	-0.000911	3e-05	-0.000941
1.91	0.009986	-0.001259	4e-05	-0.001299
1.92	0.011224	-0.001032	4.2e-05	-0.001074
1.93	0.009194	-0.000825	2.2e-05	-0.000847
1.94	0.010984	-0.001094	1.2e-05	-0.001106
1.95	0.006145	-0.000936	2.4e-05	-0.00096
1.96	0.003565	-0.000815	1.6e-05	-0.000831
1.97	0.010198	-0.00122	1.1e-05	-0.001231
1.98	0.013051	-0.001101	2.3e-05	-0.001124
1.99	0.012877	-0.000688	3.4e-05	-0.000722
2	0.0129	-0.001018	3.6e-05	-0.001054
2.01	0.010025	-0.001212	2.2e-05	-0.001234
2.02	0.007451	-0.000824	2.4e-05	-0.000848
2.03	0.010119	-0.000944	3.3e-05	-0.000977
2.04	0.014006	-0.00117	2.5e-05	-0.001195
2.05	0.006643	-0.000941	1.7e-05	-0.000958
2.06	0.000209	-0.000954	1.4e-05	-0.000968
2.07	0.005763	-0.001029	1.8e-05	-0.001047
2.08	0.006638	-0.000904	2.4e-05	-0.000928
2.09	0.001801	-0.001106	2.1e-05	-0.001127
2.1	0.002173	-0.001303	1.4e-05	-0.001317
2.11	0.003398	-0.000975	2.2e-05	-0.000997
2.12	0.003118	-0.000959	3.5e-05	-0.000994
2.13	0.005242	-0.001272	2.7e-05	-0.001299
2.14	0.006609	-0.001067	2.5e-05	-0.001092
2.15	0.004411	-0.00091	3.1e-05	-0.000941
2.16	0.003201	-0.001076	1.5e-05	-0.001091
2.17	0.008252	-0.00102	-2e-06	-0.001018
2.18	0.009965	-0.001034	-1e-06	-0.001033
2.19	0.005117	-0.001151	-2e-06	-0.001149
2.2	0.007648	-0.000908	7e-06	-0.000915
2.21	0.012524	-0.000922	2.2e-05	-0.000944
2.22	0.013157	-0.001221	1.9e-05	-0.00124
2.23	0.013889	-0.001035	1.5e-05	-0.00105
2.24	0.015031	-0.000816	2.7e-05	-0.000843
2.25	0.015701	-0.001026	3.3e-05	-0.001059
2.26	0.012524	-0.001031	3.7e-05	-0.001068
2.27	0.008634	-0.000913	5e-05	-0.000963
2.28	0.009382	-0.001066	5.2e-05	-0.001118
2.29	0.011218	-0.000986	3.1e-05	-0.001017
2.3	0.012012	-0.000869	1.8e-05	-0.000887
2.31	0.010029	-0.001138	2.9e-05	-0.001167
2.32	0.005765	-0.001103	4e-05	-0.001143
2.33	0.006652	-0.000751	3.1e-05	-0.000782
2.34	0.009339	-0.00096	1.8e-05	-0.000978
2.35	0.01124	-0.001214	1.5e-05	-0.001229
2.36	0.018779	-0.001012	1.2e-05	-0.001024
2.37	0.018571	-0.000939	1.1e-05	-0.00095
2.38	0.008482	-0.00106	2.3e-05	-0.001083
2.39	0.004418	-0.001022	2.7e-05	-0.001049
2.4	0.005787	-0.000995	5e-06	-0.001
2.41	0.008397	-0.001071	0	-0.001071
2.42	0.011932	-0.000964	1.9e-05	-0.000983
2.43	0.008631	-0.000875	1.8e-05	-0.000893
2.44	0.000813	-0.000941	1.5e-05	-0.000956
2.45	0.000314	-0.00087	2.9e-05	-0.000899
2.46	0.004645	-0.000908	2.2e-05	-0.00093
2.47	0.007782	-0.00117	1.7e-05	-0.001187
2.48	0.00815	-0.001081	3.4e-05	-0.001115
2.49	0.005714	-0.000841	4.6e-05	-0.000887
2.5	0.003885	-0.001026	4.3e-05	-0.001069
2.51	0.002883	-0.001092	3.1e-05	-0.001123
2.52	0.001869	-0.000883	1.6e-05	-0.000899
2.53	0.007764	-0.000996	2.2e-05	-0.001018
2.54	0.014534	-0.001047	3.5e-05	-0.001082
2.55	0.007751	-0.00088	2.9e-05	-0.000909
2.56	0.002666	-0.001061	2.9e-05	-0.00109
2.57	0.008432	-0.001079	3.5e-05	-0.001114
2.58	0.009067	-0.000807	4e-05	-0.000847
2.59	0.008725	-0.001065	5.9e-05	-0.001124
2.6	0.013016	-0.001209	6.3e-05	-0.001272
2.61	0.011884	-0.000729	3.7e-05	-0.000766
2.62	0.004213	-0.000756	2.8e-05	-0.000784
2.63	0.001	-0.001215	3.1e-05	-0.001246
2.64	0.005215	-0.001037	3.2e-05	-0.001069
2.65	0.006478	-0.000808	5.2e-05	-0.00086
2.66	0.001693	-0.001004	5.8e-05	-0.001062
2.67	-0.000867	-0.001026	4e-05	-0.001066
2.68	0.001792	-0.001017	4.7e-05	-0.001064
2.69	0.004576	-0.001162	5.5e-05	-0.001217
2.7	0.005475	-0.000999	4e-05	-0.001039
2.71	0.007898	-0.000851	4.5e-05	-0.000896
2.72	0.010168	-0.001032	6.3e-05	-0.001095
2.73	0.008803	-0.00098	5.7e-05	-0.001037
2.74	0.008647	-0.000882	4e-05	-0.000922
2.75	0.013132	-0.000966	3.2e-05	-0.000998
2.76	0.013904	-0.000818	3.4e-05	-0.000852
2.77	0.008111	-0.000816	4.5e-05	-0.000861
2.78	0.007582	-0.001101	5.9e-05	-0.00116
2.79	0.011308	-0.000959	5.2e-05	-0.001011
2.8	0.013338	-0.000816	3.2e-05	-0.000848
2.81	0.010433	-0.001144	4.3e-05	-0.001187
2.82	0.003642	-0.001151	4.8e-05	-0.001199
2.83	0.004104	-0.000865	2.3e-05	-0.000888
2.84	0.009985	-0.000985	2.8e-05	-0.001013
2.85	0.010374	-0.001076	5.2e-05	-0.001128
2.86	0.005069	-0.000856	4.6e-05	-0.000902
2.87	0.002168	-0.000904	3.9e-05	-0.000943
2.88	0.002096	-0.001088	5.1e-05	-0.001139
2.89	0.000169	-0.000955	4.9e-05	-0.001004
2.9	0.00145	-0.000973	3.8e-05	-0.001011
2.91	0.005466	-0.001105	5.2e-05	-0.001157
2.92	0.0037	-0.00097	6.1e-05	-0.001031
2.93	-0.000367	-0.000943	4e-05	-0.000983
2.94	-0.0001	-0.000955	3.3e-05	-0.000988
2.95	0.00157	-0.000866	5.5e-05	-0.000921
2.96	0.002956	-0.001013	4.9e-05	-0.001062
2.97	0.003982	-0.001212	4.2e-05	-0.001254
2.98	0.000103	-0.000984	6.5e-05	-0.001049
2.99	-0.002404	-0.000718	6.7e-05	-0.000785
3	0.00019	-0.001072	5.7e-05	-0.001129
3.01	0.002327	-0.001193	5.4e-05	-0.001247
3.02	0.006234	-0.000811	4.6e-05	-0.000857
3.03	0.009098	-0.000923	5.2e-05	-0.000975
3.04	0.0081	-0.001101	6.7e-05	-0.001168
3.05	0.011634	-0.000892	6.5e-05	-0.000957
3.06	0.015643	-0.000981	5.1e-05	-0.001032
3.07	0.014357	-0.001148	5.3e-05	-0.001201
3.08	0.013083	-0.000929	5.4e-05	-0.000983
3.09	0.010582	-0.000861	4.4e-05	-0.000905
3.1	0.008543	-0.001036	5e-05	-0.001086
3.11	0.01111	-0.000924	6.2e-05	-0.000986
3.12	0.01296	-0.000841	4.7e-05	-0.000888
3.13	0.011602	-0.001147	4.2e-05	-0.001189
3.14	0.010714	-0.001067	6.2e-05	-0.001129
3.15	0.010449	-0.000816	6.2e-05	-0.000878
3.16	0.007879	-0.001084	4e-05	-0.001124
3.17	0.006742	-0.001011	3.4e-05	-0.001045
3.18	0.012299	-0.000762	3.9e-05	-0.000801
3.19	0.013854	-0.001057	4.8e-05	-0.001105
3.2	0.003384	-0.001058	6.4e-05	-0.001122
3.21	0.006941	-0.000714	7.7e-05	-0.000791
3.22	0.0194	-0.000932	7.1e-05	-0.001003
3.23	0.012903	-0.001166	5.3e-05	-0.001219
3.24	0.005428	-0.000941	4e-05	-0.000981
3.25	0.008879	-0.000933	3.4e-05	-0.000967
3.26	0.008293	-0.001007	4.2e-05	-0.001049
3.27	0.007942	-0.000928	4.6e-05	-0.000974
3.28	0.009197	-0.000946	4e-05	-0.000986
3.29	0.004506	-0.000901	3.4e-05	-0.000935
3.3	0.000294	-0.00082	3.3e-05	-0.000853
3.31	0.000886	-0.001063	6.5e-05	-0.001128
3.32	0.001461	-0.001145	8.2e-05	-0.001227
3.33	0.000782	-0.000809	4.4e-05	-0.000853
3.34	0.001814	-0.000913	2.8e-05	-0.000941
3.35	0.006738	-0.001142	6e-05	-0.001202
3.36	0.007795	-0.000933	6.9e-05	-0.001002
3.37	-0.0006	-0.000977	4.7e-05	-0.001024
3.38	-0.007841	-0.001102	4.3e-05	-0.001145
3.39	-0.004937	-0.000811	5.1e-05	-0.000862
3.4	-0.001566	-0.000822	5.8e-05	-0.00088
3.41	-0.00346	-0.001118	6e-05	-0.001178
3.42	-0.003312	-0.001002	4.2e-05	-0.001044
3.43	0.000266	-0.000889	3.5e-05	-0.000924
3.44	0.00145	-0.001023	4.9e-05	-0.001072
3.45	0.001857	-0.000936	6.2e-05	-0.000998
3.46	0.001968	-0.000953	7.2e-05	-0.001025
3.47	0.000636	-0.001101	5.8e-05	-0.001159
3.48	-0.000439	-0.000946	4.6e-05	-0.000992
3.49	-0.00207	-0.000798	6.5e-05	-0.000863
3.5	0.00058	-0.000978	7e-05	-0.001048
3.51	0.006319	-0.001094	5.6e-05	-0.00115
3.52	0.002715	-0.000971	5.4e-05	-0.001025
3.53	-0.001134	-0.001036	5.1e-05	-0.001087
3.54	0.010822	-0.001037	3.8e-05	-0.001075
3.55	0.019795	-0.000813	3.7e-05	-0.00085
3.56	0.012141	-0.000948	5e-05	-0.000998
3.57	0.006541	-0.001012	5.9e-05	-0.001071
3.58	0.011176	-0.000805	6e-05	-0.000865
3.59	0.014513	-0.000998	5.8e-05	-0.001056
3.6	0.013846	-0.001159	5.7e-05	-0.001216
3.61	0.011674	-0.000918	5.8e-05	-0.000976
3.62	0.006704	-0.000899	5.6e-05	-0.000955
3.63	0.005082	-0.000967	5.7e-05	-0.001024
3.64	0.011494	-0.000851	6e-05	-0.000911
3.65	0.016321	-0.001006	5.1e-05	-0.001057
3.66	0.011744	-0.001103	4.4e-05	-0.001147
3.67	0.005264	-0.00081	5.6e-05	-0.000866
3.68	0.005358	-0.000891	6.5e-05	-0.000956
3.69	0.012307	-0.001103	7.3e-05	-0.001176
3.7	0.014246	-0.000767	6.8e-05	-0.000835
3.71	0.011279	-0.000776	4.1e-05	-0.000817
3.72	0.012038	-0.001192	4.8e-05	-0.00124
3.73	0.009191	-0.001065	7.4e-05	-0.001139
3.74	0.007451	-0.000859	6.7e-05	-0.000926
3.75	0.013207	-0.000979	4.2e-05	-0.001021
3.76	0.012601	-0.000929	4.1e-05	-0.00097
3.77	0.007318	-0.000841	6.2e-05	-0.000903
3.78	0.009077	-0.000931	7.3e-05	-0.001004
3.79	0.011835	-0.000892	7.1e-05	-0.000963
3.8	0.008363	-0.000908	6.9e-05	-0.000977
3.81	0.000656	-0.001131	6.7e-05	-0.001198
3.82	7.5e-05	-0.000928	6.4e-05	-0.000992
3.83	0.009891	-0.000719	5.8e-05	-0.000777
3.84	0.014992	-0.001076	5.4e-05	-0.00113
3.85	0.011897	-0.001112	4.1e-05	-0.001153
3.86	0.012385	-0.000743	3.2e-05	-0.000775
3.87	0.016005	-0.000887	3.9e-05	-0.000926
3.88	0.015276	-0.001224	4.9e-05	-0.001273
3.89	0.009141	-0.00094	5.3e-05	-0.000993
3.9	0.006414	-0.000728	5.2e-05	-0.00078
3.91	0.00657	-0.001049	6.8e-05	-0.001117
3.92	0.005288	-0.000914	8.4e-05	-0.000998
3.93	0.009031	-0.000681	5.8e-05	-0.000739
3.94	0.013352	-0.000982	4.4e-05	-0.001026
3.95	0.012595	-0.000966	6.2e-05	-0.001028
3.96	0.013423	-0.000743	5.3e-05	-0.000796
3.97	0.012009	-0.000937	5.1e-05	-0.000988
3.98	0.008372	-0.00101	6.8e-05	-0.001078
3.99	0.007947	-0.00077	5.5e-05	-0.000825
4	0.006919	-0.000873	4.5e-05	-0.000918
4.01	0.006916	-0.000959	5.6e-05	-0.001015
4.02	0.00876	-0.000813	4.7e-05	-0.00086
4.03	0.009139	-0.000947	4.2e-05	-0.000989
4.04	0.00885	-0.001029	6e-05	-0.001089
4.05	0.008581	-0.000898	5.7e-05	-0.000955
4.06	0.00562	-0.000956	4.7e-05	-0.001003
4.07	0.003468	-0.001043	5.4e-05	-0.001097
4.08	0.005684	-0.000901	6.7e-05	-0.000968
4.09	0.006487	-0.000899	6.1e-05	-0.00096
4.1	0.004515	-0.001017	5.7e-05	-0.001074
4.11	0.004043	-0.000861	6.6e-05	-0.000927
4.12	0.004848	-0.00086	5.6e-05	-0.000916
4.13	0.002495	-0.001156	4.3e-05	-0.001199
4.14	0.002085	-0.00091	5.8e-05	-0.000968
4.15	0.002372	-0.000626	6.7e-05	-0.000693
4.16	-0.000562	-0.00097	4.9e-05	-0.001019
4.17	-0.000126	-0.000923	3.2e-05	-0.000955
4.18	0.003134	-0.000723	4.8e-05	-0.000771
4.19	0.007812	-0.000989	7e-05	-0.001059
4.2	0.011462	-0.000951	6.7e-05	-0.001018
4.21	0.010514	-0.000735	5.1e-05	-0.000786
4.22	0.01119	-0.001012	6.1e-05	-0.001073
4.23	0.013446	-0.001055	7.5e-05	-0.00113
4.24	0.010584	-0.000762	6.2e-05	-0.000824
4.25	0.003937	-0.000877	5.3e-05	-0.00093
4.26	0.002419	-0.000963	5e-05	-0.001013
4.27	0.004611	-0.000812	3.7e-05	-0.000849
4.28	0.002192	-0.000906	3.9e-05	-0.000945
4.29	0.003328	-0.00093	6.7e-05	-0.000997
4.3	0.012361	-0.00079	7.7e-05	-0.000867
4.31	0.016129	-0.000948	4.6e-05	-0.000994
4.32	0.011801	-0.001077	3.6e-05	-0.001113
4.33	0.008314	-0.00087	5.7e-05	-0.000927
4.34	0.010432	-0.000774	6.2e-05	-0.000836
4.35	0.01243	-0.000881	6e-05	-0.000941
4.36	0.00975	-0.000868	6.4e-05	-0.000932
4.37	0.007926	-0.000896	5.1e-05	-0.000947
4.38	0.00646	-0.00096	3e-05	-0.00099
4.39	0.006609	-0.000896	4.5e-05	-0.000941
4.4	0.011165	-0.000875	6.9e-05	-0.000944
4.41	0.007812	-0.000907	6.1e-05	-0.000968
4.42	0.002051	-0.00092	6e-05	-0.00098
4.43	0.008261	-0.000827	7.4e-05	-0.000901
4.44	0.015457	-0.000766	8.3e-05	-0.000849
4.45	0.011267	-0.000884	7.9e-05	-0.000963
4.46	0.006672	-0.001013	6.6e-05	-0.001079
4.47	0.011057	-0.000928	5.3e-05	-0.000981
4.48	0.007963	-0.000791	5.8e-05	-0.000849
4.49	-0.001196	-0.000869	7.6e-05	-0.000945
4.5	0.001986	-0.001006	7.4e-05	-0.00108
4.51	0.007294	-0.001013	6.1e-05	-0.001074
4.52	0.00633	-0.000844	5.3e-05	-0.000897
4.53	0.007381	-0.000789	4.2e-05	-0.000831
4.54	0.008624	-0.000904	4.8e-05	-0.000952
4.55	0.006158	-0.00086	7.1e-05	-0.000931
4.56	-0.000407	-0.000832	8e-05	-0.000912
4.57	-0.00307	-0.000898	6.7e-05	-0.000965
4.58	0.004098	-0.000855	5.9e-05	-0.000914
4.59	0.007331	-0.000934	5.5e-05	-0.000989
4.6	0.001552	-0.000934	5.2e-05	-0.000986
4.61	0.000212	-0.000724	6.8e-05	-0.000792
4.62	0.002554	-0.000873	8e-05	-0.000953
4.63	0.003803	-0.001084	6.3e-05	-0.001147
4.64	0.009342	-0.000872	6e-05	-0.000932
4.65	0.0135	-0.000788	6.9e-05	-0.000857
4.66	0.009104	-0.000964	5.5e-05	-0.001019
4.67	0.004285	-0.000868	5.1e-05	-0.000919
4.68	0.003602	-0.000766	7.1e-05	-0.000837
4.69	0.005297	-0.000966	7.7e-05	-0.001043
4.7	0.007736	-0.000836	6.7e-05	-0.000903
4.71	0.008884	-0.000715	7.3e-05	-0.000788
4.72	0.010792	-0.001031	7.9e-05	-0.00111
4.73	0.009877	-0.000981	7.1e-05	-0.001052
4.74	0.006718	-0.000668	7.7e-05	-0.000745
4.75	0.008211	-0.000803	7.6e-05	-0.000879
4.76	0.00972	-0.000978	7.5e-05	-0.001053
4.77	0.008907	-0.00078	7.8e-05	-0.000858
4.78	0.009032	-0.000763	7e-05	-0.000833
4.79	0.007574	-0.000962	5.5e-05	-0.001017
4.8	0.002686	-0.000891	4e-05	-0.000931
4.81	0.001119	-0.00087	4.4e-05	-0.000914
4.82	0.007389	-0.000864	7.2e-05	-0.000936
4.83	0.010643	-0.000783	8.9e-05	-0.000872
4.84	0.008898	-0.000857	8.7e-05	-0.000944
4.85	0.011635	-0.000818	8.4e-05	-0.000902
4.86	0.014588	-0.000736	7.1e-05	-0.000807
4.87	0.010649	-0.000966	5.7e-05	-0.001023
4.88	0.008236	-0.001053	6.2e-05	-0.001115
4.89	0.012086	-0.000785	7.3e-05	-0.000858
4.9	0.014906	-0.000718	9e-05	-0.000808
4.91	0.011156	-0.000899	9.4e-05	-0.000993
4.92	0.005865	-0.000838	8.1e-05	-0.000919
4.93	0.006502	-0.000752	8.5e-05	-0.000837
4.94	0.010312	-0.000988	8.2e-05	-0.00107
4.95	0.009134	-0.000875	6.8e-05	-0.000943
4.96	0.007555	-0.000579	7.5e-05	-0.000654
4.97	0.012274	-0.000829	8.1e-05	-0.00091
4.98	0.014109	-0.000927	7.7e-05	-0.001004
4.99	0.00839	-0.000697	9.6e-05	-0.000793
5	0.003924	-0.000857	0.000113	-0.00097
5.01	0.004465	-0.000881	0.000106	-0.000987
5.02	0.000979	-0.000716	9.6e-05	-0.000812
5.03	-0.005589	-0.000972	8.8e-05	-0.00106
5.04	-0.001631	-0.000937	7.9e-05	-0.001016
5.05	0.007601	-0.000538	7.3e-05	-0.000611
5.06	0.009278	-0.000742	8.1e-05	-0.000823
5.07	0.008214	-0.001131	9.3e-05	-0.001224
5.08	0.00611	-0.000863	0.000102	-0.000965
5.09	0.003294	-0.000643	9.4e-05	-0.000737
5.1	0.005379	-0.000798	7.6e-05	-0.000874
5.11	0.006672	-0.000691	9.1e-05	-0.000782
5.12	0.003578	-0.000757	0.000108	-0.000865
5.13	0.000918	-0.001052	8.7e-05	-0.001139
5.14	0.000501	-0.000833	7.7e-05	-0.00091
5.15	0.002661	-0.000733	0.000102	-0.000835
5.16	0.002537	-0.000958	0.000115	-0.001073
5.17	-0.002123	-0.00067	8.5e-05	-0.000755
5.18	-0.002902	-0.000512	6.6e-05	-0.000578
5.19	0.001241	-0.000951	8.4e-05	-0.001035
5.2	0.004706	-0.000946	7e-05	-0.001016
5.21	0.006048	-0.000709	4.6e-05	-0.000755
5.22	0.003084	-0.00098	7.1e-05	-0.001051
5.23	0.001976	-0.000921	9.8e-05	-0.001019
5.24	0.004899	-0.000584	8.2e-05	-0.000666
5.25	0.006314	-0.000855	5.6e-05	-0.000911
5.26	0.00537	-0.000967	6e-05	-0.001027
5.27	0.003993	-0.000758	9e-05	-0.000848
5.28	0.004209	-0.000877	0.0001	-0.000977
5.29	0.00505	-0.000792	9.4e-05	-0.000886
5.3	0.005189	-0.000652	0.000101	-0.000753
5.31	0.008943	-0.001034	9.1e-05	-0.001125
5.32	0.011609	-0.001042	6.7e-05	-0.001109
5.33	0.007123	-0.000546	7.5e-05	-0.000621
5.34	0.00227	-0.000811	9.4e-05	-0.000905
5.35	0.002619	-0.001162	8.1e-05	-0.001243
5.36	0.00349	-0.000618	7e-05	-0.000688
5.37	0.002917	-0.00062	8.6e-05	-0.000706
5.38	0.006261	-0.001151	0.0001	-0.001251
5.39	0.01383	-0.000732	8.7e-05	-0.000819
5.4	0.016972	-0.000581	7.8e-05	-0.000659
5.41	0.012196	-0.001138	9.3e-05	-0.001231
5.42	0.006695	-0.000929	9.8e-05	-0.001027
5.43	0.005356	-0.000623	9.2e-05	-0.000715
5.44	0.00555	-0.000903	9.6e-05	-0.000999
5.45	0.007305	-0.000881	9.3e-05	-0.000974
5.46	0.010794	-0.000732	9.9e-05	-0.000831
5.47	0.012027	-0.000881	0.000127	-0.001008
5.48	0.011817	-0.000848	0.000113	-0.000961
5.49	0.009856	-0.000699	8.9e-05	-0.000788
5.5	0.007594	-0.000836	9.9e-05	-0.000935
5.51	0.011563	-0.00088	0.000102	-0.000982
5.52	0.013885	-0.000788	9.7e-05	-0.000885
5.53	0.008077	-0.000887	0.000108	-0.000995
5.54	0.005418	-0.000931	0.000111	-0.001042
5.55	0.009389	-0.000854	0.0001	-0.000954
5.56	0.013164	-0.000888	0.000108	-0.000996
5.57	0.01048	-0.000945	0.000123	-0.001068
5.58	0.005697	-0.000878	0.000117	-0.000995
5.59	0.007861	-0.000878	0.0001	-0.000978
5.6	0.011366	-0.00094	9.3e-05	-0.001033
5.61	0.008399	-0.000757	0.000105	-0.000862
5.62	0.008147	-0.00071	0.000124	-0.000834
5.63	0.012766	-0.000935	0.000122	-0.001057
5.64	0.011753	-0.000856	0.000103	-0.000959
5.65	0.009669	-0.000839	8.9e-05	-0.000928
5.66	0.010896	-0.000985	9.8e-05	-0.001083
5.67	0.006684	-0.000765	0.000117	-0.000882
5.68	0.001788	-0.000679	0.000122	-0.000801
5.69	0.002017	-0.000897	0.000111	-0.001008
5.7	0.002342	-0.000878	0.000106	-0.000984
5.71	0.000856	-0.00075	0.000111	-0.000861
5.72	0.002265	-0.000771	0.000123	-0.000894
5.73	0.003025	-0.000793	0.000123	-0.000916
5.74	-0.005493	-0.000819	0.0001	-0.000919
5.75	-0.010849	-0.00094	0.000101	-0.001041
5.76	-0.0021	-0.000875	0.000117	-0.000992
5.77	0.00811	-0.000792	0.00012	-0.000912
5.78	0.006271	-0.000961	0.000114	-0.001075
5.79	-0.000123	-0.000912	0.000111	-0.001023
5.8	-0.001111	-0.000652	0.000116	-0.000768
5.81	0.002743	-0.000811	0.000124	-0.000935
5.82	0.005272	-0.001027	0.000129	-0.001156
5.83	0.005721	-0.000715	0.000135	-0.00085
5.84	0.008474	-0.000638	0.000133	-0.000771
5.85	0.010643	-0.000913	0.000103	-0.001016
5.86	0.005517	-0.000747	8.9e-05	-0.000836
5.87	0.002184	-0.000726	0.000108	-0.000834
5.88	0.00418	-0.001083	0.000129	-0.001212
5.89	0.00514	-0.000908	0.000141	-0.001049
5.9	0.006755	-0.000621	0.000126	-0.000747
5.91	0.01115	-0.000869	0.000114	-0.000983
5.92	0.016114	-0.000825	0.000133	-0.000958
5.93	0.014709	-0.00064	0.000139	-0.000779
5.94	0.011149	-0.000922	0.00011	-0.001032
5.95	0.013248	-0.001044	0.000107	-0.001151
5.96	0.015836	-0.000799	0.000132	-0.000931
5.97	0.014338	-0.000841	0.000128	-0.000969
5.98	0.01418	-0.000948	9.9e-05	-0.001047
5.99	0.016147	-0.000693	9.9e-05	-0.000792
6	0.012542	-0.000686	0.000129	-0.000815
6.01	0.009945	-0.000895	0.000125	-0.00102
6.02	0.013273	-0.00082	0.00011	-0.00093
6.03	0.0135	-0.000819	0.000126	-0.000945
6.04	0.011164	-0.000875	0.00013	-0.001005
6.05	0.005966	-0.00078	0.000112	-0.000892
6.06	0.002058	-0.000867	0.000122	-0.000989
6.07	0.002728	-0.000977	0.000128	-0.001105
6.08	0.002705	-0.000789	0.000119	-0.000908
6.09	0.004361	-0.000753	0.000133	-0.000886
6.1	0.004358	-0.000968	0.00013	-0.001098
6.11	0.002949	-0.000851	0.000105	-0.000956
6.12	0.008111	-0.000705	0.000108	-0.000813
6.13	0.013397	-0.000821	0.000126	-0.000947
6.14	0.009977	-0.000787	0.000127	-0.000914
6.15	0.004677	-0.000798	0.000117	-0.000915
6.16	0.004873	-0.000832	0.000113	-0.000945
6.17	0.006045	-0.00067	0.000117	-0.000787
6.18	0.005308	-0.00073	0.000115	-0.000845
6.19	0.008848	-0.000925	0.000122	-0.001047
6.2	0.009773	-0.000787	0.00014	-0.000927
6.21	0.004918	-0.000701	0.000131	-0.000832
6.22	0.005287	-0.000864	0.000112	-0.000976
6.23	0.005634	-0.000729	0.000122	-0.000851
6.24	0.002004	-0.000645	0.000125	-0.00077
6.25	0.004587	-0.000915	0.000118	-0.001033
6.26	0.013272	-0.000865	0.000114	-0.000979
6.27	0.013543	-0.000663	0.000111	-0.000774
6.28	0.010108	-0.000843	0.000121	-0.000964
6.29	0.011294	-0.00086	0.00013	-0.00099
6.3	0.012685	-0.000642	0.000134	-0.000776
6.31	0.014628	-0.000774	0.000128	-0.000902
6.32	0.010192	-0.000833	0.000111	-0.000944
6.33	0.004481	-0.000654	0.00012	-0.000774
6.34	0.007088	-0.000801	0.000149	-0.00095
6.35	0.009497	-0.00089	0.000154	-0.001044
6.36	0.009426	-0.000661	0.00015	-0.000811
6.37	0.008712	-0.000803	0.000149	-0.000952
6.38	0.005721	-0.000842	0.000132	-0.000974
6.39	0.004833	-0.000239	0.000113	-0.000352
6.4	0.003086	0.000414	0.000109	0.000305
6.41	0.00015	0.000954	0.000119	0.000835
6.42	0.004707	0.001461	0.000119	0.001342
6.43	0.010907	0.001865	8.6e-05	0.001779
6.44	0.012981	0.002318	2.5e-05	0.002293
6.45	0.018981	0.002795	-7.6e-05	0.002871
6.46	0.028004	0.003372	-0.000266	0.003638
6.47	0.032128	0.004238	-0.000606	0.004844
6.48	0.032741	0.005096	-0.001084	0.00618
6.49	0.038445	0.005819	-0.001633	0.007452
6.5	0.048086	0.006773	-0.002253	0.009026
6.51	0.053304	0.007729	-0.002918	0.010647
6.52	0.056807	0.00856	-0.00358	0.01214
6.53	0.062291	0.009638	-0.004236	0.013874
6.54	0.068412	0.010739	-0.004906	0.015645
6.55	0.075488	0.011712	-0.005526	0.017238
6.56	0.084322	0.012756	-0.006041	0.018797
6.57	0.092306	0.013705	-0.00655	0.020255
6.58	0.095452	0.014631	-0.007105	0.021736
6.59	0.096145	0.01576	-0.007689	0.023449
6.6	0.10538	0.016799	-0.00833	0.025129
6.61	0.117667	0.017641	-0.008979	0.02662
6.62	0.124903	0.018742	-0.00961	0.028352
6.63	0.135051	0.019927	-0.010248	0.030175
6.64	0.142964	0.020813	-0.010846	0.031659
6.65	0.144893	0.021796	-0.01138	0.033176
6.66	0.148355	0.022923	-0.011889	0.034812
6.67	0.151287	0.023889	-0.012412	0.036301
6.68	0.15626	0.024952	-0.012954	0.037906
6.69	0.164364	0.0261	-0.013504	0.039604
6.7	0.169327	0.027042	-0.014064	0.041106
6.71	0.17646	0.028016	-0.014608	0.042624
6.72	0.185176	0.029158	-0.015156	0.044314
6.73	0.189136	0.030214	-0.015735	0.045949
6.74	0.192541	0.03117	-0.016303	0.047473
6.75	0.193857	0.03226	-0.016839	0.049099
6.76	0.188002	0.033281	-0.017349	0.05063
6.77	0.190279	0.034208	-0.017855	0.052063
6.78	0.205945	0.03533	-0.018369	0.053699
6.79	0.214546	0.036335	-0.018869	0.055204
6.8	0.215604	0.037209	-0.019395	0.056604
6.81	0.220224	0.038291	-0.019939	0.05823
6.82	0.225751	0.039403	-0.020464	0.059867
6.83	0.230718	0.040288	-0.020987	0.061275
6.84	0.240268	0.041154	-0.021524	0.062678
6.85	0.249563	0.042197	-0.022068	0.064265
6.86	0.252802	0.04334	-0.022594	0.065934
6.87	0.260038	0.044397	-0.023091	0.067488
6.88	0.264982	0.045294	-0.023572	0.068866
6.89	0.261166	0.046293	-0.02405	0.070343
6.9	0.265968	0.047397	-0.024529	0.071926
6.91	0.279095	0.048282	-0.025024	0.073306
6.92	0.28557	0.04922	-0.025546	0.074766
6.93	0.2846	0.050299	-0.026077	0.076376
6.94	0.284167	0.051329	-0.026598	0.077927
6.95	0.289029	0.05244	-0.027089	0.079529
6.96	0.297507	0.053489	-0.027532	0.081021
6.97	0.306388	0.054421	-0.027994	0.082415
6.98	0.309931	0.055503	-0.028449	0.083952
6.99	0.311087	0.05666	-0.02887	0.08553
7	0.320462	0.057638	-0.029298	0.086936
7.01	0.332131	0.058535	-0.029719	0.088254
7.02	0.334237	0.059623	-0.03016	0.089783
7.03	0.333406	0.060679	-0.030644	0.091323
7.04	0.341227	0.061724	-0.031111	0.092835
7.05	0.347425	0.062899	-0.031563	0.094462
7.06	0.349025	0.06377	-0.032028	0.095798
7.07	0.361021	0.064634	-0.032475	0.097109
7.08	0.36759	0.065886	-0.032896	0.098782
7.09	0.356359	0.066946	-0.033333	0.100279
7.1	0.356213	0.06775	-0.033792	0.101542
7.11	0.369495	0.068965	-0.034282	0.103247
7.12	0.374632	0.07016	-0.034748	0.104908
7.13	0.379071	0.070943	-0.035186	0.106129
7.14	0.386827	0.071911	-0.035702	0.107613
7.15	0.390457	0.073036	-0.036185	0.109221
7.16	0.394113	0.074041	-0.03659	0.110631
7.17	0.398019	0.075008	-0.037069	0.112077
7.18	0.402829	0.075929	-0.037537	0.113466
7.19	0.411194	0.076995	-0.037918	0.114913
7.2	0.416584	0.078152	-0.0383	0.116452
7.21	0.421051	0.079024	-0.038735	0.117759
7.22	0.429712	0.07986	-0.039198	0.119058
7.23	0.433907	0.08099	-0.039628	0.120618
7.24	0.438541	0.082152	-0.040066	0.122218
7.25	0.448432	0.083061	-0.040555	0.123616
7.26	0.455665	0.083955	-0.041017	0.124972
7.27	0.460304	0.08501	-0.041425	0.126435
7.28	0.467755	0.086081	-0.041835	0.127916
7.29	0.47286	0.087066	-0.042248	0.129314
7.3	0.473782	0.087959	-0.042623	0.130582
7.31	0.48038	0.089018	-0.043026	0.132044
7.32	0.48924	0.090145	-0.043448	0.133593
7.33	0.495191	0.09102	-0.043836	0.134856
7.34	0.503921	0.092024	-0.04429	0.136314
7.35	0.513445	0.093184	-0.04478	0.137964
7.36	0.516105	0.094079	-0.045222	0.139301
7.37	0.516144	0.095073	-0.045682	0.140755
7.38	0.523028	0.096413	-0.046192	0.142605
7.39	0.53252	0.097349	-0.046711	0.14406
7.4	0.534678	0.098086	-0.047181	0.145267
7.41	0.53527	0.099274	-0.047629	0.146903
7.42	0.537669	0.100311	-0.048087	0.148398
7.43	0.537429	0.101195	-0.048547	0.149742
7.44	0.540122	0.102299	-0.049042	0.151341
7.45	0.549442	0.103243	-0.049532	0.152775
7.46	0.555653	0.104131	-0.049942	0.154073
7.47	0.554603	0.105334	-0.050372	0.155706
7.48	0.560306	0.106456	-0.050848	0.157304
7.49	0.570183	0.107399	-0.05127	0.158669
7.5	0.575296	0.108593	-0.05167	0.160263
7.51	0.588413	0.109681	-0.052055	0.161736
7.52	0.601045	0.110459	-0.052497	0.162956
7.53	0.599746	0.11147	-0.053034	0.164504
7.54	0.598876	0.112522	-0.053486	0.166008
7.55	0.602332	0.113341	-0.053892	0.167233
7.56	0.605463	0.114356	-0.054357	0.168713
7.57	0.612712	0.115514	-0.054807	0.170321
7.58	0.618783	0.116506	-0.055233	0.171739
7.59	0.622319	0.117556	-0.055687	0.173243
7.6	0.631377	0.1187	-0.056143	0.174843
7.61	0.6402	0.119565	-0.056541	0.176106
7.62	0.642204	0.120435	-0.056923	0.177358
7.63	0.646854	0.121482	-0.057361	0.178843
7.64	0.656259	0.122477	-0.057836	0.180313
7.65	0.657835	0.123532	-0.058261	0.181793
7.66	0.657394	0.124514	-0.058655	0.183169
7.67	0.672236	0.12537	-0.059144	0.184514
7.68	0.686106	0.12644	-0.059662	0.186102
7.69	0.683115	0.127635	-0.060098	0.187733
7.7	0.682306	0.128531	-0.06052	0.189051
7.71	0.690408	0.129413	-0.060951	0.190364
7.72	0.693542	0.130652	-0.061397	0.192049
7.73	0.698024	0.131807	-0.061837	0.193644
7.74	0.71178	0.132654	-0.062206	0.19486
7.75	0.718314	0.133734	-0.062553	0.196287
7.76	0.713545	0.134856	-0.062943	0.197799
7.77	0.715153	0.135725	-0.063363	0.199088
7.78	0.725067	0.13675	-0.063785	0.200535
7.79	0.733424	0.137756	-0.064185	0.201941
7.8	0.740264	0.138689	-0.064546	0.203235
7.81	0.746616	0.13989	-0.064921	0.204811
7.82	0.752303	0.140996	-0.065338	0.206334
7.83	0.758063	0.141876	-0.065741	0.207617
7.84	0.763478	0.142906	-0.066132	0.209038
7.85	0.768272	0.143976	-0.066522	0.210498
7.86	0.77566	0.144885	-0.066886	0.211771
7.87	0.780879	0.145929	-0.067254	0.213183
7.88	0.776195	0.14699	-0.067627	0.214617
7.89	0.776969	0.147834	-0.067977	0.215811
7.9	0.790114	0.148938	-0.068339	0.217277
7.91	0.797519	0.15015	-0.068683	0.218833
7.92	0.796148	0.150945	-0.068968	0.219913
7.93	0.796735	0.151834	-0.06924	0.221074
7.94	0.800571	0.153079	-0.069461	0.22254
7.95	0.798697	0.154071	-0.069596	0.223667
7.96	0.795093	0.154855	-0.069746	0.224601
7.97	0.795427	0.156002	-0.069929	0.225931
7.98	0.79446	0.157162	-0.070122	0.227284
7.99	0.801863	0.157942	-0.07039	0.228332
8	0.81397	0.158914	-0.070655	0.229569
8.01	0.818001	0.160015	-0.070777	0.230792
8.02	0.818294	0.160844	-0.070889	0.231733
8.03	0.819733	0.161891	-0.071125	0.233016
8.04	0.825684	0.163027	-0.071337	0.234364
8.05	0.833199	0.163885	-0.071484	0.235369
8.06	0.830623	0.164891	-0.071668	0.236559
8.07	0.826153	0.166049	-0.071819	0.237868
8.08	0.831868	0.166915	-0.071931	0.238846
8.09	0.837766	0.16787	-0.072109	0.239979
8.1	0.837805	0.169089	-0.072268	0.241357
8.11	0.837561	0.169985	-0.072355	0.24234
8.12	0.838941	0.17086	-0.072482	0.243342
8.13	0.840183	0.172093	-0.072609	0.244702
8.14	0.842836	0.1731	-0.072676	0.245776
8.15	0.844761	0.173998	-0.07275	0.246748
8.16	0.839705	0.175098	-0.072851	0.247949
8.17	0.833933	0.176073	-0.072939	0.249012
8.18	0.835983	0.177157	-0.073011	0.250168
8.19	0.841813	0.178396	-0.073094	0.25149
8.2	0.847653	0.179375	-0.073154	0.252529
8.21	0.850472	0.180268	-0.073189	0.253457
8.22	0.846694	0.18139	-0.073254	0.254644
8.23	0.846977	0.182401	-0.073339	0.25574
8.24	0.853967	0.183209	-0.073432	0.256641
8.25	0.856624	0.184294	-0.07353	0.257824
8.26	0.856982	0.185336	-0.073603	0.258939
8.27	0.857584	0.186168	-0.073641	0.259809
8.28	0.855626	0.187374	-0.073695	0.261069
8.29	0.856275	0.188561	-0.073764	0.262325
8.3	0.857077	0.189312	-0.073797	0.263109
8.31	0.853947	0.190333	-0.073838	0.264171
8.32	0.856054	0.191512	-0.073903	0.265415
8.33	0.86114	0.192405	-0.073936	0.266341
8.34	0.863023	0.193472	-0.073965	0.267437
8.35	0.865593	0.194598	-0.074013	0.268611
8.36	0.868578	0.195401	-0.074058	0.269459
8.37	0.86814	0.196312	-0.074111	0.270423
8.38	0.864261	0.197374	-0.074174	0.271548
8.39	0.863767	0.198381	-0.074221	0.272602
8.4	0.86985	0.199487	-0.074268	0.273755
8.41	0.87094	0.200556	-0.074324	0.27488
8.42	0.86542	0.201331	-0.074363	0.275694
8.43	0.866767	0.202269	-0.074399	0.276668
8.44	0.873445	0.203565	-0.07447	0.278035
8.45	0.873883	0.204553	-0.074551	0.279104
8.46	0.869014	0.205283	-0.074606	0.279889
8.47	0.866723	0.206249	-0.074644	0.280893
8.48	0.86816	0.207498	-0.074699	0.282197
8.49	0.870982	0.208646	-0.074781	0.283427
8.5	0.872553	0.209499	-0.074853	0.284352
8.51	0.876221	0.210457	-0.074898	0.285355
8.52	0.881041	0.211602	-0.074932	0.286534
8.53	0.878426	0.212558	-0.074979	0.287537
8.54	0.875246	0.213414	-0.075031	0.288445
8.55	0.878505	0.214526	-0.075061	0.289587
8.56	0.878143	0.215578	-0.075093	0.290671
8.57	0.873264	0.216471	-0.075137	0.291608
8.58	0.871933	0.217606	-0.075176	0.292782
8.59	0.875718	0.21866	-0.075202	0.293862
8.6	0.881444	0.219592	-0.075246	0.294838
8.61	0.880916	0.220737	-0.075309	0.296046
8.62	0.875293	0.221707	-0.075346	0.297053
8.63	0.875001	0.222591	-0.075398	0.297989
8.64	0.881639	0.223776	-0.075484	0.29926
8.65	0.886607	0.224845	-0.075527	0.300372
8.66	0.886064	0.225698	-0.075558	0.301256
8.67	0.88596	0.226791	-0.075633	0.302424
8.68	0.887965	0.227885	-0.075689	0.303574
8.69	0.890269	0.228735	-0.075724	0.304459
8.7	0.892059	0.229756	-0.07578	0.305536
8.71	0.891116	0.230763	-0.075837	0.3066
8.72	0.889703	0.23157	-0.07587	0.30744
8.73	0.890225	0.232658	-0.075915	0.308573
8.74	0.890386	0.233822	-0.075952	0.309774
8.75	0.88906	0.234646	-0.075965	0.310611
8.76	0.892821	0.235558	-0.076009	0.311567
8.77	0.900713	0.236778	-0.076067	0.312845
8.78	0.903396	0.23782	-0.076088	0.313908
8.79	0.901363	0.23867	-0.076112	0.314782
8.8	0.898491	0.239697	-0.076164	0.315861
8.81	0.890546	0.240736	-0.076207	0.316943
8.82	0.885961	0.241705	-0.076239	0.317944
8.83	0.892747	0.242754	-0.076271	0.319025
8.84	0.896997	0.243734	-0.07631	0.320044
8.85	0.892676	0.244772	-0.076349	0.321121
8.86	0.888493	0.245941	-0.076381	0.322322
8.87	0.889634	0.246821	-0.07641	0.323231
8.88	0.89197	0.247599	-0.076447	0.324046
8.89	0.889138	0.248729	-0.076522	0.325251
8.9	0.891079	0.249939	-0.076663	0.326602
8.91	0.899603	0.250877	-0.076793	0.32767
8.92	0.900691	0.251838	-0.076837	0.328675
8.93	0.899149	0.252896	-0.076842	0.329738
8.94	0.904312	0.253872	-0.07687	0.330742
8.95	0.906622	0.254959	-0.076923	0.331882
8.96	0.903232	0.256008	-0.076967	0.332975
8.97	0.903158	0.256762	-0.07699	0.333752
8.98	0.90494	0.257716	-0.077023	0.334739
8.99	0.90607	0.258894	-0.077075	0.335969
9	0.905875	0.259801	-0.077107	0.336908
9.01	0.901422	0.260773	-0.077146	0.337919
9.02	0.899736	0.262053	-0.077208	0.339261
9.03	0.90423	0.262971	-0.077259	0.34023
9.04	0.907256	0.26375	-0.077303	0.341053
9.05	0.907921	0.264981	-0.077353	0.342334
9.06	0.907887	0.266075	-0.077409	0.343484
9.07	0.907751	0.266905	-0.077463	0.344368
9.08	0.907101	0.268013	-0.077532	0.345545
9.09	0.910741	0.269053	-0.077615	0.346668
9.1	0.91582	0.269862	-0.077682	0.347544
9.11	0.911552	0.270989	-0.07773	0.348719
9.12	0.906323	0.272116	-0.077797	0.349913
9.13	0.910263	0.272864	-0.07787	0.350734
9.14	0.909472	0.273915	-0.077898	0.351813
9.15	0.904733	0.275174	-0.077928	0.353102
9.16	0.910928	0.276059	-0.078009	0.354068
9.17	0.914737	0.277042	-0.078088	0.35513
9.18	0.907714	0.278128	-0.078125	0.356253
9.19	0.905599	0.278916	-0.078154	0.35707
9.2	0.908435	0.279881	-0.078207	0.358088
9.21	0.912382	0.281134	-0.07828	0.359414
9.22	0.91634	0.282161	-0.078341	0.360502
9.23	0.913751	0.283048	-0.078389	0.361437
9.24	0.912918	0.284046	-0.078459	0.362505
9.25	0.920379	0.28498	-0.078524	0.363504
9.26	0.925493	0.285959	-0.078573	0.364532
9.27	0.922485	0.287177	-0.078668	0.365845
9.28	0.922038	0.288177	-0.078798	0.366975
9.29	0.923231	0.28901	-0.078861	0.367871
9.3	0.919988	0.290146	-0.078885	0.369031
9.31	0.919769	0.291149	-0.078973	0.370122
9.32	0.924609	0.292015	-0.079095	0.37111
9.33	0.92704	0.29316	-0.079158	0.372318
9.34	0.927849	0.294169	-0.079177	0.373346
9.35	0.929789	0.295004	-0.079228	0.374232
9.36	0.928883	0.296118	-0.079299	0.375417
9.37	0.927105	0.297226	-0.079338	0.376564
9.38	0.928889	0.298166	-0.079367	0.377533
9.39	0.932522	0.299199	-0.079424	0.378623
9.4	0.931502	0.300252	-0.079485	0.379737
9.41	0.924992	0.301205	-0.07953	0.380735
9.42	0.922707	0.302146	-0.079571	0.381717
9.43	0.926337	0.303127	-0.079599	0.382726
9.44	0.926579	0.304271	-0.079624	0.383895
9.45	0.924464	0.305314	-0.079671	0.384985
9.46	0.923687	0.306148	-0.079709	0.385857
9.47	0.92427	0.307011	-0.079731	0.386742
9.48	0.925777	0.308078	-0.079789	0.387867
9.49	0.923239	0.309285	-0.079857	0.389142
9.5	0.920232	0.310374	-0.079892	0.390266
9.51	0.923423	0.311337	-0.07994	0.391277
9.52	0.926371	0.312276	-0.080017	0.392293
9.53	0.928958	0.313384	-0.080091	0.393475
9.54	0.932556	0.314449	-0.080125	0.394574
9.55	0.93295	0.315249	-0.080141	0.39539
9.56	0.933504	0.316325	-0.080188	0.396513
9.57	0.933617	0.31749	-0.080239	0.397729
9.58	0.931139	0.318302	-0.080254	0.398556
9.59	0.928399	0.319293	-0.080264	0.399557
9.6	0.929045	0.320442	-0.08031	0.400752
9.61	0.932834	0.321388	-0.080361	0.401749
9.62	0.930652	0.322332	-0.080384	0.402716
9.63	0.926024	0.32334	-0.080419	0.403759
9.64	0.93098	0.324374	-0.08048	0.404854
9.65	0.936439	0.325502	-0.080507	0.406009
9.66	0.935264	0.326618	-0.080532	0.40715
9.67	0.937262	0.327557	-0.080597	0.408154
9.68	0.940404	0.328517	-0.080651	0.409168
9.69	0.935778	0.329511	-0.080697	0.410208
9.7	0.932705	0.330473	-0.080757	0.41123
9.71	0.940179	0.331486	-0.080827	0.412313
9.72	0.944535	0.332423	-0.080903	0.413326
9.73	0.943839	0.333392	-0.080983	0.414375
9.74	0.94865	0.334431	-0.081073	0.415504
9.75	0.9497	0.335494	-0.08117	0.416664
9.76	0.942157	0.336456	-0.081246	0.417702
9.77	0.939551	0.337379	-0.081304	0.418683
9.78	0.942205	0.33841	-0.081383	0.419793
9.79	0.943413	0.339414	-0.081472	0.420886
9.8	0.946462	0.340349	-0.081567	0.421916
9.81	0.949859	0.341475	-0.081689	0.423164
9.82	0.951355	0.342569	-0.081813	0.424382
9.83	0.954022	0.343399	-0.081939	0.425338
9.84	0.960259	0.344387	-0.082099	0.426486
9.85	0.961115	0.345543	-0.082274	0.427817
9.86	0.959914	0.346381	-0.082422	0.428803
9.87	0.961953	0.347247	-0.082584	0.429831
9.88	0.958859	0.348394	-0.082791	0.431185
9.89	0.959192	0.349329	-0.082992	0.432321
9.9	0.965819	0.350276	-0.08317	0.433446
9.91	0.970569	0.351447	-0.083367	0.434814
9.92	0.975531	0.352372	-0.08357	0.435942
9.93	0.979865	0.353226	-0.083754	0.43698
9.94	0.979891	0.354398	-0.083983	0.438381
9.95	0.978231	0.355456	-0.084257	0.439713
9.96	0.985693	0.356321	-0.084536	0.440857
9.97	0.995332	0.357415	-0.084836	0.442251
9.98	0.996127	0.358426	-0.085137	0.443563
9.99	0.998018	0.35938	-0.085454	0.444834
10	1.00154	0.360606	-0.085787	0.446393
10.01	1.00538	0.361579	-0.086056	0.447635
10.02	1.0123	0.362362	-0.086294	0.448656
10.03	1.02104	0.3635	-0.086585	0.450085
10.04	1.02915	0.364569	-0.086901	0.45147
10.05	1.0311	0.365394	-0.087214	0.452608
10.06	1.0308	0.366397	-0.087578	0.453975
10.07	1.03572	0.367491	-0.087983	0.455474
10.08	1.04023	0.368398	-0.088371	0.456769
10.09	1.0436	0.369505	-0.088708	0.458213
10.1	1.05051	0.370706	-0.088989	0.459695
10.11	1.05609	0.371502	-0.089283	0.460785
10.12	1.06184	0.372427	-0.089632	0.462059
10.13	1.06954	0.373601	-0.089999	0.4636
10.14	1.07148	0.374492	-0.090335	0.464827
10.15	1.07237	0.375457	-0.090606	0.466063
10.16	1.07897	0.376732	-0.090888	0.46762
10.17	1.08094	0.37772	-0.09126	0.46898
10.18	1.07979	0.378487	-0.091614	0.470101
10.19	1.08749	0.379544	-0.091914	0.471458
10.2	1.09651	0.380595	-0.092281	0.472876
10.21	1.10265	0.381572	-0.092683	0.474255
10.22	1.10702	0.382642	-0.093025	0.475667
10.23	1.1085	0.383532	-0.09334	0.476872
10.24	1.11463	0.384432	-0.093681	0.478113
10.25	1.1175	0.385623	-0.094071	0.479694
10.26	1.11294	0.386651	-0.094495	0.481146
10.27	1.11913	0.387519	-0.094883	0.482402
10.28	1.1321	0.388645	-0.095244	0.483889
10.29	1.13288	0.389682	-0.095663	0.485345
10.3	1.1342	0.390474	-0.096108	0.486582
10.31	1.14694	0.391525	-0.096512	0.488037
10.32	1.15435	0.392726	-0.096893	0.489619
10.33	1.15369	0.393652	-0.097286	0.490938
10.34	1.15712	0.394616	-0.097676	0.492292
10.35	1.16479	0.395679	-0.098019	0.493698
10.36	1.16826	0.396581	-0.098344	0.494925
10.37	1.17163	0.397642	-0.098729	0.496371
10.38	1.17682	0.398793	-0.099111	0.497904
10.39	1.17964	0.39963	-0.099442	0.499072
10.4	1.18162	0.400476	-0.099789	0.500265
10.41	1.18256	0.401706	-0.100179	0.501885
10.42	1.18719	0.402807	-0.100588	0.503395
10.43	1.1945	0.403547	-0.100984	0.504531
10.44	1.19785	0.404468	-0.101322	0.50579
10.45	1.20067	0.405666	-0.101616	0.507282
10.46	1.20995	0.406851	-0.10199	0.508841
10.47	1.2161	0.407733	-0.102394	0.510127
10.48	1.21548	0.408442	-0.102723	0.511165
10.49	1.22053	0.40942	-0.103111	0.512531
10.5	1.23176	0.41068	-0.103599	0.514279
10.51	1.23897	0.411763	-0.104037	0.5158
10.52	1.24283	0.412603	-0.104366	0.516969
10.53	1.25038	0.413601	-0.104692	0.518293
10.54	1.25712	0.414714	-0.105056	0.51977
10.55	1.26018	0.415634	-0.105408	0.521042
10.56	1.26383	0.416633	-0.105752	0.522385
10.57	1.26789	0.41776	-0.106083	0.523843
10.58	1.27198	0.418717	-0.106427	0.525144
10.59	1.27773	0.419641	-0.106803	0.526444
10.6	1.2855	0.420607	-0.107127	0.527734
10.61	1.29489	0.421654	-0.107455	0.529109
10.62	1.30402	0.422693	-0.107896	0.530589
10.63	1.31123	0.423518	-0.108325	0.531843
10.64	1.31482	0.424491	-0.10866	0.533151
10.65	1.31555	0.425613	-0.108956	0.534569
10.66	1.31832	0.426609	-0.109249	0.535858
10.67	1.32463	0.427617	-0.109564	0.537181
10.68	1.33002	0.428678	-0.109904	0.538582
10.69	1.33321	0.429707	-0.110267	0.539974
10.7	1.33577	0.430792	-0.110639	0.541431
10.71	1.33999	0.431856	-0.111004	0.54286
10.72	1.34528	0.432815	-0.111378	0.544193
10.73	1.3486	0.433716	-0.111769	0.545485
10.74	1.35438	0.434678	-0.112141	0.546819
10.75	1.36272	0.435889	-0.112504	0.548393
10.76	1.36704	0.436898	-0.112881	0.549779
10.77	1.37228	0.437636	-0.113261	0.550897
10.78	1.3769	0.438618	-0.113612	0.55223
10.79	1.38143	0.439787	-0.113919	0.553706
10.8	1.3902	0.440928	-0.11426	0.555188
10.81	1.39849	0.441922	-0.114621	0.556543
10.82	1.40378	0.442842	-0.114949	0.557791
10.83	1.40743	0.443892	-0.115305	0.559197
10.84	1.40974	0.444855	-0.115671	0.560526
10.85	1.41441	0.445739	-0.115999	0.561738
10.86	1.42183	0.446798	-0.116376	0.563174
10.87	1.43029	0.447793	-0.116798	0.564591
10.88	1.4399	0.448773	-0.117185	0.565958
10.89	1.44242	0.449899	-0.117561	0.56746
10.9	1.4429	0.45083	-0.117937	0.568767
10.91	1.45428	0.451624	-0.118305	0.569929
10.92	1.46272	0.452734	-0.118705	0.571439
10.93	1.46475	0.453894	-0.119128	0.573022
10.94	1.47185	0.454939	-0.119526	0.574465
10.95	1.47835	0.455922	-0.119873	0.575795
10.96	1.48391	0.45681	-0.120188	0.576998
10.97	1.48929	0.457779	-0.12054	0.578319
10.98	1.48587	0.458827	-0.120966	0.579793
10.99	1.48268	0.459817	-0.121394	0.581211
11	1.49104	0.460729	-0.121761	0.58249
11.01	1.49694	0.46168	-0.122154	0.583834
11.02	1.49489	0.462702	-0.12258	0.585282
11.03	1.49311	0.463747	-0.122923	0.58667
11.04	1.49397	0.464829	-0.12323	0.588059
11.05	1.50165	0.465788	-0.123558	0.589346
11.06	1.51384	0.466704	-0.123905	0.590609
11.07	1.51678	0.467882	-0.124283	0.592165
11.08	1.51746	0.468966	-0.124643	0.593609
11.09	1.5295	0.469815	-0.12493	0.594745
11.1	1.53512	0.470776	-0.125188	0.595964
11.11	1.53178	0.471686	-0.12549	0.597176
11.12	1.53965	0.472682	-0.125854	0.598536
11.13	1.54829	0.473974	-0.126203	0.600177
11.14	1.54866	0.474947	-0.126482	0.601429
11.15	1.55139	0.475822	-0.126795	0.602617
11.16	1.55575	0.477059	-0.127154	0.604213
11.17	1.56107	0.478095	-0.127469	0.605564
11.18	1.56981	0.478925	-0.127801	0.606726
11.19	1.57347	0.480081	-0.128145	0.608226
11.2	1.57438	0.481152	-0.128457	0.609609
11.21	1.58241	0.482028	-0.128805	0.610833
11.22	1.59131	0.483129	-0.129156	0.612285
11.23	1.59494	0.48418	-0.129478	0.613658
11.24	1.59707	0.485011	-0.12984	0.614851
11.25	1.60429	0.486013	-0.130196	0.616209
11.26	1.61772	0.487056	-0.130494	0.61755
11.27	1.62442	0.487931	-0.130854	0.618785
11.28	1.62635	0.489011	-0.131308	0.620319
11.29	1.63438	0.490068	-0.131688	0.621756
11.3	1.64304	0.490873	-0.132019	0.622892
11.31	1.64519	0.49199	-0.132411	0.624401
11.32	1.64646	0.49312	-0.132737	0.625857
11.33	1.65152	0.493873	-0.133074	0.626947
11.34	1.65289	0.494891	-0.133497	0.628388
11.35	1.65448	0.496018	-0.133807	0.629825
11.36	1.66335	0.496811	-0.134113	0.630924
11.37	1.67388	0.497653	-0.134554	0.632207
11.38	1.67795	0.498752	-0.13492	0.633672
11.39	1.68258	0.499791	-0.135254	0.635045
11.4	1.69662	0.500692	-0.13573	0.636422
11.41	1.70957	0.501638	-0.13619	0.637828
11.42	1.71288	0.502759	-0.136606	0.639365
11.43	1.72	0.503889	-0.13709	0.640979
11.44	1.7318	0.504912	-0.13745	0.642362
11.45	1.73085	0.505828	-0.137679	0.643507
11.46	1.72858	0.506756	-0.138026	0.644782
11.47	1.73851	0.507902	-0.138435	0.646337
11.48	1.74853	0.50898	-0.138802	0.647782
11.49	1.75587	0.509886	-0.139187	0.649073
11.5	1.76117	0.510923	-0.139541	0.650464
11.51	1.76409	0.512027	-0.139888	0.651915
11.52	1.76849	0.512967	-0.140306	0.653273
11.53	1.77414	0.513999	-0.140699	0.654698
11.54	1.78077	0.515058	-0.141063	0.656121
11.55	1.78561	0.515923	-0.141501	0.657424
11.56	1.78965	0.516974	-0.141924	0.658898
11.57	1.79448	0.51815	-0.142245	0.660395
11.58	1.79616	0.519073	-0.142546	0.661619
11.59	1.80077	0.520045	-0.142878	0.662923
11.6	1.80827	0.521192	-0.143194	0.664386
11.61	1.80889	0.522155	-0.143554	0.665709
11.62	1.81482	0.523058	-0.14397	0.667028
11.63	1.82964	0.524096	-0.144294	0.66839
11.64	1.83717	0.525034	-0.144587	0.669621
11.65	1.83809	0.526038	-0.144987	0.671025
11.66	1.84094	0.527228	-0.145347	0.672575
11.67	1.8416	0.528166	-0.145681	0.673847
11.68	1.84721	0.529055	-0.146158	0.675213
11.69	1.85841	0.530204	-0.146578	0.676782
11.7	1.8615	0.531142	-0.146837	0.677979
11.71	1.86252	0.531908	-0.147183	0.679091
11.72	1.86717	0.532978	-0.147573	0.680551
11.73	1.87039	0.534049	-0.147906	0.681955
11.74	1.87411	0.53487	-0.14834	0.68321
11.75	1.88064	0.535833	-0.148732	0.684565
11.76	1.89131	0.536905	-0.148946	0.685851
11.77	1.90279	0.537812	-0.149256	0.687068
11.78	1.90179	0.53883	-0.149673	0.688503
11.79	1.89514	0.539875	-0.149987	0.689862
11.8	1.89929	0.540768	-0.150355	0.691123
11.81	1.90974	0.541875	-0.150854	0.692729
11.82	1.91877	0.542957	-0.151254	0.694211
11.83	1.92498	0.543721	-0.151632	0.695353
11.84	1.92949	0.544686	-0.152064	0.69675
11.85	1.93626	0.545848	-0.152412	0.69826
11.86	1.94314	0.546719	-0.152796	0.699515
11.87	1.95256	0.547657	-0.153228	0.700885
11.88	1.96583	0.548911	-0.153546	0.702457
11.89	1.97204	0.549961	-0.153908	0.703869
11.9	1.97339	0.550868	-0.154363	0.705231
11.91	1.98026	0.551918	-0.154688	0.706606
11.92	1.98756	0.552819	-0.154971	0.70779
11.93	1.9904	0.553867	-0.155369	0.709236
11.94	1.99657	0.555184	-0.155714	0.710898
11.95	1.99998	0.556088	-0.156032	0.71212
11.96	2.0021	0.556894	-0.156454	0.713348
11.97	2.01236	0.558019	-0.156792	0.714811
11.98	2.02133	0.558958	-0.157081	0.716039
11.99	2.02807	0.559916	-0.157482	0.717398
12	2.03671	0.561106	-0.157813	0.718919
12.01	2.04543	0.56206	-0.158141	0.720201
12.02	2.05364	0.563005	-0.158646	0.721651
12.03	2.05871	0.564207	-0.159043	0.72325
12.04	2.05884	0.565298	-0.159303	0.724601
12.05	2.05835	0.566225	-0.159678	0.725903
12.06	2.06292	0.567125	-0.160058	0.727183
12.07	2.07073	0.568119	-0.160357	0.728476
12.08	2.07957	0.569272	-0.160712	0.729984
12.09	2.08758	0.570246	-0.161049	0.731295
12.1	2.09065	0.571071	-0.161339	0.73241
12.11	2.10038	0.57196	-0.161738	0.733698
12.12	2.11086	0.572898	-0.162185	0.735083
12.13	2.10827	0.574015	-0.162615	0.73663
12.14	2.10819	0.575156	-0.163031	0.738187
12.15	2.11807	0.576028	-0.163385	0.739413
12.16	2.12402	0.576757	-0.163714	0.740471
12.17	2.12495	0.577861	-0.164078	0.741939
12.18	2.13235	0.579055	-0.164491	0.743546
12.19	2.14352	0.579905	-0.164933	0.744838
12.2	2.14652	0.580921	-0.165333	0.746254
12.21	2.14867	0.581972	-0.165692	0.747664
12.22	2.15924	0.582755	-0.166121	0.748876
12.23	2.17249	0.58372	-0.166529	0.750249
12.24	2.17717	0.584891	-0.166829	0.75172
12.25	2.17645	0.585928	-0.16723	0.753158
12.26	2.18274	0.586856	-0.167717	0.754573
12.27	2.19209	0.587836	-0.168072	0.755908
12.28	2.19779	0.588913	-0.168428	0.757341
12.29	2.20121	0.590006	-0.168864	0.75887
12.3	2.2081	0.590992	-0.169253	0.760245
12.31	2.21696	0.592019	-0.169681	0.7617
12.32	2.22035	0.593032	-0.170146	0.763178
12.33	2.22319	0.59403	-0.170497	0.764527
12.34	2.22978	0.595139	-0.170836	0.765975
12.35	2.24093	0.596127	-0.171268	0.767395
12.36	2.25461	0.59703	-0.171685	0.768715
12.37	2.2617	0.598077	-0.17209	0.770167
12.38	2.26513	0.599116	-0.172558	0.771674
12.39	2.26888	0.600036	-0.172993	0.773029
12.4	2.2705	0.60117	-0.173344	0.774514
12.41	2.27785	0.602419	-0.173694	0.776113
12.42	2.28158	0.603265	-0.174068	0.777333
12.43	2.28039	0.60392	-0.174451	0.778371
12.44	2.29076	0.604922	-0.174788	0.77971
12.45	2.30666	0.606031	-0.175244	0.781275
12.46	2.3154	0.60703	-0.175971	0.783001
12.47	2.31684	0.608138	-0.176428	0.784566
12.48	2.31898	0.609168	-0.176468	0.785636
12.49	2.32356	0.610082	-0.17677	0.786852
12.5	2.32462	0.611176	-0.177355	0.788531
12.51	2.32709	0.612241	-0.177959	0.7902
12.52	2.33849	0.61311	-0.179155	0.792265
12.53	2.35266	0.614021	-0.179979	0.794
12.54	2.35867	0.615016	-0.179637	0.794653
12.55	2.35914	0.616077	-0.179649	0.795726
12.56	2.36148	0.617115	-0.180399	0.797514
12.57	2.36658	0.61808	-0.180746	0.798826
12.58	2.36998	0.619016	-0.180862	0.799878
12.59	2.37333	0.619997	-0.1813	0.801297
12.6	2.38243	0.621182	-0.181501	0.802683
12.61	2.38973	0.62228	-0.181861	0.804141
12.62	2.39472	0.623102	-0.182811	0.805913
12.63	2.40012	0.624003	-0.183111	0.807114
12.64	2.4053	0.625144	-0.182916	0.80806
12.65	2.41581	0.626188	-0.183384	0.809572
12.66	2.42414	0.627091	-0.18382	0.810911
12.67	2.42519	0.628028	-0.183908	0.811936
12.68	2.43376	0.629044	-0.184705	0.813749
12.69	2.44556	0.630171	-0.18551	0.815681
12.7	2.44614	0.631144	-0.185351	0.816495
12.71	2.44633	0.632003	-0.185329	0.817332
12.72	2.45825	0.633067	-0.185791	0.818858
12.73	2.46916	0.634126	-0.186305	0.820431
12.74	2.47125	0.635029	-0.187183	0.822212
12.75	2.47346	0.636112	-0.18771	0.823822
12.76	2.48143	0.637242	-0.187528	0.82477
12.77	2.49109	0.638104	-0.187921	0.826025
12.78	2.49886	0.639098	-0.188843	0.827941
12.79	2.50647	0.640195	-0.188998	0.829193
12.8	2.51122	0.641163	-0.188916	0.830079
12.81	2.52001	0.642028	-0.189537	0.831565
12.82	2.53355	0.642983	-0.190125	0.833108
12.83	2.53618	0.644163	-0.190317	0.83448
12.84	2.53052	0.645116	-0.190692	0.835808
12.85	2.53708	0.645892	-0.19111	0.837002
12.86	2.5514	0.646855	-0.191444	0.838299
12.87	2.55837	0.647955	-0.191961	0.839916
12.88	2.56321	0.649174	-0.192343	0.841517
12.89	2.57161	0.65022	-0.192615	0.842835
12.9	2.58229	0.651102	-0.193287	0.844389
12.91	2.59334	0.652221	-0.193828	0.846049
12.92	2.60081	0.653229	-0.193779	0.847008
12.93	2.60399	0.654076	-0.194011	0.848087
12.94	2.60916	0.655163	-0.194858	0.850021
12.95	2.61732	0.6562	-0.195356	0.851556
12.96	2.62192	0.657099	-0.195341	0.85244
12.97	2.62853	0.65807	-0.195484	0.853554
12.98	2.63924	0.659102	-0.195859	0.854961
12.99	2.6419	0.660136	-0.196518	0.856654
13	2.64369	0.661124	-0.197349	0.858473
13.01	2.65504	0.662159	-0.19768	0.859839
13.02	2.66239	0.663109	-0.1977	0.860809
13.03	2.66588	0.664056	-0.198132	0.862188
13.04	2.6733	0.66514	-0.198644	0.863784
13.05	2.68074	0.666051	-0.198925	0.864976
13.06	2.68698	0.667025	-0.199584	0.866609
13.07	2.69302	0.668213	-0.20039	0.868603
13.08	2.69701	0.66917	-0.200552	0.869722
13.09	2.70218	0.670033	-0.20058	0.870613
13.1	2.70921	0.670991	-0.20106	0.872051
13.11	2.71575	0.672021	-0.201689	0.87371
13.12	2.72142	0.673119	-0.202295	0.875414
13.13	2.72953	0.674045	-0.202699	0.876744
13.14	2.74067	0.674953	-0.202787	0.87774
13.15	2.74886	0.676161	-0.203093	0.879254
13.16	2.7525	0.677259	-0.203756	0.881015
13.17	2.75626	0.678034	-0.20412	0.882154
13.18	2.76476	0.678929	-0.204271	0.8832
13.19	2.77513	0.679997	-0.204863	0.88486
13.2	2.7807	0.681007	-0.205571	0.886578
13.21	2.78391	0.681977	-0.205836	0.887813
13.22	2.78881	0.683078	-0.206068	0.889146
13.23	2.79763	0.684075	-0.206606	0.890681
13.24	2.80708	0.685036	-0.207195	0.892231
13.25	2.81089	0.686212	-0.207663	0.893875
13.26	2.81294	0.687173	-0.207952	0.895125
13.27	2.82045	0.687946	-0.208219	0.896165
13.28	2.83013	0.688985	-0.208695	0.89768
13.29	2.8367	0.690021	-0.209187	0.899208
13.3	2.84374	0.690848	-0.209483	0.900331
13.31	2.85439	0.691844	-0.209875	0.901719
13.32	2.86488	0.693006	-0.210561	0.903567
13.33	2.86706	0.693965	-0.211031	0.904996
13.34	2.8662	0.694915	-0.211119	0.906034
13.35	2.88036	0.695986	-0.21142	0.907406
13.36	2.89555	0.696922	-0.212066	0.908988
13.37	2.89596	0.6979	-0.21264	0.91054
13.38	2.9019	0.699031	-0.213052	0.912083
13.39	2.91692	0.699982	-0.213407	0.913389
13.4	2.92582	0.700848	-0.213793	0.914641
13.41	2.92911	0.70185	-0.21425	0.9161
13.42	2.9341	0.70278	-0.214636	0.917416
13.43	2.94267	0.7037	-0.214963	0.918663
13.44	2.95064	0.704828	-0.215504	0.920332
13.45	2.96108	0.705882	-0.216119	0.922001
13.46	2.97055	0.706817	-0.216399	0.923216
13.47	2.96885	0.707891	-0.216646	0.924537
13.48	2.96837	0.708934	-0.217243	0.926177
13.49	2.9836	0.709895	-0.217856	0.927751
13.5	2.9995	0.71094	-0.218223	0.929163
13.51	3.00273	0.711769	-0.218479	0.930248
13.52	3.0053	0.712576	-0.218792	0.931368
13.53	3.01347	0.713731	-0.219314	0.933045
13.54	3.02179	0.714804	-0.21997	0.934774
13.55	3.03007	0.715656	-0.220439	0.936095
13.56	3.03905	0.716597	-0.22075	0.937347
13.57	3.04602	0.717728	-0.221255	0.938983
13.58	3.04977	0.718841	-0.221839	0.94068
13.59	3.05673	0.719714	-0.222196	0.94191
13.6	3.06711	0.720619	-0.222546	0.943165
13.61	3.0747	0.721777	-0.223146	0.944923
13.62	3.0788	0.722767	-0.223765	0.946532
13.63	3.08469	0.723629	-0.22419	0.947819
13.64	3.09373	0.724708	-0.224524	0.949232
13.65	3.09949	0.725806	-0.224952	0.950758
13.66	3.10332	0.726778	-0.225527	0.952305
13.67	3.1124	0.72784	-0.225992	0.953832
13.68	3.12311	0.728886	-0.226246	0.955132
13.69	3.13209	0.729856	-0.226644	0.9565
13.7	3.1426	0.73098	-0.227164	0.958144
13.71	3.14895	0.732094	-0.227441	0.959535
13.72	3.15334	0.733103	-0.227697	0.9608
13.73	3.16364	0.734159	-0.228224	0.962383
13.74	3.17094	0.735071	-0.228762	0.963833
13.75	3.17277	0.735951	-0.229141	0.965092
13.76	3.17646	0.737042	-0.229469	0.966511
13.77	3.18339	0.738047	-0.229808	0.967855
13.78	3.1894	0.738971	-0.23036	0.969331
13.79	3.19596	0.740041	-0.231163	0.971204
13.8	3.20376	0.741116	-0.231746	0.972862
13.81	3.21407	0.742084	-0.232045	0.974129
13.82	3.22658	0.743072	-0.232397	0.975469
13.83	3.23523	0.744171	-0.232783	0.976954
13.84	3.243	0.745103	-0.233114	0.978217
13.85	3.25012	0.745922	-0.233526	0.979448
13.86	3.25538	0.746936	-0.234054	0.98099
13.87	3.26203	0.74795	-0.234559	0.982509
13.88	3.2686	0.748864	-0.234979	0.983843
13.89	3.27798	0.749811	-0.235292	0.985103
13.9	3.28729	0.750728	-0.235604	0.986332
13.91	3.2918	0.751747	-0.236107	0.987854
13.92	3.29507	0.752893	-0.236678	0.989571
13.93	3.30228	0.753905	-0.237106	0.991011
13.94	3.30936	0.754806	-0.237476	0.992282
13.95	3.31215	0.755765	-0.237891	0.993656
13.96	3.31855	0.756734	-0.238257	0.994991
13.97	3.32784	0.757841	-0.238586	0.996427
13.98	3.33463	0.758918	-0.239034	0.997952
13.99	3.34218	0.759802	-0.239575	0.999377
14	3.35059	0.760727	-0.240009	1.00074
14.01	3.35661	0.761719	-0.240337	1.00206
14.02	3.36079	0.762849	-0.240744	1.00359
14.03	3.36782	0.763943	-0.241244	1.00519
14.04	3.38112	0.764935	-0.241732	1.00667
14.05	3.39077	0.766065	-0.242184	1.00825
14.06	3.39145	0.766997	-0.242578	1.00957
14.07	3.39692	0.767828	-0.243022	1.01085
14.08	3.41026	0.769044	-0.24352	1.01256
14.09	3.41984	0.770118	-0.243859	1.01398
14.1	3.43008	0.771006	-0.244163	1.01517
14.11	3.44385	0.77218	-0.244608	1.01679
14.12	3.44778	0.773244	-0.245049	1.01829
14.13	3.44792	0.774145	-0.245437	1.01958
14.14	3.45414	0.775251	-0.245795	1.02105
14.15	3.46469	0.776237	-0.246128	1.02236
14.16	3.47428	0.776971	-0.246575	1.02355
14.17	3.4755	0.77805	-0.247049	1.0251
14.18	3.4723	0.779285	-0.247392	1.02668
14.19	3.47619	0.780093	-0.247794	1.02789
14.2	3.49107	0.780923	-0.248238	1.02916
14.21	3.50814	0.782057	-0.248548	1.0306
14.22	3.51505	0.783034	-0.248931	1.03196
14.23	3.51879	0.783924	-0.249421	1.03334
14.24	3.53045	0.784947	-0.24979	1.03474
14.25	3.53877	0.78596	-0.250222	1.03618
14.26	3.53977	0.786944	-0.25079	1.03773
14.27	3.54865	0.787957	-0.251143	1.0391
14.28	3.55533	0.788929	-0.251245	1.04017
14.29	3.55424	0.789902	-0.251299	1.0412
14.3	3.56579	0.790856	-0.251809	1.04266
14.31	3.57693	0.79179	-0.253491	1.04528
14.32	3.57983	0.792807	-0.255146	1.04795
14.33	3.59256	0.793882	-0.255043	1.04893
14.34	3.60372	0.794873	-0.254595	1.04947
14.35	3.60331	0.795747	-0.256446	1.05219
14.36	3.6075	0.796849	-0.260982	1.05783
14.37	3.61723	0.797982	-0.263313	1.06129
14.38	3.62524	0.798936	-0.26179	1.06073
14.39	3.63327	0.800032	-0.261949	1.06198
14.4	3.64241	0.801018	-0.265722	1.06674
14.41	3.64722	0.80182	-0.268876	1.0707
14.42	3.65241	0.802944	-0.268393	1.07134
14.43	3.6638	0.804115	-0.26757	1.07168
14.44	3.66818	0.804963	-0.268391	1.07335
14.45	3.66645	0.8059	-0.268535	1.07443
14.46	3.67651	0.806982	-0.268056	1.07504
14.47	3.69108	0.80796	-0.26845	1.07641
14.48	3.69608	0.80901	-0.268805	1.07781
14.49	3.69957	0.810189	-0.268558	1.07875
14.5	3.70934	0.811379	-0.268987	1.08037
14.51	3.71561	0.812422	-0.270308	1.08273
14.52	3.71748	0.813325	-0.270862	1.08419
14.53	3.72743	0.81423	-0.270512	1.08474
14.54	3.73697	0.815194	-0.270609	1.0858
14.55	3.73855	0.81625	-0.270804	1.08705
14.56	3.74498	0.817164	-0.270701	1.08786
14.57	3.75861	0.817985	-0.271288	1.08927
14.58	3.76658	0.818976	-0.272286	1.09126
14.59	3.77088	0.820128	-0.272361	1.09249
14.6	3.77949	0.821234	-0.272089	1.09332
14.61	3.78612	0.822118	-0.27223	1.09435
14.62	3.79408	0.82305	-0.27231	1.09536
14.63	3.80524	0.824103	-0.272495	1.0966
14.64	3.80857	0.825162	-0.273025	1.09819
14.65	3.81335	0.826179	-0.273188	1.09937
14.66	3.82632	0.827076	-0.273756	1.10083
14.67	3.83748	0.828038	-0.276199	1.10424
14.68	3.84394	0.829024	-0.277905	1.10693
14.69	3.85044	0.83003	-0.277129	1.10716
14.7	3.85746	0.831042	-0.27687	1.10791
14.71	3.8628	0.831964	-0.277555	1.10952
14.72	3.86729	0.832914	-0.277394	1.11031
14.73	3.87546	0.833938	-0.277105	1.11104
14.74	3.88201	0.835025	-0.277336	1.11236
14.75	3.88437	0.83597	-0.277404	1.11337
14.76	3.89091	0.836923	-0.277354	1.11428
14.77	3.89923	0.838034	-0.277475	1.11551
14.78	3.90614	0.839022	-0.277617	1.11664
14.79	3.91397	0.839912	-0.278142	1.11805
14.8	3.92072	0.840982	-0.279156	1.12014
14.81	3.92592	0.841995	-0.279508	1.1215
14.82	3.9348	0.842889	-0.279235	1.12212
14.83	3.94671	0.843962	-0.279514	1.12348
14.84	3.9564	0.845139	-0.280228	1.12537
14.85	3.96256	0.846171	-0.280608	1.12678
14.86	3.96742	0.847032	-0.280651	1.12768
14.87	3.97277	0.84803	-0.280653	1.12868
14.88	3.97485	0.849214	-0.280906	1.13012
14.89	3.97923	0.85017	-0.282281	1.13245
14.9	3.9938	0.851004	-0.284167	1.13517
14.91	4.00529	0.852102	-0.284344	1.13645
14.92	4.00685	0.853103	-0.283758	1.13686
14.93	4.0112	0.854032	-0.284062	1.13809
14.94	4.01594	0.855125	-0.284247	1.13937
14.95	4.01585	0.856157	-0.284049	1.14021
14.96	4.02006	0.857125	-0.284339	1.14146
14.97	4.03264	0.858231	-0.284776	1.14301
14.98	4.04158	0.859286	-0.28477	1.14406
14.99	4.04131	0.860141	-0.284737	1.14488
15	4.04976	0.861141	-0.285183	1.14632
15.01	4.06624	0.862177	-0.286286	1.14846
15.02	4.07264	0.863063	-0.287492	1.15056
15.03	4.07126	0.864031	-0.287721	1.15175
15.04	4.07347	0.864976	-0.287467	1.15244
15.05	4.08371	0.86602	-0.288039	1.15406
15.06	4.09535	0.867278	-0.289043	1.15632
15.07	4.09697	0.86827	-0.289226	1.1575
15.08	4.09724	0.869041	-0.288981	1.15802
15.09	4.11283	0.870148	-0.289196	1.15934
15.1	4.13198	0.871359	-0.28961	1.16097
15.11	4.13829	0.872201	-0.289941	1.16214
15.12	4.13778	0.872994	-0.290201	1.16319
15.13	4.1424	0.873981	-0.290329	1.16431
15.14	4.15431	0.87513	-0.290812	1.16594
15.15	4.16239	0.876184	-0.292082	1.16827
15.16	4.16453	0.877023	-0.292956	1.16998
15.17	4.17206	0.878058	-0.292737	1.1708
15.18	4.18439	0.879215	-0.292584	1.1718
15.19	4.19179	0.880147	-0.292896	1.17304
15.2	4.19861	0.881138	-0.293245	1.17438
15.21	4.21168	0.882215	-0.293641	1.17586
15.22	4.21421	0.883108	-0.293937	1.17705
15.23	4.21037	0.884057	-0.294083	1.17814
15.24	4.22257	0.885125	-0.29455	1.17967
15.25	4.23738	0.886038	-0.295234	1.18127
15.26	4.23951	0.887037	-0.295501	1.18254
15.27	4.24207	0.8881	-0.295777	1.18388
15.28	4.24807	0.88902	-0.296568	1.18559
15.29	4.25421	0.890076	-0.296967	1.18704
15.3	4.26418	0.891209	-0.296762	1.18797
15.31	4.26772	0.892137	-0.296963	1.1891
15.32	4.26236	0.89304	-0.297578	1.19062
15.33	4.27129	0.894088	-0.297889	1.19198
15.34	4.29286	0.895037	-0.298125	1.19316
15.35	4.2981	0.895943	-0.298688	1.19463
15.36	4.29464	0.897047	-0.299165	1.19621
15.37	4.30309	0.89804	-0.299427	1.19747
15.38	4.31283	0.89896	-0.299783	1.19874
15.39	4.31873	0.900075	-0.300276	1.20035
15.4	4.32644	0.901094	-0.300847	1.20194
15.41	4.33388	0.901971	-0.30121	1.20318
15.42	4.33771	0.903097	-0.301191	1.20429
15.43	4.33746	0.90419	-0.301278	1.20547
15.44	4.34265	0.905077	-0.301909	1.20699
15.45	4.35308	0.906057	-0.302629	1.20869
15.46	4.35914	0.907105	-0.302854	1.20996
15.47	4.36379	0.908155	-0.302988	1.21114
15.48	4.37477	0.909148	-0.303361	1.21251
15.49	4.39111	0.909854	-0.303791	1.21364
15.5	4.3942	0.910807	-0.304389	1.2152
15.51	4.38637	0.912186	-0.304865	1.21705
15.52	4.39343	0.913223	-0.304863	1.21809
15.53	4.40811	0.913932	-0.304968	1.2189
15.54	4.41275	0.914976	-0.305534	1.22051
15.55	4.41879	0.91614	-0.305938	1.22208
15.56	4.43092	0.917097	-0.30597	1.22307
15.57	4.43841	0.918124	-0.306218	1.22434
15.58	4.4413	0.919151	-0.306916	1.22607
15.59	4.44424	0.920069	-0.307661	1.22773
15.6	4.45222	0.920884	-0.308009	1.22889
15.61	4.46411	0.921872	-0.308079	1.22995
15.62	4.47242	0.923026	-0.308333	1.23136
15.63	4.47882	0.923985	-0.308867	1.23285
15.64	4.48588	0.924935	-0.309315	1.23425
15.65	4.48494	0.926078	-0.309583	1.23566
15.66	4.48539	0.927141	-0.30995	1.23709
15.67	4.5022	0.927974	-0.310237	1.23821
15.68	4.51599	0.92893	-0.310322	1.23925
15.69	4.51565	0.930146	-0.310836	1.24098
15.7	4.52097	0.931169	-0.311799	1.24297
15.71	4.53206	0.931966	-0.312182	1.24415
15.72	4.53677	0.933122	-0.312033	1.24515
15.73	4.54111	0.934238	-0.312216	1.24645
15.74	4.55094	0.934976	-0.312701	1.24768
15.75	4.55735	0.936022	-0.313106	1.24913
15.76	4.55899	0.9372	-0.31333	1.25053
15.77	4.56567	0.938042	-0.31344	1.25148
15.78	4.57478	0.93908	-0.313648	1.25273
15.79	4.57725	0.940261	-0.314062	1.25432
15.8	4.5811	0.94118	-0.314422	1.2556
15.81	4.58879	0.942148	-0.31464	1.25679
15.82	4.5932	0.943194	-0.315021	1.25821
15.83	4.60101	0.944185	-0.315549	1.25973
15.84	4.60949	0.945215	-0.315958	1.26117
15.85	4.61215	0.946186	-0.316236	1.26242
15.86	4.61536	0.947154	-0.316387	1.26354
15.87	4.61868	0.948136	-0.316479	1.26461
15.88	4.62439	0.949059	-0.316833	1.26589
15.89	4.63449	0.950061	-0.317394	1.26745
15.9	4.63968	0.951178	-0.317629	1.26881
15.91	4.64307	0.952244	-0.31764	1.26988
15.92	4.64815	0.953134	-0.31791	1.27104
15.93	4.65136	0.954091	-0.318366	1.27246
15.94	4.65458	0.955066	-0.318757	1.27382
15.95	4.66179	0.956097	-0.319093	1.27519
15.96	4.66951	0.957303	-0.319412	1.27672
15.97	4.67159	0.958302	-0.31968	1.27798
15.98	4.67262	0.959203	-0.319899	1.2791
15.99	4.6799	0.960167	-0.320127	1.28029
16	4.69071	0.961002	-0.320449	1.28145
16.01	4.69911	0.961974	-0.320776	1.28275
16.02	4.70095	0.963113	-0.320993	1.28411
16.03	4.70335	0.963992	-0.321302	1.28529
16.04	4.71121	0.964871	-0.321829	1.2867
16.05	4.72194	0.966064	-0.322263	1.28833
16.06	4.73003	0.967058	-0.322406	1.28946
16.07	4.74057	0.968019	-0.32259	1.29061
16.08	4.75614	0.969193	-0.323078	1.29227
16.09	4.76297	0.970115	-0.323556	1.29367
16.1	4.76507	0.970998	-0.323711	1.29471
16.11	4.77219	0.972174	-0.32374	1.29591
16.12	4.77608	0.973191	-0.323942	1.29713
16.13	4.77672	0.974098	-0.324407	1.2985
16.14	4.78142	0.975222	-0.324942	1.30016
16.15	4.78248	0.976213	-0.325261	1.30147
16.16	4.78396	0.976998	-0.325438	1.30244
16.17	4.79641	0.97801	-0.325732	1.30374
16.18	4.80636	0.97915	-0.326219	1.30537
16.19	4.80997	0.980224	-0.326746	1.30697
16.2	4.81754	0.981215	-0.327019	1.30823
16.21	4.82214	0.982117	-0.327055	1.30917
16.22	4.82278	0.982996	-0.327154	1.31015
16.23	4.83123	0.984008	-0.327452	1.31146
16.24	4.83882	0.985151	-0.327821	1.31297
16.25	4.84235	0.986074	-0.328055	1.31413
16.26	4.85055	0.986931	-0.328256	1.31519
16.27	4.854	0.987967	-0.328616	1.31658
16.28	4.85426	0.989105	-0.328993	1.3181
16.29	4.86249	0.990151	-0.329262	1.31941
16.3	4.86604	0.990939	-0.329489	1.32043
16.31	4.86816	0.991941	-0.32972	1.32166
16.32	4.87803	0.9932	-0.329969	1.32317
16.33	4.88592	0.994141	-0.330266	1.32441
16.34	4.8935	0.995029	-0.330571	1.3256
16.35	4.896	0.996186	-0.330778	1.32696
16.36	4.89293	0.997165	-0.330887	1.32805
16.37	4.90343	0.998052	-0.331106	1.32916
16.38	4.91747	0.999176	-0.331545	1.33072
16.39	4.92012	1.00013	-0.332023	1.33215
16.4	4.92255	1.00107	-0.33231	1.33338
16.41	4.92727	1.00224	-0.332435	1.33468
16.42	4.93175	1.00318	-0.332678	1.33586
16.43	4.94076	1.00407	-0.333162	1.33723
16.44	4.9497	1.00522	-0.33355	1.33877
16.45	4.95395	1.00628	-0.333634	1.33991
16.46	4.95373	1.00725	-0.333734	1.34099
16.47	4.95537	1.00837	-0.333996	1.34237
16.48	4.96156	1.00939	-0.334309	1.3437
16.49	4.96533	1.01024	-0.334664	1.34491
16.5	4.9691	1.01119	-0.33499	1.34618
16.51	4.9774	1.01224	-0.335254	1.34749
16.52	4.98558	1.01329	-0.335608	1.34889
16.53	4.99491	1.01436	-0.336081	1.35044
16.54	5.00515	1.01538	-0.336443	1.35183
16.55	5.01062	1.01626	-0.336611	1.35287
16.56	5.01868	1.01725	-0.336782	1.35403
16.57	5.02971	1.01829	-0.337084	1.35537
16.58	5.03652	1.0192	-0.337482	1.35668
16.59	5.04392	1.02015	-0.337804	1.35795
16.6	5.05272	1.02124	-0.337958	1.35919
16.61	5.05345	1.02219	-0.338172	1.36036
16.62	5.04779	1.02311	-0.338622	1.36173
16.63	5.04975	1.02422	-0.339105	1.36333
16.64	5.05946	1.02521	-0.339431	1.36464
16.65	5.06229	1.02611	-0.339727	1.36584
16.66	5.06454	1.02716	-0.339995	1.36715
16.67	5.0762	1.02808	-0.340183	1.36827
16.68	5.08205	1.02893	-0.340489	1.36942
16.69	5.08621	1.03001	-0.340881	1.37089
16.7	5.10094	1.03105	-0.341106	1.37215
16.71	5.10856	1.03191	-0.341289	1.3732
16.72	5.1085	1.03299	-0.341649	1.37464
16.73	5.11592	1.03417	-0.342086	1.37626
16.74	5.12287	1.03508	-0.342428	1.3775
16.75	5.13025	1.03604	-0.342668	1.37871
16.76	5.13992	1.03719	-0.342975	1.38017
16.77	5.14324	1.03814	-0.343444	1.38158
16.78	5.14482	1.03912	-0.343846	1.38297
16.79	5.15093	1.04023	-0.344023	1.38425
16.8	5.16096	1.04121	-0.344155	1.38536
16.81	5.16945	1.04229	-0.344405	1.38669
16.82	5.17402	1.04337	-0.344724	1.38809
16.83	5.17984	1.04429	-0.345032	1.38932
16.84	5.18417	1.04529	-0.345303	1.39059
16.85	5.18683	1.04642	-0.345519	1.39194
16.86	5.19372	1.04744	-0.345749	1.39319
16.87	5.20086	1.04835	-0.346123	1.39447
16.88	5.20507	1.04945	-0.346566	1.39601
16.89	5.20728	1.05039	-0.346849	1.39724
16.9	5.21365	1.05125	-0.347012	1.39826
16.91	5.22347	1.05243	-0.347224	1.39965
16.92	5.2264	1.05335	-0.347512	1.40086
16.93	5.22974	1.05407	-0.347999	1.40207
16.94	5.23572	1.05517	-0.348812	1.40398
16.95	5.23495	1.05619	-0.349487	1.40568
16.96	5.23591	1.05708	-0.349742	1.40682
16.97	5.24016	1.05819	-0.349924	1.40811
16.98	5.24417	1.05921	-0.350175	1.40939
16.99	5.25279	1.06004	-0.350425	1.41046
17	5.26048	1.06109	-0.350654	1.41174
17.01	5.26315	1.06215	-0.350881	1.41304
17.02	5.26886	1.06311	-0.35122	1.41433
17.03	5.27835	1.06425	-0.351611	1.41586
17.04	5.28391	1.06526	-0.351835	1.4171
17.05	5.289	1.06602	-0.351994	1.41802
17.06	5.29585	1.06705	-0.352343	1.41939
17.07	5.2995	1.06822	-0.352866	1.42108
17.08	5.30579	1.06916	-0.353329	1.42249
17.09	5.31479	1.07015	-0.353602	1.42376
17.1	5.31785	1.07121	-0.353817	1.42503
17.11	5.32096	1.07206	-0.354124	1.42618
17.12	5.32967	1.07307	-0.354486	1.42755
17.13	5.33779	1.07425	-0.354752	1.429
17.14	5.342	1.07513	-0.354908	1.43004
17.15	5.34558	1.07617	-0.355118	1.43129
17.16	5.35219	1.07739	-0.355397	1.43279
17.17	5.35986	1.07831	-0.355673	1.43398
17.18	5.3665	1.07929	-0.355974	1.43526
17.19	5.3763	1.08041	-0.356272	1.43668
17.2	5.38493	1.08136	-0.356553	1.43792
17.21	5.38539	1.0823	-0.356876	1.43918
17.22	5.38883	1.0834	-0.357224	1.44062
17.23	5.39926	1.08447	-0.357559	1.44202
17.24	5.40593	1.0854	-0.357808	1.44321
17.25	5.40731	1.08633	-0.35799	1.44432
17.26	5.40811	1.08735	-0.358247	1.44559
17.27	5.41252	1.08839	-0.358528	1.44691
17.28	5.4174	1.08933	-0.358714	1.44805
17.29	5.42377	1.09034	-0.358886	1.44922
17.3	5.43095	1.09141	-0.359159	1.45057
17.31	5.43476	1.09225	-0.359529	1.45177
17.32	5.44329	1.09311	-0.359937	1.45304
17.33	5.45683	1.09428	-0.360256	1.45454
17.34	5.46344	1.09531	-0.360455	1.45576
17.35	5.45952	1.09616	-0.360667	1.45682
17.36	5.4596	1.09723	-0.360935	1.45817
17.37	5.47406	1.09821	-0.361212	1.45942
17.38	5.48534	1.09892	-0.361468	1.46039
17.39	5.48605	1.09997	-0.361648	1.46162
17.4	5.48914	1.10111	-0.361836	1.46294
17.41	5.49616	1.10195	-0.362187	1.46413
17.42	5.50342	1.10308	-0.362583	1.46566
17.43	5.51115	1.10418	-0.36284	1.46702
17.44	5.51582	1.10491	-0.363069	1.46798
17.45	5.51651	1.10593	-0.363362	1.4693
17.46	5.52172	1.10713	-0.363645	1.47077
17.47	5.5332	1.10818	-0.363956	1.47213
17.48	5.5418	1.10907	-0.364235	1.47331
17.49	5.54395	1.11	-0.364413	1.47442
17.5	5.54384	1.11112	-0.364664	1.47578
17.51	5.54782	1.11221	-0.365001	1.47721
17.52	5.54965	1.11321	-0.365295	1.47851
17.53	5.55332	1.11418	-0.365548	1.47973
17.54	5.56808	1.11521	-0.365784	1.48099
17.55	5.57378	1.11617	-0.366017	1.48219
17.56	5.5706	1.11724	-0.366275	1.48351
17.57	5.57631	1.11837	-0.366512	1.48488
17.58	5.58648	1.11925	-0.366683	1.48593
17.59	5.59324	1.12018	-0.366819	1.487
17.6	5.59512	1.12134	-0.367015	1.48836
17.61	5.59771	1.12235	-0.367294	1.48964
17.62	5.60495	1.12327	-0.367544	1.49082
17.63	5.60983	1.12441	-0.367723	1.49213
17.64	5.60986	1.12547	-0.367907	1.49338
17.65	5.61474	1.12632	-0.368135	1.49446
17.66	5.6247	1.12721	-0.368366	1.49558
17.67	5.63046	1.12821	-0.3686	1.49681
17.68	5.63091	1.12914	-0.36886	1.498
17.69	5.63329	1.13018	-0.369099	1.49928
17.7	5.6386	1.13124	-0.369306	1.50054
17.71	5.64404	1.13212	-0.369554	1.50168
17.72	5.64867	1.13306	-0.369802	1.50286
17.73	5.65367	1.13406	-0.369961	1.50402
17.74	5.65951	1.13515	-0.370154	1.5053
17.75	5.6653	1.13623	-0.370459	1.50669
17.76	5.66734	1.13719	-0.370734	1.50793
17.77	5.67365	1.13806	-0.370896	1.50896
17.78	5.68456	1.13906	-0.371031	1.51009
17.79	5.68677	1.14008	-0.371202	1.51128
17.8	5.68883	1.14099	-0.371408	1.5124
17.81	5.69743	1.14206	-0.371637	1.5137
17.82	5.69948	1.14326	-0.37183	1.51509
17.83	5.69967	1.14414	-0.371967	1.51611
17.84	5.70496	1.145	-0.372106	1.5171
17.85	5.70884	1.14611	-0.372243	1.51835
17.86	5.71498	1.14724	-0.372394	1.51964
17.87	5.72321	1.14828	-0.372597	1.52088
17.88	5.72633	1.14924	-0.372781	1.52202
17.89	5.73102	1.15019	-0.372927	1.52312
17.9	5.73538	1.15126	-0.373106	1.52437
17.91	5.73468	1.15239	-0.373331	1.52572
17.92	5.73606	1.15333	-0.373541	1.52687
17.93	5.73769	1.15426	-0.373702	1.52796
17.94	5.74162	1.15528	-0.373841	1.52913
17.95	5.7517	1.15621	-0.373994	1.5302
17.96	5.76041	1.1571	-0.374179	1.53128
17.97	5.76619	1.15817	-0.374367	1.53254
17.98	5.76781	1.15924	-0.374535	1.53378
17.99	5.76742	1.16011	-0.374743	1.53485
18	5.76945	1.16105	-0.375006	1.53605
18.01	5.7717	1.16216	-0.375269	1.53743
18.02	5.77294	1.16315	-0.375519	1.53867
18.03	5.77622	1.16415	-0.375747	1.5399
18.04	5.78553	1.16522	-0.375968	1.54119
18.05	5.79832	1.1662	-0.376206	1.54241
18.06	5.8058	1.16726	-0.37644	1.5437
18.07	5.80927	1.16828	-0.376604	1.54489
18.08	5.80955	1.1691	-0.376736	1.54584
18.09	5.80607	1.17004	-0.37694	1.54698
18.1	5.80756	1.17117	-0.377204	1.54838
18.11	5.81513	1.17222	-0.377435	1.54965
18.12	5.82154	1.17315	-0.377642	1.55079
18.13	5.82566	1.17409	-0.377855	1.55194
18.14	5.83064	1.17513	-0.378061	1.55319
18.15	5.83638	1.17619	-0.378287	1.55448
18.16	5.83697	1.17718	-0.37852	1.5557
18.17	5.83626	1.17826	-0.378707	1.55697
18.18	5.84032	1.17924	-0.378887	1.55813
18.19	5.84686	1.1801	-0.379103	1.5592
18.2	5.853	1.18112	-0.379302	1.56043
18.21	5.85592	1.18222	-0.379487	1.5617
18.22	5.85935	1.18323	-0.379698	1.56293
18.23	5.86463	1.18422	-0.379908	1.56413
18.24	5.86723	1.18509	-0.380125	1.56521
18.25	5.86866	1.18617	-0.380434	1.5666
18.26	5.87358	1.18737	-0.380721	1.56809
18.27	5.88059	1.18831	-0.380895	1.56921
18.28	5.88689	1.18924	-0.381098	1.57034
18.29	5.89128	1.19021	-0.381342	1.57155
18.3	5.89567	1.19128	-0.38154	1.57282
18.31	5.90099	1.19233	-0.381739	1.57407
18.32	5.90329	1.19318	-0.381949	1.57513
18.33	5.90822	1.19411	-0.382153	1.57626
18.34	5.91805	1.19522	-0.382382	1.5776
18.35	5.9251	1.19628	-0.382647	1.57893
18.36	5.92937	1.19719	-0.38292	1.58011
18.37	5.93408	1.19809	-0.383164	1.58126
18.38	5.94062	1.1991	-0.383388	1.58249
18.39	5.94751	1.20023	-0.383615	1.58385
18.4	5.95301	1.20123	-0.383848	1.58508
18.41	5.95419	1.20211	-0.384079	1.58619
18.42	5.95265	1.20304	-0.384302	1.58734
18.43	5.95641	1.20407	-0.384541	1.58861
18.44	5.96807	1.20525	-0.384834	1.59009
18.45	5.97585	1.20625	-0.385098	1.59135
18.46	5.97726	1.2072	-0.385318	1.59252
18.47	5.98424	1.20838	-0.385571	1.59396
18.48	5.99106	1.2093	-0.385845	1.59515
18.49	5.98979	1.21008	-0.386124	1.5962
18.5	5.98516	1.21121	-0.386364	1.59757
18.51	5.98079	1.21239	-0.38656	1.59895
18.52	5.98405	1.21332	-0.386785	1.60011
18.53	6.00046	1.21429	-0.386993	1.60128
18.54	6.01459	1.21535	-0.387176	1.60253
18.55	6.01801	1.21633	-0.387399	1.60373
18.56	6.02328	1.21729	-0.387625	1.60492
18.57	6.02965	1.21835	-0.38783	1.60618
18.58	6.02528	1.21931	-0.388035	1.60734
18.59	6.02379	1.22031	-0.388233	1.60854
18.6	6.03692	1.22139	-0.388438	1.60983
18.61	6.04717	1.22235	-0.388654	1.611
18.62	6.04972	1.2232	-0.38885	1.61205
18.63	6.05403	1.22419	-0.389058	1.61325
18.64	6.0579	1.22525	-0.389316	1.61457
18.65	6.05982	1.22614	-0.389601	1.61574
18.66	6.06885	1.22705	-0.389846	1.6169
18.67	6.08297	1.22809	-0.390077	1.61817
18.68	6.08932	1.22906	-0.390331	1.61939
18.69	6.09081	1.22996	-0.390594	1.62055
18.7	6.09614	1.23108	-0.390861	1.62194
18.71	6.10278	1.23218	-0.391125	1.62331
18.72	6.10399	1.23299	-0.391339	1.62433
18.73	6.10684	1.23396	-0.39149	1.62545
18.74	6.11892	1.23519	-0.391686	1.62688
18.75	6.1269	1.23607	-0.391965	1.62804
18.76	6.12482	1.23691	-0.392202	1.62911
18.77	6.12553	1.23807	-0.392351	1.63042
18.78	6.13096	1.23905	-0.392524	1.63157
18.79	6.13744	1.23994	-0.392766	1.63271
18.8	6.14396	1.24113	-0.392994	1.63413
18.81	6.14517	1.24222	-0.393227	1.63545
18.82	6.14645	1.2432	-0.393513	1.63671
18.83	6.15773	1.24435	-0.393776	1.63813
18.84	6.16405	1.24531	-0.394027	1.63934
18.85	6.16095	1.24617	-0.394334	1.64051
18.86	6.16639	1.24733	-0.394586	1.64192
18.87	6.17569	1.24841	-0.394754	1.64317
18.88	6.17716	1.24929	-0.394953	1.64424
18.89	6.17703	1.25028	-0.395158	1.64543
18.9	6.18459	1.25124	-0.395344	1.64659
18.91	6.19438	1.25221	-0.395587	1.6478
18.92	6.19554	1.2532	-0.395826	1.64902
18.93	6.19048	1.25414	-0.39601	1.65015
18.94	6.19049	1.25523	-0.396243	1.65147
18.95	6.19839	1.2564	-0.396502	1.6529
18.96	6.20662	1.25743	-0.396682	1.65411
18.97	6.20974	1.25829	-0.396849	1.65514
18.98	6.21174	1.25926	-0.397042	1.6563
18.99	6.22004	1.26032	-0.397213	1.65753
19	6.22609	1.26121	-0.397388	1.65859
19.01	6.2273	1.2621	-0.397566	1.65967
19.02	6.23658	1.26319	-0.39773	1.66092
19.03	6.2437	1.26423	-0.397942	1.66217
19.04	6.24286	1.2652	-0.398195	1.66339
19.05	6.24787	1.26619	-0.398405	1.66459
19.06	6.25565	1.26708	-0.398591	1.66567
19.07	6.26566	1.26801	-0.398811	1.66682
19.08	6.2753	1.26911	-0.399057	1.66817
19.09	6.27721	1.26999	-0.39932	1.66931
19.1	6.28035	1.27087	-0.399559	1.67043
19.11	6.28365	1.27209	-0.399755	1.67185
19.12	6.28407	1.27308	-0.39999	1.67307
19.13	6.28934	1.27385	-0.400257	1.67411
19.14	6.29815	1.27498	-0.40048	1.67546
19.15	6.30721	1.27626	-0.400702	1.67696
19.16	6.31118	1.27723	-0.400941	1.67818
19.17	6.30945	1.27803	-0.401153	1.67918
19.18	6.31634	1.27899	-0.401376	1.68036
19.19	6.32769	1.28014	-0.401633	1.68177
19.2	6.32936	1.28125	-0.401864	1.68311
19.21	6.33023	1.28227	-0.402074	1.68434
19.22	6.3353	1.28323	-0.402287	1.68552
19.23	6.34116	1.28425	-0.402489	1.68674
19.24	6.34463	1.2854	-0.402694	1.6881
19.25	6.34589	1.28639	-0.402912	1.6893
19.26	6.3523	1.28734	-0.403115	1.69046
19.27	6.36181	1.28847	-0.403294	1.69177
19.28	6.36901	1.28948	-0.403509	1.69299
19.29	6.3735	1.2904	-0.403757	1.69416
19.3	6.3773	1.29147	-0.403951	1.69542
19.31	6.38405	1.29246	-0.404123	1.69658
19.32	6.38976	1.2934	-0.404321	1.69773
19.33	6.38926	1.29451	-0.404513	1.69902
19.34	6.39076	1.29542	-0.404706	1.70013
19.35	6.40174	1.29622	-0.404936	1.70115
19.36	6.40983	1.29728	-0.405199	1.70248
19.37	6.4081	1.29834	-0.405471	1.70381
19.38	6.4117	1.29925	-0.405728	1.70498
19.39	6.41857	1.30033	-0.405954	1.70629
19.4	6.41808	1.30133	-0.406174	1.70751
19.41	6.41982	1.30214	-0.406403	1.70854
19.42	6.42629	1.30313	-0.406629	1.70976
19.43	6.43156	1.3041	-0.406846	1.71095
19.44	6.43345	1.30491	-0.407071	1.71198
19.45	6.43967	1.30599	-0.407301	1.71329
19.46	6.45059	1.30705	-0.4075	1.71455
19.47	6.45385	1.30789	-0.40772	1.71561
19.48	6.45544	1.30894	-0.408013	1.71696
19.49	6.46581	1.31003	-0.408296	1.71832
19.5	6.47127	1.31086	-0.408554	1.71941
19.51	6.47307	1.31187	-0.408834	1.7207
19.52	6.48457	1.31307	-0.409118	1.72219
19.53	6.49532	1.31403	-0.409442	1.72348
19.54	6.49798	1.31491	-0.409794	1.7247
19.55	6.49982	1.31606	-0.410071	1.72613
19.56	6.50033	1.31718	-0.410289	1.72747
19.57	6.50499	1.31818	-0.41052	1.7287
19.58	6.51495	1.31923	-0.410756	1.72998
19.59	6.51904	1.32022	-0.410979	1.7312
19.6	6.52399	1.32127	-0.411182	1.73245
19.61	6.53316	1.3224	-0.41139	1.73379
19.62	6.53296	1.32338	-0.411632	1.73501
19.63	6.53303	1.32427	-0.411898	1.73617
19.64	6.54119	1.32537	-0.412123	1.73749
19.65	6.54155	1.32651	-0.412287	1.7388
19.66	6.53995	1.32744	-0.412478	1.73991
19.67	6.5476	1.32842	-0.412702	1.74113
19.68	6.55391	1.32947	-0.412941	1.74241
19.69	6.55496	1.33042	-0.413191	1.74361
19.7	6.56337	1.33147	-0.413387	1.74486
19.71	6.57457	1.3324	-0.413549	1.74595
19.72	6.57456	1.33325	-0.413757	1.74701
19.73	6.57542	1.33444	-0.413991	1.74843
19.74	6.58484	1.33564	-0.414206	1.74984
19.75	6.58803	1.33642	-0.41442	1.75084
19.76	6.58905	1.33723	-0.414656	1.75189
19.77	6.59551	1.33831	-0.414909	1.75322
19.78	6.5958	1.33927	-0.415172	1.75445
19.79	6.59553	1.34008	-0.415421	1.7555
19.8	6.60633	1.34104	-0.41567	1.75671
19.81	6.61329	1.34205	-0.415949	1.758
19.82	6.61124	1.34297	-0.416225	1.7592
19.83	6.61313	1.34398	-0.416461	1.76044
19.84	6.62373	1.34505	-0.416673	1.76173
19.85	6.63759	1.346	-0.41689	1.76289
19.86	6.64158	1.347	-0.417115	1.76411
19.87	6.64316	1.34811	-0.417361	1.76547
19.88	6.65164	1.34905	-0.41761	1.76666
19.89	6.65531	1.35002	-0.417827	1.76784
19.9	6.65728	1.35118	-0.418038	1.76922
19.91	6.66428	1.35218	-0.418276	1.77046
19.92	6.67172	1.35304	-0.418487	1.77153
19.93	6.67454	1.35402	-0.418646	1.77266
19.94	6.68031	1.35514	-0.4188	1.77394
19.95	6.68794	1.35621	-0.418965	1.77518
19.96	6.68709	1.35719	-0.419109	1.7763
19.97	6.68424	1.35822	-0.419207	1.77743
19.98	6.68462	1.35935	-0.419285	1.77864
[truncated: 11,649 more rows]
