# Supplementary material for: Experimental data on the development of “Post-installed Screw Pullout test” for in-situ investigation of concrete strength
Source: Data Brief. 2020 Aug 22;32:106190. doi: 10.1016/j.dib.2020.106190 (PMC7475196; doi:10.1016/j.dib.2020.106190)
Supplement: Supplementary file 1 — Fig. 1: Load-displacement curves for test set up 1. Fig. 2: Load-displacement curves for test set up 2. Fig. 3: Load-displacement curves for test set up 3. Fig. 4: Load-displacement curves for test set up 4. Fig. 5: Load-displacement curves for test set up 5. Fig. 6: Load-displacement curves for test set up 6. Fig. 7: Load-displacement curves for test set up 7. Fig. 8: Load-displacement curves for test set up 8. Fig. 9: Load-displacement curves for test set up 9. Fig. 10: Load-displacement curves for test set up 10. Fig. 11: Load-displacement curves for test set up 11. Fig. 12: Load-displacement curves for test set up 12. Fig. 13: Load-displacement curves for test set up 13. Fig. 14: Load-displacement curves for test set up 14. Fig. 15: Load-displacement curves for test set up 15. Fig. 16: Load-displacement curves for test set up 16. Fig. 17: Load-displacement curves for test set up 17. Fig. 18: Load-displacement curves for Mix 1 at 7 days. Fig. 19: Load-displacement curves for Mix 1 at 14 days. Fig. 20: Load-displacement curves for Mix 1 at 28 days. Fig. 21: Load-displacement curves for Mix 1 at 100 days. Fig. 22: Load-displacement curves for Mix 2 at 7 days. Fig. 23: Load-displacement curves for Mix 2 at 14 days. Fig. 24: Load-displacement curves for Mix 2 at 28 days. Fig. 25: Load-displacement curves for Mix 2 at 100 days. [file mmc1.zip › Figure 3 - Test set up 3.xlsx]

## Sheet: M-60-9.0-11
Time [s]	Load [kN]	LVDT 1 [mm]	LVDT 2 [mm]	Displacement [mm]
0	0	0	0	0
0.01	0	0	0	0
0.02	4.7e-05	-4e-06	0	-4e-06
0.03	0.000964	-7e-06	1e-05	-1.7e-05
0.04	0.003569	-9.9e-05	4.2e-05	-0.000141
0.05	0.007078	-0.000321	4.9e-05	-0.00037
0.06	0.007995	-0.000267	2.3e-05	-0.00029
0.07	0.001779	-0.000141	3.3e-05	-0.000174
0.08	-0.000667	-0.000218	4.3e-05	-0.000261
0.09	0.003723	-0.000239	4.1e-05	-0.00028
0.1	0.003034	-0.00014	4.9e-05	-0.000189
0.11	0.003936	-2.6e-05	2.3e-05	-4.9e-05
0.12	0.011102	-4e-05	5e-06	-4.5e-05
0.13	0.007869	-0.000185	3.6e-05	-0.000221
0.14	-0.000488	-0.000304	4.5e-05	-0.000349
0.15	0.000261	-0.000454	2.5e-05	-0.000479
0.16	-0.000995	-0.000506	1.5e-05	-0.000521
0.17	-0.004627	-0.000509	2.2e-05	-0.000531
0.18	0.000698	-0.000335	4.1e-05	-0.000376
0.19	0.00539	-0.000182	4.6e-05	-0.000228
0.2	0.002064	-0.000474	1.4e-05	-0.000488
0.21	0.001451	-0.0006	2e-06	-0.000602
0.22	0.003028	-0.000331	1.2e-05	-0.000343
0.23	-0.000708	-0.000397	1.5e-05	-0.000412
0.24	-0.003155	-0.000328	3.7e-05	-0.000365
0.25	-0.001922	-0.000221	4.8e-05	-0.000269
0.26	-0.0019	-0.000475	2.9e-05	-0.000504
0.27	0.000997	-0.00048	1.3e-05	-0.000493
0.28	0.001172	-0.000201	1.7e-05	-0.000218
0.29	-0.003851	-0.000361	1.1e-05	-0.000372
0.3	-0.004561	-0.000505	3e-06	-0.000508
0.31	-0.003153	-0.000297	1.5e-05	-0.000312
0.32	-0.003759	-0.000291	1.1e-05	-0.000302
0.33	-0.002356	-0.000516	6e-06	-0.000522
0.34	0.000199	-0.000386	3e-06	-0.000389
0.35	-0.002665	-0.000325	8e-06	-0.000333
0.36	-0.003836	-0.000512	2.1e-05	-0.000533
0.37	-0.003055	-0.000363	1.4e-05	-0.000377
0.38	-0.008365	-0.000199	1.5e-05	-0.000214
0.39	-0.003592	-0.000331	5e-06	-0.000336
0.4	0.006803	-0.000407	-7e-06	-0.0004
0.41	0.007391	-0.000222	1e-06	-0.000223
0.42	0.008418	-0.000323	6e-06	-0.000329
0.43	0.007866	-0.000381	3e-06	-0.000384
0.44	-0.001127	-0.000279	1.5e-05	-0.000294
0.45	-0.005606	-0.000398	1.4e-05	-0.000412
0.46	-0.000144	-0.000461	-6e-06	-0.000455
0.47	0.003897	-0.00034	-1.4e-05	-0.000326
0.48	0.000919	-0.000394	-1.9e-05	-0.000375
0.49	0.000779	-0.000456	-5e-06	-0.000451
0.5	0.002538	-0.000354	1.9e-05	-0.000373
0.51	6.3e-05	-0.00032	2.1e-05	-0.000341
0.52	0.005072	-0.000346	7e-06	-0.000353
0.53	0.013236	-0.000296	1.6e-05	-0.000312
0.54	0.00869	-0.000288	2.1e-05	-0.000309
0.55	0.001511	-0.000461	-1e-06	-0.00046
0.56	0.002061	-0.000339	-4e-06	-0.000335
0.57	0.004534	-0.000334	9e-06	-0.000343
0.58	0.00518	-0.00038	1.4e-05	-0.000394
0.59	0.002699	-0.00032	1.2e-05	-0.000332
0.6	-0.002973	-0.000455	1e-05	-0.000465
0.61	-0.00329	-0.000392	5e-06	-0.000397
0.62	0.003536	-0.000317	7e-06	-0.000324
0.63	0.005894	-0.000404	1.9e-05	-0.000423
0.64	0.000777	-0.000503	2e-05	-0.000523
0.65	0.001055	-0.000338	-1e-06	-0.000337
0.66	0.002948	-0.000314	4e-06	-0.000318
0.67	0.00074	-0.000402	1.2e-05	-0.000414
0.68	0.001566	-0.000303	-1.2e-05	-0.000291
0.69	0.002589	-0.00029	-1.4e-05	-0.000276
0.7	0.000791	-0.00048	6e-06	-0.000486
0.71	-0.000198	-0.000345	8e-06	-0.000353
0.72	-0.00035	-0.000199	-4e-06	-0.000195
0.73	0.002216	-0.000491	0	-0.000491
0.74	0.007458	-0.000402	7e-06	-0.000409
0.75	0.007301	-0.000223	-7e-06	-0.000216
0.76	0.003376	-0.000317	-1.4e-05	-0.000303
0.77	0.003587	-0.000395	7e-06	-0.000402
0.78	0.005106	-0.000498	4e-06	-0.000502
0.79	0.003632	-0.000323	-1.5e-05	-0.000308
0.8	-0.000685	-0.000212	-1e-05	-0.000202
0.81	-0.002071	-0.00052	-5e-06	-0.000515
0.82	0.002383	-0.000547	-8e-06	-0.000539
0.83	0.005434	-0.000178	-8e-06	-0.00017
0.84	0.001721	-0.000107	-6e-06	-0.000101
0.85	4e-05	-0.000601	3e-06	-0.000604
0.86	0.006864	-0.000492	3e-06	-0.000495
0.87	0.01084	-0.000112	-4e-06	-0.000108
0.88	0.00737	-0.000473	-4e-06	-0.000469
0.89	0.002787	-0.00055	-1.2e-05	-0.000538
0.9	0.002343	-0.00041	-1.4e-05	-0.000396
0.91	0.005768	-0.000305	-9e-06	-0.000296
0.92	0.004264	-0.000208	-2.8e-05	-0.00018
0.93	0.000492	-0.000257	-3.8e-05	-0.000219
0.94	0.00544	-0.000273	-2e-05	-0.000253
0.95	0.010539	-0.000404	-2.8e-05	-0.000376
0.96	0.007441	-0.00024	-3.6e-05	-0.000204
0.97	0.00368	-0.000227	-7e-06	-0.00022
0.98	0.00404	-0.00057	6e-06	-0.000576
0.99	0.003445	-0.000246	-1.2e-05	-0.000234
1	0.000499	-0.000113	-2.6e-05	-8.7e-05
1.01	0.002438	-0.000683	-3.4e-05	-0.000649
1.02	0.007655	-0.000453	-2.9e-05	-0.000424
1.03	0.007659	-9.8e-05	-1.7e-05	-8.1e-05
1.04	0.002353	-0.000355	-1.9e-05	-0.000336
1.05	-0.000822	-0.000417	-2.3e-05	-0.000394
1.06	0.001687	-0.000233	-1.1e-05	-0.000222
1.07	0.002498	-0.000459	-1.3e-05	-0.000446
1.08	0.00081	-0.000531	-2.7e-05	-0.000504
1.09	0.000759	-0.000227	-3.2e-05	-0.000195
1.1	0.003125	-0.000515	-2.9e-05	-0.000486
1.11	0.008585	-0.000487	-1.4e-05	-0.000473
1.12	0.010743	0.000106	-1.4e-05	0.00012
1.13	0.004372	-0.00046	-2.6e-05	-0.000434
1.14	0.000756	-0.000729	-1.4e-05	-0.000715
1.15	0.003755	1e-06	-1.1e-05	1.2e-05
1.16	0.007029	-0.00029	-2.7e-05	-0.000263
1.17	0.009504	-0.00057	-2.4e-05	-0.000546
1.18	0.00704	-0.000279	-1.1e-05	-0.000268
1.19	0.001557	-0.000484	-7e-06	-0.000477
1.2	-0.000941	-0.000252	-3e-06	-0.000249
1.21	-0.002078	-0.000165	-6e-06	-0.000159
1.22	-0.007051	-0.000505	-1.8e-05	-0.000487
1.23	-0.011857	-0.000285	-1.4e-05	-0.000271
1.24	-0.008911	-0.000388	-5e-06	-0.000383
1.25	-0.00216	-0.00043	-1.1e-05	-0.000419
1.26	-0.001236	-0.000151	-1.3e-05	-0.000138
1.27	-0.007267	-0.000506	-7e-06	-0.000499
1.28	-0.003124	-0.000725	-8e-06	-0.000717
1.29	0.008415	-0.000137	-2.2e-05	-0.000115
1.3	0.004667	-0.000335	-2.2e-05	-0.000313
1.31	-0.003768	-0.000802	-4e-06	-0.000798
1.32	0.000662	-0.000121	-8e-06	-0.000113
1.33	0.005067	-2.7e-05	-1.9e-05	-8e-06
1.34	0.002502	-0.000635	-2.2e-05	-0.000613
1.35	0.002512	-0.000255	-3e-05	-0.000225
1.36	0.004182	-0.000181	-3e-05	-0.000151
1.37	0.002936	-0.00062	-3e-05	-0.00059
1.38	0.000582	-0.000269	-4.2e-05	-0.000227
1.39	-0.000578	-0.000134	-3.1e-05	-0.000103
1.4	0.002611	-0.000424	-2.1e-05	-0.000403
1.41	0.001147	-0.000432	-3.2e-05	-0.0004
1.42	-0.003012	-0.000141	-3.4e-05	-0.000107
1.43	-0.001838	-0.00024	-1.5e-05	-0.000225
1.44	-0.002917	-0.000511	-2e-06	-0.000509
1.45	-0.004885	-0.000326	-2.1e-05	-0.000305
1.46	0.000231	-0.000282	-4.6e-05	-0.000236
1.47	0.004893	-0.000413	-4.7e-05	-0.000366
1.48	2.2e-05	-0.00028	-2.1e-05	-0.000259
1.49	-0.004422	-0.000144	-6e-06	-0.000138
1.5	-0.002757	-0.000416	-2.2e-05	-0.000394
1.51	0.001448	-0.000389	-3.5e-05	-0.000354
1.52	0.006215	-0.000104	-3.9e-05	-6.5e-05
1.53	0.009812	-0.000344	-4.5e-05	-0.000299
1.54	0.010727	-0.000399	-3.9e-05	-0.00036
1.55	0.010288	-0.000499	-2.1e-05	-0.000478
1.56	0.010246	-0.000554	-1.9e-05	-0.000535
1.57	0.00737	-0.000126	-3.3e-05	-9.3e-05
1.58	0.002253	-0.000162	-3.4e-05	-0.000128
1.59	0.001191	-0.000265	-3.8e-05	-0.000227
1.6	0.004242	-0.000378	-6.1e-05	-0.000317
1.61	0.005091	-0.000599	-4.9e-05	-0.00055
1.62	0.001261	-0.000156	-4e-06	-0.000152
1.63	-0.000598	8.2e-05	-3e-06	8.5e-05
1.64	0.003223	-0.00037	-4e-05	-0.00033
1.65	0.002119	-0.000563	-4.8e-05	-0.000515
1.66	-0.002213	-0.000481	-3.4e-05	-0.000447
1.67	-0.001704	-0.000501	-2.9e-05	-0.000472
1.68	0.001593	-0.000271	-3.1e-05	-0.00024
1.69	0.002971	7e-05	-3.8e-05	0.000108
1.7	-6.5e-05	-0.000265	-3.5e-05	-0.00023
1.71	-0.004495	-0.000887	-4e-05	-0.000847
1.72	-0.008207	-0.000542	-4.2e-05	-0.0005
1.73	-0.009376	6.7e-05	-2.5e-05	9.2e-05
1.74	-0.005265	-0.000104	-5.7e-05	-4.7e-05
1.75	-0.00087	-0.000519	-7.5e-05	-0.000444
1.76	-0.000955	-0.000717	-2.8e-05	-0.000689
1.77	-0.00536	-0.000546	-3.2e-05	-0.000514
1.78	-0.011301	-0.000165	-5.1e-05	-0.000114
1.79	-0.00989	-6.3e-05	-2.5e-05	-3.8e-05
1.8	-0.004511	-0.000188	-1.5e-05	-0.000173
1.81	-0.006025	-0.000232	-2.1e-05	-0.000211
1.82	-0.007076	-0.000304	-4e-05	-0.000264
1.83	-0.006541	-0.000454	-6e-05	-0.000394
1.84	-0.010622	-0.000649	-4.5e-05	-0.000604
1.85	-0.008015	-0.000548	-3.6e-05	-0.000512
1.86	-0.002	2.2e-05	-5e-05	7.2e-05
1.87	-0.005448	8.1e-05	-6.5e-05	0.000146
1.88	-0.006781	-0.000458	-6.7e-05	-0.000391
1.89	-0.003381	-0.00053	-5e-05	-0.00048
1.9	-0.005245	-0.00038	-4.1e-05	-0.000339
1.91	-0.00834	-0.000516	-5.9e-05	-0.000457
1.92	-0.007763	-0.000429	-5.9e-05	-0.00037
1.93	-0.005078	-0.000188	-4e-05	-0.000148
1.94	-0.001473	-0.000371	-4.8e-05	-0.000323
1.95	-0.003383	-0.000341	-5.7e-05	-0.000284
1.96	-0.010792	-5e-05	-4.9e-05	-1e-06
1.97	-0.014074	-0.000295	-6e-05	-0.000235
1.98	-0.013176	-0.000568	-7.1e-05	-0.000497
1.99	-0.014656	-0.000519	-5.2e-05	-0.000467
2	-0.012651	-0.000506	-3.6e-05	-0.00047
2.01	-0.004398	-0.000366	-4.9e-05	-0.000317
2.02	0.001074	1.4e-05	-6e-05	7.4e-05
2.03	-0.00083	-9.6e-05	-6e-05	-3.6e-05
2.04	-0.005929	-0.000663	-7.2e-05	-0.000591
2.05	-0.010248	-0.000646	-6.4e-05	-0.000582
2.06	-0.012147	-0.000295	-4e-05	-0.000255
2.07	-0.011414	-0.000282	-4.2e-05	-0.00024
2.08	-0.015171	-0.00028	-5.5e-05	-0.000225
2.09	-0.017342	-0.000245	-5.8e-05	-0.000187
2.1	-0.01409	-0.00022	-7e-05	-0.00015
2.11	-0.013906	-0.000254	-7.3e-05	-0.000181
2.12	-0.011502	-0.000422	-7e-05	-0.000352
2.13	-0.007158	-0.00044	-6.5e-05	-0.000375
2.14	-0.007511	-0.000354	-5.4e-05	-0.0003
2.15	-0.009164	-0.000326	-6.3e-05	-0.000263
2.16	-0.007887	-0.0003	-6.3e-05	-0.000237
2.17	-0.00264	-0.000413	-4.3e-05	-0.00037
2.18	-0.000568	-0.000705	-5.2e-05	-0.000653
2.19	-0.006986	-0.000585	-8.2e-05	-0.000503
2.2	-0.010183	-0.000218	-7.7e-05	-0.000141
2.21	-0.004572	-0.000267	-6.1e-05	-0.000206
2.22	-0.002657	-0.000489	-7.1e-05	-0.000418
2.23	-0.008463	-0.000327	-7.2e-05	-0.000255
2.24	-0.009031	-2.8e-05	-7.1e-05	4.3e-05
2.25	-0.004149	-0.000233	-8e-05	-0.000153
2.26	-0.007402	-0.000514	-7.8e-05	-0.000436
2.27	-0.013611	-0.0004	-7.2e-05	-0.000328
2.28	-0.011153	-0.00034	-7.3e-05	-0.000267
2.29	-0.012069	-0.000411	-7e-05	-0.000341
2.3	-0.016493	-0.000486	-5.2e-05	-0.000434
2.31	-0.010561	-0.000421	-4.7e-05	-0.000374
2.32	-0.004166	-0.000248	-7.4e-05	-0.000174
2.33	-0.007308	-0.000391	-8.8e-05	-0.000303
2.34	-0.006172	-0.000542	-7e-05	-0.000472
2.35	0.001108	-0.000457	-6e-05	-0.000397
2.36	-0.001604	-0.000408	-5.3e-05	-0.000355
2.37	-0.009024	-0.000281	-5.2e-05	-0.000229
2.38	-0.004741	-0.000295	-6.9e-05	-0.000226
2.39	0.002744	-0.000458	-7.3e-05	-0.000385
2.4	-0.003312	-0.00049	-6.5e-05	-0.000425
2.41	-0.006226	-0.000358	-5.5e-05	-0.000303
2.42	0.000285	-0.000139	-5.7e-05	-8.2e-05
2.43	0.000177	-0.000352	-7.1e-05	-0.000281
2.44	-0.00376	-0.000698	-6.9e-05	-0.000629
2.45	-0.004634	-0.000519	-5.4e-05	-0.000465
2.46	-0.000575	-0.000237	-6.2e-05	-0.000175
2.47	0.00585	-0.000393	-7e-05	-0.000323
2.48	0.004646	-0.000437	-6e-05	-0.000377
2.49	-0.003541	-0.000115	-6.3e-05	-5.2e-05
2.5	-0.004298	-0.000132	-8.7e-05	-4.5e-05
2.51	0.003235	-0.00037	-8.5e-05	-0.000285
2.52	-0.000222	-0.000516	-7.2e-05	-0.000444
2.53	-0.008334	-0.000492	-9.1e-05	-0.000401
2.54	-0.003286	-0.000405	-8.7e-05	-0.000318
2.55	0.000633	-0.000581	-5.5e-05	-0.000526
2.56	-0.005225	-0.000453	-6e-05	-0.000393
2.57	-0.005613	-7.5e-05	-7.6e-05	1e-06
2.58	0.000805	-0.000274	-6e-05	-0.000214
2.59	0.001167	-0.000566	-6.7e-05	-0.000499
2.6	-0.001939	-0.000536	-9e-05	-0.000446
2.61	-0.002776	-0.000375	-8.5e-05	-0.00029
2.62	-0.006156	-0.000334	-8.4e-05	-0.00025
2.63	-0.008367	-0.000516	-0.0001	-0.000416
2.64	-0.005854	-0.000622	-9.5e-05	-0.000527
2.65	-0.002559	-0.00054	-8.3e-05	-0.000457
2.66	-0.003297	-0.000354	-8.8e-05	-0.000266
2.67	-0.003846	-0.000352	-9.3e-05	-0.000259
2.68	-0.000376	-0.000406	-8.6e-05	-0.00032
2.69	-0.001237	-0.000398	-8.3e-05	-0.000315
2.7	-0.002296	-0.000357	-9.1e-05	-0.000266
2.71	0.003419	-0.000326	-9e-05	-0.000236
2.72	0.003963	-0.000339	-7.6e-05	-0.000263
2.73	-0.004101	-0.000248	-7.8e-05	-0.00017
2.74	-0.007324	-0.000204	-8.8e-05	-0.000116
2.75	-0.003582	-0.000368	-7.3e-05	-0.000295
2.76	-0.005509	-0.000372	-7.6e-05	-0.000296
2.77	-0.010006	-0.000266	-9.9e-05	-0.000167
2.78	-0.008744	-0.00026	-7.7e-05	-0.000183
2.79	-0.007454	-0.000242	-6.1e-05	-0.000181
2.8	-0.009006	-0.000354	-8.8e-05	-0.000266
2.81	-0.011011	-0.000528	-0.000112	-0.000416
2.82	-0.010154	-0.000441	-0.000101	-0.00034
2.83	-0.007266	-0.000308	-8e-05	-0.000228
2.84	-0.004086	-0.000507	-0.000104	-0.000403
2.85	0.002236	-0.000538	-0.000117	-0.000421
2.86	0.001847	-0.000279	-7.7e-05	-0.000202
2.87	-0.00718	-0.000319	-5.8e-05	-0.000261
2.88	-0.009698	-0.000405	-9e-05	-0.000315
2.89	-0.006173	-0.000338	-8.9e-05	-0.000249
2.9	-0.007419	-0.000332	-7.1e-05	-0.000261
2.91	-0.005459	-0.000292	-9.3e-05	-0.000199
2.92	0.001281	-0.000181	-9.4e-05	-8.7e-05
2.93	6.9e-05	-0.00014	-6.7e-05	-7.3e-05
2.94	-0.003097	-0.000424	-6.5e-05	-0.000359
2.95	-0.001047	-0.000437	-7.5e-05	-0.000362
2.96	-0.003555	-0.000147	-9.4e-05	-5.3e-05
2.97	-0.005653	-0.000297	-0.000107	-0.00019
2.98	-0.001774	-0.000627	-8.3e-05	-0.000544
2.99	-0.001433	-0.000652	-6.6e-05	-0.000586
3	-0.003824	-0.000302	-9.2e-05	-0.00021
3.01	-0.005294	-7.6e-05	-0.00011	3.4e-05
3.02	-0.008103	-0.000253	-9.3e-05	-0.00016
3.03	-0.010429	-0.000392	-0.000102	-0.00029
3.04	-0.007843	-0.000368	-0.000111	-0.000257
3.05	-0.003635	-0.00033	-9.4e-05	-0.000236
3.06	-0.002227	-0.000432	-0.000116	-0.000316
3.07	-0.002487	-0.000473	-0.000123	-0.00035
3.08	-0.000111	-0.000414	-7.2e-05	-0.000342
3.09	0.002115	-0.000437	-6.7e-05	-0.00037
3.1	-0.000373	-0.000301	-0.000111	-0.00019
3.11	-0.002694	-0.000242	-0.000106	-0.000136
3.12	-0.003235	-0.000495	-8.7e-05	-0.000408
3.13	-0.007083	-0.000436	-9.3e-05	-0.000343
3.14	-0.007683	-0.00026	-0.000102	-0.000158
3.15	-0.003268	-0.000436	-0.000111	-0.000325
3.16	-0.003141	-0.000547	-9.9e-05	-0.000448
3.17	-0.009717	-0.0004	-7.8e-05	-0.000322
3.18	-0.012004	-0.000311	-7.5e-05	-0.000236
3.19	-0.002144	-0.000344	-9.7e-05	-0.000247
3.2	0.001889	-0.000467	-0.00011	-0.000357
3.21	-0.005872	-0.000542	-0.000104	-0.000438
3.22	-0.009018	-0.000345	-0.000102	-0.000243
3.23	-0.004849	-0.000271	-9.5e-05	-0.000176
3.24	3.2e-05	-0.000395	-9.2e-05	-0.000303
3.25	0.001047	-0.000403	-0.000106	-0.000297
3.26	-0.003134	-0.00041	-9.9e-05	-0.000311
3.27	-0.002895	-0.000435	-7e-05	-0.000365
3.28	0.001142	-0.00041	-7.6e-05	-0.000334
3.29	0.002341	-0.000396	-9.7e-05	-0.000299
3.3	0.002564	-0.000387	-8.6e-05	-0.000301
3.31	0.00521	-0.000414	-8.9e-05	-0.000325
3.32	0.011983	-0.000363	-0.000101	-0.000262
3.33	0.010169	-0.000244	-8.9e-05	-0.000155
3.34	-0.000471	-0.000199	-9.9e-05	-0.0001
3.35	0.001877	-0.000358	-0.000118	-0.00024
3.36	0.009451	-0.0007	-0.00011	-0.00059
3.37	0.004357	-0.00061	-9.6e-05	-0.000514
3.38	0.004811	-0.00022	-9.3e-05	-0.000127
3.39	0.010724	-0.000227	-0.000116	-0.000111
3.4	0.005459	-0.000408	-0.000122	-0.000286
3.41	0.002095	-0.000301	-0.000103	-0.000198
3.42	0.004038	-0.000138	-9.2e-05	-4.6e-05
3.43	-0.002503	-0.000225	-9.1e-05	-0.000134
3.44	-0.006691	-0.000417	-0.000109	-0.000308
3.45	-0.001213	-0.000475	-0.000131	-0.000344
3.46	0.00078	-0.000337	-0.000122	-0.000215
3.47	0.000581	-0.000425	-0.000106	-0.000319
3.48	0.002131	-0.00075	-9.8e-05	-0.000652
3.49	0.004258	-0.000415	-9.6e-05	-0.000319
3.5	0.006846	0.000163	-0.000119	0.000282
3.51	0.005448	-0.000195	-0.000135	-6e-05
3.52	0.001866	-0.000797	-0.000121	-0.000676
3.53	0.00422	-0.000584	-0.000121	-0.000463
3.54	0.008363	-0.000275	-0.000121	-0.000154
3.55	0.00449	-0.000343	-0.00011	-0.000233
3.56	0.004024	-0.000284	-0.00011	-0.000174
3.57	0.00679	-0.000248	-0.000101	-0.000147
3.58	-0.000439	-0.000389	-0.000101	-0.000288
3.59	-0.003161	-0.000441	-0.000132	-0.000309
3.6	0.001692	-0.000297	-0.000135	-0.000162
3.61	0.000478	-0.000185	-0.000127	-5.8e-05
3.62	4e-06	-0.000315	-0.000145	-0.00017
3.63	0.003836	-0.000406	-0.00015	-0.000256
3.64	3.3e-05	-0.000542	-0.000133	-0.000409
3.65	-0.004828	-0.000744	-0.000131	-0.000613
3.66	0.001725	-0.0005	-0.000136	-0.000364
3.67	0.007754	-6.6e-05	-0.000123	5.7e-05
3.68	0.004033	-0.000103	-0.000126	2.3e-05
3.69	-0.000465	-0.000584	-0.000124	-0.00046
3.7	-0.00137	-0.000805	-0.000102	-0.000703
3.71	-0.000475	-0.00034	-9.8e-05	-0.000242
3.72	0.002408	-1.1e-05	-0.000104	9.3e-05
3.73	0.003175	-0.000339	-0.00011	-0.000229
3.74	0.002054	-0.000663	-0.000124	-0.000539
3.75	-0.00036	-0.000575	-0.000119	-0.000456
3.76	-0.00242	-0.000266	-0.000105	-0.000161
3.77	0.001849	-0.000193	-0.00011	-8.3e-05
3.78	0.006123	-0.000475	-0.000109	-0.000366
3.79	0.001938	-0.000527	-0.0001	-0.000427
3.8	-0.003686	-0.000547	-0.000106	-0.000441
3.81	-0.006167	-0.000515	-0.000117	-0.000398
3.82	-0.008703	-9.4e-05	-0.000107	1.3e-05
3.83	-0.007514	-0.000128	-9.7e-05	-3.1e-05
3.84	-0.006111	-0.000472	-9.7e-05	-0.000375
3.85	-0.006728	-0.000522	-0.000105	-0.000417
3.86	-0.004502	-0.000553	-0.000119	-0.000434
3.87	-0.001109	-0.000444	-0.000121	-0.000323
3.88	2.3e-05	-0.000215	-0.000116	-9.9e-05
3.89	0.0004	-3.2e-05	-0.000117	8.5e-05
3.9	0.004424	1.4e-05	-0.000125	0.000139
3.91	0.005231	-0.000331	-0.000131	-0.0002
3.92	0.00258	-0.000558	-0.000125	-0.000433
3.93	0.002288	-0.000387	-0.000112	-0.000275
3.94	-0.0017	-0.000321	-0.00012	-0.000201
3.95	-0.007691	-0.000405	-0.000135	-0.00027
3.96	-0.007264	-0.000555	-0.000126	-0.000429
3.97	-0.006177	-0.000596	-0.000106	-0.00049
3.98	-0.005302	-0.000295	-9.7e-05	-0.000198
3.99	6e-05	-3.5e-05	-0.000122	8.7e-05
4	0.001175	-0.000304	-0.00016	-0.000144
4.01	-0.000373	-0.000695	-0.00015	-0.000545
4.02	0.005081	-0.000577	-0.000123	-0.000454
4.03	0.008185	-0.000237	-0.000121	-0.000116
4.04	0.005379	1.3e-05	-0.000127	0.00014
4.05	0.002026	-0.000239	-0.000126	-0.000113
4.06	-0.001698	-0.000667	-0.000126	-0.000541
4.07	-0.002449	-0.000538	-0.000135	-0.000403
4.08	-0.002439	-0.000388	-0.000131	-0.000257
4.09	-0.002705	-0.000164	-0.000113	-5.1e-05
4.1	-0.003342	-5.9e-05	-0.00011	5.1e-05
4.11	-0.007639	-0.000556	-0.000116	-0.00044
4.12	-0.004595	-0.000615	-0.000129	-0.000486
4.13	0.001076	-0.00028	-0.000137	-0.000143
4.14	-0.000813	-0.000246	-0.000126	-0.00012
4.15	-0.000948	-0.000262	-0.000127	-0.000135
4.16	-0.000713	-0.000357	-0.000134	-0.000223
4.17	-0.003788	-0.000548	-0.000124	-0.000424
4.18	-0.001034	-0.000413	-0.000123	-0.00029
4.19	0.004078	-6.1e-05	-0.000132	7.1e-05
4.2	0.001624	-0.000162	-0.000131	-3.1e-05
4.21	-0.002661	-0.000614	-0.000135	-0.000479
4.22	-0.000423	-0.000714	-0.000142	-0.000572
4.23	0.005336	-0.00021	-0.000124	-8.6e-05
4.24	0.003875	6.9e-05	-0.000121	0.00019
4.25	-0.002846	-0.000424	-0.000137	-0.000287
4.26	-0.003054	-0.000767	-0.00014	-0.000627
4.27	-0.001222	-0.000621	-0.00014	-0.000481
4.28	-0.001625	-0.000411	-0.000146	-0.000265
4.29	0.002285	-0.000213	-0.000145	-6.8e-05
4.3	0.005053	-0.000235	-0.000136	-9.9e-05
4.31	0.004608	-0.000266	-0.000136	-0.00013
4.32	0.011057	-0.000163	-0.000148	-1.5e-05
4.33	0.018585	-0.000374	-0.000146	-0.000228
4.34	0.015422	-0.000752	-0.000137	-0.000615
4.35	0.008739	-0.000664	-0.000139	-0.000525
4.36	0.005865	-0.000108	-0.000136	2.8e-05
4.37	0.000409	-8.9e-05	-0.000133	4.4e-05
4.38	-0.003322	-0.000569	-0.000147	-0.000422
4.39	-0.002014	-0.00042	-0.000155	-0.000265
4.4	-0.001413	-1.7e-05	-0.000136	0.000119
4.41	-0.001632	-0.000272	-0.000116	-0.000156
4.42	-0.002792	-0.000737	-0.000135	-0.000602
4.43	-0.004514	-0.000403	-0.000152	-0.000251
4.44	-0.005558	0.00011	-0.000128	0.000238
4.45	-0.007571	-0.000259	-0.000124	-0.000135
4.46	-0.009812	-0.000707	-0.000155	-0.000552
4.47	-0.01416	-0.000349	-0.000165	-0.000184
4.48	-0.016013	6.6e-05	-0.000151	0.000217
4.49	-0.006841	-0.000412	-0.000145	-0.000267
4.5	-0.002196	-0.000873	-0.000131	-0.000742
4.51	-0.011078	-0.000238	-0.000119	-0.000119
4.52	-0.016839	0.000127	-0.000143	0.00027
4.53	-0.012332	-0.000464	-0.000162	-0.000302
4.54	-0.009394	-0.000656	-0.00014	-0.000516
4.55	-0.012647	-0.000255	-0.000127	-0.000128
4.56	-0.014782	-0.000325	-0.000145	-0.00018
4.57	-0.008789	-0.000575	-0.000167	-0.000408
4.58	-0.000987	-0.000268	-0.000166	-0.000102
4.59	-0.000107	-0.00033	-0.000148	-0.000182
4.6	-0.003071	-0.00058	-0.000144	-0.000436
4.61	-0.002505	-0.000184	-0.000164	-2e-05
4.62	-0.004318	-0.000225	-0.000165	-6e-05
4.63	-0.010952	-0.000664	-0.00015	-0.000514
4.64	-0.012045	-0.000369	-0.000146	-0.000223
4.65	-0.010828	-0.000134	-0.000146	1.2e-05
4.66	-0.008235	-0.000695	-0.000145	-0.00055
4.67	-0.002842	-0.000579	-0.000141	-0.000438
4.68	-0.005397	2e-05	-0.000144	0.000164
4.69	-0.012154	-0.00057	-0.000147	-0.000423
4.7	-0.007825	-0.000757	-0.000148	-0.000609
4.71	-0.000982	0	-0.000161	0.000161
4.72	-0.009965	-0.000241	-0.000166	-7.5e-05
4.73	-0.01343	-0.000613	-0.000147	-0.000466
4.74	-0.000742	-0.000354	-0.000127	-0.000227
4.75	-0.000555	-0.000545	-0.000135	-0.00041
4.76	-0.009287	-0.000486	-0.000154	-0.000332
4.77	-0.005087	-0.000116	-0.000159	4.3e-05
4.78	0.005696	-0.000511	-0.000153	-0.000358
4.79	0.007862	-0.000515	-0.000136	-0.000379
4.8	0.002154	1e-06	-0.000139	0.00014
4.81	0.000168	-0.000471	-0.000162	-0.000309
4.82	3.5e-05	-0.000823	-0.000167	-0.000656
4.83	-0.004778	-0.00015	-0.000164	1.4e-05
4.84	-0.007317	-0.000165	-0.000165	-1.77636e-15
4.85	-0.00599	-0.000723	-0.000158	-0.000565
4.86	-0.007582	-0.0003	-0.000142	-0.000158
4.87	-0.010789	2.7e-05	-0.000148	0.000175
4.88	-0.009377	-0.000649	-0.000168	-0.000481
4.89	-0.007831	-0.000584	-0.000164	-0.00042
4.9	-0.009293	-4.9e-05	-0.000142	9.3e-05
4.91	-0.00733	-0.00046	-0.000148	-0.000312
4.92	-0.004842	-0.000531	-0.000164	-0.000367
4.93	-0.008798	-0.000291	-0.000158	-0.000133
4.94	-0.009105	-0.00042	-0.00016	-0.00026
4.95	-0.002211	-0.000405	-0.000166	-0.000239
4.96	-0.00376	-0.000371	-0.000153	-0.000218
4.97	-0.006487	-0.000363	-0.000151	-0.000212
4.98	-0.00035	-0.000432	-0.000176	-0.000256
4.99	0.001694	-0.000347	-0.000185	-0.000162
5	-0.004376	-0.000244	-0.000164	-8e-05
5.01	-0.005502	-0.000547	-0.000163	-0.000384
5.02	-0.001924	-0.000407	-0.000172	-0.000235
5.03	-0.001626	-0.00022	-0.000161	-5.9e-05
5.04	-0.002314	-0.000416	-0.000166	-0.00025
5.05	-0.002155	-0.000469	-0.000186	-0.000283
5.06	-0.001781	-0.00044	-0.000174	-0.000266
5.07	-0.000858	-0.000359	-0.000155	-0.000204
5.08	0.003256	-0.000355	-0.000165	-0.00019
5.09	0.00464	-0.000317	-0.000167	-0.00015
5.1	0.000823	-0.000486	-0.000159	-0.000327
5.11	-0.000318	-0.000408	-0.000166	-0.000242
5.12	0.000373	-0.000228	-0.000161	-6.7e-05
5.13	0.00119	-0.000296	-0.00015	-0.000146
5.14	0.002588	-0.000283	-0.000155	-0.000128
5.15	0.00233	-0.000439	-0.000169	-0.00027
5.16	0.002522	-0.000468	-0.000179	-0.000289
5.17	0.004842	-0.000248	-0.000177	-7.1e-05
5.18	0.00607	-0.000278	-0.000178	-0.0001
5.19	0.004613	-0.000562	-0.000187	-0.000375
5.2	0.001614	-0.000396	-0.000174	-0.000222
5.21	-8.5e-05	-0.000295	-0.000157	-0.000138
5.22	0.000989	-0.000537	-0.000175	-0.000362
5.23	0.002994	-0.0002	-0.000184	-1.6e-05
5.24	0.002394	-0.000269	-0.000159	-0.00011
5.25	0.002306	-0.000625	-0.000148	-0.000477
5.26	0.007126	-0.000233	-0.000167	-6.6e-05
5.27	0.008308	-0.00013	-0.000177	4.7e-05
5.28	0.004562	-0.000469	-0.000167	-0.000302
5.29	0.002042	-0.000526	-0.000174	-0.000352
5.3	0.001333	-0.000246	-0.000186	-6e-05
5.31	0.001567	-0.000328	-0.00016	-0.000168
5.32	0.002264	-0.000524	-0.00015	-0.000374
5.33	0.005124	-0.000307	-0.000199	-0.000108
5.34	0.005976	-0.000466	-0.000202	-0.000264
5.35	0.00294	-0.000427	-0.000159	-0.000268
5.36	-0.001509	-0.000252	-0.000169	-8.3e-05
5.37	-0.00393	-0.000504	-0.000187	-0.000317
5.38	-0.002772	-0.000431	-0.000164	-0.000267
5.39	-4e-05	-0.000373	-0.000159	-0.000214
5.4	0.003821	-0.000426	-0.000181	-0.000245
5.41	0.00296	-0.00044	-0.000184	-0.000256
5.42	-0.000883	-0.000415	-0.000173	-0.000242
5.43	-0.001414	-0.000324	-0.000184	-0.00014
5.44	-0.006183	-0.000395	-0.000192	-0.000203
5.45	-0.009438	-0.00055	-0.000173	-0.000377
5.46	-0.003505	-0.000433	-0.000178	-0.000255
5.47	-0.000122	-0.000297	-0.000196	-0.000101
5.48	-0.001419	-0.000373	-0.000188	-0.000185
5.49	-0.005294	-0.000321	-0.000178	-0.000143
5.5	-0.011547	-0.000317	-0.000187	-0.00013
5.51	-0.010654	-0.000485	-0.000188	-0.000297
5.52	-0.003898	-0.000437	-0.000188	-0.000249
5.53	0.003229	-0.00035	-0.000201	-0.000149
5.54	0.001927	-0.000236	-0.000204	-3.2e-05
5.55	-0.004066	-0.000461	-0.000198	-0.000263
5.56	0.001308	-0.0005	-0.000196	-0.000304
5.57	0.005979	-0.000292	-0.000188	-0.000104
5.58	-0.001815	-0.000442	-0.000176	-0.000266
5.59	-0.006175	-0.000209	-0.000179	-3e-05
5.6	-0.000612	-0.000175	-0.0002	2.5e-05
5.61	0.003343	-0.000599	-0.000198	-0.000401
5.62	0.001118	-0.000443	-0.000191	-0.000252
5.63	-0.00223	-0.000202	-0.000186	-1.6e-05
5.64	-0.001527	-0.000368	-0.000175	-0.000193
5.65	-0.002057	-0.000463	-0.000197	-0.000266
5.66	-0.008139	-0.000342	-0.000202	-0.00014
5.67	-0.008848	-0.000414	-0.000183	-0.000231
5.68	-0.003811	-0.000539	-0.000183	-0.000356
5.69	-0.001639	-0.000425	-0.000186	-0.000239
5.7	0.001791	-0.000293	-0.000191	-0.000102
5.71	0.003868	-0.00044	-0.000205	-0.000235
5.72	0.000688	-0.000343	-0.000208	-0.000135
5.73	-0.000737	-0.000249	-0.000194	-5.5e-05
5.74	-0.004656	-0.000499	-0.000179	-0.00032
5.75	-0.013405	-0.000562	-0.000183	-0.000379
5.76	-0.010898	-0.000321	-0.000198	-0.000123
5.77	-0.00193	-0.000392	-0.000193	-0.000199
5.78	-0.000262	-0.00051	-0.000176	-0.000334
5.79	-0.000823	-0.000216	-0.00019	-2.6e-05
5.8	-0.002173	-0.000235	-0.000197	-3.8e-05
5.81	-0.007017	-0.000484	-0.000174	-0.00031
5.82	-0.008336	-0.000473	-0.000173	-0.0003
5.83	-0.004893	-0.00043	-0.000182	-0.000248
5.84	-0.002348	-0.000383	-0.000175	-0.000208
5.85	0.00087	-0.000405	-0.000184	-0.000221
5.86	-0.000385	-0.000442	-0.0002	-0.000242
5.87	-0.004681	-0.000355	-0.000187	-0.000168
5.88	-0.003743	-0.000436	-0.000174	-0.000262
5.89	-0.00517	-0.000389	-0.000186	-0.000203
5.9	-0.007837	-0.00012	-0.000209	8.9e-05
5.91	-0.004351	-0.000226	-0.000223	-3e-06
5.92	-0.001672	-0.00042	-0.000212	-0.000208
5.93	-0.002289	-0.000425	-0.000194	-0.000231
5.94	-0.004177	-0.000376	-0.000199	-0.000177
5.95	-0.004763	-0.00033	-0.000195	-0.000135
5.96	-0.003759	-0.000365	-0.000184	-0.000181
5.97	-0.003947	-0.000392	-0.000194	-0.000198
5.98	-0.004544	-0.000336	-0.000202	-0.000134
5.99	-0.006293	-0.000325	-0.000196	-0.000129
6	-0.006832	-0.000393	-0.000186	-0.000207
6.01	-0.005473	-0.000272	-0.000175	-9.7e-05
6.02	-0.006974	-0.000341	-0.000179	-0.000162
6.03	-0.006905	-0.000454	-0.0002	-0.000254
6.04	0.000439	-0.000271	-0.000207	-6.4e-05
6.05	0.003839	-0.000372	-0.000195	-0.000177
6.06	0.001052	-0.000505	-0.000196	-0.000309
6.07	0.005765	-0.0003	-0.000209	-9.1e-05
6.08	0.009014	-0.000342	-0.000214	-0.000128
6.09	0.002728	-0.000548	-0.000199	-0.000349
6.1	0.000858	-0.000314	-0.000182	-0.000132
6.11	0.002959	-0.000119	-0.000193	7.4e-05
6.12	0.004619	-2.7e-05	-0.000205	0.000178
6.13	0.005016	0.000872	-0.00021	0.001082
6.14	0.001909	0.002125	-0.000225	0.00235
6.15	0.001059	0.00293	-0.000223	0.003153
6.16	0.001385	0.003677	-0.000208	0.003885
6.17	-0.001146	0.004365	-0.00021	0.004575
6.18	-0.004868	0.004873	-0.000219	0.005092
6.19	-0.009597	0.005117	-0.000214	0.005331
6.2	-0.00721	0.00524	-0.000206	0.005446
6.21	-0.000191	0.005494	-0.000214	0.005708
6.22	-0.003186	0.005847	-0.000204	0.006051
6.23	-0.009064	0.006401	-0.000197	0.006598
6.24	-0.011331	0.007138	-0.000221	0.007359
6.25	-0.011708	0.007988	-0.000219	0.008207
6.26	-0.010139	0.00894	-0.0002	0.00914
6.27	-0.011151	0.009917	-0.000208	0.010125
6.28	-0.012712	0.010981	-0.000214	0.011195
6.29	-0.007033	0.012138	-0.000205	0.012343
6.3	-0.000192	0.013221	-0.000213	0.013434
6.31	-0.001115	0.014335	-0.000207	0.014542
6.32	-0.004557	0.01559	-0.00019	0.01578
6.33	-0.00564	0.016673	-0.000201	0.016874
6.34	-0.005601	0.017632	-0.000205	0.017837
6.35	-0.00394	0.018816	-0.000211	0.019027
6.36	-0.000114	0.019864	-0.000221	0.020085
6.37	0.001946	0.020827	-0.000215	0.021042
6.38	0.004305	0.021993	-0.000217	0.02221
6.39	0.002951	0.023022	-0.00023	0.023252
6.4	-0.003131	0.02402	-0.000243	0.024263
6.41	-0.002462	0.025281	-0.000223	0.025504
6.42	-0.000847	0.026327	-0.000189	0.026516
6.43	-0.003548	0.027183	-0.000189	0.027372
6.44	-0.002894	0.028297	-0.000211	0.028508
6.45	0.002449	0.029487	-0.000226	0.029713
6.46	0.009101	0.030442	-0.000212	0.030654
6.47	0.013703	0.031361	-0.000178	0.031539
6.48	0.012075	0.032526	-0.000179	0.032705
6.49	0.008535	0.033657	-0.000207	0.033864
6.5	0.010993	0.034632	-0.000208	0.03484
6.51	0.012321	0.035785	-0.000202	0.035987
6.52	0.00863	0.036846	-0.000208	0.037054
6.53	0.007203	0.037681	-0.000201	0.037882
6.54	0.006998	0.038834	-0.000203	0.039037
6.55	0.008267	0.039988	-0.000213	0.040201
6.56	0.011505	0.040816	-0.000198	0.041014
6.57	0.009513	0.041775	-0.00019	0.041965
6.58	0.002292	0.042863	-0.000196	0.043059
6.59	-0.000235	0.043857	-0.000184	0.044041
6.6	0.00516	0.044914	-0.000187	0.045101
6.61	0.006729	0.045926	-0.000201	0.046127
6.62	0.002528	0.046886	-0.00019	0.047076
6.63	0.005726	0.048032	-0.000179	0.048211
6.64	0.011476	0.049067	-0.000197	0.049264
6.65	0.009477	0.049887	-0.000214	0.050101
6.66	0.00556	0.05088	-0.0002	0.05108
6.67	0.006545	0.052015	-0.000199	0.052214
6.68	0.008557	0.052895	-0.000208	0.053103
6.69	0.005131	0.053858	-0.000198	0.054056
6.7	0.005081	0.055017	-0.000199	0.055216
6.71	0.010925	0.055927	-0.000199	0.056126
6.72	0.012027	0.056816	-0.0002	0.057016
6.73	0.008102	0.057968	-0.000221	0.058189
6.74	0.003456	0.059024	-0.000209	0.059233
6.75	0.000593	0.059986	-0.000186	0.060172
6.76	-6.2e-05	0.061001	-0.00021	0.061211
6.77	-0.001614	0.061961	-0.000208	0.062169
6.78	-0.001115	0.062916	-0.000182	0.063098
6.79	-5e-05	0.063946	-0.000207	0.064153
6.8	-0.001886	0.064932	-0.000223	0.065155
6.81	0.000271	0.065871	-0.000203	0.066074
6.82	0.005161	0.066913	-0.000203	0.067116
6.83	0.005765	0.068133	-0.000204	0.068337
6.84	0.002413	0.069201	-0.000188	0.069389
6.85	-0.004436	0.069982	-0.000186	0.070168
6.86	-0.004832	0.071048	-0.000206	0.071254
6.87	0.003175	0.072282	-0.000212	0.072494
6.88	0.00264	0.0732	-0.000207	0.073407
6.89	-0.000814	0.074103	-0.000199	0.074302
6.9	0.004803	0.075116	-0.000203	0.075319
6.91	0.003857	0.076204	-0.00022	0.076424
6.92	-0.004595	0.077338	-0.000215	0.077553
6.93	-0.001808	0.078312	-0.000199	0.078511
6.94	0.009206	0.079278	-0.000207	0.079485
6.95	0.01074	0.080374	-0.000201	0.080575
6.96	0.003361	0.081383	-0.000182	0.081565
6.97	-0.001913	0.082421	-0.000182	0.082603
6.98	-0.004971	0.083522	-0.000197	0.083719
6.99	-0.007947	0.084455	-0.0002	0.084655
7	-0.001105	0.08533	-0.00019	0.08552
7.01	0.006188	0.086323	-0.000196	0.086519
7.02	-8e-06	0.087397	-0.000212	0.087609
7.03	-0.002605	0.088581	-0.000196	0.088777
7.04	0.003744	0.089646	-0.000204	0.08985
7.05	0.006375	0.09056	-0.00024	0.0908
7.06	-0.000336	0.09157	-0.000222	0.091792
7.07	-0.00523	0.09261	-0.000198	0.092808
7.08	0.000986	0.093633	-0.000229	0.093862
7.09	0.003327	0.094694	-0.00024	0.094934
7.1	-0.001197	0.095633	-0.000215	0.095848
7.11	0.001602	0.096566	-0.000208	0.096774
7.12	0.006555	0.097694	-0.000211	0.097905
7.13	0.003602	0.098748	-0.000197	0.098945
7.14	0.004389	0.099673	-0.000191	0.099864
7.15	0.008308	0.100683	-0.00021	0.100893
7.16	0.004118	0.10167	-0.000222	0.101892
7.17	0.001676	0.102644	-0.000232	0.102876
7.18	0.003541	0.103681	-0.000227	0.103908
7.19	0.001271	0.104654	-0.000193	0.104847
7.2	-0.001024	0.105653	-0.000195	0.105848
7.21	0.004143	0.106752	-0.000235	0.106987
7.22	0.008962	0.107754	-0.00024	0.107994
7.23	0.002569	0.108734	-0.000206	0.10894
7.24	-0.002309	0.109819	-0.000203	0.110022
7.25	0.000158	0.110796	-0.000227	0.111023
7.26	0.002472	0.111696	-0.000223	0.111919
7.27	0.00553	0.112687	-0.000207	0.112894
7.28	0.003389	0.113701	-0.00021	0.113911
7.29	-0.001781	0.114714	-0.000234	0.114948
7.3	0.001135	0.115845	-0.000246	0.116091
7.31	0.004659	0.116911	-0.000241	0.117152
7.32	0.00292	0.117797	-0.000239	0.118036
7.33	0.003119	0.118809	-0.000218	0.119027
7.34	0.008344	0.119831	-0.000208	0.120039
7.35	0.009525	0.120822	-0.000236	0.121058
7.36	0.008015	0.121965	-0.000234	0.122199
7.37	0.012339	0.123061	-0.000216	0.123277
7.38	0.014138	0.123971	-0.00023	0.124201
7.39	0.009371	0.124958	-0.000228	0.125186
7.4	0.00406	0.126046	-0.000216	0.126262
7.41	0.004798	0.127076	-0.000229	0.127305
7.42	0.007997	0.128051	-0.000244	0.128295
7.43	0.0053	0.129064	-0.000242	0.129306
7.44	0.00169	0.130039	-0.000244	0.130283
7.45	0.00433	0.130975	-0.000234	0.131209
7.46	0.010127	0.132095	-0.000213	0.132308
7.47	0.014658	0.133205	-0.000226	0.133431
7.48	0.013476	0.134113	-0.000237	0.13435
7.49	0.003799	0.135117	-0.000232	0.135349
7.5	-0.000673	0.136167	-0.000246	0.136413
7.51	0.007363	0.137064	-0.000237	0.137301
7.52	0.0099	0.138024	-0.000207	0.138231
7.53	0.008594	0.139165	-0.000223	0.139388
7.54	0.012588	0.140221	-0.000239	0.14046
7.55	0.009275	0.141132	-0.000236	0.141368
7.56	0.005242	0.142161	-0.000251	0.142412
7.57	0.012356	0.143193	-0.000252	0.143445
7.58	0.01579	0.14413	-0.00025	0.14438
7.59	0.012902	0.145189	-0.000263	0.145452
7.6	0.014171	0.146265	-0.000247	0.146512
7.61	0.012981	0.147251	-0.000231	0.147482
7.62	0.009004	0.148217	-0.000231	0.148448
7.63	0.007231	0.14926	-0.000227	0.149487
7.64	0.002987	0.150302	-0.000244	0.150546
7.65	0.00193	0.151196	-0.000258	0.151454
7.66	0.006342	0.152102	-0.000249	0.152351
7.67	0.010643	0.153133	-0.000238	0.153371
7.68	0.010556	0.154155	-0.000224	0.154379
7.69	0.007837	0.155145	-0.000218	0.155363
7.7	0.006457	0.156189	-0.000233	0.156422
7.71	0.003441	0.157245	-0.000249	0.157494
7.72	0.003715	0.158289	-0.000255	0.158544
7.73	0.013879	0.159346	-0.000254	0.1596
7.74	0.014521	0.160436	-0.000243	0.160679
7.75	0.002446	0.161454	-0.000246	0.1617
7.76	0.002786	0.162455	-0.000277	0.162732
7.77	0.011708	0.163477	-0.000262	0.163739
7.78	0.01047	0.164374	-0.000219	0.164593
7.79	0.006239	0.16538	-0.000233	0.165613
7.8	0.010759	0.166475	-0.000259	0.166734
7.81	0.015505	0.167505	-0.000245	0.16775
7.82	0.015593	0.168578	-0.000231	0.168809
7.83	0.0168	0.169603	-0.000231	0.169834
7.84	0.016813	0.170511	-0.000224	0.170735
7.85	0.011364	0.171409	-0.000234	0.171643
7.86	0.007104	0.172423	-0.000248	0.172671
7.87	0.009845	0.173454	-0.000233	0.173687
7.88	0.014334	0.174546	-0.000234	0.17478
7.89	0.01651	0.175628	-0.000258	0.175886
7.9	0.014289	0.176559	-0.000243	0.176802
7.91	0.008243	0.177529	-0.000233	0.177762
7.92	0.006576	0.178472	-0.000254	0.178726
7.93	0.008223	0.179469	-0.000257	0.179726
7.94	0.006858	0.180523	-0.000246	0.180769
7.95	0.00878	0.181454	-0.000237	0.181691
7.96	0.010429	0.182541	-0.000235	0.182776
7.97	0.005999	0.183648	-0.000244	0.183892
7.98	0.007769	0.184549	-0.00024	0.184789
7.99	0.012331	0.185537	-0.00022	0.185757
8	0.007155	0.186632	-0.000227	0.186859
8.01	0.00469	0.187655	-0.000246	0.187901
8.02	0.008957	0.188697	-0.000236	0.188933
8.03	0.010623	0.189772	-0.000229	0.190001
8.04	0.011528	0.190712	-0.00024	0.190952
8.05	0.010963	0.191665	-0.000237	0.191902
8.06	0.007157	0.19273	-0.000228	0.192958
8.07	0.008209	0.193753	-0.000241	0.193994
8.08	0.008267	0.194758	-0.000252	0.19501
8.09	0.007921	0.195762	-0.000249	0.196011
8.1	0.015675	0.196778	-0.00024	0.197018
8.11	0.012022	0.19782	-0.000237	0.198057
8.12	0.003457	0.198846	-0.000246	0.199092
8.13	0.009323	0.199766	-0.000267	0.200033
8.14	0.014686	0.200716	-0.000261	0.200977
8.15	0.012127	0.201787	-0.000228	0.202015
8.16	0.012442	0.202728	-0.000208	0.202936
8.17	0.01563	0.203723	-0.000219	0.203942
8.18	0.01667	0.204865	-0.000252	0.205117
8.19	0.015409	0.205844	-0.000265	0.206109
8.2	0.012564	0.206755	-0.000249	0.207004
8.21	0.012506	0.207851	-0.000245	0.208096
8.22	0.015859	0.208932	-0.000236	0.209168
8.23	0.018613	0.209796	-0.000214	0.21001
8.24	0.015313	0.210799	-0.000236	0.211035
8.25	0.016962	0.211907	-0.000271	0.212178
8.26	0.026788	0.212835	-0.000254	0.213089
8.27	0.025586	0.21385	-0.000228	0.214078
8.28	0.016988	0.214881	-0.000234	0.215115
8.29	0.019968	0.215699	-0.000252	0.215951
8.3	0.023428	0.216703	-0.000276	0.216979
8.31	0.018036	0.217875	-0.00026	0.218135
8.32	0.023132	0.218889	-0.000218	0.219107
8.33	0.030241	0.219897	-0.000229	0.220126
8.34	0.024579	0.22092	-0.000265	0.221185
8.35	0.021661	0.221827	-0.000266	0.222093
8.36	0.026757	0.22288	-0.000267	0.223147
8.37	0.029973	0.22404	-0.000279	0.224319
8.38	0.028843	0.225025	-0.000262	0.225287
8.39	0.030788	0.226034	-0.000254	0.226288
8.4	0.035588	0.227047	-0.000275	0.227322
8.41	0.037806	0.227938	-0.000281	0.228219
8.42	0.036493	0.229016	-0.000256	0.229272
8.43	0.035106	0.230163	-0.000244	0.230407
8.44	0.038898	0.231117	-0.000255	0.231372
8.45	0.040027	0.232081	-0.000264	0.232345
8.46	0.037534	0.233229	-0.000267	0.233496
8.47	0.041641	0.234225	-0.000265	0.23449
8.48	0.047706	0.235015	-0.000251	0.235266
8.49	0.048929	0.236036	-0.000244	0.23628
8.5	0.050695	0.237084	-0.000247	0.237331
8.51	0.048042	0.238017	-0.000239	0.238256
8.52	0.041478	0.23912	-0.00025	0.23937
8.53	0.045364	0.240162	-0.00026	0.240422
8.54	0.052851	0.24106	-0.000238	0.241298
8.55	0.057751	0.242011	-0.000229	0.24224
8.56	0.063797	0.243025	-0.000243	0.243268
8.57	0.062753	0.244098	-0.00024	0.244338
8.58	0.055866	0.245197	-0.000233	0.24543
8.59	0.055974	0.246137	-0.000246	0.246383
8.6	0.061644	0.247002	-0.000257	0.247259
8.61	0.063587	0.248052	-0.00024	0.248292
8.62	0.065557	0.249128	-0.000222	0.24935
8.63	0.070759	0.250072	-0.000227	0.250299
8.64	0.07446	0.251086	-0.000232	0.251318
8.65	0.076605	0.252169	-0.000237	0.252406
8.66	0.076723	0.253115	-0.000238	0.253353
8.67	0.073682	0.254071	-0.000227	0.254298
8.68	0.073376	0.255199	-0.000217	0.255416
8.69	0.075509	0.256212	-0.000213	0.256425
8.7	0.074968	0.257018	-0.000223	0.257241
8.71	0.071627	0.258046	-0.000233	0.258279
8.72	0.067919	0.259205	-0.00021	0.259415
8.73	0.070223	0.260107	-0.000187	0.260294
8.74	0.080859	0.261073	-0.00021	0.261283
8.75	0.085499	0.262218	-0.000223	0.262441
8.76	0.079177	0.26318	-0.000206	0.263386
8.77	0.078948	0.264206	-0.000211	0.264417
8.78	0.087577	0.265352	-0.00022	0.265572
8.79	0.09088	0.266308	-0.0002	0.266508
8.8	0.088816	0.267321	-0.000188	0.267509
8.81	0.088003	0.268377	-0.0002	0.268577
8.82	0.087732	0.269379	-0.000188	0.269567
8.83	0.086734	0.270374	-0.000176	0.27055
8.84	0.085586	0.271386	-0.000197	0.271583
8.85	0.084552	0.272445	-0.000208	0.272653
8.86	0.086204	0.273421	-0.000192	0.273613
8.87	0.090646	0.274334	-0.00018	0.274514
8.88	0.099354	0.275368	-0.000184	0.275552
8.89	0.105226	0.276383	-0.00019	0.276573
8.9	0.099015	0.277333	-0.000181	0.277514
8.91	0.099595	0.278437	-0.000176	0.278613
8.92	0.108644	0.279475	-0.000184	0.279659
8.93	0.104249	0.280316	-0.000174	0.28049
8.94	0.096448	0.281276	-0.000178	0.281454
8.95	0.098776	0.28234	-0.000185	0.282525
8.96	0.102996	0.283428	-0.000159	0.283587
8.97	0.105581	0.284476	-0.000152	0.284628
8.98	0.110313	0.285382	-0.000173	0.285555
8.99	0.115134	0.286371	-0.000173	0.286544
9	0.116635	0.287414	-0.000167	0.287581
9.01	0.12005	0.288348	-0.000172	0.28852
9.02	0.123366	0.289445	-0.000177	0.289622
9.03	0.122802	0.290541	-0.000187	0.290728
9.04	0.128369	0.291446	-0.000196	0.291642
9.05	0.128606	0.292447	-0.000177	0.292624
9.06	0.119549	0.293498	-0.00016	0.293658
9.07	0.1185	0.294431	-0.000183	0.294614
9.08	0.120958	0.29545	-0.000197	0.295647
9.09	0.118645	0.2965	-0.000183	0.296683
9.1	0.117916	0.297429	-0.000175	0.297604
9.11	0.121948	0.298403	-0.000187	0.29859
9.12	0.126995	0.299466	-0.000194	0.29966
9.13	0.132808	0.300425	-0.000169	0.300594
9.14	0.136731	0.301445	-0.000152	0.301597
9.15	0.134687	0.302577	-0.000186	0.302763
9.16	0.131979	0.303517	-0.000203	0.30372
9.17	0.137301	0.30454	-0.00019	0.30473
9.18	0.143588	0.305718	-0.000193	0.305911
9.19	0.142392	0.306568	-0.000191	0.306759
9.2	0.140178	0.307355	-0.000184	0.307539
9.21	0.14061	0.308486	-0.000192	0.308678
9.22	0.145224	0.309564	-0.000197	0.309761
9.23	0.14877	0.310488	-0.000204	0.310692
9.24	0.143624	0.311473	-0.000216	0.311689
9.25	0.142586	0.312381	-0.000202	0.312583
9.26	0.151705	0.313383	-0.000191	0.313574
9.27	0.15505	0.314564	-0.0002	0.314764
9.28	0.152181	0.315533	-0.000193	0.315726
9.29	0.154933	0.316427	-0.000201	0.316628
9.3	0.159618	0.31756	-0.000228	0.317788
9.31	0.163669	0.31864	-0.00023	0.31887
9.32	0.166582	0.319513	-0.000207	0.31972
9.33	0.168184	0.32048	-0.000219	0.320699
9.34	0.168387	0.321538	-0.000245	0.321783
9.35	0.167058	0.322448	-0.000223	0.322671
9.36	0.166989	0.323466	-0.000193	0.323659
9.37	0.166907	0.324617	-0.000202	0.324819
9.38	0.165017	0.325608	-0.000214	0.325822
9.39	0.168632	0.326616	-0.000213	0.326829
9.4	0.177132	0.327737	-0.000225	0.327962
9.41	0.184473	0.328671	-0.000227	0.328898
9.42	0.185583	0.329549	-0.000211	0.32976
9.43	0.176988	0.330625	-0.000219	0.330844
9.44	0.170737	0.331649	-0.000248	0.331897
9.45	0.172222	0.332595	-0.000246	0.332841
9.46	0.178703	0.33367	-0.000226	0.333896
9.47	0.19017	0.334613	-0.000223	0.334836
9.48	0.198488	0.335517	-0.000224	0.335741
9.49	0.196648	0.336722	-0.000216	0.336938
9.5	0.191412	0.337777	-0.000228	0.338005
9.51	0.192949	0.338623	-0.000244	0.338867
9.52	0.198767	0.339744	-0.000232	0.339976
9.53	0.204185	0.340907	-0.000217	0.341124
9.54	0.209279	0.341797	-0.00023	0.342027
9.55	0.209549	0.342693	-0.000248	0.342941
9.56	0.204937	0.3437	-0.000241	0.343941
9.57	0.199563	0.344682	-0.000245	0.344927
9.58	0.20165	0.345795	-0.000254	0.346049
9.59	0.210946	0.346902	-0.000258	0.34716
9.6	0.211734	0.347695	-0.000251	0.347946
9.61	0.207795	0.348684	-0.00025	0.348934
9.62	0.213266	0.349919	-0.000258	0.350177
9.63	0.217659	0.350811	-0.000245	0.351056
9.64	0.213488	0.351747	-0.000241	0.351988
9.65	0.21186	0.352944	-0.00026	0.353204
9.66	0.216794	0.353869	-0.000271	0.35414
9.67	0.220955	0.354696	-0.000277	0.354973
9.68	0.221359	0.355739	-0.000285	0.356024
9.69	0.225216	0.356688	-0.000286	0.356974
9.7	0.230578	0.357665	-0.000257	0.357922
9.71	0.2307	0.358866	-0.000249	0.359115
9.72	0.22972	0.359852	-0.000296	0.360148
9.73	0.231091	0.360712	-0.000315	0.361027
9.74	0.236848	0.361847	-0.000315	0.362162
9.75	0.242593	0.362916	-0.000329	0.363245
9.76	0.244159	0.363755	-0.000305	0.36406
9.77	0.248599	0.364742	-0.000282	0.365024
9.78	0.258736	0.365828	-0.000298	0.366126
9.79	0.265192	0.366756	-0.000299	0.367055
9.8	0.259123	0.367831	-0.000301	0.368132
9.81	0.250484	0.368923	-0.000312	0.369235
9.82	0.254076	0.369726	-0.000303	0.370029
9.83	0.261364	0.370718	-0.000309	0.371027
9.84	0.266192	0.371811	-0.000321	0.372132
9.85	0.271563	0.37278	-0.0003	0.37308
9.86	0.273835	0.373856	-0.000292	0.374148
9.87	0.274025	0.374867	-0.000316	0.375183
9.88	0.276061	0.375769	-0.000318	0.376087
9.89	0.27523	0.376717	-0.000314	0.377031
9.9	0.275337	0.37771	-0.000313	0.378023
9.91	0.283361	0.378666	-0.00031	0.378976
9.92	0.285909	0.379731	-0.000325	0.380056
9.93	0.28028	0.380818	-0.000332	0.38115
9.94	0.281693	0.381673	-0.000317	0.38199
9.95	0.288459	0.382649	-0.000307	0.382956
9.96	0.287998	0.383807	-0.00031	0.384117
9.97	0.284412	0.384811	-0.000321	0.385132
9.98	0.285763	0.385808	-0.000334	0.386142
9.99	0.289539	0.38684	-0.000333	0.387173
10	0.294398	0.387889	-0.000349	0.388238
10.01	0.298426	0.388919	-0.00037	0.389289
10.02	0.29949	0.38984	-0.000345	0.390185
10.03	0.30279	0.390862	-0.000322	0.391184
10.04	0.303397	0.391876	-0.000338	0.392214
10.05	0.3006	0.392829	-0.000359	0.393188
10.06	0.305876	0.393829	-0.000362	0.394191
10.07	0.312722	0.394878	-0.00036	0.395238
10.08	0.311863	0.395933	-0.000365	0.396298
10.09	0.308926	0.397027	-0.00036	0.397387
10.1	0.309693	0.398057	-0.000361	0.398418
10.11	0.316537	0.398948	-0.000379	0.399327
10.12	0.31806	0.399987	-0.000387	0.400374
10.13	0.31305	0.401039	-0.00038	0.401419
10.14	0.315453	0.401971	-0.000382	0.402353
10.15	0.320781	0.40297	-0.000388	0.403358
10.16	0.322111	0.404026	-0.000379	0.404405
10.17	0.326268	0.405055	-0.00037	0.405425
10.18	0.328817	0.406014	-0.000378	0.406392
10.19	0.323533	0.407005	-0.000387	0.407392
10.2	0.324614	0.407999	-0.000379	0.408378
10.21	0.335247	0.408977	-0.00039	0.409367
10.22	0.34024	0.409949	-0.000403	0.410352
10.23	0.33786	0.410932	-0.00038	0.411312
10.24	0.33557	0.411919	-0.000373	0.412292
10.25	0.338569	0.412817	-0.00039	0.413207
10.26	0.344021	0.413747	-0.000398	0.414145
10.27	0.346949	0.414749	-0.000421	0.41517
10.28	0.349055	0.415717	-0.000436	0.416153
10.29	0.353623	0.416746	-0.000411	0.417157
10.3	0.36064	0.417842	-0.000392	0.418234
10.31	0.362887	0.418865	-0.000412	0.419277
10.32	0.360644	0.4199	-0.000434	0.420334
10.33	0.363861	0.420953	-0.000429	0.421382
10.34	0.366092	0.42202	-0.00043	0.42245
10.35	0.360235	0.422998	-0.000429	0.423427
10.36	0.360326	0.423949	-0.000414	0.424363
10.37	0.371763	0.425	-0.000413	0.425413
10.38	0.378912	0.425984	-0.000408	0.426392
10.39	0.377136	0.42687	-0.000418	0.427288
10.4	0.373222	0.427859	-0.000441	0.4283
10.41	0.372127	0.428968	-0.000431	0.429399
10.42	0.380708	0.429959	-0.000414	0.430373
10.43	0.393302	0.430934	-0.000415	0.431349
10.44	0.393595	0.432121	-0.000433	0.432554
10.45	0.387031	0.433175	-0.00043	0.433605
10.46	0.391512	0.434044	-0.000424	0.434468
10.47	0.398397	0.435068	-0.000444	0.435512
10.48	0.398942	0.436178	-0.000434	0.436612
10.49	0.40284	0.437087	-0.000419	0.437506
10.5	0.409904	0.438068	-0.000444	0.438512
10.51	0.407153	0.439319	-0.000454	0.439773
10.52	0.400535	0.440322	-0.000451	0.440773
10.53	0.406715	0.441122	-0.000457	0.441579
10.54	0.413042	0.442137	-0.000446	0.442583
10.55	0.410933	0.443142	-0.000436	0.443578
10.56	0.412881	0.444107	-0.000451	0.444558
10.57	0.418547	0.445189	-0.000472	0.445661
10.58	0.4211	0.446245	-0.000464	0.446709
10.59	0.421428	0.447151	-0.000451	0.447602
10.6	0.425526	0.44801	-0.00047	0.44848
10.61	0.429721	0.448953	-0.000487	0.44944
10.62	0.429824	0.449988	-0.000489	0.450477
10.63	0.42903	0.450982	-0.000488	0.45147
10.64	0.426521	0.451978	-0.000478	0.452456
10.65	0.427587	0.453065	-0.000481	0.453546
10.66	0.433354	0.454057	-0.0005	0.454557
10.67	0.435509	0.454981	-0.000497	0.455478
10.68	0.437612	0.455995	-0.000481	0.456476
10.69	0.443362	0.45696	-0.000498	0.457458
10.7	0.450203	0.457916	-0.000528	0.458444
10.71	0.453852	0.459012	-0.000509	0.459521
10.72	0.451753	0.460065	-0.000493	0.460558
10.73	0.448625	0.461078	-0.000524	0.461602
10.74	0.453281	0.462047	-0.000532	0.462579
10.75	0.468539	0.462937	-0.000523	0.46346
10.76	0.473578	0.464007	-0.000519	0.464526
10.77	0.465902	0.465151	-0.000527	0.465678
10.78	0.464462	0.466202	-0.000559	0.466761
10.79	0.468781	0.467206	-0.000556	0.467762
10.8	0.474681	0.468308	-0.000537	0.468845
10.81	0.483758	0.469359	-0.000565	0.469924
10.82	0.489018	0.470152	-0.00058	0.470732
10.83	0.487574	0.471063	-0.000576	0.471639
10.84	0.487271	0.472209	-0.000582	0.472791
10.85	0.488818	0.473162	-0.00058	0.473742
10.86	0.49059	0.474132	-0.000585	0.474717
10.87	0.48972	0.475287	-0.000593	0.47588
10.88	0.488198	0.476269	-0.000589	0.476858
10.89	0.494526	0.477236	-0.000597	0.477833
10.9	0.499676	0.478312	-0.000613	0.478925
10.91	0.499668	0.47922	-0.000609	0.479829
10.92	0.507652	0.480199	-0.000605	0.480804
10.93	0.515645	0.481337	-0.000627	0.481964
10.94	0.51444	0.482279	-0.000638	0.482917
10.95	0.517462	0.483233	-0.000634	0.483867
10.96	0.525955	0.484332	-0.000634	0.484966
10.97	0.527461	0.48528	-0.000645	0.485925
10.98	0.528219	0.486212	-0.000658	0.48687
10.99	0.535903	0.487221	-0.000645	0.487866
11	0.536609	0.488186	-0.000633	0.488819
11.01	0.533552	0.489183	-0.000648	0.489831
11.02	0.542546	0.490189	-0.000657	0.490846
11.03	0.553179	0.491181	-0.000665	0.491846
11.04	0.552458	0.492154	-0.000685	0.492839
11.05	0.550813	0.492986	-0.000678	0.493664
11.06	0.550505	0.493936	-0.000663	0.494599
11.07	0.550382	0.495119	-0.000684	0.495803
11.08	0.554806	0.496028	-0.000704	0.496732
11.09	0.560626	0.496861	-0.000694	0.497555
11.1	0.563766	0.498061	-0.000702	0.498763
11.11	0.569819	0.499174	-0.000712	0.499886
11.12	0.577014	0.500098	-0.000717	0.500815
11.13	0.579293	0.501205	-0.000735	0.50194
11.14	0.578737	0.502237	-0.000736	0.502973
11.15	0.575755	0.503009	-0.000724	0.503733
11.16	0.576894	0.504038	-0.000725	0.504763
11.17	0.58314	0.505292	-0.000736	0.506028
11.18	0.58711	0.506189	-0.000739	0.506928
11.19	0.588041	0.507176	-0.000747	0.507923
11.2	0.590128	0.508403	-0.000764	0.509167
11.21	0.595205	0.509283	-0.000754	0.510037
11.22	0.59926	0.510235	-0.000753	0.510988
11.23	0.600809	0.511377	-0.000789	0.512166
11.24	0.600594	0.512322	-0.000794	0.513116
11.25	0.599812	0.513261	-0.000776	0.514037
11.26	0.607561	0.514295	-0.000783	0.515078
11.27	0.612244	0.515294	-0.000795	0.516089
11.28	0.605169	0.516294	-0.000805	0.517099
11.29	0.606171	0.517297	-0.0008	0.518097
11.3	0.614486	0.518295	-0.000792	0.519087
11.31	0.61954	0.519315	-0.000811	0.520126
11.32	0.622373	0.520318	-0.000808	0.521126
11.33	0.625063	0.521306	-0.000795	0.522101
11.34	0.631179	0.522325	-0.000826	0.523151
11.35	0.636123	0.52328	-0.000837	0.524117
11.36	0.634905	0.524284	-0.000812	0.525096
11.37	0.635371	0.525389	-0.000823	0.526212
11.38	0.641204	0.52628	-0.000853	0.527133
11.39	0.64267	0.527177	-0.000857	0.528034
11.4	0.644324	0.528245	-0.000843	0.529088
11.41	0.652197	0.529211	-0.00084	0.530051
11.42	0.660278	0.53016	-0.000851	0.531011
11.43	0.662001	0.531136	-0.000864	0.532
11.44	0.662197	0.532112	-0.000867	0.532979
11.45	0.66697	0.533171	-0.000878	0.534049
11.46	0.669603	0.534135	-0.000897	0.535032
11.47	0.670012	0.535085	-0.000889	0.535974
11.48	0.672947	0.536153	-0.000856	0.537009
11.49	0.675624	0.537283	-0.00086	0.538143
11.5	0.677738	0.538347	-0.000878	0.539225
11.51	0.677555	0.53927	-0.00088	0.54015
11.52	0.677557	0.540129	-0.000888	0.541017
11.53	0.685843	0.54113	-0.000891	0.542021
11.54	0.693854	0.542236	-0.000895	0.543131
11.55	0.693172	0.543238	-0.000909	0.544147
11.56	0.690352	0.544282	-0.000919	0.545201
11.57	0.694084	0.545384	-0.000914	0.546298
11.58	0.701925	0.5463	-0.00091	0.54721
11.59	0.704042	0.547253	-0.000922	0.548175
11.6	0.704421	0.54833	-0.000936	0.549266
11.61	0.706645	0.549336	-0.000935	0.550271
11.62	0.70693	0.550378	-0.000926	0.551304
11.63	0.710046	0.551403	-0.000931	0.552334
11.64	0.715084	0.552239	-0.000946	0.553185
11.65	0.71598	0.553153	-0.000936	0.554089
11.66	0.720219	0.55431	-0.000924	0.555234
11.67	0.729449	0.555352	-0.00093	0.556282
11.68	0.734199	0.5562	-0.00094	0.55714
11.69	0.732935	0.557232	-0.000938	0.55817
11.7	0.731765	0.558395	-0.000935	0.55933
11.71	0.734124	0.559375	-0.000951	0.560326
11.72	0.737377	0.56037	-0.000964	0.561334
11.73	0.741332	0.561493	-0.000961	0.562454
11.74	0.744922	0.562402	-0.000952	0.563354
11.75	0.748343	0.563286	-0.000953	0.564239
11.76	0.748838	0.56438	-0.000978	0.565358
11.77	0.748258	0.565379	-0.000991	0.56637
11.78	0.753338	0.566373	-0.000969	0.567342
11.79	0.757407	0.56745	-0.000974	0.568424
11.8	0.759148	0.568382	-0.000989	0.569371
11.81	0.762313	0.569362	-0.000973	0.570335
11.82	0.762925	0.570455	-0.000984	0.571439
11.83	0.761582	0.571346	-0.001011	0.572357
11.84	0.767286	0.572247	-0.001008	0.573255
11.85	0.778396	0.573393	-0.001002	0.574395
11.86	0.781613	0.574447	-0.000992	0.575439
11.87	0.781779	0.575294	-0.000985	0.576279
11.88	0.789867	0.576339	-0.000997	0.577336
11.89	0.797408	0.577404	-0.001018	0.578422
11.9	0.796355	0.57829	-0.001018	0.579308
11.91	0.794975	0.579313	-0.001011	0.580324
11.92	0.80321	0.580337	-0.001036	0.581373
11.93	0.805331	0.581242	-0.001042	0.582284
11.94	0.79913	0.582281	-0.001017	0.583298
11.95	0.805986	0.58336	-0.001035	0.584395
11.96	0.812294	0.584218	-0.001059	0.585277
11.97	0.807057	0.585154	-0.001022	0.586176
11.98	0.809454	0.586229	-0.001014	0.587243
11.99	0.817108	0.587166	-0.001049	0.588215
12	0.82191	0.588253	-0.001036	0.589289
12.01	0.82807	0.589416	-0.001008	0.590424
12.02	0.831584	0.590288	-0.001036	0.591324
12.03	0.834502	0.591211	-0.001055	0.592266
12.04	0.840002	0.592323	-0.001051	0.593374
12.05	0.841414	0.593389	-0.001071	0.59446
12.06	0.839093	0.594321	-0.001072	0.595393
12.07	0.846057	0.595327	-0.001049	0.596376
12.08	0.85861	0.596467	-0.001066	0.597533
12.09	0.863435	0.597423	-0.001091	0.598514
12.1	0.863008	0.598396	-0.001066	0.599462
12.11	0.86414	0.599436	-0.00106	0.600496
12.12	0.863546	0.600326	-0.001086	0.601412
12.13	0.865327	0.601435	-0.001097	0.602532
12.14	0.874916	0.602569	-0.001105	0.603674
12.15	0.880451	0.603454	-0.001108	0.604562
12.16	0.877836	0.604473	-0.001095	0.605568
12.17	0.879598	0.60556	-0.0011	0.60666
12.18	0.887806	0.606463	-0.001116	0.607579
12.19	0.894068	0.607479	-0.001107	0.608586
12.2	0.897569	0.60858	-0.001099	0.609679
12.21	0.897062	0.609525	-0.001108	0.610633
12.22	0.895848	0.610556	-0.001111	0.611667
12.23	0.904373	0.611545	-0.001122	0.612667
12.24	0.911268	0.612425	-0.001128	0.613553
12.25	0.909361	0.613521	-0.001122	0.614643
12.26	0.911914	0.614512	-0.001126	0.615638
12.27	0.919013	0.615353	-0.001126	0.616479
12.28	0.919375	0.616375	-0.001126	0.617501
12.29	0.916316	0.617443	-0.00113	0.618573
12.3	0.918824	0.618401	-0.001133	0.619534
12.31	0.925463	0.61942	-0.001143	0.620563
12.32	0.93287	0.620532	-0.00115	0.621682
12.33	0.934242	0.621463	-0.001135	0.622598
12.34	0.928588	0.622356	-0.001124	0.62348
12.35	0.930546	0.623429	-0.001134	0.624563
12.36	0.940313	0.624351	-0.00115	0.625501
12.37	0.943694	0.625276	-0.001152	0.626428
12.38	0.944599	0.626356	-0.001162	0.627518
12.39	0.947992	0.627349	-0.001174	0.628523
12.4	0.947543	0.628372	-0.001161	0.629533
12.41	0.94905	0.629445	-0.001152	0.630597
12.42	0.956001	0.630438	-0.001155	0.631593
12.43	0.959172	0.631387	-0.00117	0.632557
12.44	0.959719	0.632271	-0.001184	0.633455
12.45	0.962648	0.63326	-0.001178	0.634438
12.46	0.968559	0.634554	-0.001187	0.635741
12.47	0.976227	0.635687	-0.001198	0.636885
12.48	0.982257	0.636488	-0.001177	0.637665
12.49	0.982631	0.637583	-0.00117	0.638753
12.5	0.980559	0.638663	-0.001203	0.639866
12.51	0.985037	0.639417	-0.001216	0.640633
12.52	0.99186	0.640463	-0.001211	0.641674
12.53	0.992616	0.641589	-0.001232	0.642821
12.54	0.993513	0.642516	-0.001241	0.643757
12.55	0.996409	0.643528	-0.001215	0.644743
12.56	0.997083	0.644593	-0.001221	0.645814
12.57	0.999705	0.645706	-0.001256	0.646962
12.58	1.0081	0.646719	-0.001253	0.647972
12.59	1.01159	0.647553	-0.001231	0.648784
12.6	1.00615	0.648567	-0.00124	0.649807
12.61	1.00468	0.649672	-0.001248	0.65092
12.62	1.00901	0.650493	-0.001235	0.651728
12.63	1.01513	0.651409	-0.001242	0.652651
12.64	1.01928	0.652535	-0.001259	0.653794
12.65	1.02032	0.653495	-0.001255	0.65475
12.66	1.02589	0.654494	-0.001257	0.655751
12.67	1.0334	0.655515	-0.001271	0.656786
12.68	1.03589	0.656372	-0.001278	0.65765
12.69	1.03607	0.657349	-0.001284	0.658633
12.7	1.03791	0.658385	-0.0013	0.659685
12.71	1.04368	0.659387	-0.00131	0.660697
12.72	1.05286	0.660472	-0.001302	0.661774
12.73	1.05754	0.661464	-0.001307	0.662771
12.74	1.05836	0.662262	-0.001303	0.663565
12.75	1.0621	0.663258	-0.001297	0.664555
12.76	1.06717	0.664442	-0.001329	0.665771
12.77	1.07198	0.66533	-0.001348	0.666678
12.78	1.0731	0.66622	-0.001331	0.667551
12.79	1.07028	0.667403	-0.00134	0.668743
12.8	1.07634	0.668307	-0.001359	0.669666
12.81	1.08352	0.669119	-0.001361	0.67048
12.82	1.07862	0.670271	-0.001372	0.671643
12.83	1.08308	0.671371	-0.001381	0.672752
12.84	1.09362	0.672356	-0.001357	0.673713
12.85	1.09063	0.673477	-0.001353	0.67483
12.86	1.09177	0.67455	-0.001405	0.675955
12.87	1.10288	0.67552	-0.001424	0.676944
12.88	1.10779	0.676626	-0.001403	0.678029
12.89	1.1119	0.677785	-0.00142	0.679205
12.9	1.11942	0.678731	-0.001439	0.68017
12.91	1.12294	0.679668	-0.001425	0.681093
12.92	1.12641	0.680676	-0.001437	0.682113
12.93	1.1269	0.681652	-0.001462	0.683114
12.94	1.1248	0.682748	-0.001449	0.684197
12.95	1.1263	0.683845	-0.001445	0.68529
12.96	1.12649	0.684743	-0.001483	0.686226
12.97	1.12677	0.685664	-0.001502	0.687166
12.98	1.13211	0.686791	-0.001507	0.688298
12.99	1.13711	0.687785	-0.001521	0.689306
13	1.13879	0.688629	-0.001527	0.690156
13.01	1.14127	0.689682	-0.001516	0.691198
13.02	1.14561	0.690702	-0.001521	0.692223
13.03	1.14951	0.691625	-0.001545	0.69317
13.04	1.15245	0.69265	-0.001574	0.694224
13.05	1.15602	0.693578	-0.001602	0.69518
13.06	1.16063	0.694493	-0.001617	0.69611
13.07	1.16432	0.695603	-0.001644	0.697247
13.08	1.16786	0.696539	-0.00166	0.698199
13.09	1.17484	0.697349	-0.001654	0.699003
13.1	1.1839	0.698417	-0.001669	0.700086
13.11	1.18291	0.699465	-0.001691	0.701156
13.12	1.17897	0.700373	-0.001695	0.702068
13.13	1.18286	0.70137	-0.001718	0.703088
13.14	1.18765	0.702356	-0.001775	0.704131
13.15	1.19345	0.703309	-0.001812	0.705121
13.16	1.19966	0.704393	-0.001818	0.706211
13.17	1.19954	0.705371	-0.001829	0.7072
13.18	1.20167	0.706354	-0.001839	0.708193
13.19	1.20943	0.707499	-0.001859	0.709358
13.2	1.21423	0.708426	-0.00191	0.710336
13.21	1.22027	0.709299	-0.001962	0.711261
13.22	1.22791	0.710443	-0.001988	0.712431
13.23	1.23175	0.711516	-0.002019	0.713535
13.24	1.23465	0.712416	-0.00207	0.714486
13.25	1.23889	0.713485	-0.002114	0.715599
13.26	1.24152	0.714585	-0.002169	0.716754
13.27	1.24068	0.715539	-0.002239	0.717778
13.28	1.24205	0.716572	-0.002312	0.718884
13.29	1.24265	0.717684	-0.0024	0.720084
13.3	1.24033	0.718615	-0.0025	0.721115
13.31	1.24252	0.719509	-0.002612	0.722121
13.32	1.24867	0.720647	-0.002777	0.723424
13.33	1.25191	0.721678	-0.002952	0.72463
13.34	1.25399	0.722521	-0.003142	0.725663
13.35	1.25917	0.723549	-0.003437	0.726986
13.36	1.26115	0.724652	-0.003831	0.728483
13.37	1.25926	0.725577	-0.004403	0.72998
13.38	1.26101	0.726594	-0.005671	0.732265
13.39	1.26973	0.727705	-0.00931	0.737015
13.4	1.27842	0.728658	-0.017467	0.746125
13.41	1.279	0.729594	-0.025683	0.755277
13.42	1.27707	0.730594	-0.026831	0.757425
13.43	1.28192	0.731492	-0.025146	0.756638
13.44	1.29592	0.732531	-0.025928	0.758459
13.45	1.30636	0.733642	-0.026419	0.760061
13.46	1.30668	0.734479	-0.025895	0.760374
13.47	1.30787	0.735379	-0.026105	0.761484
13.48	1.3106	0.736464	-0.026319	0.762783
13.49	1.31243	0.737375	-0.02615	0.763525
13.5	1.31602	0.738322	-0.026232	0.764554
13.51	1.32062	0.739479	-0.026357	0.765836
13.52	1.32464	0.740446	-0.026318	0.766764
13.53	1.32645	0.741378	-0.026334	0.767712
13.54	1.32451	0.742472	-0.026406	0.768878
13.55	1.32795	0.743553	-0.026422	0.769975
13.56	1.34083	0.744566	-0.026423	0.770989
13.57	1.352	0.745495	-0.026455	0.77195
13.58	1.35555	0.746443	-0.026499	0.772942
13.59	1.35729	0.747533	-0.026526	0.774059
13.6	1.35983	0.748536	-0.026541	0.775077
13.61	1.36444	0.749512	-0.026587	0.776099
13.62	1.36828	0.750611	-0.026641	0.777252
13.63	1.36908	0.751523	-0.026661	0.778184
13.64	1.37288	0.752409	-0.026679	0.779088
13.65	1.37206	0.753569	-0.026728	0.780297
13.66	1.37023	0.754652	-0.026773	0.781425
13.67	1.37532	0.7556	-0.026826	0.782426
13.68	1.37661	0.756647	-0.026911	0.783558
13.69	1.37754	0.757603	-0.026979	0.784582
13.7	1.38843	0.758534	-0.027031	0.785565
13.71	1.3991	0.759716	-0.027134	0.78685
13.72	1.4014	0.760776	-0.027264	0.78804
13.73	1.40327	0.761631	-0.027379	0.78901
13.74	1.40897	0.762714	-0.027504	0.790218
13.75	1.41701	0.763751	-0.027653	0.791404
13.76	1.42337	0.764604	-0.027833	0.792437
13.77	1.42402	0.765691	-0.028066	0.793757
13.78	1.42763	0.766728	-0.028304	0.795032
13.79	1.43444	0.767554	-0.028547	0.796101
13.8	1.43394	0.768612	-0.028876	0.797488
13.81	1.43108	0.769608	-0.02928	0.798888
13.82	1.43643	0.770351	-0.029742	0.800093
13.83	1.44479	0.771479	-0.030325	0.801804
13.84	1.45192	0.772639	-0.031029	0.803668
13.85	1.45451	0.773362	-0.031794	0.805156
13.86	1.45599	0.77439	-0.032603	0.806993
13.87	1.46019	0.775658	-0.033405	0.809063
13.88	1.46222	0.77644	-0.03408	0.81052
13.89	1.46757	0.777325	-0.034654	0.811979
13.9	1.4767	0.778636	-0.03525	0.813886
13.91	1.47951	0.779615	-0.035814	0.815429
13.92	1.47952	0.780365	-0.036269	0.816634
13.93	1.48038	0.781514	-0.03666	0.818174
13.94	1.48535	0.78263	-0.037039	0.819669
13.95	1.49624	0.783443	-0.037427	0.82087
13.96	1.50021	0.784443	-0.037818	0.822261
13.97	1.49863	0.78554	-0.038194	0.823734
13.98	1.50253	0.786586	-0.038534	0.82512
13.99	1.50598	0.787662	-0.038857	0.826519
14	1.5087	0.788599	-0.039181	0.82778
14.01	1.51161	0.78957	-0.039467	0.829037
14.02	1.51468	0.790627	-0.039735	0.830362
14.03	1.52153	0.791662	-0.039998	0.83166
14.04	1.52668	0.792694	-0.04026	0.832954
14.05	1.52687	0.793513	-0.040557	0.83407
14.06	1.52991	0.79439	-0.04088	0.83527
14.07	1.53704	0.79555	-0.041203	0.836753
14.08	1.54284	0.796663	-0.041573	0.838236
14.09	1.54643	0.797678	-0.042022	0.8397
14.1	1.54691	0.798653	-0.04249	0.841143
14.11	1.54776	0.799588	-0.042979	0.842567
14.12	1.55313	0.800608	-0.043498	0.844106
14.13	1.5569	0.801765	-0.043988	0.845753
14.14	1.55601	0.802717	-0.044429	0.847146
14.15	1.55923	0.803587	-0.044851	0.848438
14.16	1.56703	0.804634	-0.045274	0.849908
14.17	1.56778	0.805591	-0.04569	0.851281
14.18	1.56746	0.806469	-0.046085	0.852554
14.19	1.57346	0.807528	-0.046468	0.853996
14.2	1.5747	0.80862	-0.046883	0.855503
14.21	1.57711	0.80951	-0.047349	0.856859
14.22	1.58624	0.810488	-0.047854	0.858342
14.23	1.58941	0.811629	-0.048421	0.86005
14.24	1.5906	0.812593	-0.049016	0.861609
14.25	1.59652	0.813562	-0.049591	0.863153
14.26	1.5976	0.814651	-0.050124	0.864775
14.27	1.59997	0.815585	-0.050578	0.866163
14.28	1.6136	0.816559	-0.05095	0.867509
14.29	1.61899	0.817647	-0.051261	0.868908
14.3	1.60752	0.818574	-0.051557	0.870131
14.31	1.60606	0.819489	-0.051903	0.871392
14.32	1.61733	0.820577	-0.052276	0.872853
14.33	1.62199	0.821652	-0.052609	0.874261
14.34	1.62621	0.822619	-0.052912	0.875531
14.35	1.63415	0.823732	-0.053247	0.876979
14.36	1.63687	0.824728	-0.053614	0.878342
14.37	1.64144	0.825571	-0.053996	0.879567
14.38	1.64943	0.826591	-0.05442	0.881011
14.39	1.65206	0.827594	-0.054883	0.882477
14.4	1.65423	0.828559	-0.055328	0.883887
14.41	1.66142	0.829527	-0.055672	0.885199
14.42	1.66704	0.83048	-0.05593	0.88641
14.43	1.66862	0.831509	-0.056172	0.887681
14.44	1.67292	0.832509	-0.056391	0.8889
14.45	1.67682	0.83347	-0.056592	0.890062
14.46	1.67378	0.834519	-0.056867	0.891386
14.47	1.67072	0.835524	-0.057185	0.892709
14.48	1.67576	0.83649	-0.057457	0.893947
14.49	1.68756	0.837603	-0.057722	0.895325
14.5	1.68999	0.83864	-0.058027	0.896667
14.51	1.68412	0.839563	-0.058319	0.897882
14.52	1.69275	0.840589	-0.058594	0.899183
14.53	1.70565	0.841572	-0.058909	0.900481
14.54	1.70805	0.842422	-0.059334	0.901756
14.55	1.70544	0.843442	-0.059923	0.903365
14.56	1.70716	0.844534	-0.060687	0.905221
14.57	1.71953	0.845498	-0.061619	0.907117
14.58	1.73026	0.846548	-0.062636	0.909184
14.59	1.73373	0.847711	-0.063472	0.911183
14.6	1.73434	0.848727	-0.06399	0.912717
14.61	1.73289	0.849658	-0.064391	0.914049
14.62	1.73909	0.850744	-0.064784	0.915528
14.63	1.75025	0.851748	-0.065098	0.916846
14.64	1.75478	0.852688	-0.06536	0.918048
14.65	1.75537	0.853746	-0.065643	0.919389
14.66	1.75859	0.854671	-0.065909	0.92058
14.67	1.76126	0.855589	-0.066162	0.921751
14.68	1.76375	0.856704	-0.066429	0.923133
14.69	1.77155	0.857759	-0.066654	0.924413
14.7	1.77895	0.858676	-0.066844	0.92552
14.71	1.78278	0.859729	-0.067057	0.926786
14.72	1.78499	0.860783	-0.067274	0.928057
14.73	1.78414	0.861612	-0.0675	0.929112
14.74	1.78959	0.862632	-0.06776	0.930392
14.75	1.80238	0.863747	-0.068015	0.931762
14.76	1.80668	0.864579	-0.068285	0.932864
14.77	1.80987	0.865502	-0.068623	0.934125
14.78	1.81736	0.866572	-0.069072	0.935644
14.79	1.82024	0.867537	-0.069664	0.937201
14.8	1.82769	0.868562	-0.070427	0.938989
14.81	1.83439	0.869615	-0.071226	0.940841
14.82	1.82955	0.870544	-0.071873	0.942417
14.83	1.82924	0.871541	-0.072412	0.943953
14.84	1.83796	0.872592	-0.072943	0.945535
14.85	1.84068	0.873403	-0.073426	0.946829
14.86	1.84051	0.874337	-0.073856	0.948193
14.87	1.85175	0.875541	-0.074319	0.94986
14.88	1.86084	0.876528	-0.074758	0.951286
14.89	1.85478	0.877504	-0.075109	0.952613
14.9	1.85542	0.878679	-0.075469	0.954148
14.91	1.868	0.879649	-0.075847	0.955496
14.92	1.87424	0.880521	-0.076258	0.956779
14.93	1.87411	0.881561	-0.076712	0.958273
14.94	1.88119	0.88257	-0.077154	0.959724
14.95	1.89118	0.88359	-0.077619	0.961209
14.96	1.89037	0.884674	-0.078033	0.962707
14.97	1.8873	0.885652	-0.078309	0.963961
14.98	1.89124	0.886655	-0.078577	0.965232
14.99	1.89177	0.88769	-0.078894	0.966584
15	1.89008	0.888623	-0.079161	0.967784
15.01	1.89408	0.889618	-0.079403	0.969021
15.02	1.90145	0.890726	-0.079705	0.970431
15.03	1.91087	0.891715	-0.080032	0.971747
15.04	1.91587	0.892748	-0.080363	0.973111
15.05	1.91617	0.893827	-0.080711	0.974538
15.06	1.92132	0.894766	-0.081065	0.975831
15.07	1.92605	0.895729	-0.081435	0.977164
15.08	1.92829	0.896715	-0.081805	0.97852
15.09	1.93279	0.897666	-0.082139	0.979805
15.1	1.93077	0.898568	-0.082517	0.981085
15.11	1.92983	0.899545	-0.082997	0.982542
15.12	1.93888	0.900645	-0.083526	0.984171
15.13	1.94853	0.901586	-0.084044	0.98563
15.14	1.95516	0.90259	-0.084535	0.987125
15.15	1.95977	0.903639	-0.085023	0.988662
15.16	1.96089	0.904482	-0.08551	0.989992
15.17	1.96265	0.9054	-0.085939	0.991339
15.18	1.97099	0.906497	-0.08626	0.992757
15.19	1.98024	0.907497	-0.086539	0.994036
15.2	1.98604	0.90851	-0.086886	0.995396
15.21	1.9865	0.909574	-0.087238	0.996812
15.22	1.98479	0.910422	-0.087518	0.99794
15.23	1.98819	0.911292	-0.08782	0.999112
15.24	1.99411	0.912395	-0.088167	1.00056
15.25	2.00097	0.913524	-0.088493	1.00202
15.26	2.00687	0.91455	-0.088852	1.0034
15.27	2.00788	0.915516	-0.089261	1.00478
15.28	2.01253	0.916532	-0.089686	1.00622
15.29	2.01794	0.917637	-0.090128	1.00776
15.3	2.01848	0.918748	-0.09055	1.0093
15.31	2.0237	0.919727	-0.090964	1.01069
15.32	2.03145	0.920647	-0.091398	1.01204
15.33	2.03508	0.921698	-0.091846	1.01354
15.34	2.03756	0.922718	-0.092325	1.01504
15.35	2.04612	0.923659	-0.092792	1.01645
15.36	2.0536	0.924759	-0.09321	1.01797
15.37	2.05206	0.925891	-0.093678	1.01957
15.38	2.0548	0.926846	-0.094254	1.0211
15.39	2.06445	0.92779	-0.094881	1.02267
15.4	2.0672	0.928883	-0.095539	1.02442
15.41	2.06702	0.929889	-0.096204	1.02609
15.42	2.07546	0.93084	-0.096767	1.02761
15.43	2.08598	0.931914	-0.097185	1.0291
15.44	2.08814	0.932868	-0.097533	1.0304
15.45	2.09091	0.933759	-0.097901	1.03166
15.46	2.09434	0.934801	-0.098274	1.03308
15.47	2.09089	0.935786	-0.098635	1.03442
15.48	2.09272	0.936743	-0.099045	1.03579
15.49	2.10258	0.937814	-0.099501	1.03731
15.5	2.11283	0.93876	-0.099943	1.0387
15.51	2.11934	0.939652	-0.100371	1.04002
15.52	2.12145	0.94077	-0.100793	1.04156
15.53	2.12442	0.94183	-0.101202	1.04303
15.54	2.12657	0.94267	-0.101615	1.04429
15.55	2.12649	0.943694	-0.102021	1.04571
15.56	2.12906	0.944816	-0.102422	1.04724
15.57	2.13068	0.945687	-0.102814	1.0485
15.58	2.13161	0.946583	-0.103219	1.0498
15.59	2.13747	0.947609	-0.103605	1.05121
15.6	2.14423	0.948488	-0.103917	1.0524
15.61	2.14596	0.949435	-0.104243	1.05368
15.62	2.14855	0.950516	-0.104645	1.05516
15.63	2.15579	0.951435	-0.105111	1.05655
15.64	2.1614	0.952398	-0.105698	1.0581
15.65	2.16609	0.953524	-0.106436	1.05996
15.66	2.17563	0.954457	-0.10724	1.0617
15.67	2.17931	0.955419	-0.108038	1.06346
15.68	2.17554	0.9566	-0.108859	1.06546
15.69	2.18017	0.957543	-0.109606	1.06715
15.7	2.18895	0.958494	-0.110138	1.06863
15.71	2.18988	0.959719	-0.110526	1.07024
15.72	2.19196	0.960714	-0.110867	1.07158
15.73	2.19719	0.961465	-0.111145	1.07261
15.74	2.19818	0.962528	-0.111411	1.07394
15.75	2.19886	0.963703	-0.111682	1.07538
15.76	2.20196	0.964643	-0.111944	1.07659
15.77	2.20914	0.965709	-0.112307	1.07802
15.78	2.21542	0.96674	-0.112768	1.07951
15.79	2.21832	0.967536	-0.113262	1.0808
15.8	2.2278	0.9686	-0.113883	1.08248
15.81	2.23421	0.969704	-0.114534	1.08424
15.82	2.2331	0.970509	-0.115035	1.08554
15.83	2.23832	0.971457	-0.115519	1.08698
15.84	2.24693	0.972577	-0.116082	1.08866
15.85	2.25201	0.97354	-0.116666	1.09021
15.86	2.25349	0.974598	-0.117236	1.09183
15.87	2.25063	0.9757	-0.117721	1.09342
15.88	2.25389	0.97651	-0.118157	1.09467
15.89	2.26807	0.977465	-0.118679	1.09614
15.9	2.27655	0.978689	-0.119242	1.09793
15.91	2.27441	0.979584	-0.119748	1.09933
15.92	2.27403	0.980403	-0.12023	1.10063
15.93	2.27895	0.981597	-0.120642	1.10224
15.94	2.28391	0.982648	-0.120961	1.10361
15.95	2.28948	0.983475	-0.121303	1.10478
15.96	2.3011	0.984502	-0.121676	1.10618
15.97	2.30865	0.985529	-0.122037	1.10757
15.98	2.30892	0.986452	-0.12246	1.10891
15.99	2.31695	0.987526	-0.122911	1.11044
16	2.32248	0.98856	-0.123301	1.11186
16.01	2.32434	0.989441	-0.123722	1.11316
16.02	2.3302	0.99047	-0.124252	1.11472
16.03	2.32861	0.991612	-0.12487	1.11648
16.04	2.33035	0.992634	-0.125612	1.11825
16.05	2.34098	0.993523	-0.126335	1.11986
16.06	2.34538	0.994503	-0.126826	1.12133
16.07	2.34603	0.995508	-0.127199	1.12271
16.08	2.35003	0.996445	-0.127629	1.12407
16.09	2.35431	0.997616	-0.128078	1.12569
16.1	2.36007	0.998905	-0.128485	1.12739
16.11	2.36558	0.999828	-0.128863	1.12869
16.12	2.36784	1.00063	-0.129239	1.12987
16.13	2.37258	1.0017	-0.129671	1.13137
16.14	2.38282	1.00272	-0.130189	1.13291
16.15	2.38667	1.00349	-0.13072	1.13421
16.16	2.38656	1.00449	-0.131194	1.13568
16.17	2.39278	1.00572	-0.131614	1.13733
16.18	2.39758	1.00668	-0.132006	1.13868
16.19	2.40142	1.00756	-0.132411	1.13997
16.2	2.41349	1.00858	-0.132844	1.14142
16.21	2.41921	1.00962	-0.13336	1.14298
16.22	2.41508	1.01053	-0.133985	1.14451
16.23	2.41886	1.01145	-0.134552	1.146
16.24	2.42838	1.01251	-0.134991	1.1475
16.25	2.43111	1.01348	-0.1354	1.14888
16.26	2.43333	1.01442	-0.135814	1.15024
16.27	2.4449	1.01545	-0.136245	1.1517
16.28	2.4519	1.01648	-0.136742	1.15322
16.29	2.45006	1.01749	-0.137251	1.15474
16.3	2.45866	1.01848	-0.137684	1.15617
16.31	2.46778	1.01944	-0.138071	1.15751
16.32	2.46742	1.02044	-0.138472	1.15891
16.33	2.47293	1.02149	-0.138916	1.1604
16.34	2.48368	1.02257	-0.139397	1.16197
16.35	2.49038	1.02364	-0.139894	1.16354
16.36	2.49547	1.02458	-0.140364	1.16494
16.37	2.49791	1.02545	-0.140806	1.16626
16.38	2.49742	1.02653	-0.141256	1.16778
16.39	2.49989	1.02757	-0.141712	1.16928
16.4	2.50449	1.02843	-0.142225	1.17065
16.41	2.50701	1.02942	-0.142822	1.17224
16.42	2.50732	1.03057	-0.143486	1.17405
16.43	2.51133	1.03163	-0.144107	1.17574
16.44	2.5174	1.03251	-0.144596	1.17711
16.45	2.52085	1.03351	-0.145028	1.17853
16.46	2.52632	1.03458	-0.145452	1.18003
16.47	2.53621	1.03547	-0.14585	1.18132
16.48	2.54526	1.03644	-0.146228	1.18267
16.49	2.54699	1.03763	-0.146556	1.18419
16.5	2.54721	1.03873	-0.146838	1.18557
16.51	2.55421	1.03962	-0.147137	1.18676
16.52	2.56028	1.04063	-0.147436	1.18807
16.53	2.5623	1.04175	-0.147727	1.18947
16.54	2.57066	1.04275	-0.148082	1.19083
16.55	2.57783	1.04368	-0.148518	1.1922
16.56	2.57705	1.04459	-0.148985	1.19357
16.57	2.58357	1.04554	-0.149477	1.19502
16.58	2.59242	1.04666	-0.15001	1.19667
16.59	2.58846	1.04779	-0.150583	1.19837
16.6	2.58584	1.0487	-0.151189	1.19989
16.61	2.59614	1.04956	-0.151746	1.20131
16.62	2.60907	1.05058	-0.152218	1.2028
16.63	2.61369	1.05153	-0.152689	1.20422
16.64	2.61151	1.05252	-0.153183	1.2057
16.65	2.6162	1.05374	-0.153656	1.2074
16.66	2.62186	1.05471	-0.15414	1.20885
16.67	2.62129	1.05556	-0.154671	1.21023
16.68	2.63115	1.05672	-0.155173	1.21189
16.69	2.64709	1.05774	-0.155624	1.21337
16.7	2.6468	1.05858	-0.156083	1.21466
16.71	2.64056	1.05968	-0.15658	1.21626
16.72	2.64701	1.06078	-0.15713	1.21791
16.73	2.65399	1.06161	-0.157738	1.21935
16.74	2.6554	1.06255	-0.158352	1.2209
16.75	2.66261	1.0636	-0.158873	1.22248
16.76	2.67161	1.06457	-0.15931	1.22388
16.77	2.67858	1.06569	-0.15981	1.2255
16.78	2.68503	1.06673	-0.160368	1.2271
16.79	2.68895	1.06758	-0.160875	1.22846
16.8	2.69052	1.06869	-0.161344	1.23003
16.81	2.68742	1.06981	-0.161836	1.23165
16.82	2.69154	1.07059	-0.162325	1.23292
16.83	2.70568	1.07151	-0.162784	1.23429
16.84	2.70993	1.07265	-0.163203	1.23585
16.85	2.70983	1.07354	-0.163621	1.23716
16.86	2.72139	1.07453	-0.16408	1.23861
16.87	2.72747	1.07571	-0.1645	1.24021
16.88	2.72205	1.07665	-0.164857	1.24151
16.89	2.72437	1.07754	-0.165204	1.24274
16.9	2.73293	1.07848	-0.165495	1.24397
16.91	2.73725	1.07938	-0.165739	1.24512
16.92	2.74127	1.08042	-0.166033	1.24646
16.93	2.74898	1.08149	-0.166356	1.24785
16.94	2.7566	1.08251	-0.166733	1.24924
16.95	2.76014	1.08352	-0.167262	1.25078
16.96	2.76231	1.08446	-0.167888	1.25235
16.97	2.76833	1.0854	-0.168533	1.25393
16.98	2.77434	1.08639	-0.169161	1.25555
16.99	2.78011	1.08746	-0.169716	1.25717
17	2.7914	1.08854	-0.170277	1.25882
17.01	2.79805	1.08966	-0.170937	1.2606
17.02	2.79665	1.09067	-0.171626	1.26229
17.03	2.79745	1.09155	-0.172281	1.26383
17.04	2.80471	1.09258	-0.172912	1.2655
17.05	2.81245	1.09362	-0.173489	1.26711
17.06	2.81243	1.09459	-0.173981	1.26857
17.07	2.81138	1.09557	-0.17447	1.27004
17.08	2.81949	1.09658	-0.174973	1.27155
17.09	2.82475	1.09765	-0.175441	1.27309
17.1	2.8266	1.09876	-0.175903	1.27467
17.11	2.8372	1.09976	-0.176332	1.27609
17.12	2.8444	1.10069	-0.176682	1.27737
17.13	2.84377	1.10171	-0.17699	1.2787
17.14	2.84543	1.10269	-0.17727	1.27996
17.15	2.84932	1.10367	-0.177561	1.28123
17.16	2.85719	1.1048	-0.177874	1.28267
17.17	2.8635	1.10581	-0.178145	1.28396
17.18	2.86295	1.10667	-0.178429	1.2851
17.19	2.8684	1.1076	-0.178813	1.28642
17.2	2.87696	1.10859	-0.179264	1.28786
17.21	2.88028	1.1096	-0.179783	1.28939
17.22	2.88442	1.11067	-0.180434	1.29111
17.23	2.89117	1.11172	-0.18119	1.29291
17.24	2.89778	1.11266	-0.181922	1.29458
17.25	2.90363	1.11353	-0.182532	1.29606
17.26	2.90417	1.11449	-0.183027	1.29751
17.27	2.90402	1.11543	-0.183453	1.29888
17.28	2.91161	1.1164	-0.183879	1.30028
17.29	2.91467	1.11759	-0.184376	1.30197
17.3	2.9145	1.1187	-0.184906	1.30361
17.31	2.92229	1.11953	-0.185361	1.30489
17.32	2.93365	1.12049	-0.185731	1.30622
17.33	2.94003	1.1215	-0.186067	1.30757
17.34	2.93961	1.12242	-0.186372	1.30879
17.35	2.93998	1.12353	-0.186682	1.31022
17.36	2.94829	1.1246	-0.187032	1.31164
17.37	2.95418	1.12545	-0.187399	1.31285
17.38	2.95472	1.12646	-0.187802	1.31426
17.39	2.96213	1.12757	-0.18834	1.31591
17.4	2.96644	1.12852	-0.189002	1.31752
17.41	2.96746	1.12951	-0.189671	1.31919
17.42	2.97904	1.13049	-0.190297	1.32079
17.43	2.99036	1.13147	-0.190914	1.32239
17.44	2.99244	1.1327	-0.19162	1.32432
17.45	2.99338	1.13375	-0.192383	1.32613
17.46	2.99551	1.13449	-0.19311	1.3276
17.47	3.00036	1.13551	-0.193851	1.32936
17.48	3.0089	1.13664	-0.194676	1.33131
17.49	3.01651	1.13744	-0.195491	1.33293
17.5	3.0228	1.13837	-0.196054	1.33443
17.51	3.03126	1.13954	-0.196334	1.33588
17.52	3.03752	1.14058	-0.196626	1.33721
17.53	3.04133	1.14157	-0.197058	1.33863
17.54	3.04769	1.14252	-0.197469	1.33999
17.55	3.05185	1.14343	-0.197823	1.34126
17.56	3.05267	1.14457	-0.198204	1.34277
17.57	3.05077	1.14567	-0.198601	1.34427
17.58	3.05228	1.14652	-0.199017	1.34554
17.59	3.06318	1.14746	-0.199503	1.34697
17.6	3.07116	1.14862	-0.200064	1.34869
17.61	3.06951	1.1496	-0.200694	1.35029
17.62	3.07509	1.15043	-0.201402	1.35183
17.63	3.08734	1.15151	-0.20219	1.3537
17.64	3.0939	1.15255	-0.202982	1.35554
17.65	3.09645	1.15336	-0.203658	1.35702
17.66	3.09761	1.15432	-0.204257	1.35857
17.67	3.0999	1.15544	-0.204852	1.36029
17.68	3.10673	1.15639	-0.205361	1.36176
17.69	3.11527	1.15735	-0.205806	1.36316
17.7	3.12118	1.15853	-0.206338	1.36486
17.71	3.12523	1.15965	-0.206897	1.36654
17.72	3.1279	1.16066	-0.20735	1.36801
17.73	3.1293	1.16162	-0.207784	1.36941
17.74	3.13288	1.16256	-0.208255	1.37081
17.75	3.13813	1.16358	-0.208685	1.37226
17.76	3.14297	1.16464	-0.209137	1.37377
17.77	3.14549	1.16552	-0.209602	1.37512
17.78	3.14785	1.16644	-0.210012	1.37645
17.79	3.15564	1.16767	-0.210428	1.3781
17.8	3.16151	1.16878	-0.210906	1.37968
17.81	3.16279	1.16967	-0.211446	1.38112
17.82	3.16937	1.17069	-0.212109	1.3828
17.83	3.17624	1.17175	-0.212861	1.38461
17.84	3.17792	1.17267	-0.213506	1.38618
17.85	3.18104	1.17368	-0.214034	1.38771
17.86	3.18552	1.17472	-0.214559	1.38928
17.87	3.18794	1.17563	-0.215034	1.39066
17.88	3.19188	1.17663	-0.215428	1.39205
17.89	3.19883	1.17762	-0.215787	1.39341
17.9	3.2068	1.17854	-0.216105	1.39465
17.91	3.21416	1.17965	-0.216403	1.39606
17.92	3.21988	1.18075	-0.216758	1.39751
17.93	3.22115	1.18169	-0.217207	1.3989
17.94	3.22148	1.18268	-0.21774	1.40042
17.95	3.226	1.18372	-0.218333	1.40205
17.96	3.23179	1.18454	-0.218899	1.40344
17.97	3.23256	1.18545	-0.21938	1.40483
17.98	3.23572	1.18658	-0.219846	1.40643
17.99	3.24789	1.18752	-0.220383	1.4079
18	3.25633	1.18848	-0.221002	1.40948
18.01	3.25733	1.18958	-0.221665	1.41124
18.02	3.25999	1.19049	-0.222253	1.41275
18.03	3.26676	1.19145	-0.222686	1.41414
18.04	3.27498	1.19255	-0.223004	1.41555
18.05	3.2855	1.19349	-0.223324	1.41682
18.06	3.29315	1.19449	-0.223705	1.4182
18.07	3.29512	1.1956	-0.224149	1.41975
18.08	3.30403	1.1965	-0.224693	1.42119
18.09	3.31727	1.19738	-0.225324	1.4227
18.1	3.31769	1.19856	-0.225919	1.42448
18.11	3.31656	1.19962	-0.226418	1.42603
18.12	3.32606	1.20042	-0.226938	1.42735
18.13	3.33251	1.20147	-0.227582	1.42906
18.14	3.33298	1.20262	-0.228427	1.43105
18.15	3.33519	1.20356	-0.229478	1.43303
18.16	3.33993	1.20456	-0.230384	1.43495
18.17	3.34675	1.20562	-0.230933	1.43655
18.18	3.35183	1.2065	-0.231399	1.4379
18.19	3.35438	1.20741	-0.231915	1.43932
18.2	3.35937	1.2085	-0.232343	1.44084
18.21	3.36855	1.20952	-0.232714	1.44224
18.22	3.37434	1.21054	-0.233108	1.44365
18.23	3.37486	1.21162	-0.2335	1.44512
18.24	3.37726	1.21253	-0.233925	1.44645
18.25	3.38339	1.21347	-0.234392	1.44787
18.26	3.39086	1.21458	-0.234811	1.44939
18.27	3.39536	1.21557	-0.235204	1.45078
18.28	3.39738	1.21662	-0.235628	1.45225
18.29	3.40088	1.21772	-0.236009	1.45373
18.3	3.40984	1.21861	-0.236405	1.45501
18.31	3.41619	1.21951	-0.236936	1.45645
18.32	3.41677	1.2206	-0.237499	1.4581
18.33	3.42088	1.22158	-0.237983	1.45956
18.34	3.42944	1.22252	-0.238449	1.46096
18.35	3.43492	1.22365	-0.238919	1.46257
18.36	3.43621	1.22461	-0.239373	1.46398
18.37	3.43945	1.2255	-0.239889	1.46539
18.38	3.44428	1.22667	-0.240506	1.46718
18.39	3.44882	1.22772	-0.241201	1.46892
18.4	3.4541	1.22855	-0.241953	1.4705
18.41	3.45796	1.22963	-0.242601	1.47223
18.42	3.46245	1.23085	-0.243061	1.47391
18.43	3.47145	1.23173	-0.243483	1.47522
18.44	3.47651	1.23259	-0.243926	1.47652
18.45	3.4788	1.2336	-0.244364	1.47797
18.46	3.48575	1.23455	-0.244872	1.47942
18.47	3.4922	1.23565	-0.245484	1.48114
18.48	3.49547	1.23675	-0.246098	1.48285
18.49	3.49873	1.23758	-0.24665	1.48423
18.5	3.504	1.23861	-0.247187	1.4858
18.51	3.50821	1.23988	-0.247743	1.48763
18.52	3.50814	1.24082	-0.248337	1.48916
18.53	3.51023	1.24166	-0.248913	1.49058
18.54	3.52034	1.24278	-0.249367	1.49214
18.55	3.52732	1.24374	-0.249729	1.49347
18.56	3.52623	1.2445	-0.250106	1.4946
18.57	3.53058	1.24556	-0.250509	1.49607
18.58	3.54362	1.24667	-0.250916	1.49759
18.59	3.55098	1.24757	-0.251384	1.49895
18.6	3.55161	1.24867	-0.251944	1.50061
18.61	3.55786	1.24968	-0.252573	1.50225
18.62	3.56415	1.25056	-0.253282	1.50385
18.63	3.56713	1.25168	-0.254036	1.50572
18.64	3.57392	1.25264	-0.254748	1.50739
18.65	3.57657	1.25343	-0.25543	1.50886
18.66	3.57574	1.25457	-0.256126	1.5107
18.67	3.58535	1.25582	-0.256762	1.51258
18.68	3.59699	1.2567	-0.257274	1.51397
18.69	3.59836	1.25764	-0.257698	1.51534
18.7	3.59798	1.25874	-0.258039	1.51678
18.71	3.60561	1.25962	-0.258343	1.51797
18.72	3.61471	1.26066	-0.258729	1.51939
18.73	3.62	1.26176	-0.259167	1.52092
18.74	3.62789	1.26258	-0.259546	1.52212
18.75	3.63199	1.2636	-0.259888	1.52349
18.76	3.62601	1.26467	-0.260226	1.52489
18.77	3.627	1.26551	-0.260592	1.5261
18.78	3.63902	1.2665	-0.26101	1.52751
18.79	3.64323	1.26765	-0.261459	1.52911
18.8	3.64585	1.26858	-0.26195	1.53053
18.81	3.65658	1.26954	-0.262455	1.53199
18.82	3.65997	1.27072	-0.26294	1.53366
18.83	3.65769	1.27173	-0.263423	1.53515
18.84	3.6606	1.27267	-0.263829	1.5365
18.85	3.65953	1.27372	-0.264128	1.53785
18.86	3.65563	1.27469	-0.264427	1.53912
18.87	3.66113	1.27566	-0.26477	1.54043
18.88	3.66611	1.27666	-0.265061	1.54172
18.89	3.66476	1.27771	-0.265281	1.54299
18.9	3.66503	1.2788	-0.265524	1.54432
18.91	3.66055	1.27983	-0.265794	1.54563
18.92	3.65336	1.28077	-0.266032	1.54681
18.93	3.65237	1.2817	-0.266239	1.54794
18.94	3.65621	1.28267	-0.266449	1.54912
18.95	3.66242	1.28367	-0.266679	1.55035
18.96	3.66528	1.28472	-0.266903	1.55162
18.97	3.66705	1.2857	-0.267112	1.55281
18.98	3.67273	1.28659	-0.267316	1.55391
18.99	3.67539	1.28762	-0.267553	1.55518
19	3.67898	1.28864	-0.267865	1.5565
19.01	3.68579	1.28956	-0.268256	1.55781
19.02	3.68896	1.29073	-0.268719	1.55945
19.03	3.69498	1.29186	-0.269197	1.56106
19.04	3.70615	1.2927	-0.269683	1.56238
19.05	3.70843	1.29369	-0.270233	1.56392
19.06	3.69978	1.29482	-0.270801	1.56562
19.07	3.69889	1.29576	-0.271378	1.56713
19.08	3.70887	1.29675	-0.271974	1.56873
19.09	3.71506	1.29785	-0.27245	1.5703
19.1	3.71828	1.29869	-0.272798	1.57149
19.11	3.72281	1.29956	-0.27313	1.57269
19.12	3.72157	1.30066	-0.273414	1.57407
19.13	3.72002	1.30167	-0.273667	1.57533
19.14	3.72897	1.3027	-0.273985	1.57669
19.15	3.74219	1.3038	-0.274323	1.57812
19.16	3.74618	1.30477	-0.274622	1.5794
19.17	3.74168	1.3057	-0.274962	1.58066
19.18	3.74348	1.30665	-0.275318	1.58196
19.19	3.75138	1.3077	-0.275634	1.58334
19.2	3.75671	1.30876	-0.275943	1.58471
19.21	3.75728	1.30967	-0.276247	1.58592
19.22	3.75806	1.31063	-0.276586	1.58722
19.23	3.76209	1.31171	-0.277065	1.58878
19.24	3.76923	1.3127	-0.277667	1.59037
19.25	3.78057	1.31362	-0.278338	1.59196
19.26	3.78618	1.31466	-0.279076	1.59374
19.27	3.78719	1.31561	-0.279789	1.5954
19.28	3.79294	1.31653	-0.280415	1.59694
19.29	3.7948	1.31769	-0.281006	1.5987
19.3	3.79412	1.31879	-0.281518	1.60031
19.31	3.79813	1.31974	-0.281903	1.60164
19.32	3.80032	1.32079	-0.282276	1.60307
19.33	3.80306	1.32175	-0.282677	1.60442
19.34	3.81056	1.32271	-0.283091	1.6058
19.35	3.81248	1.32375	-0.283545	1.60729
19.36	3.81213	1.32471	-0.284001	1.60871
19.37	3.81289	1.32561	-0.284471	1.61009
19.38	3.81388	1.32657	-0.284976	1.61155
19.39	3.82352	1.32766	-0.285441	1.6131
19.4	3.83436	1.32873	-0.285914	1.61465
19.41	3.8367	1.32963	-0.286451	1.61608
19.42	3.83597	1.33055	-0.287014	1.61757
19.43	3.83734	1.3317	-0.287553	1.61926
19.44	3.8416	1.33269	-0.288101	1.62079
19.45	3.84656	1.33352	-0.288693	1.62221
19.46	3.84895	1.33467	-0.289195	1.62386
19.47	3.8554	1.33577	-0.289576	1.62535
19.48	3.86542	1.33663	-0.28997	1.6266
19.49	3.86623	1.33769	-0.29041	1.6281
19.5	3.864	1.33878	-0.290868	1.62964
19.51	3.87213	1.33962	-0.291369	1.63099
19.52	3.8844	1.34064	-0.29188	1.63252
19.53	3.89009	1.34176	-0.292361	1.63412
19.54	3.89364	1.3427	-0.292864	1.63556
19.55	3.89911	1.3437	-0.293401	1.6371
19.56	3.90243	1.34473	-0.293971	1.6387
19.57	3.90641	1.34565	-0.294543	1.6402
19.58	3.91463	1.34669	-0.295071	1.64176
19.59	3.921	1.34774	-0.29564	1.64338
19.6	3.92338	1.34862	-0.296269	1.64489
19.61	3.92206	1.3497	-0.296791	1.64649
19.62	3.92131	1.35091	-0.297166	1.64807
19.63	3.92944	1.35188	-0.297528	1.64941
19.64	3.93642	1.35278	-0.297918	1.6507
19.65	3.93621	1.3538	-0.298265	1.65206
19.66	3.9418	1.35479	-0.298621	1.65341
19.67	3.95309	1.35574	-0.299018	1.65476
19.68	3.96325	1.35683	-0.299404	1.65624
19.69	3.9701	1.35783	-0.299789	1.65762
19.7	3.96898	1.35872	-0.300161	1.65888
19.71	3.96819	1.35972	-0.3005	1.66022
19.72	3.97353	1.36074	-0.300822	1.66156
19.73	3.9805	1.36176	-0.301148	1.6629
19.74	3.98652	1.36272	-0.301464	1.66418
19.75	3.98557	1.3637	-0.301752	1.66545
19.76	3.98368	1.3648	-0.30206	1.66686
19.77	3.99087	1.36583	-0.302382	1.66822
19.78	3.99924	1.36672	-0.302682	1.66941
19.79	4.0026	1.36773	-0.303015	1.67075
19.8	4.00766	1.36873	-0.303392	1.67212
19.81	4.01548	1.36957	-0.303796	1.67336
19.82	4.02061	1.3706	-0.304241	1.67484
19.83	4.02542	1.37175	-0.304764	1.67651
19.84	4.03214	1.37271	-0.305414	1.67812
19.85	4.03464	1.3737	-0.30621	1.67991
19.86	4.03142	1.37467	-0.307011	1.68169
19.87	4.03326	1.3756	-0.307702	1.6833
19.88	4.03995	1.37665	-0.308298	1.68495
19.89	4.04362	1.37767	-0.308743	1.68641
19.9	4.04976	1.3786	-0.309102	1.6877
19.91	4.0568	1.37967	-0.309522	1.68919
19.92	4.05563	1.3807	-0.309954	1.69065
19.93	4.05736	1.38164	-0.310347	1.69198
19.94	4.06579	1.38275	-0.310781	1.69353
19.95	4.06816	1.38374	-0.311367	1.69511
19.96	4.07044	1.38457	-0.312253	1.69683
19.97	4.07737	1.38564	-0.313255	1.6989
19.98	4.07958	1.38672	-0.313964	1.70068
[truncated: 14,823 more rows]

## Sheet: M-60-9.0-12
Time [s]	Load [kN]	LVDT 1 [mm]	LVDT 2 [mm]	Displacement [mm]
0	0	0	0	0
0.01	0	0	0	0
0.02	3.1e-05	1.8e-05	0	1.8e-05
0.03	0.000892	0.000337	-7e-06	0.000344
0.04	0.004704	0.001208	-1.9e-05	0.001227
0.05	0.009114	0.001655	-1.9e-05	0.001674
0.06	0.00756	0.001208	-1e-05	0.001218
0.07	0.000879	0.000705	-2.6e-05	0.000731
0.08	-0.00236	0.000486	-3.8e-05	0.000524
0.09	-0.000932	0.000568	-1.7e-05	0.000585
0.1	0.001005	0.000897	-2e-06	0.000899
0.11	0.002472	0.001032	1e-06	0.001031
0.12	0.0035	0.000663	8e-06	0.000655
0.13	0.002028	4.7e-05	0	4.7e-05
0.14	-0.001464	-0.000243	-1.7e-05	-0.000226
0.15	-0.000686	0.000102	-1.5e-05	0.000117
0.16	0.001904	0.000582	-6e-06	0.000588
0.17	-0.00362	0.000699	2e-06	0.000697
0.18	-0.007123	0.000751	-2e-06	0.000753
0.19	0.000947	0.0008	-2.9e-05	0.000829
0.2	0.002526	0.000521	-4.2e-05	0.000563
0.21	-0.005825	0.000254	-3.4e-05	0.000288
0.22	-0.002016	0.000411	-2.1e-05	0.000432
0.23	0.012341	0.000646	-7e-06	0.000653
0.24	0.013916	0.000754	-7e-06	0.000761
0.25	-0.001954	0.000888	-1.7e-05	0.000905
0.26	-0.009552	0.001047	-2.3e-05	0.00107
0.27	-0.00225	0.001098	-2.4e-05	0.001122
0.28	0.00311	0.001231	-1.9e-05	0.00125
0.29	0.006236	0.001443	-1.6e-05	0.001459
0.3	0.006324	0.00131	-2.7e-05	0.001337
0.31	0.001195	0.000968	-3e-05	0.000998
0.32	0.000423	0.000752	-1.2e-05	0.000764
0.33	0.002864	0.000619	-7e-06	0.000626
0.34	-0.00017	0.000483	-1.1e-05	0.000494
0.35	-0.001915	0.000428	-7e-06	0.000435
0.36	0.001738	0.000671	-1e-06	0.000672
0.37	0.000122	0.000864	2e-06	0.000862
0.38	-0.005452	0.000681	-1.1e-05	0.000692
0.39	-0.00522	0.000425	-3.5e-05	0.00046
0.4	-0.000712	0.000399	-3.2e-05	0.000431
0.41	0.001236	0.000484	-1.1e-05	0.000495
0.42	-0.002959	0.000694	-2.1e-05	0.000715
0.43	-0.007322	0.000927	-4.3e-05	0.00097
0.44	-0.005471	0.000915	-3.1e-05	0.000946
0.45	-0.000756	0.001017	-1.2e-05	0.001029
0.46	-0.000241	0.00136	-1.9e-05	0.001379
0.47	-0.00017	0.001588	-2.2e-05	0.00161
0.48	0.002083	0.001674	-1.9e-05	0.001693
0.49	-0.002059	0.001687	-2.5e-05	0.001712
0.5	-0.005193	0.001767	-2.8e-05	0.001795
0.51	-0.000923	0.001914	-2.1e-05	0.001935
0.52	-0.002536	0.001948	-1.4e-05	0.001962
0.53	-0.007208	0.001713	-2.5e-05	0.001738
0.54	-0.005672	0.001501	-2.7e-05	0.001528
0.55	-0.004423	0.001604	-1.4e-05	0.001618
0.56	-0.008658	0.001794	-1.7e-05	0.001811
0.57	-0.009484	0.001923	-2.1e-05	0.001944
0.58	-0.006266	0.001936	-1.8e-05	0.001954
0.59	-0.002869	0.00196	-2.2e-05	0.001982
0.6	0.000626	0.001991	-1.6e-05	0.002007
0.61	-0.000794	0.001835	-1.5e-05	0.00185
0.62	-0.004467	0.001581	-3.4e-05	0.001615
0.63	-0.002567	0.001357	-2.6e-05	0.001383
0.64	0.002953	0.001189	-5e-06	0.001194
0.65	0.003707	0.001094	-1.9e-05	0.001113
0.66	-7e-05	0.001047	-4.1e-05	0.001088
0.67	-0.000784	0.001239	-3.6e-05	0.001275
0.68	0.004286	0.001519	-3.8e-05	0.001557
0.69	0.006063	0.001504	-5.6e-05	0.00156
0.7	0.001632	0.001414	-3.9e-05	0.001453
0.71	0.00043	0.001236	-6e-06	0.001242
0.72	-0.001249	0.000662	-1.3e-05	0.000675
0.73	-0.008455	0.000278	-2.5e-05	0.000303
0.74	-0.011352	0.000433	-3.2e-05	0.000465
0.75	-0.009487	0.000559	-3.4e-05	0.000593
0.76	-0.006947	0.00052	-2.8e-05	0.000548
0.77	-0.002205	0.000428	-2.7e-05	0.000455
0.78	0.000177	0.000153	-2.8e-05	0.000181
0.79	-0.005045	-0.000159	-3.9e-05	-0.00012
0.8	-0.005549	-0.00017	-4e-05	-0.00013
0.81	-0.00042	-0.000104	-3.5e-05	-6.9e-05
0.82	-0.001189	-0.000168	-5.2e-05	-0.000116
0.83	-0.008859	9.2e-05	-5.5e-05	0.000147
0.84	-0.008915	0.000404	-4.3e-05	0.000447
0.85	-0.000932	0.000135	-4.2e-05	0.000177
0.86	-0.00268	-0.0001	-2e-05	-8e-05
0.87	-0.005335	9.3e-05	7e-06	8.6e-05
0.88	0.001334	0.000138	-1.3e-05	0.000151
0.89	0.001215	-0.000137	-3e-05	-0.000107
0.9	-0.007872	-0.000409	-3.1e-05	-0.000378
0.91	-0.004996	-0.000374	-4.4e-05	-0.00033
0.92	0.003966	-5.2e-05	-3.8e-05	-1.4e-05
0.93	0.002236	-9.7e-05	-2.4e-05	-7.3e-05
0.94	-0.00239	-0.000405	-4.1e-05	-0.000364
0.95	0.000325	-5.2e-05	-5.9e-05	7e-06
0.96	0.006062	0.000482	-4.4e-05	0.000526
0.97	0.002821	0.00037	-3.4e-05	0.000404
0.98	-0.001278	1.2e-05	-3.4e-05	4.6e-05
0.99	0.003602	-0.000158	-2.2e-05	-0.000136
1	0.006174	-0.000321	-2.7e-05	-0.000294
1.01	0.003931	-0.000459	-4.1e-05	-0.000418
1.02	0.003795	-0.000271	-4e-05	-0.000231
1.03	0.001821	0.000145	-4.5e-05	0.00019
1.04	-0.001937	0.00035	-5.2e-05	0.000402
1.05	-0.005051	0.000149	-3.1e-05	0.00018
1.06	-0.008251	-0.00032	-1e-05	-0.00031
1.07	-0.006858	-0.000671	-3.6e-05	-0.000635
1.08	-0.001736	-0.000338	-6.4e-05	-0.000274
1.09	-0.00072	0.00021	-4.6e-05	0.000256
1.1	-0.000561	0.000305	-1.6e-05	0.000321
1.11	0.004547	0.000124	-6e-06	0.00013
1.12	0.004801	-0.000167	-2e-05	-0.000147
1.13	-0.001754	-0.00045	-4.1e-05	-0.000409
1.14	-0.004468	-0.000462	-4.2e-05	-0.00042
1.15	-0.004104	-0.000148	-2e-05	-0.000128
1.16	-0.007669	0.000433	-1.3e-05	0.000446
1.17	-0.008784	0.000672	-2.9e-05	0.000701
1.18	-0.001738	0.000144	-4.3e-05	0.000187
1.19	0.001155	-0.000242	-4.2e-05	-0.0002
1.2	-0.007227	-0.000265	-3.2e-05	-0.000233
1.21	-0.011124	-0.00046	-4e-05	-0.00042
1.22	-0.002596	-0.000458	-5.8e-05	-0.0004
1.23	0.001601	3.9e-05	-6e-05	9.9e-05
1.24	-0.003356	0.000476	-5e-05	0.000526
1.25	-0.005075	8e-05	-3.6e-05	0.000116
1.26	-0.000798	-0.000626	-3.4e-05	-0.000592
1.27	0.001795	-0.000453	-4.3e-05	-0.00041
1.28	0.002839	0.0001	-4.4e-05	0.000144
1.29	0.006043	0.000408	-3.9e-05	0.000447
1.3	0.005762	0.000442	-3.1e-05	0.000473
1.31	0.003088	-4.1e-05	-1.9e-05	-2.2e-05
1.32	0.004333	-0.000397	-2.4e-05	-0.000373
1.33	0.003047	-0.000339	-4.3e-05	-0.000296
1.34	-0.003885	-0.000246	-4.5e-05	-0.000201
1.35	-0.006524	-1.4e-05	-4.3e-05	2.9e-05
1.36	-0.00513	0.000182	-5.6e-05	0.000238
1.37	-0.006609	0.000551	-4.9e-05	0.0006
1.38	-0.003532	0.000698	-4.4e-05	0.000742
1.39	0.002502	-7.5e-05	-6.3e-05	-1.2e-05
1.4	-0.000265	-0.000386	-5.1e-05	-0.000335
1.41	-0.00272	0.000463	-3.7e-05	0.0005
1.42	0.002146	0.000452	-5.5e-05	0.000507
1.43	0.006026	-0.000589	-5.1e-05	-0.000538
1.44	0.004569	-0.000338	-3.8e-05	-0.0003
1.45	0.000452	0.000521	-4.9e-05	0.00057
1.46	-0.000501	0.000269	-4e-05	0.000309
1.47	-0.001494	-0.000204	-1.4e-05	-0.00019
1.48	-0.005985	-0.000395	-2.2e-05	-0.000373
1.49	-0.007671	-0.000541	-5e-05	-0.000491
1.5	-0.007813	-0.000161	-6.1e-05	-0.0001
1.51	-0.00934	0.000596	-4.6e-05	0.000642
1.52	-0.008083	0.000448	-2.8e-05	0.000476
1.53	-0.005445	-0.000394	-3.6e-05	-0.000358
1.54	-0.005699	-0.000462	-5.3e-05	-0.000409
1.55	-0.006096	-0.000198	-5.4e-05	-0.000144
1.56	-0.00596	-0.000346	-4.2e-05	-0.000304
1.57	-0.006736	-0.000264	-3e-05	-0.000234
1.58	-0.006174	0.000286	-4.2e-05	0.000328
1.59	-0.004961	0.000423	-5.8e-05	0.000481
1.6	-0.00385	-0.000101	-4.3e-05	-5.8e-05
1.61	-0.003825	-0.000243	-3.1e-05	-0.000212
1.62	-0.005348	8e-05	-6.1e-05	0.000141
1.63	-0.003383	9.3e-05	-6.2e-05	0.000155
1.64	-0.002137	-7.4e-05	-3.2e-05	-4.2e-05
1.65	-0.004631	-7.5e-05	-4.3e-05	-3.2e-05
1.66	-0.006911	-1.3e-05	-5.9e-05	4.6e-05
1.67	-0.007207	-9e-06	-5e-05	4.1e-05
1.68	-0.002322	-5.2e-05	-4.8e-05	-4e-06
1.69	-0.000422	-0.000256	-5.5e-05	-0.000201
1.7	-0.0065	-0.000356	-6.1e-05	-0.000295
1.71	-0.008277	-0.000219	-6.8e-05	-0.000151
1.72	-0.004749	2.2e-05	-7.3e-05	9.5e-05
1.73	-0.0062	0.000244	-7.9e-05	0.000323
1.74	-0.007918	0.000318	-7.1e-05	0.000389
1.75	-0.002341	0.000352	-3.7e-05	0.000389
1.76	0.002836	0.000312	-1.9e-05	0.000331
1.77	0.000997	-0.000114	-5.1e-05	-6.3e-05
1.78	0.001372	-0.000562	-8.7e-05	-0.000475
1.79	0.003552	-0.000352	-8.3e-05	-0.000269
1.8	-0.003481	0.000274	-6.7e-05	0.000341
1.81	-0.010691	0.000429	-5.3e-05	0.000482
1.82	-0.009819	0.000143	-4.1e-05	0.000184
1.83	-0.006219	-0.000117	-5.6e-05	-6.1e-05
1.84	-0.000859	-0.000281	-6.2e-05	-0.000219
1.85	0.004311	-0.000332	-5.8e-05	-0.000274
1.86	0.003084	-0.00015	-6.6e-05	-8.4e-05
1.87	-0.000341	0.000271	-6.3e-05	0.000334
1.88	0.001509	0.000449	-3.8e-05	0.000487
1.89	0.00431	-5.3e-05	-3.1e-05	-2.2e-05
1.9	0.004024	-0.000614	-5.9e-05	-0.000555
1.91	0.004759	-0.000558	-7.8e-05	-0.00048
1.92	0.00177	3.3e-05	-6.4e-05	9.7e-05
1.93	-0.001866	0.000398	-4.6e-05	0.000444
1.94	0.003026	0.000275	-4.8e-05	0.000323
1.95	0.006335	-3e-05	-6.7e-05	3.7e-05
1.96	0.004719	-0.000502	-8.3e-05	-0.000419
1.97	0.005413	-0.000258	-7.4e-05	-0.000184
1.98	0.006743	0.000588	-4.6e-05	0.000634
1.99	0.001052	0.000332	-3.5e-05	0.000367
2	-0.002968	-0.00049	-5.4e-05	-0.000436
2.01	0.00097	-0.000536	-7e-05	-0.000466
2.02	0.000978	-5e-06	-6.7e-05	6.2e-05
2.03	0.001059	0.000336	-6.6e-05	0.000402
2.04	0.005415	0.0002	-5.8e-05	0.000258
2.05	0.00477	-0.000191	-5.8e-05	-0.000133
2.06	0.000744	-0.000504	-8e-05	-0.000424
2.07	-0.00212	-0.000196	-7.3e-05	-0.000123
2.08	-0.005264	0.000483	-5.7e-05	0.00054
2.09	-0.009582	0.000539	-7.3e-05	0.000612
2.1	-0.008956	-0.000213	-7.2e-05	-0.000141
2.11	-0.003256	-0.000562	-6.5e-05	-0.000497
2.12	-0.002045	-6.4e-05	-8.2e-05	1.8e-05
2.13	-0.003148	0.000362	-8.2e-05	0.000444
2.14	-0.001972	0.000406	-6.5e-05	0.000471
2.15	-0.002065	5.5e-05	-5.7e-05	0.000112
2.16	-0.006204	-0.000325	-6.6e-05	-0.000259
2.17	-0.007623	-6.9e-05	-7.9e-05	1e-05
2.18	-0.003889	0.000332	-7.6e-05	0.000408
2.19	-0.005794	0.000466	-7e-05	0.000536
2.2	-0.007189	0.000271	-5.5e-05	0.000326
2.21	-0.001293	-0.000175	-6e-05	-0.000115
2.22	7e-05	-0.000184	-8.5e-05	-9.9e-05
2.23	-0.00215	0.000438	-7.3e-05	0.000511
2.24	0.004291	0.000774	-4.8e-05	0.000822
2.25	0.005976	4.5e-05	-5.1e-05	9.6e-05
2.26	-0.006864	-0.00046	-7e-05	-0.00039
2.27	-0.009868	0.000184	-7.7e-05	0.000261
2.28	-0.004934	0.000683	-5.9e-05	0.000742
2.29	-0.004618	0.000374	-4.8e-05	0.000422
2.3	-0.001306	-0.00031	-6.3e-05	-0.000247
2.31	-0.000592	-0.000635	-8.5e-05	-0.00055
2.32	-0.001753	-9.4e-05	-9.3e-05	-1e-06
2.33	0.003264	0.00055	-7.4e-05	0.000624
2.34	0.002876	0.000282	-5.4e-05	0.000336
2.35	-0.006325	-0.000618	-6.3e-05	-0.000555
2.36	-0.004266	-0.000706	-8.3e-05	-0.000623
2.37	0.003449	0.00011	-8.2e-05	0.000192
2.38	0.001577	0.000511	-6.9e-05	0.00058
2.39	-0.003044	0.000182	-5.5e-05	0.000237
2.4	-0.001249	-0.000404	-6.4e-05	-0.00034
2.41	0.003727	-0.00068	-0.0001	-0.00058
2.42	0.001847	-0.000241	-0.00011	-0.000131
2.43	-0.001615	0.000489	-8.2e-05	0.000571
2.44	-0.001278	0.000241	-5.5e-05	0.000296
2.45	-0.002928	-0.000635	-6e-05	-0.000575
2.46	-0.002713	-0.00073	-9.5e-05	-0.000635
2.47	-0.002214	-0.00013	-0.000102	-2.8e-05
2.48	-0.002617	0.000411	-8e-05	0.000491
2.49	-0.002889	0.000182	-8e-05	0.000262
2.5	0.000311	-0.000655	-9.6e-05	-0.000559
2.51	0.006683	-0.000393	-0.000101	-0.000292
2.52	0.00532	0.000462	-7.7e-05	0.000539
2.53	0.000432	-7e-05	-5.8e-05	-1.2e-05
2.54	0.003769	-0.000714	-7.9e-05	-0.000635
2.55	0.003672	-9.4e-05	-9.3e-05	-1e-06
2.56	-0.002968	0.00052	-8.4e-05	0.000604
2.57	0.00025	0.000195	-8e-05	0.000275
2.58	0.006183	-0.000213	-7.6e-05	-0.000137
2.59	0.002925	-0.000286	-7.1e-05	-0.000215
2.6	0.000148	-0.000277	-6.6e-05	-0.000211
2.61	0.002812	-0.000322	-6.5e-05	-0.000257
2.62	0.002458	-0.000196	-8.3e-05	-0.000113
2.63	-0.000999	0.000462	-0.000101	0.000563
2.64	0.000318	0.000272	-0.000105	0.000377
2.65	-0.000354	-0.000702	-0.000102	-0.0006
2.66	-0.002453	-0.000375	-9.5e-05	-0.00028
2.67	0.001041	0.000454	-7.7e-05	0.000531
2.68	0.001034	-4.7e-05	-7.8e-05	3.1e-05
2.69	0.000155	-0.000667	-0.0001	-0.000567
2.7	0.006484	5.6e-05	-8.4e-05	0.00014
2.71	0.009884	0.000484	-5.8e-05	0.000542
2.72	0.006658	-0.000334	-7.8e-05	-0.000256
2.73	0.005279	-0.00021	-8.8e-05	-0.000122
2.74	0.007304	0.000235	-6.9e-05	0.000304
2.75	0.006249	-0.000324	-6.6e-05	-0.000258
2.76	0.002261	-0.000106	-8.6e-05	-2e-05
2.77	0.001415	0.000169	-8.9e-05	0.000258
2.78	0.002145	-0.000534	-6.9e-05	-0.000465
2.79	-0.000201	-0.00034	-6.6e-05	-0.000274
2.8	-0.001477	0.000584	-8.1e-05	0.000665
2.81	0.000469	0.000316	-7.6e-05	0.000392
2.82	0.000639	-0.000422	-6.6e-05	-0.000356
2.83	-0.003025	-0.000532	-9.4e-05	-0.000438
2.84	-0.005767	-0.000429	-9.7e-05	-0.000332
2.85	0.002098	7.7e-05	-6.4e-05	0.000141
2.86	0.008165	0.000459	-6.4e-05	0.000523
2.87	0.002997	-0.00017	-9.2e-05	-7.8e-05
2.88	0.005287	-0.000433	-0.000101	-0.000332
2.89	0.01296	0.000171	-9.2e-05	0.000263
2.9	0.014894	-3.9e-05	-9.4e-05	5.5e-05
2.91	0.013229	-0.000452	-9.2e-05	-0.00036
2.92	0.008632	0.000261	-6.6e-05	0.000327
2.93	0.007801	0.000271	-7.1e-05	0.000342
2.94	0.009211	-0.000477	-9.1e-05	-0.000386
2.95	0.007456	9.7e-05	-8.6e-05	0.000183
2.96	0.007289	0.000188	-9.8e-05	0.000286
2.97	0.007169	-0.000421	-9.6e-05	-0.000325
2.98	0.007529	0.000111	-6.3e-05	0.000174
2.99	0.011029	-2.5e-05	-7.4e-05	4.9e-05
3	0.015353	-0.00045	-0.000101	-0.000349
3.01	0.015114	0.000143	-8.8e-05	0.000231
3.02	0.00378	-0.000113	-8.2e-05	-3.1e-05
3.03	-0.004258	-0.000522	-9.1e-05	-0.000431
3.04	0.00238	0.000271	-8e-05	0.000351
3.05	0.007428	8.3e-05	-8.5e-05	0.000168
3.06	0.001966	-0.000585	-0.000105	-0.00048
3.07	-0.003288	0.000231	-9.8e-05	0.000329
3.08	-0.002101	8.6e-05	-8.6e-05	0.000172
3.09	-0.002153	-0.000685	-8.5e-05	-0.0006
3.1	-0.006222	0.000151	-8e-05	0.000231
3.11	-0.001061	0.000294	-8.5e-05	0.000379
3.12	0.013335	-0.00049	-9.1e-05	-0.000399
3.13	0.020204	-1.4e-05	-8.9e-05	7.5e-05
3.14	0.015557	0.000323	-9e-05	0.000413
3.15	0.007799	-0.000569	-0.000103	-0.000466
3.16	0.004944	-0.000424	-0.00011	-0.000314
3.17	0.006815	0.000561	-0.00011	0.000671
3.18	0.004504	-8.9e-05	-0.000102	1.3e-05
3.19	-0.003815	-0.00066	-9.2e-05	-0.000568
3.2	-0.005062	0.000333	-9.5e-05	0.000428
3.21	0.00177	0.000204	-9.5e-05	0.000299
3.22	0.004929	-0.000536	-9e-05	-0.000446
3.23	-0.000845	0.000151	-9e-05	0.000241
3.24	-0.005375	0.000332	-9e-05	0.000422
3.25	-0.004137	-0.000266	-8.8e-05	-0.000178
3.26	-0.001456	0.000287	-8.5e-05	0.000372
3.27	-0.000113	0.000473	-9.2e-05	0.000565
3.28	-0.000834	-0.000505	-0.000108	-0.000397
3.29	0.004984	-0.000488	-0.000122	-0.000366
3.3	0.009368	0.000353	-0.000122	0.000475
3.31	0.003957	0.000306	-0.000104	0.00041
3.32	0.003259	-0.000534	-8.6e-05	-0.000448
3.33	0.004202	-0.000498	-8.3e-05	-0.000415
3.34	0.003531	0.000418	-8e-05	0.000498
3.35	0.006404	0.000244	-8.3e-05	0.000327
3.36	0.002523	-0.000725	-9.1e-05	-0.000634
3.37	-0.005497	-0.00055	-9.2e-05	-0.000458
3.38	-0.006213	0.000496	-7.8e-05	0.000574
3.39	-0.003804	0.000372	-6.9e-05	0.000441
3.4	-0.00136	-0.000461	-9.4e-05	-0.000367
3.41	-0.000948	1.1e-05	-0.000103	0.000114
3.42	-0.004026	0.000308	-8e-05	0.000388
3.43	-0.004915	-3.3e-05	-8.4e-05	5.1e-05
3.44	-0.003937	3.4e-05	-0.000104	0.000138
3.45	-0.002767	-6e-06	-0.0001	9.4e-05
3.46	0.000476	6.2e-05	-9e-05	0.000152
3.47	0.0057	-6.3e-05	-9.6e-05	3.3e-05
3.48	0.006312	3.6e-05	-8.6e-05	0.000122
3.49	0.00284	0.0002	-7.9e-05	0.000279
3.5	0.001058	-0.000371	-9.2e-05	-0.000279
3.51	0.000361	-0.000309	-8.4e-05	-0.000225
3.52	-0.000867	0.00018	-8.3e-05	0.000263
3.53	-0.000291	-0.000316	-0.000112	-0.000204
3.54	-0.000961	-0.000377	-0.000121	-0.000256
3.55	0.000575	8.5e-05	-0.000113	0.000198
3.56	0.008606	-0.000168	-0.000115	-5.3e-05
3.57	0.007354	8e-06	-9.5e-05	0.000103
3.58	-0.000344	0.000175	-8e-05	0.000255
3.59	-0.002763	-0.000128	-0.000105	-2.3e-05
3.6	-0.003146	1e-06	-0.000103	0.000104
3.61	-0.004677	-0.000169	-8.3e-05	-8.6e-05
3.62	-0.007293	-0.000197	-9.6e-05	-0.000101
3.63	-0.004287	0.000164	-0.000102	0.000266
3.64	0.003282	-0.00013	-9.8e-05	-3.2e-05
3.65	0.005253	-6.1e-05	-0.00011	4.9e-05
3.66	0.002643	1.5e-05	-0.0001	0.000115
3.67	0.001101	-0.00038	-8.6e-05	-0.000294
3.68	-0.000604	-1.4e-05	-8.5e-05	7.1e-05
3.69	-0.005258	-0.000126	-8.8e-05	-3.8e-05
3.7	-0.008505	-0.000417	-9.9e-05	-0.000318
3.71	-0.007471	0.000125	-8.8e-05	0.000213
3.72	-0.006773	-0.000125	-8.1e-05	-4.4e-05
3.73	-0.008656	-0.000379	-0.000108	-0.000271
3.74	-0.005588	0.000402	-0.000115	0.000517
3.75	-0.002915	0.000112	-0.000111	0.000223
3.76	-0.008056	-0.000571	-0.000113	-0.000458
3.77	-0.011633	7.6e-05	-0.0001	0.000176
3.78	-0.011018	-2.7e-05	-0.000109	8.2e-05
3.79	-0.011705	-0.000526	-0.000124	-0.000402
3.8	-0.010659	0.000295	-9.9e-05	0.000394
3.81	-0.008586	0.000304	-9.4e-05	0.000398
3.82	-0.008598	-0.00045	-0.00013	-0.00032
3.83	-0.008192	5.6e-05	-0.000131	0.000187
3.84	-0.007614	5.9e-05	-0.0001	0.000159
3.85	-0.007676	-0.000485	-9e-05	-0.000395
3.86	-0.007777	3.7e-05	-0.000104	0.000141
3.87	-0.008035	-8.6e-05	-0.000107	2.1e-05
3.88	-0.008205	-0.000453	-9.7e-05	-0.000356
3.89	-0.00751	6.3e-05	-9.4e-05	0.000157
3.9	-0.00755	-0.000161	-0.000102	-5.9e-05
3.91	-0.006767	-0.000276	-0.000103	-0.000173
3.92	-0.002936	0.000102	-0.00012	0.000222
3.93	0.001906	-6.9e-05	-0.000126	5.7e-05
3.94	-5.2e-05	-4e-06	-8.3e-05	7.9e-05
3.95	-0.005836	-0.000135	-7.2e-05	-6.3e-05
3.96	-0.006212	-0.000371	-0.000111	-0.00026
3.97	0.00046	7e-06	-0.000117	0.000124
3.98	0.005707	-0.000141	-0.0001	-4.1e-05
3.99	-0.000625	-0.000247	-0.000103	-0.000144
4	-0.007373	-5.8e-05	-0.000102	4.4e-05
4.01	-0.004599	-0.00029	-0.000104	-0.000186
4.02	-0.00423	-4.9e-05	-9e-05	4.1e-05
4.03	-0.003989	-9.4e-05	-6.6e-05	-2.8e-05
4.04	0.000477	-0.000652	-7.9e-05	-0.000573
4.05	0.002527	-3.3e-05	-0.000103	7e-05
4.06	0.003613	0.000256	-0.000108	0.000364
4.07	0.007458	-0.000253	-9.6e-05	-0.000157
4.08	0.009957	8.9e-05	-0.000105	0.000194
4.09	0.006923	0.000121	-0.000134	0.000255
4.1	0.001595	5.9e-05	-0.000114	0.000173
4.11	0.001432	0.000163	-9.2e-05	0.000255
4.12	0.005224	-0.000247	-0.000111	-0.000136
4.13	0.006137	-0.000109	-0.000108	-1e-06
4.14	0.007181	-1.6e-05	-9.2e-05	7.6e-05
4.15	0.010947	-0.000337	-0.000104	-0.000233
4.16	0.012629	9.5e-05	-0.00012	0.000215
4.17	0.008517	9e-05	-0.000125	0.000215
4.18	0.005252	-0.000442	-0.000107	-0.000335
4.19	0.005093	2.7e-05	-9.2e-05	0.000119
4.2	0.003223	-6.1e-05	-0.000117	5.6e-05
4.21	0.001692	-0.000538	-0.000136	-0.000402
4.22	0.004576	7e-05	-0.000127	0.000197
4.23	0.007262	-0.000145	-0.000117	-2.8e-05
4.24	0.007026	-0.000544	-0.000107	-0.000437
4.25	0.002412	0.0001	-0.000109	0.000209
4.26	-0.005285	-8.7e-05	-0.000119	3.2e-05
4.27	-0.001385	-0.000329	-0.000124	-0.000205
4.28	0.007498	5e-05	-0.00013	0.00018
4.29	0.002826	-0.000136	-0.00011	-2.6e-05
4.3	0.001025	-0.000162	-8.1e-05	-8.1e-05
4.31	0.010594	-9.6e-05	-9.2e-05	-4e-06
4.32	0.012579	-0.000146	-0.000113	-3.3e-05
4.33	0.007337	0.000239	-0.000104	0.000343
4.34	0.001121	-5.3e-05	-0.0001	4.7e-05
4.35	-0.004262	-0.000579	-0.000113	-0.000466
4.36	-0.002135	0.000131	-0.000127	0.000258
4.37	-0.000305	0.000281	-0.000133	0.000414
4.38	-0.002238	-0.00055	-0.000131	-0.000419
4.39	-0.001147	-6.5e-05	-0.000124	5.9e-05
4.4	0.000451	0.000448	-0.000114	0.000562
4.41	0.001267	-0.00038	-0.000107	-0.000273
4.42	0.001611	-0.000332	-0.000102	-0.00023
4.43	-0.001288	0.000133	-0.000108	0.000241
4.44	-0.005444	-0.000229	-0.000121	-0.000108
4.45	-0.005221	-9.7e-05	-0.00012	2.3e-05
4.46	0.001164	-4.5e-05	-0.00012	7.5e-05
4.47	0.005021	-0.000387	-0.00012	-0.000267
4.48	0.001361	5.2e-05	-0.000103	0.000155
4.49	0.000412	4.3e-05	-9.9e-05	0.000142
4.5	0.003109	-0.000184	-0.000108	-7.6e-05
4.51	0.004037	0.000142	-0.000107	0.000249
4.52	0.003022	-0.000133	-0.000111	-2.2e-05
4.53	0.005317	-5.3e-05	-0.000116	6.3e-05
4.54	0.014527	0.000152	-0.000109	0.000261
4.55	0.01344	-0.000255	-0.000106	-0.000149
4.56	0.00209	6.6e-05	-0.000116	0.000182
4.57	-0.000485	-8e-06	-0.00011	0.000102
4.58	0.001797	-0.00062	-0.000102	-0.000518
4.59	0.001812	-7e-06	-0.00012	0.000113
4.6	0.001662	0.000396	-0.000118	0.000514
4.61	0.006517	-0.000438	-0.000119	-0.000319
4.62	0.011706	-0.00043	-0.000135	-0.000295
4.63	0.00638	0.000329	-0.00012	0.000449
4.64	0.000719	-0.000234	-0.000128	-0.000106
4.65	0.004063	-0.000497	-0.000155	-0.000342
4.66	0.006383	0.0004	-0.000135	0.000535
4.67	0.000843	5e-06	-0.000123	0.000128
4.68	-0.003596	-0.000502	-0.000139	-0.000363
4.69	-9.7e-05	0.000364	-0.000132	0.000496
4.7	0.000699	0.000136	-0.000116	0.000252
4.71	-0.00535	-0.000478	-0.000117	-0.000361
4.72	-0.003954	-7e-06	-0.000117	0.00011
4.73	6.2e-05	-1e-05	-0.000118	0.000108
4.74	-0.001862	-7.3e-05	-0.000111	3.8e-05
4.75	-0.000452	2.2e-05	-0.000101	0.000123
4.76	-0.000182	-0.000435	-0.000126	-0.000309
4.77	-0.005352	-8.3e-05	-0.00014	5.7e-05
4.78	-0.008596	0.000313	-0.00012	0.000433
4.79	-0.008813	-0.000553	-0.000122	-0.000431
4.8	-0.006958	-0.00078	-0.000146	-0.000634
4.81	-0.00359	-5e-06	-0.000135	0.00013
4.82	0.000187	0.000341	-0.000108	0.000449
4.83	0.004622	0.000153	-0.000123	0.000276
4.84	0.003358	-0.00029	-0.000142	-0.000148
4.85	-0.005954	-0.000482	-0.000143	-0.000339
4.86	-0.008819	-9.2e-05	-0.00015	5.8e-05
4.87	-0.00204	0.000384	-0.000131	0.000515
4.88	0.001248	-2.9e-05	-0.00011	8.1e-05
4.89	-0.002821	-0.000588	-0.000131	-0.000457
4.9	-0.00533	0.000107	-0.000151	0.000258
4.91	-0.001725	0.000235	-0.000138	0.000373
4.92	0.002167	-0.000385	-0.00012	-0.000265
4.93	0.002139	-4.7e-05	-0.00011	6.3e-05
4.94	-0.000701	-7.9e-05	-0.000112	3.3e-05
4.95	-0.001363	-0.000431	-0.000113	-0.000318
4.96	-0.001692	0.000238	-0.000102	0.00034
4.97	-0.001814	0.000123	-0.000104	0.000227
4.98	0.000701	-0.000634	-0.000115	-0.000519
4.99	0.00132	-3e-06	-0.00011	0.000107
5	-0.000851	0.000132	-0.000115	0.000247
5.01	0.000599	-0.000464	-0.000131	-0.000333
5.02	0.001068	-0.000125	-0.000134	9e-06
5.03	-0.003883	-0.00011	-0.000142	3.2e-05
5.04	-0.001798	-0.000182	-0.000128	-5.4e-05
5.05	0.003109	6.7e-05	-0.000117	0.000184
5.06	0.000468	-5.7e-05	-0.000137	8e-05
5.07	-0.001106	-0.000231	-0.000139	-9.2e-05
5.08	0.000485	-4.6e-05	-0.000125	7.9e-05
5.09	0.000626	-0.000121	-0.000125	4e-06
5.1	-0.000136	-0.000176	-0.000121	-5.5e-05
5.11	-0.001108	-3.8e-05	-0.000118	8e-05
5.12	-0.003215	-0.000192	-0.000134	-5.8e-05
5.13	-0.002142	-0.000165	-0.000134	-3.1e-05
5.14	0.004819	-0.000216	-0.000129	-8.7e-05
5.15	0.002466	-9.2e-05	-0.000135	4.3e-05
5.16	-0.002652	-4e-06	-0.000126	0.000122
5.17	0.002335	-0.000254	-0.000119	-0.000135
5.18	0.00297	-0.00024	-0.00013	-0.00011
5.19	-0.000393	-0.000257	-0.000139	-0.000118
5.2	0.006381	4.5e-05	-0.000134	0.000179
5.21	0.008555	-2.7e-05	-0.000142	0.000115
5.22	-0.001499	-0.000382	-0.000155	-0.000227
5.23	-0.001821	0.000217	-0.000153	0.00037
5.24	0.001439	0.000165	-0.000158	0.000323
5.25	-0.00381	-0.000261	-0.000155	-0.000106
5.26	-0.002602	1.4e-05	-0.00013	0.000144
5.27	-0.000598	-0.000332	-0.000135	-0.000197
5.28	-0.004285	-0.000311	-0.000152	-0.000159
5.29	-0.00103	0.000214	-0.000147	0.000361
5.3	0.002519	-0.000233	-0.000152	-8.1e-05
5.31	-0.001405	-0.000149	-0.000151	2e-06
5.32	-0.006129	0.000342	-0.000144	0.000486
5.33	-0.001864	-0.000367	-0.000166	-0.000201
5.34	0.006713	-0.000422	-0.000173	-0.000249
5.35	0.007297	0.000455	-0.000143	0.000598
5.36	0.001436	-0.00013	-0.000122	-8e-06
5.37	-0.009412	-0.000626	-0.000137	-0.000489
5.38	-0.012434	0.00019	-0.000158	0.000348
5.39	-0.004121	3.4e-05	-0.000158	0.000192
5.4	-0.00256	-0.000308	-0.000146	-0.000162
5.41	-0.007708	0.000143	-0.000124	0.000267
5.42	-0.008317	-0.000292	-0.000113	-0.000179
5.43	-0.004497	-0.000429	-0.000133	-0.000296
5.44	-0.002994	0.000458	-0.00014	0.000598
5.45	-0.003121	-4.7e-05	-0.000135	8.8e-05
5.46	0.001095	-0.000629	-0.000132	-0.000497
5.47	0.000795	0.0002	-0.000125	0.000325
5.48	-0.006273	-1.8e-05	-0.000114	9.6e-05
5.49	-0.007561	-0.000334	-0.000117	-0.000217
5.5	-0.005957	0.000492	-0.000133	0.000625
5.51	-0.008713	0.000163	-0.000139	0.000302
5.52	-0.011282	-0.000336	-0.000143	-0.000193
5.53	-0.011904	0.00021	-0.00014	0.00035
5.54	-0.010969	3.7e-05	-0.000133	0.00017
5.55	-0.004774	-0.000179	-0.00014	-3.9e-05
5.56	5e-06	4.8e-05	-0.000152	0.0002
5.57	-0.004159	-1.8e-05	-0.000152	0.000134
5.58	-0.008569	7e-06	-0.000153	0.00016
5.59	-0.007687	-0.000206	-0.000155	-5.1e-05
5.6	-0.005769	-0.000126	-0.000135	9e-06
5.61	-0.006543	0.000147	-0.000135	0.000282
5.62	-0.009522	-0.000166	-0.000146	-2e-05
5.63	-0.00979	-0.000137	-0.000133	-4e-06
5.64	-0.010541	-7.6e-05	-0.000143	6.7e-05
5.65	-0.010104	-1.3e-05	-0.000157	0.000144
5.66	-0.005391	0.000254	-0.00015	0.000404
5.67	-0.004354	-0.000197	-0.000155	-4.2e-05
5.68	-0.005386	-0.000297	-0.000159	-0.000138
5.69	-0.002374	-0.000103	-0.000135	3.2e-05
5.7	-0.002285	-0.000523	-0.000119	-0.000404
5.71	-0.003391	-0.000178	-0.000135	-4.3e-05
5.72	-0.002565	3.3e-05	-0.00014	0.000173
5.73	-0.002886	-0.000457	-0.000138	-0.000319
5.74	-0.003981	3e-05	-0.000148	0.000178
5.75	-0.005467	0.000163	-0.000146	0.000309
5.76	-0.004994	-0.000453	-0.000136	-0.000317
5.77	-0.005594	-0.000132	-0.000143	1.1e-05
5.78	-0.00944	2e-05	-0.000152	0.000172
5.79	-0.008946	-0.000144	-0.00014	-4e-06
5.8	-0.005114	-0.000206	-0.000128	-7.8e-05
5.81	-0.003891	-0.000245	-0.000136	-0.000109
5.82	-0.005629	5e-06	-0.000159	0.000164
5.83	-0.010852	-6e-05	-0.00017	0.00011
5.84	-0.013254	-6e-05	-0.000139	7.9e-05
5.85	-0.010838	-7.1e-05	-0.000117	4.6e-05
5.86	-0.011381	-0.000383	-0.000142	-0.000241
5.87	-0.009715	-2e-05	-0.000161	0.000141
5.88	-0.00678	4.2e-05	-0.000155	0.000197
5.89	-0.008389	-0.000379	-0.000143	-0.000236
5.9	-0.005896	5.1e-05	-0.00014	0.000191
5.91	-0.004774	-5e-05	-0.000164	0.000114
5.92	-0.006258	-0.000457	-0.000179	-0.000278
5.93	-0.00356	-0.000206	-0.000158	-4.8e-05
5.94	-0.006032	-7.5e-05	-0.000136	6.1e-05
5.95	-0.008154	1e-06	-0.000121	0.000122
5.96	-0.00316	-0.000135	-0.000131	-4e-06
5.97	-0.008952	-0.000109	-0.000148	3.9e-05
5.98	-0.019011	-0.000194	-0.000147	-4.7e-05
5.99	-0.017176	-0.000291	-0.000157	-0.000134
6	-0.017312	0.000226	-0.000157	0.000383
6.01	-0.019452	-0.000103	-0.000143	4e-05
6.02	-0.014244	-0.000475	-0.000148	-0.000327
6.03	-0.01289	6.7e-05	-0.000158	0.000225
6.04	-0.014219	1.8e-05	-0.000144	0.000162
6.05	-0.010647	-0.000209	-0.000133	-7.6e-05
6.06	-0.008223	-0.000202	-0.000157	-4.5e-05
6.07	-0.006483	-2.7e-05	-0.000169	0.000142
6.08	-0.00334	-5.9e-05	-0.000144	8.5e-05
6.09	-0.002296	-0.000306	-0.000147	-0.000159
6.1	-0.001984	-0.000353	-0.000161	-0.000192
6.11	-0.002091	-7e-05	-0.000142	7.2e-05
6.12	-0.002473	4.3e-05	-0.000152	0.000195
6.13	-0.001873	-0.000132	-0.000167	3.5e-05
6.14	-0.001201	-0.000131	-0.000148	1.7e-05
6.15	-0.00726	-0.000202	-0.000153	-4.9e-05
6.16	-0.017753	-0.000119	-0.000171	5.2e-05
6.17	-0.017916	4.8e-05	-0.000156	0.000204
6.18	-0.013209	-0.00012	-0.000148	2.8e-05
6.19	-0.010648	-0.00027	-0.000153	-0.000117
6.2	-0.008559	-6.7e-05	-0.000152	8.5e-05
6.21	-0.010407	3.1e-05	-0.000154	0.000185
6.22	-0.012089	-0.000147	-0.000147	-5.32907e-15
6.23	-0.008876	-0.000292	-0.000156	-0.000136
6.24	-0.005296	-0.000163	-0.000176	1.3e-05
6.25	-0.003934	-0.000258	-0.000163	-9.5e-05
6.26	-0.007129	-0.000183	-0.000143	-4e-05
6.27	-0.011051	-3.8e-05	-0.000153	0.000115
6.28	-0.011479	2.5e-05	-0.000157	0.000182
6.29	-0.011659	-4e-05	-0.00015	0.00011
6.3	-0.007152	-0.000231	-0.000149	-8.2e-05
6.31	-0.004208	-0.000203	-0.000163	-4e-05
6.32	-0.011312	-7e-05	-0.000176	0.000106
6.33	-0.01575	-0.000181	-0.000166	-1.5e-05
6.34	-0.010172	-0.00028	-0.000147	-0.000133
6.35	-0.006559	-2.6e-05	-0.000156	0.00013
6.36	-0.00986	0.000788	-0.000176	0.000964
6.37	-0.01116	0.001825	-0.000175	0.002
6.38	-0.012067	0.003101	-0.000156	0.003257
6.39	-0.015333	0.004268	-0.000146	0.004414
6.4	-0.011085	0.004688	-0.00016	0.004848
6.41	-0.004578	0.005648	-0.000172	0.00582
6.42	-0.00493	0.006962	-0.000167	0.007129
6.43	-0.008106	0.007943	-0.000149	0.008092
6.44	-0.009678	0.008766	-0.000146	0.008912
6.45	-0.008351	0.009793	-0.000157	0.00995
6.46	-0.004208	0.010743	-0.000157	0.0109
6.47	-0.003388	0.011244	-0.000156	0.0114
6.48	-0.00572	0.012154	-0.000143	0.012297
6.49	-0.002621	0.012953	-0.00016	0.013113
6.5	0.002037	0.013335	-0.000184	0.013519
6.51	-0.000628	0.013739	-0.00015	0.013889
6.52	-0.00149	0.014305	-0.000132	0.014437
6.53	0.003197	0.014941	-0.000143	0.015084
6.54	0.003584	0.015249	-0.000128	0.015377
6.55	0.004247	0.015942	-0.000126	0.016068
6.56	0.010223	0.016863	-0.000144	0.017007
6.57	0.01292	0.017548	-0.000144	0.017692
6.58	0.010797	0.01838	-0.000149	0.018529
6.59	0.008131	0.019436	-0.000164	0.0196
6.6	0.007142	0.020468	-0.000147	0.020615
6.61	0.008115	0.021238	-0.000131	0.021369
6.62	0.012812	0.022245	-0.000152	0.022397
6.63	0.017995	0.023332	-0.000171	0.023503
6.64	0.018041	0.024242	-0.000157	0.024399
6.65	0.018783	0.025363	-0.000142	0.025505
6.66	0.023639	0.026708	-0.000149	0.026857
6.67	0.023271	0.027698	-0.000146	0.027844
6.68	0.016481	0.028526	-0.000137	0.028663
6.69	0.015855	0.029655	-0.000164	0.029819
6.7	0.024994	0.030711	-0.000185	0.030896
6.71	0.03009	0.031798	-0.000171	0.031969
6.72	0.030199	0.032947	-0.00016	0.033107
6.73	0.030087	0.03406	-0.000161	0.034221
6.74	0.031507	0.034927	-0.00017	0.035097
6.75	0.033792	0.03598	-0.000174	0.036154
6.76	0.03409	0.037208	-0.000161	0.037369
6.77	0.031845	0.038115	-0.000157	0.038272
6.78	0.031651	0.039001	-0.000177	0.039178
6.79	0.032927	0.040126	-0.000187	0.040313
6.8	0.031414	0.0414	-0.000167	0.041567
6.81	0.032749	0.042312	-0.000149	0.042461
6.82	0.035473	0.043372	-0.000143	0.043515
6.83	0.03267	0.044531	-0.000153	0.044684
6.84	0.03247	0.045276	-0.000159	0.045435
6.85	0.036228	0.046471	-0.000152	0.046623
6.86	0.03931	0.047762	-0.000167	0.047929
6.87	0.042349	0.048666	-0.000179	0.048845
6.88	0.043902	0.049734	-0.000172	0.049906
6.89	0.044754	0.050926	-0.000155	0.051081
6.9	0.040931	0.051729	-0.000137	0.051866
6.91	0.033857	0.052705	-0.000154	0.052859
6.92	0.037385	0.053958	-0.000194	0.054152
6.93	0.043587	0.054898	-0.00018	0.055078
6.94	0.041638	0.055889	-0.000154	0.056043
6.95	0.040767	0.057009	-0.000164	0.057173
6.96	0.045319	0.057958	-0.000163	0.058121
6.97	0.049226	0.058888	-0.000154	0.059042
6.98	0.049365	0.05998	-0.000153	0.060133
6.99	0.048315	0.061076	-0.00015	0.061226
7	0.054257	0.061852	-0.000167	0.062019
7.01	0.063836	0.062932	-0.000178	0.06311
7.02	0.066615	0.063988	-0.000174	0.064162
7.03	0.063334	0.064763	-0.000167	0.06493
7.04	0.060057	0.065732	-0.000167	0.065899
7.05	0.055981	0.066862	-0.000181	0.067043
7.06	0.053914	0.067876	-0.000183	0.068059
7.07	0.060225	0.068704	-0.00016	0.068864
7.08	0.066143	0.069844	-0.000153	0.069997
7.09	0.065062	0.071008	-0.000177	0.071185
7.1	0.067217	0.071859	-0.000184	0.072043
7.11	0.073765	0.07286	-0.000156	0.073016
7.12	0.073892	0.073972	-0.000141	0.074113
7.13	0.068188	0.07493	-0.000152	0.075082
7.14	0.068874	0.076125	-0.000156	0.076281
7.15	0.077306	0.077051	-0.00016	0.077211
7.16	0.0811	0.077843	-0.000165	0.078008
7.17	0.077041	0.078969	-0.000164	0.079133
7.18	0.080041	0.079996	-0.000168	0.080164
7.19	0.083665	0.080926	-0.000177	0.081103
7.2	0.07954	0.082001	-0.000175	0.082176
7.21	0.082095	0.083136	-0.000161	0.083297
7.22	0.088735	0.08399	-0.00016	0.08415
7.23	0.086418	0.085142	-0.000149	0.085291
7.24	0.082669	0.086279	-0.000161	0.08644
7.25	0.084572	0.087123	-0.000195	0.087318
7.26	0.088604	0.08828	-0.000175	0.088455
7.27	0.09477	0.089232	-0.000148	0.08938
7.28	0.096092	0.090217	-0.000157	0.090374
7.29	0.09241	0.091413	-0.000169	0.091582
7.3	0.094766	0.092376	-0.000164	0.09254
7.31	0.098383	0.093263	-0.000164	0.093427
7.32	0.095617	0.094296	-0.000185	0.094481
7.33	0.09553	0.095427	-0.000189	0.095616
7.34	0.099352	0.096297	-0.000175	0.096472
7.35	0.098238	0.097379	-0.00018	0.097559
7.36	0.1003	0.098449	-0.00018	0.098629
7.37	0.108122	0.099307	-0.000169	0.099476
7.38	0.107636	0.100369	-0.000179	0.100548
7.39	0.104291	0.101439	-0.000186	0.101625
7.4	0.107588	0.102334	-0.000175	0.102509
7.41	0.109107	0.103161	-0.000187	0.103348
7.42	0.109762	0.104353	-0.000202	0.104555
7.43	0.113585	0.105488	-0.000182	0.10567
7.44	0.115725	0.106423	-0.000165	0.106588
7.45	0.115317	0.107525	-0.000186	0.107711
7.46	0.114461	0.108569	-0.000177	0.108746
7.47	0.116206	0.109356	-0.000143	0.109499
7.48	0.120816	0.110479	-0.000171	0.11065
7.49	0.121319	0.111588	-0.000203	0.111791
7.5	0.119004	0.112493	-0.000175	0.112668
7.51	0.122633	0.113535	-0.000164	0.113699
7.52	0.123388	0.11468	-0.000195	0.114875
7.53	0.123407	0.115693	-0.000191	0.115884
7.54	0.130751	0.116721	-0.000182	0.116903
7.55	0.13033	0.117826	-0.000205	0.118031
7.56	0.122731	0.118907	-0.000208	0.119115
7.57	0.123898	0.119943	-0.000199	0.120142
7.58	0.127675	0.121046	-0.000185	0.121231
7.59	0.127414	0.122008	-0.000179	0.122187
7.6	0.12919	0.122924	-0.000204	0.123128
7.61	0.129108	0.124057	-0.000212	0.124269
7.62	0.130815	0.125031	-0.00019	0.125221
7.63	0.139956	0.126008	-0.000192	0.1262
7.64	0.144275	0.127051	-0.000197	0.127248
7.65	0.143209	0.127949	-0.000181	0.12813
7.66	0.145321	0.129059	-0.000172	0.129231
7.67	0.150605	0.130246	-0.000184	0.13043
7.68	0.153496	0.131062	-0.000214	0.131276
7.69	0.153233	0.131892	-0.000211	0.132103
7.7	0.152439	0.133114	-0.000184	0.133298
7.71	0.154655	0.134163	-0.00019	0.134353
7.72	0.159041	0.134915	-0.000213	0.135128
7.73	0.159272	0.135915	-0.000236	0.136151
7.74	0.156404	0.136975	-0.000241	0.137216
7.75	0.153181	0.137955	-0.000215	0.13817
7.76	0.152957	0.139023	-0.000205	0.139228
7.77	0.155535	0.140211	-0.000214	0.140425
7.78	0.159386	0.141155	-0.000197	0.141352
7.79	0.163037	0.142025	-0.000191	0.142216
7.8	0.161411	0.143119	-0.000216	0.143335
7.81	0.157054	0.144126	-0.000219	0.144345
7.82	0.158515	0.145188	-0.000206	0.145394
7.83	0.163516	0.146305	-0.000202	0.146507
7.84	0.169968	0.147195	-0.000195	0.14739
7.85	0.173721	0.148112	-0.000189	0.148301
7.86	0.175539	0.149121	-0.000208	0.149329
7.87	0.18396	0.150172	-0.000225	0.150397
7.88	0.190357	0.151332	-0.000213	0.151545
7.89	0.187647	0.152278	-0.000209	0.152487
7.9	0.185568	0.153198	-0.000225	0.153423
7.91	0.188521	0.154289	-0.000217	0.154506
7.92	0.191434	0.155349	-0.0002	0.155549
7.93	0.194586	0.156268	-0.000208	0.156476
7.94	0.202189	0.157298	-0.000212	0.15751
7.95	0.205229	0.158397	-0.00021	0.158607
7.96	0.207418	0.159352	-0.000214	0.159566
7.97	0.210021	0.160288	-0.000214	0.160502
7.98	0.20215	0.161241	-0.000224	0.161465
7.99	0.199671	0.162175	-0.000222	0.162397
8	0.208596	0.163238	-0.000205	0.163443
8.01	0.213508	0.164351	-0.000219	0.16457
8.02	0.215942	0.16514	-0.000233	0.165373
8.03	0.217199	0.166142	-0.000214	0.166356
8.04	0.212503	0.167377	-0.000219	0.167596
8.05	0.211446	0.168316	-0.000243	0.168559
8.06	0.217206	0.169201	-0.000217	0.169418
8.07	0.223903	0.170363	-0.000184	0.170547
8.08	0.227877	0.171357	-0.000222	0.171579
8.09	0.228949	0.172218	-0.000247	0.172465
8.1	0.229585	0.173332	-0.000225	0.173557
8.11	0.229242	0.17444	-0.000224	0.174664
8.12	0.227913	0.175402	-0.00024	0.175642
8.13	0.229791	0.176423	-0.000237	0.17666
8.14	0.231262	0.177463	-0.000234	0.177697
8.15	0.231393	0.178413	-0.000242	0.178655
8.16	0.234561	0.179355	-0.000235	0.17959
8.17	0.234904	0.180506	-0.000234	0.18074
8.18	0.231716	0.181581	-0.00025	0.181831
8.19	0.232289	0.182614	-0.000258	0.182872
8.2	0.237185	0.18372	-0.000257	0.183977
8.21	0.245792	0.18467	-0.000242	0.184912
8.22	0.247894	0.18566	-0.000228	0.185888
8.23	0.243142	0.186865	-0.000245	0.18711
8.24	0.241808	0.187803	-0.000249	0.188052
8.25	0.244252	0.188679	-0.00022	0.188899
8.26	0.247404	0.189753	-0.000224	0.189977
8.27	0.250256	0.190716	-0.000249	0.190965
8.28	0.253038	0.191622	-0.00024	0.191862
8.29	0.255334	0.192836	-0.000226	0.193062
8.3	0.257416	0.193866	-0.000244	0.19411
8.31	0.260019	0.194705	-0.000263	0.194968
8.32	0.259676	0.195862	-0.000274	0.196136
8.33	0.25946	0.196862	-0.000273	0.197135
8.34	0.267024	0.19762	-0.000252	0.197872
8.35	0.272883	0.198723	-0.000229	0.198952
8.36	0.269529	0.199805	-0.000231	0.200036
8.37	0.267075	0.200547	-0.000248	0.200795
8.38	0.272519	0.201703	-0.000258	0.201961
8.39	0.277356	0.202865	-0.000262	0.203127
8.4	0.276943	0.203609	-0.000258	0.203867
8.41	0.276961	0.204511	-0.000252	0.204763
8.42	0.277185	0.205605	-0.000272	0.205877
8.43	0.277594	0.206506	-0.000293	0.206799
8.44	0.282329	0.20749	-0.00028	0.20777
8.45	0.284207	0.208631	-0.000278	0.208909
8.46	0.281573	0.209602	-0.000279	0.209881
8.47	0.286325	0.210557	-0.000257	0.210814
8.48	0.291513	0.211599	-0.000261	0.21186
8.49	0.290141	0.212646	-0.000274	0.21292
8.5	0.292442	0.213708	-0.000279	0.213987
8.51	0.299354	0.214756	-0.000296	0.215052
8.52	0.298113	0.215693	-0.000293	0.215986
8.53	0.291902	0.216663	-0.000272	0.216935
8.54	0.297634	0.217777	-0.000275	0.218052
8.55	0.305965	0.218829	-0.000291	0.21912
8.56	0.304091	0.219832	-0.000299	0.220131
8.57	0.303117	0.220773	-0.000288	0.221061
8.58	0.309113	0.221811	-0.000281	0.222092
8.59	0.314221	0.222987	-0.000298	0.223285
8.6	0.315232	0.224131	-0.000304	0.224435
8.61	0.313678	0.225163	-0.000291	0.225454
8.62	0.313928	0.226154	-0.000291	0.226445
8.63	0.315893	0.227275	-0.000292	0.227567
8.64	0.316071	0.228378	-0.000278	0.228656
8.65	0.318893	0.229255	-0.000288	0.229543
8.66	0.324	0.230158	-0.000312	0.23047
8.67	0.322015	0.231209	-0.000307	0.231516
8.68	0.317963	0.232121	-0.000291	0.232412
8.69	0.323648	0.233042	-0.000298	0.23334
8.7	0.330217	0.234131	-0.00029	0.234421
8.71	0.329236	0.235086	-0.000269	0.235355
8.72	0.327448	0.235993	-0.000284	0.236277
8.73	0.328382	0.237089	-0.000315	0.237404
8.74	0.330651	0.238098	-0.000324	0.238422
8.75	0.334262	0.238972	-0.000316	0.239288
8.76	0.337821	0.240094	-0.000303	0.240397
8.77	0.340056	0.241164	-0.000298	0.241462
8.78	0.342425	0.241938	-0.000307	0.242245
8.79	0.344717	0.243012	-0.000309	0.243321
8.8	0.346073	0.244224	-0.000307	0.244531
8.81	0.348251	0.245088	-0.00031	0.245398
8.82	0.350543	0.246011	-0.000315	0.246326
8.83	0.351145	0.247024	-0.000316	0.24734
8.84	0.353181	0.247865	-0.000313	0.248178
8.85	0.357018	0.248861	-0.000313	0.249174
8.86	0.358443	0.249991	-0.000321	0.250312
8.87	0.359546	0.250976	-0.00033	0.251306
8.88	0.364845	0.25202	-0.000323	0.252343
8.89	0.369462	0.253154	-0.000312	0.253466
8.9	0.370073	0.254038	-0.000305	0.254343
8.91	0.367393	0.254919	-0.000305	0.255224
8.92	0.365274	0.256066	-0.00031	0.256376
8.93	0.369059	0.257119	-0.00032	0.257439
8.94	0.371982	0.25808	-0.000325	0.258405
8.95	0.367754	0.259155	-0.000323	0.259478
8.96	0.371296	0.26015	-0.000334	0.260484
8.97	0.380009	0.261187	-0.000338	0.261525
8.98	0.37354	0.262329	-0.000314	0.262643
8.99	0.369163	0.263324	-0.000305	0.263629
9	0.384624	0.264296	-0.000322	0.264618
9.01	0.396704	0.265335	-0.000322	0.265657
9.02	0.394689	0.266255	-0.000312	0.266567
9.03	0.396126	0.2672	-0.000338	0.267538
9.04	0.398715	0.268383	-0.000368	0.268751
9.05	0.392646	0.269428	-0.000358	0.269786
9.06	0.391025	0.270245	-0.000336	0.270581
9.07	0.396892	0.271293	-0.000343	0.271636
9.08	0.397409	0.27238	-0.000355	0.272735
9.09	0.397442	0.273269	-0.000325	0.273594
9.1	0.406947	0.274278	-0.000308	0.274586
9.11	0.414409	0.275267	-0.000327	0.275594
9.12	0.410288	0.276139	-0.000332	0.276471
9.13	0.406308	0.277138	-0.000341	0.277479
9.14	0.408686	0.278125	-0.000352	0.278477
9.15	0.411125	0.278982	-0.00034	0.279322
9.16	0.411888	0.280067	-0.000333	0.2804
9.17	0.417047	0.281236	-0.000345	0.281581
9.18	0.424944	0.282142	-0.000358	0.2825
9.19	0.425774	0.283124	-0.000354	0.283478
9.2	0.423773	0.284227	-0.000346	0.284573
9.21	0.428202	0.285272	-0.000351	0.285623
9.22	0.433634	0.286316	-0.000357	0.286673
9.23	0.435611	0.287385	-0.000359	0.287744
9.24	0.437793	0.288409	-0.000354	0.288763
9.25	0.439077	0.289357	-0.000348	0.289705
9.26	0.443745	0.290319	-0.00036	0.290679
9.27	0.448554	0.291339	-0.000369	0.291708
9.28	0.448787	0.292393	-0.000358	0.292751
9.29	0.453391	0.293331	-0.000353	0.293684
9.3	0.459015	0.294305	-0.000356	0.294661
9.31	0.459319	0.295467	-0.000356	0.295823
9.32	0.459778	0.296397	-0.000351	0.296748
9.33	0.458341	0.297193	-0.000354	0.297547
9.34	0.458874	0.298267	-0.000361	0.298628
9.35	0.465481	0.299401	-0.000371	0.299772
9.36	0.466762	0.30045	-0.000398	0.300848
9.37	0.463249	0.301434	-0.000394	0.301828
9.38	0.464578	0.302489	-0.000364	0.302853
9.39	0.467181	0.303541	-0.000359	0.3039
9.4	0.466287	0.304383	-0.000363	0.304746
9.41	0.472314	0.305461	-0.000364	0.305825
9.42	0.485846	0.306651	-0.00037	0.307021
9.43	0.486253	0.307454	-0.000378	0.307832
9.44	0.481284	0.308342	-0.00037	0.308712
9.45	0.487369	0.309565	-0.000361	0.309926
9.46	0.489468	0.310545	-0.00038	0.310925
9.47	0.480682	0.311468	-0.000388	0.311856
9.48	0.477853	0.3127	-0.000379	0.313079
9.49	0.486975	0.31385	-0.00039	0.31424
9.5	0.494637	0.314765	-0.000387	0.315152
9.51	0.498089	0.315775	-0.000377	0.316152
9.52	0.505372	0.316747	-0.000391	0.317138
9.53	0.510717	0.317637	-0.000391	0.318028
9.54	0.506533	0.318717	-0.000373	0.31909
9.55	0.504077	0.319768	-0.000374	0.320142
9.56	0.508174	0.320659	-0.000391	0.32105
9.57	0.510279	0.321686	-0.000398	0.322084
9.58	0.513447	0.322815	-0.000402	0.323217
9.59	0.517018	0.32367	-0.000402	0.324072
9.6	0.514072	0.324568	-0.000395	0.324963
9.61	0.517191	0.32563	-0.000395	0.326025
9.62	0.524216	0.326516	-0.000404	0.32692
9.63	0.52689	0.327514	-0.0004	0.327914
9.64	0.533927	0.328732	-0.000382	0.329114
9.65	0.541651	0.32974	-0.000384	0.330124
9.66	0.541562	0.330624	-0.000399	0.331023
9.67	0.54204	0.331665	-0.000385	0.33205
9.68	0.545604	0.33268	-0.000372	0.333052
9.69	0.544654	0.333672	-0.000385	0.334057
9.7	0.54532	0.334751	-0.000394	0.335145
9.71	0.553806	0.335667	-0.000394	0.336061
9.72	0.557218	0.3366	-0.000399	0.336999
9.73	0.553371	0.337765	-0.0004	0.338165
9.74	0.556675	0.33868	-0.000414	0.339094
9.75	0.563532	0.339493	-0.000431	0.339924
9.76	0.562722	0.340595	-0.000415	0.34101
9.77	0.559407	0.341589	-0.000415	0.342004
9.78	0.560345	0.34248	-0.000428	0.342908
9.79	0.561016	0.343531	-0.000424	0.343955
9.8	0.564084	0.344612	-0.000423	0.345035
9.81	0.571775	0.345642	-0.000419	0.346061
9.82	0.57245	0.346662	-0.000408	0.34707
9.83	0.566034	0.347567	-0.000413	0.34798
9.84	0.566712	0.348437	-0.000433	0.34887
9.85	0.574197	0.349492	-0.000436	0.349928
9.86	0.57937	0.350462	-0.000429	0.350891
9.87	0.58235	0.351331	-0.000432	0.351763
9.88	0.588655	0.35244	-0.000421	0.352861
9.89	0.592491	0.353654	-0.000425	0.354079
9.9	0.595384	0.354652	-0.000439	0.355091
9.91	0.603034	0.355491	-0.00043	0.355921
9.92	0.606777	0.356529	-0.000442	0.356971
9.93	0.604645	0.357671	-0.000472	0.358143
9.94	0.606582	0.358691	-0.000463	0.359154
9.95	0.614476	0.359731	-0.000427	0.360158
9.96	0.61668	0.3607	-0.000418	0.361118
9.97	0.612243	0.361598	-0.000441	0.362039
9.98	0.615683	0.362682	-0.00045	0.363132
9.99	0.623439	0.363819	-0.000444	0.364263
10	0.624275	0.364815	-0.000444	0.365259
10.01	0.62526	0.365842	-0.000452	0.366294
10.02	0.628441	0.366936	-0.000457	0.367393
10.03	0.632507	0.367889	-0.000445	0.368334
10.04	0.640233	0.368891	-0.000429	0.36932
10.05	0.642486	0.369937	-0.000435	0.370372
10.06	0.641027	0.37099	-0.000455	0.371445
10.07	0.64658	0.372118	-0.000463	0.372581
10.08	0.652047	0.37305	-0.000469	0.373519
10.09	0.648948	0.374001	-0.000473	0.374474
10.1	0.648131	0.375026	-0.000479	0.375505
10.11	0.654864	0.375943	-0.000474	0.376417
10.12	0.658235	0.37692	-0.000455	0.377375
10.13	0.659254	0.377889	-0.000454	0.378343
10.14	0.665668	0.378854	-0.000459	0.379313
10.15	0.669874	0.379836	-0.000459	0.380295
10.16	0.667091	0.380815	-0.000461	0.381276
10.17	0.666722	0.38189	-0.00046	0.38235
10.18	0.670266	0.382982	-0.000468	0.38345
10.19	0.671492	0.383942	-0.000471	0.384413
10.2	0.673439	0.384821	-0.000456	0.385277
10.21	0.676021	0.385899	-0.000458	0.386357
10.22	0.674626	0.386955	-0.000477	0.387432
10.23	0.677172	0.387782	-0.000474	0.388256
10.24	0.684641	0.388716	-0.00047	0.389186
10.25	0.686438	0.38982	-0.00048	0.3903
10.26	0.689238	0.390878	-0.000489	0.391367
10.27	0.697957	0.391812	-0.000485	0.392297
10.28	0.701748	0.392775	-0.000471	0.393246
10.29	0.699741	0.393873	-0.00047	0.394343
10.3	0.702746	0.394917	-0.000483	0.3954
10.31	0.706486	0.395838	-0.00049	0.396328
10.32	0.704794	0.396892	-0.000466	0.397358
10.33	0.70508	0.397899	-0.000459	0.398358
10.34	0.710692	0.39882	-0.000495	0.399315
10.35	0.716754	0.399952	-0.000495	0.400447
10.36	0.722747	0.401015	-0.000462	0.401477
10.37	0.727832	0.40189	-0.000478	0.402368
10.38	0.726647	0.402917	-0.000498	0.403415
10.39	0.727126	0.403945	-0.000489	0.404434
10.4	0.731263	0.404909	-0.000489	0.405398
10.41	0.732723	0.405977	-0.000489	0.406466
10.42	0.73341	0.40705	-0.000482	0.407532
10.43	0.737845	0.407998	-0.000499	0.408497
10.44	0.747226	0.408932	-0.000518	0.40945
10.45	0.752969	0.410015	-0.00051	0.410525
10.46	0.750709	0.411075	-0.000491	0.411566
10.47	0.750196	0.41209	-0.000494	0.412584
10.48	0.753363	0.413137	-0.000509	0.413646
10.49	0.753987	0.414064	-0.000516	0.41458
10.5	0.754498	0.414965	-0.000516	0.415481
10.51	0.757274	0.416012	-0.000498	0.41651
10.52	0.759137	0.417045	-0.000486	0.417531
10.53	0.75914	0.417953	-0.000496	0.418449
10.54	0.761068	0.418879	-0.000504	0.419383
10.55	0.76599	0.419863	-0.000514	0.420377
10.56	0.773316	0.420792	-0.000526	0.421318
10.57	0.780761	0.421811	-0.000514	0.422325
10.58	0.783473	0.422809	-0.000501	0.42331
10.59	0.785391	0.423677	-0.0005	0.424177
10.6	0.787472	0.424671	-0.000513	0.425184
10.61	0.785387	0.42577	-0.000518	0.426288
10.62	0.782618	0.426792	-0.000512	0.427304
10.63	0.78763	0.427883	-0.000516	0.428399
10.64	0.79713	0.429017	-0.000521	0.429538
10.65	0.798637	0.429917	-0.000532	0.430449
10.66	0.796343	0.430912	-0.000541	0.431453
10.67	0.802092	0.432129	-0.000528	0.432657
10.68	0.809449	0.433088	-0.000522	0.43361
10.69	0.812578	0.43403	-0.000518	0.434548
10.7	0.81529	0.435168	-0.000511	0.435679
10.71	0.816605	0.436108	-0.000532	0.43664
10.72	0.819962	0.437037	-0.000539	0.437576
10.73	0.827789	0.438279	-0.000517	0.438796
10.74	0.83491	0.439297	-0.000517	0.439814
10.75	0.843151	0.440183	-0.000514	0.440697
10.76	0.849784	0.441408	-0.000515	0.441923
10.77	0.850118	0.442464	-0.000528	0.442992
10.78	0.850119	0.443333	-0.000526	0.443859
10.79	0.851159	0.444445	-0.000536	0.444981
10.8	0.854771	0.445384	-0.00055	0.445934
10.81	0.861599	0.446138	-0.000537	0.446675
10.82	0.863159	0.447212	-0.000532	0.447744
10.83	0.860397	0.448243	-0.000548	0.448791
10.84	0.86338	0.449005	-0.00054	0.449545
10.85	0.870447	0.450183	-0.000526	0.450709
10.86	0.871062	0.451456	-0.000538	0.451994
10.87	0.874225	0.452174	-0.000555	0.452729
10.88	0.882794	0.453059	-0.000557	0.453616
10.89	0.886916	0.454307	-0.000566	0.454873
10.9	0.888665	0.455274	-0.000553	0.455827
10.91	0.883805	0.456226	-0.000521	0.456747
10.92	0.881875	0.457364	-0.000543	0.457907
10.93	0.896445	0.458249	-0.000575	0.458824
10.94	0.907751	0.459117	-0.000569	0.459686
10.95	0.907445	0.460224	-0.000568	0.460792
10.96	0.910305	0.461231	-0.000568	0.461799
10.97	0.91631	0.462066	-0.000562	0.462628
10.98	0.920037	0.462954	-0.000551	0.463505
10.99	0.92303	0.463909	-0.000545	0.464454
11	0.924266	0.464853	-0.000569	0.465422
11.01	0.926549	0.465919	-0.000577	0.466496
11.02	0.930903	0.467012	-0.00056	0.467572
11.03	0.933782	0.468012	-0.00056	0.468572
11.04	0.934082	0.469021	-0.000566	0.469587
11.05	0.934513	0.469951	-0.000562	0.470513
11.06	0.936955	0.47087	-0.000562	0.471432
11.07	0.940409	0.471919	-0.000567	0.472486
11.08	0.94494	0.472906	-0.000572	0.473478
11.09	0.947978	0.47385	-0.000579	0.474429
11.1	0.950592	0.474914	-0.000568	0.475482
11.11	0.954918	0.475894	-0.000568	0.476462
11.12	0.957997	0.47688	-0.000596	0.477476
11.13	0.962597	0.478047	-0.0006	0.478647
11.14	0.9677	0.479156	-0.000574	0.47973
11.15	0.964802	0.479987	-0.000563	0.48055
11.16	0.962207	0.480977	-0.000574	0.481551
11.17	0.970177	0.482255	-0.000599	0.482854
11.18	0.97805	0.483265	-0.000606	0.483871
11.19	0.97443	0.484094	-0.000586	0.48468
11.2	0.969169	0.485115	-0.000574	0.485689
11.21	0.972745	0.486196	-0.000591	0.486787
11.22	0.977648	0.487293	-0.000599	0.487892
11.23	0.981597	0.488267	-0.000603	0.48887
11.24	0.989228	0.489136	-0.000614	0.48975
11.25	0.996484	0.490184	-0.000603	0.490787
11.26	1.0024	0.491189	-0.000604	0.491793
11.27	1.00603	0.492054	-0.000625	0.492679
11.28	1.00259	0.493121	-0.000611	0.493732
11.29	0.994995	0.494247	-0.000592	0.494839
11.3	0.996598	0.495124	-0.000603	0.495727
11.31	1.00659	0.495996	-0.000621	0.496617
11.32	1.01275	0.497037	-0.000612	0.497649
11.33	1.01499	0.498136	-0.0006	0.498736
11.34	1.01632	0.499197	-0.000615	0.499812
11.35	1.01773	0.500219	-0.000619	0.500838
11.36	1.01905	0.501204	-0.000615	0.501819
11.37	1.0213	0.502114	-0.000614	0.502728
11.38	1.02825	0.503161	-0.000612	0.503773
11.39	1.03448	0.504296	-0.000629	0.504925
11.4	1.03883	0.505203	-0.000652	0.505855
11.41	1.04417	0.506135	-0.000638	0.506773
11.42	1.0475	0.507242	-0.000625	0.507867
11.43	1.04819	0.50829	-0.000657	0.508947
11.44	1.05035	0.509246	-0.000657	0.509903
11.45	1.05161	0.510204	-0.000629	0.510833
11.46	1.05028	0.511186	-0.000637	0.511823
11.47	1.0552	0.51222	-0.000652	0.512872
11.48	1.06164	0.513279	-0.000636	0.513915
11.49	1.06225	0.514267	-0.000615	0.514882
11.5	1.06624	0.515331	-0.000634	0.515965
11.51	1.07523	0.516427	-0.000671	0.517098
11.52	1.08197	0.517483	-0.000654	0.518137
11.53	1.08228	0.51849	-0.000625	0.519115
11.54	1.07922	0.51942	-0.000651	0.520071
11.55	1.08253	0.520453	-0.000676	0.521129
11.56	1.09114	0.521592	-0.000666	0.522258
11.57	1.09625	0.522526	-0.000663	0.523189
11.58	1.09394	0.523531	-0.000663	0.524194
11.59	1.09312	0.524638	-0.000655	0.525293
11.6	1.09917	0.525466	-0.000662	0.526128
11.61	1.10617	0.526358	-0.000671	0.527029
11.62	1.11254	0.527513	-0.000663	0.528176
11.63	1.11733	0.528484	-0.000664	0.529148
11.64	1.11967	0.529365	-0.00068	0.530045
11.65	1.12363	0.530399	-0.000681	0.53108
11.66	1.12541	0.531289	-0.000674	0.531963
11.67	1.12403	0.532173	-0.000675	0.532848
11.68	1.12555	0.533282	-0.000673	0.533955
11.69	1.1298	0.534261	-0.000683	0.534944
11.7	1.13244	0.535089	-0.000692	0.535781
11.71	1.1367	0.53613	-0.000695	0.536825
11.72	1.1449	0.537215	-0.000705	0.53792
11.73	1.15063	0.538135	-0.000702	0.538837
11.74	1.15151	0.539199	-0.000686	0.539885
11.75	1.15418	0.540297	-0.000686	0.540983
11.76	1.15743	0.541143	-0.000715	0.541858
11.77	1.15854	0.542159	-0.000725	0.542884
11.78	1.16308	0.543312	-0.000709	0.544021
11.79	1.17273	0.544194	-0.000704	0.544898
11.8	1.18332	0.545198	-0.000707	0.545905
11.81	1.1868	0.546384	-0.000718	0.547102
11.82	1.1834	0.54721	-0.000723	0.547933
11.83	1.18231	0.548087	-0.000715	0.548802
11.84	1.18469	0.549435	-0.000716	0.550151
11.85	1.19014	0.550519	-0.000726	0.551245
11.86	1.19585	0.55129	-0.000722	0.552012
11.87	1.19664	0.552387	-0.000715	0.553102
11.88	1.19634	0.553387	-0.000725	0.554112
11.89	1.19923	0.554176	-0.000733	0.554909
11.9	1.20522	0.555308	-0.000736	0.556044
11.91	1.21018	0.556455	-0.000744	0.557199
11.92	1.21318	0.557358	-0.000745	0.558103
11.93	1.21793	0.55839	-0.00074	0.55913
11.94	1.22196	0.559389	-0.000736	0.560125
11.95	1.22266	0.560265	-0.00074	0.561005
11.96	1.22709	0.561356	-0.000758	0.562114
11.97	1.23517	0.562461	-0.000763	0.563224
11.98	1.23629	0.563354	-0.000758	0.564112
11.99	1.23625	0.564438	-0.000758	0.565196
12	1.24222	0.565645	-0.00076	0.566405
12.01	1.24379	0.566582	-0.000765	0.567347
12.02	1.24231	0.567458	-0.000772	0.56823
12.03	1.24893	0.568455	-0.000781	0.569236
12.04	1.25691	0.569445	-0.000786	0.570231
12.05	1.25942	0.570404	-0.000783	0.571187
12.06	1.26137	0.571396	-0.000784	0.57218
12.07	1.2621	0.572414	-0.000797	0.573211
12.08	1.26048	0.573329	-0.0008	0.574129
12.09	1.26404	0.574256	-0.000797	0.575053
12.1	1.27157	0.575362	-0.0008	0.576162
12.11	1.27431	0.576436	-0.0008	0.577236
12.12	1.27469	0.577363	-0.000797	0.57816
12.13	1.27538	0.578303	-0.000806	0.579109
12.14	1.27568	0.579391	-0.000815	0.580206
12.15	1.2796	0.580546	-0.000809	0.581355
12.16	1.28785	0.581535	-0.000806	0.582341
12.17	1.29383	0.582447	-0.000806	0.583253
12.18	1.29438	0.583416	-0.000808	0.584224
12.19	1.29617	0.58441	-0.000826	0.585236
12.2	1.30035	0.5854	-0.000836	0.586236
12.21	1.30198	0.586353	-0.000824	0.587177
12.22	1.30678	0.587285	-0.000823	0.588108
12.23	1.31156	0.588275	-0.000826	0.589101
12.24	1.31176	0.589334	-0.000836	0.59017
12.25	1.3184	0.590387	-0.000855	0.591242
12.26	1.33055	0.59144	-0.000859	0.592299
12.27	1.3338	0.592371	-0.000859	0.59323
12.28	1.33016	0.593289	-0.000861	0.59415
12.29	1.33008	0.594369	-0.000866	0.595235
12.3	1.3376	0.595314	-0.000864	0.596178
12.31	1.34926	0.596162	-0.00086	0.597022
12.32	1.35416	0.597251	-0.000876	0.598127
12.33	1.35139	0.598361	-0.000889	0.59925
12.34	1.35294	0.599284	-0.000869	0.600153
12.35	1.3619	0.600339	-0.000859	0.601198
12.36	1.36836	0.601404	-0.000886	0.60229
12.37	1.37116	0.602306	-0.000905	0.603211
12.38	1.37408	0.603342	-0.000891	0.604233
12.39	1.37252	0.604393	-0.000889	0.605282
12.4	1.37716	0.605274	-0.000906	0.60618
12.41	1.39333	0.606246	-0.000922	0.607168
12.42	1.39887	0.607338	-0.000929	0.608267
12.43	1.39368	0.608282	-0.000929	0.609211
12.44	1.39532	0.609251	-0.000937	0.610188
12.45	1.4004	0.610469	-0.000949	0.611418
12.46	1.39974	0.611493	-0.000948	0.612441
12.47	1.39883	0.612347	-0.00095	0.613297
12.48	1.40847	0.613495	-0.000958	0.614453
12.49	1.42015	0.614577	-0.00095	0.615527
12.5	1.42124	0.615429	-0.000936	0.616365
12.51	1.42202	0.616454	-0.000952	0.617406
12.52	1.42943	0.617521	-0.000979	0.6185
12.53	1.43193	0.618474	-0.000986	0.61946
12.54	1.42793	0.619434	-0.000995	0.620429
12.55	1.42436	0.62038	-0.001005	0.621385
12.56	1.42533	0.62139	-0.000992	0.622382
12.57	1.43625	0.622526	-0.00097	0.623496
12.58	1.44815	0.623615	-0.000976	0.624591
12.59	1.44813	0.624544	-0.000994	0.625538
12.6	1.44731	0.625595	-0.001	0.626595
12.61	1.45279	0.626713	-0.001006	0.627719
12.62	1.45424	0.627616	-0.001015	0.628631
12.63	1.45317	0.62866	-0.00102	0.62968
12.64	1.45851	0.629804	-0.001019	0.630823
12.65	1.47146	0.630639	-0.001016	0.631655
12.66	1.48002	0.631527	-0.001034	0.632561
12.67	1.4773	0.632665	-0.001058	0.633723
12.68	1.47523	0.633614	-0.001057	0.634671
12.69	1.47839	0.634543	-0.001058	0.635601
12.7	1.48655	0.635599	-0.001078	0.636677
12.71	1.49657	0.636483	-0.001092	0.637575
12.72	1.49698	0.637405	-0.001088	0.638493
12.73	1.49427	0.638478	-0.001087	0.639565
12.74	1.50151	0.639377	-0.001095	0.640472
12.75	1.50744	0.640317	-0.001087	0.641404
12.76	1.50571	0.641463	-0.001092	0.642555
12.77	1.51199	0.642459	-0.001109	0.643568
12.78	1.52236	0.643353	-0.001106	0.644459
12.79	1.52648	0.644425	-0.00111	0.645535
12.8	1.53229	0.645542	-0.001149	0.646691
12.81	1.54007	0.646565	-0.001174	0.647739
12.82	1.53877	0.647605	-0.001156	0.648761
12.83	1.53303	0.648628	-0.001144	0.649772
12.84	1.53635	0.649574	-0.001166	0.65074
12.85	1.54323	0.650647	-0.001182	0.651829
12.86	1.54488	0.651604	-0.001179	0.652783
12.87	1.548	0.652455	-0.0012	0.653655
12.88	1.55734	0.653526	-0.00121	0.654736
12.89	1.56723	0.654615	-0.001197	0.655812
12.9	1.56891	0.655571	-0.001204	0.656775
12.91	1.56679	0.65659	-0.00121	0.6578
12.92	1.57031	0.657553	-0.001216	0.658769
12.93	1.57627	0.658403	-0.001231	0.659634
12.94	1.57448	0.659455	-0.00124	0.660695
12.95	1.57298	0.660618	-0.001248	0.661866
12.96	1.58149	0.661498	-0.001252	0.66275
12.97	1.58688	0.66239	-0.001251	0.663641
12.98	1.58935	0.663507	-0.00128	0.664787
12.99	1.5933	0.664444	-0.001293	0.665737
13	1.59371	0.665346	-0.001279	0.666625
13.01	1.6001	0.66646	-0.0013	0.66776
13.02	1.60796	0.667447	-0.001327	0.668774
13.03	1.60481	0.668396	-0.001327	0.669723
13.04	1.60392	0.66942	-0.001348	0.670768
13.05	1.61544	0.670425	-0.001379	0.671804
13.06	1.62481	0.671438	-0.001383	0.672821
13.07	1.62341	0.672439	-0.001365	0.673804
13.08	1.62052	0.673413	-0.001367	0.67478
13.09	1.62605	0.674332	-0.001401	0.675733
13.1	1.63541	0.675338	-0.001416	0.676754
13.11	1.63828	0.676424	-0.001421	0.677845
13.12	1.63723	0.677388	-0.001451	0.678839
13.13	1.63982	0.678308	-0.001461	0.679769
13.14	1.64826	0.679323	-0.001457	0.68078
13.15	1.65536	0.680379	-0.001474	0.681853
13.16	1.65803	0.681346	-0.001505	0.682851
13.17	1.66196	0.682348	-0.001526	0.683874
13.18	1.66913	0.683387	-0.001513	0.6849
13.19	1.67288	0.684331	-0.001509	0.68584
13.2	1.67175	0.685404	-0.001545	0.686949
13.21	1.67723	0.686498	-0.001562	0.68806
13.22	1.68353	0.687424	-0.001581	0.689005
13.23	1.68073	0.688389	-0.001615	0.690004
13.24	1.68685	0.68945	-0.001624	0.691074
13.25	1.69953	0.690496	-0.001625	0.692121
13.26	1.70098	0.691551	-0.001634	0.693185
13.27	1.7013	0.692706	-0.00168	0.694386
13.28	1.70833	0.693779	-0.001722	0.695501
13.29	1.71308	0.694635	-0.001712	0.696347
13.3	1.71592	0.695676	-0.00171	0.697386
13.31	1.72083	0.696846	-0.001751	0.698597
13.32	1.7263	0.697719	-0.001781	0.6995
13.33	1.72634	0.698552	-0.00179	0.700342
13.34	1.72921	0.699604	-0.0018	0.701404
13.35	1.73886	0.70064	-0.00182	0.70246
13.36	1.74834	0.701621	-0.001851	0.703472
13.37	1.75707	0.702791	-0.001866	0.704657
13.38	1.75943	0.703845	-0.001881	0.705726
13.39	1.75996	0.704641	-0.001888	0.706529
13.4	1.76848	0.705588	-0.001889	0.707477
13.41	1.77437	0.70663	-0.001936	0.708566
13.42	1.77116	0.707573	-0.001972	0.709545
13.43	1.77052	0.708594	-0.001984	0.710578
13.44	1.78045	0.709631	-0.002022	0.711653
13.45	1.79419	0.710516	-0.002047	0.712563
13.46	1.79559	0.711528	-0.002052	0.71358
13.47	1.79143	0.71267	-0.002075	0.714745
13.48	1.79453	0.713588	-0.002113	0.715701
13.49	1.79614	0.714517	-0.002136	0.716653
13.5	1.79795	0.715605	-0.002147	0.717752
13.51	1.80711	0.716555	-0.002173	0.718728
13.52	1.81375	0.717526	-0.002207	0.719733
13.53	1.81661	0.718568	-0.002225	0.720793
13.54	1.82663	0.719474	-0.002231	0.721705
13.55	1.83412	0.720283	-0.00226	0.722543
13.56	1.83367	0.721262	-0.002293	0.723555
13.57	1.83441	0.722404	-0.002313	0.724717
13.58	1.84114	0.723429	-0.002352	0.725781
13.59	1.85135	0.724392	-0.002391	0.726783
13.6	1.85543	0.72552	-0.002412	0.727932
13.61	1.85563	0.726568	-0.002426	0.728994
13.62	1.86082	0.727343	-0.002457	0.7298
13.63	1.86626	0.728359	-0.002499	0.730858
13.64	1.86921	0.729674	-0.002529	0.732203
13.65	1.88016	0.730624	-0.002563	0.733187
13.66	1.89025	0.731489	-0.002589	0.734078
13.67	1.88533	0.732648	-0.002612	0.73526
13.68	1.88138	0.733669	-0.002653	0.736322
13.69	1.88935	0.734594	-0.002705	0.737299
13.7	1.89657	0.735631	-0.002754	0.738385
13.71	1.89834	0.736618	-0.002788	0.739406
13.72	1.90113	0.737662	-0.002818	0.74048
13.73	1.90593	0.738725	-0.002863	0.741588
13.74	1.91011	0.739568	-0.00291	0.742478
13.75	1.91482	0.740478	-0.002954	0.743432
13.76	1.92012	0.741597	-0.003007	0.744604
13.77	1.92388	0.742558	-0.003063	0.745621
13.78	1.92852	0.743428	-0.003119	0.746547
13.79	1.93138	0.744511	-0.003182	0.747693
13.8	1.92896	0.745491	-0.00325	0.748741
13.81	1.93531	0.74637	-0.003312	0.749682
13.82	1.94702	0.747409	-0.003351	0.75076
13.83	1.9501	0.748424	-0.003389	0.751813
13.84	1.95133	0.749471	-0.003468	0.752939
13.85	1.95325	0.750609	-0.003544	0.754153
13.86	1.95433	0.75152	-0.003581	0.755101
13.87	1.9612	0.752406	-0.003628	0.756034
13.88	1.97294	0.753572	-0.003712	0.757284
13.89	1.97743	0.754633	-0.003779	0.758412
13.9	1.9726	0.755432	-0.003837	0.759269
13.91	1.97273	0.756415	-0.003929	0.760344
13.92	1.97966	0.75751	-0.004023	0.761533
13.93	1.98364	0.758408	-0.004108	0.762516
13.94	1.98761	0.759388	-0.00422	0.763608
13.95	1.99006	0.760559	-0.004334	0.764893
13.96	1.99077	0.761545	-0.004443	0.765988
13.97	1.99878	0.762405	-0.00457	0.766975
13.98	2.00484	0.763574	-0.004714	0.768288
13.99	2.00518	0.764752	-0.004856	0.769608
14	2.01063	0.765623	-0.004994	0.770617
14.01	2.01735	0.766573	-0.005163	0.771736
14.02	2.01771	0.76762	-0.00535	0.77297
14.03	2.01963	0.768647	-0.005522	0.774169
14.04	2.03243	0.769745	-0.005712	0.775457
14.05	2.04257	0.770661	-0.005948	0.776609
14.06	2.03944	0.771501	-0.006216	0.777717
14.07	2.03813	0.772619	-0.006479	0.779098
14.08	2.04722	0.77372	-0.006737	0.780457
14.09	2.05647	0.774677	-0.00704	0.781717
14.1	2.06089	0.775714	-0.007373	0.783087
14.11	2.06221	0.77672	-0.007723	0.784443
14.12	2.06718	0.777636	-0.008085	0.785721
14.13	2.0711	0.778671	-0.008428	0.787099
14.14	2.07105	0.779755	-0.008796	0.788551
14.15	2.07748	0.780709	-0.009235	0.789944
14.16	2.08754	0.781657	-0.009715	0.791372
14.17	2.09523	0.782604	-0.010206	0.79281
14.18	2.10205	0.783515	-0.010695	0.79421
14.19	2.10633	0.784541	-0.011218	0.795759
14.2	2.10576	0.78558	-0.011805	0.797385
14.21	2.10071	0.786449	-0.012415	0.798864
14.22	2.10439	0.787414	-0.013059	0.800473
14.23	2.11789	0.788525	-0.013732	0.802257
14.24	2.1224	0.78944	-0.014428	0.803868
14.25	2.12378	0.790388	-0.015154	0.805542
14.26	2.13191	0.79159	-0.015857	0.807447
14.27	2.13566	0.792514	-0.016468	0.808982
14.28	2.13948	0.793368	-0.016992	0.81036
14.29	2.14871	0.794529	-0.017489	0.812018
14.3	2.15452	0.795505	-0.017987	0.813492
14.31	2.15536	0.796359	-0.018502	0.814861
14.32	2.15514	0.797497	-0.019076	0.816573
14.33	2.15855	0.798572	-0.019667	0.818239
14.34	2.16419	0.799447	-0.020236	0.819683
14.35	2.17079	0.800563	-0.020844	0.821407
14.36	2.17571	0.801792	-0.021439	0.823231
14.37	2.17683	0.802771	-0.021946	0.824717
14.38	2.18235	0.803775	-0.022406	0.826181
14.39	2.19278	0.804902	-0.022829	0.827731
14.4	2.19455	0.805819	-0.023172	0.828991
14.41	2.18897	0.806725	-0.023465	0.83019
14.42	2.18758	0.807839	-0.023795	0.831634
14.43	2.19342	0.808792	-0.024166	0.832958
14.44	2.19963	0.80974	-0.024492	0.834232
14.45	2.20133	0.810816	-0.024762	0.835578
14.46	2.20308	0.811689	-0.025043	0.836732
14.47	2.21116	0.812626	-0.025346	0.837972
14.48	2.21997	0.813694	-0.025605	0.839299
14.49	2.22606	0.81454	-0.025841	0.840381
14.5	2.22866	0.815529	-0.026092	0.841621
14.51	2.22588	0.816753	-0.026324	0.843077
14.52	2.23101	0.817647	-0.026585	0.844232
14.53	2.24137	0.818491	-0.026906	0.845397
14.54	2.24366	0.819693	-0.027212	0.846905
14.55	2.24412	0.820719	-0.027508	0.848227
14.56	2.2477	0.821581	-0.027852	0.849433
14.57	2.25275	0.822633	-0.028215	0.850848
14.58	2.25747	0.823645	-0.028581	0.852226
14.59	2.2607	0.82459	-0.028993	0.853583
14.6	2.26489	0.825635	-0.029439	0.855074
14.61	2.27132	0.826542	-0.029919	0.856461
14.62	2.28024	0.827316	-0.03046	0.857776
14.63	2.28614	0.82839	-0.031063	0.859453
14.64	2.28725	0.829588	-0.031712	0.8613
14.65	2.29021	0.830453	-0.032349	0.862802
14.66	2.2936	0.831422	-0.032915	0.864337
14.67	2.30002	0.832675	-0.033507	0.866182
14.68	2.3108	0.833643	-0.034233	0.867876
14.69	2.31523	0.834513	-0.03505	0.869563
14.7	2.31727	0.835663	-0.035964	0.871627
14.71	2.32187	0.83666	-0.037025	0.873685
14.72	2.3233	0.83752	-0.03815	0.87567
14.73	2.32537	0.838643	-0.039285	0.877928
14.74	2.33194	0.83976	-0.040431	0.880191
14.75	2.34055	0.840707	-0.041535	0.882242
14.76	2.34975	0.841757	-0.042545	0.884302
14.77	2.3548	0.842777	-0.043392	0.886169
14.78	2.35509	0.84363	-0.044119	0.887749
14.79	2.35839	0.844616	-0.044827	0.889443
14.8	2.36168	0.845709	-0.045482	0.891191
14.81	2.36055	0.846666	-0.046035	0.892701
14.82	2.36108	0.847702	-0.046531	0.894233
14.83	2.36638	0.848762	-0.046941	0.895703
14.84	2.37578	0.849675	-0.047239	0.896914
14.85	2.38375	0.850655	-0.047549	0.898204
14.86	2.38695	0.851652	-0.047885	0.899537
14.87	2.38933	0.852522	-0.048157	0.900679
14.88	2.39298	0.853495	-0.04839	0.901885
14.89	2.39969	0.854526	-0.048654	0.90318
14.9	2.4096	0.85542	-0.048929	0.904349
14.91	2.415	0.856437	-0.049182	0.905619
14.92	2.41518	0.857536	-0.049461	0.906997
14.93	2.41968	0.858447	-0.049834	0.908281
14.94	2.42664	0.859414	-0.050253	0.909667
14.95	2.43233	0.860439	-0.050668	0.911107
14.96	2.44043	0.86144	-0.051154	0.912594
14.97	2.44553	0.862477	-0.051779	0.914256
14.98	2.45054	0.863468	-0.052487	0.915955
14.99	2.4584	0.864509	-0.053216	0.917725
15	2.46031	0.865511	-0.05393	0.919441
15.01	2.46152	0.86643	-0.054589	0.921019
15.02	2.4672	0.86742	-0.055198	0.922618
15.03	2.4722	0.868425	-0.055804	0.924229
15.04	2.47685	0.869435	-0.056418	0.925853
15.05	2.48394	0.870478	-0.057074	0.927552
15.06	2.48707	0.871493	-0.057841	0.929334
15.07	2.49078	0.872356	-0.058662	0.931018
15.08	2.49917	0.873389	-0.059436	0.932825
15.09	2.49746	0.87466	-0.060175	0.934835
15.1	2.49366	0.875689	-0.06093	0.936619
15.11	2.50189	0.876643	-0.06172	0.938363
15.12	2.50942	0.877718	-0.062565	0.940283
15.13	2.50863	0.878723	-0.063476	0.942199
15.14	2.51375	0.879726	-0.06439	0.944116
15.15	2.52311	0.880711	-0.065134	0.945845
15.16	2.52207	0.881646	-0.0657	0.947346
15.17	2.51997	0.88267	-0.066263	0.948933
15.18	2.52774	0.883727	-0.066761	0.950488
15.19	2.53758	0.884687	-0.067109	0.951796
15.2	2.54006	0.885827	-0.067439	0.953266
15.21	2.53765	0.886912	-0.067747	0.954659
15.22	2.54492	0.88779	-0.067957	0.955747
15.23	2.55983	0.888841	-0.068141	0.956982
15.24	2.56353	0.889838	-0.068358	0.958196
15.25	2.56226	0.890692	-0.06856	0.959252
15.26	2.56798	0.891688	-0.068766	0.960454
15.27	2.57154	0.892748	-0.069013	0.961761
15.28	2.57292	0.893731	-0.06926	0.962991
15.29	2.57919	0.894629	-0.069514	0.964143
15.3	2.58792	0.895641	-0.069835	0.965476
15.31	2.594	0.896585	-0.070204	0.966789
15.32	2.59687	0.897543	-0.07057	0.968113
15.33	2.59922	0.898636	-0.070974	0.96961
15.34	2.60126	0.899525	-0.071439	0.970964
15.35	2.60518	0.900513	-0.071933	0.972446
15.36	2.61083	0.901597	-0.072475	0.974072
15.37	2.61677	0.902526	-0.07313	0.975656
15.38	2.62245	0.903509	-0.073891	0.9774
15.39	2.62423	0.904529	-0.074679	0.979208
15.4	2.62455	0.905562	-0.075482	0.981044
15.41	2.6286	0.906652	-0.076293	0.982945
15.42	2.64186	0.907617	-0.077062	0.984679
15.43	2.65079	0.908517	-0.077798	0.986315
15.44	2.64832	0.909561	-0.078605	0.988166
15.45	2.65123	0.910514	-0.079506	0.99002
15.46	2.65825	0.911449	-0.080432	0.991881
15.47	2.663	0.912648	-0.081372	0.99402
15.48	2.66655	0.913674	-0.082275	0.995949
15.49	2.66636	0.914597	-0.083051	0.997648
15.5	2.67088	0.915687	-0.083662	0.999349
15.51	2.68255	0.916576	-0.084134	1.00071
15.52	2.6879	0.917459	-0.084524	1.00198
15.53	2.68845	0.91856	-0.084859	1.00342
15.54	2.69053	0.919615	-0.085122	1.00474
15.55	2.69246	0.920609	-0.085356	1.00596
15.56	2.69865	0.921586	-0.085595	1.00718
15.57	2.70506	0.922628	-0.085814	1.00844
15.58	2.70857	0.923639	-0.086056	1.00969
15.59	2.7165	0.924543	-0.086361	1.0109
15.6	2.7247	0.925523	-0.086672	1.01219
15.61	2.72453	0.926645	-0.086999	1.01364
15.62	2.72548	0.927676	-0.087424	1.0151
15.63	2.73332	0.928496	-0.087925	1.01642
15.64	2.73775	0.929397	-0.088438	1.01783
15.65	2.73579	0.930408	-0.088967	1.01938
15.66	2.74069	0.931409	-0.08958	1.02099
15.67	2.75642	0.932411	-0.090285	1.0227
15.68	2.76747	0.93345	-0.091054	1.0245
15.69	2.76633	0.934521	-0.09192	1.02644
15.7	2.76949	0.935446	-0.092837	1.02828
15.71	2.78016	0.936385	-0.093743	1.03013
15.72	2.78376	0.937414	-0.094646	1.03206
15.73	2.78211	0.9385	-0.095529	1.03403
15.74	2.7888	0.939561	-0.096304	1.03586
15.75	2.79787	0.940492	-0.09689	1.03738
15.76	2.8003	0.941561	-0.097344	1.0389
15.77	2.80523	0.942585	-0.097731	1.04032
15.78	2.81182	0.943406	-0.098074	1.04148
15.79	2.81556	0.944459	-0.098416	1.04287
15.8	2.81967	0.94557	-0.098758	1.04433
15.81	2.82536	0.94665	-0.0991	1.04575
15.82	2.82727	0.947763	-0.099496	1.04726
15.83	2.82423	0.948784	-0.099944	1.04873
15.84	2.82776	0.949729	-0.100386	1.05011
15.85	2.83804	0.95071	-0.100822	1.05153
15.86	2.84396	0.951668	-0.101251	1.05292
15.87	2.84628	0.952639	-0.101652	1.05429
15.88	2.85266	0.953796	-0.102073	1.05587
15.89	2.85828	0.954821	-0.102497	1.05732
15.9	2.86079	0.955702	-0.102876	1.05858
15.91	2.86941	0.956622	-0.103265	1.05989
15.92	2.87724	0.957566	-0.103688	1.06125
15.93	2.87797	0.958666	-0.104079	1.06274
15.94	2.88192	0.959701	-0.104443	1.06414
15.95	2.88951	0.960678	-0.104827	1.0655
15.96	2.89473	0.961675	-0.105231	1.06691
15.97	2.89941	0.962699	-0.10567	1.06837
15.98	2.90206	0.963729	-0.106154	1.06988
15.99	2.90314	0.964544	-0.106718	1.07126
16	2.90945	0.965477	-0.107376	1.07285
16.01	2.91762	0.966595	-0.108061	1.07466
16.02	2.92016	0.967562	-0.108816	1.07638
16.03	2.92391	0.968508	-0.109702	1.07821
16.04	2.92767	0.969504	-0.110639	1.08014
16.05	2.93045	0.970481	-0.111512	1.08199
16.06	2.94157	0.971448	-0.112276	1.08372
16.07	2.9508	0.972424	-0.112997	1.08542
16.08	2.95192	0.973439	-0.113682	1.08712
16.09	2.95492	0.974452	-0.114308	1.08876
16.1	2.95973	0.975486	-0.11491	1.0904
16.11	2.96477	0.976543	-0.115449	1.09199
16.12	2.97067	0.977541	-0.115924	1.09346
16.13	2.97273	0.978479	-0.116392	1.09487
16.14	2.97406	0.979544	-0.116873	1.09642
16.15	2.97991	0.980696	-0.117367	1.09806
16.16	2.98575	0.981753	-0.117884	1.09964
16.17	2.99194	0.982735	-0.118404	1.10114
16.18	2.99913	0.983681	-0.11892	1.1026
16.19	3.00293	0.984706	-0.119445	1.10415
16.2	3.00785	0.985819	-0.119935	1.10575
16.21	3.01256	0.986836	-0.120394	1.10723
16.22	3.01448	0.987805	-0.120887	1.10869
16.23	3.01802	0.988844	-0.121436	1.11028
16.24	3.02052	0.989923	-0.122002	1.11192
16.25	3.0226	0.990869	-0.122552	1.11342
16.26	3.03001	0.991797	-0.123153	1.11495
16.27	3.03613	0.99283	-0.12382	1.11665
16.28	3.03937	0.993817	-0.124483	1.1183
16.29	3.04359	0.994849	-0.125093	1.11994
16.3	3.04782	0.995857	-0.125653	1.12151
16.31	3.05559	0.996652	-0.126155	1.12281
16.32	3.06643	0.997614	-0.1266	1.12421
16.33	3.0698	0.998783	-0.12704	1.12582
16.34	3.06847	0.999847	-0.127497	1.12734
16.35	3.07629	1.00075	-0.127935	1.12869
16.36	3.08313	1.00165	-0.128313	1.12996
16.37	3.08116	1.00268	-0.128679	1.13136
16.38	3.08483	1.00368	-0.129075	1.13275
16.39	3.09544	1.00465	-0.129447	1.1341
16.4	3.10143	1.00563	-0.12976	1.13539
16.41	3.10075	1.00657	-0.130081	1.13665
16.42	3.10454	1.00757	-0.130416	1.13799
16.43	3.11463	1.00854	-0.130716	1.13925
16.44	3.1186	1.00943	-0.130994	1.14043
16.45	3.11525	1.01048	-0.131291	1.14177
16.46	3.11517	1.01158	-0.13163	1.14321
16.47	3.12406	1.01252	-0.132011	1.14453
16.48	3.13392	1.01339	-0.132407	1.1458
16.49	3.13584	1.01447	-0.1328	1.14727
16.5	3.13655	1.01561	-0.133234	1.14885
16.51	3.14103	1.01651	-0.133759	1.15027
16.52	3.14511	1.01749	-0.134395	1.15188
16.53	3.1486	1.01865	-0.135171	1.15382
16.54	3.15305	1.01966	-0.136139	1.1558
16.55	3.1551	1.02063	-0.137215	1.15785
16.56	3.15623	1.02179	-0.138195	1.15998
16.57	3.1603	1.0228	-0.139073	1.16187
16.58	3.16545	1.02368	-0.139996	1.16367
16.59	3.16677	1.02468	-0.140927	1.16561
16.6	3.16996	1.02565	-0.141693	1.16734
16.61	3.18373	1.02661	-0.142256	1.16886
16.62	3.19525	1.02766	-0.142706	1.17037
16.63	3.19641	1.0286	-0.143067	1.17166
16.64	3.19462	1.02958	-0.143344	1.17293
16.65	3.19591	1.03072	-0.143603	1.17432
16.66	3.20011	1.03173	-0.143881	1.17561
16.67	3.20003	1.03265	-0.144137	1.17678
16.68	3.19948	1.03363	-0.144361	1.17799
16.69	3.20446	1.03468	-0.144603	1.17928
16.7	3.21249	1.03563	-0.144858	1.18048
16.71	3.22176	1.03655	-0.145106	1.18166
16.72	3.22523	1.03752	-0.145386	1.18291
16.73	3.22314	1.03847	-0.145688	1.18416
16.74	3.22755	1.03956	-0.145998	1.18556
16.75	3.23346	1.04057	-0.146368	1.18693
16.76	3.23354	1.04143	-0.146826	1.18825
16.77	3.23843	1.04238	-0.147339	1.18972
16.78	3.24773	1.04347	-0.147909	1.19138
16.79	3.25197	1.04456	-0.148593	1.19315
16.8	3.25391	1.0455	-0.149331	1.19484
16.81	3.26068	1.04634	-0.15001	1.19635
16.82	3.27285	1.04734	-0.150629	1.19797
16.83	3.27567	1.0485	-0.15121	1.19971
16.84	3.27446	1.04941	-0.151772	1.20118
16.85	3.28401	1.05034	-0.152341	1.20268
16.86	3.29021	1.0515	-0.152925	1.20442
16.87	3.28468	1.05245	-0.153503	1.20596
16.88	3.28576	1.05341	-0.154061	1.20747
16.89	3.29801	1.05461	-0.15465	1.20926
16.9	3.30127	1.05564	-0.15531	1.21095
16.91	3.29468	1.05659	-0.156007	1.2126
16.92	3.29945	1.05768	-0.156777	1.21446
16.93	3.31149	1.05868	-0.157604	1.21629
16.94	3.3178	1.05972	-0.158325	1.21804
16.95	3.323	1.06082	-0.158897	1.21971
16.96	3.32681	1.06171	-0.159347	1.22106
16.97	3.32763	1.06265	-0.159683	1.22234
16.98	3.33426	1.06383	-0.159991	1.22382
16.99	3.33697	1.06485	-0.160331	1.22518
17	3.33276	1.06572	-0.160651	1.22638
17.01	3.34086	1.06677	-0.160931	1.2277
17.02	3.34995	1.06783	-0.161231	1.22907
17.03	3.34675	1.06884	-0.161513	1.23035
17.04	3.34954	1.0699	-0.161719	1.23162
17.05	3.35932	1.07081	-0.161924	1.23273
17.06	3.35951	1.07169	-0.162175	1.23386
17.07	3.36042	1.0727	-0.162392	1.23509
17.08	3.37094	1.07374	-0.162552	1.23629
17.09	3.37907	1.07479	-0.162765	1.23755
17.1	3.38031	1.07574	-0.16303	1.23877
17.11	3.38238	1.07663	-0.16323	1.23986
17.12	3.38745	1.07776	-0.16341	1.24117
17.13	3.39052	1.07883	-0.163659	1.24249
17.14	3.39313	1.07965	-0.16393	1.24358
17.15	3.39557	1.08064	-0.164217	1.24486
17.16	3.39832	1.0817	-0.164547	1.24625
17.17	3.4075	1.0826	-0.164916	1.24751
17.18	3.41478	1.08364	-0.165348	1.24899
17.19	3.41732	1.08464	-0.16584	1.25048
17.2	3.42266	1.08549	-0.16637	1.25186
17.21	3.428	1.08658	-0.166981	1.25356
17.22	3.42802	1.08765	-0.167685	1.25534
17.23	3.42713	1.08846	-0.168424	1.25688
17.24	3.4319	1.08946	-0.169182	1.25864
17.25	3.43912	1.09064	-0.169944	1.26058
17.26	3.44383	1.09156	-0.170704	1.26226
17.27	3.44619	1.09251	-0.171441	1.26395
17.28	3.44914	1.09365	-0.17207	1.26572
17.29	3.45136	1.09462	-0.172568	1.26719
17.3	3.4515	1.09562	-0.172992	1.26862
17.31	3.45383	1.09672	-0.17342	1.27014
17.32	3.46156	1.09758	-0.173831	1.27141
17.33	3.47061	1.09846	-0.174189	1.27265
17.34	3.47396	1.09963	-0.174531	1.27416
17.35	3.47518	1.10074	-0.17491	1.27565
17.36	3.47888	1.10171	-0.175298	1.27701
17.37	3.48169	1.1028	-0.175681	1.27848
17.38	3.48408	1.10372	-0.176092	1.27982
17.39	3.48773	1.10452	-0.17652	1.28104
17.4	3.49177	1.10565	-0.176969	1.28262
17.41	3.49717	1.10672	-0.17745	1.28417
17.42	3.5016	1.10759	-0.177938	1.28552
17.43	3.5014	1.10865	-0.178437	1.28709
17.44	3.50268	1.1098	-0.178984	1.28878
17.45	3.5143	1.11066	-0.179584	1.29025
17.46	3.5216	1.11153	-0.180243	1.29177
17.47	3.51639	1.11269	-0.180982	1.29367
17.48	3.51563	1.11374	-0.181783	1.29552
17.49	3.52209	1.11468	-0.182668	1.29735
17.5	3.52633	1.11576	-0.183734	1.29949
17.51	3.52873	1.11672	-0.184936	1.30165
17.52	3.53151	1.11768	-0.186112	1.3038
17.53	3.53818	1.1187	-0.187141	1.30584
17.54	3.55042	1.11953	-0.187931	1.30747
17.55	3.55669	1.12049	-0.188547	1.30903
17.56	3.55457	1.12163	-0.189129	1.31076
17.57	3.55732	1.12267	-0.189613	1.31229
17.58	3.5653	1.12364	-0.189976	1.31362
17.59	3.57013	1.12468	-0.190355	1.31504
17.6	3.57127	1.12567	-0.190717	1.31638
17.61	3.5749	1.1266	-0.190996	1.3176
17.62	3.5831	1.12769	-0.191284	1.31897
17.63	3.58838	1.12865	-0.191546	1.32019
17.64	3.58949	1.12955	-0.191719	1.32127
17.65	3.59137	1.13067	-0.191888	1.32256
17.66	3.59715	1.13168	-0.192071	1.32375
17.67	3.60412	1.13257	-0.19223	1.3248
17.68	3.61054	1.13366	-0.192403	1.32607
17.69	3.61675	1.13477	-0.192566	1.32734
17.7	3.61906	1.1357	-0.192708	1.32841
17.71	3.61887	1.1367	-0.192866	1.32957
17.72	3.62073	1.13778	-0.193008	1.33079
17.73	3.62116	1.13878	-0.193169	1.33195
17.74	3.62385	1.13989	-0.193388	1.33327
17.75	3.62994	1.14092	-0.193607	1.33452
17.76	3.63819	1.14177	-0.193844	1.33562
17.77	3.64691	1.1428	-0.194162	1.33696
17.78	3.64772	1.1439	-0.194537	1.33844
17.79	3.64897	1.14475	-0.194905	1.33966
17.8	3.65527	1.14566	-0.195308	1.34097
17.81	3.65957	1.14681	-0.195805	1.34261
17.82	3.66453	1.14775	-0.19634	1.34409
17.83	3.66909	1.14857	-0.196884	1.34546
17.84	3.66738	1.14966	-0.197438	1.3471
17.85	3.66678	1.1507	-0.197929	1.34863
17.86	3.67345	1.15162	-0.198322	1.34994
17.87	3.68229	1.15261	-0.198774	1.35139
17.88	3.68837	1.15361	-0.199392	1.353
17.89	3.69459	1.15463	-0.200047	1.35467
17.9	3.6989	1.15564	-0.200681	1.35632
17.91	3.69881	1.15659	-0.201337	1.35792
17.92	3.70229	1.1576	-0.201952	1.35955
17.93	3.70954	1.1587	-0.202493	1.3612
17.94	3.71717	1.15961	-0.202993	1.3626
17.95	3.72449	1.16052	-0.203464	1.36399
17.96	3.72357	1.16167	-0.203928	1.3656
17.97	3.72008	1.16268	-0.204391	1.36707
17.98	3.72378	1.16362	-0.204853	1.36847
17.99	3.7295	1.16467	-0.205335	1.37
18	3.73596	1.16573	-0.205837	1.37157
18.01	3.74392	1.16672	-0.206329	1.37305
18.02	3.74878	1.16775	-0.206849	1.3746
18.03	3.75062	1.16879	-0.20749	1.37628
18.04	3.75291	1.16969	-0.208313	1.378
18.05	3.75923	1.17072	-0.209548	1.38026
18.06	3.76585	1.1718	-0.211447	1.38325
18.07	3.76522	1.17269	-0.213795	1.38649
18.08	3.76267	1.17368	-0.21579	1.38947
18.09	3.76425	1.17481	-0.216821	1.39163
18.1	3.76803	1.17573	-0.21721	1.39294
18.11	3.77616	1.17669	-0.217515	1.39421
18.12	3.78518	1.17783	-0.217778	1.39561
18.13	3.78597	1.17886	-0.217941	1.3968
18.14	3.78387	1.17984	-0.218114	1.39795
18.15	3.78966	1.18091	-0.218301	1.39921
18.16	3.79717	1.18183	-0.218444	1.40027
18.17	3.79902	1.18273	-0.218561	1.40129
18.18	3.8023	1.18391	-0.21866	1.40257
18.19	3.80948	1.18493	-0.218779	1.40371
18.2	3.8122	1.18566	-0.218933	1.4046
18.21	3.81151	1.18674	-0.219055	1.4058
18.22	3.81648	1.18802	-0.219161	1.40719
18.23	3.82503	1.18884	-0.219313	1.40815
18.24	3.83127	1.1897	-0.219467	1.40917
18.25	3.83572	1.19085	-0.219606	1.41046
18.26	3.83774	1.1918	-0.219751	1.41155
18.27	3.83857	1.19274	-0.219933	1.41268
18.28	3.83994	1.19383	-0.220148	1.41397
18.29	3.8443	1.1947	-0.220373	1.41507
18.3	3.85305	1.1956	-0.220635	1.41623
18.31	3.85831	1.1967	-0.220931	1.41763
18.32	3.85798	1.19767	-0.221264	1.41893
18.33	3.85958	1.19867	-0.221705	1.42037
18.34	3.86498	1.19984	-0.222241	1.42208
18.35	3.87123	1.20091	-0.222824	1.42373
18.36	3.87463	1.20179	-0.223435	1.42522
18.37	3.87739	1.20275	-0.224056	1.4268
18.38	3.88319	1.20375	-0.224722	1.42847
18.39	3.88834	1.20471	-0.225523	1.43024
18.4	3.88788	1.20585	-0.226599	1.43245
18.41	3.88582	1.20686	-0.227985	1.43484
18.42	3.8876	1.20769	-0.229402	1.43709
18.43	3.89569	1.20873	-0.230539	1.43927
18.44	3.90504	1.20983	-0.231402	1.44123
18.45	3.90841	1.21071	-0.232129	1.44284
18.46	3.90838	1.21179	-0.232722	1.44451
18.47	3.9155	1.21292	-0.233172	1.44609
18.48	3.92318	1.21376	-0.23357	1.44733
18.49	3.92495	1.21475	-0.233944	1.4487
18.5	3.93509	1.21585	-0.234273	1.45012
18.51	3.9488	1.21674	-0.23459	1.45133
18.52	3.95057	1.21774	-0.234901	1.45264
18.53	3.95451	1.21881	-0.235191	1.454
18.54	3.96711	1.21963	-0.235479	1.4551
18.55	3.97264	1.22054	-0.235748	1.45628
18.56	3.97196	1.22166	-0.235991	1.45765
18.57	3.97131	1.22261	-0.236263	1.45887
18.58	3.97296	1.22352	-0.236594	1.46012
18.59	3.97557	1.22462	-0.236944	1.46156
18.6	3.97476	1.22566	-0.237307	1.46296
18.61	3.97552	1.22662	-0.237712	1.46433
18.62	3.98544	1.22768	-0.23819	1.46587
18.63	3.99513	1.22871	-0.238708	1.46742
18.64	3.99874	1.2296	-0.239222	1.46882
18.65	4.00049	1.23063	-0.239794	1.47043
18.66	4.0021	1.23171	-0.240411	1.47212
18.67	4.00799	1.23264	-0.241018	1.47365
18.68	4.01811	1.23372	-0.24171	1.47543
18.69	4.0215	1.23475	-0.242589	1.47734
18.7	4.02055	1.23565	-0.243573	1.47922
18.71	4.02825	1.2368	-0.244512	1.48131
18.72	4.03543	1.23786	-0.24523	1.48309
18.73	4.03357	1.2387	-0.24568	1.48438
18.74	4.03425	1.23982	-0.245968	1.48578
18.75	4.04125	1.24104	-0.246181	1.48722
18.76	4.04767	1.24199	-0.246396	1.48839
18.77	4.05244	1.2429	-0.246653	1.48955
18.78	4.05519	1.24393	-0.246896	1.49082
18.79	4.0563	1.24494	-0.247103	1.49205
18.8	4.05986	1.24596	-0.247315	1.49328
18.81	4.06564	1.247	-0.247536	1.49454
18.82	4.06608	1.24798	-0.247751	1.49574
18.83	4.06233	1.24892	-0.247957	1.49688
18.84	4.06833	1.24989	-0.248145	1.49803
18.85	4.07991	1.25096	-0.248349	1.49931
18.86	4.08347	1.25194	-0.248591	1.50053
18.87	4.08383	1.25275	-0.248841	1.50159
18.88	4.08826	1.25381	-0.249119	1.50293
18.89	4.09209	1.2549	-0.249518	1.50442
18.9	4.09745	1.25564	-0.250028	1.50566
18.91	4.10106	1.25661	-0.250564	1.50718
18.92	4.09916	1.25789	-0.251158	1.50905
18.93	4.10371	1.25874	-0.251838	1.51058
18.94	4.11523	1.25959	-0.252619	1.51221
18.95	4.11761	1.26084	-0.253632	1.51447
18.96	4.11709	1.26178	-0.254869	1.51665
18.97	4.1222	1.26257	-0.25602	1.51859
18.98	4.1261	1.26367	-0.256876	1.52054
18.99	4.12976	1.26468	-0.257507	1.52219
19	4.1382	1.26564	-0.258003	1.52364
19.01	4.14411	1.26665	-0.258401	1.52505
19.02	4.14633	1.26767	-0.258726	1.5264
19.03	4.15386	1.26872	-0.258992	1.52771
19.04	4.1592	1.26967	-0.259244	1.52891
19.05	4.15658	1.2706	-0.259519	1.53012
19.06	4.15745	1.27164	-0.259781	1.53143
19.07	4.16198	1.27271	-0.260044	1.53275
19.08	4.16466	1.2738	-0.260364	1.53417
19.09	4.17019	1.27485	-0.260729	1.53558
19.1	4.17541	1.27573	-0.2611	1.53683
19.11	4.17775	1.27667	-0.261468	1.53813
19.12	4.18407	1.27778	-0.26181	1.53959
19.13	4.19273	1.27875	-0.262144	1.54089
19.14	4.19404	1.27971	-0.26251	1.54222
19.15	4.19378	1.28082	-0.262907	1.54373
19.16	4.20207	1.28172	-0.263308	1.54503
19.17	4.20434	1.28254	-0.263724	1.54626
19.18	4.20047	1.2837	-0.264189	1.54789
19.19	4.20297	1.28484	-0.264629	1.54947
19.2	4.20986	1.2858	-0.264991	1.55079
19.21	4.2145	1.2869	-0.265336	1.55224
19.22	4.2226	1.28793	-0.265703	1.55363
19.23	4.2322	1.28881	-0.266118	1.55493
19.24	4.23613	1.28993	-0.26655	1.55648
19.25	4.23955	1.29098	-0.266993	1.55798
19.26	4.24271	1.29165	-0.267515	1.55917
19.27	4.24843	1.2926	-0.268143	1.56074
19.28	4.2552	1.29383	-0.268885	1.56272
19.29	4.25532	1.29474	-0.269751	1.56449
19.3	4.25462	1.2957	-0.270674	1.56637
19.31	4.25585	1.29689	-0.271504	1.5684
19.32	4.25781	1.29777	-0.272131	1.5699
19.33	4.2647	1.29862	-0.272611	1.57123
19.34	4.27162	1.2998	-0.272979	1.57278
19.35	4.275	1.30078	-0.27322	1.574
19.36	4.27835	1.30152	-0.273424	1.57494
19.37	4.27714	1.30259	-0.273647	1.57623
19.38	4.27646	1.3037	-0.273846	1.57755
19.39	4.28437	1.30459	-0.274038	1.57862
19.4	4.29307	1.30554	-0.27425	1.57979
19.41	4.29733	1.30657	-0.274451	1.58103
19.42	4.306	1.3076	-0.274655	1.58226
19.43	4.3156	1.30858	-0.274902	1.58348
19.44	4.31789	1.30961	-0.275155	1.58476
19.45	4.32134	1.31075	-0.275393	1.58614
19.46	4.32929	1.31182	-0.275654	1.58747
19.47	4.33819	1.31278	-0.275925	1.5887
19.48	4.34282	1.31373	-0.27614	1.58987
19.49	4.34183	1.31476	-0.276339	1.5911
19.5	4.3432	1.3158	-0.276586	1.59239
19.51	4.35537	1.31677	-0.276832	1.5936
19.52	4.36633	1.31777	-0.277049	1.59482
19.53	4.3645	1.31881	-0.277286	1.59609
19.54	4.35949	1.31974	-0.277566	1.59731
19.55	4.36025	1.32068	-0.277825	1.5985
19.56	4.3676	1.32174	-0.278041	1.59978
19.57	4.37334	1.32278	-0.278294	1.60107
19.58	4.37384	1.32384	-0.278606	1.60245
19.59	4.37961	1.32497	-0.278933	1.60391
19.6	4.38711	1.32592	-0.279298	1.60522
19.61	4.38951	1.32684	-0.279723	1.60656
19.62	4.39029	1.32787	-0.280194	1.60807
19.63	4.39362	1.32892	-0.2807	1.60962
19.64	4.3978	1.32989	-0.281243	1.61113
19.65	4.39901	1.33083	-0.281804	1.61264
19.66	4.40142	1.33186	-0.282429	1.61429
19.67	4.40886	1.33289	-0.283147	1.61603
19.68	4.41364	1.3338	-0.283861	1.61766
19.69	4.41556	1.33479	-0.284504	1.6193
19.7	4.42336	1.33585	-0.285135	1.62098
19.71	4.42923	1.3367	-0.285785	1.62248
19.72	4.42783	1.33754	-0.286451	1.62399
19.73	4.43134	1.33868	-0.287189	1.62587
19.74	4.44005	1.33971	-0.287983	1.62769
19.75	4.44248	1.34058	-0.288902	1.62949
19.76	4.44555	1.34162	-0.290066	1.63169
19.77	4.45572	1.34258	-0.291401	1.63399
19.78	4.4627	1.34347	-0.29265	1.63612
19.79	4.46575	1.34461	-0.29358	1.63819
19.8	4.46966	1.34562	-0.294175	1.63979
19.81	4.47711	1.3465	-0.294614	1.64112
19.82	4.48592	1.34762	-0.295039	1.64266
19.83	4.48688	1.3486	-0.29543	1.64403
19.84	4.48304	1.3495	-0.295766	1.64526
19.85	4.4846	1.35057	-0.296087	1.64666
19.86	4.48961	1.35158	-0.296404	1.64799
19.87	4.49287	1.35255	-0.296714	1.64926
19.88	4.49512	1.35363	-0.297019	1.65065
19.89	4.49878	1.35473	-0.297306	1.65204
19.9	4.50907	1.35567	-0.297571	1.65324
19.91	4.52108	1.35666	-0.297843	1.6545
19.92	4.5233	1.35782	-0.298143	1.65596
19.93	4.52284	1.35888	-0.298466	1.65735
19.94	4.52311	1.3598	-0.298791	1.65859
19.95	4.52455	1.36085	-0.299105	1.65995
19.96	4.53429	1.36192	-0.299422	1.66135
19.97	4.54414	1.36281	-0.299757	1.66257
19.98	4.54757	1.36376	-0.3001	1.66386
[truncated: 16,255 more rows]

## Sheet: M-60-9.0-21
Time [s]	Load [kN]	LVDT 1 [mm]	LVDT 2 [mm]	Displacement [mm]
0	0	0	0	0
0.01	0	0	0	0
0.02	2.2e-05	6e-06	0	6e-06
0.03	0.000182	0.000118	-3e-06	0.000121
0.04	-0.000893	0.000365	-1.4e-05	0.000379
0.05	-0.003672	0.000287	-2e-05	0.000307
0.06	-0.002775	3.7e-05	-2.3e-05	6e-05
0.07	-0.00213	5.5e-05	-2.3e-05	7.8e-05
0.08	-0.006662	-2.2e-05	-2e-05	-2e-06
0.09	-0.006628	-3.7e-05	-3.4e-05	-3e-06
0.1	-0.003775	0.000153	-3.4e-05	0.000187
0.11	-0.003331	6.8e-05	-2.1e-05	8.9e-05
0.12	0.000891	-8.4e-05	-2.3e-05	-6.1e-05
0.13	0.00345	5.6e-05	-3.6e-05	9.2e-05
0.14	-1.4e-05	9.1e-05	-3.2e-05	0.000123
0.15	-0.000145	-9e-06	-1.5e-05	6e-06
0.16	-0.001	3e-06	-2.7e-05	3e-05
0.17	-0.010369	-4e-05	-3.5e-05	-5e-06
0.18	-0.011514	-0.000116	-2e-05	-9.6e-05
0.19	-0.0019	-7.6e-05	-1.5e-05	-6.1e-05
0.2	-0.000262	-6.4e-05	-3.3e-05	-3.1e-05
0.21	-0.003474	-0.000101	-4.2e-05	-5.9e-05
0.22	-0.003004	-9.9e-05	-2.3e-05	-7.6e-05
0.23	-0.002095	-1.5e-05	-4e-06	-1.1e-05
0.24	0.000589	3.5e-05	-1.7e-05	5.2e-05
0.25	4.1e-05	-2.2e-05	-2.7e-05	5e-06
0.26	-0.009786	8e-06	-1.4e-05	2.2e-05
0.27	-0.012732	7.6e-05	-2.4e-05	0.0001
0.28	-0.006241	-2e-06	-3.7e-05	3.5e-05
0.29	-0.005198	-3.8e-05	-2.8e-05	-1e-05
0.3	-0.008787	1.9e-05	-3e-05	4.9e-05
0.31	-0.009754	-4e-06	-2.8e-05	2.4e-05
0.32	-0.007193	8e-06	-2.3e-05	3.1e-05
0.33	-0.005868	1.5e-05	-1.8e-05	3.3e-05
0.34	-0.008349	2e-05	-1.7e-05	3.7e-05
0.35	-0.011156	0.000117	-2.7e-05	0.000144
0.36	-0.011835	2.8e-05	-1.5e-05	4.3e-05
0.37	-0.008414	-0.000146	-1.2e-05	-0.000134
0.38	-0.005368	-7.3e-05	-2.7e-05	-4.6e-05
0.39	-0.010841	5e-05	-1.9e-05	6.9e-05
0.4	-0.018281	5.4e-05	3e-06	5.1e-05
0.41	-0.016566	2.1e-05	-6e-06	2.7e-05
0.42	-0.010323	-6e-06	-3.4e-05	2.8e-05
0.43	-0.010224	0.000103	-3.3e-05	0.000136
0.44	-0.010036	0.000193	-2.2e-05	0.000215
0.45	-0.009189	-1.1e-05	-2.1e-05	1e-05
0.46	-0.011528	-5e-05	-1.2e-05	-3.8e-05
0.47	-0.013412	0.000149	-1.4e-05	0.000163
0.48	-0.015932	0.00015	-2.8e-05	0.000178
0.49	-0.016998	6.4e-05	-2.2e-05	8.6e-05
0.5	-0.014075	2.3e-05	-2.4e-05	4.7e-05
0.51	-0.009185	-4.4e-05	-4.1e-05	-3e-06
0.52	-0.004439	6e-06	-3.6e-05	4.2e-05
0.53	-0.005322	6.7e-05	-2.6e-05	9.3e-05
0.54	-0.010757	5.5e-05	-2.3e-05	7.8e-05
0.55	-0.014457	8.2e-05	-2.6e-05	0.000108
0.56	-0.011203	0.000136	-3.8e-05	0.000174
0.57	-0.005084	3e-06	-2.8e-05	3.1e-05
0.58	-0.007175	-5.5e-05	-8e-06	-4.7e-05
0.59	-0.011586	5.7e-05	-1.7e-05	7.4e-05
0.6	-0.007643	9.2e-05	-1.2e-05	0.000104
0.61	-0.003699	7.6e-05	4e-06	7.2e-05
0.62	-0.007885	6e-05	-2.8e-05	8.8e-05
0.63	-0.011214	0.000121	-5.5e-05	0.000176
0.64	-0.006347	8.9e-05	-3.1e-05	0.00012
0.65	-0.001888	-9e-06	-2.7e-05	1.8e-05
0.66	-0.004878	0.000114	-3.4e-05	0.000148
0.67	-0.007951	8.9e-05	-1.5e-05	0.000104
0.68	-0.006852	-8.6e-05	-1.5e-05	-7.1e-05
0.69	-0.008565	-7.6e-05	-2.9e-05	-4.7e-05
0.7	-0.012722	5.7e-05	-3.2e-05	8.9e-05
0.71	-0.012601	5.5e-05	-2.9e-05	8.4e-05
0.72	-0.012875	5.3e-05	-2.6e-05	7.9e-05
0.73	-0.013236	0.000144	-2.6e-05	0.00017
0.74	-0.008508	3.3e-05	-2.1e-05	5.4e-05
0.75	-0.004908	-6.4e-05	-1.4e-05	-5e-05
0.76	-0.005328	0.0001	-2.5e-05	0.000125
0.77	-0.004988	5.5e-05	-3.8e-05	9.3e-05
0.78	-0.001984	1.4e-05	-3.1e-05	4.5e-05
0.79	0.002198	9.3e-05	-2e-05	0.000113
0.8	0.003124	7.5e-05	-2.7e-05	0.000102
0.81	-0.001084	8e-05	-3.3e-05	0.000113
0.82	-0.006282	3.2e-05	-1.7e-05	4.9e-05
0.83	-0.005885	8.1e-05	-1.1e-05	9.2e-05
0.84	-0.002201	7.5e-05	-1.9e-05	9.4e-05
0.85	-0.002574	-9.6e-05	-1.8e-05	-7.8e-05
0.86	-0.005488	1.3e-05	-2.6e-05	3.9e-05
0.87	-0.008498	0.0001	-3.4e-05	0.000134
0.88	-0.012011	2.1e-05	-2e-05	4.1e-05
0.89	-0.012617	7.1e-05	-1.9e-05	9e-05
0.9	-0.008386	5.9e-05	-2.7e-05	8.6e-05
0.91	-0.005717	-6.7e-05	-1.2e-05	-5.5e-05
0.92	-0.012133	-1.4e-05	-5e-06	-9e-06
0.93	-0.016963	7.9e-05	-3.2e-05	0.000111
0.94	-0.009309	-6.8e-05	-4.3e-05	-2.5e-05
0.95	-0.004783	-4e-05	-2.8e-05	-1.2e-05
0.96	-0.01031	0.00016	-2e-05	0.00018
0.97	-0.012137	0.000176	-2e-05	0.000196
0.98	-0.007071	4e-05	-2.2e-05	6.2e-05
0.99	-0.006061	-0.000162	-2.8e-05	-0.000134
1	-0.005573	-5.3e-05	-3.1e-05	-2.2e-05
1.01	-0.002217	0.000122	-2.9e-05	0.000151
1.02	-0.00598	-4.4e-05	-2.5e-05	-1.9e-05
1.03	-0.012798	-0.000116	-9e-06	-0.000107
1.04	-0.009488	-3.3e-05	-1.6e-05	-1.7e-05
1.05	-0.002489	3.5e-05	-3.9e-05	7.4e-05
1.06	-0.003093	0.000109	-2.8e-05	0.000137
1.07	-0.007725	0.000121	-8e-06	0.000129
1.08	-0.010347	6.7e-05	-1.8e-05	8.5e-05
1.09	-0.007521	-6.7e-05	-2.6e-05	-4.1e-05
1.1	0.000598	-6.5e-05	-1.5e-05	-5e-05
1.11	0.001241	9.8e-05	-1.2e-05	0.00011
1.12	-0.006596	9.1e-05	-2.6e-05	0.000117
1.13	-0.004982	-8e-06	-2.8e-05	2e-05
1.14	-0.001402	4.1e-05	-1.2e-05	5.3e-05
1.15	-0.005756	8.4e-05	-8e-06	9.2e-05
1.16	-0.006021	0	-2.5e-05	2.5e-05
1.17	-0.002563	-1e-05	-3.5e-05	2.5e-05
1.18	-0.005683	1.1e-05	-2.7e-05	3.8e-05
1.19	-0.006412	-1.8e-05	-2.3e-05	5e-06
1.2	0.001914	2.5e-05	-2.2e-05	4.7e-05
1.21	0.001662	2.2e-05	-3.4e-05	5.6e-05
1.22	-0.002215	4.2e-05	-4.4e-05	8.6e-05
1.23	0.002807	0.000125	-2.1e-05	0.000146
1.24	-0.001763	-0.0001	-1.7e-05	-8.3e-05
1.25	-0.005895	-0.000181	-3.6e-05	-0.000145
1.26	0.001921	0.000106	-2.8e-05	0.000134
1.27	-0.002031	0.000196	-1.8e-05	0.000214
1.28	-0.014838	6e-06	-3e-05	3.6e-05
1.29	-0.017312	-4.3e-05	-2.9e-05	-1.4e-05
1.3	-0.013732	0.000108	-2.2e-05	0.00013
1.31	-0.012286	9.2e-05	-3.1e-05	0.000123
1.32	-0.012728	9.1e-05	-2.2e-05	0.000113
1.33	-0.016898	0.000138	-1.4e-05	0.000152
1.34	-0.021233	1.8e-05	-4.1e-05	5.9e-05
1.35	-0.016154	5.1e-05	-4.3e-05	9.4e-05
1.36	-0.013471	0.000136	-2.7e-05	0.000163
1.37	-0.01985	2.3e-05	-3.7e-05	6e-05
1.38	-0.015234	2.3e-05	-4.1e-05	6.4e-05
1.39	-0.006555	7e-05	-4.1e-05	0.000111
1.4	-0.011162	-4.9e-05	-5.1e-05	2e-06
1.41	-0.015321	-4.1e-05	-4.4e-05	3e-06
1.42	-0.014697	0.000155	-2.2e-05	0.000177
1.43	-0.016026	0.000112	-1e-05	0.000122
1.44	-0.014687	-6.3e-05	-8e-06	-5.5e-05
1.45	-0.014527	-9e-05	-1.4e-05	-7.6e-05
1.46	-0.01575	-7.2e-05	-1.2e-05	-6e-05
1.47	-0.012113	-2.3e-05	-8e-06	-1.5e-05
1.48	-0.009312	-5e-06	-2.4e-05	1.9e-05
1.49	-0.009958	7.3e-05	-3.6e-05	0.000109
1.5	-0.012149	7.4e-05	-2.7e-05	0.000101
1.51	-0.016258	-0.000103	-3e-05	-7.3e-05
1.52	-0.015878	1.1e-05	-4.2e-05	5.3e-05
1.53	-0.011578	0.000116	-3.4e-05	0.00015
1.54	-0.012143	-4.2e-05	-2.6e-05	-1.6e-05
1.55	-0.014253	-1.6e-05	-2.7e-05	1.1e-05
1.56	-0.011483	0.000104	-2.9e-05	0.000133
1.57	-0.008552	0.000116	-3.7e-05	0.000153
1.58	-0.003895	7e-06	-4.5e-05	5.2e-05
1.59	-0.002884	-3e-06	-2.5e-05	2.2e-05
1.6	-0.012728	0.000108	-1.1e-05	0.000119
1.61	-0.015981	0.000148	-3.1e-05	0.000179
1.62	-0.008162	0.000106	-3.6e-05	0.000142
1.63	-0.00701	-9.6e-05	-2.2e-05	-7.4e-05
1.64	-0.010259	-0.000128	-2.1e-05	-0.000107
1.65	-0.009679	1.3e-05	-3.1e-05	4.4e-05
1.66	-0.009178	-5e-06	-4.1e-05	3.6e-05
1.67	-0.007391	-1.5e-05	-3.6e-05	2.1e-05
1.68	-0.00594	5.6e-05	-3.5e-05	9.1e-05
1.69	-0.00633	6.8e-05	-3.2e-05	0.0001
1.7	-0.004717	2.4e-05	-2.3e-05	4.7e-05
1.71	-0.006341	-6.6e-05	-3e-05	-3.6e-05
1.72	-0.008848	-6.3e-05	-3.6e-05	-2.7e-05
1.73	-0.004269	-2e-06	-3.6e-05	3.4e-05
1.74	-0.001658	5.7e-05	-4.1e-05	9.8e-05
1.75	-0.004236	4.7e-05	-3.5e-05	8.2e-05
1.76	-0.010651	2.7e-05	-2.6e-05	5.3e-05
1.77	-0.013989	2.6e-05	-4e-05	6.6e-05
1.78	-0.007651	-3.6e-05	-4.5e-05	9e-06
1.79	-0.002915	1.3e-05	-2.6e-05	3.9e-05
1.8	-0.004088	5e-05	-1.9e-05	6.9e-05
1.81	-0.005154	9.3e-05	-2.7e-05	0.00012
1.82	-0.006705	0.00014	-4.6e-05	0.000186
1.83	-0.008362	2.6e-05	-5.4e-05	8e-05
1.84	-0.009001	-2.5e-05	-2.9e-05	4e-06
1.85	-0.010241	-1.4e-05	-1.7e-05	3e-06
1.86	-0.011645	5e-06	-3.7e-05	4.2e-05
1.87	-0.013188	1.9e-05	-4.1e-05	6e-05
1.88	-0.012546	-5.5e-05	-3.6e-05	-1.9e-05
1.89	-0.011587	-1.5e-05	-3.6e-05	2.1e-05
1.9	-0.015195	0.000107	-2.7e-05	0.000134
1.91	-0.012361	0.000112	-2.2e-05	0.000134
1.92	-0.002414	-8e-06	-3.4e-05	2.6e-05
1.93	0.00087	-9.8e-05	-4e-05	-5.8e-05
1.94	-0.002094	-1e-05	-2.9e-05	1.9e-05
1.95	-0.007079	1.9e-05	-4.4e-05	6.3e-05
1.96	-0.009204	-2.1e-05	-5.6e-05	3.5e-05
1.97	-0.002834	-8e-05	-3.4e-05	-4.6e-05
1.98	-0.000922	-0.000132	-2.6e-05	-0.000106
1.99	-0.007563	-5.6e-05	-3.1e-05	-2.5e-05
2	-0.010771	5.9e-05	-2.7e-05	8.6e-05
2.01	-0.007793	0.000114	-4e-05	0.000154
2.02	-0.003827	0.000136	-5.4e-05	0.00019
2.03	-0.0051	0.000323	-4.9e-05	0.000372
2.04	-0.00852	0.00032	-5.5e-05	0.000375
2.05	-0.013336	-6.1e-05	-4.5e-05	-1.6e-05
2.06	-0.018602	-6.9e-05	-2.4e-05	-4.5e-05
2.07	-0.014001	0.000316	-3.2e-05	0.000348
2.08	-0.007777	0.000267	-4.4e-05	0.000311
2.09	-0.008356	7e-06	-3.9e-05	4.6e-05
2.1	-0.009671	-1e-06	-3.2e-05	3.1e-05
2.11	-0.009631	4.1e-05	-2.6e-05	6.7e-05
2.12	-0.006006	9.9e-05	-2.5e-05	0.000124
2.13	-0.004451	8.8e-05	-2.6e-05	0.000114
2.14	-0.008271	2.4e-05	-3e-05	5.4e-05
2.15	-0.011769	3e-05	-3.3e-05	6.3e-05
2.16	-0.011172	0.000166	-2.1e-05	0.000187
2.17	-0.005771	9.6e-05	-2.5e-05	0.000121
2.18	-0.007263	-0.000171	-4e-05	-0.000131
2.19	-0.013659	8e-05	-2.8e-05	0.000108
2.2	-0.010717	0.000277	-3.2e-05	0.000309
2.21	-0.003087	-4.6e-05	-5.5e-05	9e-06
2.22	-0.003793	-6.3e-05	-4e-05	-2.3e-05
2.23	-0.010108	0.000187	-3.1e-05	0.000218
2.24	-0.012739	0.000166	-3.5e-05	0.000201
2.25	-0.010845	-1.1e-05	-2e-05	9e-06
2.26	-0.009049	1e-06	-2.5e-05	2.6e-05
2.27	-0.009949	0.000125	-4.4e-05	0.000169
2.28	-0.013129	0.000142	-3.1e-05	0.000173
2.29	-0.014159	0.000122	-1.7e-05	0.000139
2.3	-0.011429	-1.9e-05	-4.2e-05	2.3e-05
2.31	-0.010893	-1.3e-05	-6.5e-05	5.2e-05
2.32	-0.015275	0.000102	-4.7e-05	0.000149
2.33	-0.014356	0.000142	-2.4e-05	0.000166
2.34	-0.012909	0.000142	-3.1e-05	0.000173
2.35	-0.018685	0	-4.3e-05	4.3e-05
2.36	-0.016675	-1e-05	-4.7e-05	3.7e-05
2.37	-0.011319	0.000126	-5.2e-05	0.000178
2.38	-0.015347	0.000128	-3.9e-05	0.000167
2.39	-0.015704	0.000113	-3.2e-05	0.000145
2.4	-0.010193	5.3e-05	-4e-05	9.3e-05
2.41	-0.009411	2.7e-05	-3.9e-05	6.6e-05
2.42	-0.013148	0.000124	-4.4e-05	0.000168
2.43	-0.016209	7.6e-05	-5.2e-05	0.000128
2.44	-0.015283	4.3e-05	-4.7e-05	9e-05
2.45	-0.013855	0.000101	-3.5e-05	0.000136
2.46	-0.013313	7.7e-05	-3.1e-05	0.000108
2.47	-0.009381	7e-06	-3.2e-05	3.9e-05
2.48	-0.002809	7.3e-05	-3e-05	0.000103
2.49	-0.004381	8e-05	-2.7e-05	0.000107
2.5	-0.014199	-5e-05	-3.7e-05	-1.3e-05
2.51	-0.016883	-4e-06	-5.2e-05	4.8e-05
2.52	-0.011608	-3.7e-05	-4.1e-05	4e-06
2.53	-0.011174	-5.2e-05	-2.8e-05	-2.4e-05
2.54	-0.013604	9.8e-05	-3.7e-05	0.000135
2.55	-0.01432	4e-05	-4.4e-05	8.4e-05
2.56	-0.018943	2.8e-05	-4.2e-05	7e-05
2.57	-0.021184	0.000163	-3.7e-05	0.0002
2.58	-0.017796	0.000105	-3.2e-05	0.000137
2.59	-0.016679	-6.9e-05	-2.9e-05	-4e-05
2.6	-0.014027	-4e-05	-2.7e-05	-1.3e-05
2.61	-0.009578	0.000163	-2.9e-05	0.000192
2.62	-0.014183	8.8e-05	-2.8e-05	0.000116
2.63	-0.017913	-5.1e-05	-3e-05	-2.1e-05
2.64	-0.013509	1.7e-05	-4e-05	5.7e-05
2.65	-0.014075	6.7e-05	-4.1e-05	0.000108
2.66	-0.0139	5.8e-05	-3.8e-05	9.6e-05
2.67	-0.01269	-2.7e-05	-4e-05	1.3e-05
2.68	-0.016308	-4.2e-05	-3.2e-05	-1e-05
2.69	-0.017994	4e-06	-3.3e-05	3.7e-05
2.7	-0.017162	7.3e-05	-5.3e-05	0.000126
2.71	-0.019496	-8e-06	-5.2e-05	4.4e-05
2.72	-0.025732	-0.000121	-3.3e-05	-8.8e-05
2.73	-0.029076	7.6e-05	-3e-05	0.000106
2.74	-0.021799	0.000101	-5e-05	0.000151
2.75	-0.016135	-5.3e-05	-5.3e-05	6.21725e-15
2.76	-0.020541	6.2e-05	-3.8e-05	0.0001
2.77	-0.018113	0.000163	-3.7e-05	0.0002
2.78	-0.011628	5.3e-05	-3.2e-05	8.5e-05
2.79	-0.015416	3.1e-05	-1.2e-05	4.3e-05
2.8	-0.02084	8.8e-05	-2.8e-05	0.000116
2.81	-0.019189	6.6e-05	-5.5e-05	0.000121
2.82	-0.016511	3.4e-05	-3.7e-05	7.1e-05
2.83	-0.019454	-7e-05	-2.1e-05	-4.9e-05
2.84	-0.022107	-1.8e-05	-3.8e-05	2e-05
2.85	-0.015686	9.2e-05	-3.7e-05	0.000129
2.86	-0.009639	-6.7e-05	-3.9e-05	-2.8e-05
2.87	-0.010257	-3.6e-05	-5e-05	1.4e-05
2.88	-0.007153	0.000115	-4.2e-05	0.000157
2.89	-0.004105	-6e-06	-3.7e-05	3.1e-05
2.9	-0.010783	-5.9e-05	-4.8e-05	-1.1e-05
2.91	-0.019562	0.000107	-4.9e-05	0.000156
2.92	-0.017526	0.00015	-2.9e-05	0.000179
2.93	-0.009528	5.5e-05	-3.3e-05	8.8e-05
2.94	-0.009982	4e-05	-5.8e-05	9.8e-05
2.95	-0.011985	9.2e-05	-4.4e-05	0.000136
2.96	-0.010025	4.7e-05	-1.8e-05	6.5e-05
2.97	-0.010303	-0.000123	-3.8e-05	-8.5e-05
2.98	-0.011648	-5.4e-05	-5.3e-05	-1e-06
2.99	-0.008942	0.000272	-2.8e-05	0.0003
3	-0.006296	0.000185	-2.6e-05	0.000211
3.01	-0.01399	-9.7e-05	-4.2e-05	-5.5e-05
3.02	-0.018331	-6.4e-05	-3.6e-05	-2.8e-05
3.03	-0.01213	0.000161	-3.9e-05	0.0002
3.04	-0.013943	0.000216	-4.9e-05	0.000265
3.05	-0.019299	4.8e-05	-3.6e-05	8.4e-05
3.06	-0.019013	-4.6e-05	-4e-05	-6e-06
3.07	-0.019507	1.5e-05	-5.2e-05	6.7e-05
3.08	-0.023353	8.6e-05	-3e-05	0.000116
3.09	-0.028309	6.6e-05	-2e-05	8.6e-05
3.1	-0.029182	3.8e-05	-4.1e-05	7.9e-05
3.11	-0.023714	4.2e-05	-4.3e-05	8.5e-05
3.12	-0.020135	0.000113	-2.5e-05	0.000138
3.13	-0.022202	0.000141	-3.3e-05	0.000174
3.14	-0.02084	-6.6e-05	-3.8e-05	-2.8e-05
3.15	-0.016163	-2.8e-05	-3.4e-05	6e-06
3.16	-0.016508	0.000148	-4.8e-05	0.000196
3.17	-0.021722	-1.2e-05	-4.9e-05	3.7e-05
3.18	-0.025489	-5.7e-05	-4e-05	-1.7e-05
3.19	-0.026576	5.1e-05	-4.6e-05	9.7e-05
3.2	-0.023332	0.000103	-4.6e-05	0.000149
3.21	-0.017599	9.6e-05	-2.8e-05	0.000124
3.22	-0.016436	4.5e-05	-1.4e-05	5.9e-05
3.23	-0.018529	5e-05	-2.6e-05	7.6e-05
3.24	-0.021828	3e-05	-4.9e-05	7.9e-05
3.25	-0.026597	0.000108	-3.3e-05	0.000141
3.26	-0.025403	0.000106	-1.6e-05	0.000122
3.27	-0.020389	0.000113	-3.8e-05	0.000151
3.28	-0.017912	0.000132	-4.4e-05	0.000176
3.29	-0.014735	-1e-06	-2.1e-05	2e-05
3.3	-0.013183	8.1e-05	-2.3e-05	0.000104
3.31	-0.015224	0.000234	-3.6e-05	0.00027
3.32	-0.016806	0.00019	-4.6e-05	0.000236
3.33	-0.011104	7e-06	-5.5e-05	6.2e-05
3.34	-0.007332	-3.9e-05	-5.3e-05	1.4e-05
3.35	-0.012197	7.6e-05	-5e-05	0.000126
3.36	-0.013951	1.6e-05	-4.6e-05	6.2e-05
3.37	-0.013371	-1.5e-05	-3.3e-05	1.8e-05
3.38	-0.019072	0.000122	-3.5e-05	0.000157
3.39	-0.021597	0.000209	-5.1e-05	0.00026
3.4	-0.019888	0.000117	-4.6e-05	0.000163
3.41	-0.024223	-1.1e-05	-3.3e-05	2.2e-05
3.42	-0.027285	0.000131	-4.9e-05	0.00018
3.43	-0.027769	0.000236	-6.6e-05	0.000302
3.44	-0.029079	0.000119	-4.9e-05	0.000168
3.45	-0.026879	0.000108	-3.6e-05	0.000144
3.46	-0.022893	7.3e-05	-5e-05	0.000123
3.47	-0.022136	7.7e-05	-5.7e-05	0.000134
3.48	-0.019032	0.000229	-4.8e-05	0.000277
3.49	-0.017299	0.000151	-4.8e-05	0.000199
3.5	-0.025946	7.3e-05	-5.4e-05	0.000127
3.51	-0.03076	0.000188	-4.5e-05	0.000233
3.52	-0.022845	9.8e-05	-2.7e-05	0.000125
3.53	-0.014796	8e-05	-3.4e-05	0.000114
3.54	-0.012969	0.000283	-5.2e-05	0.000335
3.55	-0.019034	0.000121	-3.7e-05	0.000158
3.56	-0.023981	-2e-05	-2.4e-05	4e-06
3.57	-0.020816	0.00018	-4.2e-05	0.000222
3.58	-0.0231	5e-05	-4.6e-05	9.6e-05
3.59	-0.030897	-0.000104	-4.2e-05	-6.2e-05
3.6	-0.031894	8.8e-05	-4.8e-05	0.000136
3.61	-0.025715	0.000183	-4.6e-05	0.000229
3.62	-0.024308	5e-05	-4.9e-05	9.9e-05
3.63	-0.026276	-1.6e-05	-5e-05	3.4e-05
3.64	-0.024435	0.000121	-4.5e-05	0.000166
3.65	-0.025552	0.000158	-6.2e-05	0.00022
3.66	-0.025256	0.000133	-5.9e-05	0.000192
3.67	-0.021732	0.000143	-2.6e-05	0.000169
3.68	-0.020375	7.4e-05	-2.8e-05	0.000102
3.69	-0.019639	5e-06	-4.2e-05	4.7e-05
3.7	-0.021853	9.2e-05	-3.6e-05	0.000128
3.71	-0.022227	0.000141	-4.2e-05	0.000183
3.72	-0.023467	5.5e-05	-4.7e-05	0.000102
3.73	-0.029667	3.3e-05	-3.7e-05	7e-05
3.74	-0.032963	0.00016	-3.4e-05	0.000194
3.75	-0.027134	0.000165	-5.3e-05	0.000218
3.76	-0.018101	6.1e-05	-6.1e-05	0.000122
3.77	-0.01784	0.000115	-3.4e-05	0.000149
3.78	-0.024452	0.000162	-3.1e-05	0.000193
3.79	-0.029854	0.000103	-6.6e-05	0.000169
3.8	-0.031842	3.7e-05	-8.2e-05	0.000119
3.81	-0.028973	9e-06	-6.5e-05	7.4e-05
3.82	-0.024128	-1.2e-05	-4.9e-05	3.7e-05
3.83	-0.024371	0.000137	-5.6e-05	0.000193
3.84	-0.026528	0.000221	-6.3e-05	0.000284
3.85	-0.029433	7.3e-05	-5.6e-05	0.000129
3.86	-0.034417	0.000142	-5.7e-05	0.000199
3.87	-0.025374	0.00021	-6e-05	0.00027
3.88	-0.013683	0.000171	-5.4e-05	0.000225
3.89	-0.021253	0.000153	-4.8e-05	0.000201
3.9	-0.029582	3.8e-05	-4.1e-05	7.9e-05
3.91	-0.02384	8.3e-05	-4.9e-05	0.000132
3.92	-0.02293	9.9e-05	-6.8e-05	0.000167
3.93	-0.028262	-7.7e-05	-6e-05	-1.7e-05
3.94	-0.026263	-4.9e-05	-4e-05	-9e-06
3.95	-0.019003	0.000178	-4e-05	0.000218
3.96	-0.009895	0.000124	-5.2e-05	0.000176
3.97	-0.003781	-1.6e-05	-5.6e-05	4e-05
3.98	-0.009301	0.000121	-4.9e-05	0.00017
3.99	-0.014991	7.1e-05	-4.5e-05	0.000116
4	-0.010825	2.5e-05	-6e-05	8.5e-05
4.01	-0.010959	0.00019	-6.5e-05	0.000255
4.02	-0.016224	8.9e-05	-5.9e-05	0.000148
4.03	-0.014737	-3.3e-05	-5.2e-05	1.9e-05
4.04	-0.010408	0.0001	-4.1e-05	0.000141
4.05	-0.011182	0.000123	-4.5e-05	0.000168
4.06	-0.016954	2e-06	-5.1e-05	5.3e-05
4.07	-0.022168	5.2e-05	-5.4e-05	0.000106
4.08	-0.013148	0.000207	-5.7e-05	0.000264
4.09	-0.003547	0.000101	-5.2e-05	0.000153
4.1	-0.010277	-3.8e-05	-4.6e-05	8e-06
4.11	-0.014638	1.7e-05	-5.9e-05	7.6e-05
4.12	-0.007962	0.000173	-6.3e-05	0.000236
4.13	-0.006017	0.00028	-4.6e-05	0.000326
4.14	-0.013256	7.4e-05	-4.2e-05	0.000116
4.15	-0.016481	-2.7e-05	-4.6e-05	1.9e-05
4.16	-0.013775	0.000139	-4.4e-05	0.000183
4.17	-0.014833	7.7e-05	-4.2e-05	0.000119
4.18	-0.016963	-2.9e-05	-5.1e-05	2.2e-05
4.19	-0.013516	-5.9e-05	-5.8e-05	-1e-06
4.2	-0.008157	-7.4e-05	-6e-05	-1.4e-05
4.21	-0.006612	7e-06	-5e-05	5.7e-05
4.22	-0.009678	3.8e-05	-4.3e-05	8.1e-05
4.23	-0.013706	2.3e-05	-3.9e-05	6.2e-05
4.24	-0.017392	5e-05	-2.9e-05	7.9e-05
4.25	-0.017756	6.4e-05	-3.9e-05	0.000103
4.26	-0.014533	1.9e-05	-4.4e-05	6.3e-05
4.27	-0.013973	0.000133	-3.3e-05	0.000166
4.28	-0.014272	0.000177	-4e-05	0.000217
4.29	-0.014794	0.000105	-6.1e-05	0.000166
4.3	-0.014313	0.000139	-6.3e-05	0.000202
4.31	-0.006755	0.000148	-5.3e-05	0.000201
4.32	-0.004324	0.000188	-4.2e-05	0.00023
4.33	-0.013299	0.00013	-3.6e-05	0.000166
4.34	-0.01833	8.8e-05	-4.6e-05	0.000134
4.35	-0.017043	0.000177	-5.3e-05	0.00023
4.36	-0.014828	9.1e-05	-5.1e-05	0.000142
4.37	-0.0138	9.5e-05	-5.3e-05	0.000148
4.38	-0.012346	0.000295	-4.9e-05	0.000344
4.39	-0.013719	0.000286	-4.6e-05	0.000332
4.4	-0.014853	0.000111	-4.8e-05	0.000159
4.41	-0.011281	-9e-05	-5.2e-05	-3.8e-05
4.42	-0.011804	-2.8e-05	-5.6e-05	2.8e-05
4.43	-0.014049	0.000169	-5.2e-05	0.000221
4.44	-0.012588	0.000122	-4.3e-05	0.000165
4.45	-0.010321	7.2e-05	-4e-05	0.000112
4.46	-0.010167	0.0001	-4.4e-05	0.000144
4.47	-0.009691	5.3e-05	-4e-05	9.3e-05
4.48	-0.009928	4e-05	-2.9e-05	6.9e-05
4.49	-0.015547	7.2e-05	-3.7e-05	0.000109
4.5	-0.017438	0.000194	-5.5e-05	0.000249
4.51	-0.015578	0.000316	-5e-05	0.000366
4.52	-0.020567	0.000259	-5.4e-05	0.000313
4.53	-0.024697	-1.8e-05	-7.4e-05	5.6e-05
4.54	-0.024182	-4.5e-05	-5.8e-05	1.3e-05
4.55	-0.019359	0.000172	-3.9e-05	0.000211
4.56	-0.010704	0.000113	-5.6e-05	0.000169
4.57	-0.006536	2.4e-05	-5.1e-05	7.5e-05
4.58	-0.003383	2.7e-05	-3.2e-05	5.9e-05
4.59	-0.002011	0.000109	-4.3e-05	0.000152
4.6	-0.005793	0.000143	-6e-05	0.000203
4.61	-0.009328	-5e-06	-7.2e-05	6.7e-05
4.62	-0.010144	-5.7e-05	-6.9e-05	1.2e-05
4.63	-0.009649	-5e-06	-4.1e-05	3.6e-05
4.64	-0.011071	7.1e-05	-4.9e-05	0.00012
4.65	-0.013954	0.000115	-7e-05	0.000185
4.66	-0.012364	7.8e-05	-4.5e-05	0.000123
4.67	-0.002742	0.0001	-2.8e-05	0.000128
4.68	0.0058	0.000105	-4.7e-05	0.000152
4.69	0.001018	7.7e-05	-5.3e-05	0.00013
4.7	-0.011882	7.5e-05	-4.8e-05	0.000123
4.71	-0.015698	0.000128	-4.4e-05	0.000172
4.72	-0.007023	0.000102	-5.1e-05	0.000153
4.73	0.000377	4.4e-05	-6.4e-05	0.000108
4.74	0.000295	9.3e-05	-6.7e-05	0.00016
4.75	0.000474	9.2e-05	-6.5e-05	0.000157
4.76	0.001648	0.00012	-5.8e-05	0.000178
4.77	0.001738	0.000135	-5e-05	0.000185
4.78	0.001028	6.2e-05	-5e-05	0.000112
4.79	0.000127	7.7e-05	-5.9e-05	0.000136
4.8	0.001507	0.000137	-6.1e-05	0.000198
4.81	-0.002043	0.000179	-5.1e-05	0.00023
4.82	-0.008364	0.0001	-4.8e-05	0.000148
4.83	-0.008992	0	-6.7e-05	6.7e-05
4.84	-0.009096	2.3e-05	-7.4e-05	9.7e-05
4.85	-0.005987	9.1e-05	-5.7e-05	0.000148
4.86	-0.000378	0.000273	-5.3e-05	0.000326
4.87	-0.001381	0.000243	-6.3e-05	0.000306
4.88	-0.002706	7.6e-05	-5e-05	0.000126
4.89	-0.004524	1.9e-05	-4.1e-05	6e-05
4.9	-0.009796	3e-06	-5.1e-05	5.4e-05
4.91	-0.010438	-5e-06	-5.6e-05	5.1e-05
4.92	-0.006202	3.4e-05	-5.5e-05	8.9e-05
4.93	-0.002964	0.000235	-5.1e-05	0.000286
4.94	-0.003673	0.000174	-3.6e-05	0.00021
4.95	-0.008735	1.1e-05	-3.2e-05	4.3e-05
4.96	-0.014294	0.000111	-5.8e-05	0.000169
4.97	-0.015646	0.000224	-7.7e-05	0.000301
4.98	-0.014864	0.000149	-5.3e-05	0.000202
4.99	-0.01326	3.6e-05	-3.6e-05	7.2e-05
5	-0.010172	0.000238	-5.3e-05	0.000291
5.01	-0.007586	0.000362	-5.1e-05	0.000413
5.02	-0.008524	0.000131	-4.6e-05	0.000177
5.03	-0.009232	8.5e-05	-6.1e-05	0.000146
5.04	-0.008482	0.000194	-6.2e-05	0.000256
5.05	-0.009371	0.00015	-4.6e-05	0.000196
5.06	-0.008257	6.1e-05	-5.1e-05	0.000112
5.07	-0.006764	2.9e-05	-7.7e-05	0.000106
5.08	-0.006288	0.000165	-6.6e-05	0.000231
5.09	-0.005118	0.000242	-3.8e-05	0.00028
5.1	-0.005877	0.000137	-5.1e-05	0.000188
5.11	-0.010333	6e-06	-8.3e-05	8.9e-05
5.12	-0.01422	6.7e-05	-8.1e-05	0.000148
5.13	-0.0146	0.000197	-4.9e-05	0.000246
5.14	-0.013785	0.000142	-4.6e-05	0.000188
5.15	-0.013883	9.4e-05	-6.1e-05	0.000155
5.16	-0.013619	7.2e-05	-5.7e-05	0.000129
5.17	-0.008087	0.000113	-5.2e-05	0.000165
5.18	-0.006943	0.000145	-5.4e-05	0.000199
5.19	-0.016516	-4.3e-05	-6.5e-05	2.2e-05
5.2	-0.017488	1.7e-05	-6.8e-05	8.5e-05
5.21	-0.012752	0.000282	-6e-05	0.000342
5.22	-0.014614	0.000211	-4.6e-05	0.000257
5.23	-0.013175	8.3e-05	-4.6e-05	0.000129
5.24	-0.011224	5.9e-05	-6.1e-05	0.00012
5.25	-0.01128	3.1e-05	-6.1e-05	9.2e-05
5.26	-0.006513	0.000135	-5.6e-05	0.000191
5.27	-0.008148	0.00023	-5.4e-05	0.000284
5.28	-0.016197	7.2e-05	-3.6e-05	0.000108
5.29	-0.013531	5.9e-05	-3.8e-05	9.7e-05
5.3	-0.009314	0.000292	-5.8e-05	0.00035
5.31	-0.020664	0.000172	-5.9e-05	0.000231
5.32	-0.02649	2.4e-05	-6.7e-05	9.1e-05
5.33	-0.014826	0.000153	-7.7e-05	0.00023
5.34	-0.012894	0.000188	-6.1e-05	0.000249
5.35	-0.021153	8.4e-05	-5.6e-05	0.00014
5.36	-0.019429	0.000127	-6.5e-05	0.000192
5.37	-0.012097	0.000299	-5.3e-05	0.000352
5.38	-0.008909	0.000191	-4.4e-05	0.000235
5.39	-0.007323	7.7e-05	-5.2e-05	0.000129
5.4	-0.002122	0.000237	-6.3e-05	0.0003
5.41	0.000182	0.000251	-6.2e-05	0.000313
5.42	-0.005539	0.000196	-5.1e-05	0.000247
5.43	-0.007191	0.000194	-6.3e-05	0.000257
5.44	-0.004824	-1e-06	-7.1e-05	7e-05
5.45	-0.008962	-2e-05	-6.1e-05	4.1e-05
5.46	-0.014124	0.000262	-6e-05	0.000322
5.47	-0.013281	0.000193	-5.5e-05	0.000248
5.48	-0.013514	-5.6e-05	-5.6e-05	7.10543e-15
5.49	-0.017894	0.000121	-7.3e-05	0.000194
5.5	-0.01914	0.000226	-6.8e-05	0.000294
5.51	-0.020684	7.3e-05	-4.4e-05	0.000117
5.52	-0.027587	0.000132	-5.1e-05	0.000183
5.53	-0.033696	0.000148	-7e-05	0.000218
5.54	-0.030492	4.2e-05	-6.7e-05	0.000109
5.55	-0.022809	0.000112	-6e-05	0.000172
5.56	-0.025114	4.1e-05	-6.7e-05	0.000108
5.57	-0.030603	-2.9e-05	-7.4e-05	4.5e-05
5.58	-0.028385	0.000217	-5.6e-05	0.000273
5.59	-0.026532	0.000292	-5.3e-05	0.000345
5.6	-0.02417	2.4e-05	-7.6e-05	0.0001
5.61	-0.017637	1.4e-05	-7.5e-05	8.9e-05
5.62	-0.016311	0.000594	-7e-05	0.000664
5.63	-0.023663	0.001567	-7.8e-05	0.001645
5.64	-0.028346	0.002631	-6.9e-05	0.0027
5.65	-0.026253	0.003475	-6.8e-05	0.003543
5.66	-0.027717	0.00404	-7.2e-05	0.004112
5.67	-0.02774	0.004529	-5.1e-05	0.00458
5.68	-0.021559	0.004906	-4.5e-05	0.004951
5.69	-0.020674	0.005272	-6.5e-05	0.005337
5.7	-0.023195	0.005831	-5.6e-05	0.005887
5.71	-0.021716	0.006497	-4.1e-05	0.006538
5.72	-0.022931	0.007188	-5.1e-05	0.007239
5.73	-0.028316	0.007916	-6e-05	0.007976
5.74	-0.031429	0.008771	-6.5e-05	0.008836
5.75	-0.029512	0.009741	-6.9e-05	0.00981
5.76	-0.024613	0.010718	-7.3e-05	0.010791
5.77	-0.019698	0.011809	-7.7e-05	0.011886
5.78	-0.01741	0.012895	-7.1e-05	0.012966
5.79	-0.018395	0.013839	-6.3e-05	0.013902
5.8	-0.020679	0.014855	-6e-05	0.014915
5.81	-0.026692	0.015876	-8.1e-05	0.015957
5.82	-0.03334	0.016863	-9.1e-05	0.016954
5.83	-0.030903	0.018033	-7.2e-05	0.018105
5.84	-0.023838	0.019064	-7.8e-05	0.019142
5.85	-0.02133	0.019919	-8.5e-05	0.020004
5.86	-0.021638	0.020991	-7.9e-05	0.02107
5.87	-0.020471	0.022091	-8.1e-05	0.022172
5.88	-0.020116	0.023045	-8.6e-05	0.023131
5.89	-0.023839	0.024055	-9.5e-05	0.02415
5.9	-0.025389	0.025094	-9.1e-05	0.025185
5.91	-0.021535	0.026205	-7.4e-05	0.026279
5.92	-0.022122	0.027217	-7.2e-05	0.027289
5.93	-0.022512	0.028077	-8.5e-05	0.028162
5.94	-0.021315	0.029184	-8.4e-05	0.029268
5.95	-0.023222	0.03036	-7e-05	0.03043
5.96	-0.021879	0.031311	-7.5e-05	0.031386
5.97	-0.019958	0.032354	-9.9e-05	0.032453
5.98	-0.022938	0.033534	-0.0001	0.033634
5.99	-0.024444	0.034546	-7.6e-05	0.034622
6	-0.022645	0.035615	-6.8e-05	0.035683
6.01	-0.021702	0.036704	-9.4e-05	0.036798
6.02	-0.017986	0.037694	-0.000111	0.037805
6.03	-0.008552	0.038756	-9.3e-05	0.038849
6.04	-0.006859	0.03981	-9e-05	0.0399
6.05	-0.014708	0.040814	-9.5e-05	0.040909
6.06	-0.012736	0.041872	-9.3e-05	0.041965
6.07	-0.007682	0.04287	-0.000107	0.042977
6.08	-0.012801	0.043882	-9.7e-05	0.043979
6.09	-0.01643	0.045014	-6.8e-05	0.045082
6.1	-0.013408	0.0461	-7.5e-05	0.046175
6.11	-0.012311	0.047053	-8.3e-05	0.047136
6.12	-0.016407	0.048124	-7.1e-05	0.048195
6.13	-0.016386	0.049277	-8e-05	0.049357
6.14	-0.010609	0.050312	-9.3e-05	0.050405
6.15	-0.007846	0.051234	-9e-05	0.051324
6.16	-0.010194	0.05223	-9.1e-05	0.052321
6.17	-0.015169	0.05328	-8.8e-05	0.053368
6.18	-0.020071	0.054289	-7.8e-05	0.054367
6.19	-0.019328	0.055381	-9.6e-05	0.055477
6.2	-0.015068	0.056416	-0.000105	0.056521
6.21	-0.015371	0.057281	-8.6e-05	0.057367
6.22	-0.016401	0.058306	-9.4e-05	0.0584
6.23	-0.014824	0.059406	-0.00011	0.059516
6.24	-0.017699	0.060362	-0.0001	0.060462
6.25	-0.017868	0.061439	-0.000107	0.061546
6.26	-0.01152	0.062525	-0.000113	0.062638
6.27	-0.010788	0.063435	-8.8e-05	0.063523
6.28	-0.01423	0.064513	-7.5e-05	0.064588
6.29	-0.016728	0.06566	-8.5e-05	0.065745
6.3	-0.022894	0.066555	-9.4e-05	0.066649
6.31	-0.029995	0.067504	-9.4e-05	0.067598
6.32	-0.027763	0.068563	-8.9e-05	0.068652
6.33	-0.019506	0.06949	-0.000101	0.069591
6.34	-0.013802	0.070545	-0.000113	0.070658
6.35	-0.015643	0.071698	-8.9e-05	0.071787
6.36	-0.019381	0.072664	-8e-05	0.072744
6.37	-0.019519	0.073649	-8.7e-05	0.073736
6.38	-0.018357	0.07474	-8.5e-05	0.074825
6.39	-0.018411	0.075685	-9.4e-05	0.075779
6.4	-0.021048	0.076673	-9.3e-05	0.076766
6.41	-0.018501	0.077845	-8.5e-05	0.07793
6.42	-0.012376	0.078914	-9.5e-05	0.079009
6.43	-0.015081	0.079838	-0.000103	0.079941
6.44	-0.02107	0.080919	-9.8e-05	0.081017
6.45	-0.022964	0.081896	-0.000106	0.082002
6.46	-0.018285	0.082677	-0.000108	0.082785
6.47	-0.00946	0.083729	-0.0001	0.083829
6.48	-0.007212	0.084798	-0.000109	0.084907
6.49	-0.01344	0.085737	-0.00011	0.085847
6.5	-0.018689	0.086845	-9.6e-05	0.086941
6.51	-0.013985	0.087837	-0.000103	0.08794
6.52	-0.00967	0.088691	-0.000121	0.088812
6.53	-0.01518	0.089795	-0.000117	0.089912
6.54	-0.016654	0.091008	-0.000115	0.091123
6.55	-0.007896	0.091976	-0.000122	0.092098
6.56	-0.005753	0.092948	-0.000121	0.093069
6.57	-0.012726	0.094082	-0.000131	0.094213
6.58	-0.014254	0.094972	-0.000126	0.095098
6.59	-0.010147	0.095857	-0.000104	0.095961
6.6	-0.013244	0.096967	-0.000101	0.097068
6.61	-0.018014	0.097976	-0.000106	0.098082
6.62	-0.010013	0.098955	-0.00013	0.099085
6.63	-0.005916	0.100059	-0.000156	0.100215
6.64	-0.012982	0.10101	-0.000143	0.101153
6.65	-0.008591	0.101914	-0.000125	0.102039
6.66	-0.002365	0.103027	-0.000133	0.10316
6.67	-0.011506	0.104142	-0.000144	0.104286
6.68	-0.013575	0.105109	-0.000144	0.105253
6.69	-0.005771	0.106106	-0.000142	0.106248
6.7	-0.003413	0.107095	-0.000144	0.107239
6.71	-0.004332	0.108071	-0.000149	0.10822
6.72	-0.00071	0.109125	-0.000144	0.109269
6.73	0.00634	0.110137	-0.000138	0.110275
6.74	0.006533	0.11104	-0.000138	0.111178
6.75	0.004478	0.112098	-0.000143	0.112241
6.76	0.005808	0.113259	-0.000149	0.113408
6.77	0.001999	0.114252	-0.000146	0.114398
6.78	-0.002099	0.115219	-0.000151	0.11537
6.79	0.002816	0.116229	-0.000161	0.11639
6.8	0.005622	0.117078	-0.000157	0.117235
6.81	-0.000909	0.118139	-0.000157	0.118296
6.82	-0.000355	0.11932	-0.000164	0.119484
6.83	0.006605	0.120206	-0.000168	0.120374
6.84	0.005717	0.121177	-0.000179	0.121356
6.85	0.005307	0.122337	-0.000179	0.122516
6.86	0.005491	0.123245	-0.000178	0.123423
6.87	0.004595	0.12413	-0.000201	0.124331
6.88	0.014813	0.125271	-0.000199	0.12547
6.89	0.023154	0.126322	-0.000184	0.126506
6.9	0.020394	0.127148	-0.000188	0.127336
6.91	0.020927	0.128134	-0.000187	0.128321
6.92	0.023696	0.129183	-0.00018	0.129363
6.93	0.021906	0.130104	-0.000182	0.130286
6.94	0.0233	0.131216	-0.000195	0.131411
6.95	0.029752	0.132299	-0.000202	0.132501
6.96	0.030223	0.133314	-0.000205	0.133519
6.97	0.026846	0.134563	-0.000211	0.134774
6.98	0.027675	0.135603	-0.000207	0.13581
6.99	0.032201	0.136431	-0.000203	0.136634
7	0.03626	0.137499	-0.000208	0.137707
7.01	0.034444	0.138509	-0.000213	0.138722
7.02	0.034474	0.139371	-0.000205	0.139576
7.03	0.043521	0.140499	-0.000196	0.140695
7.04	0.045488	0.141648	-0.000192	0.14184
7.05	0.038792	0.142566	-0.000185	0.142751
7.06	0.041562	0.143548	-0.000191	0.143739
7.07	0.045611	0.144602	-0.000201	0.144803
7.08	0.042284	0.145538	-0.000192	0.14573
7.09	0.041188	0.146544	-0.000205	0.146749
7.1	0.041608	0.147649	-0.000235	0.147884
7.11	0.040254	0.148573	-0.000227	0.1488
7.12	0.040046	0.149569	-0.000211	0.14978
7.13	0.040932	0.150732	-0.000218	0.15095
7.14	0.041684	0.151686	-0.000226	0.151912
7.15	0.040856	0.152514	-0.000228	0.152742
7.16	0.035829	0.153572	-0.000214	0.153786
7.17	0.035115	0.154701	-0.000196	0.154897
7.18	0.041255	0.155706	-0.000212	0.155918
7.19	0.04492	0.15669	-0.000229	0.156919
7.2	0.04927	0.157591	-0.000209	0.1578
7.21	0.05644	0.15855	-0.000199	0.158749
7.22	0.057846	0.159715	-0.000224	0.159939
7.23	0.05494	0.16074	-0.000226	0.160966
7.24	0.056303	0.161576	-0.000203	0.161779
7.25	0.061361	0.162612	-0.000211	0.162823
7.26	0.06223	0.163688	-0.000215	0.163903
7.27	0.059117	0.164528	-0.000202	0.16473
7.28	0.060223	0.165584	-0.000223	0.165807
7.29	0.062719	0.16675	-0.000245	0.166995
7.3	0.063451	0.167597	-0.000238	0.167835
7.31	0.066258	0.168523	-0.000237	0.16876
7.32	0.06565	0.169571	-0.000244	0.169815
7.33	0.064658	0.170464	-0.000234	0.170698
7.34	0.0706	0.171552	-0.000218	0.17177
7.35	0.07247	0.172668	-0.000221	0.172889
7.36	0.069594	0.173529	-0.000244	0.173773
7.37	0.071328	0.174615	-0.000247	0.174862
7.38	0.070572	0.175879	-0.000231	0.17611
7.39	0.068181	0.176741	-0.000233	0.176974
7.4	0.073849	0.177587	-0.000239	0.177826
7.41	0.079763	0.178856	-0.000227	0.179083
7.42	0.083372	0.179923	-0.000231	0.180154
7.43	0.086925	0.180843	-0.000254	0.181097
7.44	0.084101	0.181876	-0.000254	0.18213
7.45	0.079324	0.182762	-0.000231	0.182993
7.46	0.079212	0.18377	-0.000232	0.184002
7.47	0.081728	0.18495	-0.00025	0.1852
7.48	0.083006	0.185965	-0.000247	0.186212
7.49	0.08282	0.186943	-0.000238	0.187181
7.5	0.08272	0.187936	-0.000241	0.188177
7.51	0.081805	0.188866	-0.000248	0.189114
7.52	0.083003	0.189819	-0.000249	0.190068
7.53	0.08795	0.190907	-0.000259	0.191166
7.54	0.090003	0.192004	-0.000263	0.192267
7.55	0.092951	0.192967	-0.000256	0.193223
7.56	0.097236	0.194019	-0.000259	0.194278
7.57	0.094917	0.195116	-0.000258	0.195374
7.58	0.093896	0.195982	-0.000251	0.196233
7.59	0.098956	0.196961	-0.000268	0.197229
7.6	0.098858	0.198068	-0.000294	0.198362
7.61	0.093808	0.198967	-0.000297	0.199264
7.62	0.095849	0.199902	-0.00029	0.200192
7.63	0.101546	0.200954	-0.00029	0.201244
7.64	0.101447	0.201928	-0.000286	0.202214
7.65	0.096941	0.202975	-0.000279	0.203254
7.66	0.098198	0.204031	-0.000282	0.204313
7.67	0.103895	0.204888	-0.000285	0.205173
7.68	0.105983	0.205854	-0.000296	0.20615
7.69	0.108847	0.207027	-0.000318	0.207345
7.7	0.112529	0.208046	-0.000311	0.208357
7.71	0.116778	0.208973	-0.00029	0.209263
7.72	0.116514	0.209949	-0.000297	0.210246
7.73	0.11345	0.210919	-0.000296	0.211215
7.74	0.117712	0.211836	-0.000288	0.212124
7.75	0.118476	0.212834	-0.000304	0.213138
7.76	0.117649	0.213993	-0.000319	0.214312
7.77	0.126102	0.214917	-0.000314	0.215231
7.78	0.133977	0.215801	-0.000319	0.21612
7.79	0.134439	0.217054	-0.000321	0.217375
7.8	0.131749	0.218148	-0.00031	0.218458
7.81	0.130722	0.219017	-0.000318	0.219335
7.82	0.127872	0.220054	-0.000341	0.220395
7.83	0.124126	0.221107	-0.000334	0.221441
7.84	0.125521	0.222128	-0.000325	0.222453
7.85	0.130026	0.22328	-0.000345	0.223625
7.86	0.132811	0.224272	-0.000356	0.224628
7.87	0.137422	0.225126	-0.000343	0.225469
7.88	0.144241	0.226242	-0.000335	0.226577
7.89	0.144113	0.22734	-0.000341	0.227681
7.9	0.138625	0.228237	-0.000353	0.22859
7.91	0.144594	0.22916	-0.000374	0.229534
7.92	0.152245	0.230199	-0.000376	0.230575
7.93	0.144388	0.23131	-0.000367	0.231677
7.94	0.143236	0.232221	-0.000374	0.232595
7.95	0.155414	0.233068	-0.000377	0.233445
7.96	0.156183	0.2343	-0.000384	0.234684
7.97	0.14913	0.235487	-0.0004	0.235887
7.98	0.150757	0.236351	-0.000403	0.236754
7.99	0.154713	0.237268	-0.00041	0.237678
8	0.154156	0.238256	-0.000416	0.238672
8.01	0.157486	0.239159	-0.000427	0.239586
8.02	0.162535	0.24016	-0.000449	0.240609
8.03	0.166442	0.241252	-0.000453	0.241705
8.04	0.17307	0.242196	-0.000461	0.242657
8.05	0.168794	0.243126	-0.000488	0.243614
8.06	0.161762	0.24409	-0.000509	0.244599
8.07	0.169728	0.245054	-0.000532	0.245586
8.08	0.174912	0.246173	-0.00057	0.246743
8.09	0.175099	0.247179	-0.000626	0.247805
8.1	0.182058	0.248013	-0.000716	0.248729
8.11	0.179918	0.24902	-0.000945	0.249965
8.12	0.168385	0.250129	-0.002804	0.252933
8.13	0.167513	0.251128	-0.013536	0.264664
8.14	0.173533	0.252095	-0.03191	0.284005
8.15	0.178975	0.253142	-0.038226	0.291368
8.16	0.183396	0.254069	-0.034838	0.288907
8.17	0.184493	0.255088	-0.036759	0.291847
8.18	0.187503	0.256354	-0.038478	0.294832
8.19	0.187842	0.257292	-0.036736	0.294028
8.2	0.185818	0.258132	-0.036999	0.295131
8.21	0.194867	0.259363	-0.037834	0.297197
8.22	0.202967	0.260515	-0.037426	0.297941
8.23	0.20089	0.261375	-0.037555	0.29893
8.24	0.204682	0.262322	-0.03782	0.300142
8.25	0.210103	0.263328	-0.037586	0.300914
8.26	0.207129	0.264265	-0.03765	0.301915
8.27	0.208479	0.265457	-0.037866	0.303323
8.28	0.215943	0.266644	-0.037818	0.304462
8.29	0.216736	0.267464	-0.037802	0.305266
8.3	0.215959	0.268473	-0.037851	0.306324
8.31	0.216226	0.269624	-0.037831	0.307455
8.32	0.213567	0.270554	-0.037877	0.308431
8.33	0.217412	0.271598	-0.037961	0.309559
8.34	0.225746	0.2727	-0.037943	0.310643
8.35	0.229333	0.273574	-0.03792	0.311494
8.36	0.229157	0.274475	-0.037982	0.312457
8.37	0.225379	0.275581	-0.038046	0.313627
8.38	0.224275	0.276601	-0.038079	0.31468
8.39	0.229025	0.277502	-0.0381	0.315602
8.4	0.228145	0.278534	-0.038111	0.316645
8.41	0.226149	0.279425	-0.038138	0.317563
8.42	0.232519	0.280284	-0.038219	0.318503
8.43	0.235771	0.28154	-0.038295	0.319835
8.44	0.234782	0.282597	-0.038316	0.320913
8.45	0.239472	0.283289	-0.038361	0.32165
8.46	0.246228	0.284361	-0.03846	0.322821
8.47	0.246052	0.285551	-0.038567	0.324118
8.48	0.239098	0.286431	-0.038678	0.325109
8.49	0.240601	0.287405	-0.038796	0.326201
8.5	0.254332	0.288481	-0.038941	0.327422
8.51	0.254781	0.289385	-0.039169	0.328554
8.52	0.24722	0.290373	-0.03947	0.329843
8.53	0.253246	0.291443	-0.0398	0.331243
8.54	0.2598	0.292377	-0.04027	0.332647
8.55	0.261351	0.293414	-0.04107	0.334484
8.56	0.262922	0.294506	-0.042232	0.336738
8.57	0.262184	0.295437	-0.043619	0.339056
8.58	0.264461	0.29645	-0.045008	0.341458
8.59	0.272031	0.297566	-0.046297	0.343863
8.6	0.276602	0.298507	-0.047567	0.346074
8.61	0.276088	0.299461	-0.048636	0.348097
8.62	0.277761	0.300582	-0.049299	0.349881
8.63	0.281735	0.301485	-0.049744	0.351229
8.64	0.285181	0.302418	-0.050078	0.352496
8.65	0.286427	0.303657	-0.050275	0.353932
8.66	0.286667	0.304591	-0.050451	0.355042
8.67	0.28894	0.305456	-0.050646	0.356102
8.68	0.292782	0.306663	-0.050804	0.357467
8.69	0.290735	0.307632	-0.050942	0.358574
8.7	0.287555	0.308522	-0.051105	0.359627
8.71	0.287167	0.309698	-0.051308	0.361006
8.72	0.285058	0.310681	-0.051533	0.362214
8.73	0.289767	0.311485	-0.05177	0.363255
8.74	0.298888	0.312607	-0.05206	0.364667
8.75	0.303047	0.313759	-0.052416	0.366175
8.76	0.307394	0.314615	-0.052867	0.367482
8.77	0.306951	0.315574	-0.05347	0.369044
8.78	0.302871	0.316591	-0.054155	0.370746
8.79	0.307257	0.317435	-0.0548	0.372235
8.8	0.311864	0.318475	-0.05536	0.373835
8.81	0.310075	0.319625	-0.055857	0.375482
8.82	0.309821	0.320476	-0.056318	0.376794
8.83	0.307897	0.321432	-0.056729	0.378161
8.84	0.30647	0.322633	-0.057119	0.379752
8.85	0.31505	0.323724	-0.05755	0.381274
8.86	0.321869	0.3246	-0.058022	0.382622
8.87	0.320668	0.325429	-0.058513	0.383942
8.88	0.324515	0.326546	-0.059032	0.385578
8.89	0.330559	0.327681	-0.059587	0.387268
8.9	0.331517	0.328566	-0.060172	0.388738
8.91	0.334007	0.329648	-0.060869	0.390517
8.92	0.33706	0.330722	-0.061612	0.392334
8.93	0.339181	0.331517	-0.062258	0.393775
8.94	0.343182	0.332603	-0.062845	0.395448
8.95	0.341614	0.333894	-0.063352	0.397246
8.96	0.33658	0.334754	-0.06379	0.398544
8.97	0.338715	0.335632	-0.064258	0.39989
8.98	0.342563	0.336854	-0.064731	0.401585
8.99	0.340595	0.337796	-0.065199	0.402995
9	0.342714	0.338629	-0.065703	0.404332
9.01	0.351943	0.33982	-0.066183	0.406003
9.02	0.356517	0.340949	-0.066586	0.407535
9.03	0.357359	0.341832	-0.066978	0.40881
9.04	0.364037	0.34281	-0.067408	0.410218
9.05	0.372023	0.343808	-0.06787	0.411678
9.06	0.368893	0.344771	-0.068373	0.413144
9.07	0.364027	0.345789	-0.068912	0.414701
9.08	0.370693	0.346751	-0.069487	0.416238
9.09	0.377722	0.347707	-0.070091	0.417798
9.1	0.3817	0.34874	-0.070697	0.419437
9.11	0.385521	0.349729	-0.071274	0.421003
9.12	0.384777	0.350769	-0.071832	0.422601
9.13	0.38091	0.351898	-0.072423	0.424321
9.14	0.381931	0.352906	-0.07299	0.425896
9.15	0.385865	0.353873	-0.073524	0.427397
9.16	0.387974	0.354955	-0.074038	0.428993
9.17	0.389544	0.355946	-0.074437	0.430383
9.18	0.388188	0.356802	-0.074738	0.43154
9.19	0.389406	0.357771	-0.075037	0.432808
9.2	0.394603	0.358849	-0.075342	0.434191
9.21	0.393916	0.359818	-0.075644	0.435462
9.22	0.391124	0.360803	-0.075958	0.436761
9.23	0.396732	0.361856	-0.076279	0.438135
9.24	0.401823	0.362741	-0.076586	0.439327
9.25	0.400538	0.363688	-0.076875	0.440563
9.26	0.402872	0.364808	-0.077115	0.441923
9.27	0.412457	0.365836	-0.07731	0.443146
9.28	0.422574	0.366826	-0.077503	0.444329
9.29	0.422893	0.367885	-0.077702	0.445587
9.3	0.420404	0.368857	-0.077883	0.44674
9.31	0.424815	0.369739	-0.078068	0.447807
9.32	0.425599	0.370857	-0.078247	0.449104
9.33	0.422651	0.371977	-0.078401	0.450378
9.34	0.426615	0.372843	-0.078578	0.451421
9.35	0.435412	0.373828	-0.078791	0.452619
9.36	0.439666	0.374914	-0.079004	0.453918
9.37	0.43716	0.375885	-0.079212	0.455097
9.38	0.434791	0.376952	-0.079436	0.456388
9.39	0.439342	0.378003	-0.079674	0.457677
9.4	0.446058	0.378916	-0.079899	0.458815
9.41	0.449995	0.379941	-0.080137	0.460078
9.42	0.452279	0.381006	-0.080437	0.461443
9.43	0.453935	0.381855	-0.080769	0.462624
9.44	0.455491	0.382852	-0.08109	0.463942
9.45	0.45623	0.384004	-0.081446	0.46545
9.46	0.457304	0.384917	-0.081879	0.466796
9.47	0.461054	0.385922	-0.082404	0.468326
9.48	0.464003	0.386976	-0.083046	0.470022
9.49	0.465884	0.387731	-0.083746	0.471477
9.5	0.472997	0.38862	-0.084379	0.472999
9.51	0.476337	0.389793	-0.084885	0.474678
9.52	0.475555	0.390804	-0.085277	0.476081
9.53	0.477666	0.391697	-0.085603	0.4773
9.54	0.477853	0.392837	-0.085917	0.478754
9.55	0.481119	0.393874	-0.086249	0.480123
9.56	0.4854	0.394732	-0.086584	0.481316
9.57	0.487159	0.395888	-0.086905	0.482793
9.58	0.493302	0.397007	-0.087252	0.484259
9.59	0.494077	0.397887	-0.087597	0.485484
9.6	0.489917	0.398988	-0.087895	0.486883
9.61	0.493793	0.400051	-0.088168	0.488219
9.62	0.4957	0.400951	-0.08843	0.489381
9.63	0.494356	0.401932	-0.088686	0.490618
9.64	0.502595	0.40295	-0.088961	0.491911
9.65	0.508591	0.40398	-0.089232	0.493212
9.66	0.505371	0.404927	-0.089508	0.494435
9.67	0.508022	0.405933	-0.089813	0.495746
9.68	0.5116	0.407162	-0.090127	0.497289
9.69	0.506519	0.408189	-0.090457	0.498646
9.7	0.504162	0.408988	-0.090789	0.499777
9.71	0.513161	0.410044	-0.0911	0.501144
9.72	0.524237	0.411088	-0.091445	0.502533
9.73	0.524489	0.411947	-0.091791	0.503738
9.74	0.52282	0.413051	-0.09208	0.505131
9.75	0.530862	0.414162	-0.092409	0.506571
9.76	0.537643	0.41502	-0.092794	0.507814
9.77	0.534972	0.415972	-0.093143	0.509115
9.78	0.533942	0.417004	-0.093491	0.510495
9.79	0.544492	0.417961	-0.093869	0.51183
9.8	0.549961	0.418984	-0.094194	0.513178
9.81	0.544372	0.420077	-0.094467	0.514544
9.82	0.543551	0.421097	-0.09475	0.515847
9.83	0.545359	0.422089	-0.095062	0.517151
9.84	0.54626	0.423113	-0.095436	0.518549
9.85	0.549779	0.424091	-0.095897	0.519988
9.86	0.551645	0.425105	-0.096458	0.521563
9.87	0.554147	0.426174	-0.097152	0.523326
9.88	0.559643	0.427051	-0.097903	0.524954
9.89	0.56672	0.427884	-0.098682	0.526566
9.9	0.566741	0.429031	-0.099556	0.528587
9.91	0.565045	0.430105	-0.100534	0.530639
9.92	0.572517	0.430866	-0.101472	0.532338
9.93	0.578997	0.43184	-0.102202	0.534042
9.94	0.584968	0.433003	-0.102733	0.535736
9.95	0.593449	0.433922	-0.103142	0.537064
9.96	0.59138	0.434856	-0.103482	0.538338
9.97	0.586664	0.435929	-0.103764	0.539693
9.98	0.587354	0.436904	-0.104018	0.540922
9.99	0.586753	0.437942	-0.104291	0.542233
10	0.591328	0.438977	-0.104535	0.543512
10.01	0.596666	0.439934	-0.104732	0.544666
10.02	0.596097	0.441024	-0.104994	0.546018
10.03	0.601013	0.442094	-0.105289	0.547383
10.04	0.60667	0.443055	-0.105493	0.548548
10.05	0.606032	0.444134	-0.105645	0.549779
10.06	0.606762	0.445152	-0.105822	0.550974
10.07	0.607265	0.446014	-0.106	0.552014
10.08	0.607632	0.447117	-0.106167	0.553284
10.09	0.608897	0.448259	-0.106347	0.554606
10.1	0.606787	0.448971	-0.10652	0.555491
10.11	0.607276	0.449867	-0.106678	0.556545
10.12	0.614244	0.451189	-0.106858	0.558047
10.13	0.622097	0.452218	-0.10707	0.559288
10.14	0.626911	0.453051	-0.107296	0.560347
10.15	0.630909	0.454069	-0.107518	0.561587
10.16	0.630953	0.455115	-0.107731	0.562846
10.17	0.627009	0.456168	-0.107953	0.564121
10.18	0.632017	0.457166	-0.108193	0.565359
10.19	0.640883	0.458085	-0.108434	0.566519
10.2	0.640891	0.459048	-0.108666	0.567714
10.21	0.639699	0.460079	-0.108905	0.568984
10.22	0.641435	0.461071	-0.109175	0.570246
10.23	0.641323	0.462024	-0.109497	0.571521
10.24	0.64162	0.463114	-0.10985	0.572964
10.25	0.647557	0.464138	-0.110187	0.574325
10.26	0.652379	0.464976	-0.110502	0.575478
10.27	0.651562	0.466011	-0.110854	0.576865
10.28	0.649462	0.467125	-0.111328	0.578453
10.29	0.653321	0.468063	-0.111956	0.580019
10.3	0.663367	0.469065	-0.112735	0.5818
10.31	0.668959	0.470156	-0.113647	0.583803
10.32	0.667699	0.471112	-0.114607	0.585719
10.33	0.668388	0.471991	-0.115481	0.587472
10.34	0.673704	0.473009	-0.116124	0.589133
10.35	0.678155	0.474032	-0.116584	0.590616
10.36	0.681667	0.475017	-0.116999	0.592016
10.37	0.685316	0.476095	-0.117357	0.593452
10.38	0.685882	0.477123	-0.117618	0.594741
10.39	0.688584	0.478101	-0.117838	0.595939
10.4	0.695041	0.479117	-0.118054	0.597171
10.41	0.698907	0.480193	-0.11824	0.598433
10.42	0.698636	0.481191	-0.118407	0.599598
10.43	0.700865	0.482203	-0.11856	0.600763
10.44	0.70332	0.483234	-0.118679	0.601913
10.45	0.700454	0.484223	-0.118827	0.60305
10.46	0.703753	0.485346	-0.119001	0.604347
10.47	0.711688	0.486398	-0.119143	0.605541
10.48	0.712448	0.487192	-0.119303	0.606495
10.49	0.71407	0.488217	-0.119535	0.607752
10.5	0.719656	0.489368	-0.1198	0.609168
10.51	0.718765	0.490174	-0.120101	0.610275
10.52	0.717741	0.491134	-0.120468	0.611602
10.53	0.723909	0.492311	-0.120869	0.61318
10.54	0.728653	0.493239	-0.121278	0.614517
10.55	0.729506	0.494218	-0.121722	0.61594
10.56	0.73241	0.495304	-0.1222	0.617504
10.57	0.738647	0.49622	-0.122635	0.618855
10.58	0.740208	0.497211	-0.123024	0.620235
10.59	0.739469	0.498283	-0.123431	0.621714
10.6	0.745078	0.499168	-0.123787	0.622955
10.61	0.74894	0.500178	-0.124053	0.624231
10.62	0.74761	0.501335	-0.124322	0.625657
10.63	0.747587	0.502207	-0.124595	0.626802
10.64	0.748427	0.503055	-0.12483	0.627885
10.65	0.750157	0.504188	-0.125085	0.629273
10.66	0.756995	0.505193	-0.12542	0.630613
10.67	0.75996	0.505998	-0.125782	0.63178
10.68	0.75678	0.507019	-0.126127	0.633146
10.69	0.762944	0.508166	-0.126508	0.634674
10.7	0.76861	0.509103	-0.12699	0.636093
10.71	0.769005	0.510026	-0.12763	0.637656
10.72	0.777956	0.511051	-0.128428	0.639479
10.73	0.787176	0.512006	-0.129265	0.641271
10.74	0.790337	0.51314	-0.130036	0.643176
10.75	0.790224	0.514279	-0.130696	0.644975
10.76	0.789811	0.515171	-0.131233	0.646404
10.77	0.797922	0.516192	-0.131704	0.647896
10.78	0.809664	0.517328	-0.13213	0.649458
10.79	0.807434	0.518164	-0.132462	0.650626
10.8	0.799015	0.519118	-0.132721	0.651839
10.81	0.803962	0.520279	-0.132947	0.653226
10.82	0.813001	0.521132	-0.133165	0.654297
10.83	0.816285	0.522107	-0.133397	0.655504
10.84	0.822515	0.523378	-0.133617	0.656995
10.85	0.826082	0.524379	-0.133801	0.65818
10.86	0.825497	0.525377	-0.133978	0.659355
10.87	0.826754	0.526448	-0.134158	0.660606
10.88	0.829381	0.527276	-0.134321	0.661597
10.89	0.82876	0.528285	-0.134483	0.662768
10.9	0.824946	0.529428	-0.134656	0.664084
10.91	0.826637	0.530282	-0.134823	0.665105
10.92	0.832071	0.531185	-0.134978	0.666163
10.93	0.834408	0.532336	-0.135153	0.667489
10.94	0.837418	0.533308	-0.135349	0.668657
10.95	0.841407	0.534191	-0.135532	0.669723
10.96	0.844209	0.535375	-0.135697	0.671072
10.97	0.850293	0.536356	-0.135889	0.672245
10.98	0.856934	0.53724	-0.136131	0.673371
10.99	0.860142	0.538442	-0.136424	0.674866
11	0.865844	0.539436	-0.136818	0.676254
11.01	0.869364	0.540268	-0.137318	0.677586
11.02	0.869229	0.541332	-0.137903	0.679235
11.03	0.874777	0.542326	-0.138625	0.680951
11.04	0.880071	0.543174	-0.139458	0.682632
11.05	0.881501	0.544273	-0.140219	0.684492
11.06	0.884546	0.545415	-0.140867	0.686282
11.07	0.885325	0.54628	-0.141586	0.687866
11.08	0.883476	0.547183	-0.142381	0.689564
11.09	0.887547	0.548296	-0.143077	0.691373
11.1	0.891909	0.549345	-0.143634	0.692979
11.11	0.891682	0.550372	-0.144079	0.694451
11.12	0.893421	0.551479	-0.144417	0.695896
11.13	0.894311	0.552397	-0.144672	0.697069
11.14	0.895451	0.553278	-0.144896	0.698174
11.15	0.901753	0.554363	-0.145112	0.699475
11.16	0.905084	0.555329	-0.145333	0.700662
11.17	0.90773	0.556268	-0.145541	0.701809
11.18	0.91818	0.557446	-0.145717	0.703163
11.19	0.927079	0.55841	-0.145889	0.704299
11.2	0.929414	0.559252	-0.146095	0.705347
11.21	0.929385	0.560424	-0.146335	0.706759
11.22	0.932082	0.561519	-0.146581	0.7081
11.23	0.936701	0.562378	-0.146845	0.709223
11.24	0.934813	0.563382	-0.147138	0.71052
11.25	0.934274	0.564431	-0.147469	0.7119
11.26	0.940851	0.565411	-0.14787	0.713281
11.27	0.943939	0.566443	-0.148272	0.714715
11.28	0.946895	0.567431	-0.148647	0.716078
11.29	0.952983	0.568273	-0.149092	0.717365
11.3	0.954366	0.569316	-0.149633	0.718949
11.31	0.951698	0.57046	-0.150165	0.720625
11.32	0.953722	0.571263	-0.150678	0.721941
11.33	0.962964	0.572217	-0.151289	0.723506
11.34	0.968422	0.573351	-0.15191	0.725261
11.35	0.968434	0.574199	-0.152385	0.726584
11.36	0.97167	0.575176	-0.152804	0.72798
11.37	0.973365	0.576346	-0.153225	0.729571
11.38	0.973489	0.577189	-0.153611	0.7308
11.39	0.977136	0.578084	-0.154018	0.732102
11.4	0.978743	0.5793	-0.154469	0.733769
11.41	0.979402	0.580292	-0.154912	0.735204
11.42	0.983593	0.5812	-0.155305	0.736505
11.43	0.98452	0.582294	-0.155686	0.73798
11.44	0.984267	0.583265	-0.156084	0.739349
11.45	0.993175	0.584212	-0.156506	0.740718
11.46	1.00032	0.585327	-0.156901	0.742228
11.47	0.998066	0.586298	-0.157235	0.743533
11.48	1.00112	0.587175	-0.157554	0.744729
11.49	1.00959	0.588231	-0.157886	0.746117
11.5	1.01092	0.589287	-0.158194	0.747481
11.51	1.01215	0.590247	-0.158473	0.74872
11.52	1.01815	0.591308	-0.158749	0.750057
11.53	1.02188	0.592405	-0.159013	0.751418
11.54	1.02551	0.593342	-0.15926	0.752602
11.55	1.02746	0.594345	-0.159529	0.753874
11.56	1.02603	0.595428	-0.159822	0.75525
11.57	1.02848	0.596316	-0.160133	0.756449
11.58	1.03107	0.59739	-0.160512	0.757902
11.59	1.03257	0.598617	-0.160971	0.759588
11.6	1.03668	0.599468	-0.161481	0.760949
11.61	1.04297	0.60048	-0.162078	0.762558
11.62	1.05264	0.601709	-0.16274	0.764449
11.63	1.05671	0.602546	-0.163354	0.7659
11.64	1.05179	0.603328	-0.163903	0.767231
11.65	1.0501	0.604421	-0.164449	0.76887
11.66	1.05452	0.605456	-0.165004	0.77046
11.67	1.05915	0.606345	-0.165535	0.77188
11.68	1.0634	0.60734	-0.165967	0.773307
11.69	1.06799	0.608335	-0.166286	0.774621
11.7	1.07172	0.609358	-0.166549	0.775907
11.71	1.0726	0.610491	-0.166794	0.777285
11.72	1.07602	0.611452	-0.167036	0.778488
11.73	1.08627	0.612301	-0.16728	0.779581
11.74	1.09547	0.613305	-0.16752	0.780825
11.75	1.09511	0.614338	-0.167749	0.782087
11.76	1.09279	0.615278	-0.168012	0.78329
11.77	1.09495	0.616344	-0.168325	0.784669
11.78	1.0989	0.61739	-0.168648	0.786038
11.79	1.10358	0.618219	-0.169017	0.787236
11.8	1.10598	0.619151	-0.169456	0.788607
11.81	1.10833	0.620201	-0.169908	0.790109
11.82	1.11299	0.621185	-0.170387	0.791572
11.83	1.1127	0.622312	-0.1709	0.793212
11.84	1.11235	0.623493	-0.17142	0.794913
11.85	1.11982	0.624444	-0.171916	0.79636
11.86	1.12673	0.625433	-0.172394	0.797827
11.87	1.13086	0.626568	-0.172932	0.7995
11.88	1.13673	0.627531	-0.173488	0.801019
11.89	1.14121	0.628431	-0.173911	0.802342
11.9	1.1418	0.6295	-0.174244	0.803744
11.91	1.14461	0.630459	-0.174602	0.805061
11.92	1.14641	0.631361	-0.174922	0.806283
11.93	1.14568	0.632438	-0.17519	0.807628
11.94	1.152	0.633455	-0.175475	0.80893
11.95	1.15909	0.634443	-0.175747	0.81019
11.96	1.16336	0.63553	-0.175964	0.811494
11.97	1.16968	0.636469	-0.17616	0.812629
11.98	1.17582	0.637396	-0.176373	0.813769
11.99	1.17571	0.638515	-0.176571	0.815086
12	1.17538	0.639511	-0.176769	0.81628
12.01	1.18042	0.640284	-0.177024	0.817308
12.02	1.18482	0.641277	-0.177313	0.81859
12.03	1.18683	0.642438	-0.177606	0.820044
12.04	1.18927	0.643383	-0.177932	0.821315
12.05	1.19273	0.644387	-0.17829	0.822677
12.06	1.19085	0.64551	-0.178685	0.824195
12.07	1.18701	0.646357	-0.179137	0.825494
12.08	1.19605	0.647277	-0.179602	0.826879
12.09	1.20998	0.64842	-0.180062	0.828482
12.1	1.21324	0.649334	-0.180511	0.829845
12.11	1.21459	0.650145	-0.180912	0.831057
12.12	1.22378	0.651196	-0.181317	0.832513
12.13	1.23278	0.652278	-0.18175	0.834028
12.14	1.2355	0.65319	-0.182152	0.835342
12.15	1.24126	0.654108	-0.182514	0.836622
12.16	1.25249	0.655074	-0.182856	0.83793
12.17	1.25462	0.656132	-0.183197	0.839329
12.18	1.25118	0.65719	-0.183558	0.840748
12.19	1.25446	0.658165	-0.18387	0.842035
12.2	1.25975	0.659161	-0.18411	0.843271
12.21	1.26479	0.660232	-0.184369	0.844601
12.22	1.26983	0.661283	-0.184664	0.845947
12.23	1.27257	0.662242	-0.184926	0.847168
12.24	1.27687	0.663344	-0.185184	0.848528
12.25	1.28374	0.664401	-0.18554	0.849941
12.26	1.28404	0.665314	-0.185971	0.851285
12.27	1.28405	0.666487	-0.186362	0.852849
12.28	1.2922	0.66762	-0.186717	0.854337
12.29	1.29825	0.668481	-0.1871	0.855581
12.3	1.29975	0.669508	-0.187558	0.857066
12.31	1.30433	0.670598	-0.188122	0.85872
12.32	1.30668	0.671524	-0.188763	0.860287
12.33	1.30418	0.67254	-0.189425	0.861965
12.34	1.30464	0.673611	-0.190051	0.863662
12.35	1.3098	0.674535	-0.1906	0.865135
12.36	1.31679	0.67548	-0.191025	0.866505
12.37	1.32622	0.67655	-0.191354	0.867904
12.38	1.33199	0.677485	-0.191679	0.869164
12.39	1.32903	0.678453	-0.192029	0.870482
12.4	1.32651	0.679665	-0.192355	0.87202
12.41	1.33026	0.680593	-0.192643	0.873236
12.42	1.33758	0.681357	-0.192958	0.874315
12.43	1.34426	0.682413	-0.193328	0.875741
12.44	1.34887	0.683421	-0.193718	0.877139
12.45	1.35543	0.684294	-0.19413	0.878424
12.46	1.36182	0.685374	-0.194582	0.879956
12.47	1.36288	0.686444	-0.195026	0.88147
12.48	1.3623	0.687334	-0.195416	0.88275
12.49	1.36514	0.688424	-0.19576	0.884184
12.5	1.37153	0.689504	-0.196075	0.885579
12.51	1.37838	0.690297	-0.196376	0.886673
12.52	1.38152	0.691262	-0.196643	0.887905
12.53	1.3798	0.692407	-0.196892	0.889299
12.54	1.38001	0.693379	-0.197199	0.890578
12.55	1.38929	0.69442	-0.19757	0.89199
12.56	1.40302	0.695502	-0.197945	0.893447
12.57	1.40912	0.696298	-0.198326	0.894624
12.58	1.40432	0.697216	-0.198764	0.89598
12.59	1.40599	0.698449	-0.199231	0.89768
12.6	1.41643	0.699465	-0.199663	0.899128
12.61	1.41768	0.700298	-0.200062	0.90036
12.62	1.41694	0.701334	-0.200445	0.901779
12.63	1.42111	0.702349	-0.200794	0.903143
12.64	1.41946	0.703426	-0.201109	0.904535
12.65	1.42273	0.704573	-0.201404	0.905977
12.66	1.43725	0.705414	-0.201727	0.907141
12.67	1.44371	0.706375	-0.202096	0.908471
12.68	1.44206	0.707605	-0.202446	0.910051
12.69	1.44629	0.708545	-0.202757	0.911302
12.7	1.45281	0.709395	-0.203061	0.912456
12.71	1.45811	0.710568	-0.203375	0.913943
12.72	1.46762	0.711685	-0.203703	0.915388
12.73	1.47332	0.712566	-0.204041	0.916607
12.74	1.47271	0.713571	-0.204409	0.91798
12.75	1.48055	0.71467	-0.204814	0.919484
12.76	1.49423	0.715553	-0.20522	0.920773
12.77	1.5029	0.716463	-0.205582	0.922045
12.78	1.5078	0.71748	-0.205893	0.923373
12.79	1.51541	0.718473	-0.206179	0.924652
12.8	1.52416	0.719578	-0.206467	0.926045
12.81	1.52507	0.720621	-0.206788	0.927409
12.82	1.52415	0.721468	-0.207149	0.928617
12.83	1.53041	0.7224	-0.207564	0.929964
12.84	1.53578	0.723519	-0.20805	0.931569
12.85	1.53639	0.724469	-0.208541	0.93301
12.86	1.54121	0.725374	-0.209028	0.934402
12.87	1.54934	0.726511	-0.209521	0.936032
12.88	1.55446	0.72748	-0.209976	0.937456
12.89	1.56048	0.728313	-0.210429	0.938742
12.9	1.56841	0.729423	-0.210959	0.940382
12.91	1.57529	0.73046	-0.211472	0.941932
12.92	1.57735	0.73137	-0.211864	0.943234
12.93	1.57804	0.732375	-0.212248	0.944623
12.94	1.58312	0.73332	-0.212655	0.945975
12.95	1.58948	0.73431	-0.213023	0.947333
12.96	1.59397	0.735514	-0.213384	0.948898
12.97	1.5988	0.736577	-0.213784	0.950361
12.98	1.60615	0.737419	-0.214238	0.951657
12.99	1.60803	0.738457	-0.214747	0.953204
13	1.60869	0.739498	-0.215281	0.954779
13.01	1.61883	0.740438	-0.215803	0.956241
13.02	1.62607	0.741511	-0.216343	0.957854
13.03	1.6256	0.742507	-0.216908	0.959415
13.04	1.63194	0.743428	-0.217458	0.960886
13.05	1.64031	0.744466	-0.218008	0.962474
13.06	1.64308	0.745526	-0.218552	0.964078
13.07	1.6528	0.746548	-0.219043	0.965591
13.08	1.66267	0.747654	-0.219498	0.967152
13.09	1.66278	0.748695	-0.219895	0.96859
13.1	1.66433	0.749577	-0.220168	0.969745
13.11	1.66399	0.750587	-0.220393	0.97098
13.12	1.66252	0.751709	-0.220639	0.972348
13.13	1.67159	0.752626	-0.220883	0.973509
13.14	1.6849	0.753572	-0.221132	0.974704
13.15	1.6913	0.754663	-0.221421	0.976084
13.16	1.69022	0.755613	-0.221731	0.977344
13.17	1.68732	0.756554	-0.222087	0.978641
13.18	1.6899	0.757609	-0.222584	0.980193
13.19	1.69714	0.758541	-0.223189	0.98173
13.2	1.70486	0.759444	-0.223845	0.983289
13.21	1.70897	0.760531	-0.224488	0.985019
13.22	1.71142	0.761499	-0.225015	0.986514
13.23	1.72167	0.762345	-0.225477	0.987822
13.24	1.7344	0.763478	-0.225951	0.989429
13.25	1.73966	0.764532	-0.226414	0.990946
13.26	1.74239	0.765374	-0.226881	0.992255
13.27	1.7478	0.766399	-0.227367	0.993766
13.28	1.75667	0.767461	-0.227778	0.995239
13.29	1.76389	0.768485	-0.228126	0.996611
13.3	1.76904	0.769573	-0.228491	0.998064
13.31	1.77648	0.77062	-0.228837	0.999457
13.32	1.78019	0.771525	-0.229116	1.00064
13.33	1.78168	0.772387	-0.229371	1.00176
13.34	1.78679	0.773425	-0.229637	1.00306
13.35	1.79318	0.774463	-0.229891	1.00435
13.36	1.80302	0.775414	-0.230149	1.00556
13.37	1.81521	0.776458	-0.230454	1.00691
13.38	1.82248	0.777449	-0.230763	1.00821
13.39	1.8238	0.778378	-0.231059	1.00944
13.4	1.82391	0.779493	-0.231417	1.01091
13.41	1.82505	0.780464	-0.231817	1.01228
13.42	1.82956	0.781389	-0.232207	1.0136
13.43	1.838	0.782564	-0.23264	1.0152
13.44	1.8433	0.783471	-0.233175	1.01665
13.45	1.84655	0.784295	-0.233823	1.01812
13.46	1.85529	0.785498	-0.234506	1.02
13.47	1.86522	0.786546	-0.235141	1.02169
13.48	1.86821	0.787309	-0.235732	1.02304
13.49	1.87027	0.788389	-0.236284	1.02467
13.5	1.87956	0.789556	-0.236774	1.02633
13.51	1.88707	0.790441	-0.237177	1.02762
13.52	1.88935	0.791525	-0.237518	1.02904
13.53	1.8952	0.792671	-0.237851	1.03052
13.54	1.89619	0.793548	-0.238192	1.03174
13.55	1.89543	0.794577	-0.238567	1.03314
13.56	1.90794	0.795644	-0.239	1.03464
13.57	1.92118	0.796457	-0.239459	1.03592
13.58	1.91978	0.797374	-0.23997	1.03734
13.59	1.91571	0.798485	-0.240493	1.03898
13.6	1.92417	0.799458	-0.240983	1.04044
13.61	1.93567	0.800419	-0.241553	1.04197
13.62	1.94068	0.801531	-0.242185	1.04372
13.63	1.94806	0.802584	-0.242769	1.04535
13.64	1.9581	0.803603	-0.243343	1.04695
13.65	1.96412	0.804597	-0.243917	1.04851
13.66	1.96747	0.80552	-0.244449	1.04997
13.67	1.97109	0.806538	-0.244975	1.05151
13.68	1.97849	0.807597	-0.245524	1.05312
13.69	1.9883	0.808513	-0.24612	1.05463
13.7	1.99177	0.809431	-0.246789	1.05622
13.71	1.98955	0.810498	-0.247463	1.05796
13.72	1.98786	0.811558	-0.248046	1.0596
13.73	1.99321	0.812503	-0.248548	1.06105
13.74	2.00719	0.813529	-0.249011	1.06254
13.75	2.0188	0.814617	-0.24942	1.06404
13.76	2.02289	0.815515	-0.249788	1.0653
13.77	2.03098	0.81655	-0.250137	1.06669
13.78	2.0413	0.817624	-0.250472	1.0681
13.79	2.04268	0.818527	-0.250841	1.06937
13.8	2.04559	0.819625	-0.251244	1.07087
13.81	2.05454	0.820659	-0.251651	1.07231
13.82	2.05691	0.821467	-0.252086	1.07355
13.83	2.06002	0.822484	-0.252536	1.07502
13.84	2.06827	0.823583	-0.252967	1.07655
13.85	2.07399	0.824532	-0.253391	1.07792
13.86	2.07807	0.825506	-0.253838	1.07934
13.87	2.08526	0.826522	-0.254302	1.08082
13.88	2.09553	0.827418	-0.254786	1.0822
13.89	2.10236	0.82836	-0.255376	1.08374
13.9	2.10537	0.829471	-0.256076	1.08555
13.91	2.11062	0.830437	-0.256765	1.0872
13.92	2.11685	0.831357	-0.257347	1.0887
13.93	2.12191	0.832435	-0.257859	1.09029
13.94	2.12817	0.833373	-0.258342	1.09172
13.95	2.14051	0.834185	-0.258818	1.093
13.96	2.15433	0.835233	-0.259349	1.09458
13.97	2.16063	0.836347	-0.259931	1.09628
13.98	2.16533	0.837336	-0.260519	1.09786
13.99	2.17541	0.838379	-0.261075	1.09945
14	2.17985	0.839376	-0.261575	1.10095
14.01	2.17384	0.840365	-0.262062	1.10243
14.02	2.17723	0.841474	-0.262557	1.10403
14.03	2.189	0.842452	-0.263043	1.1055
14.04	2.1954	0.843366	-0.26351	1.10688
14.05	2.19987	0.844521	-0.263949	1.10847
14.06	2.20886	0.845639	-0.264352	1.10999
14.07	2.21892	0.846509	-0.26479	1.1113
14.08	2.22363	0.847358	-0.265304	1.11266
14.09	2.2263	0.848409	-0.265785	1.11419
14.1	2.23368	0.849499	-0.266203	1.1157
14.11	2.24212	0.850571	-0.266678	1.11725
14.12	2.24383	0.851644	-0.26726	1.1189
14.13	2.24321	0.852607	-0.267892	1.1205
14.14	2.24771	0.853669	-0.268588	1.12226
14.15	2.25231	0.854749	-0.269328	1.12408
14.16	2.25455	0.855615	-0.269956	1.12557
14.17	2.2602	0.856529	-0.270428	1.12696
14.18	2.27119	0.857637	-0.270846	1.12848
14.19	2.28033	0.858648	-0.271238	1.12989
14.2	2.28287	0.859635	-0.271588	1.13122
14.21	2.28588	0.860811	-0.271964	1.13278
14.22	2.29546	0.861821	-0.272457	1.13428
14.23	2.30546	0.862598	-0.272987	1.13559
14.24	2.30755	0.863555	-0.273439	1.13699
14.25	2.30987	0.864594	-0.273886	1.13848
14.26	2.31945	0.865536	-0.274381	1.13992
14.27	2.32815	0.866545	-0.27492	1.14147
14.28	2.33316	0.867597	-0.275531	1.14313
14.29	2.33749	0.868514	-0.276176	1.14469
14.3	2.34266	0.86951	-0.276781	1.14629
14.31	2.35104	0.870566	-0.277441	1.14801
14.32	2.3597	0.871468	-0.278196	1.14966
14.33	2.36344	0.872414	-0.278933	1.15135
14.34	2.36784	0.873454	-0.279622	1.15308
14.35	2.38187	0.874449	-0.280324	1.15477
14.36	2.3937	0.875458	-0.28106	1.15652
14.37	2.39621	0.87653	-0.281763	1.15829
14.38	2.40463	0.877473	-0.282391	1.15986
14.39	2.41451	0.878383	-0.282991	1.16137
14.4	2.41338	0.879451	-0.283592	1.16304
14.41	2.41543	0.880476	-0.284194	1.16467
14.42	2.42859	0.881424	-0.284788	1.16621
14.43	2.44131	0.882409	-0.285335	1.16774
14.44	2.44664	0.88351	-0.285849	1.16936
14.45	2.44899	0.884611	-0.286367	1.17098
14.46	2.45334	0.885568	-0.286845	1.17241
14.47	2.45935	0.886582	-0.287268	1.17385
14.48	2.46582	0.887646	-0.287692	1.17534
14.49	2.47471	0.888565	-0.288132	1.1767
14.5	2.48155	0.889525	-0.288595	1.17812
14.51	2.4864	0.890603	-0.289166	1.17977
14.52	2.49738	0.891486	-0.28985	1.18134
14.53	2.50913	0.89237	-0.290557	1.18293
14.54	2.51426	0.893565	-0.291272	1.18484
14.55	2.52066	0.894548	-0.292041	1.18659
14.56	2.53004	0.895424	-0.29284	1.18826
14.57	2.53783	0.896628	-0.29357	1.1902
14.58	2.54459	0.897696	-0.294257	1.19195
14.59	2.54816	0.898528	-0.294981	1.19351
14.6	2.5514	0.899591	-0.295758	1.19535
14.61	2.55914	0.900619	-0.296533	1.19715
14.62	2.56554	0.90144	-0.297168	1.19861
14.63	2.56687	0.902447	-0.297655	1.2001
14.64	2.57015	0.903626	-0.298066	1.20169
14.65	2.58159	0.90464	-0.298371	1.20301
14.66	2.58842	0.905534	-0.298613	1.20415
14.67	2.58423	0.90645	-0.298881	1.20533
14.68	2.58872	0.907336	-0.299167	1.2065
14.69	2.60204	0.908348	-0.299475	1.20782
14.7	2.60946	0.909477	-0.299802	1.20928
14.71	2.61586	0.910375	-0.300141	1.21052
14.72	2.62198	0.911286	-0.300616	1.2119
14.73	2.62198	0.912403	-0.301279	1.21368
14.74	2.62457	0.913438	-0.301962	1.2154
14.75	2.63375	0.914353	-0.30256	1.21691
14.76	2.63959	0.915326	-0.303133	1.21846
14.77	2.64762	0.916309	-0.303716	1.22003
14.78	2.66066	0.917344	-0.304321	1.22167
14.79	2.6701	0.918538	-0.305002	1.22354
14.8	2.68018	0.919578	-0.305769	1.22535
14.81	2.68947	0.920444	-0.306696	1.22714
14.82	2.69439	0.921562	-0.307764	1.22933
14.83	2.69739	0.922651	-0.308651	1.2313
14.84	2.70301	0.923569	-0.309233	1.2328
14.85	2.71324	0.924633	-0.309735	1.23437
14.86	2.7207	0.925676	-0.31024	1.23592
14.87	2.72718	0.92666	-0.310748	1.23741
14.88	2.73671	0.927777	-0.311279	1.23906
14.89	2.7415	0.92885	-0.311787	1.24064
14.9	2.74254	0.929723	-0.312234	1.24196
14.91	2.74888	0.930714	-0.312627	1.24334
14.92	2.76213	0.931837	-0.313019	1.24486
14.93	2.77384	0.932827	-0.313475	1.2463
14.94	2.77901	0.933812	-0.313995	1.24781
14.95	2.78324	0.934789	-0.314476	1.24927
14.96	2.78901	0.935638	-0.3149	1.25054
14.97	2.7932	0.936592	-0.315339	1.25193
14.98	2.79771	0.937719	-0.315764	1.25348
14.99	2.80519	0.938688	-0.316151	1.25484
15	2.81218	0.939571	-0.316562	1.25613
15.01	2.81815	0.94064	-0.316973	1.25761
15.02	2.82595	0.941642	-0.317316	1.25896
15.03	2.83379	0.942541	-0.31768	1.26022
15.04	2.83783	0.94353	-0.318099	1.26163
15.05	2.84417	0.944512	-0.318485	1.263
15.06	2.85362	0.945415	-0.318878	1.26429
15.07	2.85555	0.946418	-0.319398	1.26582
15.08	2.85683	0.947462	-0.32005	1.26751
15.09	2.86843	0.948395	-0.320875	1.26927
15.1	2.88107	0.94941	-0.321882	1.27129
15.11	2.89048	0.950528	-0.322842	1.27337
15.12	2.89528	0.951438	-0.323561	1.275
15.13	2.89639	0.952319	-0.324071	1.27639
15.14	2.90248	0.953394	-0.324482	1.27788
15.15	2.90899	0.954362	-0.324833	1.2792
15.16	2.91493	0.955326	-0.325152	1.28048
15.17	2.926	0.956408	-0.325501	1.28191
15.18	2.93325	0.957395	-0.325866	1.28326
15.19	2.93311	0.958407	-0.326218	1.28463
15.2	2.93786	0.959497	-0.326608	1.28611
15.21	2.9492	0.960421	-0.327044	1.28747
15.22	2.95905	0.961295	-0.32751	1.2888
15.23	2.96791	0.962453	-0.328063	1.29052
15.24	2.97642	0.963569	-0.328682	1.29225
15.25	2.98347	0.964432	-0.32929	1.29372
15.26	2.98977	0.965498	-0.329898	1.2954
15.27	2.99334	0.966591	-0.330497	1.29709
15.28	2.99302	0.96757	-0.331052	1.29862
15.29	2.99749	0.968646	-0.33156	1.30021
15.3	3.01028	0.969541	-0.332004	1.30155
15.31	3.02002	0.970409	-0.332401	1.30281
15.32	3.02389	0.971687	-0.332774	1.30446
15.33	3.0284	0.972844	-0.333112	1.30596
15.34	3.0383	0.973562	-0.333447	1.30701
15.35	3.04951	0.974472	-0.333783	1.30826
15.36	3.05476	0.975611	-0.33411	1.30972
15.37	3.05725	0.976502	-0.334479	1.31098
15.38	3.06643	0.977485	-0.334933	1.31242
15.39	3.07752	0.978636	-0.335474	1.31411
15.4	3.0866	0.9795	-0.336126	1.31563
15.41	3.09822	0.980403	-0.33687	1.31727
15.42	3.103	0.981474	-0.337631	1.31911
15.43	3.10176	0.982435	-0.338427	1.32086
15.44	3.11027	0.983456	-0.339297	1.32275
15.45	3.12081	0.984565	-0.340096	1.32466
15.46	3.12591	0.985538	-0.34068	1.32622
15.47	3.13732	0.986502	-0.34121	1.32771
15.48	3.14782	0.987575	-0.341776	1.32935
15.49	3.1484	0.988504	-0.342306	1.33081
15.5	3.15215	0.989418	-0.342897	1.33232
15.51	3.15829	0.990517	-0.343528	1.33405
15.52	3.16292	0.991388	-0.344021	1.33541
15.53	3.17315	0.992193	-0.344504	1.3367
15.54	3.18377	0.993351	-0.345093	1.33844
15.55	3.18676	0.994441	-0.345677	1.34012
15.56	3.18786	0.995359	-0.346223	1.34158
15.57	3.19405	0.996454	-0.346789	1.34324
15.58	3.20318	0.997528	-0.347322	1.34485
15.59	3.20952	0.998416	-0.347778	1.34619
15.6	3.21724	0.999483	-0.348217	1.3477
15.61	3.23256	1.00057	-0.34869	1.34926
15.62	3.24435	1.00139	-0.349269	1.35066
15.63	3.24797	1.00238	-0.350055	1.35243
15.64	3.25212	1.00344	-0.350977	1.35442
15.65	3.2601	1.00441	-0.351814	1.35623
15.66	3.27183	1.00551	-0.352493	1.358
15.67	3.28288	1.00658	-0.353028	1.35961
15.68	3.29031	1.00752	-0.353457	1.36098
15.69	3.29484	1.00845	-0.353897	1.36235
15.7	3.29773	1.00948	-0.354405	1.36388
15.71	3.30314	1.01049	-0.354953	1.36544
15.72	3.31177	1.01149	-0.355542	1.36704
15.73	3.32322	1.01258	-0.356176	1.36875
15.74	3.33651	1.01353	-0.356797	1.37033
15.75	3.3447	1.01447	-0.357439	1.37191
15.76	3.35031	1.01557	-0.358134	1.37371
15.77	3.35961	1.01652	-0.358784	1.3753
15.78	3.37228	1.01738	-0.359388	1.37677
15.79	3.38817	1.01853	-0.35999	1.37852
15.8	3.39845	1.01949	-0.360574	1.38006
15.81	3.39898	1.02027	-0.361185	1.38146
15.82	3.39878	1.02147	-0.361804	1.38327
15.83	3.40429	1.02256	-0.362347	1.38491
15.84	3.411	1.02334	-0.362798	1.38614
15.85	3.41513	1.02436	-0.363174	1.38754
15.86	3.42306	1.02555	-0.36349	1.38904
15.87	3.43348	1.02651	-0.363826	1.39034
15.88	3.44207	1.02743	-0.364243	1.39167
15.89	3.4502	1.02853	-0.364724	1.39325
15.9	3.45687	1.0295	-0.365262	1.39476
15.91	3.46524	1.03044	-0.365822	1.39627
15.92	3.47462	1.03151	-0.366335	1.39784
15.93	3.47777	1.03253	-0.366853	1.39938
15.94	3.48324	1.03353	-0.367476	1.401
15.95	3.49759	1.03453	-0.368161	1.40269
15.96	3.50773	1.03542	-0.368873	1.4043
15.97	3.50746	1.03635	-0.369624	1.40598
15.98	3.50587	1.03749	-0.370303	1.40779
15.99	3.51251	1.03855	-0.37089	1.40944
16	3.52296	1.03948	-0.371444	1.41093
16.01	3.52879	1.04051	-0.371931	1.41245
16.02	3.53387	1.04159	-0.372339	1.41393
16.03	3.54241	1.04264	-0.372783	1.41542
16.04	3.552	1.04362	-0.37328	1.4169
16.05	3.56076	1.04452	-0.373742	1.41826
16.06	3.56951	1.0455	-0.374154	1.41966
16.07	3.57702	1.04661	-0.374535	1.42114
16.08	3.58368	1.04757	-0.374905	1.42248
16.09	3.58844	1.04847	-0.375295	1.42376
16.1	3.59475	1.04949	-0.375709	1.4252
16.11	3.60911	1.05049	-0.376187	1.42668
16.12	3.62458	1.05143	-0.376746	1.42817
16.13	3.62796	1.05258	-0.377316	1.42989
16.14	3.63335	1.05372	-0.377896	1.43161
16.15	3.64507	1.05459	-0.378559	1.43315
16.16	3.65116	1.05558	-0.379289	1.43487
16.17	3.65444	1.05662	-0.379992	1.43661
16.18	3.66145	1.05755	-0.380639	1.43819
16.19	3.67288	1.05854	-0.38129	1.43983
16.2	3.68708	1.05956	-0.381938	1.4415
16.21	3.6938	1.06056	-0.382495	1.44306
16.22	3.69486	1.0616	-0.382974	1.44457
16.23	3.70268	1.06258	-0.383466	1.44604
16.24	3.70914	1.06344	-0.384019	1.44746
16.25	3.7138	1.0644	-0.3846	1.449
16.26	3.72596	1.06553	-0.385148	1.45068
16.27	3.72984	1.06654	-0.385676	1.45221
16.28	3.72648	1.06748	-0.386274	1.45376
16.29	3.73827	1.06857	-0.386928	1.4555
16.3	3.75533	1.06959	-0.387519	1.4571
16.31	3.76029	1.07052	-0.388049	1.45856
16.32	3.76204	1.07152	-0.388551	1.46007
16.33	3.7706	1.07252	-0.389003	1.46152
16.34	3.78164	1.07343	-0.389444	1.46287
16.35	3.78784	1.07453	-0.389986	1.46451
16.36	3.7943	1.07555	-0.390638	1.46618
16.37	3.80478	1.07637	-0.391346	1.46772
16.38	3.8115	1.0775	-0.392099	1.46959
16.39	3.81453	1.07861	-0.392861	1.47147
16.4	3.82121	1.07946	-0.393592	1.47306
16.41	3.83095	1.08052	-0.394308	1.47482
16.42	3.83941	1.08162	-0.395021	1.47664
16.43	3.84523	1.08252	-0.395659	1.47818
16.44	3.85087	1.08347	-0.396258	1.47973
16.45	3.8605	1.08449	-0.396909	1.4814
16.46	3.87014	1.08545	-0.397534	1.48298
16.47	3.8751	1.08644	-0.398024	1.48446
16.48	3.88268	1.08747	-0.398461	1.48594
16.49	3.89335	1.08851	-0.398914	1.48743
16.5	3.89962	1.08957	-0.3993	1.48887
16.51	3.90608	1.09057	-0.39964	1.49021
16.52	3.9167	1.09154	-0.400019	1.49156
16.53	3.92372	1.09253	-0.400405	1.49294
16.54	3.93016	1.09351	-0.400774	1.49428
16.55	3.93777	1.09451	-0.401215	1.49572
16.56	3.94301	1.0956	-0.401767	1.49737
16.57	3.95199	1.09662	-0.402388	1.499
16.58	3.96321	1.09758	-0.403111	1.5007
16.59	3.96939	1.09859	-0.40391	1.5025
16.6	3.97459	1.09954	-0.40464	1.50418
16.61	3.98243	1.10048	-0.405294	1.50577
16.62	3.98926	1.10156	-0.406017	1.50758
16.63	3.99502	1.10266	-0.406871	1.50953
16.64	4.0018	1.10363	-0.407784	1.51142
16.65	4.01018	1.1047	-0.408661	1.51336
16.66	4.01689	1.10568	-0.40942	1.5151
16.67	4.01972	1.10653	-0.410004	1.51654
16.68	4.02624	1.10759	-0.410447	1.51804
16.69	4.03674	1.1086	-0.410803	1.51941
16.7	4.05024	1.10948	-0.411116	1.5206
16.71	4.06275	1.11056	-0.411464	1.52202
16.72	4.06478	1.11162	-0.411867	1.52349
16.73	4.06846	1.11251	-0.412254	1.52476
16.74	4.08105	1.11361	-0.41265	1.52626
16.75	4.08981	1.11465	-0.413147	1.5278
16.76	4.09483	1.11545	-0.413745	1.5292
16.77	4.10025	1.11659	-0.414372	1.53096
16.78	4.10636	1.11776	-0.415002	1.53276
16.79	4.11359	1.11856	-0.415716	1.53428
16.8	4.12235	1.11953	-0.416511	1.53604
16.81	4.12891	1.12065	-0.417255	1.53791
16.82	4.13348	1.12152	-0.417873	1.5394
16.83	4.14132	1.12245	-0.418353	1.5408
16.84	4.14634	1.12361	-0.418742	1.54236
16.85	4.15068	1.12459	-0.419105	1.5437
16.86	4.16443	1.12544	-0.419452	1.54489
16.87	4.17529	1.12646	-0.419849	1.54631
16.88	4.17861	1.12748	-0.420405	1.54788
16.89	4.18515	1.12846	-0.421075	1.54954
16.9	4.19694	1.12954	-0.42175	1.55129
16.91	4.2049	1.13053	-0.422432	1.55296
16.92	4.20275	1.13152	-0.423129	1.55465
16.93	4.20434	1.13259	-0.423738	1.55633
16.94	4.21415	1.13351	-0.424211	1.55772
16.95	4.21992	1.13439	-0.424631	1.55903
16.96	4.22542	1.13546	-0.425066	1.56052
16.97	4.23789	1.13645	-0.425508	1.56196
16.98	4.24948	1.13733	-0.425925	1.56326
16.99	4.25996	1.13839	-0.426341	1.56473
17	4.27234	1.1395	-0.426778	1.56628
17.01	4.28067	1.14039	-0.427216	1.5676
17.02	4.28536	1.14135	-0.427673	1.56902
17.03	4.29226	1.14251	-0.428206	1.57072
17.04	4.29807	1.14351	-0.428793	1.5723
17.05	4.30349	1.14443	-0.429362	1.5738
17.06	4.31081	1.14551	-0.429915	1.57543
17.07	4.31862	1.14652	-0.430549	1.57707
17.08	4.32839	1.14747	-0.431287	1.57876
17.09	4.33676	1.14861	-0.432038	1.58065
17.1	4.3411	1.14958	-0.432731	1.58231
17.11	4.34851	1.15044	-0.433354	1.5838
17.12	4.35468	1.15156	-0.433993	1.58555
17.13	4.35482	1.1525	-0.434665	1.58717
17.14	4.36176	1.15342	-0.435332	1.58875
17.15	4.37391	1.15463	-0.435995	1.59063
17.16	4.38189	1.15565	-0.436637	1.59229
17.17	4.38954	1.15648	-0.437232	1.59372
17.18	4.39438	1.15755	-0.43775	1.5953
17.19	4.40042	1.15861	-0.438221	1.59683
17.2	4.41073	1.15953	-0.438701	1.59823
17.21	4.41635	1.16063	-0.439167	1.5998
17.22	4.42424	1.1616	-0.439613	1.60122
17.23	4.43313	1.16242	-0.440085	1.6025
17.24	4.43431	1.16357	-0.440539	1.60411
17.25	4.44083	1.16474	-0.440977	1.60571
17.26	4.45398	1.16559	-0.441466	1.60705
17.27	4.46005	1.16654	-0.442016	1.60856
17.28	4.46241	1.16771	-0.442607	1.61031
17.29	4.46707	1.16867	-0.443197	1.61187
17.3	4.47435	1.1696	-0.44381	1.61341
17.31	4.48726	1.17062	-0.444461	1.61508
17.32	4.49887	1.17155	-0.445155	1.6167
17.33	4.50674	1.17258	-0.44589	1.61847
17.34	4.51472	1.17369	-0.446586	1.62027
17.35	4.51897	1.1745	-0.447219	1.62172
17.36	4.52401	1.17547	-0.447816	1.62328
17.37	4.53566	1.17672	-0.448349	1.62506
17.38	4.5421	1.17759	-0.448829	1.62642
17.39	4.5422	1.17844	-0.449335	1.62778
17.4	4.54503	1.17964	-0.449919	1.62956
17.41	4.55153	1.18057	-0.450534	1.6311
17.42	4.56422	1.18142	-0.451139	1.63256
17.43	4.57687	1.18258	-0.451738	1.63432
17.44	4.58703	1.1835	-0.452304	1.63581
17.45	4.59652	1.18434	-0.452809	1.63715
17.46	4.59914	1.18552	-0.453218	1.63873
17.47	4.60731	1.18665	-0.453545	1.6402
17.48	4.62056	1.18758	-0.45388	1.64146
17.49	4.62407	1.1886	-0.45424	1.64284
17.5	4.62818	1.18974	-0.454596	1.64434
17.51	4.64022	1.19068	-0.454965	1.64565
17.52	4.64977	1.19166	-0.455342	1.64701
17.53	4.65133	1.19281	-0.455717	1.64853
17.54	4.65757	1.19373	-0.456114	1.64984
17.55	4.66993	1.19465	-0.456536	1.65119
17.56	4.6756	1.19575	-0.456986	1.65274
17.57	4.67707	1.19666	-0.457476	1.65414
17.58	4.68214	1.19767	-0.457968	1.65564
17.59	4.68806	1.19889	-0.45843	1.65732
17.6	4.69281	1.19978	-0.458876	1.65865
17.61	4.6993	1.20068	-0.459335	1.66002
17.62	4.70629	1.20192	-0.459837	1.66176
17.63	4.7146	1.20293	-0.460352	1.66328
17.64	4.72378	1.20382	-0.460863	1.66468
17.65	4.72576	1.20492	-0.461372	1.6663
17.66	4.72505	1.20588	-0.461829	1.66771
17.67	4.73285	1.20673	-0.462245	1.66897
17.68	4.74536	1.20782	-0.462711	1.67053
17.69	4.75111	1.20881	-0.46327	1.67208
17.7	4.75257	1.20962	-0.463829	1.67345
17.71	4.75997	1.21064	-0.464333	1.67497
17.72	4.7724	1.21175	-0.464811	1.67656
17.73	4.78108	1.21275	-0.465197	1.67795
17.74	4.78278	1.21382	-0.46551	1.67933
17.75	4.78508	1.21483	-0.465848	1.68068
17.76	4.79299	1.21563	-0.466202	1.68183
17.77	4.79975	1.21661	-0.466565	1.68317
17.78	4.80729	1.21772	-0.466948	1.68467
17.79	4.81682	1.21869	-0.467368	1.68606
17.8	4.82461	1.21973	-0.467855	1.68758
17.81	4.83197	1.22078	-0.46836	1.68914
17.82	4.83717	1.2217	-0.468822	1.69052
17.83	4.84271	1.22274	-0.469255	1.692
17.84	4.84747	1.22387	-0.469666	1.69353
17.85	4.85544	1.22476	-0.47005	1.69481
17.86	4.87089	1.22573	-0.470368	1.6961
17.87	4.87715	1.2269	-0.470682	1.69758
17.88	4.87632	1.22782	-0.471066	1.69889
17.89	4.88649	1.22871	-0.471461	1.70017
17.9	4.90004	1.2299	-0.471863	1.70177
17.91	4.90527	1.23087	-0.472269	1.70314
17.92	4.90923	1.23166	-0.472648	1.70431
17.93	4.91675	1.23282	-0.473052	1.70588
17.94	4.92587	1.23388	-0.473491	1.70737
17.95	4.93412	1.23466	-0.473986	1.70864
17.96	4.93981	1.23577	-0.474542	1.71031
17.97	4.94709	1.2369	-0.475065	1.71197
17.98	4.9532	1.2378	-0.475529	1.71332
17.99	4.95425	1.2389	-0.475976	1.71487
18	4.95785	1.23998	-0.476423	1.71641
18.01	4.96283	1.24083	-0.476806	1.71764
18.02	4.96662	1.24184	-0.477136	1.71897
18.03	4.97568	1.24291	-0.477536	1.72045
18.04	4.98671	1.2438	-0.478008	1.72181
18.05	4.99258	1.24472	-0.478525	1.72324
18.06	4.9988	1.2458	-0.479103	1.7249
18.07	5.00842	1.24683	-0.479696	1.72652
18.08	5.01524	1.24779	-0.480195	1.72799
18.09	5.01701	1.24881	-0.480598	1.7294
18.1	5.01938	1.24977	-0.480995	1.73077
18.11	5.02326	1.25075	-0.481372	1.73212
18.12	5.02537	1.25179	-0.481698	1.73348
18.13	5.03271	1.25266	-0.481998	1.73466
18.14	5.04386	1.25351	-0.482291	1.7358
18.15	5.04689	1.2546	-0.482575	1.73717
18.16	5.04803	1.25564	-0.482853	1.73849
18.17	5.0566	1.2566	-0.483135	1.73974
18.18	5.06295	1.25769	-0.483439	1.74113
18.19	5.06897	1.25867	-0.483777	1.74245
18.2	5.07921	1.25959	-0.484126	1.74372
18.21	5.08448	1.26075	-0.484502	1.74525
18.22	5.08827	1.26171	-0.484885	1.74659
18.23	5.09673	1.26252	-0.485232	1.74775
18.24	5.10289	1.26373	-0.485631	1.74936
18.25	5.10914	1.26486	-0.486079	1.75094
18.26	5.11675	1.26565	-0.486514	1.75216
18.27	5.12072	1.26668	-0.486984	1.75367
18.28	5.12781	1.26783	-0.487511	1.75534
18.29	5.1356	1.26874	-0.48804	1.75678
18.3	5.13853	1.26975	-0.488561	1.75831
18.31	5.14642	1.27071	-0.489093	1.75981
18.32	5.1574	1.27152	-0.489619	1.76113
18.33	5.16273	1.27268	-0.49014	1.76282
18.34	5.1669	1.27382	-0.490692	1.76451
18.35	5.17226	1.27456	-0.491261	1.76582
18.36	5.17615	1.27556	-0.491794	1.76736
18.37	5.18487	1.27679	-0.492312	1.76911
18.38	5.19599	1.27774	-0.492848	1.77059
18.39	5.20359	1.2786	-0.493358	1.77196
18.4	5.21036	1.2797	-0.493788	1.77349
18.41	5.21392	1.28084	-0.49417	1.77501
18.42	5.21457	1.28175	-0.494561	1.77631
18.43	5.22156	1.28266	-0.494961	1.77762
18.44	5.23039	1.2837	-0.495361	1.77906
18.45	5.23596	1.28469	-0.495774	1.78047
18.46	5.24399	1.28571	-0.496193	1.7819
18.47	5.25259	1.28675	-0.496597	1.78335
18.48	5.25767	1.28771	-0.497015	1.78473
18.49	5.26337	1.28865	-0.497456	1.78611
18.5	5.27233	1.28967	-0.497914	1.78759
18.51	5.28021	1.29064	-0.498439	1.78907
18.52	5.28649	1.29155	-0.499013	1.79056
18.53	5.29388	1.29264	-0.499583	1.79222
18.54	5.29737	1.29368	-0.500091	1.79377
18.55	5.30012	1.29469	-0.500503	1.79519
18.56	5.31012	1.29574	-0.500842	1.79659
18.57	5.31848	1.29655	-0.501144	1.79769
18.58	5.32218	1.29754	-0.50144	1.79898
18.59	5.32571	1.29875	-0.501718	1.80047
18.6	5.32759	1.29965	-0.501968	1.80162
18.61	5.33255	1.30054	-0.502209	1.80275
18.62	5.34514	1.30162	-0.502421	1.80404
18.63	5.35477	1.30265	-0.502596	1.80524
18.64	5.35604	1.30372	-0.502783	1.8065
18.65	5.35915	1.30486	-0.502999	1.80785
18.66	5.36457	1.30579	-0.503232	1.80902
18.67	5.36982	1.30673	-0.503474	1.81021
18.68	5.37856	1.30786	-0.5037	1.81156
18.69	5.38813	1.30886	-0.503917	1.81277
18.7	5.39728	1.30981	-0.504175	1.81398
18.71	5.40329	1.31088	-0.504463	1.81535
18.72	5.4072	1.3118	-0.504757	1.81656
18.73	5.41436	1.31265	-0.505075	1.81773
18.74	5.41866	1.31377	-0.505412	1.81918
18.75	5.42155	1.31485	-0.505736	1.82058
18.76	5.43308	1.31571	-0.506063	1.82177
18.77	5.44247	1.3167	-0.506386	1.82309
18.78	5.44492	1.31772	-0.506662	1.82438
18.79	5.45293	1.31865	-0.506975	1.82563
18.8	5.46308	1.31968	-0.507392	1.82707
18.81	5.46645	1.32067	-0.507877	1.82854
18.82	5.47139	1.32163	-0.508446	1.83008
18.83	5.48097	1.32267	-0.509041	1.83171
18.84	5.48328	1.32364	-0.509635	1.83327
18.85	5.48568	1.32459	-0.510312	1.8349
18.86	5.49832	1.32566	-0.511	1.83666
18.87	5.51071	1.32675	-0.511517	1.83827
18.88	5.51804	1.32769	-0.511872	1.83956
18.89	5.5211	1.32858	-0.51223	1.84081
18.9	5.52353	1.32961	-0.51262	1.84223
18.91	5.5283	1.33058	-0.512971	1.84355
18.92	5.535	1.33151	-0.513285	1.8448
18.93	5.54618	1.33252	-0.513605	1.84612
18.94	5.55371	1.33341	-0.51392	1.84733
18.95	5.55399	1.33432	-0.514174	1.8485
18.96	5.56024	1.33551	-0.514403	1.84991
18.97	5.56979	1.3366	-0.514655	1.85125
18.98	5.57313	1.33743	-0.514901	1.85233
18.99	5.57698	1.3385	-0.515157	1.85366
19	5.58827	1.33958	-0.515479	1.85506
19.01	5.59931	1.34044	-0.515807	1.85624
19.02	5.60354	1.34158	-0.516097	1.85768
19.03	5.60336	1.34272	-0.516422	1.85914
19.04	5.60682	1.34352	-0.51679	1.86031
19.05	5.61501	1.34455	-0.517129	1.86168
19.06	5.62027	1.34569	-0.517455	1.86314
19.07	5.62509	1.34658	-0.517846	1.86443
19.08	5.63435	1.34765	-0.518307	1.86595
19.09	5.64016	1.34887	-0.518824	1.86769
19.1	5.63819	1.34974	-0.519395	1.86913
19.11	5.6355	1.35059	-0.519982	1.87057
19.12	5.64328	1.35178	-0.520588	1.87237
19.13	5.65783	1.35276	-0.521205	1.87397
19.14	5.65957	1.35367	-0.521774	1.87544
19.15	5.64935	1.35488	-0.522301	1.87718
19.16	5.64855	1.35595	-0.522813	1.87877
19.17	5.66064	1.3568	-0.523284	1.88008
19.18	5.67001	1.35788	-0.523672	1.88155
19.19	5.67124	1.35889	-0.523988	1.88288
19.2	5.675	1.35972	-0.524292	1.88401
19.21	5.68448	1.36084	-0.524554	1.88539
19.22	5.68884	1.36187	-0.52476	1.88663
19.23	5.68918	1.36268	-0.525024	1.88771
19.24	5.69443	1.36385	-0.525356	1.88921
19.25	5.70287	1.36497	-0.525684	1.89065
19.26	5.70885	1.36569	-0.526016	1.89171
19.27	5.71662	1.3667	-0.52636	1.89306
19.28	5.72382	1.36783	-0.526707	1.89453
19.29	5.72732	1.36868	-0.527068	1.89575
19.3	5.73569	1.36962	-0.527459	1.89708
19.31	5.74976	1.3707	-0.527877	1.89858
19.32	5.75702	1.37163	-0.528278	1.89991
19.33	5.75453	1.37263	-0.528646	1.90127
19.34	5.75959	1.37367	-0.529036	1.90271
19.35	5.77243	1.37458	-0.52942	1.904
19.36	5.77874	1.37557	-0.529759	1.90533
19.37	5.78282	1.37665	-0.530124	1.90678
19.38	5.78957	1.37752	-0.530501	1.90803
19.39	5.79865	1.37846	-0.530858	1.90932
19.4	5.80315	1.37966	-0.531242	1.9109
19.41	5.80338	1.38062	-0.531619	1.91224
19.42	5.80914	1.38156	-0.531974	1.91353
19.43	5.81991	1.38274	-0.53235	1.9151
19.44	5.82801	1.38373	-0.532724	1.91646
19.45	5.83228	1.38453	-0.533132	1.91767
19.46	5.834	1.38565	-0.533592	1.91924
19.47	5.83708	1.38674	-0.533986	1.92073
19.48	5.84682	1.38754	-0.534297	1.92184
19.49	5.85835	1.38856	-0.534591	1.92316
19.5	5.86377	1.3897	-0.534867	1.92457
19.51	5.86616	1.39069	-0.535137	1.92583
19.52	5.87399	1.39172	-0.535417	1.92714
19.53	5.88592	1.3927	-0.535686	1.92838
19.54	5.8924	1.39364	-0.535945	1.92959
19.55	5.89169	1.39478	-0.536213	1.93099
19.56	5.89285	1.39579	-0.536484	1.93228
19.57	5.90421	1.39662	-0.536769	1.93339
19.58	5.91392	1.39759	-0.537101	1.93469
19.59	5.91297	1.39871	-0.537462	1.93617
19.6	5.91312	1.39971	-0.537824	1.93753
19.61	5.91812	1.40062	-0.538191	1.93881
19.62	5.92264	1.40167	-0.538596	1.94027
19.63	5.92663	1.40268	-0.539031	1.94172
19.64	5.93202	1.40359	-0.53945	1.94304
19.65	5.93879	1.40458	-0.53983	1.94441
19.66	5.94543	1.40556	-0.540146	1.94571
19.67	5.94792	1.40659	-0.540414	1.947
19.68	5.94921	1.40766	-0.540698	1.94836
19.69	5.95638	1.40852	-0.540978	1.9495
19.7	5.96337	1.40943	-0.541228	1.95066
19.71	5.96648	1.41057	-0.54149	1.95206
19.72	5.97351	1.41154	-0.54177	1.95331
19.73	5.97701	1.41241	-0.542056	1.95447
19.74	5.97462	1.41358	-0.542419	1.956
19.75	5.98041	1.41467	-0.542862	1.95753
19.76	5.99124	1.41549	-0.543341	1.95884
19.77	5.99456	1.41656	-0.543903	1.96046
19.78	5.99854	1.41764	-0.544582	1.96222
19.79	6.0071	1.41853	-0.545308	1.96383
19.8	6.00902	1.41958	-0.545936	1.96552
19.81	6.01214	1.42066	-0.546445	1.9671
19.82	6.02166	1.42157	-0.546926	1.9685
19.83	6.02602	1.42261	-0.547362	1.96997
19.84	6.02675	1.42369	-0.547742	1.97143
19.85	6.03162	1.42457	-0.548122	1.97269
19.86	6.03809	1.42557	-0.54846	1.97403
19.87	6.04388	1.42675	-0.548741	1.97549
19.88	6.05043	1.4278	-0.549016	1.97681
19.89	6.05791	1.42882	-0.549274	1.97809
19.9	6.05824	1.42992	-0.549516	1.97943
19.91	6.05675	1.43087	-0.549773	1.98064
19.92	6.06178	1.43183	-0.550029	1.98186
19.93	6.06698	1.43294	-0.550282	1.98322
19.94	6.0687	1.43384	-0.550585	1.98442
19.95	6.06926	1.43461	-0.550919	1.98553
19.96	6.07356	1.43575	-0.551206	1.98696
19.97	6.08201	1.43697	-0.551498	1.98847
19.98	6.08751	1.43791	-0.551853	1.98976
[truncated: 12,410 more rows]

## Sheet: M-60-9.0-22
Time [s]	Load [kN]	LVDT 1 [mm]	LVDT 2 [mm]	Displacement [mm]
0	0	0	0	0
0.01	0	0	0	0
0.02	8e-06	4e-06	0	4e-06
0.03	6.1e-05	0.000163	-4e-06	0.000167
0.04	0.000162	0.000642	-3e-06	0.000645
0.05	0.000492	0.000908	1.1e-05	0.000897
0.06	0.001677	0.00077	1.5e-05	0.000755
0.07	0.003978	0.000703	1.5e-05	0.000688
0.08	0.002982	0.000727	1.7e-05	0.00071
0.09	-0.000336	0.000669	2e-06	0.000667
0.1	0.001525	0.000682	-7e-06	0.000689
0.11	0.002522	0.000732	-4e-06	0.000736
0.12	-0.002583	0.000634	1e-05	0.000624
0.13	-0.002972	0.000522	1.7e-05	0.000505
0.14	0.000526	0.000631	2e-06	0.000629
0.15	0.000727	0.00062	-1e-06	0.000621
0.16	0.002191	0.000526	1.1e-05	0.000515
0.17	0.001639	0.000664	-3e-06	0.000667
0.18	-0.002889	0.000746	-1.7e-05	0.000763
0.19	-0.004896	0.000627	-1.6e-05	0.000643
0.2	-0.004724	0.000617	-2e-05	0.000637
0.21	-0.001506	0.000704	-2.5e-05	0.000729
0.22	0.002827	0.000691	-1.5e-05	0.000706
0.23	0.002188	0.000617	6e-06	0.000611
0.24	-0.002436	0.000501	1e-06	0.0005
0.25	-0.00428	0.000431	-1.6e-05	0.000447
0.26	-0.003743	0.000495	0	0.000495
0.27	-0.004167	0.000568	7e-06	0.000561
0.28	-0.003697	0.000627	-1.8e-05	0.000645
0.29	-0.002765	0.000718	-2.6e-05	0.000744
0.3	-0.001622	0.000746	-1.1e-05	0.000757
0.31	-0.000271	0.000703	-1.4e-05	0.000717
0.32	-0.003029	0.000705	-2.8e-05	0.000733
0.33	-0.008133	0.000683	-2.1e-05	0.000704
0.34	-0.006472	0.000709	-1e-06	0.00071
0.35	0.00034	0.000747	2e-06	0.000745
0.36	0.003221	0.000675	-5e-06	0.00068
0.37	0.002706	0.00059	-3e-06	0.000593
0.38	0.000922	0.000622	-8e-06	0.00063
0.39	0.003121	0.000687	-9e-06	0.000696
0.4	0.009358	0.000551	-7e-06	0.000558
0.41	0.005452	0.000503	-1.1e-05	0.000514
0.42	-0.002641	0.000615	-8e-06	0.000623
0.43	-0.001319	0.000561	-9e-06	0.00057
0.44	0.003465	0.00052	-1.8e-05	0.000538
0.45	0.003782	0.000555	-2e-06	0.000557
0.46	0.001298	0.00054	1.7e-05	0.000523
0.47	0.001674	0.000571	2e-06	0.000569
0.48	0.004454	0.000604	-2.1e-05	0.000625
0.49	0.004613	0.000626	-2.6e-05	0.000652
0.5	0.001449	0.000665	-1.3e-05	0.000678
0.51	0.001036	0.000652	0	0.000652
0.52	0.003625	0.00063	-2e-06	0.000632
0.53	0.003821	0.000666	-1e-05	0.000676
0.54	0.004697	0.000641	-2.1e-05	0.000662
0.55	0.005593	0.000559	-2.5e-05	0.000584
0.56	0.002966	0.000502	-1.6e-05	0.000518
0.57	0.002468	0.000563	-1.4e-05	0.000577
0.58	0.004812	0.000648	-1.2e-05	0.00066
0.59	0.001507	0.000584	5e-06	0.000579
0.6	0.000631	0.000513	1e-06	0.000512
0.61	0.005656	0.000522	-2.8e-05	0.00055
0.62	0.004711	0.000519	-2.4e-05	0.000543
0.63	-0.001115	0.000506	0	0.000506
0.64	-0.002952	0.000445	-1e-06	0.000446
0.65	-0.002649	0.000392	-2e-05	0.000412
0.66	-0.000345	0.000447	-1.7e-05	0.000464
0.67	0.002296	0.000512	0	0.000512
0.68	0.001856	0.000579	-7e-06	0.000586
0.69	0.002378	0.000564	-1.8e-05	0.000582
0.7	0.002975	0.000472	-2e-05	0.000492
0.71	-5.6e-05	0.000473	-1.3e-05	0.000486
0.72	0.000191	0.000568	-3e-06	0.000571
0.73	0.003908	0.000666	-7e-06	0.000673
0.74	0.002011	0.000635	-1.5e-05	0.00065
0.75	0.000169	0.000521	-1.8e-05	0.000539
0.76	0.002447	0.000511	-1.9e-05	0.00053
0.77	0.002917	0.000563	-2e-05	0.000583
0.78	0.000629	0.000491	-7e-06	0.000498
0.79	0.003658	0.000484	8e-06	0.000476
0.8	0.008051	0.000499	-1.3e-05	0.000512
0.81	0.003333	0.000473	-4e-05	0.000513
0.82	-0.003365	0.000516	-2.4e-05	0.00054
0.83	-0.006406	0.000512	-5e-06	0.000517
0.84	-0.00457	0.000407	-7e-06	0.000414
0.85	0.000544	0.00052	-1e-05	0.00053
0.86	0.002924	0.0006	-8e-06	0.000608
0.87	0.003497	0.00048	-6e-06	0.000486
0.88	0.002879	0.000599	-3e-06	0.000602
0.89	0.002292	0.00062	-6e-06	0.000626
0.9	0.005952	0.000423	-9e-06	0.000432
0.91	0.010541	0.000438	-5e-06	0.000443
0.92	0.011084	0.000514	-1.6e-05	0.00053
0.93	0.008216	0.000398	-1.2e-05	0.00041
0.94	0.004784	0.000443	9e-06	0.000434
0.95	0.002384	0.000644	2e-06	0.000642
0.96	0.005556	0.000556	-3e-06	0.000559
0.97	0.010332	0.000524	5e-06	0.000519
0.98	0.006375	0.000572	1.4e-05	0.000558
0.99	0.001763	0.000425	0	0.000425
1	0.002938	0.000462	-3.1e-05	0.000493
1.01	0.004252	0.000604	-2.9e-05	0.000633
1.02	0.007558	0.000609	-1e-06	0.00061
1.03	0.010982	0.00051	2e-06	0.000508
1.04	0.008904	0.000334	-1.9e-05	0.000353
1.05	0.00786	0.000468	-2.1e-05	0.000489
1.06	0.010523	0.000668	-9e-06	0.000677
1.07	0.009256	0.00058	-1.4e-05	0.000594
1.08	0.007971	0.000344	-1e-05	0.000354
1.09	0.014159	0.000354	5e-06	0.000349
1.1	0.011721	0.000632	-1.5e-05	0.000647
1.11	0.001588	0.000582	-3.7e-05	0.000619
1.12	0.002012	0.000558	-3e-05	0.000588
1.13	0.004674	0.000543	-2.2e-05	0.000565
1.14	0.001992	0.00024	-1e-05	0.00025
1.15	0.00288	0.000416	-4e-06	0.00042
1.16	0.004322	0.000767	-1.3e-05	0.00078
1.17	0.002365	0.000673	-1.2e-05	0.000685
1.18	0.004826	0.000489	-1.1e-05	0.0005
1.19	0.007161	0.000458	-8e-06	0.000466
1.2	0.002029	0.00042	5e-06	0.000415
1.21	0.000835	0.000381	-4e-06	0.000385
1.22	0.01069	0.000487	-1.2e-05	0.000499
1.23	0.014063	0.000547	1e-06	0.000546
1.24	0.007557	0.000547	-8e-06	0.000555
1.25	0.007784	0.000527	-1.8e-05	0.000545
1.26	0.012191	0.000504	-2.1e-05	0.000525
1.27	0.011179	0.000451	-2.7e-05	0.000478
1.28	0.003696	0.000414	-1.3e-05	0.000427
1.29	-0.001955	0.000505	-1e-06	0.000506
1.3	0.001072	0.000609	-8e-06	0.000617
1.31	0.007242	0.000496	-1.7e-05	0.000513
1.32	0.008633	0.000371	-1.7e-05	0.000388
1.33	0.008356	0.000491	-1.6e-05	0.000507
1.34	0.00943	0.000597	-1.4e-05	0.000611
1.35	0.008294	0.000512	-1.7e-05	0.000529
1.36	0.006694	0.000452	-2.1e-05	0.000473
1.37	0.005658	0.000496	-1.3e-05	0.000509
1.38	0.005688	0.000497	-2e-06	0.000499
1.39	0.004102	0.000567	-2e-06	0.000569
1.4	0.004533	0.000614	-1.6e-05	0.00063
1.41	0.010881	0.000478	-1.8e-05	0.000496
1.42	0.010808	0.000453	-1.4e-05	0.000467
1.43	0.007081	0.000498	-2.3e-05	0.000521
1.44	0.009512	0.000481	-1.9e-05	0.0005
1.45	0.009632	0.000458	5e-06	0.000453
1.46	0.004207	0.000443	4e-06	0.000439
1.47	0.006122	0.000516	-1.2e-05	0.000528
1.48	0.013233	0.000624	-9e-06	0.000633
1.49	0.012249	0.000618	-4e-06	0.000622
1.5	0.004411	0.00045	-5e-06	0.000455
1.51	0.002296	0.000337	-3e-06	0.00034
1.52	0.005059	0.000501	-1e-05	0.000511
1.53	0.007533	0.00057	-1.7e-05	0.000587
1.54	0.012281	0.000396	-1e-05	0.000406
1.55	0.013827	0.000368	-1.4e-05	0.000382
1.56	0.009737	0.000541	-3.2e-05	0.000573
1.57	0.00681	0.00057	-2.9e-05	0.000599
1.58	0.007949	0.000388	-1.1e-05	0.000399
1.59	0.012398	0.000335	-1.5e-05	0.00035
1.6	0.015421	0.000491	-1.9e-05	0.00051
1.61	0.014084	0.00057	-1.7e-05	0.000587
1.62	0.013381	0.000641	-1.7e-05	0.000658
1.63	0.013566	0.000559	-1.9e-05	0.000578
1.64	0.009122	0.000455	-1.7e-05	0.000472
1.65	0.004279	0.000518	-7e-06	0.000525
1.66	0.005624	0.000458	2e-06	0.000456
1.67	0.006335	0.000391	-3e-06	0.000394
1.68	0.001985	0.00044	-3e-05	0.00047
1.69	-0.001292	0.000501	-3e-05	0.000531
1.7	-0.00147	0.000537	-2e-06	0.000539
1.71	0.000577	0.00062	-1.5e-05	0.000635
1.72	0.004449	0.000595	-4e-05	0.000635
1.73	0.001568	0.000424	-2.7e-05	0.000451
1.74	-0.002898	0.000462	-2.2e-05	0.000484
1.75	-0.001605	0.000496	-3e-05	0.000526
1.76	-0.000155	0.000543	-2e-05	0.000563
1.77	0.000844	0.000617	-6e-06	0.000623
1.78	1.3e-05	0.000512	-6e-06	0.000518
1.79	-0.004926	0.000376	-4e-06	0.00038
1.8	-0.007063	0.000458	-6e-06	0.000464
1.81	-0.001197	0.000651	-1.5e-05	0.000666
1.82	0.003675	0.000504	-7e-06	0.000511
1.83	0.001597	0.000329	3e-06	0.000326
1.84	-0.000304	0.000553	-1.6e-05	0.000569
1.85	-0.003982	0.000683	-1.5e-05	0.000698
1.86	-0.006898	0.000518	6e-06	0.000512
1.87	-0.003703	0.000458	-7e-06	0.000465
1.88	-0.0045	0.000509	-3e-05	0.000539
1.89	-0.004851	0.000447	1e-06	0.000446
1.9	0.002302	0.000391	2.2e-05	0.000369
1.91	0.004784	0.000509	-7e-06	0.000516
1.92	0.001889	0.000499	-2.2e-05	0.000521
1.93	0.003651	0.000388	-1.5e-05	0.000403
1.94	0.007236	0.000417	-1.4e-05	0.000431
1.95	0.006401	0.000534	-1.4e-05	0.000548
1.96	0.005383	0.000633	-2.3e-05	0.000656
1.97	0.004758	0.000505	-2.7e-05	0.000532
1.98	0.003284	0.000418	-1.9e-05	0.000437
1.99	0.004884	0.000547	-1e-05	0.000557
2	0.004347	0.000585	-1.5e-05	0.0006
2.01	-0.000433	0.000413	-2.5e-05	0.000438
2.02	-0.000659	0.000401	-1.7e-05	0.000418
2.03	0.001733	0.000592	-4e-06	0.000596
2.04	-0.001472	0.000547	-5e-06	0.000552
2.05	-0.004274	0.000433	-1.8e-05	0.000451
2.06	-0.001867	0.000488	-1e-05	0.000498
2.07	-0.002384	0.000464	5e-06	0.000459
2.08	-0.004059	0.000458	-1.2e-05	0.00047
2.09	-0.004478	0.000531	-2.1e-05	0.000552
2.1	-0.004627	0.000501	-1e-05	0.000511
2.11	-0.002328	0.000476	-1.3e-05	0.000489
2.12	-0.002637	0.000603	-1.8e-05	0.000621
2.13	-0.003821	0.000645	-1.6e-05	0.000661
2.14	0.000961	0.000467	-1e-05	0.000477
2.15	0.000843	0.000488	-4e-06	0.000492
2.16	-0.006564	0.000529	-1.4e-05	0.000543
2.17	-0.009631	0.000508	-3e-05	0.000538
2.18	-0.005374	0.000615	-1.8e-05	0.000633
2.19	-0.004805	0.000516	-9e-06	0.000525
2.2	-0.010242	0.00048	-2.4e-05	0.000504
2.21	-0.009573	0.000585	-1.7e-05	0.000602
2.22	-0.001789	0.000561	-2e-06	0.000563
2.23	-0.001033	0.000483	-1.3e-05	0.000496
2.24	-0.007896	0.000381	-3.1e-05	0.000412
2.25	-0.005589	0.000471	-2.9e-05	0.0005
2.26	0.000617	0.000649	-1.1e-05	0.00066
2.27	-0.002336	0.000678	-1e-05	0.000688
2.28	-0.002112	0.000534	-1.6e-05	0.00055
2.29	-0.000719	0.000361	-6e-06	0.000367
2.3	-0.00378	0.000443	-4e-06	0.000447
2.31	-0.001521	0.000486	-1.4e-05	0.0005
2.32	-0.00027	0.000528	-1.3e-05	0.000541
2.33	-0.002735	0.000651	-2.1e-05	0.000672
2.34	-0.003155	0.000619	-2.4e-05	0.000643
2.35	-0.002659	0.000542	-3e-06	0.000545
2.36	-0.002356	0.000487	4e-06	0.000483
2.37	-0.002768	0.000474	-4e-06	0.000478
2.38	-0.002811	0.000431	3e-06	0.000428
2.39	-0.001415	0.00057	-7e-06	0.000577
2.4	-0.003049	0.000732	-2.2e-05	0.000754
2.41	-0.002105	0.000477	-1.5e-05	0.000492
2.42	0.003071	0.000395	-2e-05	0.000415
2.43	0.000956	0.000651	-2.6e-05	0.000677
2.44	-0.002707	0.000587	-9e-06	0.000596
2.45	-0.002328	0.000368	-9e-06	0.000377
2.46	-0.003893	0.000378	-2.3e-05	0.000401
2.47	-0.002602	0.000566	-2e-05	0.000586
2.48	0.00301	0.000595	-6e-06	0.000601
2.49	0.004147	0.000497	-1.3e-05	0.00051
2.5	0.007517	0.000474	-2.8e-05	0.000502
2.51	0.011559	0.000415	-1.8e-05	0.000433
2.52	0.006283	0.000497	-8e-06	0.000505
2.53	0.001133	0.000621	-1.8e-05	0.000639
2.54	4.2e-05	0.00058	-2.8e-05	0.000608
2.55	-0.001293	0.000459	-3.2e-05	0.000491
2.56	0.00141	0.000413	-3.1e-05	0.000444
2.57	0.003449	0.000605	-1.8e-05	0.000623
2.58	0.003346	0.000656	-9e-06	0.000665
2.59	0.00525	0.000411	-1.3e-05	0.000424
2.6	0.000343	0.000336	-8e-06	0.000344
2.61	-0.005134	0.000497	2e-06	0.000495
2.62	-0.000898	0.000539	-2e-06	0.000541
2.63	0.003245	0.000461	-8e-06	0.000469
2.64	0.004952	0.00056	-1.2e-05	0.000572
2.65	0.006014	0.000566	-2.5e-05	0.000591
2.66	0.00187	0.000426	-1.7e-05	0.000443
2.67	0.000428	0.000496	-1e-05	0.000506
2.68	0.00256	0.000522	-2e-05	0.000542
2.69	0.004128	0.000564	-7e-06	0.000571
2.7	0.00558	0.000593	5e-06	0.000588
2.71	0.002829	0.0005	-1.4e-05	0.000514
2.72	-0.000705	0.000615	-2.9e-05	0.000644
2.73	0.000263	0.000586	-1.6e-05	0.000602
2.74	0.002218	0.000326	-1.5e-05	0.000341
2.75	0.003175	0.000343	-2.3e-05	0.000366
2.76	0.00611	0.000558	-1.8e-05	0.000576
2.77	0.008868	0.000549	-1.2e-05	0.000561
2.78	0.012078	0.000507	-9e-06	0.000516
2.79	0.011595	0.000518	-1e-05	0.000528
2.8	0.008345	0.000493	-1.9e-05	0.000512
2.81	0.01214	0.000544	-1.2e-05	0.000556
2.82	0.010151	0.000489	-8e-06	0.000497
2.83	0.002842	0.00041	-1.8e-05	0.000428
2.84	0.004462	0.000507	-1.4e-05	0.000521
2.85	0.003741	0.000583	-2e-05	0.000603
2.86	-0.003839	0.000545	-4e-05	0.000585
2.87	-0.002756	0.000405	-3.9e-05	0.000444
2.88	0.001061	0.000519	-4.5e-05	0.000564
2.89	-0.000444	0.000647	-6e-05	0.000707
2.9	0.000377	0.000408	-3.1e-05	0.000439
2.91	0.000926	0.000428	1.5e-05	0.000413
2.92	0.002824	0.000611	1.6e-05	0.000595
2.93	0.003572	0.000474	-7e-06	0.000481
2.94	8.3e-05	0.000281	-1.3e-05	0.000294
2.95	0.00296	0.000483	-1.5e-05	0.000498
2.96	0.010237	0.000759	-2.2e-05	0.000781
2.97	0.009701	0.000575	-2.4e-05	0.000599
2.98	0.00794	0.000417	-2e-05	0.000437
2.99	0.010414	0.00058	-2.7e-05	0.000607
3	0.006721	0.00055	-3.3e-05	0.000583
3.01	0.001795	0.000418	-2.2e-05	0.00044
3.02	0.005838	0.000429	-2.3e-05	0.000452
3.03	0.005388	0.000481	-2.7e-05	0.000508
3.04	-0.000195	0.000571	-2.5e-05	0.000596
3.05	0.00335	0.000615	-2.5e-05	0.00064
3.06	0.006745	0.000489	-2.2e-05	0.000511
3.07	0.002998	0.000305	-2e-05	0.000325
3.08	0.00615	0.00044	-9e-06	0.000449
3.09	0.013724	0.000624	-3e-06	0.000627
3.1	0.009613	0.000488	-1.9e-05	0.000507
3.11	0.001479	0.000448	-2.1e-05	0.000469
3.12	0.001042	0.000528	-2e-06	0.00053
3.13	0.00115	0.00049	-1.2e-05	0.000502
3.14	-0.001589	0.00051	-3.4e-05	0.000544
3.15	-0.00146	0.000519	-1.7e-05	0.000536
3.16	-0.002295	0.000467	-1.2e-05	0.000479
3.17	-0.002707	0.000482	-3.2e-05	0.000514
3.18	0.002574	0.000566	-1.6e-05	0.000582
3.19	0.004541	0.000456	-6e-06	0.000462
3.2	0.004161	0.000427	-3.1e-05	0.000458
3.21	0.002906	0.000698	-2.8e-05	0.000726
3.22	-0.000495	0.000582	-8e-06	0.00059
3.23	-0.001895	0.00036	-1.8e-05	0.000378
3.24	-0.003538	0.000532	-2.8e-05	0.00056
3.25	-0.005273	0.000656	-1.6e-05	0.000672
3.26	-0.003003	0.000558	-2.5e-05	0.000583
3.27	4.2e-05	0.000455	-3.7e-05	0.000492
3.28	-0.001922	0.000476	-3.1e-05	0.000507
3.29	-0.00643	0.000499	-1.1e-05	0.00051
3.3	-0.002222	0.000466	-3e-06	0.000469
3.31	0.005753	0.000515	-2.5e-05	0.00054
3.32	0.002791	0.000584	-4.2e-05	0.000626
3.33	-0.003888	0.000559	-3.6e-05	0.000595
3.34	-0.0021	0.000445	-1.5e-05	0.00046
3.35	-0.000566	0.000518	2e-06	0.000516
3.36	0.00031	0.000571	-1.2e-05	0.000583
3.37	0.006607	0.000428	-3.6e-05	0.000464
3.38	0.006981	0.000407	-3.1e-05	0.000438
3.39	0.004526	0.000473	-8e-06	0.000481
3.4	0.008271	0.000539	-1.1e-05	0.00055
3.41	0.008186	0.000485	-3.1e-05	0.000516
3.42	0.002994	0.000482	-2.5e-05	0.000507
3.43	0.001427	0.000643	-1.9e-05	0.000662
3.44	0.004453	0.000577	-2.7e-05	0.000604
3.45	0.00512	0.00044	-2.7e-05	0.000467
3.46	0.001318	0.000409	-3.1e-05	0.00044
3.47	-0.000705	0.000419	-3.6e-05	0.000455
3.48	0.001218	0.000521	-1.9e-05	0.00054
3.49	0.004703	0.000492	-9e-06	0.000501
3.5	0.006893	0.000405	-3e-05	0.000435
3.51	0.007185	0.00055	-4.8e-05	0.000598
3.52	0.003513	0.00067	-2.9e-05	0.000699
3.53	0.001525	0.00057	-3e-06	0.000573
3.54	0.004675	0.000395	-1e-06	0.000396
3.55	0.004223	0.000356	-1.7e-05	0.000373
3.56	0.001998	0.000512	-1.8e-05	0.00053
3.57	0.005544	0.00065	-1.1e-05	0.000661
3.58	0.008523	0.000537	-2.3e-05	0.00056
3.59	0.008057	0.000382	-4.4e-05	0.000426
3.6	0.010497	0.000473	-3.5e-05	0.000508
3.61	0.010541	0.000517	-6e-06	0.000523
3.62	0.004653	0.000429	-1.6e-05	0.000445
3.63	0.004238	0.000334	-4.9e-05	0.000383
3.64	0.008921	0.000427	-2.9e-05	0.000456
3.65	0.008406	0.00064	0	0.00064
3.66	0.005593	0.000467	-1.2e-05	0.000479
3.67	0.005329	0.00032	-2.5e-05	0.000345
3.68	0.008662	0.000588	-2e-05	0.000608
3.69	0.014205	0.00059	-2.7e-05	0.000617
3.7	0.016351	0.000375	-3.6e-05	0.000411
3.71	0.012373	0.000493	-2.3e-05	0.000516
3.72	0.006589	0.000655	-2.3e-05	0.000678
3.73	0.006043	0.000436	-2.8e-05	0.000464
3.74	0.010852	0.000312	-2.7e-05	0.000339
3.75	0.016042	0.000465	-2e-05	0.000485
3.76	0.013792	0.000477	-1.9e-05	0.000496
3.77	0.008294	0.000582	-2.8e-05	0.00061
3.78	0.012848	0.000611	-2.9e-05	0.00064
3.79	0.01908	0.000351	-2.6e-05	0.000377
3.8	0.012813	0.000351	-2.4e-05	0.000375
3.81	0.008305	0.000561	-2.2e-05	0.000583
3.82	0.010363	0.000623	-2.4e-05	0.000647
3.83	0.006495	0.000528	-3.3e-05	0.000561
3.84	0.006587	0.000415	-5e-05	0.000465
3.85	0.011926	0.000424	-3.9e-05	0.000463
3.86	0.012968	0.000506	-2.1e-05	0.000527
3.87	0.014969	0.000674	-3.7e-05	0.000711
3.88	0.012655	0.00069	-4.9e-05	0.000739
3.89	0.005092	0.000463	-3.3e-05	0.000496
3.9	0.002298	0.000369	-1.8e-05	0.000387
3.91	0.00315	0.000497	-2.1e-05	0.000518
3.92	0.005602	0.000605	-2.5e-05	0.00063
3.93	0.008438	0.000529	-1.6e-05	0.000545
3.94	0.009271	0.000568	-1.1e-05	0.000579
3.95	0.00813	0.000641	-1.5e-05	0.000656
3.96	0.005755	0.000411	-2.8e-05	0.000439
3.97	0.005978	0.000388	-2.4e-05	0.000412
3.98	0.008894	0.000532	-6e-06	0.000538
3.99	0.005092	0.000514	-3e-05	0.000544
4	-0.002151	0.000438	-6.1e-05	0.000499
4.01	-0.001535	0.000394	-4.4e-05	0.000438
4.02	0.004675	0.000668	-2.7e-05	0.000695
4.03	0.007505	0.000728	-3.3e-05	0.000761
4.04	0.005413	0.000398	-3.4e-05	0.000432
4.05	0.000907	0.000364	-3.3e-05	0.000397
4.06	-0.003228	0.000508	-4.4e-05	0.000552
4.07	-0.004207	0.000529	-3.2e-05	0.000561
4.08	-0.002735	0.000486	-1.7e-05	0.000503
4.09	-0.002666	0.000423	-2.9e-05	0.000452
4.1	-0.00273	0.000573	-4e-05	0.000613
4.11	0.002776	0.000629	-3.5e-05	0.000664
4.12	0.008783	0.000346	-2.7e-05	0.000373
4.13	0.00971	0.000422	-2e-05	0.000442
4.14	0.00772	0.000744	-2.2e-05	0.000766
4.15	0.008599	0.000567	-4e-05	0.000607
4.16	0.012417	0.000324	-3.8e-05	0.000362
4.17	0.011598	0.000485	-1.7e-05	0.000502
4.18	0.007501	0.000553	-2e-05	0.000573
4.19	0.002315	0.000488	-2.5e-05	0.000513
4.2	-0.001134	0.000475	-2.4e-05	0.000499
4.21	0.002186	0.000527	-3.6e-05	0.000563
4.22	0.004402	0.00052	-3.6e-05	0.000556
4.23	0.001029	0.000447	-3e-05	0.000477
4.24	0.002462	0.000543	-2.6e-05	0.000569
4.25	0.007703	0.000612	-2.7e-05	0.000639
4.26	0.010902	0.000484	-3.3e-05	0.000517
4.27	0.011282	0.000374	-2.7e-05	0.000401
4.28	0.003841	0.00045	-1.6e-05	0.000466
4.29	0.000124	0.000569	-3.1e-05	0.0006
4.3	0.006262	0.00045	-6e-05	0.00051
4.31	0.008471	0.000446	-6.1e-05	0.000507
4.32	0.005223	0.00062	-4.3e-05	0.000663
4.33	0.001402	0.000578	-2.8e-05	0.000606
4.34	-0.000313	0.000423	-1.1e-05	0.000434
4.35	-0.001288	0.000328	-1.7e-05	0.000345
4.36	-0.0011	0.000458	-3.7e-05	0.000495
4.37	0.002572	0.000518	-3.4e-05	0.000552
4.38	0.006265	0.000448	-2.3e-05	0.000471
4.39	0.007191	0.000542	-1.4e-05	0.000556
4.4	0.001788	0.000543	-1.4e-05	0.000557
4.41	-0.002574	0.000536	-4.1e-05	0.000577
4.42	0.001016	0.000628	-5.2e-05	0.00068
4.43	0.000852	0.000615	-2.3e-05	0.000638
4.44	-0.004005	0.000418	-1.6e-05	0.000434
4.45	-0.001855	0.000264	-3e-05	0.000294
4.46	0.00045	0.000464	-3.3e-05	0.000497
4.47	-0.004772	0.000642	-3.9e-05	0.000681
4.48	-0.007285	0.000485	-3.4e-05	0.000519
4.49	-0.003361	0.000299	-1.9e-05	0.000318
4.5	-0.001628	0.000406	-2e-05	0.000426
4.51	-0.003511	0.000597	-3.1e-05	0.000628
4.52	-0.002118	0.000547	-3.9e-05	0.000586
4.53	-0.000412	0.000474	-4.9e-05	0.000523
4.54	-0.002326	0.000543	-5.8e-05	0.000601
4.55	-0.002046	0.000592	-4.3e-05	0.000635
4.56	-0.002713	0.000562	-2.5e-05	0.000587
4.57	-0.002049	0.00044	-4.1e-05	0.000481
4.58	0.001604	0.000428	-5.3e-05	0.000481
4.59	0.002138	0.00052	-3e-05	0.00055
4.6	0.003714	0.00062	-1.4e-05	0.000634
4.61	0.004252	0.000614	-2.5e-05	0.000639
4.62	0.003253	0.000389	-3.7e-05	0.000426
4.63	0.004931	0.000373	-3.4e-05	0.000407
4.64	0.001098	0.000587	-3.2e-05	0.000619
4.65	-0.001072	0.000561	-3.2e-05	0.000593
4.66	0.003728	0.000541	-2.3e-05	0.000564
4.67	0.00213	0.0006	-2.7e-05	0.000627
4.68	-0.002609	0.000559	-4.2e-05	0.000601
4.69	0.00164	0.000452	-3e-05	0.000482
4.7	0.006483	0.00042	-2.1e-05	0.000441
4.71	0.000742	0.00056	-2.6e-05	0.000586
4.72	-0.001416	0.000532	-2.4e-05	0.000556
4.73	0.006911	0.00043	-1.6e-05	0.000446
4.74	0.009798	0.000542	-1.9e-05	0.000561
4.75	0.004441	0.000652	-2.7e-05	0.000679
4.76	0.004824	0.000519	-2.6e-05	0.000545
4.77	0.008955	0.000405	-2.1e-05	0.000426
4.78	0.00827	0.000618	-1.9e-05	0.000637
4.79	0.007979	0.000729	-2.7e-05	0.000756
4.8	0.010238	0.000573	-2.6e-05	0.000599
4.81	0.005334	0.000571	-2.3e-05	0.000594
4.82	-0.001077	0.000499	-3.5e-05	0.000534
4.83	0.000212	0.000437	-4.1e-05	0.000478
4.84	0.000615	0.000454	-3.8e-05	0.000492
4.85	6.7e-05	0.000489	-4.5e-05	0.000534
4.86	0.001493	0.000571	-4.2e-05	0.000613
4.87	-3.4e-05	0.000412	-2.2e-05	0.000434
4.88	-0.001356	0.000405	-3.5e-05	0.00044
4.89	0.002661	0.000623	-6e-05	0.000683
4.9	0.004063	0.000576	-4.5e-05	0.000621
4.91	0.003016	0.000296	-2.9e-05	0.000325
4.92	0.003225	0.000349	-2.5e-05	0.000374
4.93	0.001932	0.00062	-1.4e-05	0.000634
4.94	0.001535	0.000449	-1.4e-05	0.000463
4.95	0.001533	0.000356	-3e-05	0.000386
4.96	0.000792	0.000554	-3.8e-05	0.000592
4.97	0.002382	0.000537	-2.3e-05	0.00056
4.98	0.002375	0.000599	-2.4e-05	0.000623
4.99	0.000499	0.000661	-4e-05	0.000701
5	-0.000299	0.00052	-2.9e-05	0.000549
5.01	-0.001541	0.000444	-2.3e-05	0.000467
5.02	0.001272	0.000515	-4.4e-05	0.000559
5.03	0.002986	0.000631	-3.9e-05	0.00067
5.04	0.001223	0.00053	-2.1e-05	0.000551
5.05	-0.001683	0.000421	-4.6e-05	0.000467
5.06	-0.001441	0.000544	-6.3e-05	0.000607
5.07	0.003517	0.000668	-3.3e-05	0.000701
5.08	0.000921	0.000494	-3.2e-05	0.000526
5.09	-0.006078	0.000318	-4.6e-05	0.000364
5.1	-0.000663	0.000508	-2.3e-05	0.000531
5.11	0.005452	0.000632	-1.8e-05	0.00065
5.12	8e-06	0.000565	-3.8e-05	0.000603
5.13	-0.001732	0.000416	-3.3e-05	0.000449
5.14	0.006609	0.000473	-2.4e-05	0.000497
5.15	0.01102	0.000725	-2.9e-05	0.000754
5.16	0.00693	0.000624	-3.9e-05	0.000663
5.17	0.00195	0.000483	-4.2e-05	0.000525
5.18	0.003786	0.000622	-3e-05	0.000652
5.19	0.008476	0.000591	-2.3e-05	0.000614
5.2	0.006511	0.000468	-3.8e-05	0.000506
5.21	0.005125	0.000449	-5e-05	0.000499
5.22	0.009589	0.000459	-4.1e-05	0.0005
5.23	0.01201	0.000576	-2.7e-05	0.000603
5.24	0.008554	0.000626	-2.4e-05	0.00065
5.25	0.004193	0.000462	-3.7e-05	0.000499
5.26	0.003564	0.000454	-4.2e-05	0.000496
5.27	0.004145	0.000635	-3.6e-05	0.000671
5.28	0.003962	0.000594	-3.5e-05	0.000629
5.29	0.002841	0.000532	-3.7e-05	0.000569
5.3	0.004348	0.000447	-4.2e-05	0.000489
5.31	0.009843	0.000426	-4.4e-05	0.00047
5.32	0.010014	0.000658	-2.4e-05	0.000682
5.33	0.005076	0.000616	-1.8e-05	0.000634
5.34	0.004998	0.000467	-3.3e-05	0.0005
5.35	0.006636	0.000503	-3e-05	0.000533
5.36	0.007999	0.000396	-3.4e-05	0.00043
5.37	0.012161	0.00047	-4.3e-05	0.000513
5.38	0.009004	0.000665	-2.9e-05	0.000694
5.39	0.00228	0.000661	-2.4e-05	0.000685
5.4	0.004461	0.000556	-4.2e-05	0.000598
5.41	0.004519	0.000396	-4.8e-05	0.000444
5.42	0.002351	0.000451	-5.1e-05	0.000502
5.43	0.006776	0.000558	-4.9e-05	0.000607
5.44	0.007146	0.000556	-3.2e-05	0.000588
5.45	0.003893	0.000535	-3.5e-05	0.00057
5.46	0.005996	0.00054	-4.9e-05	0.000589
5.47	0.005094	0.000514	-3.9e-05	0.000553
5.48	-0.000504	0.00034	-3.2e-05	0.000372
5.49	0.001152	0.000448	-3.9e-05	0.000487
5.5	0.005565	0.000645	-3.5e-05	0.00068
5.51	0.004644	0.000562	-2.5e-05	0.000587
5.52	0.002024	0.000603	-2.3e-05	0.000626
5.53	-0.000327	0.000621	-2.2e-05	0.000643
5.54	-0.001758	0.00046	-2.4e-05	0.000484
5.55	0.000775	0.00045	-3.3e-05	0.000483
5.56	0.002923	0.000574	-3.2e-05	0.000606
5.57	0.000596	0.000476	-2.4e-05	0.0005
5.58	0.000581	0.000504	-2.2e-05	0.000526
5.59	0.006095	0.000758	-3.3e-05	0.000791
5.6	0.007526	0.000543	-3.9e-05	0.000582
5.61	0.003613	0.000363	-4.1e-05	0.000404
5.62	0.003165	0.000651	-5e-05	0.000701
5.63	0.005334	0.000661	-4.5e-05	0.000706
5.64	0.00691	0.000462	-3.7e-05	0.000499
5.65	0.005936	0.000486	-3.5e-05	0.000521
5.66	0.003807	0.000545	-3.3e-05	0.000578
5.67	0.004756	0.000532	-3.6e-05	0.000568
5.68	0.00794	0.000518	-3.9e-05	0.000557
5.69	0.01066	0.000446	-2.8e-05	0.000474
5.7	0.007194	0.000466	-2.4e-05	0.00049
5.71	0.001047	0.000599	-4.4e-05	0.000643
5.72	0.002884	0.000512	-5e-05	0.000562
5.73	0.006105	0.000503	-3.9e-05	0.000542
5.74	0.004509	0.000698	-4e-05	0.000738
5.75	0.005886	0.000669	-4e-05	0.000709
5.76	0.010992	0.000521	-3e-05	0.000551
5.77	0.011346	0.000445	-2.7e-05	0.000472
5.78	0.00583	0.000604	-3.7e-05	0.000641
5.79	0.002484	0.000692	-4.4e-05	0.000736
5.8	0.004557	0.000392	-3.7e-05	0.000429
5.81	0.007256	0.000334	-3e-05	0.000364
5.82	0.008687	0.000587	-3.7e-05	0.000624
5.83	0.007866	0.000616	-5.5e-05	0.000671
5.84	0.006014	0.000605	-5.7e-05	0.000662
5.85	0.00773	0.000473	-3.2e-05	0.000505
5.86	0.008423	0.000399	-2.8e-05	0.000427
5.87	0.005192	0.000593	-4.4e-05	0.000637
5.88	0.003488	0.00071	-3.4e-05	0.000744
5.89	0.004425	0.00059	-2.1e-05	0.000611
5.9	0.006532	0.000398	-3.5e-05	0.000433
5.91	0.00725	0.000519	-4.3e-05	0.000562
5.92	0.00778	0.000585	-4.7e-05	0.000632
5.93	0.006165	0.000477	-5.1e-05	0.000528
5.94	0.002444	0.000518	-3.5e-05	0.000553
5.95	0.002867	0.00046	-3.1e-05	0.000491
5.96	0.006833	0.000427	-4.4e-05	0.000471
5.97	0.009675	0.000563	-4.2e-05	0.000605
5.98	0.010787	0.000584	-3.4e-05	0.000618
5.99	0.008394	0.00038	-3.3e-05	0.000413
6	0.006004	0.000407	-3.6e-05	0.000443
6.01	0.004578	0.000745	-4.5e-05	0.00079
6.02	0.001871	0.000725	-4.3e-05	0.000768
6.03	0.000327	0.000625	-4.1e-05	0.000666
6.04	0.000665	0.000614	-4.2e-05	0.000656
6.05	0.004919	0.000457	-2.9e-05	0.000486
6.06	0.007075	0.000511	-2.5e-05	0.000536
6.07	0.001518	0.00058	-2.9e-05	0.000609
6.08	-0.00061	0.000496	-3.2e-05	0.000528
6.09	0.00165	0.000534	-2.4e-05	0.000558
6.1	0.003557	0.000602	-1.8e-05	0.00062
6.11	0.006936	0.000628	-2.7e-05	0.000655
6.12	0.005804	0.000445	-3.1e-05	0.000476
6.13	0.004794	0.000297	-3.5e-05	0.000332
6.14	0.008581	0.000476	-4.5e-05	0.000521
6.15	0.004992	0.000578	-2.9e-05	0.000607
6.16	0.000329	0.000568	-2.1e-05	0.000589
6.17	0.004783	0.000498	-3.9e-05	0.000537
6.18	0.004643	0.000519	-3.5e-05	0.000554
6.19	0.002813	0.000558	-3.7e-05	0.000595
6.2	0.009031	0.000468	-3.8e-05	0.000506
6.21	0.00722	0.000529	-2.5e-05	0.000554
6.22	0.000628	0.000613	-2.1e-05	0.000634
6.23	0.004315	0.000512	-1.7e-05	0.000529
6.24	0.008629	0.000398	-2.8e-05	0.000426
6.25	0.005363	0.000513	-4.2e-05	0.000555
6.26	0.002256	0.000562	-3.3e-05	0.000595
6.27	0.004842	0.000308	-2.9e-05	0.000337
6.28	0.007601	0.000341	-3.5e-05	0.000376
6.29	0.008517	0.000603	-3.6e-05	0.000639
6.3	0.01167	0.000586	-3.6e-05	0.000622
6.31	0.014574	0.000538	-4e-05	0.000578
6.32	0.010605	0.000453	-3.5e-05	0.000488
6.33	0.006363	0.000501	-3.5e-05	0.000536
6.34	0.011849	0.000654	-4.1e-05	0.000695
6.35	0.014392	0.000545	-3.2e-05	0.000577
6.36	0.00356	0.000427	-2.8e-05	0.000455
6.37	-0.002969	0.000493	-3.5e-05	0.000528
6.38	0.000842	0.000695	-2e-05	0.000715
6.39	0.003	0.000594	-8e-06	0.000602
6.4	0.001145	0.00037	-3e-05	0.0004
6.41	-0.000735	0.000568	-4.6e-05	0.000614
6.42	0.000241	0.000639	-4e-05	0.000679
6.43	0.001208	0.000412	-4.2e-05	0.000454
6.44	-0.000667	0.000648	-5.1e-05	0.000699
6.45	0.001513	0.001214	-3.9e-05	0.001253
6.46	0.008945	0.001857	-2.6e-05	0.001883
6.47	0.011927	0.002893	-2.5e-05	0.002918
6.48	0.012064	0.003734	-2.9e-05	0.003763
6.49	0.013551	0.004051	-3.8e-05	0.004089
6.5	0.008432	0.004512	-3.4e-05	0.004546
6.51	0.00041	0.004983	-2.5e-05	0.005008
6.52	0.00329	0.005239	-3.5e-05	0.005274
6.53	0.01088	0.005839	-4.5e-05	0.005884
6.54	0.010797	0.006742	-3.4e-05	0.006776
6.55	0.011191	0.007475	-7e-06	0.007482
6.56	0.016385	0.008221	1.2e-05	0.008209
6.57	0.020289	0.009277	1.1e-05	0.009266
6.58	0.021548	0.010216	-6e-06	0.010222
6.59	0.016187	0.010934	-1.8e-05	0.010952
6.6	0.009136	0.012018	9e-06	0.012009
6.61	0.009057	0.013185	4.7e-05	0.013138
6.62	0.012514	0.014036	3.8e-05	0.013998
6.63	0.016929	0.015081	2.5e-05	0.015056
6.64	0.020383	0.01626	4.3e-05	0.016217
6.65	0.016932	0.01714	4.6e-05	0.017094
6.66	0.016362	0.018142	2.9e-05	0.018113
6.67	0.021599	0.019303	4.2e-05	0.019261
6.68	0.021376	0.020153	8.2e-05	0.020071
6.69	0.023402	0.02119	8.8e-05	0.021102
6.7	0.035743	0.022494	8.1e-05	0.022413
6.71	0.042475	0.023395	0.0001	0.023295
6.72	0.037004	0.024299	9.6e-05	0.024203
6.73	0.036497	0.025494	7e-05	0.025424
6.74	0.041453	0.026504	0.000104	0.0264
6.75	0.043061	0.02752	0.000145	0.027375
6.76	0.048023	0.028603	0.000128	0.028475
6.77	0.053051	0.029497	0.000124	0.029373
6.78	0.051718	0.030567	0.000155	0.030412
6.79	0.047662	0.031799	0.000165	0.031634
6.8	0.04797	0.032811	0.000144	0.032667
6.81	0.052545	0.03382	0.000139	0.033681
6.82	0.053355	0.034965	0.000157	0.034808
6.83	0.055008	0.036025	0.000168	0.035857
6.84	0.059115	0.037075	0.000171	0.036904
6.85	0.060317	0.038248	0.000177	0.038071
6.86	0.060178	0.039207	0.000181	0.039026
6.87	0.059161	0.040129	0.000181	0.039948
6.88	0.059503	0.041333	0.000179	0.041154
6.89	0.065313	0.042256	0.000186	0.04207
6.9	0.068882	0.043056	0.000188	0.042868
6.91	0.063635	0.04431	0.000182	0.044128
6.92	0.059212	0.045356	0.000184	0.045172
6.93	0.063141	0.046108	0.000202	0.045906
6.94	0.070846	0.047206	0.000208	0.046998
6.95	0.076877	0.048296	0.000195	0.048101
6.96	0.078129	0.049158	0.000197	0.048961
6.97	0.073069	0.050212	0.000203	0.050009
6.98	0.073314	0.051326	0.000203	0.051123
6.99	0.080554	0.05228	0.000207	0.052073
7	0.080543	0.053246	0.000214	0.053032
7.01	0.076509	0.054258	0.000216	0.054042
7.02	0.077112	0.055282	0.000202	0.05508
7.03	0.077703	0.056258	0.000185	0.056073
7.04	0.088407	0.057082	0.000192	0.05689
7.05	0.103134	0.058128	0.000215	0.057913
7.06	0.095645	0.059284	0.000225	0.059059
7.07	0.086358	0.060187	0.000216	0.059971
7.08	0.09329	0.061184	0.000212	0.060972
7.09	0.097392	0.062227	0.000223	0.062004
7.1	0.098233	0.063092	0.000229	0.062863
7.11	0.103486	0.06419	0.000212	0.063978
7.12	0.104127	0.065393	0.000209	0.065184
7.13	0.105821	0.066338	0.000234	0.066104
7.14	0.114076	0.067307	0.000238	0.067069
7.15	0.11491	0.068419	0.000225	0.068194
7.16	0.11051	0.069419	0.000226	0.069193
7.17	0.109892	0.070471	0.000232	0.070239
7.18	0.110513	0.071625	0.000234	0.071391
7.19	0.118346	0.072545	0.000228	0.072317
7.2	0.131698	0.073461	0.000215	0.073246
7.21	0.13247	0.074543	0.000218	0.074325
7.22	0.123123	0.075459	0.000232	0.075227
7.23	0.123853	0.076449	0.000243	0.076206
7.24	0.135186	0.077555	0.000245	0.07731
7.25	0.137778	0.078634	0.000234	0.0784
7.26	0.133338	0.079728	0.000226	0.079502
7.27	0.139622	0.080577	0.00023	0.080347
7.28	0.146472	0.081452	0.000233	0.081219
7.29	0.144833	0.082621	0.000231	0.08239
7.3	0.146435	0.083701	0.000232	0.083469
7.31	0.149933	0.084651	0.000225	0.084426
7.32	0.151111	0.085741	0.00023	0.085511
7.33	0.154463	0.086778	0.000246	0.086532
7.34	0.157639	0.087617	0.000236	0.087381
7.35	0.161118	0.088616	0.000228	0.088388
7.36	0.163163	0.089665	0.000255	0.08941
7.37	0.161061	0.090541	0.000263	0.090278
7.38	0.158266	0.091566	0.00023	0.091336
7.39	0.161989	0.092668	0.00022	0.092448
7.4	0.16993	0.093634	0.000235	0.093399
7.41	0.171615	0.094656	0.000235	0.094421
7.42	0.172025	0.095739	0.000235	0.095504
7.43	0.179025	0.09675	0.000243	0.096507
7.44	0.187312	0.097713	0.000241	0.097472
7.45	0.189106	0.098716	0.000229	0.098487
7.46	0.186579	0.099854	0.000225	0.099629
7.47	0.183925	0.100945	0.000238	0.100707
7.48	0.180872	0.101849	0.000242	0.101607
7.49	0.182207	0.102871	0.000233	0.102638
7.5	0.194647	0.10399	0.000236	0.103754
7.51	0.207073	0.104912	0.000238	0.104674
7.52	0.210567	0.105967	0.000214	0.105753
7.53	0.210185	0.107018	0.000211	0.106807
7.54	0.209031	0.107895	0.000234	0.107661
7.55	0.209513	0.109107	0.000233	0.108874
7.56	0.215381	0.110362	0.000223	0.110139
7.57	0.218664	0.111193	0.000225	0.110968
7.58	0.216669	0.112138	0.000218	0.11192
7.59	0.220959	0.113328	0.00021	0.113118
7.6	0.225854	0.114218	0.000224	0.113994
7.61	0.22284	0.115031	0.000229	0.114802
7.62	0.227641	0.116202	0.000212	0.11599
7.63	0.23472	0.117339	0.000212	0.117127
7.64	0.22844	0.118247	0.000218	0.118029
7.65	0.226759	0.119336	0.0002	0.119136
7.66	0.231455	0.120331	0.000189	0.120142
7.67	0.228695	0.121186	0.000202	0.120984
7.68	0.22985	0.122243	0.0002	0.122043
7.69	0.240796	0.123182	0.000183	0.122999
7.7	0.244247	0.124134	0.000177	0.123957
7.71	0.23942	0.125323	0.000183	0.12514
7.72	0.244356	0.126307	0.000185	0.126122
7.73	0.250561	0.127092	0.000181	0.126911
7.74	0.24718	0.128196	0.000171	0.128025
7.75	0.248327	0.12933	0.000155	0.129175
7.76	0.253729	0.130213	0.000142	0.130071
7.77	0.254508	0.131258	0.000135	0.131123
7.78	0.25634	0.132224	0.000131	0.132093
7.79	0.258053	0.13306	0.00012	0.13294
7.8	0.256735	0.134219	0.000106	0.134113
7.81	0.262733	0.135373	8.2e-05	0.135291
7.82	0.269192	0.136268	5.3e-05	0.136215
7.83	0.266977	0.137278	3.9e-05	0.137239
7.84	0.270644	0.138322	1.1e-05	0.138311
7.85	0.279501	0.139331	-3.7e-05	0.139368
7.86	0.280112	0.140468	-6.7e-05	0.140535
7.87	0.275395	0.141463	-0.000114	0.141577
7.88	0.2753	0.142395	-0.000195	0.14259
7.89	0.282743	0.143604	-0.000263	0.143867
7.9	0.2884	0.144694	-0.000326	0.14502
7.91	0.289753	0.145602	-0.000414	0.146016
7.92	0.291165	0.146609	-0.000529	0.147138
7.93	0.290104	0.147582	-0.000666	0.148248
7.94	0.288948	0.148542	-0.000801	0.149343
7.95	0.292897	0.149556	-0.000937	0.150493
7.96	0.301038	0.150567	-0.001132	0.151699
7.97	0.303397	0.151605	-0.00137	0.152975
7.98	0.300968	0.152562	-0.001604	0.154166
7.99	0.306487	0.153617	-0.001876	0.155493
8	0.31299	0.154794	-0.002208	0.157002
8.01	0.31093	0.155731	-0.002548	0.158279
8.02	0.307463	0.156613	-0.002883	0.159496
8.03	0.309138	0.157669	-0.003281	0.16095
8.04	0.313354	0.158613	-0.00381	0.162423
8.05	0.316014	0.15953	-0.004466	0.163996
8.06	0.321579	0.160581	-0.005244	0.165825
8.07	0.332022	0.161539	-0.006127	0.167666
8.08	0.33718	0.162522	-0.00696	0.169482
8.09	0.337593	0.163661	-0.007676	0.171337
8.1	0.338947	0.164635	-0.008353	0.172988
8.11	0.334889	0.165537	-0.008994	0.174531
8.12	0.329704	0.166659	-0.009525	0.176184
8.13	0.336572	0.167725	-0.009951	0.177676
8.14	0.346641	0.168698	-0.01031	0.179008
8.15	0.346658	0.169802	-0.010586	0.180388
8.16	0.344877	0.170769	-0.010784	0.181553
8.17	0.348333	0.171649	-0.010992	0.182641
8.18	0.351222	0.172721	-0.011244	0.183965
8.19	0.35649	0.173687	-0.011459	0.185146
8.2	0.364018	0.174578	-0.011634	0.186212
8.21	0.367529	0.175781	-0.011844	0.187625
8.22	0.369947	0.17694	-0.012043	0.188983
8.23	0.371147	0.177879	-0.012212	0.190091
8.24	0.370469	0.17895	-0.012437	0.191387
8.25	0.368999	0.18004	-0.012677	0.192717
8.26	0.371846	0.181017	-0.012896	0.193913
8.27	0.377535	0.182087	-0.013148	0.195235
8.28	0.374911	0.183187	-0.013415	0.196602
8.29	0.372535	0.184132	-0.013688	0.19782
8.3	0.381897	0.185117	-0.013978	0.199095
8.31	0.388613	0.186151	-0.014252	0.200403
8.32	0.38523	0.187053	-0.014516	0.201569
8.33	0.383144	0.188128	-0.014821	0.202949
8.34	0.387831	0.189257	-0.015139	0.204396
8.35	0.388494	0.190122	-0.015416	0.205538
8.36	0.390069	0.191156	-0.015707	0.206863
8.37	0.401583	0.192253	-0.01604	0.208293
8.38	0.408852	0.193152	-0.016362	0.209514
8.39	0.406778	0.194071	-0.016709	0.21078
8.4	0.406187	0.195022	-0.017101	0.212123
8.41	0.411386	0.19609	-0.01748	0.21357
8.42	0.41813	0.197241	-0.017871	0.215112
8.43	0.418025	0.198109	-0.018273	0.216382
8.44	0.416012	0.198941	-0.018656	0.217597
8.45	0.418921	0.20012	-0.019096	0.219216
8.46	0.420789	0.201037	-0.019627	0.220664
8.47	0.422777	0.201829	-0.020187	0.222016
8.48	0.42791	0.202966	-0.020761	0.223727
8.49	0.429093	0.203986	-0.021331	0.225317
8.5	0.430559	0.204918	-0.021821	0.226739
8.51	0.43359	0.205942	-0.022203	0.228145
8.52	0.43278	0.206879	-0.022532	0.229411
8.53	0.431572	0.20789	-0.022853	0.230743
8.54	0.437052	0.209044	-0.023198	0.232242
8.55	0.443463	0.210081	-0.023559	0.23364
8.56	0.445646	0.210978	-0.023947	0.234925
8.57	0.450898	0.212025	-0.024372	0.236397
8.58	0.454747	0.213109	-0.024798	0.237907
8.59	0.453758	0.21399	-0.02523	0.23922
8.6	0.458339	0.214959	-0.025718	0.240677
8.61	0.465366	0.216093	-0.026236	0.242329
8.62	0.470769	0.21712	-0.026736	0.243856
8.63	0.474857	0.218209	-0.02725	0.245459
8.64	0.474987	0.219418	-0.027729	0.247147
8.65	0.476686	0.220362	-0.028039	0.248401
8.66	0.481361	0.22131	-0.028266	0.249576
8.67	0.482799	0.222454	-0.02856	0.251014
8.68	0.485079	0.223473	-0.028847	0.25232
8.69	0.495413	0.224484	-0.029079	0.253563
8.7	0.504396	0.225596	-0.029349	0.254945
8.71	0.505131	0.226564	-0.02964	0.256204
8.72	0.506203	0.227498	-0.029872	0.25737
8.73	0.507835	0.228526	-0.030103	0.258629
8.74	0.510467	0.229486	-0.030373	0.259859
8.75	0.518587	0.230437	-0.030647	0.261084
8.76	0.524902	0.2315	-0.030905	0.262405
8.77	0.524352	0.232439	-0.03116	0.263599
8.78	0.523963	0.233334	-0.031436	0.26477
8.79	0.529161	0.234349	-0.031738	0.266087
8.8	0.534947	0.235293	-0.032043	0.267336
8.81	0.535208	0.236279	-0.032359	0.268638
8.82	0.537157	0.237467	-0.0327	0.270167
8.83	0.547741	0.238467	-0.033078	0.271545
8.84	0.555818	0.239334	-0.033494	0.272828
8.85	0.551962	0.240423	-0.033915	0.274338
8.86	0.546239	0.241423	-0.034293	0.275716
8.87	0.548063	0.24231	-0.034582	0.276892
8.88	0.551141	0.24333	-0.034825	0.278155
8.89	0.554388	0.244329	-0.035064	0.279393
8.9	0.559279	0.245433	-0.0353	0.280733
8.91	0.559189	0.246477	-0.035531	0.282008
8.92	0.562574	0.2473	-0.035754	0.283054
8.93	0.570863	0.248359	-0.036004	0.284363
8.94	0.572552	0.249461	-0.036275	0.285736
8.95	0.57428	0.250257	-0.036546	0.286803
8.96	0.582083	0.251264	-0.036813	0.288077
8.97	0.590592	0.252436	-0.037079	0.289515
8.98	0.594699	0.253304	-0.037347	0.290651
8.99	0.592619	0.254321	-0.037618	0.291939
9	0.592446	0.255616	-0.037905	0.293521
9.01	0.598001	0.25667	-0.038236	0.294906
9.02	0.599481	0.257664	-0.0386	0.296264
9.03	0.596833	0.258733	-0.038938	0.297671
9.04	0.599015	0.259572	-0.039242	0.298814
9.05	0.60538	0.260557	-0.039555	0.300112
9.06	0.610558	0.261712	-0.039876	0.301588
9.07	0.614568	0.262556	-0.040149	0.302705
9.08	0.614504	0.263526	-0.040401	0.303927
9.09	0.616133	0.264719	-0.040687	0.305406
9.1	0.627734	0.265617	-0.040956	0.306573
9.11	0.635825	0.266591	-0.041236	0.307827
9.12	0.63467	0.267771	-0.041567	0.309338
9.13	0.637879	0.26869	-0.0419	0.31059
9.14	0.641092	0.269601	-0.042256	0.311857
9.15	0.641159	0.270752	-0.042651	0.313403
9.16	0.649048	0.27176	-0.043077	0.314837
9.17	0.651554	0.27259	-0.043495	0.316085
9.18	0.646297	0.273573	-0.043875	0.317448
9.19	0.648924	0.274587	-0.04429	0.318877
9.2	0.650907	0.275585	-0.044754	0.320339
9.21	0.652152	0.27663	-0.045199	0.321829
9.22	0.663035	0.277505	-0.045619	0.323124
9.23	0.668427	0.278401	-0.046076	0.324477
9.24	0.663415	0.279496	-0.046555	0.326051
9.25	0.662562	0.280495	-0.047002	0.327497
9.26	0.670891	0.281509	-0.047435	0.328944
9.27	0.680747	0.282641	-0.047916	0.330557
9.28	0.681287	0.283681	-0.048477	0.332158
9.29	0.680771	0.284631	-0.049075	0.333706
9.3	0.685921	0.285718	-0.049679	0.335397
9.31	0.687937	0.286736	-0.05032	0.337056
9.32	0.69168	0.287576	-0.051076	0.338652
9.33	0.695164	0.288602	-0.051912	0.340514
9.34	0.692455	0.289735	-0.052626	0.342361
9.35	0.69604	0.290675	-0.053176	0.343851
9.36	0.704183	0.291634	-0.053684	0.345318
9.37	0.707002	0.292736	-0.054151	0.346887
9.38	0.708412	0.293744	-0.054601	0.348345
9.39	0.709639	0.294685	-0.055117	0.349802
9.4	0.712084	0.295755	-0.055645	0.3514
9.41	0.720552	0.296853	-0.056145	0.352998
9.42	0.72535	0.297864	-0.056664	0.354528
9.43	0.724265	0.298916	-0.057204	0.35612
9.44	0.729629	0.299835	-0.057738	0.357573
9.45	0.739186	0.300763	-0.058255	0.359018
9.46	0.742757	0.301946	-0.058744	0.36069
9.47	0.74065	0.30296	-0.059239	0.362199
9.48	0.738211	0.303896	-0.059722	0.363618
9.49	0.745041	0.304999	-0.060128	0.365127
9.5	0.752081	0.305893	-0.0605	0.366393
9.51	0.752912	0.30672	-0.060852	0.367572
9.52	0.758901	0.307914	-0.061157	0.369071
9.53	0.761802	0.309099	-0.061471	0.37057
9.54	0.761034	0.309931	-0.061827	0.371758
9.55	0.766793	0.31081	-0.062164	0.372974
9.56	0.770313	0.311868	-0.062464	0.374332
9.57	0.772248	0.312896	-0.062733	0.375629
9.58	0.777558	0.313893	-0.062973	0.376866
9.59	0.788432	0.314888	-0.063251	0.378139
9.6	0.800232	0.315773	-0.063584	0.379357
9.61	0.803307	0.316737	-0.063913	0.38065
9.62	0.80126	0.3178	-0.064236	0.382036
9.63	0.805927	0.318741	-0.064577	0.383318
9.64	0.817731	0.319716	-0.064925	0.384641
9.65	0.824507	0.320883	-0.065295	0.386178
9.66	0.82595	0.321881	-0.065674	0.387555
9.67	0.823625	0.322799	-0.065993	0.388792
9.68	0.824425	0.323942	-0.066302	0.390244
9.69	0.837693	0.324924	-0.066696	0.39162
9.7	0.844239	0.325869	-0.067125	0.392994
9.71	0.839478	0.327029	-0.067547	0.394576
9.72	0.843544	0.32794	-0.068019	0.395959
9.73	0.853313	0.328787	-0.068514	0.397301
9.74	0.860282	0.329925	-0.06894	0.398865
9.75	0.861995	0.330969	-0.069328	0.400297
9.76	0.859634	0.331921	-0.06975	0.401671
9.77	0.861333	0.332999	-0.07019	0.403189
9.78	0.869857	0.333968	-0.070597	0.404565
9.79	0.87884	0.334864	-0.070994	0.405858
9.8	0.883964	0.335883	-0.071417	0.4073
9.81	0.886741	0.336964	-0.071819	0.408783
9.82	0.891703	0.337922	-0.072191	0.410113
9.83	0.894591	0.338936	-0.072601	0.411537
9.84	0.893148	0.340056	-0.073103	0.413159
9.85	0.900553	0.340948	-0.073644	0.414592
9.86	0.911591	0.341919	-0.074084	0.416003
9.87	0.913604	0.343091	-0.074446	0.417537
9.88	0.914785	0.344016	-0.074813	0.418829
9.89	0.915369	0.344921	-0.075159	0.42008
9.9	0.911362	0.346061	-0.075472	0.421533
9.91	0.909513	0.347061	-0.075784	0.422845
9.92	0.913505	0.347954	-0.076097	0.424051
9.93	0.917704	0.348984	-0.076416	0.4254
9.94	0.9239	0.35004	-0.076729	0.426769
9.95	0.934795	0.350985	-0.07703	0.428015
9.96	0.941254	0.351937	-0.077343	0.42928
9.97	0.944045	0.353013	-0.077682	0.430695
9.98	0.951154	0.35411	-0.078001	0.432111
9.99	0.955366	0.355147	-0.078296	0.433443
10	0.952251	0.356053	-0.078628	0.434681
10.01	0.955069	0.356966	-0.078986	0.435952
10.02	0.96488	0.358014	-0.079358	0.437372
10.03	0.968817	0.359084	-0.079767	0.438851
10.04	0.970876	0.360049	-0.080159	0.440208
10.05	0.974407	0.361102	-0.08047	0.441572
10.06	0.974185	0.362295	-0.080779	0.443074
10.07	0.976842	0.363258	-0.081137	0.444395
10.08	0.98439	0.364252	-0.081429	0.445681
10.09	0.987855	0.365326	-0.081661	0.446987
10.1	0.990424	0.366174	-0.08195	0.448124
10.11	1.00078	0.3672	-0.082292	0.449492
10.12	1.01033	0.368338	-0.082656	0.450994
10.13	1.01209	0.369303	-0.083069	0.452372
10.14	1.01853	0.370379	-0.083496	0.453875
10.15	1.02704	0.371395	-0.083924	0.455319
10.16	1.02286	0.372356	-0.084419	0.456775
10.17	1.02042	0.373352	-0.084997	0.458349
10.18	1.03344	0.374241	-0.08567	0.459911
10.19	1.04288	0.375191	-0.08645	0.461641
10.2	1.03946	0.376159	-0.087262	0.463421
10.21	1.04103	0.377134	-0.088048	0.465182
10.22	1.05169	0.378296	-0.088761	0.467057
10.23	1.05768	0.379299	-0.089375	0.468674
10.24	1.05852	0.38005	-0.089892	0.469942
10.25	1.06299	0.381045	-0.090283	0.471328
10.26	1.06718	0.382166	-0.09058	0.472746
10.27	1.06704	0.383097	-0.090853	0.47395
10.28	1.06801	0.384121	-0.091103	0.475224
10.29	1.07821	0.385228	-0.091318	0.476546
10.3	1.08822	0.386162	-0.091527	0.477689
10.31	1.08911	0.387114	-0.091767	0.478881
10.32	1.09354	0.388195	-0.092016	0.480211
10.33	1.10124	0.389215	-0.092238	0.481453
10.34	1.1038	0.390204	-0.092466	0.48267
10.35	1.10623	0.39122	-0.092724	0.483944
10.36	1.1107	0.392171	-0.092976	0.485147
10.37	1.11381	0.393114	-0.093216	0.48633
10.38	1.11935	0.394151	-0.093488	0.487639
10.39	1.12523	0.39535	-0.093768	0.489118
10.4	1.1259	0.396436	-0.094022	0.490458
10.41	1.12982	0.397366	-0.094275	0.491641
10.42	1.13336	0.398405	-0.094529	0.492934
10.43	1.13199	0.399314	-0.094788	0.494102
10.44	1.13952	0.400261	-0.09509	0.495351
10.45	1.15033	0.401492	-0.095416	0.496908
10.46	1.15433	0.402487	-0.095719	0.498206
10.47	1.16469	0.403393	-0.096021	0.499414
10.48	1.17226	0.404549	-0.096364	0.500913
10.49	1.16718	0.4054	-0.096739	0.502139
10.5	1.1682	0.406247	-0.097147	0.503394
10.51	1.17327	0.407494	-0.097591	0.505085
10.52	1.17901	0.408464	-0.098058	0.506522
10.53	1.19061	0.409354	-0.098608	0.507962
10.54	1.19849	0.410544	-0.099215	0.509759
10.55	1.19815	0.41145	-0.099771	0.511221
10.56	1.20123	0.41231	-0.100306	0.512616
10.57	1.21067	0.413486	-0.100854	0.51434
10.58	1.21328	0.414454	-0.101391	0.515845
10.59	1.21081	0.415314	-0.101936	0.51725
10.6	1.21618	0.416397	-0.102487	0.518884
10.61	1.22164	0.417365	-0.103034	0.520399
10.62	1.22508	0.418196	-0.103575	0.521771
10.63	1.22872	0.419235	-0.104089	0.523324
10.64	1.22811	0.420312	-0.104569	0.524881
10.65	1.23148	0.421235	-0.105003	0.526238
10.66	1.23543	0.422214	-0.105414	0.527628
10.67	1.23585	0.423181	-0.10587	0.529051
10.68	1.24236	0.424076	-0.106379	0.530455
10.69	1.24955	0.425109	-0.106885	0.531994
10.7	1.25316	0.426152	-0.107431	0.533583
10.71	1.25647	0.427085	-0.108068	0.535153
10.72	1.26024	0.428053	-0.108685	0.536738
10.73	1.26598	0.429176	-0.109263	0.538439
10.74	1.27474	0.430318	-0.109858	0.540176
10.75	1.28152	0.431315	-0.110356	0.541671
10.76	1.28392	0.432314	-0.110716	0.54303
10.77	1.28575	0.433389	-0.111066	0.544455
10.78	1.289	0.434475	-0.111406	0.545881
10.79	1.29295	0.435488	-0.111692	0.54718
10.8	1.29675	0.43639	-0.111963	0.548353
10.81	1.30014	0.437445	-0.112222	0.549667
10.82	1.30806	0.438652	-0.11249	0.551142
10.83	1.31589	0.439535	-0.112817	0.552352
10.84	1.3176	0.440436	-0.11314	0.553576
10.85	1.32369	0.441617	-0.113421	0.555038
10.86	1.3313	0.44264	-0.113763	0.556403
10.87	1.33251	0.443557	-0.114143	0.5577
10.88	1.33739	0.444683	-0.114453	0.559136
10.89	1.3467	0.445773	-0.11475	0.560523
10.9	1.35174	0.446614	-0.115055	0.561669
10.91	1.35441	0.447608	-0.115368	0.562976
10.92	1.35898	0.448791	-0.115738	0.564529
10.93	1.36301	0.449747	-0.116114	0.565861
10.94	1.3641	0.450615	-0.116484	0.567099
10.95	1.36914	0.451617	-0.116889	0.568506
10.96	1.37972	0.452607	-0.117313	0.56992
10.97	1.38675	0.453519	-0.117742	0.571261
10.98	1.38732	0.454495	-0.118166	0.572661
10.99	1.38904	0.455539	-0.118571	0.57411
11	1.39423	0.456555	-0.118988	0.575543
11.01	1.40484	0.4575	-0.119444	0.576944
11.02	1.41531	0.458334	-0.119969	0.578303
11.03	1.4166	0.459345	-0.120585	0.57993
11.04	1.42167	0.460457	-0.121208	0.581665
11.05	1.43182	0.461335	-0.121768	0.583103
11.06	1.43532	0.462287	-0.122337	0.584624
11.07	1.43821	0.463458	-0.122881	0.586339
11.08	1.44637	0.464369	-0.123329	0.587698
11.09	1.45129	0.465125	-0.123756	0.588881
11.1	1.45518	0.466208	-0.124216	0.590424
11.11	1.46472	0.467358	-0.124682	0.59204
11.12	1.47171	0.468228	-0.125151	0.593379
11.13	1.47471	0.469241	-0.125607	0.594848
11.14	1.47813	0.470397	-0.126015	0.596412
11.15	1.47958	0.471409	-0.126454	0.597863
11.16	1.48071	0.472508	-0.126955	0.599463
11.17	1.48732	0.473573	-0.127477	0.60105
11.18	1.49429	0.474507	-0.128045	0.602552
11.19	1.49655	0.475505	-0.12866	0.604165
11.2	1.49941	0.476487	-0.129293	0.60578
11.21	1.50774	0.477468	-0.129935	0.607403
11.22	1.51802	0.478508	-0.130578	0.609086
11.23	1.52485	0.479648	-0.1312	0.610848
11.24	1.53111	0.480732	-0.131812	0.612544
11.25	1.53423	0.481718	-0.13235	0.614068
11.26	1.53502	0.482758	-0.132768	0.615526
11.27	1.54021	0.483643	-0.133178	0.616821
11.28	1.54411	0.484527	-0.133607	0.618134
11.29	1.54781	0.485673	-0.133974	0.619647
11.3	1.55397	0.48668	-0.134291	0.620971
11.31	1.55966	0.487564	-0.134639	0.622203
11.32	1.56291	0.488633	-0.135005	0.623638
11.33	1.5631	0.489659	-0.135334	0.624993
11.34	1.56726	0.490575	-0.135625	0.6262
11.35	1.57201	0.491525	-0.135942	0.627467
11.36	1.57278	0.492453	-0.136334	0.628787
11.37	1.58069	0.493466	-0.136765	0.630231
11.38	1.59034	0.494606	-0.137213	0.631819
11.39	1.58744	0.495522	-0.137699	0.633221
11.4	1.58615	0.496421	-0.138171	0.634592
11.41	1.59588	0.497579	-0.1386	0.636179
11.42	1.60391	0.498475	-0.139026	0.637501
11.43	1.60826	0.499335	-0.139447	0.638782
11.44	1.6175	0.500524	-0.139846	0.64037
11.45	1.62316	0.501526	-0.140218	0.641744
11.46	1.62277	0.502362	-0.140553	0.642915
11.47	1.62881	0.503445	-0.140882	0.644327
11.48	1.63736	0.504581	-0.141247	0.645828
11.49	1.64335	0.505516	-0.141639	0.647155
11.5	1.65045	0.506445	-0.142058	0.648503
11.51	1.65591	0.507448	-0.142539	0.649987
11.52	1.6552	0.508436	-0.143072	0.651508
11.53	1.65393	0.509518	-0.143569	0.653087
11.54	1.66134	0.510587	-0.144008	0.654595
11.55	1.67425	0.511508	-0.144394	0.655902
11.56	1.68135	0.512517	-0.144726	0.657243
11.57	1.68133	0.513624	-0.145032	0.658656
11.58	1.68588	0.514587	-0.145302	0.659889
11.59	1.69716	0.515559	-0.145563	0.661122
11.6	1.70742	0.516696	-0.145869	0.662565
11.61	1.71271	0.517792	-0.146203	0.663995
11.62	1.71686	0.518756	-0.146535	0.665291
11.63	1.72321	0.519815	-0.146914	0.666729
11.64	1.73252	0.520826	-0.147366	0.668192
11.65	1.74168	0.521683	-0.147896	0.669579
11.66	1.74848	0.52275	-0.148583	0.671333
11.67	1.75087	0.523861	-0.149468	0.673329
11.68	1.75526	0.524738	-0.150475	0.675213
11.69	1.76363	0.525667	-0.151497	0.677164
11.7	1.76803	0.526756	-0.152482	0.679238
11.71	1.76923	0.527686	-0.153413	0.681099
11.72	1.77289	0.528646	-0.154185	0.682831
11.73	1.77803	0.529821	-0.15471	0.684531
11.74	1.78192	0.53079	-0.155137	0.685927
11.75	1.78655	0.531713	-0.155519	0.687232
11.76	1.79498	0.532727	-0.155774	0.688501
11.77	1.8083	0.533555	-0.155966	0.689521
11.78	1.81844	0.534509	-0.156158	0.690667
11.79	1.81871	0.535599	-0.156316	0.691915
11.8	1.81664	0.536604	-0.156485	0.693089
11.81	1.81537	0.53768	-0.156701	0.694381
11.82	1.8179	0.538578	-0.156906	0.695484
11.83	1.82427	0.539375	-0.157086	0.696461
11.84	1.83347	0.540418	-0.157292	0.69771
11.85	1.84646	0.541498	-0.157536	0.699034
11.86	1.85306	0.54255	-0.157789	0.700339
11.87	1.85318	0.543537	-0.158041	0.701578
11.88	1.85911	0.544544	-0.158322	0.702866
11.89	1.86231	0.545649	-0.158637	0.704286
11.9	1.86236	0.546592	-0.158943	0.705535
11.91	1.87258	0.547473	-0.159219	0.706692
11.92	1.88237	0.548597	-0.159495	0.708092
11.93	1.88681	0.549824	-0.159801	0.709625
11.94	1.89602	0.550774	-0.160173	0.710947
11.95	1.90099	0.551581	-0.160607	0.712188
11.96	1.90064	0.55257	-0.161085	0.713655
11.97	1.90717	0.553553	-0.161638	0.715191
11.98	1.91586	0.554517	-0.162224	0.716741
11.99	1.91762	0.555717	-0.162718	0.718435
12	1.92066	0.556729	-0.163123	0.719852
12.01	1.92712	0.557561	-0.163534	0.721095
12.02	1.92998	0.558672	-0.163966	0.722638
12.03	1.93593	0.559749	-0.164414	0.724163
12.04	1.94766	0.560594	-0.164935	0.725529
12.05	1.9533	0.561654	-0.165574	0.727228
12.06	1.95444	0.562766	-0.166339	0.729105
12.07	1.96296	0.563592	-0.167182	0.730774
12.08	1.97276	0.564675	-0.168032	0.732707
12.09	1.97246	0.565899	-0.168777	0.734676
12.1	1.97188	0.566716	-0.169355	0.736071
12.11	1.97857	0.567607	-0.169864	0.737471
12.12	1.98633	0.568813	-0.170357	0.73917
12.13	1.99316	0.569798	-0.170857	0.740655
12.14	2.00229	0.570636	-0.171477	0.742113
12.15	2.0081	0.571782	-0.172225	0.744007
12.16	2.01305	0.572871	-0.173062	0.745933
12.17	2.02429	0.573619	-0.173911	0.74753
12.18	2.02928	0.574616	-0.174552	0.749168
12.19	2.02916	0.575895	-0.174987	0.750882
12.2	2.03834	0.576908	-0.175422	0.75233
12.21	2.05005	0.577836	-0.175833	0.753669
12.22	2.05541	0.578822	-0.176178	0.755
12.23	2.05976	0.579743	-0.176538	0.756281
12.24	2.06376	0.580732	-0.1769	0.757632
12.25	2.06714	0.581733	-0.1772	0.758933
12.26	2.0729	0.582717	-0.177478	0.760195
12.27	2.07922	0.583779	-0.17776	0.761539
12.28	2.08397	0.584916	-0.178012	0.762928
12.29	2.09142	0.585883	-0.17826	0.764143
12.3	2.09989	0.586792	-0.178528	0.76532
12.31	2.10295	0.587847	-0.178794	0.766641
12.32	2.10633	0.588829	-0.179061	0.76789
12.33	2.11556	0.589658	-0.179352	0.76901
12.34	2.122	0.590645	-0.179683	0.770328
12.35	2.12356	0.591704	-0.18006	0.771764
12.36	2.12698	0.592781	-0.180508	0.773289
12.37	2.13539	0.59389	-0.181053	0.774943
12.38	2.14812	0.594717	-0.181633	0.77635
12.39	2.15633	0.595589	-0.182215	0.777804
12.4	2.15889	0.59679	-0.18283	0.77962
12.41	2.16562	0.597801	-0.183483	0.781284
12.42	2.17182	0.598626	-0.184196	0.782822
12.43	2.1728	0.599659	-0.184934	0.784593
12.44	2.17376	0.600639	-0.185635	0.786274
12.45	2.17824	0.601572	-0.186358	0.78793
12.46	2.18927	0.602677	-0.187124	0.789801
12.47	2.19705	0.603662	-0.187861	0.791523
12.48	2.1946	0.604588	-0.188598	0.793186
12.49	2.19915	0.605687	-0.189334	0.795021
12.5	2.21014	0.606782	-0.190066	0.796848
12.51	2.21405	0.607714	-0.190861	0.798575
12.52	2.2225	0.608743	-0.19165	0.800393
12.53	2.23402	0.609856	-0.19226	0.802116
12.54	2.23872	0.61066	-0.192687	0.803347
12.55	2.24354	0.611578	-0.193095	0.804673
12.56	2.25195	0.61279	-0.193508	0.806298
12.57	2.26078	0.613807	-0.193857	0.807664
12.58	2.26473	0.61471	-0.194224	0.808934
12.59	2.26413	0.615746	-0.194677	0.810423
12.6	2.26469	0.616831	-0.19513	0.811961
12.61	2.26826	0.61785	-0.195561	0.813411
12.62	2.27706	0.618805	-0.196045	0.81485
12.63	2.28936	0.619804	-0.19658	0.816384
12.64	2.30112	0.620918	-0.197135	0.818053
12.65	2.30501	0.622006	-0.197678	0.819684
12.66	2.30296	0.62289	-0.198188	0.821078
12.67	2.30988	0.623797	-0.198667	0.822464
12.68	2.32208	0.624831	-0.199081	0.823912
12.69	2.32717	0.625782	-0.199466	0.825248
12.7	2.33118	0.626844	-0.199841	0.826685
12.71	2.33515	0.628022	-0.200127	0.828149
12.72	2.33649	0.628902	-0.200374	0.829276
12.73	2.34485	0.629697	-0.200689	0.830386
12.74	2.35609	0.630828	-0.20106	0.831888
12.75	2.36067	0.631919	-0.201482	0.833401
12.76	2.367	0.632732	-0.201973	0.834705
12.77	2.37651	0.633781	-0.202495	0.836276
12.78	2.38467	0.634917	-0.203079	0.837996
12.79	2.39365	0.635736	-0.203746	0.839482
12.8	2.40193	0.636663	-0.204432	0.841095
12.81	2.40664	0.637738	-0.205143	0.842881
12.82	2.41009	0.638727	-0.205857	0.844584
12.83	2.41463	0.639755	-0.206551	0.846306
12.84	2.42144	0.640735	-0.207301	0.848036
12.85	2.42705	0.641605	-0.208155	0.84976
12.86	2.4301	0.642616	-0.209005	0.851621
12.87	2.43721	0.643767	-0.209772	0.853539
12.88	2.45232	0.644722	-0.210481	0.855203
12.89	2.46046	0.645645	-0.211144	0.856789
12.9	2.45686	0.646718	-0.211805	0.858523
12.91	2.45663	0.647658	-0.21248	0.860138
12.92	2.46508	0.648713	-0.213099	0.861812
12.93	2.47333	0.649908	-0.213634	0.863542
12.94	2.47621	0.650741	-0.214075	0.864816
12.95	2.48175	0.651677	-0.214419	0.866096
12.96	2.48891	0.652946	-0.21474	0.867686
12.97	2.49171	0.653956	-0.215083	0.869039
12.98	2.49635	0.654826	-0.215447	0.870273
12.99	2.50418	0.655913	-0.21588	0.871793
13	2.51291	0.656947	-0.21639	0.873337
13.01	2.51891	0.657903	-0.21692	0.874823
13.02	2.5213	0.659031	-0.217434	0.876465
13.03	2.52687	0.660072	-0.217924	0.877996
13.04	2.53164	0.660905	-0.218385	0.87929
13.05	2.53423	0.661954	-0.218872	0.880826
13.06	2.54251	0.66295	-0.21944	0.88239
13.07	2.55474	0.663789	-0.22003	0.883819
13.08	2.56366	0.664894	-0.220644	0.885538
13.09	2.57	0.666004	-0.221301	0.887305
13.1	2.57519	0.666789	-0.221946	0.888735
13.11	2.58067	0.667773	-0.222518	0.890291
13.12	2.59066	0.668914	-0.223008	0.891922
13.13	2.6022	0.669842	-0.223451	0.893293
13.14	2.60657	0.670807	-0.223801	0.894608
13.15	2.60698	0.671825	-0.224071	0.895896
13.16	2.60899	0.672632	-0.224379	0.897011
13.17	2.60798	0.673573	-0.224721	0.898294
13.18	2.61268	0.674824	-0.225068	0.899892
13.19	2.62562	0.67579	-0.225453	0.901243
13.2	2.63246	0.676586	-0.225886	0.902472
13.21	2.63924	0.677748	-0.226428	0.904176
13.22	2.65238	0.678723	-0.227035	0.905758
13.23	2.66221	0.679479	-0.227615	0.907094
13.24	2.66803	0.680638	-0.228271	0.908909
13.25	2.67771	0.681674	-0.228976	0.91065
13.26	2.68525	0.682534	-0.229548	0.912082
13.27	2.68712	0.683703	-0.230013	0.913716
13.28	2.69522	0.684814	-0.230471	0.915285
13.29	2.707	0.685656	-0.230937	0.916593
13.3	2.71048	0.686667	-0.231413	0.91808
13.31	2.71152	0.687786	-0.231989	0.919775
13.32	2.71839	0.688646	-0.232741	0.921387
13.33	2.72518	0.689706	-0.233579	0.923285
13.34	2.73163	0.690978	-0.234406	0.925384
13.35	2.74141	0.691879	-0.235247	0.927126
13.36	2.75385	0.692795	-0.236116	0.928911
13.37	2.76172	0.693919	-0.236881	0.9308
13.38	2.76409	0.6949	-0.23749	0.93239
13.39	2.76904	0.69584	-0.23805	0.93389
13.4	2.77467	0.696976	-0.238565	0.935541
13.41	2.77558	0.697951	-0.239024	0.936975
13.42	2.78084	0.698881	-0.239479	0.93836
13.43	2.79122	0.700111	-0.239895	0.940006
13.44	2.79677	0.701031	-0.240316	0.941347
13.45	2.80025	0.701935	-0.240886	0.942821
13.46	2.80598	0.703197	-0.241531	0.944728
13.47	2.81134	0.704088	-0.2421	0.946188
13.48	2.81815	0.704895	-0.242623	0.947518
13.49	2.82652	0.706067	-0.243124	0.949191
13.5	2.83374	0.707068	-0.243595	0.950663
13.51	2.84012	0.707938	-0.244038	0.951976
13.52	2.84549	0.709034	-0.244441	0.953475
13.53	2.85242	0.710003	-0.244838	0.954841
13.54	2.85918	0.710725	-0.245298	0.956023
13.55	2.86141	0.711737	-0.245831	0.957568
13.56	2.86611	0.712931	-0.246416	0.959347
13.57	2.87437	0.713769	-0.247085	0.960854
13.58	2.88077	0.714742	-0.247828	0.96257
13.59	2.88614	0.715973	-0.248613	0.964586
13.6	2.8921	0.716873	-0.249477	0.96635
13.61	2.8999	0.717789	-0.250374	0.968163
13.62	2.91219	0.718897	-0.251136	0.970033
13.63	2.92261	0.719732	-0.251759	0.971491
13.64	2.92314	0.72061	-0.252335	0.972945
13.65	2.92277	0.721784	-0.252843	0.974627
13.66	2.93374	0.722756	-0.253345	0.976101
13.67	2.95251	0.723692	-0.253895	0.977587
13.68	2.96425	0.724746	-0.254436	0.979182
13.69	2.97042	0.725656	-0.254996	0.980652
13.7	2.97772	0.726678	-0.255605	0.982283
13.71	2.98184	0.727841	-0.256165	0.984006
13.72	2.985	0.728822	-0.256675	0.985497
13.73	2.99511	0.729702	-0.25722	0.986922
13.74	3.00418	0.730767	-0.257761	0.988528
13.75	3.00691	0.731876	-0.25823	0.990106
13.76	3.012	0.732791	-0.258652	0.991443
13.77	3.01735	0.733857	-0.259044	0.992901
13.78	3.02074	0.734941	-0.259468	0.994409
13.79	3.02735	0.735795	-0.259915	0.99571
13.8	3.0366	0.736814	-0.26031	0.997124
13.81	3.0481	0.737952	-0.26071	0.998662
13.82	3.05807	0.738921	-0.261182	1.0001
13.83	3.063	0.73993	-0.261694	1.00162
13.84	3.06981	0.74109	-0.262243	1.00333
13.85	3.07692	0.742169	-0.262842	1.00501
13.86	3.08513	0.743046	-0.263476	1.00652
13.87	3.095	0.743944	-0.264193	1.00814
13.88	3.09964	0.74505	-0.264965	1.01001
13.89	3.10249	0.745981	-0.265665	1.01165
13.9	3.1109	0.746798	-0.266301	1.0131
13.91	3.11998	0.747903	-0.266886	1.01479
13.92	3.12548	0.748922	-0.267399	1.01632
13.93	3.12639	0.749769	-0.267965	1.01773
13.94	3.12664	0.750867	-0.268648	1.01951
13.95	3.13326	0.751967	-0.269366	1.02133
13.96	3.14337	0.752812	-0.270101	1.02291
13.97	3.15404	0.753844	-0.270789	1.02463
13.98	3.15968	0.754994	-0.271325	1.02632
13.99	3.16092	0.75587	-0.271769	1.02764
14	3.16759	0.756785	-0.272188	1.02897
14.01	3.17482	0.757861	-0.272584	1.03045
14.02	3.1759	0.758852	-0.272947	1.0318
14.03	3.18444	0.759887	-0.273233	1.03312
14.04	3.20131	0.760887	-0.273471	1.03436
14.05	3.20837	0.761786	-0.273707	1.03549
14.06	3.20726	0.762774	-0.273919	1.03669
14.07	3.21109	0.763847	-0.274133	1.03798
14.08	3.21855	0.764883	-0.274364	1.03925
14.09	3.2224	0.765898	-0.274573	1.04047
14.1	3.22565	0.766953	-0.274767	1.04172
14.11	3.23338	0.76799	-0.274953	1.04294
14.12	3.2447	0.768951	-0.275153	1.0441
14.13	3.25924	0.76987	-0.275399	1.04527
14.14	3.27279	0.770927	-0.275663	1.04659
14.15	3.27737	0.77199	-0.275951	1.04794
14.16	3.27924	0.772843	-0.27632	1.04916
14.17	3.2894	0.77381	-0.276802	1.05061
14.18	3.30079	0.774895	-0.277444	1.05234
14.19	3.30046	0.775924	-0.278232	1.05416
14.2	3.29968	0.776943	-0.279186	1.05613
14.21	3.3115	0.778003	-0.280375	1.05838
14.22	3.3236	0.779033	-0.281719	1.06075
14.23	3.32877	0.779926	-0.283172	1.0631
14.24	3.33777	0.780981	-0.284612	1.06559
14.25	3.34573	0.782071	-0.285709	1.06778
14.26	3.34935	0.782887	-0.286394	1.06928
14.27	3.35928	0.783824	-0.28689	1.07071
14.28	3.37052	0.785001	-0.287296	1.0723
14.29	3.378	0.786059	-0.287616	1.07368
14.3	3.38316	0.786989	-0.287944	1.07493
14.31	3.3859	0.788012	-0.28834	1.07635
14.32	3.3906	0.789051	-0.288792	1.07784
14.33	3.39928	0.790007	-0.289285	1.07929
14.34	3.40986	0.790915	-0.289852	1.08077
14.35	3.41998	0.791972	-0.290515	1.08249
14.36	3.42371	0.793007	-0.291154	1.08416
14.37	3.42549	0.79391	-0.29172	1.08563
14.38	3.43579	0.794949	-0.292263	1.08721
14.39	3.44365	0.796017	-0.292762	1.08878
14.4	3.44777	0.796981	-0.293242	1.09022
14.41	3.45621	0.797882	-0.293769	1.09165
14.42	3.46468	0.798877	-0.294359	1.09324
14.43	3.4689	0.799886	-0.295042	1.09493
14.44	3.47147	0.800884	-0.295888	1.09677
14.45	3.4803	0.802001	-0.296779	1.09878
14.46	3.49235	0.802989	-0.297493	1.10048
14.47	3.49649	0.803948	-0.298011	1.10196
14.48	3.49757	0.805044	-0.298392	1.10344
14.49	3.50427	0.805984	-0.298697	1.10468
14.5	3.51914	0.806963	-0.299033	1.106
14.51	3.53216	0.808058	-0.299408	1.10747
14.52	3.53384	0.808944	-0.299772	1.10872
14.53	3.53836	0.809789	-0.300189	1.10998
14.54	3.54739	0.810929	-0.300704	1.11163
14.55	3.55081	0.812011	-0.301288	1.1133
14.56	3.55937	0.8129	-0.30199	1.11489
14.57	3.57441	0.813928	-0.302888	1.11682
14.58	3.58142	0.814905	-0.30381	1.11872
14.59	3.58716	0.81581	-0.304494	1.1203
14.6	3.59959	0.816954	-0.305001	1.12196
14.61	3.6068	0.817959	-0.305461	1.12342
14.62	3.60585	0.818814	-0.305847	1.12466
14.63	3.6098	0.81992	-0.306197	1.12612
14.64	3.62447	0.820928	-0.306602	1.12753
14.65	3.6323	0.821788	-0.307032	1.12882
14.66	3.6302	0.82284	-0.307465	1.1303
14.67	3.63246	0.823912	-0.307957	1.13187
14.68	3.6394	0.824872	-0.308508	1.13338
14.69	3.65412	0.825946	-0.309171	1.13512
14.7	3.67232	0.827062	-0.310063	1.13713
14.71	3.6806	0.828088	-0.311119	1.13921
14.72	3.68614	0.829095	-0.312097	1.14119
14.73	3.69463	0.830101	-0.312901	1.143
14.74	3.69726	0.831114	-0.313604	1.14472
14.75	3.70322	0.832187	-0.314236	1.14642
14.76	3.71798	0.833197	-0.314751	1.14795
14.77	3.72454	0.834155	-0.315211	1.14937
14.78	3.72408	0.835075	-0.315672	1.15075
14.79	3.72654	0.835993	-0.316058	1.15205
14.8	3.73384	0.837118	-0.316411	1.15353
14.81	3.74618	0.838227	-0.316813	1.15504
14.82	3.75694	0.839153	-0.317237	1.15639
14.83	3.7645	0.840204	-0.317695	1.1579
14.84	3.77211	0.841282	-0.318203	1.15948
14.85	3.77507	0.842049	-0.318797	1.16085
14.86	3.7783	0.843023	-0.31947	1.16249
14.87	3.78854	0.844256	-0.32014	1.1644
14.88	3.79677	0.845156	-0.320787	1.16594
14.89	3.79935	0.845989	-0.321467	1.16746
14.9	3.80577	0.847028	-0.322144	1.16917
14.91	3.81438	0.847941	-0.322763	1.1707
14.92	3.82288	0.848829	-0.323336	1.17217
14.93	3.83176	0.849855	-0.323841	1.1737
14.94	3.83602	0.850905	-0.324331	1.17524
14.95	3.83767	0.851971	-0.324871	1.17684
14.96	3.84323	0.853025	-0.325382	1.17841
14.97	3.85013	0.853923	-0.325888	1.17981
14.98	3.86166	0.854882	-0.326533	1.18142
14.99	3.87777	0.855996	-0.327261	1.18326
15	3.88487	0.856956	-0.327985	1.18494
15.01	3.8895	0.85791	-0.328694	1.1866
15.02	3.89851	0.858873	-0.329362	1.18824
15.03	3.9049	0.859825	-0.329979	1.1898
15.04	3.90968	0.860885	-0.330533	1.19142
15.05	3.91542	0.861911	-0.331007	1.19292
15.06	3.92438	0.862937	-0.331406	1.19434
15.07	3.93697	0.864028	-0.331772	1.1958
15.08	3.9441	0.864933	-0.332132	1.19707
15.09	3.94951	0.865812	-0.332483	1.1983
15.1	3.96223	0.866985	-0.332793	1.19978
15.11	3.97206	0.868075	-0.333097	1.20117
15.12	3.9742	0.86894	-0.333469	1.20241
15.13	3.97859	0.870006	-0.333892	1.2039
15.14	3.98574	0.871083	-0.334323	1.20541
15.15	3.99351	0.871885	-0.334758	1.20664
15.16	4.00329	0.872857	-0.335234	1.20809
15.17	4.01325	0.873995	-0.33575	1.20975
15.18	4.02143	0.87501	-0.33624	1.21125
15.19	4.02962	0.876229	-0.336697	1.21293
15.2	4.03861	0.87731	-0.337176	1.21449
15.21	4.04282	0.878055	-0.337654	1.21571
15.22	4.04345	0.879101	-0.338036	1.21714
15.23	4.04906	0.880272	-0.33836	1.21863
15.24	4.06097	0.881134	-0.338785	1.21992
15.25	4.07285	0.882048	-0.339345	1.22139
15.26	4.07776	0.883144	-0.340037	1.22318
15.27	4.08033	0.884103	-0.340964	1.22507
15.28	4.08888	0.885119	-0.342041	1.22716
15.29	4.09347	0.886159	-0.343085	1.22924
15.3	4.09326	0.887002	-0.344029	1.23103
15.31	4.10216	0.888021	-0.344786	1.23281
15.32	4.11375	0.889181	-0.345338	1.23452
15.33	4.11993	0.890019	-0.345809	1.23583
15.34	4.12602	0.890816	-0.346267	1.23708
15.35	4.13379	0.891964	-0.346734	1.2387
15.36	4.1435	0.892991	-0.34722	1.24021
15.37	4.15215	0.893777	-0.347673	1.24145
15.38	4.16164	0.894898	-0.348075	1.24297
15.39	4.17329	0.89603	-0.348469	1.2445
15.4	4.18245	0.896798	-0.348866	1.24566
15.41	4.18976	0.897838	-0.349228	1.24707
15.42	4.19418	0.89906	-0.349531	1.24859
15.43	4.19671	0.900002	-0.349811	1.24981
15.44	4.20402	0.901062	-0.350114	1.25118
15.45	4.21441	0.902176	-0.350408	1.25258
15.46	4.22316	0.903006	-0.350681	1.25369
15.47	4.23033	0.903999	-0.35102	1.25502
15.48	4.23864	0.905157	-0.351477	1.25663
15.49	4.24955	0.906044	-0.352093	1.25814
15.5	4.25897	0.906937	-0.352945	1.25988
15.51	4.2683	0.908	-0.354012	1.26201
15.52	4.27928	0.908962	-0.355092	1.26405
15.53	4.28381	0.909956	-0.356002	1.26596
15.54	4.28324	0.911125	-0.356766	1.26789
15.55	4.28892	0.912172	-0.357497	1.26967
15.56	4.2987	0.913063	-0.358233	1.2713
15.57	4.30742	0.914035	-0.358917	1.27295
15.58	4.31861	0.915082	-0.359497	1.27458
15.59	4.32673	0.916105	-0.360018	1.27612
15.6	4.32643	0.917107	-0.360467	1.27757
15.61	4.33086	0.918107	-0.360823	1.27893
15.62	4.34266	0.919125	-0.361221	1.28035
15.63	4.34556	0.920168	-0.361654	1.28182
15.64	4.34586	0.921099	-0.361994	1.28309
15.65	4.356	0.922024	-0.362293	1.28432
15.66	4.36717	0.923112	-0.362608	1.28572
15.67	4.37566	0.924087	-0.362897	1.28698
15.68	4.38086	0.925017	-0.363185	1.2882
15.69	4.38524	0.926156	-0.363491	1.28965
15.7	4.39396	0.927181	-0.363796	1.29098
15.71	4.39757	0.928008	-0.364107	1.29211
15.72	4.39901	0.929018	-0.364459	1.29348
15.73	4.41068	0.930028	-0.364863	1.29489
15.74	4.42715	0.93087	-0.365307	1.29618
15.75	4.43296	0.931881	-0.365781	1.29766
15.76	4.4335	0.932912	-0.36629	1.2992
15.77	4.44521	0.933782	-0.366857	1.30064
15.78	4.45751	0.934765	-0.367462	1.30223
15.79	4.46119	0.935937	-0.368051	1.30399
15.8	4.46623	0.936918	-0.368633	1.30555
15.81	4.47509	0.937758	-0.369266	1.30702
15.82	4.48257	0.938941	-0.369982	1.30892
15.83	4.48956	0.940044	-0.370747	1.31079
15.84	4.49918	0.940871	-0.371426	1.3123
15.85	4.51087	0.941922	-0.371931	1.31385
15.86	4.5173	0.94286	-0.372369	1.31523
15.87	4.51746	0.943735	-0.372819	1.31655
15.88	4.52319	0.944976	-0.373263	1.31824
15.89	4.53082	0.946053	-0.373732	1.31978
15.9	4.54006	0.946885	-0.374273	1.32116
15.91	4.55318	0.948022	-0.374892	1.32291
15.92	4.55881	0.949194	-0.375606	1.3248
15.93	4.56008	0.950037	-0.376397	1.32643
15.94	4.5678	0.95099	-0.377165	1.32816
15.95	4.57668	0.95207	-0.377807	1.32988
15.96	4.58389	0.953057	-0.378309	1.33137
15.97	4.59292	0.954213	-0.378754	1.33297
15.98	4.5982	0.955248	-0.379162	1.33441
15.99	4.60185	0.95603	-0.379487	1.33552
16	4.61056	0.957072	-0.37974	1.33681
16.01	4.61855	0.958247	-0.379985	1.33823
16.02	4.62511	0.959144	-0.380262	1.33941
16.03	4.63272	0.960085	-0.380535	1.34062
16.04	4.6373	0.961301	-0.380781	1.34208
16.05	4.64023	0.962318	-0.381058	1.34338
16.06	4.64342	0.963093	-0.381377	1.34447
16.07	4.65178	0.964195	-0.381727	1.34592
16.08	4.663	0.965287	-0.382126	1.34741
16.09	4.66689	0.966134	-0.382561	1.3487
16.1	4.66843	0.967208	-0.383021	1.35023
16.11	4.67681	0.968242	-0.383571	1.35181
16.12	4.68627	0.969106	-0.384326	1.35343
16.13	4.69343	0.970201	-0.385272	1.35547
16.14	4.70103	0.971223	-0.386254	1.35748
16.15	4.70822	0.971987	-0.387168	1.35915
16.16	4.7178	0.972989	-0.387965	1.36095
16.17	4.72534	0.974181	-0.388596	1.36278
16.18	4.73098	0.975127	-0.389009	1.36414
16.19	4.73607	0.976035	-0.389276	1.36531
16.2	4.73819	0.977046	-0.389539	1.36659
16.21	4.74259	0.97793	-0.389805	1.36774
16.22	4.75466	0.978905	-0.390038	1.36894
16.23	4.76413	0.980106	-0.390266	1.37037
16.24	4.7717	0.981113	-0.390517	1.37163
16.25	4.78026	0.982045	-0.390796	1.37284
16.26	4.78776	0.983191	-0.391139	1.37433
16.27	4.79664	0.984149	-0.391561	1.37571
16.28	4.80539	0.985032	-0.392011	1.37704
16.29	4.81022	0.986224	-0.392501	1.37872
16.3	4.81808	0.987153	-0.393102	1.38025
16.31	4.82612	0.987974	-0.39381	1.38178
16.32	4.82736	0.989129	-0.394597	1.38373
16.33	4.83872	0.990094	-0.395404	1.3855
16.34	4.8572	0.990944	-0.396075	1.38702
16.35	4.86178	0.992119	-0.396551	1.38867
16.36	4.861	0.993137	-0.39693	1.39007
16.37	4.86979	0.993959	-0.397279	1.39124
16.38	4.87727	0.994996	-0.39763	1.39263
16.39	4.87787	0.996037	-0.398006	1.39404
16.4	4.88442	0.996997	-0.398387	1.39538
16.41	4.8977	0.998038	-0.398777	1.39682
16.42	4.90948	0.999127	-0.399182	1.39831
16.43	4.91332	1.00009	-0.399556	1.39965
16.44	4.91949	1.00103	-0.399923	1.40095
16.45	4.935	1.00206	-0.400332	1.40239
16.46	4.94107	1.003	-0.400766	1.40377
16.47	4.93866	1.00398	-0.401206	1.40519
16.48	4.94392	1.00507	-0.401602	1.40667
16.49	4.95352	1.00608	-0.40199	1.40807
16.5	4.96348	1.00709	-0.402418	1.40951
16.51	4.9753	1.00814	-0.402857	1.41099
16.52	4.98083	1.00919	-0.403306	1.41249
16.53	4.98203	1.0102	-0.403786	1.41398
16.54	4.99084	1.01114	-0.404267	1.41541
16.55	5.00071	1.01219	-0.404703	1.41689
16.56	5.00393	1.0132	-0.405108	1.41831
16.57	5.00951	1.01412	-0.405498	1.41961
16.58	5.01597	1.0151	-0.405884	1.42099
16.59	5.01835	1.01624	-0.406277	1.42252
16.6	5.02737	1.01709	-0.406659	1.42375
16.61	5.04069	1.01788	-0.407071	1.42495
16.62	5.04413	1.01907	-0.407545	1.42662
16.63	5.04641	1.02018	-0.407971	1.42815
16.64	5.05758	1.02114	-0.408325	1.42947
16.65	5.06675	1.02223	-0.408659	1.43089
16.66	5.07332	1.02317	-0.408958	1.43213
16.67	5.07867	1.02406	-0.409259	1.43332
16.68	5.08148	1.02515	-0.409601	1.43475
16.69	5.0888	1.02611	-0.409925	1.43604
16.7	5.10137	1.02702	-0.410246	1.43726
16.71	5.10841	1.02816	-0.410628	1.43878
16.72	5.1072	1.02916	-0.411036	1.4402
16.73	5.10989	1.03005	-0.411436	1.44148
16.74	5.12134	1.0312	-0.411858	1.44306
16.75	5.13214	1.03235	-0.412296	1.44464
16.76	5.14109	1.03317	-0.412671	1.44585
16.77	5.15008	1.03409	-0.412964	1.44705
16.78	5.15294	1.03512	-0.413236	1.44835
16.79	5.16191	1.03602	-0.413531	1.44955
16.8	5.17892	1.03709	-0.413849	1.45094
16.81	5.18821	1.03818	-0.414181	1.45236
16.82	5.19111	1.03906	-0.414581	1.45364
16.83	5.19608	1.04009	-0.415091	1.45518
16.84	5.20477	1.04118	-0.415692	1.45688
16.85	5.21076	1.04209	-0.41638	1.45847
16.86	5.21508	1.04308	-0.417118	1.4602
16.87	5.22395	1.04418	-0.417787	1.46197
16.88	5.23101	1.04512	-0.418372	1.4635
16.89	5.2344	1.04615	-0.418969	1.46512
16.9	5.23978	1.04733	-0.419557	1.46688
16.91	5.24698	1.0482	-0.420063	1.46826
16.92	5.25388	1.04913	-0.420513	1.46964
16.93	5.26023	1.0503	-0.420934	1.47123
16.94	5.26358	1.05118	-0.421315	1.4725
16.95	5.26882	1.05204	-0.421675	1.47372
16.96	5.27932	1.05319	-0.422008	1.4752
16.97	5.2875	1.05421	-0.422336	1.47655
16.98	5.28953	1.05501	-0.422682	1.47769
16.99	5.29472	1.05605	-0.423002	1.47905
17	5.30185	1.05717	-0.423346	1.48051
17.01	5.30507	1.05813	-0.423768	1.4819
17.02	5.30974	1.05924	-0.424204	1.48344
17.03	5.31544	1.06024	-0.424634	1.48488
17.04	5.3233	1.061	-0.425054	1.48605
17.05	5.33432	1.06188	-0.425425	1.4873
17.06	5.34016	1.06302	-0.425805	1.48882
17.07	5.34395	1.06403	-0.426256	1.49029
17.08	5.35431	1.06489	-0.426705	1.4916
17.09	5.36521	1.0659	-0.427156	1.49306
17.1	5.37401	1.06695	-0.427712	1.49466
17.11	5.38371	1.06795	-0.428306	1.49625
17.12	5.38886	1.06897	-0.42883	1.4978
17.13	5.39358	1.06992	-0.42933	1.49925
17.14	5.40556	1.071	-0.429816	1.50082
17.15	5.41765	1.07211	-0.430251	1.50236
17.16	5.42158	1.07296	-0.430709	1.50367
17.17	5.42396	1.07389	-0.431191	1.50508
17.18	5.43492	1.07499	-0.431625	1.50661
17.19	5.44706	1.0759	-0.432014	1.50792
17.2	5.44857	1.07686	-0.432367	1.50923
17.21	5.45256	1.07801	-0.432679	1.51069
17.22	5.46535	1.07904	-0.432959	1.512
17.23	5.47306	1.07993	-0.43323	1.51316
17.24	5.47581	1.08097	-0.433509	1.51448
17.25	5.48076	1.08199	-0.4338	1.51579
17.26	5.49212	1.08305	-0.43412	1.51717
17.27	5.50325	1.08425	-0.434489	1.51874
17.28	5.51	1.08516	-0.43491	1.52007
17.29	5.51912	1.08593	-0.435364	1.52129
17.3	5.52695	1.08715	-0.435823	1.52298
17.31	5.53327	1.08836	-0.436301	1.52466
17.32	5.54453	1.08922	-0.436856	1.52608
17.33	5.55495	1.09026	-0.437459	1.52772
17.34	5.55856	1.09142	-0.438015	1.52944
17.35	5.56195	1.09227	-0.438645	1.53091
17.36	5.57305	1.09325	-0.439462	1.53271
17.37	5.58284	1.09451	-0.440285	1.53479
17.38	5.58322	1.09543	-0.440951	1.53638
17.39	5.58533	1.09625	-0.44147	1.53772
17.4	5.58985	1.09723	-0.441896	1.53913
17.41	5.5934	1.09819	-0.442264	1.54045
17.42	5.60258	1.09917	-0.442598	1.54177
17.43	5.6103	1.1002	-0.442907	1.54311
17.44	5.6117	1.10109	-0.44322	1.54431
17.45	5.6193	1.10202	-0.443575	1.54559
17.46	5.63437	1.10313	-0.44391	1.54704
17.47	5.6415	1.10406	-0.444252	1.54831
17.48	5.64576	1.1049	-0.444658	1.54956
17.49	5.65353	1.10601	-0.445041	1.55105
17.5	5.65837	1.10705	-0.44542	1.55247
17.51	5.66002	1.10793	-0.445885	1.55382
17.52	5.66344	1.10898	-0.446327	1.55531
17.53	5.67414	1.10999	-0.446672	1.55666
17.54	5.68735	1.11078	-0.44701	1.55779
17.55	5.6971	1.11181	-0.447353	1.55916
17.56	5.70135	1.11299	-0.447683	1.56067
17.57	5.70395	1.11386	-0.448008	1.56187
17.58	5.71335	1.11481	-0.448293	1.56311
17.59	5.72369	1.11604	-0.448523	1.56456
17.6	5.7252	1.11691	-0.448746	1.56566
17.61	5.72805	1.11776	-0.448973	1.56674
17.62	5.74176	1.119	-0.449165	1.56816
17.63	5.75714	1.12	-0.449341	1.56934
17.64	5.76675	1.12086	-0.44957	1.57043
17.65	5.77288	1.12204	-0.449856	1.5719
17.66	5.77758	1.12312	-0.45016	1.57328
17.67	5.7832	1.12396	-0.450492	1.57445
17.68	5.79037	1.12492	-0.450878	1.5758
17.69	5.79746	1.12599	-0.451357	1.57734
17.7	5.80409	1.12701	-0.451906	1.57891
17.71	5.81342	1.12816	-0.452436	1.5806
17.72	5.8273	1.12911	-0.452951	1.58206
17.73	5.83669	1.12998	-0.453485	1.58347
17.74	5.84013	1.13121	-0.454014	1.58523
17.75	5.84442	1.13228	-0.454623	1.5869
17.76	5.84909	1.13304	-0.455503	1.58855
17.77	5.85659	1.13406	-0.456679	1.59074
17.78	5.86616	1.1352	-0.457866	1.59306
17.79	5.86657	1.13608	-0.458771	1.59486
17.8	5.86983	1.13708	-0.459463	1.59654
17.81	5.8847	1.13825	-0.460052	1.5983
17.82	5.8936	1.13919	-0.460514	1.59971
17.83	5.89701	1.14011	-0.460908	1.60102
17.84	5.9041	1.14113	-0.461259	1.60239
17.85	5.91323	1.14203	-0.461536	1.60357
17.86	5.91893	1.14299	-0.461812	1.6048
17.87	5.92072	1.14404	-0.462111	1.60615
17.88	5.92758	1.14497	-0.462394	1.60736
17.89	5.93803	1.14598	-0.462674	1.60865
17.9	5.94506	1.14708	-0.462936	1.61001
17.91	5.95402	1.148	-0.463151	1.61115
17.92	5.9601	1.14897	-0.46332	1.61229
17.93	5.96221	1.15005	-0.463482	1.61353
17.94	5.97012	1.151	-0.463667	1.61467
17.95	5.98034	1.15194	-0.463876	1.61581
17.96	5.98885	1.15302	-0.464114	1.61714
17.97	5.99651	1.15402	-0.464406	1.61843
17.98	6.00047	1.15494	-0.464778	1.61972
17.99	6.0088	1.1561	-0.465244	1.62134
18	6.027	1.15716	-0.465828	1.62299
18.01	6.04073	1.15802	-0.466526	1.62455
18.02	6.04321	1.15912	-0.467375	1.62649
18.03	6.04679	1.16024	-0.468437	1.62868
18.04	6.05186	1.16108	-0.469528	1.63061
18.05	6.05608	1.16206	-0.470322	1.63238
18.06	6.07344	1.16327	-0.470791	1.63406
18.07	6.09012	1.16417	-0.471108	1.63527
18.08	6.08848	1.16499	-0.471338	1.63633
18.09	6.09239	1.16617	-0.47155	1.63772
18.1	6.10994	1.16727	-0.471788	1.63906
18.11	6.11757	1.16825	-0.471981	1.64023
18.12	6.11499	1.16926	-0.47214	1.6414
18.13	6.1205	1.1702	-0.472338	1.64254
18.14	6.12838	1.17119	-0.47255	1.64374
18.15	6.13031	1.17218	-0.472767	1.64495
18.16	6.14084	1.17312	-0.473026	1.64615
18.17	6.15873	1.17412	-0.473314	1.64743
18.18	6.16767	1.1752	-0.473603	1.6488
18.19	6.17369	1.17623	-0.473902	1.65014
18.2	6.18177	1.17711	-0.474221	1.65133
18.21	6.1825	1.17814	-0.474568	1.65271
18.22	6.17918	1.1792	-0.474937	1.65414
18.23	6.1854	1.18003	-0.475297	1.65533
18.24	6.19905	1.18103	-0.475701	1.65673
18.25	6.20976	1.18204	-0.476192	1.65823
18.26	6.2185	1.18286	-0.476751	1.65961
18.27	6.22486	1.18395	-0.47734	1.66129
18.28	6.22866	1.18506	-0.477933	1.66299
18.29	6.23834	1.18595	-0.478618	1.66456
18.3	6.24954	1.18694	-0.479486	1.66643
18.31	6.25794	1.18798	-0.480496	1.66847
18.32	6.2633	1.18895	-0.481502	1.67046
18.33	6.26897	1.19001	-0.482331	1.67234
18.34	6.28163	1.19107	-0.482895	1.67396
18.35	6.29001	1.19202	-0.483244	1.67527
18.36	6.29425	1.19309	-0.483505	1.67659
18.37	6.30486	1.19418	-0.48374	1.67792
18.38	6.31218	1.19508	-0.483956	1.67903
18.39	6.31588	1.19612	-0.484158	1.68028
18.4	6.32294	1.19728	-0.484351	1.68163
18.41	6.32724	1.19815	-0.484543	1.68269
18.42	6.33219	1.19893	-0.484721	1.68365
18.43	6.34313	1.20003	-0.48491	1.68494
18.44	6.35534	1.20119	-0.485161	1.68636
18.45	6.3659	1.20217	-0.485438	1.6876
18.46	6.37362	1.20328	-0.485719	1.689
18.47	6.37906	1.20426	-0.486029	1.69029
18.48	6.38425	1.20502	-0.486382	1.6914
18.49	6.39206	1.20604	-0.486751	1.69279
18.5	6.40225	1.20716	-0.487127	1.69429
18.51	6.40806	1.20804	-0.487584	1.69562
18.52	6.40927	1.20907	-0.48817	1.69724
18.53	6.41767	1.21023	-0.488788	1.69902
18.54	6.42902	1.21112	-0.489457	1.70058
18.55	6.43744	1.21206	-0.490248	1.70231
18.56	6.44577	1.21328	-0.490952	1.70424
18.57	6.44924	1.21431	-0.491467	1.70578
18.58	6.45163	1.21521	-0.491898	1.70711
18.59	6.46022	1.21624	-0.49225	1.70849
18.6	6.46901	1.21716	-0.492534	1.7097
18.61	6.47656	1.21812	-0.492839	1.71096
18.62	6.48826	1.21916	-0.493142	1.7123
18.63	6.4997	1.22002	-0.493399	1.71342
18.64	6.50518	1.22096	-0.493663	1.71462
18.65	6.51148	1.2221	-0.493945	1.71605
18.66	6.52045	1.22309	-0.494219	1.71731
18.67	6.52593	1.22402	-0.494522	1.71855
18.68	6.52955	1.2251	-0.494892	1.72
18.69	6.53624	1.22615	-0.495305	1.72146
18.7	6.54462	1.22716	-0.495771	1.72293
18.71	6.55389	1.22817	-0.496288	1.72446
18.72	6.56306	1.22906	-0.496795	1.72586
18.73	6.57032	1.23	-0.497221	1.72722
18.74	6.58303	1.23114	-0.49757	1.72871
18.75	6.59353	1.23215	-0.497888	1.73004
18.76	6.59106	1.23306	-0.498183	1.73124
18.77	6.59252	1.23412	-0.498498	1.73262
18.78	6.60635	1.23513	-0.498866	1.734
18.79	6.62132	1.23601	-0.499273	1.73528
18.8	6.62839	1.23702	-0.499751	1.73677
18.81	6.62623	1.23815	-0.500402	1.73855
18.82	6.62817	1.23916	-0.501199	1.74036
18.83	6.63826	1.24018	-0.502003	1.74218
18.84	6.64895	1.2412	-0.502717	1.74391
18.85	6.65888	1.24209	-0.503292	1.74538
18.86	6.66586	1.24301	-0.50378	1.74679
18.87	6.67108	1.244	-0.50424	1.74824
18.88	6.67982	1.24493	-0.50462	1.74955
18.89	6.69124	1.24593	-0.504897	1.75082
18.9	6.70297	1.2471	-0.505164	1.75226
18.91	6.71619	1.24813	-0.505464	1.7536
18.92	6.72735	1.24902	-0.505717	1.75474
18.93	6.73358	1.25008	-0.50592	1.756
18.94	6.74056	1.25107	-0.506156	1.75722
18.95	6.74713	1.25193	-0.506409	1.75834
18.96	6.74971	1.25305	-0.506644	1.7597
18.97	6.75806	1.2541	-0.506895	1.761
18.98	6.77187	1.2549	-0.507202	1.7621
18.99	6.77449	1.25599	-0.50755	1.76354
19	6.7744	1.25707	-0.507913	1.76498
19.01	6.78476	1.25792	-0.508314	1.76624
19.02	6.79501	1.25915	-0.508767	1.76792
19.03	6.79743	1.26035	-0.509296	1.76965
19.04	6.79787	1.26108	-0.50992	1.771
19.05	6.80558	1.26199	-0.510577	1.77257
19.06	6.81825	1.26321	-0.511231	1.77444
19.07	6.82727	1.26413	-0.511866	1.776
19.08	6.83473	1.26502	-0.51242	1.77744
19.09	6.84212	1.26617	-0.512941	1.77911
19.1	6.84596	1.26706	-0.513511	1.78057
19.11	6.85065	1.26799	-0.514039	1.78203
19.12	6.85763	1.26911	-0.514484	1.7836
19.13	6.86316	1.27	-0.51493	1.78493
19.14	6.86689	1.27098	-0.515373	1.78635
19.15	6.87332	1.27214	-0.51575	1.78789
19.16	6.88537	1.27307	-0.516114	1.78918
19.17	6.89693	1.27403	-0.516458	1.79049
19.18	6.90323	1.2753	-0.516743	1.79204
19.19	6.91011	1.27637	-0.517025	1.7934
19.2	6.91601	1.27719	-0.517331	1.79453
19.21	6.91876	1.27825	-0.517634	1.79588
19.22	6.92343	1.27924	-0.517946	1.79719
19.23	6.93332	1.28002	-0.518289	1.79831
19.24	6.94457	1.28108	-0.518611	1.79969
19.25	6.95127	1.28221	-0.518892	1.8011
19.26	6.95506	1.28309	-0.519184	1.80227
19.27	6.96155	1.28409	-0.519515	1.8036
19.28	6.97267	1.28517	-0.519875	1.80504
19.29	6.98517	1.28614	-0.520263	1.8064
19.3	6.99136	1.28712	-0.520678	1.8078
19.31	6.99384	1.28809	-0.521107	1.8092
19.32	7.00594	1.289	-0.521567	1.81056
19.33	7.01948	1.28996	-0.522015	1.81198
19.34	7.02065	1.29098	-0.522365	1.81335
19.35	7.02723	1.29192	-0.522685	1.8146
19.36	7.04138	1.29289	-0.523041	1.81593
19.37	7.04714	1.29388	-0.523409	1.81729
19.38	7.04905	1.29482	-0.52382	1.81864
19.39	7.05564	1.29585	-0.52428	1.82013
19.4	7.06455	1.29689	-0.524742	1.82164
19.41	7.07542	1.29789	-0.525238	1.82312
19.42	7.08736	1.29903	-0.525809	1.82483
19.43	7.09319	1.30016	-0.526418	1.82658
19.44	7.09658	1.30102	-0.527013	1.82804
19.45	7.10487	1.30192	-0.527556	1.82947
19.46	7.11451	1.30309	-0.528021	1.83111
19.47	7.12555	1.30418	-0.528437	1.83262
19.48	7.13894	1.30508	-0.528861	1.83394
19.49	7.14567	1.30605	-0.52928	1.83533
19.5	7.14653	1.30712	-0.529626	1.83674
19.51	7.15182	1.30815	-0.529938	1.83809
19.52	7.16513	1.30924	-0.530295	1.83953
19.53	7.17628	1.31032	-0.530656	1.84097
19.54	7.17963	1.31124	-0.530983	1.84222
19.55	7.18689	1.31222	-0.531302	1.84352
19.56	7.19836	1.31329	-0.531605	1.84489
19.57	7.20282	1.3142	-0.531843	1.84604
19.58	7.20395	1.31516	-0.532021	1.84718
19.59	7.21186	1.31621	-0.532194	1.84841
19.6	7.22087	1.31707	-0.532404	1.84947
19.61	7.22713	1.31806	-0.532649	1.85071
19.62	7.23472	1.3192	-0.53287	1.85207
19.63	7.24098	1.32015	-0.533064	1.85321
19.64	7.24573	1.32102	-0.533305	1.85433
19.65	7.25618	1.32207	-0.53358	1.85565
19.66	7.27025	1.32313	-0.533813	1.85695
19.67	7.27667	1.32403	-0.534036	1.85807
19.68	7.27761	1.32503	-0.534315	1.85935
19.69	7.28564	1.3261	-0.534643	1.86074
19.7	7.2989	1.32706	-0.535037	1.86209
19.71	7.31049	1.32805	-0.535549	1.8636
19.72	7.31761	1.3291	-0.536218	1.86531
19.73	7.3228	1.32998	-0.537153	1.86713
19.74	7.32705	1.33091	-0.53837	1.86928
19.75	7.32874	1.33193	-0.5396	1.87153
19.76	7.33586	1.33286	-0.540637	1.8735
19.77	7.35071	1.33404	-0.54155	1.87559
19.78	7.35879	1.3353	-0.542214	1.87751
19.79	7.36395	1.33615	-0.542542	1.87869
19.8	7.37589	1.33708	-0.542792	1.87987
19.81	7.38607	1.33821	-0.543058	1.88127
19.82	7.39218	1.3392	-0.543258	1.88246
19.83	7.397	1.34015	-0.543449	1.8836
19.84	7.40228	1.34117	-0.543677	1.88485
19.85	7.41231	1.34215	-0.54389	1.88604
19.86	7.42462	1.34314	-0.544087	1.88723
19.87	7.43476	1.34421	-0.544324	1.88854
19.88	7.44175	1.34516	-0.544565	1.88972
19.89	7.44532	1.34616	-0.544777	1.89094
19.9	7.44816	1.34738	-0.544999	1.89238
19.91	7.45634	1.34831	-0.545235	1.89354
19.92	7.46595	1.34913	-0.545477	1.89461
19.93	7.47299	1.35042	-0.545728	1.89614
19.94	7.47857	1.35146	-0.546005	1.89747
19.95	7.48127	1.35213	-0.54634	1.89847
19.96	7.48363	1.35319	-0.546726	1.89992
19.97	7.49118	1.35428	-0.547171	1.90145
19.98	7.50265	1.35506	-0.547795	1.90285
[truncated: 51,829 more rows]
