# Supplementary material for: Experimental data on the development of “Post-installed Screw Pullout test” for in-situ investigation of concrete strength
Source: Data Brief. 2020 Aug 22;32:106190. doi: 10.1016/j.dib.2020.106190 (PMC7475196; doi:10.1016/j.dib.2020.106190)
Supplement: Supplementary file 1 — Fig. 1: Load-displacement curves for test set up 1. Fig. 2: Load-displacement curves for test set up 2. Fig. 3: Load-displacement curves for test set up 3. Fig. 4: Load-displacement curves for test set up 4. Fig. 5: Load-displacement curves for test set up 5. Fig. 6: Load-displacement curves for test set up 6. Fig. 7: Load-displacement curves for test set up 7. Fig. 8: Load-displacement curves for test set up 8. Fig. 9: Load-displacement curves for test set up 9. Fig. 10: Load-displacement curves for test set up 10. Fig. 11: Load-displacement curves for test set up 11. Fig. 12: Load-displacement curves for test set up 12. Fig. 13: Load-displacement curves for test set up 13. Fig. 14: Load-displacement curves for test set up 14. Fig. 15: Load-displacement curves for test set up 15. Fig. 16: Load-displacement curves for test set up 16. Fig. 17: Load-displacement curves for test set up 17. Fig. 18: Load-displacement curves for Mix 1 at 7 days. Fig. 19: Load-displacement curves for Mix 1 at 14 days. Fig. 20: Load-displacement curves for Mix 1 at 28 days. Fig. 21: Load-displacement curves for Mix 1 at 100 days. Fig. 22: Load-displacement curves for Mix 2 at 7 days. Fig. 23: Load-displacement curves for Mix 2 at 14 days. Fig. 24: Load-displacement curves for Mix 2 at 28 days. Fig. 25: Load-displacement curves for Mix 2 at 100 days. [file mmc1.zip › Figure 4 - Test set up 4.xlsx]

## Sheet: M-60-9.0-31
Time [s]	Load [kN]	LVDT 1 [mm]	LVDT 2 [mm]	Displacement [mm]
0	0	0	0	0
0.01	0	0	0	0
0.02	-2e-06	5e-06	0	5e-06
0.03	-2.5e-05	0.000107	1.9e-05	8.8e-05
0.04	0.000231	0.000474	7.9e-05	0.000395
0.05	-0.000853	0.000526	0.000102	0.000424
0.06	-0.008144	-7.9e-05	9.2e-05	-0.000171
0.07	-0.012974	-4.5e-05	0.000116	-0.000161
0.08	-0.008071	0.000472	0.000106	0.000366
0.09	-0.004137	0.000163	0.000113	5e-05
0.1	-0.00392	2.4e-05	0.00013	-0.000106
0.11	-0.00245	0.000373	0.000148	0.000225
0.12	0.001154	8.8e-05	0.000152	-6.4e-05
0.13	0.000395	-9e-06	0.000128	-0.000137
0.14	-0.007607	0.000541	0.000112	0.000429
0.15	-0.008659	0.000411	0.000125	0.000286
0.16	-0.00399	8.7e-05	0.000176	-8.9e-05
0.17	-0.003609	0.000541	0.000201	0.00034
0.18	-0.0014	0.000601	0.000188	0.000413
0.19	-0.00394	0.000136	0.000154	-1.8e-05
0.2	-0.009432	0.000458	0.000174	0.000284
0.21	-0.007807	0.00073	0.000219	0.000511
0.22	-0.008809	0.000174	0.000247	-7.3e-05
0.23	-0.012592	0.000212	0.000257	-4.5e-05
0.24	-0.013078	0.000503	0.000215	0.000288
0.25	-0.01234	7.6e-05	0.000203	-0.000127
0.26	-0.014572	0.000162	0.000239	-7.7e-05
0.27	-0.013416	0.000717	0.000259	0.000458
0.28	-0.004867	0.000352	0.000247	0.000105
0.29	-0.002182	-5e-05	0.000264	-0.000314
0.3	-0.007028	0.000535	0.000288	0.000247
0.31	-0.008517	0.00067	0.000269	0.000401
0.32	-0.005575	0.000124	0.000265	-0.000141
0.33	-0.005224	0.000316	0.000288	2.8e-05
0.34	-0.007609	0.000614	0.000296	0.000318
0.35	-0.01027	0.000138	0.000258	-0.00012
0.36	-0.015401	-5.9e-05	0.00024	-0.000299
0.37	-0.01569	0.000562	0.000258	0.000304
0.38	-0.011722	0.000803	0.000277	0.000526
0.39	-0.016669	0.000263	0.0003	-3.7e-05
0.4	-0.021031	-4e-06	0.0003	-0.000304
0.41	-0.017248	0.000277	0.000287	-1e-05
0.42	-0.016859	0.000636	0.000292	0.000344
0.43	-0.017564	0.00086	0.00032	0.00054
0.44	-0.015894	0.000574	0.000336	0.000238
0.45	-0.013742	1.8e-05	0.000324	-0.000306
0.46	-0.007321	0.000184	0.000298	-0.000114
0.47	-0.005711	0.000768	0.00029	0.000478
0.48	-0.011402	0.00063	0.000299	0.000331
0.49	-0.009548	0.000148	0.000319	-0.000171
0.5	-0.004887	0.000207	0.000341	-0.000134
0.51	-0.01184	0.000637	0.000325	0.000312
0.52	-0.017724	0.000713	0.000306	0.000407
0.53	-0.017723	0.000313	0.000311	2e-06
0.54	-0.020773	0.000207	0.000346	-0.000139
0.55	-0.018756	0.00071	0.000379	0.000331
0.56	-0.008225	0.000765	0.000361	0.000404
0.57	-0.008108	0.000238	0.000349	-0.000111
0.58	-0.013614	0.000378	0.000378	5.32907e-15
0.59	-0.010562	0.000875	0.000389	0.000486
0.6	-0.007623	0.000621	0.000372	0.000249
0.61	-0.006893	0.0002	0.000363	-0.000163
0.62	-0.005084	0.000468	0.000375	9.3e-05
0.63	-0.009473	0.001017	0.000367	0.00065
0.64	-0.014338	0.001175	0.000341	0.000834
0.65	-0.014663	0.000765	0.000358	0.000407
0.66	-0.016569	0.000351	0.000404	-5.3e-05
0.67	-0.013455	0.000462	0.000407	5.5e-05
0.68	-0.007062	0.000887	0.000376	0.000511
0.69	-0.006686	0.001165	0.000375	0.00079
0.7	-0.007518	0.000927	0.000394	0.000533
0.71	-0.00847	0.000418	0.000402	1.6e-05
0.72	-0.015373	0.000223	0.000401	-0.000178
0.73	-0.019195	0.0006	0.000396	0.000204
0.74	-0.010914	0.001028	0.000395	0.000633
0.75	-0.007137	0.000911	0.000383	0.000528
0.76	-0.010919	0.000398	0.000363	3.5e-05
0.77	-0.009888	0.000311	0.000383	-7.2e-05
0.78	-0.009664	0.000934	0.000408	0.000526
0.79	-0.012256	0.00098	0.000383	0.000597
0.8	-0.015807	0.00028	0.000371	-9.1e-05
0.81	-0.022833	0.000331	0.000409	-7.8e-05
0.82	-0.026307	0.000977	0.000416	0.000561
0.83	-0.022166	0.001126	0.000388	0.000738
0.84	-0.021099	0.000795	0.000379	0.000416
0.85	-0.022374	0.000412	0.000362	5e-05
0.86	-0.020477	0.000594	0.000355	0.000239
0.87	-0.018752	0.001067	0.000382	0.000685
0.88	-0.01978	0.000704	0.000389	0.000315
0.89	-0.018857	0.000273	0.000374	-0.000101
0.9	-0.014522	0.00079	0.000384	0.000406
0.91	-0.01886	0.001081	0.000384	0.000697
0.92	-0.027197	0.000468	0.000362	0.000106
0.93	-0.022249	0.000396	0.000374	2.2e-05
0.94	-0.0175	0.00105	0.000392	0.000658
0.95	-0.025015	0.000959	0.000389	0.00057
0.96	-0.025128	0.000261	0.000376	-0.000115
0.97	-0.018235	0.0002	0.000374	-0.000174
0.98	-0.017114	0.000712	0.000387	0.000325
0.99	-0.01644	0.00099	0.000395	0.000595
1	-0.017994	0.000989	0.00039	0.000599
1.01	-0.022294	0.001005	0.000371	0.000634
1.02	-0.019768	0.000901	0.000364	0.000537
1.03	-0.017025	0.000547	0.000372	0.000175
1.04	-0.018419	0.000311	0.000372	-6.1e-05
1.05	-0.01592	0.000343	0.00036	-1.7e-05
1.06	-0.013164	0.000565	0.000366	0.000199
1.07	-0.013915	0.000936	0.000378	0.000558
1.08	-0.012942	0.001124	0.000366	0.000758
1.09	-0.010505	0.00082	0.000369	0.000451
1.1	-0.013474	0.000341	0.000381	-4e-05
1.11	-0.01707	0.000302	0.000373	-7.1e-05
1.12	-0.017339	0.000654	0.000373	0.000281
1.13	-0.018741	0.000975	0.000381	0.000594
1.14	-0.018608	0.001046	0.000396	0.00065
1.15	-0.019456	0.00082	0.000397	0.000423
1.16	-0.024671	0.000497	0.000382	0.000115
1.17	-0.02693	0.000366	0.00039	-2.4e-05
1.18	-0.02546	0.000623	0.000402	0.000221
1.19	-0.02212	0.000981	0.000387	0.000594
1.2	-0.016593	0.000949	0.000374	0.000575
1.21	-0.014423	0.000544	0.000374	0.00017
1.22	-0.015104	0.000295	0.000364	-6.9e-05
1.23	-0.019685	0.000623	0.000359	0.000264
1.24	-0.021997	0.001008	0.000369	0.000639
1.25	-0.022837	0.000636	0.000366	0.00027
1.26	-0.026597	0.000625	0.000368	0.000257
1.27	-0.024256	0.001073	0.000386	0.000687
1.28	-0.018145	0.000589	0.000367	0.000222
1.29	-0.017957	0.000374	0.00035	2.4e-05
1.3	-0.022413	0.001043	0.000381	0.000662
1.31	-0.022812	0.000867	0.000388	0.000479
1.32	-0.017716	0.000198	0.000369	-0.000171
1.33	-0.016439	0.000568	0.000368	0.0002
1.34	-0.021645	0.001253	0.000365	0.000888
1.35	-0.027492	0.000921	0.000344	0.000577
1.36	-0.030375	0.000283	0.000345	-6.2e-05
1.37	-0.02765	0.000601	0.000383	0.000218
1.38	-0.021127	0.001212	0.000428	0.000784
1.39	-0.02291	0.000915	0.00042	0.000495
1.4	-0.02836	0.000358	0.000367	-9e-06
1.41	-0.024283	0.00071	0.000389	0.000321
1.42	-0.020378	0.000993	0.000449	0.000544
1.43	-0.018386	0.000636	0.000454	0.000182
1.44	-0.011484	0.00071	0.00043	0.00028
1.45	-0.01663	0.000693	0.0004	0.000293
1.46	-0.025829	0.000609	0.000444	0.000165
1.47	-0.017384	0.001008	0.000515	0.000493
1.48	-0.013434	0.000734	0.000518	0.000216
1.49	-0.018203	0.000517	0.000509	8e-06
1.5	-0.012447	0.000867	0.000527	0.00034
1.51	-0.012934	0.000546	0.000537	9e-06
1.52	-0.019314	0.0006	0.00053	7e-05
1.53	-0.014459	0.00113	0.000529	0.000601
1.54	-0.012064	0.000637	0.000548	8.9e-05
1.55	-0.017954	0.000398	0.000558	-0.00016
1.56	-0.019461	0.00077	0.000498	0.000272
1.57	-0.012378	0.000588	0.000484	0.000104
1.58	-0.004427	0.000647	0.000532	0.000115
1.59	-0.007154	0.000768	0.000554	0.000214
1.6	-0.018599	0.000505	0.000551	-4.6e-05
1.61	-0.020764	0.000819	0.000516	0.000303
1.62	-0.012739	0.001018	0.000514	0.000504
1.63	-0.008528	0.000387	0.000552	-0.000165
1.64	-0.012558	0.000485	0.00055	-6.5e-05
1.65	-0.014635	0.001147	0.000522	0.000625
1.66	-0.011348	0.000758	0.000518	0.00024
1.67	-0.009767	0.000428	0.000525	-9.7e-05
1.68	-0.013437	0.00095	0.000519	0.000431
1.69	-0.01621	0.000723	0.000514	0.000209
1.7	-0.011871	0.000387	0.000541	-0.000154
1.71	-0.010664	0.001047	0.000574	0.000473
1.72	-0.012473	0.000949	0.000543	0.000406
1.73	-0.009354	0.000205	0.000509	-0.000304
1.74	-0.008015	0.000566	0.000531	3.5e-05
1.75	-0.007827	0.001088	0.000572	0.000516
1.76	-0.009369	0.000575	0.00058	-5e-06
1.77	-0.016282	0.000423	0.000538	-0.000115
1.78	-0.019515	0.001056	0.000515	0.000541
1.79	-0.016074	0.00079	0.00055	0.00024
1.8	-0.01257	0.000352	0.000562	-0.00021
1.81	-0.012982	0.000979	0.000522	0.000457
1.82	-0.011194	0.001039	0.00053	0.000509
1.83	-0.006002	0.000333	0.000572	-0.000239
1.84	-0.005763	0.000406	0.000562	-0.000156
1.85	-0.012262	0.000997	0.000556	0.000441
1.86	-0.015264	0.001134	0.000579	0.000555
1.87	-0.010076	0.000793	0.000582	0.000211
1.88	-0.012432	0.000346	0.000557	-0.000211
1.89	-0.018134	0.000277	0.000524	-0.000247
1.9	-0.015393	0.000683	0.000516	0.000167
1.91	-0.016044	0.001071	0.000547	0.000524
1.92	-0.020118	0.000897	0.000572	0.000325
1.93	-0.020675	0.000362	0.000548	-0.000186
1.94	-0.020906	0.00028	0.000527	-0.000247
1.95	-0.020489	0.000804	0.000547	0.000257
1.96	-0.018798	0.00118	0.000564	0.000616
1.97	-0.020585	0.000775	0.000563	0.000212
1.98	-0.022665	0.000307	0.000563	-0.000256
1.99	-0.017699	0.000752	0.000572	0.00018
2	-0.01226	0.00128	0.000577	0.000703
2.01	-0.013337	0.000755	0.000544	0.000211
2.02	-0.017816	0.000176	0.000524	-0.000348
2.03	-0.020709	0.000784	0.000557	0.000227
2.04	-0.016621	0.001379	0.00057	0.000809
2.05	-0.010979	0.000759	0.00054	0.000219
2.06	-0.015743	0.000215	0.000543	-0.000328
2.07	-0.020673	0.000711	0.000592	0.000119
2.08	-0.019686	0.001163	0.000607	0.000556
2.09	-0.021953	0.000827	0.000582	0.000245
2.1	-0.022869	0.000317	0.000557	-0.00024
2.11	-0.021192	0.000576	0.000545	3.1e-05
2.12	-0.019139	0.001289	0.000549	0.00074
2.13	-0.016659	0.001278	0.000557	0.000721
2.14	-0.016737	0.000683	0.000545	0.000138
2.15	-0.017562	0.000423	0.000531	-0.000108
2.16	-0.019639	0.000412	0.000535	-0.000123
2.17	-0.024029	0.000365	0.00054	-0.000175
2.18	-0.023108	0.000577	0.000553	2.4e-05
2.19	-0.018221	0.000964	0.000573	0.000391
2.2	-0.0195	0.000979	0.000575	0.000404
2.21	-0.025963	0.000814	0.000562	0.000252
2.22	-0.027826	0.000901	0.000558	0.000343
2.23	-0.027463	0.000833	0.000572	0.000261
2.24	-0.025998	0.00042	0.000571	-0.000151
2.25	-0.019957	0.000313	0.000555	-0.000242
2.26	-0.017083	0.000687	0.000548	0.000139
2.27	-0.020221	0.001062	0.000548	0.000514
2.28	-0.022569	0.001113	0.000548	0.000565
2.29	-0.023566	0.000704	0.000541	0.000163
2.3	-0.025575	0.000297	0.000536	-0.000239
2.31	-0.024894	0.000467	0.000548	-8.1e-05
2.32	-0.018889	0.000849	0.000555	0.000294
2.33	-0.018439	0.001118	0.000533	0.000585
2.34	-0.02508	0.001068	0.000513	0.000555
2.35	-0.027077	0.000637	0.000529	0.000108
2.36	-0.026493	0.000273	0.000555	-0.000282
2.37	-0.02649	0.000368	0.000556	-0.000188
2.38	-0.022792	0.000841	0.000541	0.0003
2.39	-0.020262	0.001216	0.00053	0.000686
2.4	-0.0238	0.000855	0.000539	0.000316
2.41	-0.026804	0.000311	0.000566	-0.000255
2.42	-0.026557	0.000513	0.000573	-6e-05
2.43	-0.026373	0.001032	0.000558	0.000474
2.44	-0.02918	0.001107	0.000551	0.000556
2.45	-0.030024	0.000684	0.000555	0.000129
2.46	-0.026092	0.000351	0.000565	-0.000214
2.47	-0.024286	0.000674	0.00056	0.000114
2.48	-0.02782	0.001163	0.000546	0.000617
2.49	-0.030697	0.00092	0.000537	0.000383
2.5	-0.026707	0.000329	0.000523	-0.000194
2.51	-0.020984	0.000334	0.000542	-0.000208
2.52	-0.018765	0.000848	0.000572	0.000276
2.53	-0.020874	0.001227	0.00055	0.000677
2.54	-0.025929	0.001006	0.000536	0.00047
2.55	-0.030848	0.000474	0.000557	-8.3e-05
2.56	-0.034358	0.000571	0.000565	6e-06
2.57	-0.031994	0.001072	0.000548	0.000524
2.58	-0.029286	0.000741	0.000547	0.000194
2.59	-0.032618	0.000464	0.000571	-0.000107
2.6	-0.03293	0.000937	0.000567	0.00037
2.61	-0.025773	0.00071	0.000545	0.000165
2.62	-0.020267	0.000456	0.000549	-9.3e-05
2.63	-0.023535	0.00104	0.000563	0.000477
2.64	-0.026257	0.000832	0.000558	0.000274
2.65	-0.024629	0.000363	0.000545	-0.000182
2.66	-0.021982	0.000861	0.000542	0.000319
2.67	-0.02142	0.000795	0.000554	0.000241
2.68	-0.023832	0.000353	0.000563	-0.00021
2.69	-0.022334	0.000888	0.000558	0.00033
2.7	-0.017996	0.001063	0.000538	0.000525
2.71	-0.01799	0.000392	0.000523	-0.000131
2.72	-0.019797	0.000606	0.000532	7.4e-05
2.73	-0.019598	0.000948	0.000538	0.00041
2.74	-0.022952	0.000559	0.000539	2e-05
2.75	-0.025831	0.000658	0.000552	0.000106
2.76	-0.0194	0.000782	0.000549	0.000233
2.77	-0.016098	0.000673	0.000558	0.000115
2.78	-0.020849	0.000695	0.000575	0.00012
2.79	-0.022988	0.00075	0.000564	0.000186
2.8	-0.020752	0.000626	0.000546	8e-05
2.81	-0.016564	0.000611	0.000544	6.7e-05
2.82	-0.01369	0.000752	0.000549	0.000203
2.83	-0.01278	0.000564	0.000549	1.5e-05
2.84	-0.013613	0.000725	0.000545	0.00018
2.85	-0.016113	0.000907	0.000548	0.000359
2.86	-0.015899	0.000537	0.000555	-1.8e-05
2.87	-0.010847	0.000757	0.00054	0.000217
2.88	-0.005285	0.001091	0.000522	0.000569
2.89	-0.002422	0.000577	0.000525	5.2e-05
2.9	-0.00769	0.000477	0.000528	-5.1e-05
2.91	-0.016235	0.001006	0.000526	0.00048
2.92	-0.014864	0.000747	0.000538	0.000209
2.93	-0.010357	0.000517	0.000551	-3.4e-05
2.94	-0.011112	0.000784	0.000547	0.000237
2.95	-0.012096	0.00068	0.000544	0.000136
2.96	-0.013693	0.000802	0.000544	0.000258
2.97	-0.013792	0.000836	0.000527	0.000309
2.98	-0.011188	0.000704	0.000537	0.000167
2.99	-0.012696	0.00081	0.000572	0.000238
3	-0.016616	0.000777	0.000573	0.000204
3.01	-0.019577	0.000715	0.000562	0.000153
3.02	-0.022159	0.000724	0.000549	0.000175
3.03	-0.021511	0.00079	0.000532	0.000258
3.04	-0.022761	0.000825	0.000537	0.000288
3.05	-0.023782	0.000745	0.000543	0.000202
3.06	-0.018178	0.000635	0.000535	0.0001
3.07	-0.015385	0.000744	0.000531	0.000213
3.08	-0.020143	0.000658	0.000533	0.000125
3.09	-0.023579	0.000666	0.000542	0.000124
3.1	-0.02419	0.000742	0.000545	0.000197
3.11	-0.024067	0.000754	0.00054	0.000214
3.12	-0.017108	0.000717	0.000541	0.000176
3.13	-0.012767	0.000483	0.000541	-5.8e-05
3.14	-0.018525	0.000762	0.000534	0.000228
3.15	-0.019721	0.00086	0.000538	0.000322
3.16	-0.016362	0.000561	0.000551	1e-05
3.17	-0.017895	0.000876	0.00053	0.000346
3.18	-0.022155	0.00087	0.000513	0.000357
3.19	-0.02555	0.000525	0.000522	3e-06
3.2	-0.024972	0.000716	0.000527	0.000189
3.21	-0.023068	0.000732	0.000538	0.000194
3.22	-0.023888	0.0007	0.000533	0.000167
3.23	-0.025826	0.000716	0.00053	0.000186
3.24	-0.02873	0.000653	0.000562	9.1e-05
3.25	-0.027666	0.000751	0.000561	0.00019
3.26	-0.02009	0.000803	0.000529	0.000274
3.27	-0.017603	0.000672	0.000525	0.000147
3.28	-0.021408	0.000741	0.000544	0.000197
3.29	-0.022034	0.000907	0.000551	0.000356
3.3	-0.02142	0.000643	0.000543	0.0001
3.31	-0.018295	0.00064	0.000538	0.000102
3.32	-0.015406	0.000796	0.00054	0.000256
3.33	-0.020557	0.000694	0.000527	0.000167
3.34	-0.021727	0.000682	0.000519	0.000163
3.35	-0.015708	0.000662	0.000539	0.000123
3.36	-0.014898	0.000778	0.000561	0.000217
3.37	-0.020279	0.000786	0.000543	0.000243
3.38	-0.025017	0.000746	0.000521	0.000225
3.39	-0.025691	0.000744	0.000531	0.000213
3.4	-0.025348	0.000623	0.000544	7.9e-05
3.41	-0.025579	0.000771	0.000545	0.000226
3.42	-0.022853	0.000724	0.000537	0.000187
3.43	-0.019085	0.00065	0.000523	0.000127
3.44	-0.017891	0.000712	0.000522	0.00019
3.45	-0.017748	0.000546	0.000525	2.1e-05
3.46	-0.01698	0.000776	0.000519	0.000257
3.47	-0.018628	0.000851	0.000515	0.000336
3.48	-0.023535	0.000655	0.000531	0.000124
3.49	-0.020716	0.000777	0.000531	0.000246
3.5	-0.012581	0.000754	0.000525	0.000229
3.51	-0.015193	0.000528	0.000534	-6e-06
3.52	-0.022072	0.000657	0.000529	0.000128
3.53	-0.02584	0.000841	0.000521	0.00032
3.54	-0.030462	0.000753	0.000525	0.000228
3.55	-0.030162	0.000903	0.000523	0.00038
3.56	-0.021813	0.000848	0.000522	0.000326
3.57	-0.018709	0.000786	0.000525	0.000261
3.58	-0.022086	0.001032	0.000526	0.000506
3.59	-0.020817	0.000658	0.000533	0.000125
3.6	-0.019717	0.000495	0.000535	-4e-05
3.61	-0.021967	0.000832	0.000525	0.000307
3.62	-0.019042	0.000585	0.000524	6.1e-05
3.63	-0.016022	0.000599	0.000521	7.8e-05
3.64	-0.02259	0.000786	0.000513	0.000273
3.65	-0.025234	0.000585	0.00053	5.5e-05
3.66	-0.022204	0.000902	0.00054	0.000362
3.67	-0.021257	0.001077	0.000528	0.000549
3.68	-0.02065	0.000485	0.000538	-5.3e-05
3.69	-0.0239	0.0003	0.000553	-0.000253
3.7	-0.027498	0.000752	0.000547	0.000205
3.71	-0.023204	0.00093	0.000532	0.000398
3.72	-0.021462	0.000552	0.000525	2.7e-05
3.73	-0.028321	0.000532	0.000537	-5e-06
3.74	-0.025592	0.001014	0.000532	0.000482
3.75	-0.016512	0.000761	0.000511	0.00025
3.76	-0.017322	0.00035	0.000517	-0.000167
3.77	-0.018008	0.000884	0.000534	0.00035
3.78	-0.019853	0.000984	0.000536	0.000448
3.79	-0.028304	0.000446	0.000535	-8.9e-05
3.8	-0.029136	0.00082	0.000538	0.000282
3.81	-0.025338	0.001	0.00053	0.00047
3.82	-0.025795	0.000479	0.000522	-4.3e-05
3.83	-0.022775	0.000837	0.000535	0.000302
3.84	-0.018889	0.000946	0.000535	0.000411
3.85	-0.020025	0.000416	0.000522	-0.000106
3.86	-0.021239	0.000896	0.000525	0.000371
3.87	-0.023617	0.001158	0.000524	0.000634
3.88	-0.025378	0.000364	0.000518	-0.000154
3.89	-0.023673	0.000311	0.000522	-0.000211
3.9	-0.024239	0.001014	0.000529	0.000485
3.91	-0.028244	0.001026	0.000523	0.000503
3.92	-0.030358	0.000434	0.000519	-8.5e-05
3.93	-0.029088	0.000475	0.000529	-5.4e-05
3.94	-0.021029	0.001064	0.00054	0.000524
3.95	-0.017877	0.00092	0.000546	0.000374
3.96	-0.021871	0.000387	0.000537	-0.00015
3.97	-0.018476	0.00075	0.00054	0.00021
3.98	-0.019259	0.001158	0.000534	0.000624
3.99	-0.027679	0.000517	0.0005	1.7e-05
4	-0.027988	0.000238	0.000492	-0.000254
4.01	-0.020194	0.000986	0.000508	0.000478
4.02	-0.016695	0.001126	0.000523	0.000603
4.03	-0.023224	0.000527	0.000534	-7e-06
4.04	-0.029065	0.000706	0.000533	0.000173
4.05	-0.025054	0.001101	0.000523	0.000578
4.06	-0.017193	0.00058	0.000517	6.3e-05
4.07	-0.010248	0.000408	0.000517	-0.000109
4.08	-0.01059	0.0011	0.000529	0.000571
4.09	-0.020711	0.001122	0.000544	0.000578
4.1	-0.025107	0.000383	0.000526	-0.000143
4.11	-0.020097	0.000281	0.000497	-0.000216
4.12	-0.016947	0.000955	0.000502	0.000453
4.13	-0.017508	0.001128	0.000509	0.000619
4.14	-0.014669	0.000494	0.000511	-1.7e-05
4.15	-0.011227	0.000412	0.000506	-9.4e-05
4.16	-0.01731	0.001034	0.000495	0.000539
4.17	-0.029142	0.000913	0.00051	0.000403
4.18	-0.028425	0.000312	0.000527	-0.000215
4.19	-0.021988	0.000443	0.000533	-9e-05
4.2	-0.026333	0.000812	0.000538	0.000274
4.21	-0.027174	0.000961	0.000538	0.000423
4.22	-0.020957	0.001109	0.000525	0.000584
4.23	-0.01767	0.000984	0.000509	0.000475
4.24	-0.015913	0.000479	0.00051	-3.1e-05
4.25	-0.019373	7.6e-05	0.000522	-0.000446
4.26	-0.025631	0.000263	0.000527	-0.000264
4.27	-0.025551	0.000746	0.000528	0.000218
4.28	-0.022773	0.000937	0.000524	0.000413
4.29	-0.026092	0.001025	0.00051	0.000515
4.3	-0.030325	0.00088	0.000504	0.000376
4.31	-0.027861	0.000373	0.000506	-0.000133
4.32	-0.024749	0.000177	0.0005	-0.000323
4.33	-0.023955	0.000524	0.000508	1.6e-05
4.34	-0.024212	0.000953	0.00052	0.000433
4.35	-0.022275	0.001114	0.000523	0.000591
4.36	-0.020466	0.000989	0.000534	0.000455
4.37	-0.025139	0.000622	0.000538	8.4e-05
4.38	-0.029052	0.000287	0.000528	-0.000241
4.39	-0.026904	0.00054	0.000514	2.6e-05
4.4	-0.02525	0.001151	0.000498	0.000653
4.41	-0.021307	0.000965	0.000512	0.000453
4.42	-0.012802	0.000296	0.000535	-0.000239
4.43	-0.010705	0.000591	0.000528	6.3e-05
4.44	-0.014903	0.001246	0.000505	0.000741
4.45	-0.017534	0.000827	0.000499	0.000328
4.46	-0.019604	0.00036	0.000515	-0.000155
4.47	-0.021126	0.000916	0.000521	0.000395
4.48	-0.021174	0.001307	0.000519	0.000788
4.49	-0.018882	0.000925	0.000523	0.000402
4.5	-0.015774	0.000503	0.000507	-4e-06
4.51	-0.017717	0.000432	0.00051	-7.8e-05
4.52	-0.022891	0.000721	0.00054	0.000181
4.53	-0.023106	0.001046	0.000527	0.000519
4.54	-0.017244	0.000823	0.000509	0.000314
4.55	-0.009936	0.000286	0.000518	-0.000232
4.56	-0.00793	0.000482	0.000507	-2.5e-05
4.57	-0.012672	0.001076	0.000494	0.000582
4.58	-0.017581	0.000785	0.000506	0.000279
4.59	-0.017013	0.000451	0.000527	-7.6e-05
4.6	-0.015696	0.000867	0.000529	0.000338
4.61	-0.015205	0.000799	0.000517	0.000282
4.62	-0.017458	0.000627	0.000512	0.000115
4.63	-0.022224	0.000864	0.000518	0.000346
4.64	-0.018739	0.000479	0.000512	-3.3e-05
4.65	-0.012	0.000448	0.000517	-6.9e-05
4.66	-0.014042	0.001098	0.000527	0.000571
4.67	-0.01586	0.000687	0.000512	0.000175
4.68	-0.012671	0.00017	0.000499	-0.000329
4.69	-0.019861	0.000734	0.000449	0.000285
4.7	-0.028719	0.00104	0.000387	0.000653
4.71	-0.022827	0.00053	0.000435	9.5e-05
4.72	-0.02364	0.000375	0.000675	-0.0003
4.73	-0.032331	0.000932	0.001074	-0.000142
4.74	-0.026895	0.00105	0.001345	-0.000295
4.75	-0.019424	0.000476	0.001468	-0.000992
4.76	-0.022418	0.000442	0.0024	-0.001958
4.77	-0.023397	0.001089	0.004832	-0.003743
4.78	-0.022575	0.001016	0.006867	-0.005851
4.79	-0.026512	0.000346	0.006966	-0.00662
4.8	-0.028059	0.000602	0.006893	-0.006291
4.81	-0.022202	0.001217	0.007302	-0.006085
4.82	-0.014089	0.000761	0.007198	-0.006437
4.83	-0.013194	0.00018	0.006989	-0.006809
4.84	-0.019234	0.000772	0.007065	-0.006293
4.85	-0.026574	0.001311	0.007068	-0.005757
4.86	-0.027712	0.000687	0.007086	-0.006399
4.87	-0.019286	0.000327	0.007224	-0.006897
4.88	-0.015613	0.000978	0.007417	-0.006439
4.89	-0.022019	0.001082	0.007845	-0.006763
4.9	-0.026532	0.000402	0.008241	-0.007839
4.91	-0.023062	0.000537	0.008232	-0.007695
4.92	-0.018928	0.001206	0.00813	-0.006924
4.93	-0.020526	0.000801	0.008075	-0.007274
4.94	-0.019417	0.000277	0.00804	-0.007763
4.95	-0.013989	0.000875	0.00826	-0.007385
4.96	-0.018491	0.000924	0.008562	-0.007638
4.97	-0.026082	0.000427	0.008649	-0.008222
4.98	-0.024411	0.000855	0.008701	-0.007846
4.99	-0.019149	0.000816	0.008712	-0.007896
5	-0.01988	0.000279	0.008537	-0.008258
5.01	-0.024345	0.000847	0.008467	-0.00762
5.02	-0.024341	0.001306	0.008598	-0.007292
5.03	-0.024212	0.000573	0.008681	-0.008108
5.04	-0.027032	0.000402	0.008754	-0.008352
5.05	-0.024554	0.001143	0.008875	-0.007732
5.06	-0.01674	0.000929	0.008845	-0.007916
5.07	-0.010444	0.000246	0.008712	-0.008466
5.08	-0.00655	0.000541	0.008694	-0.008153
5.09	-0.011736	0.001123	0.008721	-0.007598
5.1	-0.023623	0.001194	0.008743	-0.007549
5.11	-0.025847	0.000899	0.008815	-0.007916
5.12	-0.022024	0.000519	0.00886	-0.008341
5.13	-0.020057	0.00057	0.00883	-0.00826
5.14	-0.01517	0.001082	0.008795	-0.007713
5.15	-0.011766	0.000933	0.008777	-0.007844
5.16	-0.01431	0.000355	0.008753	-0.008398
5.17	-0.018303	0.000791	0.008741	-0.00795
5.18	-0.020705	0.001166	0.008738	-0.007572
5.19	-0.022572	0.000664	0.008722	-0.008058
5.2	-0.023102	0.000812	0.00872	-0.007908
5.21	-0.021093	0.000873	0.008775	-0.007902
5.22	-0.021295	0.000302	0.008878	-0.008576
5.23	-0.0245	0.000716	0.00891	-0.008194
5.24	-0.029549	0.001448	0.00886	-0.007412
5.25	-0.031115	0.001078	0.008806	-0.007728
5.26	-0.025207	0.000468	0.008748	-0.00828
5.27	-0.022248	0.000653	0.008727	-0.008074
5.28	-0.027074	0.001122	0.008791	-0.007669
5.29	-0.02421	0.00087	0.008864	-0.007994
5.3	-0.017605	0.000373	0.008865	-0.008492
5.31	-0.023487	0.00078	0.008809	-0.008029
5.32	-0.034079	0.001263	0.008731	-0.007468
5.33	-0.034684	0.000795	0.008688	-0.007893
5.34	-0.028837	0.000363	0.00872	-0.008357
5.35	-0.028649	0.000826	0.00877	-0.007944
5.36	-0.029492	0.001127	0.008819	-0.007692
5.37	-0.023727	0.000539	0.008864	-0.008325
5.38	-0.021199	0.000432	0.008869	-0.008437
5.39	-0.027004	0.001131	0.008839	-0.007708
5.4	-0.029358	0.001001	0.008794	-0.007793
5.41	-0.02875	0.000642	0.008755	-0.008113
5.42	-0.033017	0.000752	0.008736	-0.007984
5.43	-0.031213	0.000673	0.008733	-0.00806
5.44	-0.019787	0.000856	0.008742	-0.007886
5.45	-0.018369	0.000959	0.008776	-0.007817
5.46	-0.024018	0.000515	0.008824	-0.008309
5.47	-0.017997	0.000622	0.008843	-0.008221
5.48	-0.016688	0.001152	0.00881	-0.007658
5.49	-0.03034	0.000798	0.008752	-0.007954
5.5	-0.032261	0.000423	0.008729	-0.008306
5.51	-0.022753	0.000919	0.00877	-0.007851
5.52	-0.020618	0.000904	0.008807	-0.007903
5.53	-0.02141	0.000596	0.008817	-0.008221
5.54	-0.021343	0.001008	0.008837	-0.007829
5.55	-0.023895	0.001003	0.008829	-0.007826
5.56	-0.024212	0.000396	0.008777	-0.008381
5.57	-0.022818	0.000462	0.008754	-0.008292
5.58	-0.020336	0.001023	0.00877	-0.007747
5.59	-0.01451	0.001145	0.008772	-0.007627
5.6	-0.014773	0.000821	0.00877	-0.007949
5.61	-0.019839	0.000402	0.008795	-0.008393
5.62	-0.020948	0.000472	0.008809	-0.008337
5.63	-0.021873	0.001078	0.008796	-0.007718
5.64	-0.020697	0.001346	0.008785	-0.007439
5.65	-0.016647	0.000879	0.008777	-0.007898
5.66	-0.021014	0.00043	0.008786	-0.008356
5.67	-0.02711	0.000705	0.008802	-0.008097
5.68	-0.029331	0.000904	0.008793	-0.007889
5.69	-0.033601	0.000469	0.008788	-0.008319
5.7	-0.034999	0.000393	0.008808	-0.008415
5.71	-0.029109	0.000933	0.008813	-0.00788
5.72	-0.024944	0.001126	0.008784	-0.007658
5.73	-0.026501	0.000935	0.008754	-0.007819
5.74	-0.024192	0.000875	0.008735	-0.00786
5.75	-0.016537	0.000664	0.008728	-0.008064
5.76	-0.017344	0.000325	0.008755	-0.00843
5.77	-0.023397	0.000523	0.008816	-0.008293
5.78	-0.02241	0.001156	0.00885	-0.007694
5.79	-0.018263	0.001333	0.008834	-0.007501
5.8	-0.018827	0.000647	0.008808	-0.008161
5.81	-0.024571	0.000167	0.008779	-0.008612
5.82	-0.02681	0.000796	0.008763	-0.007967
5.83	-0.023628	0.001124	0.008775	-0.007651
5.84	-0.022882	0.000498	0.00879	-0.008292
5.85	-0.021823	0.000647	0.00879	-0.008143
5.86	-0.018591	0.001097	0.008766	-0.007669
5.87	-0.023405	0.000593	0.008744	-0.008151
5.88	-0.029745	0.000609	0.008751	-0.008142
5.89	-0.024484	0.00109	0.008758	-0.007668
5.9	-0.019232	0.000757	0.00877	-0.008013
5.91	-0.025781	0.00076	0.008796	-0.008036
5.92	-0.034923	0.001069	0.008813	-0.007744
5.93	-0.036412	0.000543	0.008825	-0.008282
5.94	-0.032879	0.000522	0.008838	-0.008316
5.95	-0.030273	0.001095	0.008831	-0.007736
5.96	-0.0271	0.000753	0.008803	-0.00805
5.97	-0.024599	0.000609	0.008785	-0.008176
5.98	-0.023508	0.001025	0.00877	-0.007745
5.99	-0.019612	0.001166	0.008752	-0.007586
6	-0.013323	0.001919	0.008748	-0.006829
6.01	-0.012506	0.002964	0.008753	-0.005789
6.02	-0.015462	0.003788	0.008777	-0.004989
6.03	-0.017087	0.004671	0.008794	-0.004123
6.04	-0.016906	0.005219	0.008802	-0.003583
6.05	-0.01285	0.005837	0.00881	-0.002973
6.06	-0.008319	0.006686	0.008787	-0.002101
6.07	-0.007046	0.006861	0.008761	-0.0019
6.08	-0.00497	0.006814	0.008772	-0.001958
6.09	0.000364	0.007822	0.008793	-0.000971
6.1	0.003726	0.009004	0.008784	0.00022
6.11	0.007349	0.009387	0.008761	0.000626
6.12	0.018182	0.010325	0.008749	0.001576
6.13	0.025248	0.011816	0.008735	0.003081
6.14	0.025937	0.012411	0.008712	0.003699
6.15	0.029189	0.013126	0.008707	0.004419
6.16	0.035696	0.014731	0.008737	0.005994
6.17	0.043233	0.015673	0.008767	0.006906
6.18	0.048123	0.01603	0.00876	0.00727
6.19	0.053134	0.017274	0.008723	0.008551
6.2	0.06377	0.01887	0.008687	0.010183
6.21	0.069153	0.019534	0.008691	0.010843
6.22	0.067943	0.020042	0.008723	0.011319
6.23	0.070519	0.021465	0.008704	0.012761
6.24	0.07637	0.022767	0.008642	0.014125
6.25	0.08237	0.023234	0.008624	0.01461
6.26	0.085526	0.02417	0.008654	0.015516
6.27	0.090567	0.025829	0.008686	0.017143
6.28	0.10096	0.026793	0.00869	0.018103
6.29	0.103782	0.027495	0.008653	0.018842
6.3	0.10149	0.028612	0.008608	0.020004
6.31	0.108231	0.029558	0.008609	0.020949
6.32	0.115475	0.030661	0.008638	0.022023
6.33	0.117988	0.032012	0.008637	0.023375
6.34	0.125122	0.032938	0.00863	0.024308
6.35	0.13146	0.033542	0.008638	0.024904
6.36	0.132905	0.034572	0.008626	0.025946
6.37	0.139555	0.036015	0.008602	0.027413
6.38	0.149192	0.037032	0.008587	0.028445
6.39	0.151628	0.037618	0.008598	0.02902
6.4	0.155832	0.038723	0.008611	0.030112
6.41	0.16479	0.040297	0.00859	0.031707
6.42	0.166832	0.041199	0.008564	0.032635
6.43	0.166791	0.041712	0.008568	0.033144
6.44	0.177954	0.043061	0.008576	0.034485
6.45	0.187103	0.044606	0.008581	0.036025
6.46	0.187332	0.045217	0.008586	0.036631
6.47	0.192639	0.045742	0.008566	0.037176
6.48	0.199997	0.047086	0.00855	0.038536
6.49	0.20454	0.048407	0.008558	0.039849
6.5	0.215319	0.049079	0.008547	0.040532
6.51	0.224309	0.049948	0.008531	0.041417
6.52	0.224474	0.051406	0.008528	0.042878
6.53	0.22862	0.052378	0.0085	0.043878
6.54	0.238097	0.053016	0.008481	0.044535
6.55	0.243728	0.054438	0.008493	0.045945
6.56	0.244632	0.055906	0.008493	0.047413
6.57	0.246714	0.056519	0.008466	0.048053
6.58	0.257524	0.056971	0.008456	0.048515
6.59	0.269625	0.058029	0.008471	0.049558
6.6	0.270947	0.059517	0.008466	0.051051
6.61	0.264339	0.060688	0.008428	0.05226
6.62	0.265514	0.061223	0.008401	0.052822
6.63	0.281153	0.06193	0.008395	0.053535
6.64	0.294201	0.063382	0.008384	0.054998
6.65	0.29354	0.064722	0.008366	0.056356
6.66	0.296824	0.065301	0.008354	0.056947
6.67	0.302404	0.065981	0.008346	0.057635
6.68	0.300697	0.067483	0.008315	0.059168
6.69	0.30535	0.068878	0.008274	0.060604
6.7	0.312943	0.069551	0.008238	0.061313
6.71	0.314442	0.070168	0.008192	0.061976
6.72	0.320466	0.071166	0.008125	0.063041
6.73	0.325615	0.072515	0.008008	0.064507
6.74	0.326963	0.073769	0.007829	0.06594
6.75	0.332086	0.074445	0.007682	0.066763
6.76	0.33549	0.075257	0.007597	0.06766
6.77	0.339491	0.076659	0.007448	0.069211
6.78	0.347792	0.077842	0.007133	0.070709
6.79	0.354738	0.078442	0.006677	0.071765
6.8	0.359197	0.079281	0.006277	0.073004
6.81	0.364579	0.080729	0.006019	0.07471
6.82	0.3706	0.081957	0.005659	0.076298
6.83	0.374713	0.082677	0.005016	0.077661
6.84	0.378364	0.083346	0.004224	0.079122
6.85	0.381753	0.084351	0.003541	0.08081
6.86	0.383272	0.085803	0.003125	0.082678
6.87	0.386514	0.087119	0.002845	0.084274
6.88	0.395449	0.087811	0.002403	0.085408
6.89	0.406282	0.088445	0.001754	0.086691
6.9	0.40865	0.089648	0.001173	0.088475
6.91	0.409644	0.09113	0.00085	0.09028
6.92	0.415815	0.092031	0.000648	0.091383
6.93	0.419111	0.092511	0.000311	0.0922
6.94	0.427677	0.093715	-0.000223	0.093938
6.95	0.442827	0.095238	-0.000722	0.09596
6.96	0.445029	0.096014	-0.00097	0.096984
6.97	0.440585	0.096515	-0.001095	0.09761
6.98	0.449776	0.097502	-0.001281	0.098783
6.99	0.460805	0.098824	-0.001568	0.100392
7	0.464907	0.100136	-0.002036	0.102172
7.01	0.467969	0.101173	-0.00257	0.103743
7.02	0.470955	0.101862	-0.002943	0.104805
7.03	0.47373	0.102709	-0.003247	0.105956
7.04	0.479941	0.103995	-0.003697	0.107692
7.05	0.491934	0.105279	-0.004321	0.1096
7.06	0.501186	0.106202	-0.004941	0.111143
7.07	0.501971	0.106873	-0.005326	0.112199
7.08	0.506903	0.107929	-0.005513	0.113442
7.09	0.520454	0.109462	-0.005767	0.115229
7.1	0.530119	0.110448	-0.006306	0.116754
7.11	0.533444	0.110915	-0.007098	0.118013
7.12	0.536643	0.111878	-0.00783	0.119708
7.13	0.540358	0.113153	-0.00827	0.121423
7.14	0.541481	0.114263	-0.008641	0.122904
7.15	0.54919	0.115573	-0.009253	0.124826
7.16	0.562105	0.116842	-0.01003	0.126872
7.17	0.569001	0.117589	-0.010717	0.128306
7.18	0.572935	0.118241	-0.011192	0.129433
7.19	0.575397	0.119042	-0.011465	0.130507
7.2	0.577014	0.11998	-0.011684	0.131664
7.21	0.581154	0.12122	-0.012014	0.133234
7.22	0.591999	0.122544	-0.012475	0.135019
7.23	0.602733	0.123659	-0.013022	0.136681
7.24	0.60487	0.124508	-0.013541	0.138049
7.25	0.610482	0.125148	-0.013973	0.139121
7.26	0.622492	0.12611	-0.014571	0.140681
7.27	0.628202	0.127478	-0.015503	0.142981
7.28	0.628441	0.12844	-0.01644	0.14488
7.29	0.628417	0.129194	-0.017047	0.146241
7.3	0.634683	0.130484	-0.017421	0.147905
7.31	0.645794	0.131661	-0.017977	0.149638
7.32	0.648042	0.132191	-0.018773	0.150964
7.33	0.648171	0.133142	-0.019248	0.15239
7.34	0.655677	0.134689	-0.019432	0.154121
7.35	0.656764	0.135619	-0.020493	0.156112
7.36	0.657475	0.13614	-0.024073	0.160213
7.37	0.675118	0.137429	-0.0289	0.166329
7.38	0.689327	0.138656	-0.030377	0.169033
7.39	0.685575	0.139229	-0.028998	0.168227
7.4	0.685031	0.140365	-0.028714	0.169079
7.41	0.692807	0.14149	-0.029125	0.170615
7.42	0.696583	0.142117	-0.029352	0.171469
7.43	0.705562	0.143475	-0.031091	0.174566
7.44	0.720381	0.144966	-0.033424	0.17839
7.45	0.721325	0.145597	-0.033454	0.179051
7.46	0.717289	0.14618	-0.032624	0.178804
7.47	0.726759	0.147369	-0.032974	0.180343
7.48	0.739984	0.148809	-0.033512	0.182321
7.49	0.748433	0.149944	-0.033795	0.183739
7.5	0.752941	0.150574	-0.033968	0.184542
7.51	0.755563	0.151392	-0.03377	0.185162
7.52	0.759472	0.152937	-0.033623	0.18656
7.53	0.766694	0.154114	-0.033815	0.187929
7.54	0.775864	0.154531	-0.034	0.188531
7.55	0.778893	0.155492	-0.034093	0.189585
7.56	0.779417	0.157016	-0.034199	0.191215
7.57	0.791413	0.157986	-0.034391	0.192377
7.58	0.802977	0.158529	-0.035424	0.193953
7.59	0.805121	0.159384	-0.037788	0.197172
7.6	0.808367	0.160667	-0.039215	0.199882
7.61	0.815358	0.161847	-0.038671	0.200518
7.62	0.822416	0.162533	-0.038442	0.200975
7.63	0.827653	0.163302	-0.038838	0.20214
7.64	0.831543	0.164606	-0.038849	0.203455
7.65	0.834991	0.166048	-0.038905	0.204953
7.66	0.839323	0.167216	-0.039109	0.206325
7.67	0.846223	0.168101	-0.039175	0.207276
7.68	0.858673	0.168889	-0.039761	0.20865
7.69	0.870099	0.169575	-0.043006	0.212581
7.7	0.874021	0.170386	-0.048833	0.219219
7.71	0.878065	0.171624	-0.051145	0.222769
7.72	0.88114	0.173042	-0.049454	0.222496
7.73	0.887671	0.174248	-0.049335	0.223583
7.74	0.902577	0.175218	-0.050139	0.225357
7.75	0.910893	0.176094	-0.049755	0.225849
7.76	0.907191	0.176976	-0.04962	0.226596
7.77	0.903373	0.177886	-0.049844	0.22773
7.78	0.909549	0.178888	-0.049703	0.228591
7.79	0.921592	0.180172	-0.049703	0.229875
7.8	0.931399	0.181558	-0.0499	0.231458
7.81	0.940346	0.18268	-0.049948	0.232628
7.82	0.948504	0.183495	-0.049974	0.233469
7.83	0.953558	0.18419	-0.050028	0.234218
7.84	0.956055	0.184942	-0.049993	0.234935
7.85	0.959138	0.185849	-0.049937	0.235786
7.86	0.964876	0.18696	-0.049927	0.236887
7.87	0.971167	0.188179	-0.049937	0.238116
7.88	0.974698	0.18942	-0.049984	0.239404
7.89	0.978319	0.190739	-0.050057	0.240796
7.9	0.988094	0.191782	-0.050116	0.241898
7.91	0.999145	0.192509	-0.050222	0.242731
7.92	0.999767	0.193308	-0.050551	0.243859
7.93	0.998667	0.19401	-0.05109	0.2451
7.94	1.00876	0.194737	-0.0515	0.246237
7.95	1.01542	0.195868	-0.051642	0.24751
7.96	1.01629	0.197051	-0.051717	0.248768
7.97	1.01949	0.198124	-0.051788	0.249912
7.98	1.02266	0.199334	-0.051783	0.251117
7.99	1.02918	0.200401	-0.051763	0.252164
8	1.04078	0.200937	-0.051832	0.252769
8.01	1.04974	0.201569	-0.052003	0.253572
8.02	1.05442	0.202955	-0.052408	0.255363
8.03	1.06062	0.204497	-0.053408	0.257905
8.04	1.06313	0.205379	-0.055119	0.260498
8.05	1.06175	0.205972	-0.056512	0.262484
8.06	1.07	0.206816	-0.056798	0.263614
8.07	1.08496	0.208007	-0.056859	0.264866
8.08	1.08966	0.209334	-0.05713	0.266464
8.09	1.09312	0.210288	-0.057128	0.267416
8.1	1.10869	0.210897	-0.057014	0.267911
8.11	1.11734	0.211774	-0.057065	0.268839
8.12	1.11292	0.213176	-0.057157	0.270333
8.13	1.11357	0.214594	-0.057568	0.272162
8.14	1.12427	0.21545	-0.059007	0.274457
8.15	1.13733	0.215961	-0.061162	0.277123
8.16	1.14527	0.216856	-0.062317	0.279173
8.17	1.14895	0.21826	-0.062281	0.280541
8.18	1.15351	0.219703	-0.062417	0.28212
8.19	1.1577	0.220854	-0.062718	0.283572
8.2	1.16181	0.221694	-0.062672	0.284366
8.21	1.17067	0.222372	-0.062632	0.285004
8.22	1.17919	0.223281	-0.062716	0.285997
8.23	1.18312	0.224718	-0.062763	0.287481
8.24	1.19	0.22601	-0.063069	0.289079
8.25	1.19774	0.226721	-0.064062	0.290783
8.26	1.2024	0.227382	-0.065501	0.292883
8.27	1.20641	0.228294	-0.06642	0.294714
8.28	1.21153	0.229514	-0.066633	0.296147
8.29	1.22144	0.230938	-0.066851	0.297789
8.3	1.23241	0.232116	-0.067157	0.299273
8.31	1.23664	0.232858	-0.067264	0.300122
8.32	1.24056	0.233395	-0.067307	0.300702
8.33	1.24522	0.23416	-0.067392	0.301552
8.34	1.24375	0.235323	-0.067475	0.302798
8.35	1.24437	0.236716	-0.067642	0.304358
8.36	1.2547	0.23802	-0.068059	0.306079
8.37	1.26397	0.238971	-0.068946	0.307917
8.38	1.26884	0.239647	-0.070518	0.310165
8.39	1.27606	0.240254	-0.072357	0.312611
8.4	1.27822	0.241129	-0.073404	0.314533
8.41	1.27865	0.24241	-0.073502	0.315912
8.42	1.28799	0.243778	-0.073467	0.317245
8.43	1.29871	0.244856	-0.073549	0.318405
8.44	1.30408	0.245563	-0.073543	0.319106
8.45	1.3035	0.246221	-0.073542	0.319763
8.46	1.30361	0.247171	-0.073619	0.32079
8.47	1.31213	0.248492	-0.073739	0.322231
8.48	1.32447	0.249947	-0.074165	0.324112
8.49	1.33166	0.250948	-0.075434	0.326382
8.5	1.33534	0.25141	-0.077608	0.329018
8.51	1.34133	0.252166	-0.079445	0.331611
8.52	1.34939	0.253689	-0.07987	0.333559
8.53	1.35564	0.255091	-0.079701	0.334792
8.54	1.35681	0.255539	-0.079778	0.335317
8.55	1.35878	0.256214	-0.079828	0.336042
8.56	1.367	0.257855	-0.079795	0.33765
8.57	1.37843	0.25894	-0.079902	0.338842
8.58	1.38669	0.259292	-0.080079	0.339371
8.59	1.39037	0.260327	-0.080408	0.340735
8.6	1.39372	0.261928	-0.081188	0.343116
8.61	1.3998	0.263066	-0.082395	0.345461
8.62	1.40813	0.263624	-0.083617	0.347241
8.63	1.41457	0.264238	-0.084563	0.348801
8.64	1.42181	0.265443	-0.085205	0.350648
8.65	1.43597	0.26693	-0.085547	0.352477
8.66	1.44317	0.267817	-0.085657	0.353474
8.67	1.44038	0.268315	-0.085685	0.354
8.68	1.44363	0.269243	-0.085708	0.354951
8.69	1.45099	0.270378	-0.08575	0.356128
8.7	1.45783	0.271354	-0.085898	0.357252
8.71	1.46241	0.272416	-0.086341	0.358757
8.72	1.46706	0.273641	-0.087231	0.360872
8.73	1.47548	0.274841	-0.08856	0.363401
8.74	1.48727	0.275995	-0.090192	0.366187
8.75	1.50275	0.277027	-0.091557	0.368584
8.76	1.51534	0.277788	-0.092062	0.36985
8.77	1.51863	0.278532	-0.092095	0.370627
8.78	1.52021	0.279689	-0.092196	0.371885
8.79	1.52736	0.281138	-0.092285	0.373423
8.8	1.53265	0.282169	-0.092339	0.374508
8.81	1.53648	0.282717	-0.092505	0.375222
8.82	1.54555	0.283519	-0.092822	0.376341
8.83	1.55427	0.28502	-0.093405	0.378425
8.84	1.55849	0.28649	-0.094479	0.380969
8.85	1.56133	0.287096	-0.095971	0.383067
8.86	1.56615	0.28781	-0.097243	0.385053
8.87	1.5705	0.289298	-0.097924	0.387222
8.88	1.57243	0.290457	-0.098369	0.388826
8.89	1.57636	0.291003	-0.098722	0.389725
8.9	1.58468	0.29198	-0.098892	0.390872
8.91	1.59646	0.29324	-0.099001	0.392241
8.92	1.60838	0.293937	-0.09913	0.393067
8.93	1.61874	0.294898	-0.099266	0.394164
8.94	1.62348	0.296371	-0.099526	0.395897
8.95	1.62626	0.297106	-0.100055	0.397161
8.96	1.63316	0.297866	-0.100899	0.398765
8.97	1.64145	0.299418	-0.101877	0.401295
8.98	1.64966	0.300491	-0.102661	0.403152
8.99	1.65412	0.300985	-0.103189	0.404174
9	1.65657	0.301786	-0.103605	0.405391
9.01	1.66608	0.302998	-0.103978	0.406976
9.02	1.67802	0.304295	-0.104297	0.408592
9.03	1.68445	0.305193	-0.104503	0.409696
9.04	1.68741	0.305807	-0.104644	0.410451
9.05	1.69331	0.306853	-0.104922	0.411775
9.06	1.70167	0.308207	-0.105527	0.413734
9.07	1.70963	0.309002	-0.106546	0.415548
9.08	1.71653	0.309799	-0.107765	0.417564
9.09	1.71987	0.311212	-0.108727	0.419939
9.1	1.72526	0.312186	-0.109333	0.421519
9.11	1.73665	0.312765	-0.109763	0.422528
9.12	1.7492	0.313961	-0.110033	0.423994
9.13	1.75755	0.315463	-0.110201	0.425664
9.14	1.76379	0.316453	-0.11035	0.426803
9.15	1.77211	0.317	-0.110464	0.427464
9.16	1.77632	0.317832	-0.110624	0.428456
9.17	1.7766	0.319213	-0.110965	0.430178
9.18	1.77997	0.320413	-0.111585	0.431998
9.19	1.78681	0.321041	-0.11246	0.433501
9.2	1.79466	0.321913	-0.113321	0.435234
9.21	1.80264	0.323402	-0.11398	0.437382
9.22	1.80922	0.324507	-0.114517	0.439024
9.23	1.81412	0.325008	-0.115003	0.440011
9.24	1.82307	0.326041	-0.115413	0.441454
9.25	1.83188	0.327343	-0.115727	0.44307
9.26	1.83716	0.328023	-0.11606	0.444083
9.27	1.84435	0.329034	-0.116578	0.445612
9.28	1.84878	0.330349	-0.117315	0.447664
9.29	1.85672	0.331024	-0.118172	0.449196
9.3	1.87082	0.332066	-0.119097	0.451163
9.31	1.87666	0.333356	-0.120208	0.453564
9.32	1.87651	0.333855	-0.12132	0.455175
9.33	1.88066	0.334556	-0.122066	0.456622
9.34	1.88487	0.336152	-0.122489	0.458641
9.35	1.89236	0.337421	-0.122765	0.460186
9.36	1.90751	0.33796	-0.122923	0.460883
9.37	1.91572	0.338574	-0.123043	0.461617
9.38	1.92199	0.339797	-0.123237	0.463034
9.39	1.93815	0.341281	-0.123574	0.464855
9.4	1.9507	0.342333	-0.124115	0.466448
9.41	1.95492	0.343053	-0.124875	0.467928
9.42	1.96033	0.343885	-0.125866	0.469751
9.43	1.96598	0.344838	-0.127162	0.472
9.44	1.96944	0.346019	-0.128417	0.474436
9.45	1.97864	0.347401	-0.129094	0.476495
9.46	1.99069	0.348378	-0.129363	0.477741
9.47	1.99549	0.348913	-0.129636	0.478549
9.48	1.99974	0.349768	-0.129928	0.479696
9.49	2.00675	0.351202	-0.13022	0.481422
9.5	2.01424	0.352656	-0.130734	0.48339
9.51	2.02653	0.353568	-0.133183	0.486751
9.52	2.03587	0.354179	-0.140102	0.494281
9.53	2.04263	0.355117	-0.146142	0.501259
9.54	2.05536	0.356579	-0.145534	0.502113
9.55	2.05627	0.357979	-0.144268	0.502247
9.56	2.04839	0.358636	-0.145673	0.504309
9.57	2.0627	0.359095	-0.146256	0.505351
9.58	2.0854	0.360289	-0.146268	0.506557
9.59	2.09247	0.361806	-0.146808	0.508614
9.6	2.09587	0.362786	-0.146878	0.509664
9.61	2.10888	0.363381	-0.14679	0.510171
9.62	2.11556	0.364114	-0.147113	0.511227
9.63	2.11388	0.365239	-0.147395	0.512634
9.64	2.12417	0.36666	-0.147672	0.514332
9.65	2.14208	0.367809	-0.148222	0.516031
9.66	2.15154	0.368552	-0.148821	0.517373
9.67	2.15564	0.36919	-0.149627	0.518817
9.68	2.15889	0.370047	-0.150875	0.520922
9.69	2.16372	0.371346	-0.151722	0.523068
9.7	2.1721	0.372522	-0.151919	0.524441
9.71	2.18408	0.37315	-0.152218	0.525368
9.72	2.19635	0.374163	-0.152678	0.526841
9.73	2.20252	0.375469	-0.153034	0.528503
9.74	2.20292	0.376073	-0.153391	0.529464
9.75	2.20725	0.376948	-0.153737	0.530685
9.76	2.2178	0.378515	-0.154094	0.532609
9.77	2.22196	0.379462	-0.154734	0.534196
9.78	2.22279	0.379903	-0.155633	0.535536
9.79	2.23279	0.381124	-0.156412	0.537536
9.8	2.2453	0.38264	-0.156877	0.539517
9.81	2.25317	0.383235	-0.157232	0.540467
9.82	2.26326	0.383882	-0.157695	0.541577
9.83	2.27351	0.385429	-0.158238	0.543667
9.84	2.27944	0.386798	-0.158739	0.545537
9.85	2.28438	0.387363	-0.159101	0.546464
9.86	2.28906	0.387899	-0.159414	0.547313
9.87	2.29514	0.389072	-0.159945	0.549017
9.88	2.30456	0.390541	-0.160779	0.55132
9.89	2.31453	0.391607	-0.161609	0.553216
9.9	2.32362	0.392188	-0.162147	0.554335
9.91	2.33175	0.393098	-0.162506	0.555604
9.92	2.33763	0.394481	-0.162893	0.557374
9.93	2.3459	0.395415	-0.16336	0.558775
9.94	2.35647	0.39606	-0.163804	0.559864
9.95	2.36282	0.39733	-0.164081	0.561411
9.96	2.3685	0.398478	-0.164305	0.562783
9.97	2.38032	0.399164	-0.164699	0.563863
9.98	2.3906	0.400385	-0.165317	0.565702
9.99	2.39511	0.401482	-0.166077	0.567559
10	2.4023	0.402284	-0.166788	0.569072
10.01	2.41421	0.403339	-0.167364	0.570703
10.02	2.4207	0.40427	-0.168038	0.572308
10.03	2.42718	0.405441	-0.168976	0.574417
10.04	2.43803	0.406539	-0.169833	0.576372
10.05	2.44645	0.40707	-0.170322	0.577392
10.06	2.44935	0.40812	-0.170629	0.578749
10.07	2.45381	0.409737	-0.170955	0.580692
10.08	2.46548	0.410586	-0.171365	0.581951
10.09	2.4774	0.411145	-0.171873	0.583018
10.1	2.48187	0.412617	-0.172373	0.58499
10.11	2.48441	0.413788	-0.172765	0.586553
10.12	2.4931	0.414243	-0.173176	0.587419
10.13	2.50305	0.415568	-0.173744	0.589312
10.14	2.50673	0.41709	-0.17439	0.59148
10.15	2.51125	0.417587	-0.174938	0.592525
10.16	2.52456	0.418497	-0.175719	0.594216
10.17	2.5361	0.420116	-0.178325	0.598441
10.18	2.54376	0.420848	-0.182387	0.603235
10.19	2.55073	0.421569	-0.18405	0.605619
10.2	2.5547	0.423178	-0.183393	0.606571
10.21	2.5614	0.423989	-0.183581	0.60757
10.22	2.57025	0.42416	-0.184274	0.608434
10.23	2.5768	0.425485	-0.18458	0.610065
10.24	2.58536	0.427107	-0.185168	0.612275
10.25	2.59373	0.427639	-0.185812	0.613451
10.26	2.6	0.428273	-0.18613	0.614403
10.27	2.60867	0.4298	-0.186602	0.616402
10.28	2.621	0.430832	-0.187279	0.618111
10.29	2.63057	0.431325	-0.187794	0.619119
10.3	2.63117	0.432587	-0.188173	0.62076
10.31	2.63082	0.433755	-0.18849	0.622245
10.32	2.64067	0.434251	-0.188732	0.622983
10.33	2.65497	0.435337	-0.189083	0.62442
10.34	2.66337	0.436626	-0.18976	0.626386
10.35	2.67353	0.437226	-0.190646	0.627872
10.36	2.68639	0.438213	-0.191408	0.629621
10.37	2.69581	0.439492	-0.191984	0.631476
10.38	2.70482	0.440357	-0.192581	0.632938
10.39	2.712	0.441256	-0.193312	0.634568
10.4	2.72183	0.442326	-0.194035	0.636361
10.41	2.72818	0.443543	-0.194513	0.638056
10.42	2.7306	0.444433	-0.194818	0.639251
10.43	2.74354	0.445346	-0.195196	0.640542
10.44	2.75454	0.446837	-0.195681	0.642518
10.45	2.75898	0.44783	-0.196138	0.643968
10.46	2.76972	0.448281	-0.19656	0.644841
10.47	2.77837	0.449482	-0.197117	0.646599
10.48	2.77983	0.45088	-0.197935	0.648815
10.49	2.78749	0.451412	-0.19884	0.650252
10.5	2.7979	0.452339	-0.199517	0.651856
10.51	2.80228	0.45384	-0.199948	0.653788
10.52	2.81115	0.454599	-0.200325	0.654924
10.53	2.82304	0.455567	-0.200759	0.656326
10.54	2.82738	0.456924	-0.201208	0.658132
10.55	2.83497	0.457549	-0.201626	0.659175
10.56	2.84911	0.458496	-0.20204	0.660536
10.57	2.85718	0.460052	-0.202498	0.66255
10.58	2.86482	0.460795	-0.203039	0.663834
10.59	2.87701	0.461449	-0.203627	0.665076
10.6	2.88347	0.462954	-0.204212	0.667166
10.61	2.88864	0.463873	-0.204809	0.668682
10.62	2.89757	0.464319	-0.205383	0.669702
10.63	2.90394	0.465706	-0.205892	0.671598
10.64	2.90974	0.466978	-0.206364	0.673342
10.65	2.91706	0.467403	-0.206775	0.674178
10.66	2.92462	0.468398	-0.207156	0.675554
10.67	2.93161	0.469949	-0.207688	0.677637
10.68	2.93659	0.470669	-0.208657	0.679326
10.69	2.94858	0.4712	-0.210629	0.681829
10.7	2.96738	0.472643	-0.213305	0.685948
10.71	2.97744	0.47391	-0.214821	0.688731
10.72	2.98289	0.474366	-0.215086	0.689452
10.73	2.99389	0.475352	-0.215708	0.69106
10.74	3.00447	0.47704	-0.216647	0.693687
10.75	3.01045	0.478221	-0.217266	0.695487
10.76	3.01933	0.478838	-0.217761	0.696599
10.77	3.03228	0.479591	-0.218176	0.697767
10.78	3.04047	0.480552	-0.218493	0.699045
10.79	3.04441	0.481547	-0.219039	0.700586
10.8	3.04909	0.48275	-0.219861	0.702611
10.81	3.05321	0.484156	-0.220638	0.704794
10.82	3.06136	0.485358	-0.221193	0.706551
10.83	3.07498	0.486097	-0.221646	0.707743
10.84	3.08365	0.486677	-0.222155	0.708832
10.85	3.08872	0.487716	-0.222777	0.710493
10.86	3.10016	0.489208	-0.223396	0.712604
10.87	3.11066	0.490469	-0.223807	0.714276
10.88	3.11584	0.491021	-0.224149	0.71517
10.89	3.12168	0.491694	-0.224647	0.716341
10.9	3.1264	0.493176	-0.225209	0.718385
10.91	3.13005	0.49436	-0.225753	0.720113
10.92	3.14023	0.494837	-0.226336	0.721173
10.93	3.15244	0.495698	-0.226944	0.722642
10.94	3.16091	0.497062	-0.22762	0.724682
10.95	3.16977	0.498162	-0.228371	0.726533
10.96	3.18119	0.498779	-0.228997	0.727776
10.97	3.19048	0.499468	-0.22942	0.728888
10.98	3.19584	0.500709	-0.229852	0.730561
10.99	3.20121	0.502171	-0.230441	0.732612
11	3.20885	0.503241	-0.231065	0.734306
11.01	3.21939	0.50375	-0.231599	0.735349
11.02	3.22844	0.504469	-0.232068	0.736537
11.03	3.23346	0.505922	-0.232595	0.738517
11.04	3.24295	0.507088	-0.233303	0.740391
11.05	3.25789	0.507549	-0.234141	0.74169
11.06	3.26887	0.508478	-0.234905	0.743383
11.07	3.27889	0.509941	-0.235511	0.745452
11.08	3.29142	0.510692	-0.235932	0.746624
11.09	3.29599	0.511267	-0.236234	0.747501
11.1	3.29771	0.512745	-0.236649	0.749394
11.11	3.30812	0.513933	-0.237217	0.75115
11.12	3.32422	0.514444	-0.237713	0.752157
11.13	3.33378	0.515616	-0.238139	0.753755
11.14	3.33893	0.516859	-0.239045	0.755904
11.15	3.34985	0.517503	-0.241055	0.758558
11.16	3.3616	0.518677	-0.243216	0.761893
11.17	3.37055	0.52008	-0.244179	0.764259
11.18	3.38138	0.520728	-0.244685	0.765413
11.19	3.39268	0.521618	-0.245543	0.767161
11.2	3.40195	0.523213	-0.246222	0.769435
11.21	3.40838	0.524125	-0.246613	0.770738
11.22	3.41202	0.524529	-0.247025	0.771554
11.23	3.41986	0.52581	-0.247359	0.773169
11.24	3.43258	0.527396	-0.247648	0.775044
11.25	3.44018	0.527994	-0.248098	0.776092
11.26	3.44851	0.528615	-0.248636	0.777251
11.27	3.46045	0.530273	-0.249122	0.779395
11.28	3.46703	0.531497	-0.249646	0.781143
11.29	3.46962	0.5318	-0.250329	0.782129
11.3	3.47413	0.532855	-0.251187	0.784042
11.31	3.48111	0.534591	-0.252126	0.786717
11.32	3.48615	0.535507	-0.252797	0.788304
11.33	3.4895	0.535959	-0.253068	0.789027
11.34	3.49685	0.536838	-0.253306	0.790144
11.35	3.50951	0.538039	-0.253761	0.7918
11.36	3.5194	0.539076	-0.254362	0.793438
11.37	3.52377	0.539743	-0.255017	0.79476
11.38	3.53487	0.540733	-0.255669	0.796402
11.39	3.55143	0.542097	-0.256267	0.798364
11.4	3.55934	0.542832	-0.256868	0.7997
11.41	3.56512	0.543521	-0.25751	0.801031
11.42	3.57674	0.545	-0.258069	0.803069
11.43	3.59145	0.546441	-0.258574	0.805015
11.44	3.60714	0.547278	-0.259151	0.806429
11.45	3.61605	0.547926	-0.259692	0.807618
11.46	3.62335	0.548724	-0.260146	0.80887
11.47	3.63615	0.549837	-0.260686	0.810523
11.48	3.64245	0.551218	-0.261332	0.81255
11.49	3.64076	0.552381	-0.261952	0.814333
11.5	3.64459	0.552993	-0.262546	0.815539
11.51	3.6516	0.553532	-0.263152	0.816684
11.52	3.65811	0.554575	-0.263723	0.818298
11.53	3.67153	0.556039	-0.264255	0.820294
11.54	3.68473	0.557236	-0.264819	0.822055
11.55	3.69079	0.557816	-0.265549	0.823365
11.56	3.69819	0.558481	-0.266785	0.825266
11.57	3.71142	0.559785	-0.268667	0.828452
11.58	3.72382	0.561218	-0.270271	0.831489
11.59	3.73337	0.562262	-0.271055	0.833317
11.6	3.74477	0.562899	-0.271781	0.83468
11.61	3.75262	0.563765	-0.272585	0.83635
11.62	3.75243	0.565099	-0.273067	0.838166
11.63	3.75938	0.565986	-0.273498	0.839484
11.64	3.77622	0.56684	-0.274042	0.840882
11.65	3.78679	0.568032	-0.274514	0.842546
11.66	3.79118	0.568885	-0.275007	0.843892
11.67	3.79519	0.570003	-0.275541	0.845544
11.68	3.80151	0.571294	-0.27596	0.847254
11.69	3.81376	0.571815	-0.27639	0.848205
11.7	3.82745	0.572512	-0.276967	0.849479
11.71	3.83968	0.574118	-0.277596	0.851714
11.72	3.8467	0.575267	-0.278221	0.853488
11.73	3.84729	0.575812	-0.27884	0.854652
11.74	3.853	0.577034	-0.279444	0.856478
11.75	3.86628	0.578103	-0.280116	0.858219
11.76	3.875	0.578644	-0.280832	0.859476
11.77	3.88471	0.57998	-0.281451	0.861431
11.78	3.9001	0.581412	-0.281947	0.863359
11.79	3.90748	0.581951	-0.28243	0.864381
11.8	3.91111	0.582947	-0.28293	0.865877
11.81	3.92456	0.584399	-0.28342	0.867819
11.82	3.93834	0.585155	-0.283932	0.869087
11.83	3.94544	0.586137	-0.284427	0.870564
11.84	3.95475	0.587553	-0.284848	0.872401
11.85	3.9639	0.588266	-0.285236	0.873502
11.86	3.97018	0.588957	-0.285719	0.874676
11.87	3.97887	0.590503	-0.286358	0.876861
11.88	3.98838	0.591627	-0.28699	0.878617
11.89	3.9968	0.591912	-0.287463	0.879375
11.9	4.00127	0.59274	-0.287835	0.880575
11.91	4.00451	0.594222	-0.28831	0.882532
11.92	4.01773	0.595351	-0.28888	0.884231
11.93	4.03381	0.59602	-0.289382	0.885402
11.94	4.0423	0.596891	-0.289848	0.886739
11.95	4.0509	0.598265	-0.290363	0.888628
11.96	4.06095	0.599547	-0.290926	0.890473
11.97	4.06738	0.600184	-0.291548	0.891732
11.98	4.07564	0.600772	-0.292191	0.892963
11.99	4.08627	0.60212	-0.292783	0.894903
12	4.09646	0.603466	-0.293433	0.896899
12.01	4.10924	0.604017	-0.294634	0.898651
12.02	4.11811	0.604965	-0.296612	0.901577
12.03	4.12383	0.606357	-0.298169	0.904526
12.04	4.13433	0.606947	-0.298566	0.905513
12.05	4.14406	0.60769	-0.298936	0.906626
12.06	4.15015	0.609316	-0.299837	0.909153
12.07	4.15913	0.61033	-0.300726	0.911056
12.08	4.16913	0.611028	-0.301415	0.912443
12.09	4.17485	0.6124	-0.301889	0.914289
12.1	4.18267	0.613292	-0.302181	0.915473
12.11	4.19451	0.613974	-0.302525	0.916499
12.12	4.20296	0.615196	-0.30301	0.918206
12.13	4.209	0.616098	-0.303603	0.919701
12.14	4.22035	0.617081	-0.304233	0.921314
12.15	4.2305	0.618122	-0.304761	0.922883
12.16	4.23627	0.618799	-0.305253	0.924052
12.17	4.2462	0.620029	-0.306017	0.926046
12.18	4.25483	0.621217	-0.307016	0.928233
12.19	4.25998	0.621904	-0.307908	0.929812
12.2	4.27053	0.623158	-0.308756	0.931914
12.21	4.285	0.624389	-0.309631	0.93402
12.22	4.29961	0.624959	-0.310296	0.935255
12.23	4.30994	0.626053	-0.310806	0.936859
12.24	4.31455	0.627406	-0.311333	0.938739
12.25	4.32464	0.627996	-0.311811	0.939807
12.26	4.33691	0.628832	-0.312309	0.941141
12.27	4.34354	0.630387	-0.31298	0.943367
12.28	4.34982	0.631298	-0.313708	0.945006
12.29	4.35906	0.63172	-0.314263	0.945983
12.3	4.3672	0.632977	-0.314699	0.947676
12.31	4.37473	0.634386	-0.31523	0.949616
12.32	4.38554	0.634927	-0.315809	0.950736
12.33	4.39552	0.635736	-0.316351	0.952087
12.34	4.40499	0.637334	-0.31694	0.954274
12.35	4.4147	0.638314	-0.317671	0.955985
12.36	4.41927	0.638819	-0.318591	0.95741
12.37	4.42507	0.640121	-0.319612	0.959733
12.38	4.43681	0.641421	-0.320473	0.961894
12.39	4.44682	0.641963	-0.321086	0.963049
12.4	4.45642	0.642989	-0.321559	0.964548
12.41	4.46499	0.644394	-0.32201	0.966404
12.42	4.46927	0.644992	-0.322542	0.967534
12.43	4.47485	0.645896	-0.323098	0.968994
12.44	4.48763	0.647371	-0.323629	0.971
12.45	4.50156	0.648109	-0.324156	0.972265
12.46	4.51359	0.64894	-0.324646	0.973586
12.47	4.52433	0.650507	-0.325186	0.975693
12.48	4.53223	0.651394	-0.325854	0.977248
12.49	4.54428	0.651913	-0.32652	0.978433
12.5	4.5635	0.65332	-0.327125	0.980445
12.51	4.5724	0.654463	-0.327716	0.982179
12.52	4.57308	0.655011	-0.328301	0.983312
12.53	4.58609	0.656325	-0.328948	0.985273
12.54	4.59929	0.657846	-0.329685	0.987531
12.55	4.60364	0.658409	-0.330378	0.988787
12.56	4.61114	0.658919	-0.330935	0.989854
12.57	4.62436	0.66032	-0.331481	0.991801
12.58	4.63449	0.661664	-0.332186	0.99385
12.59	4.63499	0.662219	-0.33295	0.995169
12.6	4.63715	0.662751	-0.333577	0.996328
12.61	4.64933	0.663834	-0.334108	0.997942
12.62	4.66183	0.665311	-0.334667	0.999978
12.63	4.67218	0.666695	-0.335278	1.00197
12.64	4.68478	0.667574	-0.335877	1.00345
12.65	4.69359	0.668115	-0.336375	1.00449
12.66	4.69645	0.668787	-0.336841	1.00563
12.67	4.69945	0.669857	-0.337453	1.00731
12.68	4.70435	0.67127	-0.338239	1.00951
12.69	4.71369	0.672377	-0.339018	1.0114
12.7	4.72767	0.672927	-0.339645	1.01257
12.71	4.73875	0.673712	-0.340173	1.01389
12.72	4.74542	0.675179	-0.34072	1.0159
12.73	4.75729	0.676453	-0.341341	1.01779
12.74	4.77373	0.676978	-0.342	1.01898
12.75	4.7772	0.677598	-0.342638	1.02024
12.76	4.77952	0.679034	-0.343204	1.02224
12.77	4.79572	0.680549	-0.343722	1.02427
12.78	4.80744	0.681204	-0.344323	1.02553
12.79	4.81585	0.6817	-0.344995	1.0267
12.8	4.82824	0.683121	-0.345627	1.02875
12.81	4.83379	0.6845	-0.346248	1.03075
12.82	4.83844	0.684993	-0.346861	1.03185
12.83	4.85295	0.685968	-0.347432	1.0334
12.84	4.8671	0.687608	-0.348025	1.03563
12.85	4.87406	0.688404	-0.348688	1.03709
12.86	4.88586	0.688946	-0.349376	1.03832
12.87	4.89883	0.690412	-0.350006	1.04042
12.88	4.90181	0.691838	-0.350571	1.04241
12.89	4.90636	0.692398	-0.351105	1.0435
12.9	4.9181	0.693106	-0.351602	1.04471
12.91	4.92859	0.694486	-0.352041	1.04653
12.92	4.93763	0.695592	-0.352477	1.04807
12.93	4.94645	0.696147	-0.35303	1.04918
12.94	4.95312	0.697007	-0.353712	1.05072
12.95	4.96028	0.698463	-0.354411	1.05287
12.96	4.96986	0.699478	-0.355043	1.05452
12.97	4.97943	0.700068	-0.355707	1.05578
12.98	4.98764	0.701287	-0.356539	1.05783
12.99	4.99571	0.702503	-0.357605	1.06011
13	5.00354	0.703049	-0.35873	1.06178
13.01	5.01265	0.704036	-0.359509	1.06355
13.02	5.02261	0.70529	-0.360025	1.06532
13.03	5.03103	0.7059	-0.36068	1.06658
13.04	5.04187	0.706943	-0.361414	1.06836
13.05	5.05326	0.708231	-0.362003	1.07023
13.06	5.06161	0.708828	-0.362546	1.07137
13.07	5.07005	0.709857	-0.363183	1.07304
13.08	5.08113	0.711432	-0.363821	1.07525
13.09	5.09038	0.712352	-0.364419	1.07677
13.1	5.09579	0.712946	-0.365086	1.07803
13.11	5.10572	0.713783	-0.365763	1.07955
13.12	5.11748	0.714912	-0.366437	1.08135
13.13	5.12686	0.716308	-0.367263	1.08357
13.14	5.13936	0.717428	-0.368128	1.08556
13.15	5.15576	0.718102	-0.368757	1.08686
13.16	5.16646	0.718946	-0.369225	1.08817
13.17	5.17579	0.720271	-0.369754	1.09003
13.18	5.19105	0.721565	-0.370397	1.09196
13.19	5.19848	0.722407	-0.371118	1.09353
13.2	5.20143	0.723061	-0.371875	1.09494
13.21	5.21425	0.724045	-0.372588	1.09663
13.22	5.22889	0.72541	-0.373158	1.09857
13.23	5.23973	0.726789	-0.373653	1.10044
13.24	5.24751	0.727723	-0.374199	1.10192
13.25	5.25253	0.728359	-0.37478	1.10314
13.26	5.25986	0.729196	-0.375345	1.10454
13.27	5.27157	0.730169	-0.375891	1.10606
13.28	5.27867	0.731013	-0.376451	1.10746
13.29	5.28152	0.732026	-0.377027	1.10905
13.3	5.29184	0.733309	-0.377583	1.11089
13.31	5.30587	0.734447	-0.378132	1.11258
13.32	5.31207	0.735487	-0.37865	1.11414
13.33	5.3189	0.736614	-0.379142	1.11576
13.34	5.33084	0.73761	-0.37969	1.1173
13.35	5.33542	0.738278	-0.38031	1.11859
13.36	5.33517	0.738924	-0.380981	1.11991
13.37	5.34293	0.739845	-0.381612	1.12146
13.38	5.35801	0.740917	-0.382113	1.12303
13.39	5.36944	0.74197	-0.382623	1.12459
13.4	5.37528	0.742951	-0.383212	1.12616
13.41	5.38143	0.743918	-0.383759	1.12768
13.42	5.39208	0.745138	-0.384302	1.12944
13.43	5.40398	0.74642	-0.384954	1.13137
13.44	5.41169	0.747485	-0.385628	1.13311
13.45	5.41781	0.748483	-0.386242	1.13473
13.46	5.42527	0.749441	-0.386889	1.13633
13.47	5.43405	0.750225	-0.387517	1.13774
13.48	5.44583	0.750983	-0.388094	1.13908
13.49	5.45895	0.751844	-0.388769	1.14061
13.5	5.47075	0.752916	-0.389524	1.14244
13.51	5.48166	0.754176	-0.39019	1.14437
13.52	5.48893	0.755489	-0.390773	1.14626
13.53	5.49339	0.756691	-0.391438	1.14813
13.54	5.50461	0.757521	-0.392144	1.14967
13.55	5.5175	0.758114	-0.392745	1.15086
13.56	5.52502	0.758965	-0.393323	1.15229
13.57	5.53683	0.760321	-0.393966	1.15429
13.58	5.54829	0.761667	-0.394593	1.15626
13.59	5.55369	0.76244	-0.395135	1.15758
13.6	5.55946	0.763145	-0.395679	1.15882
13.61	5.56751	0.764514	-0.396289	1.1608
13.62	5.57707	0.765762	-0.396875	1.16264
13.63	5.58686	0.766324	-0.397439	1.16376
13.64	5.59681	0.76706	-0.398053	1.16511
13.65	5.60762	0.768315	-0.398629	1.16694
13.66	5.6153	0.769643	-0.399085	1.16873
13.67	5.62208	0.770679	-0.399508	1.17019
13.68	5.62911	0.771331	-0.399971	1.1713
13.69	5.632	0.771934	-0.400492	1.17243
13.7	5.63701	0.772988	-0.401143	1.17413
13.71	5.64757	0.774424	-0.401939	1.17636
13.72	5.65494	0.775577	-0.402658	1.17824
13.73	5.66181	0.776205	-0.403227	1.17943
13.74	5.67342	0.777022	-0.403904	1.18093
13.75	5.68922	0.778458	-0.404659	1.18312
13.76	5.69855	0.779631	-0.405239	1.18487
13.77	5.69853	0.780193	-0.405753	1.18595
13.78	5.70479	0.780972	-0.406387	1.18736
13.79	5.71576	0.782234	-0.407057	1.18929
13.8	5.72091	0.783493	-0.407658	1.19115
13.81	5.73018	0.784542	-0.408255	1.1928
13.82	5.74534	0.785446	-0.408811	1.19426
13.83	5.75617	0.78623	-0.409272	1.1955
13.84	5.76681	0.786954	-0.409799	1.19675
13.85	5.77984	0.787932	-0.410534	1.19847
13.86	5.79123	0.789303	-0.411324	1.20063
13.87	5.80263	0.790369	-0.411948	1.20232
13.88	5.81314	0.791003	-0.412503	1.20351
13.89	5.82457	0.792101	-0.41314	1.20524
13.9	5.83454	0.793503	-0.413775	1.20728
13.91	5.84202	0.794397	-0.414399	1.2088
13.92	5.84981	0.795063	-0.415087	1.21015
13.93	5.85278	0.796178	-0.41583	1.21201
13.94	5.86064	0.797585	-0.41656	1.21415
13.95	5.88066	0.798749	-0.417176	1.21593
13.96	5.893	0.799446	-0.417671	1.21712
13.97	5.8938	0.8001	-0.41813	1.21823
13.98	5.90157	0.801305	-0.418624	1.21993
13.99	5.91424	0.802748	-0.419161	1.22191
14	5.92153	0.803727	-0.419664	1.22339
14.01	5.9285	0.80429	-0.42016	1.22445
14.02	5.9388	0.805013	-0.420745	1.22576
14.03	5.94597	0.806323	-0.421382	1.22771
14.04	5.94655	0.807628	-0.422055	1.22968
14.05	5.9499	0.808264	-0.422808	1.23107
14.06	5.96188	0.809027	-0.423617	1.23264
14.07	5.97382	0.810448	-0.424324	1.23477
14.08	5.98049	0.81133	-0.424821	1.23615
14.09	5.98579	0.811865	-0.425197	1.23706
14.1	5.99381	0.81329	-0.425595	1.23889
14.11	6.00568	0.814501	-0.426077	1.24058
14.12	6.02009	0.815099	-0.426654	1.24175
14.13	6.0262	0.81639	-0.427307	1.2437
14.14	6.02317	0.817691	-0.427975	1.24567
14.15	6.03028	0.818549	-0.428658	1.24721
14.16	6.04463	0.819493	-0.429372	1.24887
14.17	6.05391	0.820263	-0.430068	1.25033
14.18	6.06744	0.821239	-0.430746	1.25199
14.19	6.07977	0.822725	-0.431403	1.25413
14.2	6.07773	0.823873	-0.432016	1.25589
14.21	6.08135	0.824399	-0.43259	1.25699
14.22	6.09815	0.825031	-0.433167	1.2582
14.23	6.10564	0.826141	-0.433715	1.25986
14.24	6.11329	0.827441	-0.434157	1.2616
14.25	6.13054	0.828401	-0.434614	1.26302
14.26	6.14149	0.829118	-0.435153	1.26427
14.27	6.14397	0.830226	-0.435696	1.26592
14.28	6.15334	0.831602	-0.436297	1.2679
14.29	6.17014	0.832454	-0.436938	1.26939
14.3	6.17817	0.832916	-0.437459	1.27038
14.31	6.18343	0.833959	-0.437907	1.27187
14.32	6.19589	0.835404	-0.438435	1.27384
14.33	6.2085	0.836517	-0.438987	1.2755
14.34	6.21857	0.837246	-0.439512	1.27676
14.35	6.22515	0.837965	-0.440068	1.27803
14.36	6.23023	0.839073	-0.440646	1.27972
14.37	6.23911	0.840454	-0.441279	1.28173
14.38	6.24785	0.841573	-0.441981	1.28355
14.39	6.25076	0.842279	-0.442596	1.28488
14.4	6.2541	0.843065	-0.443128	1.28619
14.41	6.26378	0.844056	-0.443672	1.28773
14.42	6.27234	0.844961	-0.444183	1.28914
14.43	6.27823	0.846013	-0.444775	1.29079
14.44	6.2884	0.847536	-0.44555	1.29309
14.45	6.29861	0.848732	-0.446308	1.29504
14.46	6.30375	0.849184	-0.446911	1.2961
14.47	6.31126	0.850084	-0.447426	1.29751
14.48	6.32339	0.85151	-0.447872	1.29938
14.49	6.33603	0.852207	-0.44829	1.3005
14.5	6.34574	0.853026	-0.448743	1.30177
14.51	6.35261	0.854523	-0.449193	1.30372
14.52	6.36557	0.855313	-0.449612	1.30493
14.53	6.3801	0.856176	-0.450041	1.30622
14.54	6.39021	0.857867	-0.45056	1.30843
14.55	6.39922	0.858932	-0.451201	1.31013
14.56	6.40455	0.85937	-0.451875	1.31125
14.57	6.40653	0.860252	-0.452456	1.31271
14.58	6.4117	0.861457	-0.45292	1.31438
14.59	6.42401	0.862704	-0.453374	1.31608
14.6	6.43958	0.863891	-0.453842	1.31773
14.61	6.44615	0.864826	-0.454256	1.31908
14.62	6.44518	0.86561	-0.454655	1.32027
14.63	6.45047	0.866264	-0.455087	1.32135
14.64	6.45791	0.867097	-0.455516	1.32261
14.65	6.46317	0.868497	-0.455952	1.32445
14.66	6.47307	0.869541	-0.456467	1.32601
14.67	6.48249	0.870021	-0.457077	1.3271
14.68	6.48925	0.871261	-0.457717	1.32898
14.69	6.49854	0.872674	-0.458345	1.33102
14.7	6.50582	0.873174	-0.458945	1.33212
14.71	6.51513	0.873941	-0.459494	1.33344
14.72	6.52856	0.875499	-0.45997	1.33547
14.73	6.53221	0.876544	-0.460464	1.33701
14.74	6.53013	0.877067	-0.461003	1.33807
14.75	6.53875	0.87811	-0.461466	1.33958
14.76	6.55254	0.879539	-0.46187	1.34141
14.77	6.55759	0.880566	-0.46231	1.34288
14.78	6.56167	0.881175	-0.462731	1.34391
14.79	6.5719	0.882127	-0.463136	1.34526
14.8	6.58658	0.883582	-0.463598	1.34718
14.81	6.59812	0.8846	-0.464111	1.34871
14.82	6.59961	0.885035	-0.464606	1.34964
14.83	6.60102	0.88619	-0.46504	1.35123
14.84	6.6113	0.887802	-0.465465	1.35327
14.85	6.62483	0.88834	-0.465901	1.35424
14.86	6.63227	0.888895	-0.46636	1.35526
14.87	6.6354	0.890563	-0.466906	1.35747
14.88	6.63977	0.891901	-0.467476	1.35938
14.89	6.64435	0.892322	-0.467946	1.36027
14.9	6.6537	0.893092	-0.468413	1.36151
14.91	6.66078	0.894548	-0.468976	1.36352
14.92	6.66172	0.895667	-0.469574	1.36524
14.93	6.66716	0.89614	-0.470162	1.3663
14.94	6.67628	0.897039	-0.470729	1.36777
14.95	6.68803	0.898644	-0.47128	1.36992
14.96	6.70073	0.899754	-0.471793	1.37155
14.97	6.70702	0.900137	-0.472219	1.37236
14.98	6.71471	0.900906	-0.472631	1.37354
14.99	6.72635	0.902386	-0.473092	1.37548
15	6.73335	0.90355	-0.473568	1.37712
15.01	6.74313	0.904094	-0.474061	1.37816
15.02	6.75213	0.905142	-0.474536	1.37968
15.03	6.75617	0.906621	-0.474987	1.38161
15.04	6.76227	0.907444	-0.475426	1.38287
15.05	6.76796	0.907926	-0.475834	1.38376
15.06	6.77521	0.908946	-0.476265	1.38521
15.07	6.78532	0.910401	-0.476711	1.38711
15.08	6.79277	0.911343	-0.477138	1.38848
15.09	6.79735	0.911879	-0.477592	1.38947
15.1	6.80521	0.913157	-0.478156	1.39131
15.11	6.81685	0.914369	-0.478792	1.39316
15.12	6.82276	0.91502	-0.47936	1.39438
15.13	6.82452	0.91625	-0.479835	1.39609
15.14	6.83345	0.917357	-0.480275	1.39763
15.15	6.84402	0.918115	-0.480703	1.39882
15.16	6.84777	0.919531	-0.48114	1.40067
15.17	6.8531	0.920756	-0.481597	1.40235
15.18	6.8631	0.921199	-0.482023	1.40322
15.19	6.86756	0.922027	-0.482428	1.40446
15.2	6.86945	0.923612	-0.48285	1.40646
15.21	6.87842	0.924835	-0.483246	1.40808
15.22	6.88629	0.925301	-0.483606	1.40891
15.23	6.88861	0.926107	-0.483909	1.41002
15.24	6.89022	0.927685	-0.484188	1.41187
15.25	6.89384	0.929031	-0.484552	1.41358
15.26	6.89941	0.929595	-0.485004	1.4146
15.27	6.90595	0.930142	-0.485462	1.4156
15.28	6.91141	0.931363	-0.485872	1.41724
15.29	6.91575	0.932841	-0.486242	1.41908
15.3	6.92317	0.933694	-0.486613	1.42031
15.31	6.93385	0.934211	-0.487004	1.42122
15.32	6.94284	0.935531	-0.487368	1.4229
15.33	6.94495	0.936986	-0.487679	1.42467
15.34	6.94474	0.937545	-0.488005	1.42555
15.35	6.94871	0.938403	-0.488367	1.42677
15.36	6.95563	0.939898	-0.48874	1.42864
15.37	6.96102	0.940573	-0.489104	1.42968
15.38	6.96584	0.94098	-0.489427	1.43041
15.39	6.97011	0.942294	-0.489745	1.43204
15.4	6.97123	0.943732	-0.490116	1.43385
15.41	6.97453	0.944441	-0.490537	1.43498
15.42	6.9802	0.945061	-0.490959	1.43602
15.43	6.98651	0.946295	-0.491357	1.43765
15.44	6.99738	0.947472	-0.4917	1.43917
15.45	7.00785	0.948159	-0.492	1.44016
15.46	7.01457	0.949139	-0.492327	1.44147
15.47	7.01575	0.950568	-0.492636	1.4432
15.48	7.01375	0.95148	-0.492891	1.44437
15.49	7.01588	0.952096	-0.493191	1.44529
15.5	7.01865	0.953442	-0.493514	1.44696
15.51	7.02187	0.954681	-0.493749	1.44843
15.52	7.02652	0.955188	-0.493939	1.44913
15.53	7.03045	0.956261	-0.494153	1.45041
15.54	7.0337	0.957639	-0.494358	1.452
15.55	7.03631	0.958266	-0.494536	1.4528
15.56	7.04223	0.959186	-0.494692	1.45388
15.57	7.04787	0.960704	-0.494847	1.45555
15.58	7.05034	0.961504	-0.495007	1.45651
15.59	7.05215	0.961973	-0.495168	1.45714
15.6	7.05	0.963444	-0.495334	1.45878
15.61	7.04914	0.964983	-0.495508	1.46049
15.62	7.05795	0.965523	-0.495654	1.46118
15.63	7.06758	0.966195	-0.49576	1.46196
15.64	7.06832	0.967646	-0.495854	1.4635
15.65	7.06053	0.96861	-0.495962	1.46457
15.66	7.05516	0.969215	-0.496069	1.46528
15.67	7.0557	0.970573	-0.496146	1.46672
15.68	7.05442	0.971563	-0.49623	1.46779
15.69	7.05616	0.972176	-0.496337	1.46851
15.7	7.05743	0.9736	-0.496424	1.47002
15.71	7.05087	0.974633	-0.496486	1.47112
15.72	7.04449	0.975101	-0.496516	1.47162
15.73	7.04493	0.976402	-0.496542	1.47294
15.74	7.04441	0.977608	-0.496575	1.47418
15.75	7.04019	0.978425	-0.496585	1.47501
15.76	7.03903	0.979566	-0.496599	1.47617
15.77	7.03851	0.980484	-0.496634	1.47712
15.78	7.03783	0.981582	-0.496648	1.47823
15.79	7.0323	0.982766	-0.49664	1.47941
15.8	7.02028	0.983284	-0.496651	1.47994
15.81	7.01332	0.984231	-0.496654	1.48089
15.82	7.00539	0.985757	-0.496645	1.4824
15.83	6.99228	0.986484	-0.496657	1.48314
15.84	6.98783	0.987165	-0.496658	1.48382
15.85	6.98547	0.988756	-0.496657	1.48541
15.86	6.97413	0.989904	-0.496667	1.48657
15.87	6.9625	0.990301	-0.496659	1.48696
15.88	6.95232	0.991231	-0.496648	1.48788
15.89	6.94127	0.992761	-0.496658	1.48942
15.9	6.93732	0.994038	-0.49667	1.49071
15.91	6.93203	0.994724	-0.49666	1.49138
15.92	6.9201	0.995339	-0.496636	1.49198
15.93	6.91597	0.996556	-0.496623	1.49318
15.94	6.91941	0.998064	-0.496634	1.4947
15.95	6.91294	0.999029	-0.496653	1.49568
15.96	6.8941	0.999524	-0.496658	1.49618
15.97	6.88327	1.0004	-0.49664	1.49704
15.98	6.88186	1.0018	-0.496622	1.49843
15.99	6.87292	1.00301	-0.496626	1.49963
16	6.86295	1.00387	-0.496631	1.5005
16.01	6.86006	1.00467	-0.496643	1.50131
16.02	6.85855	1.00536	-0.496665	1.50202
16.03	6.85826	1.00622	-0.496643	1.50286
16.04	6.85634	1.00768	-0.496604	1.50429
16.05	6.84576	1.00903	-0.496612	1.50564
16.06	6.83955	1.00958	-0.496634	1.50621
16.07	6.8426	1.01014	-0.496626	1.50676
16.08	6.84172	1.01134	-0.496614	1.50796
16.09	6.83963	1.01271	-0.496618	1.50933
16.1	6.83831	1.01366	-0.496632	1.51029
16.11	6.83738	1.01429	-0.496632	1.51093
16.12	6.84007	1.01516	-0.496619	1.51178
16.13	6.83722	1.01646	-0.496615	1.51307
16.14	6.82921	1.01754	-0.496611	1.51415
16.15	6.82801	1.01808	-0.496626	1.51471
16.16	6.82913	1.01887	-0.496645	1.51552
16.17	6.82458	1.02019	-0.496625	1.51682
16.18	6.82383	1.02152	-0.496616	1.51814
16.19	6.82726	1.02261	-0.496639	1.51925
16.2	6.82561	1.02336	-0.496628	1.51999
16.21	6.82162	1.02402	-0.496601	1.52062
16.22	6.81945	1.02512	-0.496608	1.52173
16.23	6.81916	1.02655	-0.49662	1.52317
16.24	6.81884	1.02777	-0.496627	1.5244
16.25	6.81664	1.02845	-0.496641	1.52509
16.26	6.81813	1.02907	-0.496633	1.52571
16.27	6.82083	1.03032	-0.496608	1.52693
16.28	6.81398	1.03177	-0.496606	1.52837
16.29	6.80563	1.03256	-0.496611	1.52917
16.3	6.8112	1.03315	-0.496612	1.52976
16.31	6.82053	1.03437	-0.496616	1.53099
16.32	6.82008	1.0358	-0.496634	1.53244
16.33	6.81841	1.03674	-0.496654	1.5334
16.34	6.81863	1.03738	-0.49663	1.53401
16.35	6.817	1.03841	-0.496597	1.53501
16.36	6.81824	1.03981	-0.496602	1.53641
16.37	6.81965	1.04077	-0.496627	1.5374
16.38	6.81504	1.04134	-0.496648	1.53798
16.39	6.81119	1.04224	-0.496636	1.53888
16.4	6.81196	1.04368	-0.496609	1.54029
16.41	6.81309	1.04497	-0.496602	1.54158
16.42	6.81288	1.04556	-0.496616	1.54218
16.43	6.81395	1.04612	-0.496633	1.54275
16.44	6.81696	1.04726	-0.496629	1.54389
16.45	6.818	1.04863	-0.496614	1.54524
16.46	6.81891	1.04991	-0.496603	1.54652
16.47	6.8181	1.0509	-0.496608	1.54751
16.48	6.8102	1.05159	-0.496636	1.54822
16.49	6.80371	1.05234	-0.496641	1.54898
16.5	6.80756	1.05333	-0.496631	1.54997
16.51	6.81113	1.05448	-0.496631	1.55111
16.52	6.80428	1.05583	-0.496615	1.55245
16.53	6.79603	1.05692	-0.496603	1.55353
16.54	6.79578	1.05734	-0.49662	1.55396
16.55	6.79861	1.0581	-0.496632	1.55473
16.56	6.79592	1.05957	-0.496619	1.55619
16.57	6.79021	1.06096	-0.49663	1.55759
16.58	6.7915	1.062	-0.49664	1.55864
16.59	6.79644	1.063	-0.496613	1.55962
16.6	6.79436	1.06383	-0.496604	1.56043
16.61	6.7933	1.06433	-0.49663	1.56096
16.62	6.79745	1.0651	-0.496628	1.56172
16.63	6.79611	1.06639	-0.496614	1.56301
16.64	6.79025	1.06776	-0.496632	1.56439
16.65	6.78843	1.06868	-0.49664	1.56532
16.66	6.78629	1.06927	-0.496624	1.5659
16.67	6.78167	1.07031	-0.496625	1.56694
16.68	6.78382	1.07172	-0.49663	1.56835
16.69	6.78898	1.07284	-0.49662	1.56946
16.7	6.78595	1.07356	-0.496623	1.57019
16.71	6.78075	1.07417	-0.496641	1.57082
16.72	6.78069	1.07507	-0.496639	1.57171
16.73	6.78383	1.07632	-0.496632	1.57295
16.74	6.78786	1.0776	-0.496631	1.57423
16.75	6.78757	1.07867	-0.496626	1.5753
16.76	6.78675	1.0794	-0.496625	1.57603
16.77	6.78536	1.08013	-0.496647	1.57678
16.78	6.78133	1.08136	-0.49665	1.57801
16.79	6.78388	1.0826	-0.496627	1.57923
16.8	6.78665	1.08319	-0.496638	1.57983
16.81	6.78517	1.08397	-0.496656	1.58063
16.82	6.78686	1.08554	-0.496663	1.5822
16.83	6.78442	1.08656	-0.496658	1.58322
16.84	6.77816	1.08718	-0.496633	1.58382
16.85	6.78084	1.08859	-0.496627	1.58522
16.86	6.78428	1.08971	-0.49664	1.58635
16.87	6.77758	1.09038	-0.496632	1.58701
16.88	6.76881	1.09164	-0.496613	1.58826
16.89	6.76584	1.09264	-0.49662	1.58926
16.9	6.76236	1.0933	-0.496645	1.58995
16.91	6.75931	1.09475	-0.496644	1.59139
16.92	6.76072	1.09602	-0.496642	1.59267
16.93	6.75569	1.09645	-0.496657	1.59311
16.94	6.73998	1.09751	-0.496655	1.59417
16.95	6.72634	1.09904	-0.496626	1.59567
16.96	6.72256	1.09968	-0.496614	1.59629
16.97	6.71958	1.10017	-0.496614	1.59679
16.98	6.71039	1.10162	-0.496608	1.59822
16.99	6.70284	1.10301	-0.496623	1.59964
17	6.69994	1.10366	-0.496637	1.6003
17.01	6.69617	1.10468	-0.496624	1.60131
17.02	6.69466	1.10582	-0.496607	1.60242
17.03	6.69182	1.10644	-0.496602	1.60305
17.04	6.68539	1.10764	-0.49661	1.60425
17.05	6.68459	1.10902	-0.496637	1.60566
17.06	6.68629	1.10955	-0.496645	1.60619
17.07	6.68126	1.11022	-0.496611	1.60683
17.08	6.67648	1.11162	-0.496582	1.60821
17.09	6.67873	1.1129	-0.496586	1.60949
17.1	6.68387	1.11373	-0.496595	1.61033
17.11	6.68665	1.11435	-0.496604	1.61096
17.12	6.68479	1.11531	-0.496607	1.61191
17.13	6.67901	1.11674	-0.496603	1.61335
17.14	6.6746	1.11762	-0.496619	1.61424
17.15	6.67662	1.11809	-0.496615	1.6147
17.16	6.68087	1.11937	-0.496585	1.61596
17.17	6.67906	1.1207	-0.4966	1.6173
17.18	6.67173	1.12138	-0.496624	1.618
17.19	6.66711	1.12253	-0.496606	1.61914
17.2	6.66695	1.12382	-0.496597	1.62042
17.21	6.66822	1.12439	-0.49661	1.621
17.22	6.66877	1.12536	-0.496599	1.62196
17.23	6.66801	1.12684	-0.496596	1.62343
17.24	6.66786	1.12762	-0.496612	1.62423
17.25	6.66905	1.12835	-0.496603	1.62495
17.26	6.6708	1.1298	-0.4966	1.6264
17.27	6.67134	1.13082	-0.496612	1.62743
17.28	6.67037	1.13122	-0.496605	1.62783
17.29	6.66893	1.13238	-0.496608	1.62899
17.3	6.6657	1.1339	-0.496622	1.63052
17.31	6.66546	1.13451	-0.496611	1.63112
17.32	6.6672	1.13512	-0.496606	1.63173
17.33	6.66316	1.13658	-0.496616	1.6332
17.34	6.66062	1.13768	-0.496603	1.63428
17.35	6.66259	1.13826	-0.496596	1.63486
17.36	6.66161	1.13946	-0.496605	1.63607
17.37	6.66342	1.14066	-0.496622	1.63728
17.38	6.67043	1.14121	-0.496633	1.63785
17.39	6.67203	1.14214	-0.496614	1.63875
17.4	6.6707	1.14361	-0.496609	1.64022
17.41	6.67378	1.14454	-0.496625	1.64117
17.42	6.6791	1.14508	-0.496624	1.6417
17.43	6.67544	1.14619	-0.496612	1.64281
17.44	6.66688	1.14759	-0.49661	1.6442
17.45	6.6671	1.14832	-0.496612	1.64493
17.46	6.67355	1.1489	-0.496591	1.6455
17.47	6.6775	1.15022	-0.496574	1.64679
17.48	6.67815	1.15172	-0.496595	1.64832
17.49	6.67962	1.15275	-0.496617	1.64937
17.5	6.68256	1.15343	-0.496612	1.65004
17.51	6.68435	1.15421	-0.496605	1.65082
17.52	6.68313	1.15527	-0.496618	1.65188
17.53	6.68168	1.15628	-0.496628	1.65291
17.54	6.68518	1.15711	-0.496619	1.65373
17.55	6.68601	1.15811	-0.496605	1.65472
17.56	6.68322	1.15954	-0.496598	1.65613
17.57	6.68581	1.16098	-0.496619	1.6576
17.58	6.68811	1.16194	-0.496634	1.65858
17.59	6.68418	1.16251	-0.49662	1.65913
17.6	6.68266	1.16324	-0.496627	1.65987
17.61	6.68356	1.16459	-0.49664	1.66123
17.62	6.68176	1.16606	-0.496633	1.66269
17.63	6.67874	1.16679	-0.496649	1.66344
17.64	6.67764	1.16723	-0.496653	1.66388
17.65	6.68386	1.16858	-0.496622	1.6652
17.66	6.68966	1.17024	-0.496621	1.66687
17.67	6.68298	1.17097	-0.496635	1.6676
17.68	6.67683	1.17141	-0.496629	1.66804
17.69	6.67948	1.17241	-0.496625	1.66904
17.7	6.67622	1.1736	-0.496611	1.67021
17.71	6.67124	1.17485	-0.49661	1.67146
17.72	6.67079	1.17594	-0.496629	1.67257
17.73	6.6673	1.17661	-0.49662	1.67323
17.74	6.67034	1.17726	-0.496624	1.67388
17.75	6.67511	1.17827	-0.496649	1.67492
17.76	6.67535	1.17953	-0.496625	1.67615
17.77	6.68241	1.18074	-0.496603	1.67734
17.78	6.67973	1.18151	-0.496636	1.67814
17.79	6.66678	1.18206	-0.496641	1.6787
17.8	6.66925	1.18306	-0.496621	1.67968
17.81	6.6768	1.1844	-0.496626	1.68103
17.82	6.67732	1.18567	-0.496631	1.6823
17.83	6.67757	1.18666	-0.496642	1.6833
17.84	6.67427	1.18731	-0.496664	1.68397
17.85	6.67155	1.18804	-0.496653	1.68469
17.86	6.67523	1.18933	-0.496629	1.68596
17.87	6.67738	1.19081	-0.496622	1.68743
17.88	6.67534	1.1916	-0.496634	1.68824
17.89	6.6799	1.19209	-0.496649	1.68874
17.9	6.68961	1.19339	-0.496634	1.69002
17.91	6.68736	1.19483	-0.496621	1.69145
17.92	6.67692	1.1954	-0.496643	1.69204
17.93	6.67803	1.19605	-0.496652	1.6927
17.94	6.68886	1.1976	-0.496636	1.69424
17.95	6.69065	1.19891	-0.496637	1.69555
17.96	6.68923	1.19931	-0.496653	1.69597
17.97	6.70158	1.20006	-0.496646	1.6967
17.98	6.71055	1.20161	-0.496627	1.69824
17.99	6.70331	1.20282	-0.496639	1.69946
18	6.69895	1.20324	-0.49666	1.6999
18.01	6.70228	1.20411	-0.496647	1.70075
18.02	6.70343	1.20575	-0.49664	1.70239
18.03	6.7055	1.2069	-0.496661	1.70356
18.04	6.71024	1.20731	-0.496665	1.70397
18.05	6.71026	1.20807	-0.496645	1.70471
18.06	6.71372	1.20954	-0.496642	1.70618
18.07	6.72098	1.2108	-0.496659	1.70746
18.08	6.71749	1.21134	-0.496661	1.708
18.09	6.7166	1.21208	-0.496655	1.70873
18.1	6.72462	1.21355	-0.496657	1.71021
18.11	6.72091	1.21477	-0.496661	1.71143
18.12	6.71407	1.21531	-0.496664	1.71198
18.13	6.72543	1.21619	-0.496653	1.71284
18.14	6.74001	1.21769	-0.496643	1.71433
18.15	6.73946	1.21875	-0.496667	1.71542
18.16	6.73582	1.21927	-0.496673	1.71594
18.17	6.74187	1.22021	-0.496665	1.71687
18.18	6.74757	1.22163	-0.496671	1.7183
18.19	6.74781	1.22283	-0.496658	1.71949
18.2	6.75106	1.22347	-0.496653	1.72012
18.21	6.75544	1.22425	-0.496674	1.72093
18.22	6.75074	1.22565	-0.496684	1.72233
18.23	6.74691	1.2266	-0.496678	1.72328
18.24	6.75153	1.22728	-0.496663	1.72395
18.25	6.75459	1.22875	-0.496662	1.72541
18.26	6.75507	1.22992	-0.496677	1.72659
18.27	6.7507	1.23032	-0.496668	1.72699
18.28	6.74689	1.23147	-0.496655	1.72812
18.29	6.75087	1.23306	-0.496674	1.72973
18.3	6.74965	1.23371	-0.4967	1.73041
18.31	6.74352	1.23403	-0.496706	1.73073
18.32	6.75053	1.23534	-0.496686	1.73202
18.33	6.76329	1.23695	-0.496688	1.73364
18.34	6.76534	1.23768	-0.496712	1.73439
18.35	6.76225	1.23834	-0.496707	1.73505
18.36	6.76089	1.23989	-0.496685	1.73657
18.37	6.76124	1.24091	-0.496692	1.73761
18.38	6.76526	1.24128	-0.4967	1.73798
18.39	6.76938	1.24259	-0.496674	1.73926
18.4	6.76916	1.24397	-0.496691	1.74066
18.41	6.76972	1.24442	-0.496726	1.74115
18.42	6.77364	1.24523	-0.496704	1.74193
18.43	6.77766	1.24682	-0.496705	1.74353
18.44	6.77998	1.24788	-0.496735	1.74462
18.45	6.78105	1.24819	-0.496711	1.7449
18.46	6.78738	1.24916	-0.496683	1.74584
18.47	6.79502	1.25049	-0.496702	1.74719
18.48	6.79449	1.25116	-0.496712	1.74787
18.49	6.79312	1.25217	-0.496709	1.74887
18.5	6.7985	1.25364	-0.496727	1.75037
18.51	6.80607	1.25441	-0.496741	1.75115
18.52	6.80695	1.25505	-0.496737	1.75179
18.53	6.80428	1.25643	-0.496732	1.75316
18.54	6.80628	1.25765	-0.496732	1.75439
18.55	6.81098	1.25831	-0.496741	1.75505
18.56	6.81729	1.25909	-0.496734	1.75583
18.57	6.8238	1.26024	-0.496715	1.75696
18.58	6.8259	1.26159	-0.496723	1.75831
18.59	6.82468	1.26264	-0.496735	1.75938
18.6	6.82219	1.26326	-0.496728	1.75999
18.61	6.82215	1.26433	-0.496727	1.76106
18.62	6.8286	1.26579	-0.496722	1.76251
18.63	6.83525	1.26657	-0.496741	1.76331
18.64	6.83529	1.26722	-0.496766	1.76398
18.65	6.83301	1.26866	-0.496753	1.76542
18.66	6.83151	1.26981	-0.496756	1.76656
18.67	6.83255	1.27035	-0.496759	1.76711
18.68	6.83931	1.2716	-0.496738	1.76834
18.69	6.84904	1.2729	-0.49675	1.76965
18.7	6.85511	1.27341	-0.496766	1.77017
18.71	6.8512	1.27443	-0.496747	1.77118
18.72	6.84725	1.27583	-0.496759	1.77259
18.73	6.85411	1.27648	-0.496791	1.77327
18.74	6.86282	1.27742	-0.49678	1.7742
18.75	6.86511	1.27888	-0.496778	1.77566
18.76	6.86313	1.27961	-0.496795	1.7764
18.77	6.86393	1.28054	-0.496792	1.77733
18.78	6.86657	1.28193	-0.496815	1.77874
18.79	6.86646	1.28254	-0.496843	1.77938
18.8	6.87012	1.28338	-0.49683	1.78021
18.81	6.87354	1.28477	-0.496852	1.78162
18.82	6.87197	1.28554	-0.496871	1.78241
18.83	6.87489	1.28638	-0.496863	1.78324
18.84	6.87632	1.28757	-0.49692	1.78449
18.85	6.88173	1.2885	-0.496989	1.78549
18.86	6.89467	1.28944	-0.497017	1.78646
18.87	6.90025	1.29053	-0.497101	1.78763
18.88	6.9	1.2913	-0.497216	1.78852
18.89	6.90515	1.29236	-0.497267	1.78962
18.9	6.90903	1.29356	-0.497357	1.79091
18.91	6.90397	1.29425	-0.497513	1.79176
18.92	6.90138	1.29545	-0.497641	1.7931
18.93	6.90617	1.29681	-0.497765	1.79458
18.94	6.91031	1.29743	-0.497903	1.79533
18.95	6.90908	1.29846	-0.498036	1.7965
18.96	6.90861	1.29967	-0.498202	1.79787
18.97	6.91583	1.30052	-0.498384	1.7989
18.98	6.92269	1.30154	-0.498584	1.80013
18.99	6.92097	1.30243	-0.498828	1.80126
19	6.92242	1.30344	-0.499066	1.80251
19.01	6.93183	1.3045	-0.499318	1.80382
19.02	6.93586	1.30532	-0.499613	1.80493
19.03	6.93772	1.30667	-0.49991	1.80658
19.04	6.94497	1.30779	-0.500183	1.80798
19.05	6.94836	1.30836	-0.500397	1.80876
19.06	6.95036	1.30956	-0.500578	1.81014
19.07	6.95519	1.31071	-0.500748	1.81146
19.08	6.95372	1.31142	-0.500872	1.81229
19.09	6.95046	1.31236	-0.501035	1.8134
19.1	6.95307	1.31349	-0.501299	1.81478
19.11	6.95767	1.3145	-0.501607	1.81611
19.12	6.9604	1.31526	-0.501899	1.81716
19.13	6.96228	1.31636	-0.502127	1.81848
19.14	6.96692	1.31751	-0.502319	1.81983
19.15	6.971	1.31832	-0.502522	1.82084
19.16	6.97636	1.31955	-0.502721	1.82227
19.17	6.98354	1.32063	-0.502911	1.82354
19.18	6.98609	1.32122	-0.503118	1.82433
19.19	6.98671	1.32245	-0.503346	1.82579
19.2	6.98955	1.32375	-0.503617	1.82736
19.21	6.99197	1.32427	-0.503913	1.82818
19.22	6.99442	1.32534	-0.504179	1.82951
19.23	7.00201	1.32675	-0.504404	1.83115
19.24	7.0064	1.32735	-0.504601	1.83195
19.25	7.0039	1.32823	-0.504801	1.83303
19.26	7.00498	1.32971	-0.505005	1.83471
19.27	7.01106	1.33051	-0.505174	1.83569
19.28	7.02144	1.33124	-0.505292	1.83653
19.29	7.03303	1.33264	-0.505406	1.83804
19.3	7.0345	1.3335	-0.505551	1.83905
19.31	7.02979	1.33431	-0.505737	1.84004
19.32	7.03154	1.33577	-0.505944	1.84171
19.33	7.03931	1.33656	-0.506152	1.84271
19.34	7.0465	1.33724	-0.506346	1.84358
19.35	7.05017	1.33864	-0.506539	1.84518
19.36	7.04936	1.33951	-0.506787	1.8463
19.37	7.05112	1.34032	-0.507028	1.84735
19.38	7.05408	1.34163	-0.507162	1.84879
19.39	7.05231	1.34261	-0.507264	1.84988
19.4	7.05237	1.34354	-0.507425	1.85096
19.41	7.05981	1.34436	-0.507644	1.852
19.42	7.06842	1.34533	-0.507925	1.85326
19.43	7.07438	1.34666	-0.508183	1.85485
19.44	7.08107	1.34752	-0.508351	1.85588
19.45	7.08659	1.34816	-0.508488	1.85665
19.46	7.08575	1.34955	-0.508669	1.85822
19.47	7.08402	1.35098	-0.508916	1.85989
19.48	7.08754	1.35152	-0.50914	1.86066
19.49	7.08997	1.35222	-0.509289	1.86151
19.5	7.09137	1.3537	-0.509425	1.86312
19.51	7.09253	1.35492	-0.509559	1.86447
19.52	7.09429	1.35547	-0.509653	1.86512
19.53	7.09968	1.35614	-0.50974	1.86588
19.54	7.10215	1.35741	-0.509914	1.86733
19.55	7.10341	1.35872	-0.510209	1.86893
19.56	7.10787	1.35947	-0.510582	1.87005
19.57	7.1131	1.36025	-0.510904	1.87115
19.58	7.11747	1.3616	-0.511054	1.87265
19.59	7.11884	1.36252	-0.511092	1.87361
19.6	7.12095	1.36322	-0.511165	1.87439
19.61	7.1288	1.36461	-0.511322	1.87594
19.62	7.13294	1.36559	-0.511553	1.87714
19.63	7.13091	1.36621	-0.511821	1.87803
19.64	7.13469	1.36754	-0.512029	1.87957
19.65	7.14206	1.36863	-0.512168	1.8808
19.66	7.14538	1.36948	-0.512291	1.88177
19.67	7.14669	1.37053	-0.512429	1.88296
19.68	7.14522	1.37158	-0.512625	1.8842
19.69	7.1435	1.37258	-0.512838	1.88542
19.7	7.14811	1.37336	-0.51301	1.88637
19.71	7.15932	1.37452	-0.513232	1.88775
19.72	7.16583	1.3757	-0.513578	1.88928
19.73	7.16214	1.37643	-0.513922	1.89035
19.74	7.1624	1.37755	-0.514151	1.8917
19.75	7.1719	1.37853	-0.514292	1.89282
19.76	7.1728	1.37927	-0.514409	1.89368
19.77	7.16701	1.38041	-0.514581	1.89499
19.78	7.17222	1.38126	-0.51486	1.89612
19.79	7.17921	1.38224	-0.515235	1.89748
19.8	7.18049	1.38376	-0.515589	1.89935
19.81	7.18744	1.38465	-0.515835	1.90049
19.82	7.19678	1.38511	-0.516071	1.90118
19.83	7.19719	1.38632	-0.516332	1.90265
19.84	7.19074	1.38776	-0.516544	1.90431
19.85	7.18833	1.38851	-0.516735	1.90525
19.86	7.19328	1.38907	-0.516941	1.90601
19.87	7.19992	1.39015	-0.51718	1.90733
19.88	7.20472	1.3916	-0.517507	1.9091
19.89	7.20803	1.39263	-0.517841	1.91047
19.9	7.21195	1.39326	-0.518017	1.91127
19.91	7.21767	1.3945	-0.518077	1.91258
19.92	7.22376	1.39597	-0.518187	1.91416
19.93	7.22661	1.39653	-0.518407	1.91493
19.94	7.22559	1.39719	-0.518707	1.9159
19.95	7.22303	1.3988	-0.518976	1.91777
19.96	7.21999	1.39985	-0.519143	1.91899
19.97	7.22061	1.40028	-0.519357	1.91964
19.98	7.2283	1.40161	-0.51969	1.9213
[truncated: 10,206 more rows]

## Sheet: M-60-9.0-32
Time [s]	Load [kN]	LDVT 1 [mm]	LVDT 2 [mm]	Displacement [mm]
0	0	0	0	0
0.01	0	0	0	0
0.02	-2.3e-05	3e-06	-1e-06	4e-06
0.03	-0.000705	1.8e-05	-6e-06	2.4e-05
0.04	-0.0051	-5.5e-05	-1.4e-05	-4.1e-05
0.05	-0.011874	-0.000224	-1.5e-05	-0.000209
0.06	-0.009202	-0.000232	-1.7e-05	-0.000215
0.07	-0.002508	-0.000193	-1.3e-05	-0.00018
0.08	-0.005762	-0.000327	-4e-06	-0.000323
0.09	-0.010782	-0.000438	-7e-06	-0.000431
0.1	-0.008329	-0.000368	-6e-06	-0.000362
0.11	-0.001782	-0.000212	1e-06	-0.000213
0.12	-0.000335	-0.000282	-6e-06	-0.000276
0.13	-0.004266	-0.000434	-1.4e-05	-0.00042
0.14	-0.002113	-0.000392	-3e-06	-0.000389
0.15	0.000593	-0.000322	1e-05	-0.000332
0.16	-0.001809	-0.000332	0	-0.000332
0.17	-0.001815	-0.000378	-1.4e-05	-0.000364
0.18	-0.000907	-0.000456	4e-06	-0.00046
0.19	-0.002595	-0.00049	1.2e-05	-0.000502
0.2	-0.00364	-0.000466	-6e-06	-0.00046
0.21	-0.002985	-0.000428	1.1e-05	-0.000439
0.22	-0.001337	-0.000434	3.3e-05	-0.000467
0.23	-0.003577	-0.000528	1.1e-05	-0.000539
0.24	-0.010756	-0.000479	-1.8e-05	-0.000461
0.25	-0.014709	-0.000385	-1.7e-05	-0.000368
0.26	-0.012423	-0.000439	4e-06	-0.000443
0.27	-0.009722	-0.000374	-5e-06	-0.000369
0.28	-0.01114	-6.2e-05	-2.6e-05	-3.6e-05
0.29	-0.015165	0.000255	5e-06	0.00025
0.3	-0.017426	0.000307	1.8e-05	0.000289
0.31	-0.011444	0.000277	-3e-06	0.00028
0.32	-0.009666	0.00035	5e-06	0.000345
0.33	-0.013692	0.000375	9e-06	0.000366
0.34	-0.007207	0.000252	-1.3e-05	0.000265
0.35	-0.003387	0.000128	-1.4e-05	0.000142
0.36	-0.007665	0.000132	-7e-06	0.000139
0.37	-0.006483	7.3e-05	-1.6e-05	8.9e-05
0.38	-0.004901	-9.4e-05	-5e-06	-8.9e-05
0.39	-0.007832	-6.6e-05	1.3e-05	-7.9e-05
0.4	-0.006544	4.9e-05	1.1e-05	3.8e-05
0.41	-0.00458	-1e-06	1e-06	-2e-06
0.42	-0.005569	-7.5e-05	-1.1e-05	-6.4e-05
0.43	-0.002083	-0.000111	-1.5e-05	-9.6e-05
0.44	-0.00185	-0.000183	1.1e-05	-0.000194
0.45	-0.002694	-0.000248	2.5e-05	-0.000273
0.46	-0.00097	-0.000145	0	-0.000145
0.47	-0.00605	-2.4e-05	4e-06	-2.8e-05
0.48	-0.010116	-3e-05	1.5e-05	-4.5e-05
0.49	-0.008933	-4.3e-05	-1.2e-05	-3.1e-05
0.5	-0.013638	2.1e-05	-1.5e-05	3.6e-05
0.51	-0.01753	-7e-06	-1e-06	-6e-06
0.52	-0.010302	-7.9e-05	-1.4e-05	-6.5e-05
0.53	-0.006672	6.2e-05	-1e-06	6.3e-05
0.54	-0.012086	0.000107	1.3e-05	9.4e-05
0.55	-0.017305	9.1e-05	-2.2e-05	0.000113
0.56	-0.018299	0.000197	-2.4e-05	0.000221
0.57	-0.013438	0.000127	1e-05	0.000117
0.58	-0.001721	5e-05	7e-06	4.3e-05
0.59	0.006608	0.000164	-2.6e-05	0.00019
0.6	0.002949	1.7e-05	-2.7e-05	4.4e-05
0.61	-0.005701	-0.000223	5e-06	-0.000228
0.62	-0.013421	-0.000149	7e-06	-0.000156
0.63	-0.02098	-0.000117	-2e-05	-9.7e-05
0.64	-0.021411	-0.000191	-3.4e-05	-0.000157
0.65	-0.014624	-8.2e-05	-2.7e-05	-5.5e-05
0.66	-0.011446	-0.000112	-6e-06	-0.000106
0.67	-0.012915	-0.000294	-4e-06	-0.00029
0.68	-0.014493	-0.00038	-3e-05	-0.00035
0.69	-0.010567	-0.000519	-3e-05	-0.000489
0.7	-0.006233	-0.000401	1e-05	-0.000411
0.71	-0.007798	-0.000159	2.5e-05	-0.000184
0.72	-0.00589	-0.000314	1.4e-05	-0.000328
0.73	-0.0022	-0.000413	-5e-06	-0.000408
0.74	-0.008661	-0.000238	-2.3e-05	-0.000215
0.75	-0.011951	-0.000244	-1.7e-05	-0.000227
0.76	-0.007524	-0.000421	-1e-06	-0.00042
0.77	-0.010237	-0.000417	-1.2e-05	-0.000405
0.78	-0.013934	-0.000401	-2.5e-05	-0.000376
0.79	-0.014137	-0.00031	-2.5e-05	-0.000285
0.8	-0.012603	-0.000194	-2.9e-05	-0.000165
0.81	-0.010044	-0.000348	-6e-06	-0.000342
0.82	-0.014396	-0.000448	9e-06	-0.000457
0.83	-0.012743	-0.000256	-3.2e-05	-0.000224
0.84	-0.008133	-0.000267	-5.5e-05	-0.000212
0.85	-0.011742	-0.000515	-3.2e-05	-0.000483
0.86	-0.014761	-0.000367	-6e-06	-0.000361
0.87	-0.018468	-0.000125	5e-06	-0.00013
0.88	-0.021735	-0.000451	-8e-06	-0.000443
0.89	-0.021971	-0.000484	-3.7e-05	-0.000447
0.9	-0.020995	-0.000135	-2.6e-05	-0.000109
0.91	-0.019335	-0.000357	1.5e-05	-0.000372
0.92	-0.018531	-0.000444	2e-06	-0.000446
0.93	-0.017966	-0.000195	-3e-05	-0.000165
0.94	-0.018351	-0.000287	-2e-05	-0.000267
0.95	-0.022683	-0.000445	-9e-06	-0.000436
0.96	-0.026345	-0.000373	-2e-05	-0.000353
0.97	-0.025471	-0.000295	-3.7e-05	-0.000258
0.98	-0.02281	-0.00036	-4.2e-05	-0.000318
0.99	-0.018969	-0.000318	-1.7e-05	-0.000301
1	-0.017295	-0.000244	-8e-06	-0.000236
1.01	-0.01951	-0.000437	-2.9e-05	-0.000408
1.02	-0.020608	-0.000441	-2.5e-05	-0.000416
1.03	-0.017654	-0.000333	-6e-06	-0.000327
1.04	-0.015625	-0.000461	-2.4e-05	-0.000437
1.05	-0.019841	-0.000407	-4.6e-05	-0.000361
1.06	-0.026753	-0.000325	-3.9e-05	-0.000286
1.07	-0.027667	-0.000471	-3.4e-05	-0.000437
1.08	-0.022408	-0.000426	-3.6e-05	-0.00039
1.09	-0.020384	-0.000211	-2.3e-05	-0.000188
1.1	-0.019288	-0.000326	-1.8e-05	-0.000308
1.11	-0.01618	-0.000484	-4.5e-05	-0.000439
1.12	-0.014388	-0.000293	-4.7e-05	-0.000246
1.13	-0.015484	-0.000268	-1.1e-05	-0.000257
1.14	-0.020691	-0.000401	-8e-06	-0.000393
1.15	-0.022088	-0.000378	-3.2e-05	-0.000346
1.16	-0.01952	-0.00038	-3.7e-05	-0.000343
1.17	-0.019275	-0.000343	-1.8e-05	-0.000325
1.18	-0.017831	-0.000294	-5e-06	-0.000289
1.19	-0.014892	-0.00048	-2.5e-05	-0.000455
1.2	-0.016445	-0.000555	-4.4e-05	-0.000511
1.21	-0.018299	-0.000343	-2.5e-05	-0.000318
1.22	-0.01722	-0.000365	-1e-05	-0.000355
1.23	-0.016819	-0.000525	-2.7e-05	-0.000498
1.24	-0.013889	-0.000342	-3.9e-05	-0.000303
1.25	-0.011491	-0.000224	-3.9e-05	-0.000185
1.26	-0.01658	-0.000422	-3e-05	-0.000392
1.27	-0.021376	-0.000431	-2.5e-05	-0.000406
1.28	-0.018972	-0.000242	-3.4e-05	-0.000208
1.29	-0.014993	-0.000216	-1.5e-05	-0.000201
1.3	-0.017627	-0.00032	-1e-06	-0.000319
1.31	-0.023201	-0.000381	-3.8e-05	-0.000343
1.32	-0.018403	-0.000367	-4.7e-05	-0.00032
1.33	-0.007145	-0.00033	-1.2e-05	-0.000318
1.34	-0.004644	-0.000357	-2.7e-05	-0.00033
1.35	-0.009857	-0.000401	-4.4e-05	-0.000357
1.36	-0.008508	-0.000381	-4e-06	-0.000377
1.37	-0.002871	-0.000328	3e-06	-0.000331
1.38	-0.004463	-0.000406	-3.5e-05	-0.000371
1.39	-0.010264	-0.000495	-3.8e-05	-0.000457
1.4	-0.009524	-0.000354	-1.5e-05	-0.000339
1.41	-0.002229	-0.000286	-2e-05	-0.000266
1.42	0.00311	-0.000399	-3.4e-05	-0.000365
1.43	0.006688	-0.000401	-2.8e-05	-0.000373
1.44	0.001923	-0.000325	-3.5e-05	-0.00029
1.45	-0.017282	-0.000326	-4.6e-05	-0.00028
1.46	-0.027222	-0.000439	-2.6e-05	-0.000413
1.47	-0.016151	-0.000404	-1.1e-05	-0.000393
1.48	-0.007179	-0.000308	-1.6e-05	-0.000292
1.49	-0.010496	-0.000373	-1.7e-05	-0.000356
1.5	-0.011226	-0.000413	-3.2e-05	-0.000381
1.51	-0.00913	-0.000341	-5.3e-05	-0.000288
1.52	-0.008912	-0.000323	-3.4e-05	-0.000289
1.53	-0.007902	-0.000363	3e-06	-0.000366
1.54	-0.013797	-0.000327	1.1e-05	-0.000338
1.55	-0.025725	-0.000364	-1.2e-05	-0.000352
1.56	-0.027253	-0.000442	-3.1e-05	-0.000411
1.57	-0.021199	-0.000375	-1.8e-05	-0.000357
1.58	-0.016417	-0.000309	-7e-06	-0.000302
1.59	-0.011728	-0.000396	-3.2e-05	-0.000364
1.6	-0.014594	-0.000369	-4.8e-05	-0.000321
1.61	-0.019389	-0.000277	-4.5e-05	-0.000232
1.62	-0.013863	-0.000435	-3e-05	-0.000405
1.63	-0.011973	-0.000515	-1.1e-05	-0.000504
1.64	-0.019828	-0.000281	-2.4e-05	-0.000257
1.65	-0.023343	-0.000171	-3.4e-05	-0.000137
1.66	-0.018581	-0.000301	-2.7e-05	-0.000274
1.67	-0.015502	-0.000427	-2.9e-05	-0.000398
1.68	-0.015413	-0.000438	-3.2e-05	-0.000406
1.69	-0.01484	-0.000431	-2.7e-05	-0.000404
1.7	-0.015577	-0.000376	-2.6e-05	-0.00035
1.71	-0.016444	-0.000209	-3.6e-05	-0.000173
1.72	-0.015035	-0.000297	-3.8e-05	-0.000259
1.73	-0.016073	-0.00051	-2.2e-05	-0.000488
1.74	-0.017775	-0.000462	-1.3e-05	-0.000449
1.75	-0.012956	-0.000283	-3.6e-05	-0.000247
1.76	-0.010024	-0.000308	-5.1e-05	-0.000257
1.77	-0.013127	-0.00038	-3.9e-05	-0.000341
1.78	-0.014967	-0.000351	-3.7e-05	-0.000314
1.79	-0.013725	-0.000337	-3.4e-05	-0.000303
1.8	-0.013933	-0.000218	-1.4e-05	-0.000204
1.81	-0.01188	-0.000169	-7e-06	-0.000162
1.82	-0.00363	-0.000508	-2.4e-05	-0.000484
1.83	-0.002153	-0.00058	-3.9e-05	-0.000541
1.84	-0.007066	-0.000153	-2.3e-05	-0.00013
1.85	-0.008029	-0.000203	-6e-06	-0.000197
1.86	-0.008261	-0.000495	-2.4e-05	-0.000471
1.87	-0.008927	-0.000316	-3.7e-05	-0.000279
1.88	-0.007003	-0.000265	-2.9e-05	-0.000236
1.89	-0.003656	-0.000465	-2.3e-05	-0.000442
1.9	-0.001552	-0.000327	-1.7e-05	-0.00031
1.91	-0.001981	-0.000317	-2.1e-05	-0.000296
1.92	-0.001254	-0.00059	-2.3e-05	-0.000567
1.93	-0.000447	-0.000414	-7e-06	-0.000407
1.94	-0.003408	-0.000149	-2e-06	-0.000147
1.95	-0.002971	-0.000285	-1.6e-05	-0.000269
1.96	0.002573	-0.00029	-3.3e-05	-0.000257
1.97	9.5e-05	-0.000238	-2.5e-05	-0.000213
1.98	-0.006445	-0.000499	-1.3e-05	-0.000486
1.99	-0.005176	-0.000453	-1.6e-05	-0.000437
2	-0.004175	-0.000257	-1.9e-05	-0.000238
2.01	-0.006688	-0.000464	-1.5e-05	-0.000449
2.02	-0.004075	-0.000545	2e-06	-0.000547
2.03	-0.001248	-0.000409	-1.5e-05	-0.000394
2.04	-0.005389	-0.000424	-3.7e-05	-0.000387
2.05	-0.011801	-0.000397	-1.7e-05	-0.00038
2.06	-0.015246	-0.000272	-2.2e-05	-0.00025
2.07	-0.01687	-0.000382	-4e-05	-0.000342
2.08	-0.017862	-0.000398	-2.3e-05	-0.000375
2.09	-0.018099	-0.000278	-1.7e-05	-0.000261
2.1	-0.017928	-0.000376	-2.2e-05	-0.000354
2.11	-0.014042	-0.000359	-3.1e-05	-0.000328
2.12	-0.010922	-0.000241	-4.4e-05	-0.000197
2.13	-0.013376	-0.000345	-4e-05	-0.000305
2.14	-0.01416	-0.00048	-3.4e-05	-0.000446
2.15	-0.011926	-0.000406	-3.7e-05	-0.000369
2.16	-0.011268	-0.00034	-4.1e-05	-0.000299
2.17	-0.009637	-0.000459	-3.4e-05	-0.000425
2.18	-0.015316	-0.000407	-2.3e-05	-0.000384
2.19	-0.022992	-0.000273	-2.4e-05	-0.000249
2.2	-0.018345	-0.000396	-3.3e-05	-0.000363
2.21	-0.019007	-0.000398	-2.7e-05	-0.000371
2.22	-0.024877	-0.000243	-2e-05	-0.000223
2.23	-0.020315	-0.000376	-4e-05	-0.000336
2.24	-0.019718	-0.000419	-3.4e-05	-0.000385
2.25	-0.025267	-0.00019	-2.2e-05	-0.000168
2.26	-0.024798	-0.000377	-5.5e-05	-0.000322
2.27	-0.026091	-0.000537	-4.8e-05	-0.000489
2.28	-0.023444	-0.000287	-2e-06	-0.000285
2.29	-0.011576	-0.000396	-1.6e-05	-0.00038
2.3	-0.006312	-0.000403	-5.4e-05	-0.000349
2.31	-0.010517	-0.000225	-5e-05	-0.000175
2.32	-0.014544	-0.000539	-3.7e-05	-0.000502
2.33	-0.019064	-0.000565	-2.7e-05	-0.000538
2.34	-0.022448	-0.000217	-4e-06	-0.000213
2.35	-0.022668	-0.000353	5e-06	-0.000358
2.36	-0.022911	-0.000413	-1.7e-05	-0.000396
2.37	-0.024989	-0.000236	-3.8e-05	-0.000198
2.38	-0.025883	-0.000431	-3.9e-05	-0.000392
2.39	-0.021845	-0.00046	-2.5e-05	-0.000435
2.4	-0.018136	-0.000311	-1.3e-05	-0.000298
2.41	-0.021444	-0.000446	-2.5e-05	-0.000421
2.42	-0.023467	-0.000436	-4.8e-05	-0.000388
2.43	-0.017987	-0.000299	-2.4e-05	-0.000275
2.44	-0.010826	-0.000399	2e-06	-0.000401
2.45	-0.009769	-0.000448	-3e-05	-0.000418
2.46	-0.011592	-0.000268	-4.6e-05	-0.000222
2.47	-0.014498	-0.000321	-1e-05	-0.000311
2.48	-0.018964	-0.000595	3e-06	-0.000598
2.49	-0.021975	-0.000446	-2.8e-05	-0.000418
2.5	-0.022046	-0.000203	-3.5e-05	-0.000168
2.51	-0.018989	-0.000416	-1e-06	-0.000415
2.52	-0.019083	-0.000533	-8e-06	-0.000525
2.53	-0.024317	-0.000273	-5.6e-05	-0.000217
2.54	-0.025432	-0.000211	-6.7e-05	-0.000144
2.55	-0.02324	-0.000349	-4.2e-05	-0.000307
2.56	-0.023153	-0.000451	-3.1e-05	-0.00042
2.57	-0.025855	-0.000532	-4.4e-05	-0.000488
2.58	-0.028175	-0.000472	-4.2e-05	-0.00043
2.59	-0.02047	-0.000298	-1.6e-05	-0.000282
2.6	-0.014546	-0.000323	-1.3e-05	-0.00031
2.61	-0.017772	-0.000449	-3.2e-05	-0.000417
2.62	-0.017621	-0.000356	-3.3e-05	-0.000323
2.63	-0.013194	-0.000348	-2e-05	-0.000328
2.64	-0.009873	-0.000427	-3.1e-05	-0.000396
2.65	-0.01215	-0.000325	-4.6e-05	-0.000279
2.66	-0.018791	-0.000323	-4e-05	-0.000283
2.67	-0.020763	-0.000501	-3.5e-05	-0.000466
2.68	-0.015869	-0.000478	-3.4e-05	-0.000444
2.69	-0.013477	-0.00037	-3.7e-05	-0.000333
2.7	-0.018204	-0.000379	-3.6e-05	-0.000343
2.71	-0.023318	-0.000369	-5.3e-05	-0.000316
2.72	-0.023031	-0.000338	-7.1e-05	-0.000267
2.73	-0.017448	-0.000419	-3.8e-05	-0.000381
2.74	-0.01288	-0.000448	-1.5e-05	-0.000433
2.75	-0.012288	-0.000368	-3.2e-05	-0.000336
2.76	-0.012378	-0.000392	-4.4e-05	-0.000348
2.77	-0.014297	-0.000387	-3.9e-05	-0.000348
2.78	-0.018474	-0.000461	-2.1e-05	-0.00044
2.79	-0.016869	-0.000664	-1.2e-05	-0.000652
2.8	-0.012888	-0.000492	-2e-05	-0.000472
2.81	-0.018684	-0.000233	-3.1e-05	-0.000202
2.82	-0.023846	-0.000382	-3.8e-05	-0.000344
2.83	-0.020302	-0.000527	-2.5e-05	-0.000502
2.84	-0.019526	-0.000411	-1.3e-05	-0.000398
2.85	-0.020884	-0.000258	-3e-05	-0.000228
2.86	-0.017628	-0.000285	-3.3e-05	-0.000252
2.87	-0.01818	-0.000301	-2.7e-05	-0.000274
2.88	-0.022906	-0.000385	-3.2e-05	-0.000353
2.89	-0.023782	-0.000558	-2.2e-05	-0.000536
2.9	-0.023461	-0.000406	-2.2e-05	-0.000384
2.91	-0.024555	-0.00029	-3e-05	-0.00026
2.92	-0.026979	-0.000393	-2.8e-05	-0.000365
2.93	-0.03335	-0.000355	-2.6e-05	-0.000329
2.94	-0.034329	-0.000384	-2.8e-05	-0.000356
2.95	-0.024334	-0.000497	-3.6e-05	-0.000461
2.96	-0.01965	-0.000398	-3.8e-05	-0.00036
2.97	-0.02335	-0.00028	-3.2e-05	-0.000248
2.98	-0.023136	-0.000385	-2.8e-05	-0.000357
2.99	-0.025241	-0.000411	-4.1e-05	-0.00037
3	-0.034201	-0.000329	-5.5e-05	-0.000274
3.01	-0.039668	-0.000426	-3.6e-05	-0.00039
3.02	-0.034408	-0.000366	-2.1e-05	-0.000345
3.03	-0.027264	-0.00024	-4e-05	-0.0002
3.04	-0.028642	-0.000379	-3.9e-05	-0.00034
3.05	-0.030459	-0.000398	-3.1e-05	-0.000367
3.06	-0.023696	-0.000255	-3.1e-05	-0.000224
3.07	-0.016524	-0.000414	-1.1e-05	-0.000403
3.08	-0.024772	-0.000561	-5e-06	-0.000556
3.09	-0.03515	-0.000243	-2.5e-05	-0.000218
3.1	-0.030489	-0.000298	-4e-05	-0.000258
3.11	-0.026036	-0.000712	-4e-05	-0.000672
3.12	-0.027585	-0.00041	-4e-05	-0.00037
3.13	-0.02035	-0.000117	-4.6e-05	-7.1e-05
3.14	-0.013203	-0.000427	-3.1e-05	-0.000396
3.15	-0.020154	-0.000497	-1.5e-05	-0.000482
3.16	-0.023841	-0.000365	-1.6e-05	-0.000349
3.17	-0.015575	-0.000287	-2e-05	-0.000267
3.18	-0.012009	-0.000349	-3e-05	-0.000319
3.19	-0.016022	-0.000494	-2.8e-05	-0.000466
3.2	-0.016611	-0.000406	-2.3e-05	-0.000383
3.21	-0.015376	-0.000331	-3.9e-05	-0.000292
3.22	-0.016121	-0.000402	-4.1e-05	-0.000361
3.23	-0.013975	-0.000405	-2.2e-05	-0.000383
3.24	-0.014062	-0.00038	-1.1e-05	-0.000369
3.25	-0.022189	-0.000515	-2.8e-05	-0.000487
3.26	-0.024812	-0.000525	-4.2e-05	-0.000483
3.27	-0.02057	-0.00026	-1.8e-05	-0.000242
3.28	-0.018204	-0.000311	-9e-06	-0.000302
3.29	-0.017232	-0.00053	-3.4e-05	-0.000496
3.3	-0.013153	-0.000438	-3.9e-05	-0.000399
3.31	-0.004984	-0.000333	-2.7e-05	-0.000306
3.32	-0.005322	-0.000429	-3e-05	-0.000399
3.33	-0.011182	-0.000479	-2.3e-05	-0.000456
3.34	-0.013822	-0.000387	-3.9e-05	-0.000348
3.35	-0.017217	-0.000414	-6.1e-05	-0.000353
3.36	-0.014841	-0.000552	-3.4e-05	-0.000518
3.37	-0.01216	-0.00037	-2.7e-05	-0.000343
3.38	-0.013827	-0.000222	-6.7e-05	-0.000155
3.39	-0.011147	-0.000401	-5.7e-05	-0.000344
3.4	-0.012041	-0.00048	-2.8e-05	-0.000452
3.41	-0.019346	-0.000466	-4e-05	-0.000426
3.42	-0.023065	-0.000459	-3.8e-05	-0.000421
3.43	-0.016422	-0.00016	-1.9e-05	-0.000141
3.44	-0.010324	-0.000159	-3.8e-05	-0.000121
3.45	-0.019154	-0.000581	-5.6e-05	-0.000525
3.46	-0.023475	-0.000487	-3.8e-05	-0.000449
3.47	-0.013162	-0.000258	-3.6e-05	-0.000222
3.48	-0.013822	-0.000454	-3.8e-05	-0.000416
3.49	-0.023479	-0.000533	-2.4e-05	-0.000509
3.5	-0.024601	-0.000429	-2.2e-05	-0.000407
3.51	-0.021964	-0.000377	-3.8e-05	-0.000339
3.52	-0.02178	-0.000262	-3.3e-05	-0.000229
3.53	-0.021694	-0.000252	-4e-06	-0.000248
3.54	-0.022469	-0.000382	-1.5e-05	-0.000367
3.55	-0.027503	-0.000427	-4.1e-05	-0.000386
3.56	-0.028741	-0.000437	-2.1e-05	-0.000416
3.57	-0.017795	-0.000513	-1.8e-05	-0.000495
3.58	-0.013441	-0.000441	-4.7e-05	-0.000394
3.59	-0.019389	-0.000334	-4e-05	-0.000294
3.6	-0.018608	-0.000424	-2.1e-05	-0.000403
3.61	-0.01564	-0.000341	-3.3e-05	-0.000308
3.62	-0.022896	-0.000261	-3.8e-05	-0.000223
3.63	-0.032766	-0.000451	-2.8e-05	-0.000423
3.64	-0.02968	-0.000515	-3.4e-05	-0.000481
3.65	-0.021248	-0.000438	-3.2e-05	-0.000406
3.66	-0.02285	-0.000372	-2e-05	-0.000352
3.67	-0.024899	-0.00024	-2.6e-05	-0.000214
3.68	-0.02223	-0.0003	-4.1e-05	-0.000259
3.69	-0.022058	-0.00057	-3.8e-05	-0.000532
3.7	-0.025558	-0.000496	-2.5e-05	-0.000471
3.71	-0.026562	-0.000239	-3.6e-05	-0.000203
3.72	-0.021418	-0.000375	-4.7e-05	-0.000328
3.73	-0.022658	-0.000501	-2.7e-05	-0.000474
3.74	-0.030743	-0.000204	-1.8e-05	-0.000186
3.75	-0.02797	-0.000205	-2.5e-05	-0.00018
3.76	-0.018663	-0.000525	-3.2e-05	-0.000493
3.77	-0.018726	-0.000426	-4.4e-05	-0.000382
3.78	-0.025519	-0.000291	-3.6e-05	-0.000255
3.79	-0.028232	-0.000471	-3.6e-05	-0.000435
3.8	-0.024164	-0.000414	-4.3e-05	-0.000371
3.81	-0.020725	-0.000277	-3e-05	-0.000247
3.82	-0.019811	-0.00047	-1.7e-05	-0.000453
3.83	-0.018993	-0.000487	-8e-06	-0.000479
3.84	-0.017153	-0.000317	-2.8e-05	-0.000289
3.85	-0.012245	-0.000377	-4.4e-05	-0.000333
3.86	-0.009029	-0.000434	-1.6e-05	-0.000418
3.87	-0.008888	-0.000324	-1.2e-05	-0.000312
3.88	-0.012561	-0.000273	-4.1e-05	-0.000232
3.89	-0.02123	-0.000431	-5.2e-05	-0.000379
3.9	-0.026237	-0.000436	-5.1e-05	-0.000385
3.91	-0.022341	-0.00032	-3.9e-05	-0.000281
3.92	-0.019141	-0.00041	-3e-05	-0.00038
3.93	-0.020804	-0.000381	-2.4e-05	-0.000357
3.94	-0.025298	-0.000288	-2.7e-05	-0.000261
3.95	-0.027586	-0.00047	-4.4e-05	-0.000426
3.96	-0.026608	-0.00041	-2.8e-05	-0.000382
3.97	-0.027565	-0.000231	-1e-05	-0.000221
3.98	-0.02692	-0.000446	-4.2e-05	-0.000404
3.99	-0.022393	-0.000409	-5.2e-05	-0.000357
4	-0.021756	-0.00029	-2.1e-05	-0.000269
4.01	-0.027117	-0.000419	-8e-06	-0.000411
4.02	-0.027578	-0.000299	-2.4e-05	-0.000275
4.03	-0.026465	-0.000247	-3.2e-05	-0.000215
4.04	-0.029396	-0.000481	-2.3e-05	-0.000458
4.05	-0.023137	-0.000381	-2.6e-05	-0.000355
4.06	-0.011141	-0.000233	-3.9e-05	-0.000194
4.07	-0.010862	-0.000463	-3.4e-05	-0.000429
4.08	-0.021661	-0.000488	-3.2e-05	-0.000456
4.09	-0.024892	-0.000248	-4.1e-05	-0.000207
4.1	-0.017433	-0.000368	-3.6e-05	-0.000332
4.11	-0.01432	-0.000461	-3.1e-05	-0.00043
4.12	-0.015551	-0.00025	-4.4e-05	-0.000206
4.13	-0.017675	-0.000337	-4.6e-05	-0.000291
4.14	-0.021242	-0.000415	-2.4e-05	-0.000391
4.15	-0.018542	-0.000205	-1.8e-05	-0.000187
4.16	-0.013846	-0.000189	-3e-05	-0.000159
4.17	-0.016932	-0.000376	-2.8e-05	-0.000348
4.18	-0.020882	-0.000452	-2e-05	-0.000432
4.19	-0.024718	-0.000441	-2.1e-05	-0.00042
4.2	-0.023489	-0.000405	-2.7e-05	-0.000378
4.21	-0.015682	-0.000325	-3.7e-05	-0.000288
4.22	-0.016592	-0.000425	-3.3e-05	-0.000392
4.23	-0.023089	-0.000448	-2.2e-05	-0.000426
4.24	-0.020166	-0.000249	-4.4e-05	-0.000205
4.25	-0.017266	-0.000302	-5.4e-05	-0.000248
4.26	-0.024053	-0.00048	-2.4e-05	-0.000456
4.27	-0.023028	-0.000369	-2.1e-05	-0.000348
4.28	-0.015667	-0.000204	-2.8e-05	-0.000176
4.29	-0.018045	-0.000351	-1.3e-05	-0.000338
4.3	-0.021972	-0.000468	-3e-05	-0.000438
4.31	-0.022391	-0.000278	-4.6e-05	-0.000232
4.32	-0.023816	-0.000317	-1.8e-05	-0.000299
4.33	-0.020275	-0.000482	-1.2e-05	-0.00047
4.34	-0.019195	-0.00034	-2.9e-05	-0.000311
4.35	-0.02106	-0.000375	-2.2e-05	-0.000353
4.36	-0.017125	-0.000419	-3e-06	-0.000416
4.37	-0.019225	-0.000252	-7e-06	-0.000245
4.38	-0.02389	-0.000449	-2.7e-05	-0.000422
4.39	-0.021979	-0.000585	-3.6e-05	-0.000549
4.4	-0.021149	-0.000269	-2.4e-05	-0.000245
4.41	-0.020477	-0.000206	-1.8e-05	-0.000188
4.42	-0.017387	-0.000479	-3e-05	-0.000449
4.43	-0.01712	-0.000371	-4.1e-05	-0.00033
4.44	-0.018699	-0.000287	-4.2e-05	-0.000245
4.45	-0.019531	-0.000479	-4.6e-05	-0.000433
4.46	-0.021795	-0.000296	-4.9e-05	-0.000247
4.47	-0.023609	-0.000193	-4.2e-05	-0.000151
4.48	-0.027882	-0.00054	-4.1e-05	-0.000499
4.49	-0.030935	-0.000434	-3.4e-05	-0.0004
4.5	-0.024615	-0.000201	-2.5e-05	-0.000176
4.51	-0.021166	-0.00045	-2.9e-05	-0.000421
4.52	-0.031595	-0.000486	-2.8e-05	-0.000458
4.53	-0.036463	-0.000265	-2.7e-05	-0.000238
4.54	-0.030526	-0.000438	-3.9e-05	-0.000399
4.55	-0.03282	-0.000578	-3.9e-05	-0.000539
4.56	-0.034174	-0.000321	-2.9e-05	-0.000292
4.57	-0.0229	-0.000367	-3e-05	-0.000337
4.58	-0.019564	-0.000543	-3.5e-05	-0.000508
4.59	-0.027642	-0.000431	-3.6e-05	-0.000395
4.6	-0.029077	-0.000359	-2.4e-05	-0.000335
4.61	-0.025297	-0.000401	-2e-05	-0.000381
4.62	-0.023058	-0.000377	-3.9e-05	-0.000338
4.63	-0.024248	-0.000325	-4.5e-05	-0.00028
4.64	-0.028019	-0.00034	-3.3e-05	-0.000307
4.65	-0.03037	-0.0003	-3.7e-05	-0.000263
4.66	-0.031203	-0.000319	-3.2e-05	-0.000287
4.67	-0.031964	-0.000429	-3.5e-05	-0.000394
4.68	-0.029011	-0.000304	-5e-05	-0.000254
4.69	-0.026546	-0.000372	-3.7e-05	-0.000335
4.7	-0.030071	-0.000607	-3.2e-05	-0.000575
4.71	-0.031359	-0.000433	-4.8e-05	-0.000385
4.72	-0.024181	-0.000255	-4.9e-05	-0.000206
4.73	-0.020759	-0.000412	-3.1e-05	-0.000381
4.74	-0.025175	-0.00034	-2.8e-05	-0.000312
4.75	-0.025515	-0.000164	-4.4e-05	-0.00012
4.76	-0.022303	-0.000428	-5.2e-05	-0.000376
4.77	-0.02	-0.000508	-4.4e-05	-0.000464
4.78	-0.022721	-0.000276	-2.7e-05	-0.000249
4.79	-0.026463	-0.000373	-1.9e-05	-0.000354
4.8	-0.023072	-0.000335	-2.2e-05	-0.000313
4.81	-0.019073	-0.000153	-2.5e-05	-0.000128
4.82	-0.01921	-0.000421	-3.1e-05	-0.00039
4.83	-0.020998	-0.000437	-3.7e-05	-0.0004
4.84	-0.023123	-0.000132	-4.3e-05	-8.9e-05
4.85	-0.027085	-0.0004	-4.4e-05	-0.000356
4.86	-0.027544	-0.000585	-3.5e-05	-0.00055
4.87	-0.022232	-0.000242	-3.5e-05	-0.000207
4.88	-0.018872	-0.000328	-4.3e-05	-0.000285
4.89	-0.013247	-0.000613	-4.2e-05	-0.000571
4.9	-0.011657	-0.000344	-3.9e-05	-0.000305
4.91	-0.025094	-0.000189	-3.8e-05	-0.000151
4.92	-0.030934	-0.000469	-4e-05	-0.000429
4.93	-0.02155	-0.000416	-3e-05	-0.000386
4.94	-0.019686	-0.000197	-1.9e-05	-0.000178
4.95	-0.026512	-0.000338	-2.3e-05	-0.000315
4.96	-0.028936	-0.00036	-3.1e-05	-0.000329
4.97	-0.02633	-0.000293	-3.2e-05	-0.000261
4.98	-0.024383	-0.000452	-3.8e-05	-0.000414
4.99	-0.022067	-0.000414	-3.8e-05	-0.000376
5	-0.022333	-0.000331	-3.5e-05	-0.000296
5.01	-0.026511	-0.000449	-4.1e-05	-0.000408
5.02	-0.029444	-0.000435	-4.3e-05	-0.000392
5.03	-0.029836	-0.000342	-4.1e-05	-0.000301
5.04	-0.026967	-0.0005	-3.2e-05	-0.000468
5.05	-0.02502	-0.000555	-2.2e-05	-0.000533
5.06	-0.02591	-0.000298	-3.1e-05	-0.000267
5.07	-0.028617	-0.000223	-3.3e-05	-0.00019
5.08	-0.03194	-0.000331	-3e-05	-0.000301
5.09	-0.031505	-0.000405	-5.4e-05	-0.000351
5.1	-0.030941	-0.000549	-5.2e-05	-0.000497
5.11	-0.034195	-0.0004	-1.5e-05	-0.000385
5.12	-0.034861	-0.000132	-1e-05	-0.000122
5.13	-0.031654	-0.000405	-3.7e-05	-0.000368
5.14	-0.029771	-0.000581	-4.7e-05	-0.000534
5.15	-0.026212	-0.0003	-3.5e-05	-0.000265
5.16	-0.02135	-0.000387	-1.7e-05	-0.00037
5.17	-0.021814	-0.000645	-1.2e-05	-0.000633
5.18	-0.024486	-0.000373	-2.6e-05	-0.000347
5.19	-0.02635	-0.000231	-2.8e-05	-0.000203
5.2	-0.029253	-0.000454	-2.8e-05	-0.000426
5.21	-0.026361	-0.000305	-4e-05	-0.000265
5.22	-0.020493	-0.000228	-3.3e-05	-0.000195
5.23	-0.015951	-0.000561	-1.8e-05	-0.000543
5.24	-0.013898	-0.0005	-3.6e-05	-0.000464
5.25	-0.019942	-0.000191	-5.3e-05	-0.000138
5.26	-0.025284	-0.000418	-4.4e-05	-0.000374
5.27	-0.02357	-0.000526	-4.4e-05	-0.000482
5.28	-0.02234	-0.000227	-4.1e-05	-0.000186
5.29	-0.022476	-0.000363	-1.9e-05	-0.000344
5.3	-0.022489	-0.000509	-1.4e-05	-0.000495
5.31	-0.028439	-0.000299	-2.5e-05	-0.000274
5.32	-0.032807	-0.000318	-3.6e-05	-0.000282
5.33	-0.031665	-0.000271	-3.2e-05	-0.000239
5.34	-0.028644	-0.000239	-2.2e-05	-0.000217
5.35	-0.024929	-0.000495	-3e-05	-0.000465
5.36	-0.019253	-0.000451	-3.7e-05	-0.000414
5.37	-0.014953	-0.000304	-4e-05	-0.000264
5.38	-0.017342	-0.000451	-4.9e-05	-0.000402
5.39	-0.025001	-0.000369	-4e-05	-0.000329
5.4	-0.028188	-0.000182	-2.4e-05	-0.000158
5.41	-0.023516	-0.00043	-2.2e-05	-0.000408
5.42	-0.021175	-0.000669	-2e-05	-0.000649
5.43	-0.021675	-0.000377	-3.2e-05	-0.000345
5.44	-0.022604	-0.000226	-5e-05	-0.000176
5.45	-0.027083	-0.000432	-4e-05	-0.000392
5.46	-0.032698	-0.000407	-2.8e-05	-0.000379
5.47	-0.032925	-0.000306	-2.3e-05	-0.000283
5.48	-0.030376	-0.000441	-2.6e-05	-0.000415
5.49	-0.030965	-0.000359	-5.3e-05	-0.000306
5.5	-0.027369	-0.0002	-4.6e-05	-0.000154
5.51	-0.022412	-0.000493	-2.1e-05	-0.000472
5.52	-0.023357	-0.000538	-2e-05	-0.000518
5.53	-0.022255	-0.000169	-1.3e-05	-0.000156
5.54	-0.020423	-0.000327	-1.9e-05	-0.000308
5.55	-0.023516	-0.000606	-4.1e-05	-0.000565
5.56	-0.027618	-0.000441	-3e-05	-0.000411
5.57	-0.030266	-0.000291	-2.3e-05	-0.000268
5.58	-0.029513	-0.000311	-5.2e-05	-0.000259
5.59	-0.034393	-0.000267	-5.2e-05	-0.000215
5.6	-0.040559	-0.000383	-2.1e-05	-0.000362
5.61	-0.029605	-0.000526	-2.8e-05	-0.000498
5.62	-0.025044	-0.000341	-5.4e-05	-0.000287
5.63	-0.032334	-0.000356	-4.3e-05	-0.000313
5.64	-0.028102	-0.000505	-1.9e-05	-0.000486
5.65	-0.024794	-0.000261	-1.1e-05	-0.00025
5.66	-0.029199	-0.000206	-2.5e-05	-0.000181
5.67	-0.031948	-0.000471	-5.2e-05	-0.000419
5.68	-0.031326	-0.000281	-5.2e-05	-0.000229
5.69	-0.028612	-0.000212	-3.2e-05	-0.00018
5.7	-0.031971	-0.000534	-2.6e-05	-0.000508
5.71	-0.031464	-0.000371	-3.5e-05	-0.000336
5.72	-0.02314	-0.000184	-3.4e-05	-0.00015
5.73	-0.023283	-0.000456	-2.7e-05	-0.000429
5.74	-0.028923	-0.000503	-1.9e-05	-0.000484
5.75	-0.026164	-0.000289	-1.9e-05	-0.00027
5.76	-0.020076	-0.00042	-3.2e-05	-0.000388
5.77	-0.018584	-0.000518	-3.9e-05	-0.000479
5.78	-0.021768	-0.000299	-4.1e-05	-0.000258
5.79	-0.027958	-0.000348	-4e-05	-0.000308
5.8	-0.028531	-0.000435	-2.3e-05	-0.000412
5.81	-0.028339	-0.000316	-2.6e-05	-0.00029
5.82	-0.034521	-0.000329	-3.8e-05	-0.000291
5.83	-0.033257	-0.000359	-3e-05	-0.000329
5.84	-0.028541	-0.000161	-2.9e-05	-0.000132
5.85	-0.031102	-0.000102	-2.7e-05	-7.5e-05
5.86	-0.029568	-0.000322	-2.5e-05	-0.000297
5.87	-0.024792	-0.000409	-4e-05	-0.000369
5.88	-0.023857	-0.000458	-2.7e-05	-0.000431
5.89	-0.022052	-0.000488	-2e-06	-0.000486
5.9	-0.023558	-0.000256	-2.3e-05	-0.000233
5.91	-0.030215	-0.000338	-5.7e-05	-0.000281
5.92	-0.033087	-0.00055	-3.7e-05	-0.000513
5.93	-0.033186	-0.000267	-9e-06	-0.000258
5.94	-0.028337	-0.000248	-3e-05	-0.000218
5.95	-0.019394	-0.000522	-5.1e-05	-0.000471
5.96	-0.023387	-0.000313	-4.4e-05	-0.000269
5.97	-0.032865	-0.000198	-5.6e-05	-0.000142
5.98	-0.026938	-0.000423	-4.9e-05	-0.000374
5.99	-0.019456	-0.000335	-1.7e-05	-0.000318
6	-0.025851	-0.000269	-4.4e-05	-0.000225
6.01	-0.027208	-0.000467	-7.3e-05	-0.000394
6.02	-0.020641	-0.000411	-3.9e-05	-0.000372
6.03	-0.018884	-0.000261	-4e-05	-0.000221
6.04	-0.01847	-0.000503	-6.1e-05	-0.000442
6.05	-0.014841	-0.000561	-5.1e-05	-0.00051
6.06	-0.013245	-0.000299	-5.2e-05	-0.000247
6.07	-0.01527	-0.000403	-5.9e-05	-0.000344
6.08	-0.010869	-0.000409	-6e-05	-0.000349
6.09	-0.01126	-0.000126	-5.5e-05	-7.1e-05
6.1	-0.022979	-0.000316	-4.1e-05	-0.000275
6.11	-0.02533	-0.000549	-3.4e-05	-0.000515
6.12	-0.022093	-0.000236	-3.6e-05	-0.0002
6.13	-0.023741	-0.000315	-3e-05	-0.000285
6.14	-0.02469	-0.000646	-2.6e-05	-0.00062
6.15	-0.028645	-0.000282	-2.8e-05	-0.000254
6.16	-0.030697	-0.000176	-2.2e-05	-0.000154
6.17	-0.021253	-0.000523	-1.1e-05	-0.000512
6.18	-0.015754	-0.000391	-2e-05	-0.000371
6.19	-0.020194	-0.000345	-3.3e-05	-0.000312
6.2	-0.018507	-0.000561	-3.4e-05	-0.000527
6.21	-0.012727	-0.000535	-3.4e-05	-0.000501
6.22	-0.012627	-0.000392	-2.6e-05	-0.000366
6.23	-0.017428	-0.0003	-3.1e-05	-0.000269
6.24	-0.022138	-0.000284	-4.3e-05	-0.000241
6.25	-0.020652	-0.000408	-2.7e-05	-0.000381
6.26	-0.02004	-0.000459	-1.6e-05	-0.000443
6.27	-0.021306	-0.00035	-3.5e-05	-0.000315
6.28	-0.01883	-0.000389	-4.6e-05	-0.000343
6.29	-0.019104	-0.000482	-3.6e-05	-0.000446
6.3	-0.020473	-0.000335	-2.7e-05	-0.000308
6.31	-0.021403	-0.000208	-4.8e-05	-0.00016
6.32	-0.022123	-0.00043	-6.5e-05	-0.000365
6.33	-0.022102	-0.000524	-4.9e-05	-0.000475
6.34	-0.022885	-0.000298	-4.7e-05	-0.000251
6.35	-0.022122	-0.000384	-5.3e-05	-0.000331
6.36	-0.017846	-0.000685	-3.5e-05	-0.00065
6.37	-0.017735	-0.000583	-3.1e-05	-0.000552
6.38	-0.022805	-0.000369	-3.6e-05	-0.000333
6.39	-0.020153	-0.00042	-3.1e-05	-0.000389
6.4	-0.018628	-0.000394	-4.3e-05	-0.000351
6.41	-0.028887	-0.000336	-4.5e-05	-0.000291
6.42	-0.030374	-0.000479	-2.9e-05	-0.00045
6.43	-0.024122	-0.000428	-3.2e-05	-0.000396
6.44	-0.033266	-0.00029	-4.3e-05	-0.000247
6.45	-0.03851	-0.000409	-3.9e-05	-0.00037
6.46	-0.02515	-0.000427	-3.2e-05	-0.000395
6.47	-0.021436	-0.0004	-4e-05	-0.00036
6.48	-0.025676	-0.000615	-3.5e-05	-0.00058
6.49	-0.01785	-0.000561	-2.2e-05	-0.000539
6.5	-0.010196	-0.000272	-3.9e-05	-0.000233
6.51	-0.015888	-0.000286	-4.8e-05	-0.000238
6.52	-0.024397	-0.000358	-2.6e-05	-0.000332
6.53	-0.028093	-0.000356	-1.3e-05	-0.000343
6.54	-0.030984	-0.000455	-1.2e-05	-0.000443
6.55	-0.028468	-0.000378	-2.3e-05	-0.000355
6.56	-0.020155	-0.000278	-5.9e-05	-0.000219
6.57	-0.02033	-0.000439	-6.1e-05	-0.000378
6.58	-0.022769	-0.000437	-1.8e-05	-0.000419
6.59	-0.015728	-0.000356	-1.5e-05	-0.000341
6.6	-0.013322	-0.000535	-5.2e-05	-0.000483
6.61	-0.018308	-0.000448	-7.7e-05	-0.000371
6.62	-0.020733	-5.1e-05	-5.5e-05	4e-06
6.63	-0.021246	-0.000201	-2.4e-05	-0.000177
6.64	-0.017814	-0.000558	-5.8e-05	-0.0005
6.65	-0.017276	-0.000282	-0.000103	-0.000179
6.66	-0.023439	0.000196	-5.5e-05	0.000251
6.67	-0.023515	0.000643	1.4e-05	0.000629
6.68	-0.01865	0.001827	-4e-06	0.001831
6.69	-0.014716	0.003269	-6.3e-05	0.003332
6.7	-0.011753	0.004058	-6.9e-05	0.004127
6.71	-0.012052	0.004886	-2.2e-05	0.004908
6.72	-0.013611	0.006063	-3e-06	0.006066
6.73	-0.014561	0.006651	-4.4e-05	0.006695
6.74	-0.01389	0.006893	-7.5e-05	0.006968
6.75	-0.012519	0.007667	-5.2e-05	0.007719
6.76	-0.01618	0.008351	-2.8e-05	0.008379
6.77	-0.02211	0.008665	-4.3e-05	0.008708
6.78	-0.02297	0.009236	-4.1e-05	0.009277
6.79	-0.020237	0.010027	5e-06	0.010022
6.8	-0.016669	0.01042	0	0.01042
6.81	-0.014161	0.010739	-5.8e-05	0.010797
6.82	-0.014052	0.011651	-3.6e-05	0.011687
6.83	-0.012119	0.012682	4.1e-05	0.012641
6.84	-0.003586	0.013346	3.6e-05	0.01331
6.85	0.004655	0.014373	-4e-05	0.014413
6.86	0.007637	0.015685	-5.9e-05	0.015744
6.87	0.007977	0.016558	7e-06	0.016551
6.88	0.007289	0.017575	3.7e-05	0.017538
6.89	0.003002	0.018827	-2e-06	0.018829
6.9	0.003271	0.019693	-1.1e-05	0.019704
6.91	0.015545	0.020663	3.1e-05	0.020632
6.92	0.02196	0.021915	4.4e-05	0.021871
6.93	0.016853	0.022861	8e-06	0.022853
6.94	0.014965	0.023878	8e-06	0.02387
6.95	0.017081	0.025257	3.4e-05	0.025223
6.96	0.018344	0.026302	2.6e-05	0.026276
6.97	0.022308	0.027108	2.4e-05	0.027084
6.98	0.030166	0.028193	4.6e-05	0.028147
6.99	0.033734	0.029362	5.8e-05	0.029304
7	0.02973	0.030375	4.8e-05	0.030327
7.01	0.027546	0.031321	2.8e-05	0.031293
7.02	0.033238	0.032337	2e-05	0.032317
7.03	0.038615	0.033475	2.9e-05	0.033446
7.04	0.037919	0.034493	3.5e-05	0.034458
7.05	0.038915	0.035539	4.4e-05	0.035495
7.06	0.045377	0.036639	4e-05	0.036599
7.07	0.048093	0.03749	4.4e-05	0.037446
7.08	0.046851	0.038408	5.1e-05	0.038357
7.09	0.048529	0.039484	2.7e-05	0.039457
7.1	0.054208	0.040381	2.9e-05	0.040352
7.11	0.056257	0.041352	5.5e-05	0.041297
7.12	0.049898	0.042546	4.1e-05	0.042505
7.13	0.044148	0.043534	2.7e-05	0.043507
7.14	0.046837	0.044429	3.7e-05	0.044392
7.15	0.052546	0.045523	3.7e-05	0.045486
7.16	0.055367	0.04645	3.4e-05	0.046416
7.17	0.060394	0.047357	3.1e-05	0.047326
7.18	0.063224	0.048474	1.7e-05	0.048457
7.19	0.061905	0.049507	1.9e-05	0.049488
7.2	0.064523	0.050399	4.2e-05	0.050357
7.21	0.069547	0.051596	3.7e-05	0.051559
7.22	0.07031	0.052847	1.5e-05	0.052832
7.23	0.06806	0.053667	2e-06	0.053665
7.24	0.066825	0.054624	8e-06	0.054616
7.25	0.067113	0.055759	2.8e-05	0.055731
7.26	0.073477	0.056828	2.5e-05	0.056803
7.27	0.07899	0.057875	-9e-06	0.057884
7.28	0.077698	0.058839	-4.7e-05	0.058886
7.29	0.077751	0.059882	-5.2e-05	0.059934
7.3	0.078217	0.060988	-4.1e-05	0.061029
7.31	0.079237	0.062062	-5.7e-05	0.062119
7.32	0.082758	0.06308	-6.5e-05	0.063145
7.33	0.083418	0.064039	-5.9e-05	0.064098
7.34	0.083988	0.065003	-8.4e-05	0.065087
7.35	0.088106	0.066114	-0.000102	0.066216
7.36	0.086874	0.067272	-8.8e-05	0.06736
7.37	0.080025	0.06822	-9.5e-05	0.068315
7.38	0.081138	0.069161	-0.000118	0.069279
7.39	0.086601	0.070093	-0.000129	0.070222
7.4	0.08874	0.071098	-0.000148	0.071246
7.41	0.09379	0.072238	-0.000162	0.0724
7.42	0.099829	0.07324	-0.000165	0.073405
7.43	0.101323	0.074222	-0.000174	0.074396
7.44	0.102828	0.075311	-0.000204	0.075515
7.45	0.10245	0.076314	-0.000227	0.076541
7.46	0.096627	0.077211	-0.000244	0.077455
7.47	0.094777	0.078167	-0.000275	0.078442
7.48	0.099204	0.079365	-0.00032	0.079685
7.49	0.107591	0.080423	-0.000365	0.080788
7.5	0.111359	0.081269	-0.000425	0.081694
7.51	0.109778	0.082381	-0.000496	0.082877
7.52	0.111696	0.083382	-0.000551	0.083933
7.53	0.113256	0.084208	-0.000607	0.084815
7.54	0.11383	0.085284	-0.000658	0.085942
7.55	0.116498	0.086258	-0.000715	0.086973
7.56	0.11966	0.087229	-0.000882	0.088111
7.57	0.120802	0.088457	-0.001213	0.08967
7.58	0.120776	0.089475	-0.001664	0.091139
7.59	0.121845	0.090289	-0.002561	0.09285
7.6	0.125704	0.091262	-0.005302	0.096564
7.61	0.131055	0.092475	-0.009595	0.10207
7.62	0.133987	0.093537	-0.011275	0.104812
7.63	0.135638	0.094451	-0.010268	0.104719
7.64	0.135412	0.095392	-0.010266	0.105658
7.65	0.1311	0.096406	-0.010767	0.107173
7.66	0.134473	0.097586	-0.010519	0.108105
7.67	0.1426	0.098614	-0.010457	0.109071
7.68	0.145944	0.099488	-0.010631	0.110119
7.69	0.150785	0.100483	-0.010614	0.111097
7.7	0.151906	0.101552	-0.010618	0.11217
7.71	0.147954	0.102517	-0.010628	0.113145
7.72	0.15127	0.103461	-0.010601	0.114062
7.73	0.159019	0.104593	-0.010649	0.115242
7.74	0.156281	0.105563	-0.010674	0.116237
7.75	0.150523	0.106496	-0.010638	0.117134
7.76	0.154121	0.107637	-0.01064	0.118277
7.77	0.160052	0.108691	-0.01066	0.119351
7.78	0.164201	0.109731	-0.010647	0.120378
7.79	0.168744	0.110726	-0.010645	0.121371
7.8	0.171199	0.111582	-0.010673	0.122255
7.81	0.169227	0.11245	-0.010691	0.123141
7.82	0.168493	0.113562	-0.010689	0.124251
7.83	0.170366	0.114648	-0.010707	0.125355
7.84	0.1727	0.115558	-0.010735	0.126293
7.85	0.175364	0.11666	-0.010754	0.127414
7.86	0.175653	0.117754	-0.010802	0.128556
7.87	0.177342	0.118739	-0.010887	0.129626
7.88	0.178051	0.119761	-0.011008	0.130769
7.89	0.174678	0.120808	-0.011164	0.131972
7.9	0.173779	0.121794	-0.011298	0.133092
7.91	0.177331	0.122734	-0.011394	0.134128
7.92	0.182592	0.123848	-0.011472	0.13532
7.93	0.188274	0.124815	-0.01156	0.136375
7.94	0.190137	0.125657	-0.011689	0.137346
7.95	0.193081	0.126762	-0.011832	0.138594
7.96	0.200369	0.127946	-0.011992	0.139938
7.97	0.201936	0.128985	-0.012221	0.141206
7.98	0.203659	0.129958	-0.012537	0.142495
7.99	0.211662	0.130999	-0.013095	0.144094
8	0.21422	0.131956	-0.014413	0.146369
8.01	0.212678	0.132932	-0.016825	0.149757
8.02	0.215359	0.134148	-0.018834	0.152982
8.03	0.218163	0.135247	-0.019076	0.154323
8.04	0.218129	0.136103	-0.018893	0.154996
8.05	0.215268	0.137081	-0.019193	0.156274
8.06	0.212127	0.1381	-0.019302	0.157402
8.07	0.213913	0.138961	-0.019227	0.158188
8.08	0.21765	0.139963	-0.019306	0.159269
8.09	0.217772	0.141219	-0.019359	0.160578
8.1	0.219079	0.142294	-0.019329	0.161623
8.11	0.224315	0.14311	-0.01939	0.1625
8.12	0.232793	0.144034	-0.019514	0.163548
8.13	0.237793	0.145195	-0.019653	0.164848
8.14	0.235257	0.146274	-0.019823	0.166097
8.15	0.234712	0.147136	-0.019999	0.167135
8.16	0.239752	0.14817	-0.020179	0.168349
8.17	0.240458	0.149267	-0.020403	0.16967
8.18	0.235717	0.15014	-0.020698	0.170838
8.19	0.238685	0.151177	-0.021003	0.17218
8.2	0.251516	0.152298	-0.02121	0.173508
8.21	0.258317	0.153125	-0.021333	0.174458
8.22	0.253904	0.154073	-0.021492	0.175565
8.23	0.249205	0.155277	-0.021779	0.177056
8.24	0.25089	0.156226	-0.02225	0.178476
8.25	0.256175	0.157078	-0.022871	0.179949
8.26	0.262164	0.158145	-0.02352	0.181665
8.27	0.267427	0.159207	-0.024217	0.183424
8.28	0.271571	0.160176	-0.025063	0.185239
8.29	0.274401	0.161173	-0.025868	0.187041
8.3	0.278103	0.16226	-0.026283	0.188543
8.31	0.28486	0.163323	-0.02636	0.189683
8.32	0.29116	0.164307	-0.026386	0.190693
8.33	0.292977	0.165246	-0.026416	0.191662
8.34	0.292669	0.166275	-0.026436	0.192711
8.35	0.295999	0.167328	-0.026484	0.193812
8.36	0.29847	0.168308	-0.026538	0.194846
8.37	0.298451	0.169251	-0.026614	0.195865
8.38	0.301332	0.170238	-0.026753	0.196991
8.39	0.310042	0.171302	-0.027002	0.198304
8.4	0.317726	0.172284	-0.027486	0.19977
8.41	0.319334	0.173161	-0.028253	0.201414
8.42	0.32142	0.174183	-0.029062	0.203245
8.43	0.323971	0.17537	-0.029627	0.204997
8.44	0.324859	0.17633	-0.029948	0.206278
8.45	0.328324	0.177372	-0.030197	0.207569
8.46	0.332335	0.1786	-0.030416	0.209016
8.47	0.336134	0.179283	-0.030534	0.209817
8.48	0.344107	0.180109	-0.030619	0.210728
8.49	0.342167	0.181607	-0.030738	0.212345
8.5	0.336141	0.182581	-0.030927	0.213508
8.51	0.345429	0.183248	-0.031264	0.214512
8.52	0.356109	0.184467	-0.031737	0.216204
8.53	0.35612	0.185608	-0.032403	0.218011
8.54	0.354415	0.186318	-0.033439	0.219757
8.55	0.361288	0.187284	-0.03476	0.222044
8.56	0.370985	0.188657	-0.035758	0.224415
8.57	0.372814	0.189746	-0.036057	0.225803
8.58	0.376412	0.190547	-0.036068	0.226615
8.59	0.384027	0.191574	-0.036141	0.227715
8.6	0.382126	0.192726	-0.036207	0.228933
8.61	0.379152	0.193757	-0.036252	0.230009
8.62	0.38504	0.19461	-0.036416	0.231026
8.63	0.391211	0.195578	-0.038235	0.233813
8.64	0.392882	0.196705	-0.045706	0.242411
8.65	0.395474	0.197742	-0.054525	0.252267
8.66	0.395908	0.198729	-0.055063	0.253792
8.67	0.395379	0.199719	-0.052553	0.252272
8.68	0.402018	0.200747	-0.053459	0.254206
8.69	0.404083	0.201848	-0.053541	0.255389
8.7	0.400043	0.202906	-0.051867	0.254773
8.71	0.403025	0.203889	-0.051362	0.255251
8.72	0.409572	0.204899	-0.051291	0.25619
8.73	0.412779	0.20584	-0.049988	0.255828
8.74	0.414515	0.2068	-0.048221	0.255021
8.75	0.414805	0.207837	-0.047693	0.25553
8.76	0.417301	0.208772	-0.047996	0.256768
8.77	0.425364	0.209833	-0.04795	0.257783
8.78	0.432062	0.211012	-0.047859	0.258871
8.79	0.435191	0.211856	-0.047965	0.259821
8.8	0.435524	0.212799	-0.047936	0.260735
8.81	0.434527	0.214008	-0.047902	0.26191
8.82	0.44215	0.214912	-0.04797	0.262882
8.83	0.453927	0.215758	-0.047977	0.263735
8.84	0.456337	0.216796	-0.047933	0.264729
8.85	0.460725	0.217718	-0.04791	0.265628
8.86	0.470974	0.2187	-0.047912	0.266612
8.87	0.470373	0.219767	-0.047929	0.267696
8.88	0.469553	0.220692	-0.047925	0.268617
8.89	0.481272	0.221758	-0.047922	0.26968
8.9	0.490557	0.222854	-0.047939	0.270793
8.91	0.488663	0.223778	-0.047943	0.271721
8.92	0.485695	0.22472	-0.047932	0.272652
8.93	0.492614	0.225898	-0.047927	0.273825
8.94	0.500968	0.226944	-0.047932	0.274876
8.95	0.501916	0.227765	-0.047938	0.275703
8.96	0.504864	0.228801	-0.047941	0.276742
8.97	0.511712	0.229893	-0.047924	0.277817
8.98	0.511625	0.230808	-0.047917	0.278725
8.99	0.509433	0.231789	-0.04794	0.279729
9	0.515603	0.2328	-0.047968	0.280768
9.01	0.5222	0.23378	-0.047983	0.281763
9.02	0.528116	0.234931	-0.047974	0.282905
9.03	0.53443	0.236035	-0.047966	0.284001
9.04	0.533177	0.236955	-0.04798	0.284935
9.05	0.535904	0.238008	-0.047996	0.286004
9.06	0.549999	0.23915	-0.04799	0.28714
9.07	0.557178	0.240022	-0.047986	0.288008
9.08	0.559929	0.240933	-0.048003	0.288936
9.09	0.568492	0.242118	-0.04801	0.290128
9.1	0.572826	0.243084	-0.048004	0.291088
9.11	0.572067	0.243907	-0.048008	0.291915
9.12	0.574808	0.245109	-0.048016	0.293125
9.13	0.579602	0.246217	-0.04802	0.294237
9.14	0.580767	0.247062	-0.048026	0.295088
9.15	0.581634	0.248199	-0.048032	0.296231
9.16	0.588095	0.249302	-0.048029	0.297331
9.17	0.594419	0.250254	-0.048041	0.298295
9.18	0.594672	0.251293	-0.048053	0.299346
9.19	0.598445	0.252228	-0.048043	0.300271
9.2	0.607573	0.253129	-0.048047	0.301176
9.21	0.611261	0.254088	-0.04806	0.302148
9.22	0.612623	0.255104	-0.048065	0.303169
9.23	0.618403	0.256245	-0.048085	0.30433
9.24	0.62069	0.257143	-0.048098	0.305241
9.25	0.622067	0.257929	-0.048082	0.306011
9.26	0.630609	0.259188	-0.048086	0.307274
9.27	0.638517	0.260286	-0.048116	0.308402
9.28	0.639161	0.26105	-0.048118	0.309168
9.29	0.641707	0.26222	-0.048112	0.310332
9.3	0.649836	0.263345	-0.048133	0.311478
9.31	0.65601	0.264113	-0.048143	0.312256
9.32	0.660975	0.26522	-0.048143	0.313363
9.33	0.668293	0.266339	-0.048165	0.314504
9.34	0.6726	0.267099	-0.048166	0.315265
9.35	0.670677	0.268109	-0.048147	0.316256
9.36	0.669454	0.269211	-0.048171	0.317382
9.37	0.675856	0.270162	-0.0482	0.318362
9.38	0.686998	0.271214	-0.048192	0.319406
9.39	0.693765	0.27231	-0.0482	0.32051
9.4	0.694819	0.273343	-0.048217	0.32156
9.41	0.699444	0.274397	-0.048221	0.322618
9.42	0.704305	0.275497	-0.048244	0.323741
9.43	0.704515	0.276515	-0.048282	0.324797
9.44	0.710713	0.277476	-0.048292	0.325768
9.45	0.722683	0.278524	-0.048287	0.326811
9.46	0.724659	0.279509	-0.048309	0.327818
9.47	0.725083	0.280454	-0.04835	0.328804
9.48	0.732971	0.28147	-0.04839	0.32986
9.49	0.735374	0.282423	-0.048424	0.330847
9.5	0.734797	0.283413	-0.048452	0.331865
9.51	0.739317	0.284532	-0.04848	0.333012
9.52	0.747151	0.285502	-0.048509	0.334011
9.53	0.752182	0.28641	-0.048542	0.334952
9.54	0.750759	0.287432	-0.048573	0.336005
9.55	0.752813	0.288355	-0.048608	0.336963
9.56	0.764214	0.289219	-0.048674	0.337893
9.57	0.772831	0.290311	-0.048744	0.339055
9.58	0.777372	0.291314	-0.048827	0.340141
9.59	0.782604	0.292124	-0.048972	0.341096
9.6	0.782668	0.293194	-0.049164	0.342358
9.61	0.78713	0.294335	-0.049434	0.343769
9.62	0.798754	0.29532	-0.049873	0.345193
9.63	0.800173	0.296224	-0.050586	0.34681
9.64	0.796492	0.297216	-0.051723	0.348939
9.65	0.802756	0.298219	-0.052938	0.351157
9.66	0.812901	0.299231	-0.053503	0.352734
9.67	0.821038	0.300393	-0.053534	0.353927
9.68	0.826155	0.30145	-0.053639	0.355089
9.69	0.824607	0.302345	-0.053803	0.356148
9.7	0.828244	0.303186	-0.053872	0.357058
9.71	0.838269	0.304152	-0.053954	0.358106
9.72	0.843454	0.305384	-0.054078	0.359462
9.73	0.851822	0.306448	-0.054206	0.360654
9.74	0.859718	0.307345	-0.054388	0.361733
9.75	0.85784	0.308467	-0.05468	0.363147
9.76	0.857556	0.309612	-0.055091	0.364703
9.77	0.858123	0.310532	-0.055669	0.366201
9.78	0.859842	0.31158	-0.056491	0.368071
9.79	0.868436	0.312682	-0.057525	0.370207
9.8	0.874477	0.313587	-0.058525	0.372112
9.81	0.875844	0.314524	-0.059244	0.373768
9.82	0.881666	0.315594	-0.059758	0.375352
9.83	0.890038	0.316587	-0.060211	0.376798
9.84	0.899766	0.317479	-0.060644	0.378123
9.85	0.909141	0.318563	-0.061124	0.379687
9.86	0.908829	0.319765	-0.061638	0.381403
9.87	0.90649	0.320723	-0.062129	0.382852
9.88	0.912833	0.321681	-0.062595	0.384276
9.89	0.914274	0.322821	-0.063012	0.385833
9.9	0.911569	0.323789	-0.063379	0.387168
9.91	0.920884	0.324669	-0.063727	0.388396
9.92	0.930842	0.3258	-0.064086	0.389886
9.93	0.931015	0.326821	-0.064446	0.391267
9.94	0.935461	0.327596	-0.064768	0.392364
9.95	0.946462	0.328536	-0.065087	0.393623
9.96	0.951243	0.329709	-0.065481	0.39519
9.97	0.955933	0.330785	-0.065936	0.396721
9.98	0.968573	0.331665	-0.066436	0.398101
9.99	0.972407	0.332609	-0.067089	0.399698
10	0.969142	0.333671	-0.067998	0.401669
10.01	0.978261	0.334734	-0.0691	0.403834
10.02	0.988463	0.335671	-0.070173	0.405844
10.03	0.988421	0.336537	-0.071028	0.407565
10.04	0.990853	0.337596	-0.071688	0.409284
10.05	0.997159	0.33869	-0.07219	0.41088
10.06	1.00392	0.339549	-0.072511	0.41206
10.07	1.01162	0.340506	-0.07273	0.413236
10.08	1.01496	0.341591	-0.072918	0.414509
10.09	1.01665	0.342474	-0.073074	0.415548
10.1	1.01956	0.343526	-0.073223	0.416749
10.11	1.02144	0.344663	-0.073396	0.418059
10.12	1.02603	0.345614	-0.073622	0.419236
10.13	1.03953	0.346759	-0.073891	0.42065
10.14	1.05139	0.347839	-0.074199	0.422038
10.15	1.04967	0.348653	-0.074649	0.423302
10.16	1.05317	0.349676	-0.075439	0.425115
10.17	1.06697	0.350816	-0.076782	0.427598
10.18	1.07311	0.351669	-0.078446	0.430115
10.19	1.0721	0.352536	-0.079576	0.432112
10.2	1.07916	0.35369	-0.079903	0.433593
10.21	1.08487	0.354666	-0.080046	0.434712
10.22	1.08155	0.355622	-0.080289	0.435911
10.23	1.08374	0.35678	-0.080487	0.437267
10.24	1.09057	0.357649	-0.080744	0.438393
10.25	1.09681	0.358574	-0.081802	0.440376
10.26	1.10635	0.359773	-0.084759	0.444532
10.27	1.11551	0.360729	-0.087922	0.448651
10.28	1.12217	0.361608	-0.08847	0.450078
10.29	1.1258	0.362763	-0.088066	0.450829
10.3	1.12567	0.363847	-0.088621	0.452468
10.31	1.12749	0.364812	-0.089025	0.453837
10.32	1.13408	0.365819	-0.089066	0.454885
10.33	1.14051	0.366763	-0.089384	0.456147
10.34	1.14652	0.367844	-0.089707	0.457551
10.35	1.15411	0.368927	-0.089948	0.458875
10.36	1.16037	0.369826	-0.090375	0.460201
10.37	1.16122	0.370835	-0.090989	0.461824
10.38	1.16236	0.371973	-0.091758	0.463731
10.39	1.17153	0.372908	-0.092592	0.4655
10.4	1.17833	0.373783	-0.093249	0.467032
10.41	1.17873	0.374778	-0.093655	0.468433
10.42	1.18399	0.375836	-0.093947	0.469783
10.43	1.19026	0.376789	-0.094208	0.470997
10.44	1.1941	0.377704	-0.094434	0.472138
10.45	1.20373	0.37871	-0.094623	0.473333
10.46	1.21265	0.379831	-0.094799	0.47463
10.47	1.21236	0.380924	-0.094992	0.475916
10.48	1.21391	0.381827	-0.095212	0.477039
10.49	1.22722	0.382851	-0.095444	0.478295
10.5	1.2374	0.383895	-0.095709	0.479604
10.51	1.23954	0.38475	-0.096067	0.480817
10.52	1.24906	0.385819	-0.096547	0.482366
10.53	1.25872	0.386988	-0.097165	0.484153
10.54	1.25913	0.387842	-0.098031	0.485873
10.55	1.26117	0.388817	-0.09936	0.488177
10.56	1.26453	0.390048	-0.101275	0.491323
10.57	1.27045	0.391026	-0.103103	0.494129
10.58	1.28232	0.391899	-0.10387	0.495769
10.59	1.28835	0.392931	-0.104034	0.496965
10.6	1.2894	0.393864	-0.104401	0.498265
10.61	1.29398	0.394856	-0.104756	0.499612
10.62	1.29754	0.396044	-0.104963	0.501007
10.63	1.3024	0.397017	-0.105215	0.502232
10.64	1.30943	0.397868	-0.105455	0.503323
10.65	1.31351	0.398868	-0.105622	0.50449
10.66	1.31637	0.399876	-0.105814	0.50569
10.67	1.31984	0.400865	-0.106067	0.506932
10.68	1.32616	0.401882	-0.106378	0.50826
10.69	1.33444	0.40285	-0.106779	0.509629
10.7	1.33797	0.403831	-0.107297	0.511128
10.71	1.34272	0.405033	-0.107942	0.512975
10.72	1.352	0.406113	-0.108688	0.514801
10.73	1.35688	0.40688	-0.10943	0.51631
10.74	1.36112	0.407841	-0.110009	0.51785
10.75	1.37306	0.409029	-0.110292	0.519321
10.76	1.382	0.409916	-0.110286	0.520202
10.77	1.38312	0.410739	-0.110213	0.520952
10.78	1.38888	0.411859	-0.110191	0.52205
10.79	1.39654	0.413042	-0.110178	0.52322
10.8	1.39808	0.413989	-0.110231	0.52422
10.81	1.40037	0.414854	-0.110314	0.525168
10.82	1.40817	0.415986	-0.110282	0.526268
10.83	1.41376	0.417083	-0.110205	0.527288
10.84	1.41863	0.417968	-0.110247	0.528215
10.85	1.42789	0.418981	-0.110331	0.529312
10.86	1.43245	0.41999	-0.110302	0.530292
10.87	1.4359	0.42097	-0.110216	0.531186
10.88	1.44677	0.422006	-0.11021	0.532216
10.89	1.45354	0.422949	-0.110257	0.533206
10.9	1.45529	0.423947	-0.110272	0.534219
10.91	1.46447	0.424987	-0.110244	0.535231
10.92	1.47329	0.425962	-0.110228	0.53619
10.93	1.46971	0.426902	-0.110275	0.537177
10.94	1.46774	0.427881	-0.110305	0.538186
10.95	1.47765	0.428918	-0.110266	0.539184
10.96	1.48637	0.430043	-0.110246	0.540289
10.97	1.48969	0.431048	-0.110271	0.541319
10.98	1.49279	0.432022	-0.110278	0.5423
10.99	1.49801	0.43304	-0.110261	0.543301
11	1.50544	0.433881	-0.110266	0.544147
11.01	1.51298	0.434934	-0.110301	0.545235
11.02	1.52031	0.436102	-0.110323	0.546425
11.03	1.52735	0.436992	-0.110302	0.547294
11.04	1.53256	0.437906	-0.110286	0.548192
11.05	1.54113	0.438982	-0.110316	0.549298
11.06	1.5483	0.440135	-0.110366	0.550501
11.07	1.5495	0.441234	-0.110391	0.551625
11.08	1.55798	0.442223	-0.110423	0.552646
11.09	1.57097	0.443134	-0.110498	0.553632
11.1	1.57167	0.444266	-0.110597	0.554863
11.11	1.57046	0.445428	-0.11074	0.556168
11.12	1.58084	0.446297	-0.110972	0.557269
11.13	1.59101	0.447261	-0.111434	0.558695
11.14	1.59382	0.448437	-0.112405	0.560842
11.15	1.5952	0.449352	-0.11396	0.563312
11.16	1.59927	0.450216	-0.115401	0.565617
11.17	1.60812	0.451399	-0.115949	0.567348
11.18	1.61484	0.45234	-0.116047	0.568387
11.19	1.61714	0.453181	-0.116338	0.569519
11.2	1.62127	0.454335	-0.116617	0.570952
11.21	1.62886	0.4552	-0.116805	0.572005
11.22	1.63415	0.455939	-0.117112	0.573051
11.23	1.63436	0.457208	-0.11749	0.574698
11.24	1.63978	0.458314	-0.117891	0.576205
11.25	1.65049	0.459031	-0.118309	0.57734
11.26	1.65539	0.460082	-0.118648	0.57873
11.27	1.66049	0.461138	-0.118967	0.580105
11.28	1.66824	0.461962	-0.119348	0.58131
11.29	1.6752	0.463123	-0.119845	0.582968
11.3	1.68519	0.46423	-0.120609	0.584839
11.31	1.68921	0.465023	-0.121586	0.586609
11.32	1.687	0.466057	-0.122492	0.588549
11.33	1.69137	0.467095	-0.123192	0.590287
11.34	1.70123	0.467924	-0.123695	0.591619
11.35	1.70995	0.469016	-0.124096	0.593112
11.36	1.71612	0.470171	-0.124526	0.594697
11.37	1.71959	0.471069	-0.125002	0.596071
11.38	1.72329	0.472008	-0.125498	0.597506
11.39	1.7294	0.473089	-0.126106	0.599195
11.4	1.73612	0.47404	-0.127134	0.601174
11.41	1.74558	0.475148	-0.129082	0.60423
11.42	1.75558	0.476342	-0.131243	0.607585
11.43	1.7613	0.477181	-0.132121	0.609302
11.44	1.76816	0.478114	-0.132297	0.610411
11.45	1.77355	0.479336	-0.132929	0.612265
11.46	1.77815	0.480244	-0.133604	0.613848
11.47	1.78668	0.481045	-0.134074	0.615119
11.48	1.78843	0.482196	-0.134611	0.616807
11.49	1.79126	0.483311	-0.135094	0.618405
11.5	1.80481	0.484237	-0.135505	0.619742
11.51	1.81387	0.485307	-0.135972	0.621279
11.52	1.81972	0.486405	-0.136368	0.622773
11.53	1.83171	0.487267	-0.136649	0.623916
11.54	1.8433	0.488304	-0.136974	0.625278
11.55	1.84852	0.489478	-0.137406	0.626884
11.56	1.84459	0.490372	-0.137858	0.62823
11.57	1.84131	0.491349	-0.138311	0.62966
11.58	1.84923	0.492377	-0.138822	0.631199
11.59	1.85529	0.493259	-0.139326	0.632585
11.6	1.85932	0.494286	-0.139745	0.634031
11.61	1.87289	0.495368	-0.14017	0.635538
11.62	1.88239	0.496227	-0.140718	0.636945
11.63	1.88299	0.497175	-0.141435	0.63861
11.64	1.88633	0.498269	-0.142355	0.640624
11.65	1.89281	0.499178	-0.143378	0.642556
11.66	1.90031	0.500166	-0.144353	0.644519
11.67	1.90867	0.501217	-0.145358	0.646575
11.68	1.91723	0.502118	-0.146278	0.648396
11.69	1.92578	0.503083	-0.146798	0.649881
11.7	1.93633	0.504179	-0.147087	0.651266
11.71	1.94597	0.505183	-0.1474	0.652583
11.72	1.95287	0.506144	-0.147657	0.653801
11.73	1.95647	0.507198	-0.147886	0.655084
11.74	1.95777	0.508196	-0.148217	0.656413
11.75	1.96408	0.509135	-0.148603	0.657738
11.76	1.97222	0.510134	-0.149063	0.659197
11.77	1.97667	0.511126	-0.149729	0.660855
11.78	1.98106	0.512194	-0.150575	0.662769
11.79	1.98609	0.513367	-0.15147	0.664837
11.8	1.98979	0.514245	-0.152348	0.666593
11.81	1.99663	0.515075	-0.153096	0.668171
11.82	2.00536	0.51622	-0.153759	0.669979
11.83	2.01284	0.517327	-0.154511	0.671838
11.84	2.02056	0.518194	-0.155182	0.673376
11.85	2.02887	0.51917	-0.155554	0.674724
11.86	2.0345	0.520344	-0.155823	0.676167
11.87	2.035	0.521398	-0.156126	0.677524
11.88	2.03968	0.522357	-0.156373	0.67873
11.89	2.05123	0.523351	-0.156646	0.679997
11.9	2.05816	0.524485	-0.15705	0.681535
11.91	2.05736	0.52556	-0.157585	0.683145
11.92	2.05889	0.52639	-0.15836	0.68475
11.93	2.07006	0.527361	-0.159428	0.686789
11.94	2.09288	0.528442	-0.160564	0.689006
11.95	2.10918	0.529392	-0.161532	0.690924
11.96	2.10546	0.53049	-0.16227	0.69276
11.97	2.10534	0.531551	-0.162794	0.694345
11.98	2.11546	0.532403	-0.163207	0.69561
11.99	2.11557	0.533398	-0.163681	0.697079
12	2.11078	0.534472	-0.164246	0.698718
12.01	2.12425	0.535285	-0.164829	0.700114
12.02	2.14381	0.536179	-0.165365	0.701544
12.03	2.14892	0.537449	-0.165854	0.703303
12.04	2.15458	0.538434	-0.166299	0.704733
12.05	2.16461	0.539188	-0.166658	0.705846
12.06	2.16245	0.540264	-0.166977	0.707241
12.07	2.16436	0.541288	-0.167343	0.708631
12.08	2.18239	0.542133	-0.167772	0.709905
12.09	2.19501	0.543252	-0.168276	0.711528
12.1	2.19875	0.544353	-0.168889	0.713242
12.11	2.19953	0.545226	-0.169575	0.714801
12.12	2.19761	0.546243	-0.170248	0.716491
12.13	2.2049	0.547277	-0.170885	0.718162
12.14	2.22535	0.548188	-0.171435	0.719623
12.15	2.23877	0.549238	-0.171919	0.721157
12.16	2.23936	0.550346	-0.172493	0.722839
12.17	2.24231	0.551274	-0.173274	0.724548
12.18	2.25385	0.552363	-0.174203	0.726566
12.19	2.26319	0.553385	-0.175038	0.728423
12.2	2.27041	0.55421	-0.175748	0.729958
12.21	2.27992	0.555306	-0.176517	0.731823
12.22	2.28549	0.556365	-0.177329	0.733694
12.23	2.29205	0.557327	-0.178061	0.735388
12.24	2.29934	0.558511	-0.178694	0.737205
12.25	2.30235	0.559576	-0.179194	0.73877
12.26	2.3058	0.560418	-0.179595	0.740013
12.27	2.31242	0.561487	-0.180065	0.741552
12.28	2.3171	0.562616	-0.180671	0.743287
12.29	2.31974	0.563484	-0.181311	0.744795
12.3	2.32595	0.564413	-0.181897	0.74631
12.31	2.33657	0.565503	-0.18242	0.747923
12.32	2.34689	0.566447	-0.182919	0.749366
12.33	2.35372	0.567424	-0.183426	0.75085
12.34	2.36154	0.568558	-0.183969	0.752527
12.35	2.3694	0.569524	-0.184591	0.754115
12.36	2.36895	0.570405	-0.185264	0.755669
12.37	2.36725	0.571543	-0.18587	0.757413
12.38	2.37692	0.572599	-0.186374	0.758973
12.39	2.38914	0.573456	-0.186849	0.760305
12.4	2.39859	0.574458	-0.18735	0.761808
12.41	2.40673	0.575464	-0.187904	0.763368
12.42	2.41226	0.576456	-0.188496	0.764952
12.43	2.42154	0.577566	-0.189184	0.76675
12.44	2.43147	0.578542	-0.190099	0.768641
12.45	2.43324	0.579382	-0.19107	0.770452
12.46	2.43473	0.580329	-0.191816	0.772145
12.47	2.44135	0.581346	-0.19237	0.773716
12.48	2.44966	0.582475	-0.19285	0.775325
12.49	2.46048	0.583581	-0.193265	0.776846
12.5	2.47048	0.584477	-0.193673	0.77815
12.51	2.48036	0.585318	-0.194103	0.779421
12.52	2.49011	0.586356	-0.194574	0.78093
12.53	2.49186	0.587477	-0.195134	0.782611
12.54	2.49507	0.588444	-0.195817	0.784261
12.55	2.50577	0.589354	-0.196652	0.786006
12.56	2.5121	0.590298	-0.197524	0.787822
12.57	2.51695	0.591352	-0.19832	0.789672
12.58	2.52693	0.592426	-0.199056	0.791482
12.59	2.53668	0.593435	-0.199676	0.793111
12.6	2.545	0.594354	-0.200116	0.79447
12.61	2.55105	0.59534	-0.200486	0.795826
12.62	2.55703	0.596432	-0.200894	0.797326
12.63	2.56801	0.597374	-0.201298	0.798672
12.64	2.57656	0.598306	-0.201674	0.79998
12.65	2.58186	0.599425	-0.202058	0.801483
12.66	2.58959	0.600477	-0.202455	0.802932
12.67	2.59865	0.601495	-0.202872	0.804367
12.68	2.60793	0.602519	-0.203317	0.805836
12.69	2.61807	0.603506	-0.203771	0.807277
12.7	2.62423	0.604468	-0.204313	0.808781
12.71	2.62526	0.605403	-0.204982	0.810385
12.72	2.62877	0.606376	-0.205624	0.812
12.73	2.63451	0.607438	-0.206124	0.813562
12.74	2.63744	0.608424	-0.206548	0.814972
12.75	2.64368	0.609399	-0.206992	0.816391
12.76	2.6529	0.61055	-0.207459	0.818009
12.77	2.65752	0.611528	-0.207856	0.819384
12.78	2.66597	0.612295	-0.20817	0.820465
12.79	2.67547	0.613301	-0.20849	0.821791
12.8	2.68092	0.614545	-0.208841	0.823386
12.81	2.69328	0.615618	-0.209194	0.824812
12.82	2.70912	0.616503	-0.209565	0.826068
12.83	2.71628	0.617512	-0.210059	0.827571
12.84	2.71723	0.618696	-0.210762	0.829458
12.85	2.72132	0.619685	-0.211636	0.831321
12.86	2.73245	0.620616	-0.212524	0.83314
12.87	2.73719	0.621693	-0.213299	0.834992
12.88	2.73577	0.622619	-0.214002	0.836621
12.89	2.74214	0.623478	-0.214703	0.838181
12.9	2.75228	0.624619	-0.215328	0.839947
12.91	2.76733	0.625695	-0.215829	0.841524
12.92	2.78197	0.626613	-0.216283	0.842896
12.93	2.77914	0.627749	-0.216721	0.84447
12.94	2.77729	0.62872	-0.217164	0.845884
12.95	2.79608	0.629449	-0.217654	0.847103
12.96	2.81221	0.630483	-0.218258	0.848741
12.97	2.81251	0.631642	-0.219077	0.850719
12.98	2.81397	0.632497	-0.220005	0.852502
12.99	2.82249	0.633393	-0.220834	0.854227
13	2.83279	0.634472	-0.221458	0.85593
13.01	2.84139	0.63553	-0.22186	0.85739
13.02	2.84777	0.636473	-0.222185	0.858658
13.03	2.85729	0.637408	-0.222527	0.859935
13.04	2.86998	0.638562	-0.222863	0.861425
13.05	2.87767	0.639586	-0.223239	0.862825
13.06	2.88407	0.640414	-0.223683	0.864097
13.07	2.8911	0.641343	-0.224093	0.865436
13.08	2.89408	0.642341	-0.224425	0.866766
13.09	2.90161	0.64341	-0.224756	0.868166
13.1	2.91211	0.644492	-0.225146	0.869638
13.11	2.91436	0.645473	-0.225599	0.871072
13.12	2.91862	0.64641	-0.226069	0.872479
13.13	2.92873	0.647447	-0.226574	0.874021
13.14	2.93433	0.648524	-0.22718	0.875704
13.15	2.93871	0.649524	-0.227879	0.877403
13.16	2.94934	0.650529	-0.228759	0.879288
13.17	2.96081	0.651596	-0.229923	0.881519
13.18	2.96511	0.652627	-0.231301	0.883928
13.19	2.96781	0.653587	-0.232559	0.886146
13.2	2.97843	0.65461	-0.233317	0.887927
13.21	2.99122	0.655559	-0.233723	0.889282
13.22	2.99537	0.656453	-0.234152	0.890605
13.23	2.99608	0.657565	-0.234619	0.892184
13.24	3.00652	0.658554	-0.235053	0.893607
13.25	3.02589	0.659546	-0.23547	0.895016
13.26	3.0397	0.660624	-0.235873	0.896497
13.27	3.04514	0.661621	-0.236355	0.897976
13.28	3.0527	0.662742	-0.236919	0.899661
13.29	3.06169	0.663721	-0.237454	0.901175
13.3	3.06871	0.664594	-0.238018	0.902612
13.31	3.07743	0.665568	-0.238642	0.90421
13.32	3.08412	0.666552	-0.239289	0.905841
13.33	3.08951	0.667487	-0.240078	0.907565
13.34	3.10304	0.668507	-0.241036	0.909543
13.35	3.11679	0.669619	-0.24201	0.911629
13.36	3.12485	0.670545	-0.242854	0.913399
13.37	3.13134	0.671387	-0.243446	0.914833
13.38	3.13361	0.67246	-0.243844	0.916304
13.39	3.14055	0.67352	-0.244252	0.917772
13.4	3.15174	0.674346	-0.244754	0.9191
13.41	3.15518	0.675366	-0.245275	0.920641
13.42	3.1587	0.676485	-0.245711	0.922196
13.43	3.16762	0.67735	-0.246063	0.923413
13.44	3.17175	0.678264	-0.246434	0.924698
13.45	3.17376	0.679392	-0.246834	0.926226
13.46	3.18198	0.680395	-0.24724	0.927635
13.47	3.19067	0.681249	-0.247763	0.929012
13.48	3.19646	0.682382	-0.248468	0.93085
13.49	3.20397	0.68353	-0.249248	0.932778
13.5	3.21461	0.684487	-0.249977	0.934464
13.51	3.22536	0.685638	-0.250635	0.936273
13.52	3.22999	0.686799	-0.251182	0.937981
13.53	3.23232	0.68768	-0.251571	0.939251
13.54	3.23735	0.688623	-0.251933	0.940556
13.55	3.24192	0.689713	-0.25232	0.942033
13.56	3.25034	0.69068	-0.252634	0.943314
13.57	3.26555	0.691803	-0.252894	0.944697
13.58	3.27532	0.692973	-0.25318	0.946153
13.59	3.2765	0.693887	-0.253517	0.947404
13.6	3.28086	0.694885	-0.253904	0.948789
13.61	3.29431	0.695958	-0.254342	0.9503
13.62	3.30237	0.696812	-0.254896	0.951708
13.63	3.30492	0.697741	-0.255766	0.953507
13.64	3.31402	0.698864	-0.257031	0.955895
13.65	3.32766	0.699802	-0.258332	0.958134
13.66	3.3382	0.700751	-0.259258	0.960009
13.67	3.34104	0.701946	-0.259854	0.9618
13.68	3.34185	0.702843	-0.260372	0.963215
13.69	3.35257	0.703654	-0.260855	0.964509
13.7	3.36551	0.704874	-0.261254	0.966128
13.71	3.37271	0.705842	-0.261628	0.96747
13.72	3.38292	0.706579	-0.262002	0.968581
13.73	3.39489	0.707677	-0.262399	0.970076
13.74	3.40099	0.708712	-0.262904	0.971616
13.75	3.40571	0.709565	-0.263526	0.973091
13.76	3.41534	0.710608	-0.264317	0.974925
13.77	3.42267	0.711587	-0.265418	0.977005
13.78	3.42928	0.71252	-0.266831	0.979351
13.79	3.44167	0.713545	-0.268367	0.981912
13.8	3.44784	0.714481	-0.269633	0.984114
13.81	3.45023	0.715377	-0.270432	0.985809
13.82	3.46238	0.716385	-0.271027	0.987412
13.83	3.47305	0.717461	-0.27157	0.989031
13.84	3.47823	0.718406	-0.271979	0.990385
13.85	3.48742	0.719436	-0.272342	0.991778
13.86	3.49756	0.720528	-0.272828	0.993356
13.87	3.50634	0.721453	-0.273489	0.994942
13.88	3.51372	0.722428	-0.274244	0.996672
13.89	3.5216	0.723487	-0.275029	0.998516
13.9	3.53116	0.724457	-0.275905	1.00036
13.91	3.53754	0.725502	-0.276803	1.0023
13.92	3.54341	0.726664	-0.277529	1.00419
13.93	3.55501	0.727681	-0.278121	1.0058
13.94	3.56296	0.728683	-0.278678	1.00736
13.95	3.56591	0.729728	-0.279209	1.00894
13.96	3.57955	0.730771	-0.279711	1.01048
13.97	3.59624	0.731833	-0.28011	1.01194
13.98	3.60273	0.732843	-0.280428	1.01327
13.99	3.60663	0.733782	-0.280798	1.01458
14	3.61581	0.73478	-0.281269	1.01605
14.01	3.62602	0.735926	-0.281793	1.01772
14.02	3.63336	0.736913	-0.282329	1.01924
14.03	3.63594	0.737851	-0.282842	1.02069
14.04	3.63724	0.738929	-0.283453	1.02238
14.05	3.64519	0.739832	-0.284267	1.0241
14.06	3.65406	0.740631	-0.285247	1.02588
14.07	3.66132	0.741719	-0.286317	1.02804
14.08	3.67007	0.742841	-0.287266	1.03011
14.09	3.67994	0.743872	-0.287932	1.0318
14.1	3.69196	0.744947	-0.288402	1.03335
14.11	3.70141	0.745832	-0.28879	1.03462
14.12	3.70324	0.746728	-0.289114	1.03584
14.13	3.70604	0.747839	-0.289384	1.03722
14.14	3.71587	0.748849	-0.289635	1.03848
14.15	3.72553	0.749701	-0.289902	1.0396
14.16	3.73224	0.750705	-0.290235	1.04094
14.17	3.73902	0.751783	-0.290673	1.04246
14.18	3.74942	0.752728	-0.291155	1.04388
14.19	3.7608	0.753696	-0.291701	1.0454
14.2	3.77089	0.754704	-0.292401	1.0471
14.21	3.77952	0.755621	-0.293095	1.04872
14.22	3.78714	0.756623	-0.293626	1.05025
14.23	3.79418	0.757711	-0.294098	1.05181
14.24	3.80132	0.758562	-0.294553	1.05311
14.25	3.80873	0.7595	-0.294988	1.05449
14.26	3.81441	0.760788	-0.295407	1.05619
14.27	3.82481	0.761794	-0.295803	1.0576
14.28	3.83527	0.762566	-0.29621	1.05878
14.29	3.84013	0.763695	-0.296592	1.06029
14.3	3.84718	0.764786	-0.2969	1.06169
14.31	3.85571	0.765545	-0.29717	1.06271
14.32	3.86211	0.766507	-0.297447	1.06395
14.33	3.86586	0.767571	-0.297819	1.06539
14.34	3.86823	0.768588	-0.298378	1.06697
14.35	3.87321	0.769708	-0.299138	1.06885
14.36	3.88207	0.770721	-0.300219	1.07094
14.37	3.8894	0.771748	-0.301529	1.07328
14.38	3.89293	0.772945	-0.302521	1.07547
14.39	3.89945	0.773887	-0.303148	1.07704
14.4	3.91217	0.774621	-0.303714	1.07833
14.41	3.92493	0.77566	-0.304103	1.07976
14.42	3.93415	0.776891	-0.304376	1.08127
14.43	3.94671	0.777836	-0.304763	1.0826
14.44	3.95969	0.778785	-0.305219	1.084
14.45	3.96503	0.779828	-0.305717	1.08555
14.46	3.97049	0.780716	-0.306329	1.08704
14.47	3.97915	0.7817	-0.307033	1.08873
14.48	3.98529	0.782759	-0.307815	1.09057
14.49	3.99101	0.783634	-0.308619	1.09225
14.5	3.99809	0.784667	-0.309294	1.09396
14.51	4.00957	0.785835	-0.309847	1.09568
14.52	4.02214	0.786661	-0.31036	1.09702
14.53	4.03381	0.787513	-0.310826	1.09834
14.54	4.04557	0.788575	-0.311289	1.09986
14.55	4.05325	0.789601	-0.311758	1.10136
14.56	4.06405	0.79057	-0.312247	1.10282
14.57	4.07917	0.79149	-0.312863	1.10435
14.58	4.08838	0.792503	-0.313608	1.10611
14.59	4.09253	0.793617	-0.31436	1.10798
14.6	4.09287	0.794622	-0.314931	1.10955
14.61	4.0932	0.795612	-0.315283	1.11089
14.62	4.10318	0.796595	-0.315564	1.11216
14.63	4.11655	0.797467	-0.315836	1.1133
14.64	4.12176	0.798528	-0.316112	1.11464
14.65	4.12377	0.799633	-0.316443	1.11608
14.66	4.13355	0.800558	-0.316808	1.11737
14.67	4.14798	0.801542	-0.317193	1.11873
14.68	4.15444	0.802593	-0.317645	1.12024
14.69	4.1604	0.8036	-0.318183	1.12178
14.7	4.17027	0.804715	-0.318852	1.12357
14.71	4.17442	0.805835	-0.319636	1.12547
14.72	4.18029	0.806838	-0.320399	1.12724
14.73	4.19145	0.807732	-0.321147	1.12888
14.74	4.20256	0.808732	-0.321963	1.13069
14.75	4.2113	0.809802	-0.32283	1.13263
14.76	4.21668	0.81069	-0.323762	1.13445
14.77	4.22131	0.811659	-0.324791	1.13645
14.78	4.22635	0.812633	-0.325691	1.13832
14.79	4.23657	0.813624	-0.326304	1.13993
14.8	4.24827	0.814748	-0.326827	1.14158
14.81	4.25291	0.815731	-0.327303	1.14303
14.82	4.2604	0.816683	-0.327615	1.1443
14.83	4.27288	0.817795	-0.327855	1.14565
14.84	4.28268	0.818849	-0.328152	1.147
14.85	4.29169	0.819729	-0.328485	1.14821
14.86	4.3033	0.820735	-0.328852	1.14959
14.87	4.31627	0.821789	-0.329317	1.15111
14.88	4.32281	0.822716	-0.329914	1.15263
14.89	4.33061	0.823806	-0.330631	1.15444
14.9	4.34362	0.824787	-0.331403	1.15619
14.91	4.35047	0.825626	-0.332068	1.15769
14.92	4.35695	0.826651	-0.332501	1.15915
14.93	4.36785	0.827726	-0.332779	1.1605
14.94	4.37244	0.828738	-0.333044	1.16178
14.95	4.37772	0.829678	-0.333308	1.16299
14.96	4.38956	0.830645	-0.333545	1.16419
14.97	4.39799	0.831751	-0.33381	1.16556
14.98	4.40794	0.832857	-0.334157	1.16701
14.99	4.41889	0.833792	-0.334571	1.16836
15	4.42103	0.834736	-0.335147	1.16988
15.01	4.42364	0.835724	-0.335987	1.17171
15.02	4.43301	0.836665	-0.336938	1.1736
15.03	4.44379	0.837703	-0.337793	1.1755
15.04	4.45437	0.838698	-0.338523	1.17722
15.05	4.46409	0.839637	-0.339168	1.1788
15.06	4.46854	0.840623	-0.339712	1.18034
15.07	4.47185	0.841766	-0.340136	1.1819
15.08	4.48349	0.842892	-0.34052	1.18341
15.09	4.49901	0.843778	-0.340927	1.18471
15.1	4.50859	0.84465	-0.341325	1.18598
15.11	4.51422	0.84568	-0.341694	1.18737
15.12	4.52208	0.846867	-0.34204	1.18891
15.13	4.53323	0.84779	-0.342405	1.19019
15.14	4.53638	0.848553	-0.342827	1.19138
15.15	4.53477	0.849647	-0.343268	1.19291
15.16	4.54393	0.850758	-0.343693	1.19445
15.17	4.5567	0.851628	-0.344134	1.19576
15.18	4.56381	0.852639	-0.344589	1.19723
15.19	4.57247	0.853664	-0.345046	1.19871
15.2	4.58216	0.854514	-0.345514	1.20003
15.21	4.59295	0.855636	-0.346061	1.2017
15.22	4.60206	0.856774	-0.34678	1.20355
15.23	4.60918	0.857658	-0.347684	1.20534
15.24	4.62267	0.858661	-0.348649	1.20731
15.25	4.63541	0.859787	-0.349533	1.20932
15.26	4.63497	0.860738	-0.350206	1.21094
15.27	4.63492	0.8618	-0.350615	1.21242
15.28	4.65023	0.863014	-0.350888	1.2139
15.29	4.67049	0.863932	-0.351147	1.21508
15.3	4.6843	0.864809	-0.351381	1.21619
15.31	4.6888	0.865954	-0.351602	1.21756
15.32	4.69192	0.866995	-0.351855	1.21885
15.33	4.70382	0.867939	-0.352159	1.2201
15.34	4.71234	0.869024	-0.352494	1.22152
15.35	4.70997	0.869993	-0.352836	1.22283
15.36	4.71063	0.870909	-0.35326	1.22417
15.37	4.71882	0.871951	-0.353812	1.22576
15.38	4.72538	0.873028	-0.354471	1.2275
15.39	4.7319	0.873983	-0.355293	1.22928
15.4	4.73985	0.874907	-0.356418	1.23133
15.41	4.7469	0.875901	-0.357855	1.23376
15.42	4.75654	0.876969	-0.359221	1.23619
15.43	4.76765	0.877949	-0.360112	1.23806
15.44	4.77402	0.878832	-0.36063	1.23946
15.45	4.77642	0.879817	-0.361025	1.24084
15.46	4.78549	0.880899	-0.361323	1.24222
15.47	4.79834	0.881896	-0.36156	1.24346
15.48	4.80391	0.882799	-0.361808	1.24461
15.49	4.80729	0.883804	-0.362089	1.24589
15.5	4.81574	0.884844	-0.362429	1.24727
15.51	4.82506	0.885717	-0.362854	1.24857
15.52	4.8346	0.886618	-0.363439	1.25006
15.53	4.84626	0.88769	-0.364212	1.2519
15.54	4.85528	0.888795	-0.365053	1.25385
15.55	4.86083	0.889711	-0.365843	1.25555
15.56	4.86897	0.890564	-0.366569	1.25713
15.57	4.87875	0.891643	-0.367243	1.25889
15.58	4.88793	0.892665	-0.367892	1.26056
15.59	4.89698	0.893508	-0.36854	1.26205
15.6	4.90747	0.894562	-0.369115	1.26368
15.61	4.92241	0.895685	-0.369534	1.26522
15.62	4.93609	0.896574	-0.369891	1.26647
15.63	4.93944	0.89761	-0.370277	1.26789
15.64	4.94201	0.898765	-0.370692	1.26946
15.65	4.95151	0.899713	-0.37117	1.27088
15.66	4.96032	0.900787	-0.371683	1.27247
15.67	4.97104	0.901925	-0.372212	1.27414
15.68	4.98438	0.902796	-0.372781	1.27558
15.69	4.99169	0.903742	-0.37341	1.27715
15.7	4.99586	0.90489	-0.374053	1.27894
15.71	5.00397	0.905777	-0.374623	1.2804
15.72	5.01348	0.906717	-0.375091	1.28181
15.73	5.02517	0.907984	-0.375446	1.28343
15.74	5.03233	0.908998	-0.375716	1.28471
15.75	5.03385	0.909875	-0.375967	1.28584
15.76	5.04464	0.910975	-0.37621	1.28719
15.77	5.05656	0.911991	-0.376463	1.28845
15.78	5.0597	0.912878	-0.376758	1.28964
15.79	5.06749	0.91396	-0.377108	1.29107
15.8	5.07807	0.915027	-0.3775	1.29253
15.81	5.08018	0.915916	-0.377959	1.29388
15.82	5.08126	0.91696	-0.378579	1.29554
15.83	5.08918	0.917992	-0.379374	1.29737
15.84	5.1008	0.918828	-0.380181	1.29901
15.85	5.11296	0.919761	-0.380853	1.30061
15.86	5.12244	0.92074	-0.381396	1.30214
15.87	5.12818	0.921574	-0.38183	1.3034
15.88	5.13401	0.922637	-0.382205	1.30484
15.89	5.13996	0.923819	-0.382639	1.30646
15.9	5.14803	0.924738	-0.3831	1.30784
15.91	5.16148	0.925645	-0.383482	1.30913
15.92	5.17232	0.926693	-0.383808	1.3105
15.93	5.17527	0.927639	-0.384129	1.31177
15.94	5.17854	0.92859	-0.384474	1.31306
15.95	5.18546	0.929683	-0.384889	1.31457
15.96	5.19466	0.930667	-0.385381	1.31605
15.97	5.20318	0.931645	-0.385932	1.31758
15.98	5.21135	0.932659	-0.386576	1.31924
15.99	5.22168	0.933547	-0.387438	1.32098
16	5.23081	0.934511	-0.388505	1.32302
16.01	5.23936	0.935711	-0.389572	1.32528
16.02	5.25047	0.936696	-0.39057	1.32727
16.03	5.26137	0.937637	-0.391463	1.3291
16.04	5.27145	0.93891	-0.392125	1.33103
16.05	5.28101	0.940002	-0.392567	1.33257
16.06	5.28822	0.940881	-0.392895	1.33378
16.07	5.29369	0.94195	-0.393167	1.33512
16.08	5.30074	0.942988	-0.39341	1.3364
16.09	5.30736	0.94388	-0.393647	1.33753
16.1	5.30922	0.944971	-0.393875	1.33885
16.11	5.3155	0.946092	-0.394103	1.3402
16.12	5.3283	0.947006	-0.394335	1.34134
16.13	5.3318	0.948013	-0.39456	1.34257
16.14	5.33141	0.94905	-0.394796	1.34385
16.15	5.34101	0.94995	-0.395103	1.34505
16.16	5.35531	0.950982	-0.395451	1.34643
16.17	5.36529	0.952028	-0.39574	1.34777
16.18	5.36969	0.952899	-0.395991	1.34889
16.19	5.37751	0.953875	-0.396275	1.35015
16.2	5.38941	0.954969	-0.396733	1.3517
16.21	5.39361	0.955839	-0.397676	1.35351
16.22	5.39144	0.956747	-0.399387	1.35613
16.23	5.39893	0.957847	-0.401332	1.35918
16.24	5.41297	0.95871	-0.402266	1.36098
16.25	5.4218	0.959538	-0.402319	1.36186
16.26	5.42962	0.960641	-0.402545	1.36319
16.27	5.43781	0.961677	-0.402868	1.36455
16.28	5.44612	0.962587	-0.403003	1.36559
16.29	5.45603	0.963584	-0.40322	1.3668
16.3	5.4612	0.96462	-0.403484	1.3681
16.31	5.46359	0.965601	-0.40368	1.36928
16.32	5.46999	0.966519	-0.403954	1.37047
16.33	5.47795	0.967488	-0.404318	1.37181
16.34	5.48548	0.968634	-0.404765	1.3734
16.35	5.49455	0.969641	-0.405455	1.3751
16.36	5.504	0.970505	-0.406462	1.37697
16.37	5.50847	0.971617	-0.407582	1.3792
16.38	5.51343	0.972746	-0.408463	1.38121
16.39	5.52447	0.973591	-0.408925	1.38252
16.4	5.53608	0.974556	-0.409197	1.38375
16.41	5.54556	0.975697	-0.409518	1.38521
16.42	5.55266	0.976695	-0.409788	1.38648
16.43	5.56079	0.977772	-0.409967	1.38774
16.44	5.57573	0.978909	-0.410178	1.38909
16.45	5.59085	0.979833	-0.410439	1.39027
16.46	5.59535	0.980781	-0.41069	1.39147
16.47	5.59363	0.98185	-0.410935	1.39279
16.48	5.59757	0.982768	-0.411212	1.39398
16.49	5.60799	0.983723	-0.411591	1.39531
16.5	5.61563	0.984838	-0.412166	1.397
16.51	5.6179	0.985713	-0.413001	1.39871
16.52	5.62056	0.98666	-0.414099	1.40076
16.53	5.62661	0.987798	-0.415629	1.40343
16.54	5.63709	0.988757	-0.417608	1.40637
16.55	5.64515	0.989702	-0.419062	1.40876
16.56	5.64733	0.990839	-0.419402	1.41024
16.57	5.65265	0.991843	-0.419484	1.41133
16.58	5.66169	0.99272	-0.419753	1.41247
16.59	5.67003	0.993782	-0.4199	1.41368
16.6	5.67623	0.994714	-0.419985	1.4147
16.61	5.68017	0.995514	-0.420132	1.41565
16.62	5.68767	0.996671	-0.420235	1.41691
16.63	5.69567	0.997822	-0.420322	1.41814
16.64	5.6971	0.99866	-0.420459	1.41912
16.65	5.70134	0.999667	-0.42058	1.42025
16.66	5.7138	1.00074	-0.420681	1.42142
16.67	5.72696	1.00163	-0.420823	1.42246
16.68	5.73397	1.00268	-0.420979	1.42366
16.69	5.735	1.00379	-0.421135	1.42492
16.7	5.73856	1.00472	-0.421322	1.42604
16.71	5.74799	1.00566	-0.421528	1.42719
16.72	5.75701	1.00674	-0.421792	1.42854
16.73	5.76175	1.00777	-0.422251	1.43002
16.74	5.76796	1.0087	-0.422963	1.43166
16.75	5.77779	1.00962	-0.423827	1.43345
16.76	5.78375	1.01079	-0.424843	1.43563
16.77	5.78821	1.01193	-0.425857	1.43778
16.78	5.79625	1.01279	-0.426429	1.43921
16.79	5.79629	1.01373	-0.426645	1.44038
16.8	5.79499	1.01492	-0.42691	1.44183
16.81	5.80601	1.01592	-0.427157	1.44308
16.82	5.81304	1.01669	-0.427284	1.44398
16.83	5.8162	1.01775	-0.427425	1.44517
16.84	5.83129	1.01894	-0.427575	1.44652
16.85	5.84544	1.01985	-0.427672	1.44752
16.86	5.85364	1.02074	-0.427768	1.44851
16.87	5.86257	1.02186	-0.427876	1.44974
16.88	5.86379	1.02289	-0.427986	1.45088
16.89	5.85829	1.02381	-0.428105	1.45191
16.9	5.86513	1.02486	-0.428216	1.45308
16.91	5.88084	1.02593	-0.42833	1.45426
16.92	5.896	1.02681	-0.428462	1.45527
16.93	5.90859	1.02779	-0.428608	1.4564
16.94	5.91343	1.02891	-0.428765	1.45767
16.95	5.91506	1.0298	-0.428935	1.45873
16.96	5.91784	1.0307	-0.429135	1.45984
16.97	5.92807	1.03181	-0.429472	1.46129
16.98	5.93806	1.03276	-0.430255	1.46301
16.99	5.93477	1.03362	-0.431821	1.46544
17	5.93446	1.03465	-0.433844	1.4685
17.01	5.9483	1.03569	-0.435249	1.47094
17.02	5.9568	1.03666	-0.435748	1.47241
17.03	5.95641	1.0377	-0.436039	1.47373
17.04	5.96324	1.03872	-0.436328	1.47505
17.05	5.97281	1.03971	-0.436457	1.47617
17.06	5.97623	1.0408	-0.436588	1.47739
17.07	5.97877	1.04179	-0.436772	1.47856
17.08	5.9871	1.0427	-0.436869	1.47957
17.09	5.99698	1.04388	-0.436939	1.48082
17.1	5.99657	1.04491	-0.437067	1.48198
17.11	5.99796	1.04575	-0.437205	1.48295
17.12	6.01226	1.0469	-0.437343	1.48425
17.13	6.0211	1.04804	-0.437559	1.4856
17.14	6.02116	1.04891	-0.437859	1.48677
17.15	6.0273	1.04996	-0.438177	1.48814
17.16	6.03419	1.05106	-0.438506	1.48957
17.17	6.03728	1.05188	-0.438837	1.49072
17.18	6.04404	1.05286	-0.43914	1.492
17.19	6.0545	1.054	-0.439418	1.49341
17.2	6.06248	1.05486	-0.43967	1.49453
17.21	6.06567	1.05586	-0.439892	1.49575
17.22	6.06533	1.05699	-0.440078	1.49707
17.23	6.07047	1.05791	-0.440226	1.49814
17.24	6.08277	1.05895	-0.440391	1.49934
17.25	6.08876	1.05994	-0.440596	1.50054
17.26	6.08844	1.06075	-0.440849	1.5016
17.27	6.09536	1.06183	-0.44165	1.50348
17.28	6.10548	1.06298	-0.444726	1.50771
17.29	6.1112	1.06386	-0.449571	1.51343
17.3	6.11866	1.06482	-0.451477	1.51629
17.31	6.12824	1.06597	-0.450632	1.5166
17.32	6.13398	1.06688	-0.450887	1.51776
17.33	6.13739	1.06776	-0.451472	1.51923
17.34	6.14231	1.0689	-0.451229	1.52013
17.35	6.14994	1.06991	-0.451306	1.52121
17.36	6.15455	1.07076	-0.451593	1.52235
17.37	6.15655	1.07183	-0.451535	1.52336
17.38	6.16593	1.07287	-0.451552	1.52442
17.39	6.17345	1.07374	-0.451711	1.52545
17.4	6.17359	1.07469	-0.451747	1.52644
17.41	6.17679	1.07589	-0.45178	1.52767
17.42	6.18651	1.07707	-0.451888	1.52896
17.43	6.20021	1.07789	-0.451966	1.52985
17.44	6.20686	1.07876	-0.452029	1.53079
17.45	6.20405	1.07983	-0.45212	1.53195
17.46	6.20804	1.08086	-0.452216	1.53308
17.47	6.22077	1.08186	-0.452324	1.53419
17.48	6.22742	1.08288	-0.452449	1.53533
17.49	6.23045	1.08384	-0.452584	1.53642
17.5	6.23712	1.08487	-0.45276	1.53763
17.51	6.24017	1.08601	-0.452956	1.53897
17.52	6.2383	1.08694	-0.453119	1.54006
17.53	6.24124	1.08779	-0.453292	1.54108
17.54	6.2493	1.08876	-0.453524	1.54229
17.55	6.25332	1.08982	-0.453804	1.54362
17.56	6.25532	1.09091	-0.454091	1.545
17.57	6.26423	1.09187	-0.454338	1.54621
17.58	6.27054	1.09277	-0.454531	1.5473
17.59	6.26324	1.0939	-0.454712	1.54861
17.6	6.26121	1.09497	-0.454925	1.54989
17.61	6.27605	1.09582	-0.455118	1.55094
17.62	6.28734	1.0968	-0.45527	1.55207
17.63	6.28906	1.09776	-0.455431	1.55319
17.64	6.29267	1.09866	-0.455616	1.55428
17.65	6.29612	1.09969	-0.456034	1.55573
17.66	6.29811	1.10072	-0.457384	1.55811
17.67	6.30216	1.1016	-0.459936	1.56154
17.68	6.30665	1.10257	-0.462274	1.56484
17.69	6.3135	1.10366	-0.46334	1.567
17.7	6.32016	1.10473	-0.463838	1.56857
17.71	6.32325	1.10577	-0.464188	1.56996
17.72	6.32796	1.10676	-0.464249	1.57101
17.73	6.33741	1.10775	-0.464255	1.572
17.74	6.34579	1.10889	-0.464334	1.57323
17.75	6.346	1.10991	-0.464396	1.57431
17.76	6.34559	1.11074	-0.464436	1.57517
17.77	6.35295	1.11189	-0.464478	1.57637
17.78	6.35944	1.11307	-0.464522	1.57759
17.79	6.36321	1.11391	-0.464555	1.57846
17.8	6.36825	1.11481	-0.464573	1.57938
17.81	6.37498	1.11594	-0.464584	1.58052
17.82	6.37719	1.11696	-0.464599	1.58156
17.83	6.37562	1.11789	-0.464622	1.58251
17.84	6.37434	1.11895	-0.464648	1.5836
17.85	6.3738	1.11993	-0.464667	1.5846
17.86	6.38136	1.121	-0.464679	1.58568
17.87	6.39168	1.12218	-0.464695	1.58687
17.88	6.38902	1.12307	-0.464714	1.58779
17.89	6.3826	1.12398	-0.464725	1.58871
17.9	6.38704	1.1252	-0.464735	1.58993
17.91	6.39125	1.12615	-0.464755	1.59091
17.92	6.39188	1.12698	-0.46476	1.59174
17.93	6.39763	1.12814	-0.464774	1.59291
17.94	6.40124	1.12913	-0.464793	1.59393
17.95	6.40152	1.12984	-0.464779	1.59462
17.96	6.40466	1.13096	-0.464777	1.59574
17.97	6.4039	1.13214	-0.464799	1.59694
17.98	6.40304	1.13294	-0.464824	1.59776
17.99	6.40925	1.13393	-0.46484	1.59877
18	6.41411	1.13499	-0.464848	1.59984
18.01	6.41905	1.13577	-0.464948	1.60072
18.02	6.42781	1.1367	-0.465288	1.60198
18.03	6.43204	1.13788	-0.465931	1.60381
18.04	6.43272	1.13884	-0.466695	1.60554
18.05	6.43517	1.13971	-0.467287	1.60699
18.06	6.43561	1.14071	-0.467692	1.6084
18.07	6.43185	1.14171	-0.468022	1.60973
18.08	6.42799	1.14269	-0.468242	1.61094
18.09	6.43761	1.14365	-0.468319	1.61197
18.1	6.45232	1.14464	-0.468363	1.613
18.11	6.45116	1.14571	-0.468456	1.61417
18.12	6.44757	1.14683	-0.468539	1.61537
18.13	6.45389	1.14784	-0.468569	1.61641
18.14	6.4582	1.14869	-0.468589	1.61727
18.15	6.45711	1.14971	-0.468661	1.61837
18.16	6.45609	1.15088	-0.468792	1.61967
18.17	6.45741	1.15178	-0.468951	1.62074
18.18	6.45717	1.15266	-0.469111	1.62177
18.19	6.45467	1.15388	-0.46924	1.62312
18.2	6.45745	1.15509	-0.469316	1.62441
18.21	6.46187	1.15585	-0.469385	1.62523
18.22	6.46147	1.1567	-0.469464	1.62617
18.23	6.46016	1.15805	-0.469508	1.62756
18.24	6.45548	1.15912	-0.469537	1.62865
18.25	6.45178	1.15986	-0.469554	1.62941
18.26	6.45974	1.16089	-0.469555	1.63044
18.27	6.46114	1.16198	-0.46957	1.63155
18.28	6.45235	1.16295	-0.469587	1.63254
18.29	6.45211	1.16393	-0.469595	1.63353
18.3	6.45663	1.16488	-0.469602	1.63448
18.31	6.45917	1.16593	-0.469616	1.63554
18.32	6.45781	1.167	-0.469652	1.63665
18.33	6.45326	1.16794	-0.469702	1.63765
18.34	6.45071	1.16884	-0.469695	1.63854
18.35	6.44779	1.16986	-0.469663	1.63953
18.36	6.44733	1.17106	-0.469698	1.64075
18.37	6.45096	1.17207	-0.469728	1.6418
18.38	6.45102	1.17286	-0.469714	1.64257
18.39	6.4452	1.17381	-0.469721	1.64353
18.4	6.43937	1.17492	-0.469738	1.64466
18.41	6.44119	1.17583	-0.469741	1.64557
18.42	6.44372	1.17666	-0.469739	1.6464
18.43	6.43469	1.17766	-0.469726	1.64738
18.44	6.42701	1.17875	-0.469725	1.64847
18.45	6.42699	1.17972	-0.469736	1.64946
18.46	6.42303	1.18067	-0.469739	1.65041
18.47	6.41382	1.1818	-0.469745	1.65154
18.48	6.4058	1.18293	-0.469754	1.65268
18.49	6.4042	1.18388	-0.469745	1.65362
18.5	6.40235	1.18484	-0.469719	1.65455
18.51	6.39667	1.1859	-0.469737	1.65564
18.52	6.39248	1.18688	-0.469781	1.65666
18.53	6.38762	1.18782	-0.469774	1.6576
18.54	6.38281	1.18892	-0.469752	1.65867
18.55	6.3815	1.19008	-0.46977	1.65985
18.56	6.37873	1.19117	-0.469782	1.66095
18.57	6.37024	1.19217	-0.469762	1.66193
18.58	6.35845	1.19308	-0.469766	1.66285
18.59	6.35353	1.194	-0.469777	1.66378
18.6	6.35469	1.1952	-0.469771	1.66497
18.61	6.34497	1.19631	-0.469787	1.66609
18.62	6.33225	1.19714	-0.46979	1.66693
18.63	6.33022	1.19809	-0.469754	1.66784
18.64	6.32512	1.1992	-0.469752	1.66895
18.65	6.31165	1.20013	-0.469798	1.66993
18.66	6.3056	1.20101	-0.469816	1.67083
18.67	6.30194	1.20216	-0.469785	1.67195
18.68	6.29121	1.20321	-0.469752	1.67296
18.69	6.28279	1.20409	-0.469773	1.67386
18.7	6.27542	1.20509	-0.469802	1.67489
18.71	6.26828	1.20609	-0.469767	1.67585
18.72	6.26529	1.20699	-0.46973	1.67672
18.73	6.25521	1.20799	-0.469753	1.67775
18.74	6.24345	1.20893	-0.469786	1.67872
18.75	6.24801	1.20985	-0.469781	1.67963
18.76	6.25602	1.2109	-0.469766	1.68066
18.77	6.24749	1.21192	-0.469765	1.68168
18.78	6.23892	1.2128	-0.469751	1.68256
18.79	6.24071	1.21373	-0.469747	1.68347
18.8	6.2389	1.21476	-0.469783	1.68455
18.81	6.23747	1.2158	-0.469775	1.68558
18.82	6.23936	1.21671	-0.469733	1.68645
18.83	6.23381	1.21765	-0.469743	1.68739
18.84	6.22706	1.21871	-0.469778	1.68849
18.85	6.22878	1.21979	-0.469782	1.68958
18.86	6.23366	1.22084	-0.469762	1.6906
18.87	6.22806	1.2218	-0.469757	1.69156
18.88	6.21846	1.22268	-0.469766	1.69244
18.89	6.2193	1.22376	-0.469754	1.69351
18.9	6.21833	1.22504	-0.469729	1.69477
18.91	6.21244	1.22603	-0.469745	1.69578
18.92	6.21795	1.22689	-0.469776	1.69667
18.93	6.22381	1.22792	-0.469759	1.69768
18.94	6.2133	1.22897	-0.469735	1.69871
18.95	6.20594	1.23003	-0.469764	1.69979
18.96	6.21355	1.2311	-0.469788	1.70088
18.97	6.21622	1.23214	-0.469744	1.70188
18.98	6.21036	1.23313	-0.469722	1.70285
18.99	6.20663	1.23409	-0.469768	1.70386
19	6.20059	1.23509	-0.469795	1.70489
19.01	6.19456	1.2361	-0.469753	1.70586
19.02	6.19737	1.23706	-0.469716	1.70677
19.03	6.19942	1.23799	-0.469747	1.70774
19.04	6.19279	1.23911	-0.469777	1.70889
19.05	6.18833	1.24016	-0.469754	1.70992
19.06	6.19104	1.24094	-0.469728	1.71067
19.07	6.19168	1.24186	-0.469741	1.7116
19.08	6.19305	1.243	-0.469766	1.71277
19.09	6.19329	1.24409	-0.46975	1.71384
19.1	6.18837	1.24493	-0.469733	1.71466
19.11	6.1887	1.24581	-0.46975	1.71556
19.12	6.18871	1.24697	-0.469741	1.71672
19.13	6.18041	1.24806	-0.469706	1.71777
19.14	6.17661	1.24885	-0.469719	1.71857
19.15	6.18253	1.24976	-0.469753	1.71951
19.16	6.18838	1.25097	-0.469733	1.72071
19.17	6.18324	1.25204	-0.469705	1.72174
19.18	6.16971	1.25276	-0.469725	1.72249
19.19	6.16354	1.25368	-0.469749	1.72343
19.2	6.16883	1.25492	-0.46974	1.72466
19.21	6.17537	1.25604	-0.46972	1.72576
19.22	6.18098	1.25688	-0.469732	1.72661
19.23	6.18698	1.25779	-0.469756	1.72755
19.24	6.18659	1.25887	-0.469736	1.7286
19.25	6.18298	1.25997	-0.469705	1.72967
19.26	6.18339	1.26095	-0.469705	1.73065
19.27	6.18676	1.26196	-0.469721	1.73168
19.28	6.1875	1.2631	-0.469722	1.73282
19.29	6.18762	1.26416	-0.469722	1.73388
19.3	6.19036	1.265	-0.46973	1.73473
19.31	6.19084	1.26591	-0.469734	1.73565
19.32	6.18807	1.26697	-0.469723	1.7367
19.33	6.18881	1.26806	-0.469712	1.73777
19.34	6.18983	1.2692	-0.469737	1.73894
19.35	6.18792	1.27019	-0.469752	1.73994
19.36	6.18751	1.27101	-0.469712	1.74072
19.37	6.18909	1.27186	-0.469709	1.74157
19.38	6.19403	1.27296	-0.469751	1.74271
19.39	6.19694	1.27408	-0.469729	1.74381
19.4	6.19354	1.27488	-0.469696	1.74458
19.41	6.19443	1.27581	-0.469733	1.74554
19.42	6.20381	1.27694	-0.46976	1.7467
19.43	6.21028	1.27789	-0.469717	1.7476
19.44	6.21023	1.27879	-0.469693	1.74848
19.45	6.20859	1.27997	-0.469721	1.74969
19.46	6.20931	1.28102	-0.469733	1.75076
19.47	6.21278	1.28179	-0.469728	1.75152
19.48	6.21773	1.28282	-0.469723	1.75255
19.49	6.22059	1.28394	-0.46973	1.75367
19.5	6.22469	1.28479	-0.46973	1.75452
19.51	6.23471	1.28579	-0.469694	1.75549
19.52	6.2342	1.28686	-0.469678	1.75654
19.53	6.2275	1.28772	-0.469716	1.75744
19.54	6.22986	1.28873	-0.469735	1.75847
19.55	6.23496	1.28977	-0.469703	1.75947
19.56	6.24357	1.29069	-0.469691	1.76038
19.57	6.2463	1.29181	-0.469721	1.76153
19.58	6.23784	1.29305	-0.469746	1.7628
19.59	6.23814	1.29397	-0.469728	1.7637
19.6	6.24406	1.29491	-0.46969	1.7646
19.61	6.23884	1.29605	-0.469683	1.76574
19.62	6.23843	1.2969	-0.469706	1.76661
19.63	6.25363	1.29776	-0.469733	1.7675
19.64	6.26253	1.29893	-0.469717	1.76864
19.65	6.25845	1.29992	-0.469675	1.76959
19.66	6.25768	1.30091	-0.469698	1.77061
19.67	6.2621	1.30213	-0.469744	1.77187
19.68	6.26087	1.30304	-0.469716	1.77275
19.69	6.25634	1.30387	-0.469697	1.77357
19.7	6.25784	1.30503	-0.469722	1.77475
19.71	6.26289	1.30598	-0.469725	1.77571
19.72	6.26675	1.30682	-0.469732	1.77656
19.73	6.27059	1.30794	-0.469738	1.77768
19.74	6.27393	1.30896	-0.469716	1.77868
19.75	6.27692	1.30988	-0.469712	1.77959
19.76	6.28221	1.31093	-0.469723	1.78066
19.77	6.28603	1.31189	-0.469725	1.78162
19.78	6.2865	1.31276	-0.469719	1.78248
19.79	6.28449	1.3138	-0.469704	1.78351
19.8	6.28456	1.31483	-0.469699	1.78453
19.81	6.29037	1.31571	-0.46972	1.78543
19.82	6.29346	1.31672	-0.469738	1.78646
19.83	6.29214	1.31778	-0.469718	1.7875
19.84	6.29439	1.31868	-0.469708	1.78839
19.85	6.29868	1.31965	-0.469732	1.78938
19.86	6.30088	1.32073	-0.469742	1.79047
19.87	6.30295	1.32175	-0.469721	1.79147
19.88	6.30649	1.32279	-0.469714	1.79251
19.89	6.31123	1.32392	-0.46972	1.79364
19.9	6.3149	1.32494	-0.469726	1.79466
19.91	6.31629	1.32583	-0.469728	1.79556
19.92	6.32116	1.32682	-0.469704	1.79652
19.93	6.3265	1.32788	-0.469703	1.79758
19.94	6.32401	1.32886	-0.469721	1.79858
19.95	6.32522	1.32978	-0.469695	1.79947
19.96	6.336	1.33089	-0.469692	1.80058
19.97	6.34083	1.33205	-0.469729	1.80177
19.98	6.3377	1.33296	-0.469735	1.80269
[truncated: 8,740 more rows]

## Sheet: M-60-9.0-33
Time [s]	Load [kN]	LVDT 1 [mm]	LVDT 2 [mm]	Displacement [mm]
0	0	0	0	0
0.01	0	0	0	0
0.02	-5.2e-05	1.5e-05	1e-06	1.4e-05
0.03	-0.001243	0.00023	1.8e-05	0.000212
0.04	-0.00497	0.000806	5.6e-05	0.00075
0.05	-0.007486	0.001122	6.5e-05	0.001057
0.06	-0.006941	0.00097	4.7e-05	0.000923
0.07	-0.003895	0.000966	4.7e-05	0.000919
0.08	0.000169	0.001036	5.2e-05	0.000984
0.09	0.003255	0.000871	6.3e-05	0.000808
0.1	0.006251	0.000718	5.6e-05	0.000662
0.11	0.006706	0.000736	3.8e-05	0.000698
0.12	0.004764	0.000694	5.6e-05	0.000638
0.13	0.00319	0.00061	7.7e-05	0.000533
0.14	0.000634	0.000664	5.9e-05	0.000605
0.15	-0.003112	0.000666	4.2e-05	0.000624
0.16	-0.006706	0.000618	4.6e-05	0.000572
0.17	-0.004343	0.000734	6.1e-05	0.000673
0.18	-0.000778	0.000943	4.8e-05	0.000895
0.19	-0.000639	0.000867	2.5e-05	0.000842
0.2	0.001856	0.000748	3.5e-05	0.000713
0.21	-0.000581	0.000912	5.1e-05	0.000861
0.22	-0.00961	0.000893	6e-05	0.000833
0.23	-0.011535	0.000735	5.3e-05	0.000682
0.24	-0.003153	0.000841	3.5e-05	0.000806
0.25	0.002935	0.001011	4.9e-05	0.000962
0.26	0.002154	0.001005	5.8e-05	0.000947
0.27	-0.000251	0.000961	3.6e-05	0.000925
0.28	-0.000138	0.00108	3.7e-05	0.001043
0.29	0.003197	0.001138	5.3e-05	0.001085
0.3	0.003566	0.000983	4.4e-05	0.000939
0.31	0.002331	0.000947	3.5e-05	0.000912
0.32	0.004904	0.001018	4.8e-05	0.00097
0.33	0.006149	0.001006	5.2e-05	0.000954
0.34	0.003396	0.001013	4.9e-05	0.000964
0.35	0.003918	0.001156	5.5e-05	0.001101
0.36	0.007203	0.001184	5.3e-05	0.001131
0.37	0.00703	0.001078	5.5e-05	0.001023
0.38	0.003851	0.001043	7.3e-05	0.00097
0.39	0.000534	0.001169	7.2e-05	0.001097
0.4	0.002132	0.001256	5.8e-05	0.001198
0.41	0.006777	0.00119	5.4e-05	0.001136
0.42	0.001877	0.001107	4e-05	0.001067
0.43	-0.004077	0.001072	3.8e-05	0.001034
0.44	-0.000202	0.001017	5.9e-05	0.000958
0.45	0.001146	0.000894	6e-05	0.000834
0.46	0.00125	0.000936	4.4e-05	0.000892
0.47	0.00451	0.001085	5.5e-05	0.00103
0.48	0.00444	0.001134	7.3e-05	0.001061
0.49	0.004623	0.001074	4.9e-05	0.001025
0.5	0.004617	0.001089	3.6e-05	0.001053
0.51	0.001729	0.001003	3.6e-05	0.000967
0.52	0.002603	0.000799	3.2e-05	0.000767
0.53	0.005835	0.000961	3.9e-05	0.000922
0.54	0.002093	0.001258	2.6e-05	0.001232
0.55	-0.002618	0.001125	3.4e-05	0.001091
0.56	7.5e-05	0.000941	4.9e-05	0.000892
0.57	0.002675	0.001084	2.1e-05	0.001063
0.58	0.000882	0.001091	1.9e-05	0.001072
0.59	-0.000827	0.000887	4.3e-05	0.000844
0.6	-0.003542	0.000953	4.2e-05	0.000911
0.61	-0.005452	0.001257	4.1e-05	0.001216
0.62	0.000828	0.00124	3.9e-05	0.001201
0.63	0.006508	0.000941	2.5e-05	0.000916
0.64	0.002539	0.000872	3.5e-05	0.000837
0.65	-0.001763	0.001029	6e-05	0.000969
0.66	-0.000879	0.001096	4.4e-05	0.001052
0.67	-0.003971	0.00103	2.1e-05	0.001009
0.68	-0.008342	0.00104	4e-05	0.001
0.69	-0.003287	0.001053	5.5e-05	0.000998
0.7	0.001628	0.001103	3.3e-05	0.00107
0.71	-0.005727	0.00119	1.7e-05	0.001173
0.72	-0.013792	0.001109	2.7e-05	0.001082
0.73	-0.011603	0.000949	4e-05	0.000909
0.74	-0.005553	0.000919	4.3e-05	0.000876
0.75	-0.001581	0.001105	2.8e-05	0.001077
0.76	0.000375	0.001142	9e-06	0.001133
0.77	-0.001211	0.000969	2e-05	0.000949
0.78	-0.003286	0.000986	4.9e-05	0.000937
0.79	-0.006291	0.001064	4.9e-05	0.001015
0.8	-0.00739	0.001045	3.1e-05	0.001014
0.81	0.000335	0.001057	3.2e-05	0.001025
0.82	0.003838	0.001176	4.2e-05	0.001134
0.83	-0.002543	0.001112	3.8e-05	0.001074
0.84	-0.003066	0.000925	2.5e-05	0.0009
0.85	-0.000477	0.001131	1.2e-05	0.001119
0.86	-6e-06	0.001197	9e-06	0.001188
0.87	0.00389	0.000815	1.1e-05	0.000804
0.88	0.005551	0.000871	5e-06	0.000866
0.89	0.003233	0.001197	3e-06	0.001194
0.9	0.00171	0.001039	8e-06	0.001031
0.91	-0.00056	0.000894	7e-06	0.000887
0.92	-0.002023	0.001172	1.5e-05	0.001157
0.93	-0.000893	0.00119	1.6e-05	0.001174
0.94	-0.003156	0.000936	2e-06	0.000934
0.95	-0.007846	0.001069	4e-06	0.001065
0.96	-0.004189	0.001219	2.2e-05	0.001197
0.97	0.002342	0.000949	2.3e-05	0.000926
0.98	-0.000632	0.000875	2.1e-05	0.000854
0.99	-0.002645	0.001181	3.8e-05	0.001143
1	0.000301	0.001187	3.1e-05	0.001156
1.01	0.001057	0.000994	-3e-06	0.000997
1.02	-0.00097	0.001055	-1.5e-05	0.00107
1.03	-0.002064	0.001103	5e-06	0.001098
1.04	0.000551	0.001088	2.1e-05	0.001067
1.05	0.002886	0.001076	2.4e-05	0.001052
1.06	-0.002603	0.001017	1.4e-05	0.001003
1.07	-0.005731	0.000963	-6e-06	0.000969
1.08	0.004416	0.001043	1.3e-05	0.00103
1.09	0.009377	0.001159	3.2e-05	0.001127
1.1	0.005754	0.000957	1.3e-05	0.000944
1.11	0.004256	0.000846	1.4e-05	0.000832
1.12	-0.000131	0.001057	2.8e-05	0.001029
1.13	-0.003823	0.001081	2e-05	0.001061
1.14	0.000274	0.000997	1.6e-05	0.000981
1.15	0.004124	0.001067	2.2e-05	0.001045
1.16	0.004623	0.001153	1.2e-05	0.001141
1.17	0.005014	0.001085	1.2e-05	0.001073
1.18	0.001879	0.000989	1.4e-05	0.000975
1.19	-0.003602	0.001029	3e-06	0.001026
1.2	-0.008483	0.001102	5e-06	0.001097
1.21	-0.01058	0.000938	1.6e-05	0.000922
1.22	-0.009997	0.000869	2.3e-05	0.000846
1.23	-0.007944	0.001105	1.4e-05	0.001091
1.24	-0.001445	0.001027	3e-06	0.001024
1.25	0.002663	0.00097	-1e-06	0.000971
1.26	-0.001677	0.001169	2e-06	0.001167
1.27	-0.004431	0.000961	2e-05	0.000941
1.28	0.000667	0.000763	1.1e-05	0.000752
1.29	0.006827	0.001098	-4e-06	0.001102
1.3	0.007207	0.00116	1.2e-05	0.001148
1.31	0.004604	0.000858	7e-06	0.000851
1.32	0.005415	0.000973	-1.8e-05	0.000991
1.33	0.001577	0.001181	-1.9e-05	0.0012
1.34	-0.003118	0.001035	-3e-06	0.001038
1.35	-0.00092	0.000825	6e-06	0.000819
1.36	-0.002951	0.001055	1e-05	0.001045
1.37	-0.008408	0.001322	1.8e-05	0.001304
1.38	-0.006999	0.001104	1.9e-05	0.001085
1.39	-0.00376	0.000763	8e-06	0.000755
1.4	-0.00054	0.000812	8e-06	0.000804
1.41	0.003126	0.000988	1.5e-05	0.000973
1.42	0.000409	0.000973	3e-06	0.00097
1.43	-0.008731	0.001198	-4e-06	0.001202
1.44	-0.011507	0.001183	1e-05	0.001173
1.45	-0.004201	0.000839	4e-06	0.000835
1.46	-0.000207	0.000985	-7e-06	0.000992
1.47	-0.00208	0.001094	1e-06	0.001093
1.48	-0.002665	0.000805	-3e-06	0.000808
1.49	0.000946	0.000866	-1.7e-05	0.000883
1.5	0.002675	0.001271	-2.5e-05	0.001296
1.51	0.002963	0.00126	-1.8e-05	0.001278
1.52	0.004083	0.00092	-7e-06	0.000927
1.53	-0.000844	0.000824	-8e-06	0.000832
1.54	0.001815	0.001	-6e-06	0.001006
1.55	0.009449	0.001118	-1e-05	0.001128
1.56	0.003845	0.001135	-1.1e-05	0.001146
1.57	0.000664	0.00117	7e-06	0.001163
1.58	0.006434	0.001123	1e-05	0.001113
1.59	0.006356	0.001088	0	0.001088
1.6	0.003155	0.001067	-5e-06	0.001072
1.61	0.001108	0.000976	-1.7e-05	0.000993
1.62	-0.00049	0.00094	-1.7e-05	0.000957
1.63	0.000176	0.000995	-1e-06	0.000996
1.64	-0.001114	0.000972	-2e-05	0.000992
1.65	-0.003613	0.001101	-4.7e-05	0.001148
1.66	0.000439	0.001133	-3.8e-05	0.001171
1.67	0.000845	0.000862	-1.6e-05	0.000878
1.68	-0.006768	0.000927	-4e-06	0.000931
1.69	-0.006993	0.001211	-6e-06	0.001217
1.7	-0.000908	0.001195	-1.8e-05	0.001213
1.71	-0.002943	0.001001	-2.5e-05	0.001026
1.72	-0.006941	0.00099	-2.1e-05	0.001011
1.73	-0.005451	0.001115	-2.2e-05	0.001137
1.74	-0.003716	0.001141	-1.5e-05	0.001156
1.75	-0.001303	0.001139	-6e-06	0.001145
1.76	0.002619	0.001031	-1.5e-05	0.001046
1.77	0.000416	0.000965	-2e-05	0.000985
1.78	-0.000716	0.001178	-3e-06	0.001181
1.79	0.002747	0.001089	-5e-06	0.001094
1.8	0.001601	0.000788	-1.4e-05	0.000802
1.81	0.002095	0.000899	-1.4e-05	0.000913
1.82	0.001022	0.001049	-3.3e-05	0.001082
1.83	-0.007644	0.000914	-3.4e-05	0.000948
1.84	-0.007279	0.000887	-1e-05	0.000897
1.85	-0.001452	0.001049	-1.5e-05	0.001064
1.86	-0.001371	0.001092	-2.6e-05	0.001118
1.87	0.001719	0.001108	-2.7e-05	0.001135
1.88	0.003789	0.001062	-3.2e-05	0.001094
1.89	0.000671	0.000929	-2.6e-05	0.000955
1.9	-0.000741	0.000948	-2.3e-05	0.000971
1.91	-0.000936	0.001067	-2.5e-05	0.001092
1.92	0.002108	0.001527	-1.5e-05	0.001542
1.93	0.008986	0.00319	-9e-06	0.003199
1.94	0.009085	0.006015	-2.9e-05	0.006044
1.95	0.009732	0.00877	-3.1e-05	0.008801
1.96	0.016398	0.010941	-2.3e-05	0.010964
1.97	0.018348	0.013097	-4.5e-05	0.013142
1.98	0.021682	0.014722	-4.5e-05	0.014767
1.99	0.030805	0.015401	-2.8e-05	0.015429
2	0.039378	0.015937	-5.2e-05	0.015989
2.01	0.049699	0.016748	-7.8e-05	0.016826
2.02	0.064186	0.018222	-7.8e-05	0.0183
2.03	0.078561	0.020358	-0.000103	0.020461
2.04	0.090497	0.022257	-0.000144	0.022401
2.05	0.106366	0.024156	-0.000157	0.024313
2.06	0.12419	0.026684	-0.000162	0.026846
2.07	0.13986	0.029334	-0.000192	0.029526
2.08	0.157758	0.031728	-0.000214	0.031942
2.09	0.17505	0.034143	-0.000218	0.034361
2.1	0.190552	0.036755	-0.000254	0.037009
2.11	0.210002	0.039312	-0.000296	0.039608
2.12	0.2269	0.041693	-0.000303	0.041996
2.13	0.239904	0.044238	-0.000309	0.044547
2.14	0.254277	0.046908	-0.000333	0.047241
2.15	0.265292	0.04943	-0.000355	0.049785
2.16	0.274988	0.051988	-0.000396	0.052384
2.17	0.288959	0.054514	-0.000447	0.054961
2.18	0.299283	0.056929	-0.000492	0.057421
2.19	0.308333	0.059416	-0.00056	0.059976
2.2	0.320642	0.062106	-0.000652	0.062758
2.21	0.330834	0.064752	-0.000779	0.065531
2.22	0.342429	0.067246	-0.001084	0.06833
2.23	0.362418	0.069871	-0.002414	0.072285
2.24	0.378196	0.072627	-0.006705	0.079332
2.25	0.384033	0.075139	-0.012771	0.08791
2.26	0.395927	0.077535	-0.015878	0.093413
2.27	0.41133	0.080175	-0.016009	0.096184
2.28	0.418719	0.08285	-0.016172	0.099022
2.29	0.425624	0.085418	-0.016637	0.102055
2.3	0.436245	0.087836	-0.017126	0.104962
2.31	0.45274	0.090222	-0.01797	0.108192
2.32	0.47492	0.092674	-0.018906	0.11158
2.33	0.48736	0.095205	-0.020208	0.115413
2.34	0.49237	0.097894	-0.022319	0.120213
2.35	0.50811	0.100518	-0.024145	0.124663
2.36	0.525974	0.102996	-0.025	0.127996
2.37	0.535878	0.105492	-0.025665	0.131157
2.38	0.549469	0.108032	-0.026537	0.134569
2.39	0.565128	0.110593	-0.02762	0.138213
2.4	0.57388	0.11318	-0.029116	0.142296
2.41	0.580487	0.115759	-0.03088	0.146639
2.42	0.594876	0.118212	-0.032635	0.150847
2.43	0.614723	0.120676	-0.03421	0.154886
2.44	0.628657	0.12335	-0.035539	0.158889
2.45	0.637611	0.125873	-0.036719	0.162592
2.46	0.650794	0.128269	-0.037832	0.166101
2.47	0.665345	0.130857	-0.038961	0.169818
2.48	0.676369	0.133412	-0.040367	0.173779
2.49	0.693436	0.135926	-0.042599	0.178525
2.5	0.712003	0.138548	-0.046889	0.185437
2.51	0.725294	0.141003	-0.052814	0.193817
2.52	0.740896	0.143397	-0.056905	0.200302
2.53	0.756533	0.146137	-0.05771	0.203847
2.54	0.770385	0.148866	-0.057516	0.206382
2.55	0.787463	0.151303	-0.057973	0.209276
2.56	0.805798	0.153779	-0.058751	0.21253
2.57	0.816859	0.156401	-0.059613	0.216014
2.58	0.81963	0.159012	-0.060672	0.219684
2.59	0.82768	0.161429	-0.062109	0.223538
2.6	0.844127	0.163884	-0.064108	0.227992
2.61	0.859111	0.166481	-0.066052	0.232533
2.62	0.870651	0.16903	-0.067392	0.236422
2.63	0.888069	0.171661	-0.068744	0.240405
2.64	0.906064	0.174232	-0.070559	0.244791
2.65	0.918361	0.176531	-0.07243	0.248961
2.66	0.933212	0.178915	-0.074245	0.25316
2.67	0.950362	0.181655	-0.076415	0.25807
2.68	0.968683	0.184303	-0.078719	0.263022
2.69	0.986659	0.186671	-0.080415	0.267086
2.7	0.998688	0.189254	-0.081422	0.270676
2.71	1.01234	0.192059	-0.082339	0.274398
2.72	1.0344	0.194631	-0.083585	0.278216
2.73	1.04998	0.197024	-0.085031	0.282055
2.74	1.06044	0.199482	-0.086348	0.28583
2.75	1.07796	0.201993	-0.087579	0.289572
2.76	1.09729	0.20457	-0.088978	0.293548
2.77	1.11633	0.207199	-0.090536	0.297735
2.78	1.13104	0.209804	-0.092181	0.301985
2.79	1.14212	0.212303	-0.094364	0.306667
2.8	1.15614	0.214793	-0.0973	0.312093
2.81	1.1722	0.217359	-0.09999	0.317349
2.82	1.18938	0.219907	-0.101746	0.321653
2.83	1.20652	0.222289	-0.102866	0.325155
2.84	1.22037	0.224649	-0.103706	0.328355
2.85	1.23382	0.227316	-0.104632	0.331948
2.86	1.24906	0.230061	-0.106	0.336061
2.87	1.26219	0.232609	-0.10794	0.340549
2.88	1.27731	0.235109	-0.110113	0.345222
2.89	1.29886	0.237589	-0.111727	0.349316
2.9	1.31713	0.240043	-0.112561	0.352604
2.91	1.33021	0.242571	-0.113277	0.355848
2.92	1.3492	0.245207	-0.114609	0.359816
2.93	1.37333	0.247691	-0.116903	0.364594
2.94	1.38957	0.250037	-0.119748	0.369785
2.95	1.40177	0.252657	-0.122148	0.374805
2.96	1.41846	0.255341	-0.12376	0.379101
2.97	1.43678	0.257782	-0.124784	0.382566
2.98	1.45442	0.260279	-0.125672	0.385951
2.99	1.47169	0.2629	-0.126849	0.389749
3	1.48663	0.26539	-0.12817	0.39356
3.01	1.50133	0.267844	-0.129523	0.397367
3.02	1.51638	0.270401	-0.131243	0.401644
3.03	1.53164	0.272934	-0.13325	0.406184
3.04	1.54893	0.275498	-0.134807	0.410305
3.05	1.56615	0.278042	-0.135762	0.413804
3.06	1.57948	0.280545	-0.1368	0.417345
3.07	1.59317	0.283249	-0.138122	0.421371
3.08	1.61079	0.285857	-0.13941	0.425267
3.09	1.62874	0.288218	-0.140734	0.428952
3.1	1.64723	0.290734	-0.142365	0.433099
3.11	1.66816	0.293295	-0.144053	0.437348
3.12	1.68894	0.29574	-0.145512	0.441252
3.13	1.70805	0.298249	-0.146873	0.445122
3.14	1.72297	0.30084	-0.148468	0.449308
3.15	1.73521	0.303277	-0.151181	0.454458
3.16	1.75337	0.30565	-0.155113	0.460763
3.17	1.77783	0.308228	-0.158147	0.466375
3.18	1.80195	0.31075	-0.158857	0.469607
3.19	1.82272	0.313206	-0.158836	0.472042
3.2	1.83603	0.315959	-0.159512	0.475471
3.21	1.84343	0.318567	-0.160664	0.479231
3.22	1.8562	0.32097	-0.162299	0.483269
3.23	1.87558	0.32368	-0.164263	0.487943
3.24	1.89348	0.326487	-0.165883	0.49237
3.25	1.90589	0.328875	-0.167164	0.496039
3.26	1.91793	0.331191	-0.168177	0.499368
3.27	1.93877	0.333806	-0.169063	0.502869
3.28	1.962	0.336302	-0.170394	0.506696
3.29	1.98183	0.338711	-0.172003	0.510714
3.3	2.00327	0.341186	-0.173352	0.514538
3.31	2.02324	0.343622	-0.174677	0.518299
3.32	2.04248	0.346114	-0.17626	0.522374
3.33	2.06432	0.34871	-0.177948	0.526658
3.34	2.08386	0.351294	-0.179686	0.53098
3.35	2.10033	0.353895	-0.18135	0.535245
3.36	2.11678	0.356595	-0.182822	0.539417
3.37	2.13019	0.359235	-0.184227	0.543462
3.38	2.14515	0.361725	-0.185571	0.547296
3.39	2.16742	0.364173	-0.186883	0.551056
3.4	2.18958	0.366755	-0.188356	0.555111
3.41	2.2101	0.36941	-0.189987	0.559397
3.42	2.22605	0.371868	-0.191799	0.563667
3.43	2.23514	0.374207	-0.194563	0.56877
3.44	2.25363	0.376651	-0.198946	0.575597
3.45	2.28146	0.379172	-0.203195	0.582367
3.46	2.29935	0.381621	-0.204707	0.586328
3.47	2.31566	0.384105	-0.204411	0.588516
3.48	2.34329	0.386672	-0.204713	0.591385
3.49	2.36488	0.389301	-0.205627	0.594928
3.5	2.3768	0.39192	-0.206669	0.598589
3.51	2.39619	0.394434	-0.208004	0.602438
3.52	2.41476	0.396958	-0.20944	0.606398
3.53	2.42966	0.399565	-0.210773	0.610338
3.54	2.44934	0.402123	-0.212023	0.614146
3.55	2.47107	0.404527	-0.213199	0.617726
3.56	2.49281	0.407141	-0.214528	0.621669
3.57	2.51606	0.409789	-0.216118	0.625907
3.58	2.53028	0.412184	-0.217581	0.629765
3.59	2.53651	0.414609	-0.218777	0.633386
3.6	2.55567	0.417207	-0.220187	0.637394
3.61	2.58205	0.419805	-0.222001	0.641806
3.62	2.60614	0.422244	-0.223769	0.646013
3.63	2.63095	0.424659	-0.225328	0.649987
3.64	2.65379	0.427128	-0.226987	0.654115
3.65	2.67723	0.42962	-0.22858	0.6582
3.66	2.69801	0.432241	-0.229942	0.662183
3.67	2.71254	0.434896	-0.231425	0.666321
3.68	2.73166	0.437371	-0.233212	0.670583
3.69	2.75694	0.439857	-0.235176	0.675033
3.7	2.77204	0.442487	-0.23691	0.679397
3.71	2.7829	0.445037	-0.238195	0.683232
3.72	2.80481	0.447518	-0.239341	0.686859
3.73	2.83068	0.450023	-0.240597	0.69062
3.74	2.85068	0.45254	-0.241925	0.694465
3.75	2.86683	0.455062	-0.243167	0.698229
3.76	2.87866	0.457607	-0.244327	0.701934
3.77	2.89465	0.46019	-0.245732	0.705922
3.78	2.92487	0.462642	-0.247338	0.70998
3.79	2.95683	0.465001	-0.248673	0.713674
3.8	2.97529	0.467477	-0.249823	0.7173
3.81	2.98921	0.469954	-0.251129	0.721083
3.82	3.00963	0.472341	-0.25267	0.725011
3.83	3.03251	0.474879	-0.254563	0.729442
3.84	3.05408	0.477591	-0.256409	0.734
3.85	3.0759	0.480174	-0.25768	0.737854
3.86	3.09628	0.482582	-0.258843	0.741425
3.87	3.11181	0.485034	-0.260417	0.745451
3.88	3.1288	0.487667	-0.262339	0.750006
3.89	3.15216	0.490336	-0.264453	0.754789
3.9	3.17987	0.493042	-0.266222	0.759264
3.91	3.20293	0.495695	-0.267673	0.763368
3.92	3.21819	0.498165	-0.270886	0.769051
3.93	3.23561	0.500643	-0.276595	0.777238
3.94	3.25814	0.503214	-0.281467	0.784681
3.95	3.2765	0.505691	-0.282766	0.788457
3.96	3.29319	0.508026	-0.282286	0.790312
3.97	3.31928	0.510388	-0.282539	0.792927
3.98	3.34643	0.512923	-0.28322	0.796143
3.99	3.36537	0.515522	-0.283732	0.799254
4	3.38571	0.517995	-0.284577	0.802572
4.01	3.40296	0.520473	-0.286333	0.806806
4.02	3.41558	0.523058	-0.289028	0.812086
4.03	3.43669	0.525499	-0.291187	0.816686
4.04	3.46045	0.527893	-0.29191	0.819803
4.05	3.48091	0.53055	-0.292515	0.823065
4.06	3.50552	0.533329	-0.293678	0.827007
4.07	3.53394	0.535917	-0.295162	0.831079
4.08	3.55898	0.538311	-0.297195	0.835506
4.09	3.58075	0.540887	-0.299347	0.840234
4.1	3.60696	0.543532	-0.3009	0.844432
4.11	3.63025	0.545953	-0.30207	0.848023
4.12	3.64155	0.548449	-0.303081	0.85153
4.13	3.65547	0.551049	-0.30415	0.855199
4.14	3.67864	0.55345	-0.305826	0.859276
4.15	3.70156	0.555831	-0.307933	0.863764
4.16	3.72053	0.558335	-0.309598	0.867933
4.17	3.73972	0.560871	-0.310747	0.871618
4.18	3.76404	0.563346	-0.311866	0.875212
4.19	3.78994	0.565909	-0.313047	0.878956
4.2	3.81377	0.56857	-0.314461	0.883031
4.21	3.83802	0.571217	-0.3163	0.887517
4.22	3.86161	0.573816	-0.318302	0.892118
4.23	3.88234	0.57632	-0.32011	0.89643
4.24	3.90203	0.578887	-0.321513	0.9004
4.25	3.92311	0.581445	-0.322641	0.904086
4.26	3.9456	0.583877	-0.323905	0.907782
4.27	3.96953	0.5862	-0.325423	0.911623
4.28	3.99703	0.588528	-0.326954	0.915482
4.29	4.01544	0.590966	-0.328592	0.919558
4.3	4.02614	0.593428	-0.330558	0.923986
4.31	4.04742	0.595984	-0.332622	0.928606
4.32	4.07481	0.598646	-0.334475	0.933121
4.33	4.09605	0.601186	-0.335972	0.937158
4.34	4.11379	0.603707	-0.337193	0.9409
4.35	4.13596	0.606354	-0.338456	0.94481
4.36	4.16167	0.608948	-0.339995	0.948943
4.37	4.18588	0.611509	-0.341692	0.953201
4.38	4.2071	0.614249	-0.343066	0.957315
4.39	4.22964	0.617017	-0.34408	0.961097
4.4	4.25391	0.619479	-0.345217	0.964696
4.41	4.27227	0.621772	-0.346626	0.968398
4.42	4.28933	0.624243	-0.348327	0.97257
4.43	4.3148	0.626691	-0.350226	0.976917
4.44	4.3409	0.628947	-0.35197	0.980917
4.45	4.36287	0.63139	-0.353346	0.984736
4.46	4.38205	0.633962	-0.354556	0.988518
4.47	4.40003	0.636363	-0.355942	0.992305
4.48	4.42011	0.638899	-0.35777	0.996669
4.49	4.44465	0.641659	-0.359988	1.00165
4.5	4.46966	0.644202	-0.362	1.0062
4.51	4.4922	0.646598	-0.363425	1.01002
4.52	4.5214	0.649262	-0.364658	1.01392
4.53	4.54759	0.652012	-0.36594	1.01795
4.54	4.5606	0.654509	-0.367283	1.02179
4.55	4.58096	0.656982	-0.369424	1.02641
4.56	4.61176	0.659522	-0.373523	1.03305
4.57	4.63728	0.661976	-0.379217	1.04119
4.58	4.65878	0.6644	-0.383867	1.04827
4.59	4.68143	0.666781	-0.385088	1.05187
4.6	4.70816	0.669128	-0.384462	1.05359
4.61	4.74119	0.671706	-0.384787	1.05649
4.62	4.76639	0.674381	-0.385738	1.06012
4.63	4.77658	0.676933	-0.386511	1.06344
4.64	4.79322	0.679456	-0.387574	1.06703
4.65	4.82233	0.681936	-0.38914	1.07108
4.66	4.84783	0.684371	-0.391223	1.07559
4.67	4.87178	0.686869	-0.393344	1.08021
4.68	4.89453	0.689459	-0.394918	1.08438
4.69	4.90944	0.692086	-0.396378	1.08846
4.7	4.92436	0.694607	-0.397816	1.09242
4.71	4.94916	0.697101	-0.399066	1.09617
4.72	4.97625	0.699666	-0.400493	1.10016
4.73	4.99641	0.702146	-0.401966	1.10411
4.74	5.01567	0.704493	-0.403177	1.10767
4.75	5.03703	0.706991	-0.40437	1.11136
4.76	5.06043	0.709586	-0.405681	1.11527
4.77	5.08526	0.712016	-0.407119	1.11913
4.78	5.11214	0.71449	-0.408742	1.12323
4.79	5.13832	0.71699	-0.410521	1.12751
4.8	5.16308	0.719432	-0.412359	1.13179
4.81	5.18559	0.721932	-0.414123	1.13606
4.82	5.20607	0.724624	-0.415765	1.14039
4.83	5.23215	0.727155	-0.417076	1.14423
4.84	5.2626	0.729427	-0.417958	1.14739
4.85	5.28558	0.731945	-0.418891	1.15084
4.86	5.30761	0.734618	-0.420381	1.155
4.87	5.3377	0.737184	-0.422354	1.15954
4.88	5.36676	0.739778	-0.424277	1.16406
4.89	5.39101	0.742279	-0.425776	1.16806
4.9	5.41242	0.744734	-0.427064	1.1718
4.91	5.43496	0.747405	-0.428349	1.17575
4.92	5.46163	0.750111	-0.429565	1.17968
4.93	5.4862	0.752595	-0.430926	1.18352
4.94	5.50758	0.755016	-0.432442	1.18746
4.95	5.53195	0.757506	-0.433742	1.19125
4.96	5.55832	0.759928	-0.434831	1.19476
4.97	5.57659	0.76231	-0.436054	1.19836
4.98	5.5979	0.764813	-0.437536	1.20235
4.99	5.62355	0.767334	-0.439125	1.20646
5	5.64117	0.769685	-0.440802	1.21049
5.01	5.66331	0.772104	-0.442465	1.21457
5.02	5.69352	0.774756	-0.443953	1.21871
5.03	5.71885	0.777241	-0.445315	1.22256
5.04	5.74654	0.77966	-0.446572	1.22623
5.05	5.776	0.782422	-0.447816	1.23024
5.06	5.79777	0.785079	-0.449192	1.23427
5.07	5.82635	0.787435	-0.450688	1.23812
5.08	5.85864	0.789888	-0.452319	1.24221
5.09	5.87468	0.792557	-0.454059	1.24662
5.1	5.89155	0.795207	-0.455762	1.25097
5.11	5.92017	0.797761	-0.45736	1.25512
5.12	5.94063	0.800231	-0.458803	1.25903
5.13	5.9592	0.80259	-0.460039	1.26263
5.14	5.99223	0.805041	-0.461203	1.26624
5.15	6.02628	0.80751	-0.462572	1.27008
5.16	6.05328	0.809938	-0.464307	1.27425
5.17	6.08441	0.812518	-0.466805	1.27932
5.18	6.11453	0.815117	-0.471121	1.28624
5.19	6.13247	0.817737	-0.476343	1.29408
5.2	6.14996	0.820371	-0.479803	1.30017
5.21	6.17414	0.822831	-0.480557	1.30339
5.22	6.1962	0.825388	-0.480251	1.30564
5.23	6.21934	0.828037	-0.480588	1.30863
5.24	6.24581	0.830673	-0.481314	1.31199
5.25	6.27049	0.833257	-0.481905	1.31516
5.26	6.29746	0.835583	-0.482858	1.31844
5.27	6.32263	0.837854	-0.484767	1.32262
5.28	6.3407	0.840197	-0.487239	1.32744
5.29	6.36698	0.842585	-0.48887	1.33146
5.3	6.40418	0.845103	-0.489662	1.33477
5.31	6.43484	0.847555	-0.490868	1.33842
5.32	6.45733	0.849966	-0.492527	1.34249
5.33	6.48295	0.852581	-0.49429	1.34687
5.34	6.50875	0.855221	-0.495844	1.35107
5.35	6.53085	0.857777	-0.49677	1.35455
5.36	6.55435	0.860457	-0.497529	1.35799
5.37	6.58344	0.863187	-0.49881	1.362
5.38	6.61197	0.865724	-0.500615	1.36634
5.39	6.63784	0.868191	-0.502337	1.37053
5.4	6.66734	0.87086	-0.503551	1.37441
5.41	6.69496	0.873463	-0.504579	1.37804
5.42	6.71299	0.875765	-0.505648	1.38141
5.43	6.73345	0.878135	-0.506856	1.38499
5.44	6.75971	0.880624	-0.50834	1.38896
5.45	6.78061	0.883016	-0.50974	1.39276
5.46	6.79925	0.885547	-0.510975	1.39652
5.47	6.81839	0.88805	-0.512384	1.40043
5.48	6.84271	0.890418	-0.513881	1.4043
5.49	6.87323	0.893022	-0.515296	1.40832
5.5	6.89931	0.895565	-0.516716	1.41228
5.51	6.92053	0.898027	-0.518125	1.41615
5.52	6.94989	0.900648	-0.519526	1.42017
5.53	6.98665	0.903201	-0.520952	1.42415
5.54	7.01484	0.905652	-0.522359	1.42801
5.55	7.0351	0.908135	-0.523946	1.43208
5.56	7.05856	0.910704	-0.525771	1.43648
5.57	7.08807	0.913258	-0.527407	1.44066
5.58	7.11924	0.915689	-0.528552	1.44424
5.59	7.14625	0.918095	-0.529497	1.44759
5.6	7.16755	0.920634	-0.530652	1.45129
5.61	7.19106	0.92313	-0.532134	1.45526
5.62	7.22178	0.925514	-0.533795	1.45931
5.63	7.25573	0.928093	-0.535288	1.46338
5.64	7.28474	0.930688	-0.536505	1.46719
5.65	7.30792	0.933064	-0.537621	1.47069
5.66	7.33586	0.935624	-0.538826	1.47445
5.67	7.36554	0.938454	-0.540293	1.47875
5.68	7.38642	0.940989	-0.541904	1.48289
5.69	7.40711	0.943237	-0.543424	1.48666
5.7	7.43134	0.94577	-0.544831	1.4906
5.71	7.4517	0.948469	-0.546144	1.49461
5.72	7.47716	0.950886	-0.54836	1.49925
5.73	7.50829	0.95341	-0.552827	1.50624
5.74	7.53562	0.956135	-0.557331	1.51347
5.75	7.56481	0.958549	-0.559049	1.5176
5.76	7.59373	0.960923	-0.559035	1.51996
5.77	7.61806	0.963471	-0.559206	1.52268
5.78	7.64723	0.965939	-0.559783	1.52572
5.79	7.67497	0.968406	-0.56058	1.52899
5.8	7.69432	0.970897	-0.561354	1.53225
5.81	7.71737	0.973331	-0.562085	1.53542
5.82	7.74841	0.975915	-0.563307	1.53922
5.83	7.77688	0.97844	-0.564799	1.54324
5.84	7.80099	0.980787	-0.565883	1.54667
5.85	7.82556	0.983288	-0.567029	1.55032
5.86	7.85293	0.985833	-0.568461	1.55429
5.87	7.8807	0.988218	-0.569596	1.55781
5.88	7.90425	0.990731	-0.570611	1.56134
5.89	7.92997	0.993486	-0.571782	1.56527
5.9	7.96208	0.996205	-0.572862	1.56907
5.91	7.99485	0.99866	-0.573909	1.57257
5.92	8.02168	1.0011	-0.575153	1.57626
5.93	8.0383	1.0037	-0.576402	1.5801
5.94	8.05632	1.00629	-0.57754	1.58383
5.95	8.08588	1.00879	-0.578797	1.58759
5.96	8.11557	1.01128	-0.580305	1.59159
5.97	8.13601	1.01375	-0.581784	1.59553
5.98	8.16046	1.01612	-0.582995	1.59911
5.99	8.19258	1.01856	-0.584019	1.60258
6	8.21842	1.02103	-0.584979	1.60601
6.01	8.23937	1.02342	-0.585991	1.60941
6.02	8.26459	1.02599	-0.587158	1.61315
6.03	8.294	1.02858	-0.588411	1.61699
6.04	8.3215	1.03098	-0.589628	1.62061
6.05	8.34642	1.03351	-0.590888	1.62439
6.06	8.37424	1.03622	-0.592225	1.62845
6.07	8.39951	1.03883	-0.593327	1.63215
6.08	8.41802	1.04132	-0.594028	1.63535
6.09	8.44505	1.04382	-0.594628	1.63844
6.1	8.47899	1.04634	-0.595404	1.64174
6.11	8.50494	1.04877	-0.596391	1.64516
6.12	8.53009	1.05109	-0.597617	1.6487
6.13	8.55912	1.05356	-0.599135	1.6527
6.14	8.58593	1.05622	-0.600735	1.65695
6.15	8.61001	1.05863	-0.602063	1.66069
6.16	8.63216	1.0609	-0.603109	1.66401
6.17	8.65484	1.06342	-0.604158	1.66758
6.18	8.67987	1.06602	-0.605326	1.67135
6.19	8.70478	1.06858	-0.606487	1.67506
6.2	8.72865	1.0712	-0.607581	1.67879
6.21	8.74876	1.07389	-0.608674	1.68256
6.22	8.7734	1.07651	-0.609858	1.68637
6.23	8.80624	1.07901	-0.611113	1.69012
6.24	8.83452	1.08151	-0.612338	1.69385
6.25	8.85992	1.084	-0.613507	1.69751
6.26	8.88964	1.08643	-0.614516	1.70094
6.27	8.91812	1.08875	-0.615309	1.70406
6.28	8.93924	1.09118	-0.616176	1.70735
6.29	8.95803	1.09375	-0.617379	1.71113
6.3	8.98133	1.0962	-0.61891	1.71511
6.31	9.01037	1.09859	-0.620597	1.71919
6.32	9.03878	1.10097	-0.622057	1.72303
6.33	9.06095	1.10338	-0.623071	1.72645
6.34	9.08479	1.10596	-0.623952	1.72991
6.35	9.11703	1.10857	-0.625075	1.73364
6.36	9.14954	1.11114	-0.62703	1.73817
6.37	9.17337	1.1138	-0.631112	1.74491
6.38	9.19468	1.11643	-0.636093	1.75252
6.39	9.21632	1.11893	-0.638442	1.75737
6.4	9.23708	1.12142	-0.638321	1.75974
6.41	9.26325	1.12391	-0.638266	1.76218
6.42	9.29329	1.12643	-0.638677	1.76511
6.43	9.31904	1.12885	-0.639038	1.76789
6.44	9.34304	1.13127	-0.639452	1.77073
6.45	9.36877	1.13384	-0.639994	1.77383
6.46	9.39707	1.13639	-0.641032	1.77743
6.47	9.42748	1.13888	-0.642785	1.78166
6.48	9.45553	1.1414	-0.644378	1.78578
6.49	9.48234	1.14388	-0.645472	1.78935
6.5	9.5077	1.1463	-0.646592	1.7929
6.51	9.53156	1.14901	-0.647601	1.79661
6.52	9.55817	1.15163	-0.648536	1.80016
6.53	9.57905	1.1541	-0.649779	1.80388
6.54	9.59272	1.15676	-0.650975	1.80773
6.55	9.61707	1.15925	-0.651885	1.81114
6.56	9.64941	1.16154	-0.65288	1.81442
6.57	9.67748	1.16398	-0.653903	1.81788
6.58	9.70403	1.16654	-0.654736	1.82128
6.59	9.72742	1.16899	-0.655671	1.82466
6.6	9.74854	1.1713	-0.656911	1.82821
6.61	9.77484	1.17377	-0.658402	1.83218
6.62	9.80064	1.17644	-0.660087	1.83653
6.63	9.82558	1.17899	-0.661658	1.84065
6.64	9.84885	1.18151	-0.662785	1.8443
6.65	9.87018	1.18411	-0.66357	1.84768
6.66	9.8945	1.18646	-0.664378	1.85084
6.67	9.91222	1.18888	-0.66536	1.85424
6.68	9.92876	1.19164	-0.666304	1.85794
6.69	9.95584	1.19421	-0.667028	1.86123
6.7	9.98222	1.19661	-0.667716	1.86433
6.71	10.0086	1.19915	-0.668554	1.8677
6.72	10.0415	1.20161	-0.669499	1.87111
6.73	10.0702	1.20423	-0.670652	1.87488
6.74	10.0912	1.20691	-0.672153	1.87906
6.75	10.1126	1.20927	-0.673795	1.88306
6.76	10.1352	1.21168	-0.675185	1.88686
6.77	10.1592	1.21418	-0.676164	1.89035
6.78	10.1779	1.21663	-0.676905	1.89354
6.79	10.1921	1.21916	-0.677656	1.89682
6.8	10.2164	1.22174	-0.67856	1.9003
6.81	10.2491	1.22425	-0.679609	1.90386
6.82	10.2758	1.22668	-0.680661	1.90734
6.83	10.2962	1.22912	-0.681653	1.91077
6.84	10.3228	1.2316	-0.682663	1.91426
6.85	10.3518	1.23407	-0.683872	1.91794
6.86	10.3746	1.23657	-0.685276	1.92185
6.87	10.3996	1.23908	-0.686485	1.92556
6.88	10.4309	1.24152	-0.687293	1.92882
6.89	10.4565	1.24408	-0.687867	1.93194
6.9	10.4748	1.24665	-0.688376	1.93503
6.91	10.4988	1.24917	-0.689019	1.93819
6.92	10.5262	1.25174	-0.690176	1.94192
6.93	10.5485	1.25435	-0.692596	1.94694
6.94	10.5673	1.25693	-0.696947	1.95388
6.95	10.5907	1.25948	-0.70119	1.96067
6.96	10.6146	1.26191	-0.702768	1.96468
6.97	10.6325	1.26435	-0.702726	1.96707
6.98	10.6532	1.26691	-0.702828	1.96973
6.99	10.681	1.26943	-0.703089	1.97252
7	10.7078	1.2718	-0.703372	1.97517
7.01	10.7346	1.27414	-0.703742	1.97789
7.02	10.7647	1.27672	-0.704214	1.98094
7.03	10.7895	1.27938	-0.705093	1.98447
7.04	10.8101	1.28192	-0.706329	1.98825
7.05	10.8303	1.2844	-0.707459	1.99185
7.06	10.8485	1.28677	-0.708608	1.99537
7.07	10.8666	1.28925	-0.709937	1.99919
7.08	10.8902	1.29193	-0.710984	2.00291
7.09	10.9207	1.29443	-0.7117	2.00613
7.1	10.9477	1.29679	-0.712392	2.00918
7.11	10.9702	1.29935	-0.713097	2.01245
7.12	10.998	1.30196	-0.714014	2.01598
7.13	11.024	1.30434	-0.715424	2.01977
7.14	11.0431	1.3068	-0.716932	2.02373
7.15	11.0659	1.30935	-0.717993	2.02734
7.16	11.0907	1.3117	-0.71886	2.03056
7.17	11.1125	1.31402	-0.719911	2.03393
7.18	11.1362	1.3166	-0.721047	2.03764
7.19	11.1606	1.31931	-0.72218	2.04149
7.2	11.1797	1.32186	-0.723218	2.04507
7.21	11.2013	1.32424	-0.72405	2.04829
7.22	11.2278	1.32688	-0.724806	2.05169
7.23	11.25	1.32961	-0.725591	2.0552
7.24	11.2681	1.33198	-0.726339	2.05832
7.25	11.2933	1.33457	-0.727076	2.06165
7.26	11.3212	1.33732	-0.727874	2.06519
7.27	11.3434	1.33966	-0.728753	2.06841
7.28	11.3645	1.34213	-0.729853	2.07199
7.29	11.3836	1.34483	-0.731094	2.07592
7.3	11.4002	1.34721	-0.732061	2.07927
7.31	11.4176	1.3495	-0.732782	2.08228
7.32	11.4347	1.35192	-0.733576	2.0855
7.33	11.4544	1.35441	-0.734474	2.08888
7.34	11.4778	1.35688	-0.735473	2.09236
7.35	11.5067	1.35938	-0.736627	2.096
7.36	11.5294	1.36198	-0.737811	2.09979
7.37	11.5404	1.36454	-0.738872	2.10341
7.38	11.5631	1.36691	-0.739809	2.10672
7.39	11.597	1.36932	-0.740635	2.10996
7.4	11.6153	1.37178	-0.741388	2.11317
7.41	11.6243	1.37429	-0.742134	2.11642
7.42	11.6453	1.37685	-0.742859	2.11971
7.43	11.6683	1.37951	-0.74363	2.12314
7.44	11.6826	1.38223	-0.74452	2.12675
7.45	11.7008	1.3848	-0.745408	2.13021
7.46	11.7241	1.3873	-0.746195	2.13349
7.47	11.7377	1.38982	-0.747615	2.13743
7.48	11.7478	1.39229	-0.751069	2.14336
7.49	11.7674	1.39476	-0.755336	2.15009
7.5	11.7901	1.3974	-0.75754	2.15494
7.51	11.8048	1.3999	-0.75766	2.15756
7.52	11.8185	1.40222	-0.75754	2.15976
7.53	11.8354	1.40469	-0.757775	2.16247
7.54	11.8496	1.4072	-0.757976	2.16518
7.55	11.8668	1.40952	-0.758074	2.1676
7.56	11.8914	1.41197	-0.758195	2.17017
7.57	11.9107	1.41461	-0.758393	2.173
7.58	11.9222	1.41709	-0.758718	2.17581
7.59	11.9388	1.41951	-0.759176	2.17869
7.6	11.9599	1.42202	-0.759881	2.1819
7.61	11.9771	1.42459	-0.760959	2.18555
7.62	11.9925	1.42709	-0.762251	2.18934
7.63	12.0128	1.42953	-0.763404	2.19293
7.64	12.0329	1.43198	-0.764193	2.19617
7.65	12.0447	1.43443	-0.764697	2.19913
7.66	12.0591	1.43703	-0.765099	2.20213
7.67	12.0824	1.43968	-0.765525	2.20521
7.68	12.1067	1.44209	-0.766028	2.20812
7.69	12.1287	1.4445	-0.766591	2.2111
7.7	12.1427	1.44707	-0.767277	2.21435
7.71	12.1531	1.44958	-0.76826	2.21784
7.72	12.1716	1.45209	-0.769516	2.22161
7.73	12.1928	1.45468	-0.770776	2.22545
7.74	12.211	1.4573	-0.771729	2.22903
7.75	12.2304	1.45991	-0.772279	2.23219
7.76	12.2495	1.46256	-0.77263	2.23519
7.77	12.2671	1.46517	-0.773013	2.23818
7.78	12.2813	1.46747	-0.77346	2.24093
7.79	12.2934	1.4698	-0.773886	2.24369
7.8	12.3094	1.47246	-0.774311	2.24677
7.81	12.3225	1.47502	-0.774855	2.24988
7.82	12.3385	1.47729	-0.775576	2.25287
7.83	12.3608	1.47972	-0.776462	2.25618
7.84	12.379	1.48224	-0.777469	2.25971
7.85	12.3962	1.48455	-0.778516	2.26307
7.86	12.4174	1.48694	-0.779492	2.26643
7.87	12.4348	1.48958	-0.780233	2.26981
7.88	12.4488	1.49208	-0.780754	2.27283
7.89	12.4643	1.49444	-0.781257	2.2757
7.9	12.4808	1.49702	-0.781822	2.27884
7.91	12.4942	1.49955	-0.782399	2.28195
7.92	12.5064	1.50203	-0.782955	2.28498
7.93	12.5221	1.50472	-0.783536	2.28826
7.94	12.5418	1.50734	-0.784165	2.29151
7.95	12.5622	1.5098	-0.78486	2.29466
7.96	12.577	1.51224	-0.785745	2.29799
7.97	12.5934	1.51483	-0.78691	2.30174
7.98	12.6116	1.51744	-0.788088	2.30553
7.99	12.6248	1.52	-0.788879	2.30887
8	12.6368	1.52258	-0.78937	2.31195
8.01	12.6507	1.5249	-0.78986	2.31476
8.02	12.6662	1.52726	-0.790387	2.31765
8.03	12.6837	1.53001	-0.791068	2.32107
8.04	12.7026	1.53257	-0.792017	2.32458
8.05	12.7202	1.53484	-0.793122	2.32796
8.06	12.7351	1.53722	-0.794218	2.33144
8.07	12.7513	1.53972	-0.795069	2.33479
8.08	12.7704	1.54216	-0.795573	2.33773
8.09	12.7854	1.54463	-0.796264	2.34089
8.1	12.7985	1.54732	-0.798557	2.34588
8.11	12.8163	1.54988	-0.802368	2.35225
8.12	12.8349	1.55213	-0.804856	2.35699
8.13	12.8482	1.55463	-0.805111	2.35974
8.14	12.8613	1.55736	-0.80502	2.36238
8.15	12.8763	1.55984	-0.805283	2.36512
8.16	12.8797	1.56216	-0.805444	2.36761
8.17	12.8765	1.56481	-0.805533	2.37034
8.18	12.8856	1.56744	-0.805613	2.37305
8.19	12.8914	1.56984	-0.805656	2.3755
8.2	12.8845	1.57232	-0.805736	2.37805
8.21	12.8882	1.57483	-0.805831	2.38066
8.22	12.8998	1.57734	-0.80589	2.38323
8.23	12.9023	1.57986	-0.805939	2.3858
8.24	12.9052	1.58241	-0.806008	2.38842
8.25	12.9154	1.58492	-0.806118	2.39104
8.26	12.9294	1.58744	-0.806252	2.39369
8.27	12.9392	1.59007	-0.80641	2.39648
8.28	12.942	1.59258	-0.806635	2.39921
8.29	12.9503	1.59509	-0.807	2.40209
8.3	12.9628	1.59771	-0.807589	2.4053
8.31	12.9695	1.60008	-0.808326	2.40841
8.32	12.9812	1.60243	-0.809014	2.41144
8.33	12.9937	1.60504	-0.809698	2.41474
8.34	12.9997	1.60755	-0.810394	2.41795
8.35	13.0099	1.6098	-0.810935	2.42074
8.36	13.017	1.61216	-0.811419	2.42357
8.37	13.0231	1.61469	-0.811951	2.42665
8.38	13.0378	1.61719	-0.812399	2.42959
8.39	13.0479	1.61966	-0.81278	2.43244
8.4	13.0545	1.62228	-0.813163	2.43544
8.41	13.0652	1.62486	-0.813491	2.43835
8.42	13.0763	1.62734	-0.813779	2.44111
8.43	13.0921	1.63	-0.814097	2.44409
8.44	13.1046	1.63276	-0.814453	2.44722
8.45	13.1096	1.63527	-0.814824	2.45009
8.46	13.1196	1.63768	-0.815189	2.45287
8.47	13.1317	1.64026	-0.815577	2.45584
8.48	13.145	1.64273	-0.816037	2.45877
8.49	13.1581	1.64514	-0.816622	2.46176
8.5	13.1674	1.64765	-0.817376	2.46503
8.51	13.1793	1.6501	-0.818303	2.4684
8.52	13.1928	1.65251	-0.819366	2.47187
8.53	13.2057	1.65499	-0.820344	2.47534
8.54	13.2231	1.65749	-0.820963	2.47846
8.55	13.2369	1.65999	-0.821269	2.48126
8.56	13.248	1.66258	-0.821501	2.48408
8.57	13.2683	1.66511	-0.82178	2.48689
8.58	13.2818	1.66748	-0.822099	2.48958
8.59	13.284	1.66989	-0.822435	2.49232
8.6	13.2973	1.67242	-0.822861	2.49528
8.61	13.3146	1.67505	-0.82351	2.49856
8.62	13.3243	1.67758	-0.824341	2.50192
8.63	13.3372	1.68006	-0.825164	2.50522
8.64	13.3541	1.68244	-0.825927	2.50837
8.65	13.3711	1.68486	-0.826645	2.5115
8.66	13.3886	1.68744	-0.827337	2.51478
8.67	13.4006	1.68997	-0.827954	2.51793
8.68	13.4073	1.69237	-0.828429	2.5208
8.69	13.4219	1.69488	-0.828861	2.52374
8.7	13.441	1.69747	-0.829386	2.52686
8.71	13.4533	1.69997	-0.830408	2.53038
8.72	13.4699	1.7024	-0.833014	2.53541
8.73	13.4903	1.70485	-0.836663	2.54151
8.74	13.5056	1.70746	-0.839122	2.54658
8.75	13.5271	1.71006	-0.839843	2.54991
8.76	13.5507	1.71261	-0.839815	2.55242
8.77	13.5619	1.71517	-0.839907	2.55508
8.78	13.574	1.71771	-0.840242	2.55795
8.79	13.5906	1.72011	-0.840502	2.56061
8.8	13.605	1.72246	-0.840604	2.56307
8.81	13.6171	1.72495	-0.840729	2.56568
8.82	13.6219	1.72748	-0.840998	2.56848
8.83	13.6263	1.72995	-0.841333	2.57128
8.84	13.6393	1.73243	-0.841596	2.57403
8.85	13.6514	1.73496	-0.841803	2.57677
8.86	13.6556	1.73756	-0.842078	2.57963
8.87	13.6662	1.74008	-0.842474	2.58256
8.88	13.6844	1.74249	-0.842974	2.58546
8.89	13.6986	1.74493	-0.843583	2.58851
8.9	13.712	1.74743	-0.844343	2.59177
8.91	13.7291	1.74987	-0.845286	2.59516
8.92	13.7448	1.75243	-0.846314	2.59874
8.93	13.7534	1.75521	-0.847203	2.60241
8.94	13.7616	1.75768	-0.847736	2.60542
8.95	13.7758	1.75988	-0.848021	2.6079
8.96	13.79	1.76251	-0.848375	2.61088
8.97	13.8034	1.76524	-0.848858	2.61409
8.98	13.8169	1.7676	-0.849336	2.61694
8.99	13.8304	1.7702	-0.849767	2.61997
9	13.8466	1.77301	-0.850254	2.62326
9.01	13.8572	1.77545	-0.850929	2.62638
9.02	13.8634	1.77777	-0.851788	2.62955
9.03	13.8773	1.78035	-0.852532	2.63288
9.04	13.8901	1.7829	-0.852948	2.63584
9.05	13.8981	1.78513	-0.853264	2.63839
9.06	13.9106	1.78756	-0.853675	2.64123
9.07	13.9256	1.79013	-0.85409	2.64422
9.08	13.9382	1.79254	-0.854513	2.64705
9.09	13.9498	1.79505	-0.8551	2.65015
9.1	13.9632	1.79763	-0.855998	2.65362
9.11	13.9838	1.80012	-0.857096	2.65721
9.12	14.0011	1.80263	-0.85803	2.66066
9.13	14.0028	1.8052	-0.858664	2.66386
9.14	14.0121	1.80777	-0.859101	2.66687
9.15	14.0301	1.81035	-0.859423	2.66977
9.16	14.0303	1.81294	-0.859687	2.67263
9.17	14.0293	1.81547	-0.859891	2.67536
9.18	14.038	1.81778	-0.860016	2.67779
9.19	14.0417	1.82013	-0.860132	2.68027
9.2	14.0454	1.82269	-0.860282	2.68298
9.21	14.0558	1.82518	-0.860396	2.68558
9.22	14.0632	1.82765	-0.860478	2.68813
9.23	14.0604	1.83011	-0.860634	2.69074
9.24	14.0552	1.83255	-0.860808	2.69336
9.25	14.0583	1.83514	-0.86093	2.69607
9.26	14.065	1.8378	-0.861055	2.69886
9.27	14.0654	1.84039	-0.861189	2.70158
9.28	14.064	1.8429	-0.861298	2.7042
9.29	14.0683	1.84534	-0.86143	2.70677
9.3	14.0676	1.84792	-0.861595	2.70952
9.31	14.0492	1.85065	-0.861686	2.71234
9.32	14.0258	1.85316	-0.861717	2.71488
9.33	14.0137	1.85548	-0.86176	2.71724
9.34	14.0038	1.85794	-0.861796	2.71973
9.35	13.9942	1.86031	-0.861812	2.72212
9.36	13.9931	1.8626	-0.861829	2.72443
9.37	13.996	1.86514	-0.861854	2.727
9.38	14.0011	1.86763	-0.861875	2.72951
9.39	14.0065	1.87	-0.861902	2.73191
9.4	14.0079	1.87259	-0.86194	2.73453
9.41	14.0103	1.87526	-0.861962	2.73722
9.42	14.0142	1.87786	-0.861964	2.73982
9.43	14.0149	1.88032	-0.86198	2.7423
9.44	14.0174	1.88275	-0.862004	2.74475
9.45	14.025	1.88548	-0.862007	2.74748
9.46	14.0328	1.88828	-0.862007	2.75028
9.47	14.032	1.89071	-0.862037	2.75275
9.48	14.0295	1.89302	-0.862077	2.7551
9.49	14.0378	1.8955	-0.862114	2.75761
9.5	14.0495	1.89788	-0.862161	2.76004
9.51	14.0584	1.9002	-0.862246	2.76245
9.52	14.07	1.90268	-0.862364	2.76504
9.53	14.085	1.90517	-0.86254	2.76772
9.54	14.096	1.90759	-0.863155	2.77074
9.55	14.1055	1.91013	-0.865278	2.77541
9.56	14.1162	1.91272	-0.868828	2.78154
9.57	14.1256	1.91522	-0.871807	2.78703
9.58	14.1396	1.91773	-0.873206	2.79094
9.59	14.1564	1.92041	-0.873352	2.79377
9.6	14.168	1.92317	-0.873218	2.79639
9.61	14.1771	1.9255	-0.873433	2.79894
9.62	14.1863	1.92773	-0.873662	2.80139
9.63	14.1947	1.93031	-0.873691	2.804
9.64	14.2061	1.93292	-0.873748	2.80666
9.65	14.2178	1.93529	-0.873894	2.80918
9.66	14.2288	1.93778	-0.874039	2.81182
9.67	14.2394	1.94036	-0.874157	2.81452
9.68	14.25	1.94284	-0.874284	2.81713
9.69	14.2651	1.94536	-0.87446	2.81982
9.7	14.2737	1.94789	-0.874727	2.82262
9.71	14.2762	1.95047	-0.875114	2.82558
9.72	14.2922	1.953	-0.87562	2.82862
9.73	14.3109	1.9555	-0.876165	2.83166
9.74	14.3148	1.95805	-0.876715	2.83477
9.75	14.3171	1.96053	-0.877409	2.83794
9.76	14.3261	1.96307	-0.87827	2.84134
9.77	14.3344	1.9656	-0.878963	2.84456
9.78	14.3439	1.96799	-0.87936	2.84735
9.79	14.3621	1.9704	-0.879795	2.8502
9.8	14.3761	1.97292	-0.880361	2.85328
9.81	14.3799	1.97537	-0.880811	2.85618
9.82	14.3859	1.97782	-0.881123	2.85894
9.83	14.4018	1.9804	-0.881452	2.86185
9.84	14.4222	1.98298	-0.881868	2.86485
9.85	14.4381	1.98548	-0.882323	2.8678
9.86	14.4468	1.98791	-0.882762	2.87067
9.87	14.4552	1.99047	-0.883191	2.87366
9.88	14.4642	1.99298	-0.883624	2.8766
9.89	14.4711	1.99532	-0.884097	2.87942
9.9	14.4816	1.99783	-0.884611	2.88244
9.91	14.4963	2.00042	-0.885074	2.88549
9.92	14.5054	2.00288	-0.885476	2.88836
9.93	14.5121	2.0053	-0.885931	2.89124
9.94	14.5228	2.00779	-0.886462	2.89425
9.95	14.5293	2.01037	-0.886995	2.89736
9.96	14.5353	2.01287	-0.887452	2.90032
9.97	14.5493	2.01534	-0.887847	2.90319
9.98	14.5584	2.018	-0.888266	2.90627
9.99	14.5667	2.02063	-0.88871	2.90934
10	14.5787	2.02313	-0.889128	2.91226
10.01	14.5823	2.02568	-0.88954	2.91522
10.02	14.5919	2.02812	-0.88994	2.91806
10.03	14.6098	2.03049	-0.89035	2.92084
10.04	14.6206	2.03292	-0.890755	2.92368
10.05	14.6322	2.03531	-0.8911	2.92641
10.06	14.6464	2.03771	-0.891493	2.92921
10.07	14.6549	2.04024	-0.891978	2.93222
10.08	14.6658	2.04264	-0.89246	2.9351
10.09	14.6791	2.04496	-0.892906	2.93786
10.1	14.6889	2.0475	-0.893371	2.94087
10.11	14.7046	2.05006	-0.893869	2.94393
10.12	14.72	2.0526	-0.894359	2.94696
10.13	14.7282	2.05545	-0.894868	2.95032
10.14	14.7347	2.05822	-0.895403	2.95362
10.15	14.7364	2.06063	-0.89588	2.95651
10.16	14.7375	2.06308	-0.896293	2.95938
10.17	14.7435	2.06567	-0.896716	2.96239
10.18	14.7506	2.06816	-0.897111	2.96527
10.19	14.7561	2.07057	-0.897392	2.96797
10.2	14.7618	2.07307	-0.897624	2.97069
10.21	14.7686	2.07538	-0.897875	2.97325
10.22	14.7763	2.07757	-0.898084	2.97566
10.23	14.7886	2.08008	-0.898285	2.97837
10.24	14.8069	2.08279	-0.89852	2.98131
10.25	14.8211	2.08537	-0.89874	2.98411
10.26	14.8234	2.0878	-0.898961	2.98676
10.27	14.8262	2.0904	-0.899238	2.98964
10.28	14.8406	2.09308	-0.899551	2.99263
10.29	14.8513	2.09573	-0.899892	2.99562
10.3	14.8524	2.09838	-0.900308	2.99869
10.31	14.8585	2.10086	-0.900756	3.00162
10.32	14.8704	2.10325	-0.901157	3.0044
10.33	14.8786	2.10564	-0.901699	3.00734
10.34	14.8822	2.10806	-0.903082	3.01114
10.35	14.8917	2.11048	-0.905532	3.01602
10.36	14.9048	2.11286	-0.90784	3.0207
10.37	14.9125	2.11524	-0.908859	3.0241
10.38	14.9209	2.11776	-0.908871	3.02663
10.39	14.9332	2.12044	-0.908871	3.02931
10.4	14.9462	2.12301	-0.909129	3.03214
10.41	14.9596	2.12539	-0.909335	3.03473
10.42	14.9704	2.12798	-0.909415	3.0374
10.43	14.9792	2.13072	-0.909503	3.04022
10.44	14.9938	2.13317	-0.909647	3.04282
10.45	15.0123	2.13553	-0.90983	3.04536
10.46	15.0224	2.13812	-0.909993	3.04811
10.47	15.0226	2.14072	-0.91013	3.05085
10.48	15.0301	2.14305	-0.910331	3.05338
10.49	15.0453	2.14541	-0.91062	3.05603
10.5	15.0566	2.14801	-0.910922	3.05893
10.51	15.0666	2.15051	-0.911257	3.06177
10.52	15.0739	2.1529	-0.911636	3.06454
10.53	15.0795	2.15533	-0.912045	3.06738
10.54	15.0902	2.15785	-0.912648	3.07049
10.55	15.1005	2.16033	-0.913518	3.07385
10.56	15.1065	2.16277	-0.914323	3.0771
10.57	15.1201	2.16546	-0.914886	3.08035
10.58	15.141	2.16815	-0.915494	3.08365
10.59	15.1549	2.17065	-0.916213	3.08686
10.6	15.1646	2.17314	-0.916769	3.08991
10.61	15.1741	2.17576	-0.917103	3.09286
10.62	15.1821	2.17832	-0.917432	3.09575
10.63	15.1954	2.18063	-0.917842	3.09847
10.64	15.2093	2.18292	-0.918249	3.10117
10.65	15.2166	2.18534	-0.918617	3.10396
10.66	15.2304	2.18793	-0.918999	3.10693
10.67	15.2476	2.19057	-0.919548	3.11012
10.68	15.2568	2.19309	-0.920351	3.11344
10.69	15.2685	2.19553	-0.921244	3.11677
10.7	15.2897	2.19792	-0.921962	3.11989
10.71	15.3063	2.20044	-0.922452	3.12289
10.72	15.3133	2.20297	-0.922868	3.12584
10.73	15.3243	2.20542	-0.923287	3.12871
10.74	15.3442	2.20806	-0.923697	3.13176
10.75	15.3596	2.21068	-0.92408	3.13476
10.76	15.3677	2.21301	-0.924463	3.13748
10.77	15.3783	2.21542	-0.924904	3.14032
10.78	15.3894	2.21801	-0.925342	3.14335
10.79	15.4011	2.22043	-0.925718	3.14615
10.8	15.4124	2.22289	-0.926095	3.14899
10.81	15.4246	2.22553	-0.926557	3.15209
10.82	15.4419	2.22805	-0.92713	3.15518
10.83	15.4561	2.23046	-0.927677	3.15813
10.84	15.4592	2.23293	-0.92813	3.16106
10.85	15.4631	2.23559	-0.928614	3.16421
10.86	15.4725	2.23821	-0.92911	3.16732
10.87	15.476	2.24063	-0.929521	3.17015
10.88	15.4848	2.24313	-0.929877	3.17301
10.89	15.5019	2.24572	-0.930252	3.17597
10.9	15.5138	2.24819	-0.930622	3.17881
10.91	15.526	2.25053	-0.930989	3.18151
10.92	15.5366	2.25285	-0.931408	3.18426
10.93	15.5458	2.25531	-0.931839	3.18715
10.94	15.5638	2.25777	-0.93234	3.19011
10.95	15.5847	2.26036	-0.932936	3.1933
10.96	15.5966	2.26307	-0.933462	3.19653
10.97	15.6025	2.26566	-0.933929	3.19959
10.98	15.6132	2.26816	-0.934437	3.20259
10.99	15.6267	2.27063	-0.934909	3.20554
11	15.6373	2.27322	-0.93532	3.20854
11.01	15.6454	2.27577	-0.935771	3.21154
11.02	15.6561	2.2781	-0.936259	3.21436
11.03	15.6705	2.28059	-0.936737	3.21733
11.04	15.6851	2.28315	-0.937291	3.22044
11.05	15.6952	2.28551	-0.938347	3.22386
11.06	15.7056	2.28798	-0.940218	3.2282
11.07	15.7177	2.29049	-0.942446	3.23294
11.08	15.7194	2.29291	-0.943894	3.2368
11.09	15.7144	2.29537	-0.944063	3.23943
11.1	15.7076	2.29788	-0.94395	3.24183
11.11	15.6914	2.30059	-0.944148	3.24474
11.12	15.6728	2.30337	-0.944223	3.2476
11.13	15.6546	2.30603	-0.944135	3.25017
11.14	15.628	2.30864	-0.944164	3.25281
11.15	15.6045	2.31124	-0.944202	3.25544
11.16	15.5885	2.31372	-0.944163	3.25789
11.17	15.5747	2.31608	-0.944147	3.26023
11.18	15.5745	2.31856	-0.944178	3.26274
11.19	15.5796	2.32095	-0.944192	3.26514
11.2	15.5741	2.32316	-0.94419	3.26735
11.21	15.5798	2.32547	-0.944194	3.26966
11.22	15.5972	2.32796	-0.944177	3.27214
11.23	15.5967	2.3304	-0.944168	3.27457
11.24	15.5881	2.33281	-0.944202	3.27701
11.25	15.5856	2.33537	-0.944222	3.2796
11.26	15.5812	2.33805	-0.944203	3.28226
11.27	15.5734	2.34066	-0.944203	3.28486
11.28	15.5701	2.34324	-0.944222	3.28746
11.29	15.5708	2.34586	-0.944218	3.29008
11.3	15.5719	2.34838	-0.944208	3.29259
11.31	15.5736	2.35081	-0.944205	3.29502
11.32	15.5817	2.35332	-0.944219	3.29754
11.33	15.5917	2.35585	-0.944251	3.3001
11.34	15.5947	2.3582	-0.944252	3.30246
11.35	15.5977	2.36057	-0.944239	3.30481
11.36	15.6022	2.36291	-0.944254	3.30717
11.37	15.6044	2.36527	-0.94426	3.30953
11.38	15.6112	2.36785	-0.94426	3.31211
11.39	15.6171	2.37056	-0.944281	3.31485
11.4	15.6186	2.37307	-0.944286	3.31736
11.41	15.6243	2.37552	-0.944279	3.3198
11.42	15.6299	2.37825	-0.944299	3.32255
11.43	15.6287	2.38085	-0.944318	3.32516
11.44	15.6263	2.38325	-0.944318	3.32757
11.45	15.6306	2.3859	-0.944329	3.33023
11.46	15.6431	2.38853	-0.944353	3.33289
11.47	15.6559	2.39087	-0.94438	3.33525
11.48	15.6643	2.39321	-0.944401	3.33761
11.49	15.6716	2.39564	-0.944411	3.34005
11.5	15.6788	2.398	-0.944417	3.34241
11.51	15.6855	2.40035	-0.944429	3.34478
11.52	15.6961	2.40283	-0.944438	3.34726
11.53	15.7091	2.40546	-0.94446	3.34992
11.54	15.7171	2.40796	-0.944501	3.35246
11.55	15.7197	2.41033	-0.94454	3.35487
11.56	15.7225	2.41302	-0.944584	3.35761
11.57	15.7306	2.41573	-0.944644	3.36037
11.58	15.7413	2.41822	-0.944721	3.36294
11.59	15.7447	2.42083	-0.944813	3.36564
11.6	15.7415	2.42343	-0.944962	3.36839
11.61	15.7479	2.42586	-0.945186	3.37104
11.62	15.7596	2.42834	-0.945449	3.37379
11.63	15.7626	2.43082	-0.945775	3.3766
11.64	15.7678	2.43322	-0.946212	3.37943
11.65	15.775	2.43559	-0.946806	3.3824
11.66	15.7809	2.4381	-0.947536	3.38564
11.67	15.7883	2.44064	-0.948256	3.3889
11.68	15.79	2.44311	-0.948889	3.392
11.69	15.7944	2.44569	-0.949384	3.39507
11.7	15.8048	2.44829	-0.949679	3.39797
11.71	15.8095	2.45069	-0.94987	3.40056
11.72	15.8092	2.45315	-0.950056	3.4032
11.73	15.8051	2.45587	-0.950173	3.40604
11.74	15.8031	2.45844	-0.95024	3.40868
11.75	15.8068	2.46069	-0.950347	3.41103
11.76	15.8065	2.4631	-0.950437	3.41354
11.77	15.8046	2.4657	-0.950472	3.41618
11.78	15.804	2.46824	-0.950511	3.41875
11.79	15.7994	2.47078	-0.950568	3.42134
11.8	15.7941	2.47333	-0.950613	3.42394
11.81	15.7932	2.47583	-0.950655	3.42648
11.82	15.7927	2.47827	-0.95068	3.42895
11.83	15.788	2.48074	-0.950675	3.43142
11.84	15.7832	2.48345	-0.950684	3.43414
11.85	15.7838	2.4862	-0.950709	3.43691
11.86	15.7867	2.48863	-0.950728	3.43936
11.87	15.7823	2.49112	-0.950739	3.44186
11.88	15.7763	2.49376	-0.950753	3.44451
11.89	15.78	2.49619	-0.950789	3.44698
11.9	15.7884	2.49868	-0.950811	3.44949
11.91	15.79	2.50119	-0.950809	3.452
11.92	15.7901	2.50348	-0.950823	3.45431
11.93	15.7935	2.50601	-0.95085	3.45686
11.94	15.7964	2.50859	-0.950862	3.45945
11.95	15.8013	2.51096	-0.950956	3.46192
11.96	15.8057	2.51357	-0.951185	3.46475
11.97	15.8079	2.51612	-0.95142	3.46754
11.98	15.8147	2.51855	-0.951564	3.47012
11.99	15.8207	2.52117	-0.951706	3.47287
12	15.8141	2.52365	-0.951967	3.47562
12.01	15.8082	2.52597	-0.952305	3.47827
12.02	15.8133	2.52851	-0.952544	3.48105
12.03	15.8191	2.5312	-0.952699	3.4839
12.04	15.8198	2.53361	-0.952941	3.48655
12.05	15.8203	2.53587	-0.953281	3.48915
12.06	15.8239	2.53838	-0.953588	3.49196
12.07	15.8279	2.54094	-0.953863	3.49481
12.08	15.8308	2.54336	-0.95418	3.49754
12.09	15.8331	2.54579	-0.954512	3.50031
12.1	15.8343	2.54848	-0.954824	3.50331
12.11	15.835	2.5512	-0.955113	3.50631
12.12	15.8361	2.55377	-0.955319	3.50909
12.13	15.8334	2.55639	-0.955437	3.51182
12.14	15.8344	2.55893	-0.95555	3.51448
12.15	15.8393	2.56134	-0.955665	3.51701
12.16	15.8332	2.56383	-0.955723	3.51956
12.17	15.8195	2.5663	-0.955746	3.52204
12.18	15.8099	2.56863	-0.955795	3.52442
12.19	15.8001	2.57113	-0.955829	3.52696
12.2	15.7894	2.57366	-0.955816	3.52947
12.21	15.7816	2.576	-0.955805	3.53181
12.22	15.7735	2.57841	-0.955822	3.53423
12.23	15.7693	2.58077	-0.955833	3.5366
12.24	15.7723	2.5831	-0.955838	3.53894
12.25	15.7704	2.58568	-0.955858	3.54154
12.26	15.7641	2.58841	-0.95587	3.54428
12.27	15.7673	2.59101	-0.95586	3.54687
12.28	15.7743	2.59352	-0.955862	3.54938
12.29	15.7776	2.59615	-0.955895	3.55205
12.3	15.7823	2.59877	-0.9559	3.55467
12.31	15.7862	2.60119	-0.9559	3.55709
12.32	15.7902	2.60377	-0.955932	3.5597
12.33	15.7984	2.60639	-0.955937	3.56232
12.34	15.8048	2.60862	-0.955921	3.56454
12.35	15.8082	2.61091	-0.955932	3.56684
12.36	15.8124	2.61353	-0.955964	3.5695
12.37	15.817	2.61615	-0.955986	3.57214
12.38	15.8215	2.6186	-0.955985	3.57459
12.39	15.8277	2.62098	-0.955983	3.57696
12.4	15.8313	2.62344	-0.956019	3.57946
12.41	15.8345	2.62599	-0.956067	3.58206
12.42	15.8475	2.62859	-0.956079	3.58467
12.43	15.8558	2.63121	-0.956081	3.58729
12.44	15.8572	2.63379	-0.956111	3.5899
12.45	15.8707	2.63631	-0.956167	3.59248
12.46	15.8854	2.6387	-0.956233	3.59494
12.47	15.8886	2.64108	-0.956276	3.59736
12.48	15.8904	2.64359	-0.956299	3.59989
12.49	15.8919	2.64619	-0.956363	3.60256
12.5	15.8912	2.64868	-0.956453	3.60514
12.51	15.8935	2.6511	-0.956533	3.60763
12.52	15.8965	2.65359	-0.956632	3.61022
12.53	15.9001	2.656	-0.956764	3.61276
12.54	15.9078	2.65834	-0.956915	3.61526
12.55	15.9159	2.66089	-0.957098	3.61799
12.56	15.9201	2.66354	-0.957303	3.62084
12.57	15.9224	2.66619	-0.957519	3.62371
12.58	15.923	2.66882	-0.957757	3.62658
12.59	15.9225	2.67131	-0.958008	3.62932
12.6	15.9199	2.67372	-0.958256	3.63197
12.61	15.9195	2.6763	-0.958522	3.63482
12.62	15.9228	2.67895	-0.95878	3.63773
12.63	15.924	2.68139	-0.958972	3.64036
12.64	15.9274	2.68392	-0.959127	3.64305
12.65	15.9215	2.68646	-0.959256	3.64571
12.66	15.8985	2.68877	-0.959328	3.6481
12.67	15.8817	2.69125	-0.95936	3.65061
12.68	15.8707	2.6938	-0.959382	3.65318
12.69	15.8529	2.69617	-0.959409	3.65558
12.7	15.8419	2.6986	-0.95943	3.65803
12.71	15.8385	2.70124	-0.95943	3.66067
12.72	15.8284	2.70377	-0.959438	3.66321
12.73	15.8136	2.70612	-0.95945	3.66557
12.74	15.8071	2.70859	-0.959453	3.66805
12.75	15.81	2.71116	-0.959457	3.67062
12.76	15.8139	2.7136	-0.95946	3.67306
12.77	15.8178	2.71596	-0.959462	3.67542
12.78	15.8218	2.71831	-0.959467	3.67778
12.79	15.8223	2.72086	-0.959467	3.68033
12.8	15.8197	2.72358	-0.959471	3.68305
12.81	15.8189	2.72602	-0.959487	3.68551
12.82	15.8221	2.72835	-0.95949	3.68784
12.83	15.8211	2.73095	-0.959476	3.69043
12.84	15.8159	2.73348	-0.959475	3.69295
12.85	15.8124	2.73593	-0.959498	3.69543
12.86	15.809	2.73865	-0.959513	3.69816
12.87	15.8021	2.74136	-0.959483	3.70084
12.88	15.7913	2.74379	-0.959456	3.70324
12.89	15.781	2.74618	-0.959473	3.70565
12.9	15.7691	2.7487	-0.959494	3.70819
12.91	15.7488	2.75118	-0.959479	3.71066
12.92	15.7315	2.75353	-0.959447	3.71298
12.93	15.7205	2.7561	-0.959448	3.71555
12.94	15.6989	2.75878	-0.959449	3.71823
12.95	15.6767	2.76115	-0.959432	3.72058
12.96	15.668	2.76355	-0.959432	3.72298
12.97	15.6566	2.76615	-0.959424	3.72558
12.98	15.6362	2.7686	-0.959411	3.72801
12.99	15.6229	2.77097	-0.959427	3.73039
13	15.6165	2.77366	-0.959416	3.73308
13.01	15.6088	2.77636	-0.959385	3.73574
13.02	15.6023	2.77862	-0.959393	3.73801
13.03	15.5946	2.78098	-0.959401	3.74038
13.04	15.5843	2.78356	-0.959392	3.74295
13.05	15.5794	2.78603	-0.959404	3.74543
13.06	15.5781	2.78856	-0.959418	3.74798
13.07	15.5761	2.79097	-0.959403	3.75037
13.08	15.5735	2.79331	-0.95938	3.75269
13.09	15.5704	2.79588	-0.959384	3.75527
13.1	15.5668	2.79846	-0.959391	3.75785
13.11	15.559	2.80099	-0.959383	3.76037
13.12	15.5498	2.8036	-0.959391	3.76299
13.13	15.5439	2.80624	-0.959395	3.76563
13.14	15.5339	2.80873	-0.959367	3.7681
13.15	15.5214	2.81127	-0.959361	3.77063
13.16	15.5151	2.81398	-0.959383	3.77336
13.17	15.5085	2.81656	-0.959373	3.77594
13.18	15.497	2.81899	-0.95933	3.77832
13.19	15.4857	2.82149	-0.959322	3.78081
13.2	15.4833	2.82391	-0.959363	3.78328
13.21	15.4829	2.8261	-0.95938	3.78548
13.22	15.4779	2.82846	-0.959363	3.78782
13.23	15.4781	2.83114	-0.959365	3.7905
13.24	15.4801	2.83361	-0.959381	3.79299
13.25	15.4784	2.83597	-0.959374	3.79534
13.26	15.4812	2.83837	-0.959352	3.79772
13.27	15.4851	2.84073	-0.959354	3.80008
13.28	15.4811	2.84335	-0.959371	3.80272
13.29	15.479	2.84613	-0.959368	3.80549
13.3	15.4821	2.84874	-0.959358	3.8081
13.31	15.4792	2.85122	-0.959362	3.81058
13.32	15.4655	2.85366	-0.959366	3.81302
13.33	15.4468	2.85616	-0.959351	3.81551
13.34	15.4297	2.85881	-0.959336	3.81814
13.35	15.4115	2.8614	-0.959327	3.82073
13.36	15.3878	2.86386	-0.95931	3.82317
13.37	15.3724	2.86637	-0.959299	3.82567
13.38	15.3666	2.86873	-0.959287	3.82802
13.39	15.3543	2.87101	-0.959268	3.83028
13.4	15.3317	2.87361	-0.959267	3.83287
13.41	15.3077	2.87622	-0.959272	3.8355
13.42	15.2938	2.87865	-0.959259	3.83791
13.43	15.2879	2.88119	-0.959249	3.84044
13.44	15.2735	2.88381	-0.95925	3.84306
13.45	15.2552	2.88623	-0.959239	3.84546
13.46	15.2501	2.88861	-0.95923	3.84784
13.47	15.246	2.89119	-0.959231	3.85042
13.48	15.2342	2.89378	-0.959224	3.853
13.49	15.2246	2.89616	-0.959224	3.85538
13.5	15.2241	2.89854	-0.959226	3.85777
13.51	15.225	2.90111	-0.959213	3.86032
13.52	15.2146	2.9037	-0.959219	3.86292
13.53	15.2007	2.9061	-0.959235	3.86533
13.54	15.196	2.90847	-0.959224	3.86769
13.55	15.193	2.91099	-0.959201	3.87019
13.56	15.1843	2.91339	-0.959195	3.87258
13.57	15.1799	2.91581	-0.959209	3.87502
13.58	15.1785	2.91842	-0.959213	3.87763
13.59	15.169	2.92099	-0.959198	3.88019
13.6	15.1543	2.92345	-0.959197	3.88265
13.61	15.1373	2.92604	-0.9592	3.88524
13.62	15.1171	2.92874	-0.959178	3.88792
13.63	15.0996	2.93129	-0.959153	3.89045
13.64	15.0802	2.93383	-0.959164	3.893
13.65	15.0514	2.93637	-0.959152	3.89552
13.66	15.0117	2.93881	-0.959102	3.89791
13.67	14.961	2.9413	-0.959116	3.90042
13.68	14.9115	2.94389	-0.95913	3.90302
13.69	14.8742	2.94642	-0.959073	3.9055
13.7	14.8384	2.94887	-0.959069	3.90794
13.71	14.8	2.95131	-0.959089	3.9104
13.72	14.7695	2.95376	-0.959049	3.9128
13.73	14.7452	2.95626	-0.959022	3.91528
13.74	14.7213	2.95874	-0.959029	3.91777
13.75	14.7043	2.96108	-0.959032	3.92011
13.76	14.6941	2.96347	-0.959022	3.9225
13.77	14.6802	2.96597	-0.959008	3.92498
13.78	14.6696	2.96856	-0.959006	3.92756
13.79	14.6649	2.97109	-0.959007	3.9301
13.8	14.6553	2.97359	-0.959014	3.93261
13.81	14.6431	2.97624	-0.959025	3.93526
13.82	14.6369	2.97882	-0.959015	3.93783
13.83	14.6323	2.98119	-0.958991	3.94018
13.84	14.6292	2.98366	-0.958989	3.94265
13.85	14.6306	2.9863	-0.959005	3.9453
13.86	14.6281	2.98888	-0.95901	3.94789
13.87	14.6272	2.99144	-0.959006	3.95044
13.88	14.6381	2.99393	-0.959004	3.95294
13.89	14.6436	2.99622	-0.959001	3.95522
13.9	14.6368	2.99863	-0.958999	3.95763
13.91	14.6348	3.00122	-0.958999	3.96022
13.92	14.6414	3.00363	-0.958996	3.96262
13.93	14.6461	3.00604	-0.959014	3.96505
13.94	14.6466	3.00862	-0.959028	3.96765
13.95	14.6487	3.01112	-0.959004	3.97012
13.96	14.6536	3.0136	-0.958987	3.97258
13.97	14.6582	3.01619	-0.958991	3.97518
13.98	14.6601	3.01867	-0.958989	3.97766
13.99	14.6628	3.02106	-0.959001	3.98006
14	14.6677	3.02352	-0.959022	3.98255
14.01	14.6704	3.02597	-0.959002	3.98497
14.02	14.6726	3.02858	-0.958998	3.98758
14.03	14.6768	3.03128	-0.959023	3.99031
14.04	14.6773	3.03376	-0.959017	3.99278
14.05	14.6768	3.03614	-0.959002	3.99514
14.06	14.685	3.03851	-0.959009	3.99752
14.07	14.6974	3.04096	-0.959036	4
14.08	14.7019	3.04343	-0.959045	4.00248
14.09	14.7011	3.04585	-0.959024	4.00488
14.1	14.7043	3.04846	-0.959035	4.0075
14.11	14.7111	3.05108	-0.959054	4.01014
14.12	14.7186	3.0536	-0.959049	4.01265
14.13	14.7277	3.05616	-0.95906	4.01522
14.14	14.7401	3.05859	-0.959055	4.01764
14.15	14.7486	3.06097	-0.959038	4.02001
14.16	14.7499	3.06357	-0.959053	4.02262
14.17	14.7532	3.06616	-0.959061	4.02522
14.18	14.7625	3.06869	-0.959059	4.02775
14.19	14.7689	3.07122	-0.959082	4.03031
14.2	14.7649	3.0737	-0.959088	4.03279
14.21	14.7606	3.07623	-0.959069	4.0353
14.22	14.7662	3.07878	-0.959076	4.03786
14.23	14.7727	3.08125	-0.95908	4.04033
14.24	14.7734	3.08353	-0.959071	4.0426
14.25	14.7788	3.08582	-0.959081	4.0449
14.26	14.7852	3.0884	-0.959095	4.0475
14.27	14.7847	3.09098	-0.959099	4.05007
14.28	14.7887	3.09341	-0.959106	4.05251
14.29	14.795	3.09592	-0.959102	4.05502
14.3	14.7972	3.09844	-0.959105	4.05754
14.31	14.8026	3.101	-0.959127	4.06013
14.32	14.8091	3.1037	-0.95912	4.06282
14.33	14.8142	3.10622	-0.959099	4.06532
14.34	14.8216	3.10851	-0.959116	4.06762
14.35	14.8285	3.11105	-0.959133	4.07018
14.36	14.8313	3.11368	-0.959142	4.07282
14.37	14.8375	3.11602	-0.959159	4.07518
14.38	14.8462	3.1185	-0.959145	4.07764
14.39	14.853	3.12116	-0.95912	4.08028
14.4	14.8612	3.1236	-0.959144	4.08274
14.41	14.8712	3.12604	-0.959188	4.08523
14.42	14.8834	3.12858	-0.959182	4.08776
14.43	14.8972	3.13094	-0.959165	4.0901
14.44	14.9048	3.13337	-0.959208	4.09258
14.45	14.9113	3.13598	-0.959227	4.09521
14.46	14.9226	3.1385	-0.959186	4.09768
14.47	14.9319	3.14093	-0.959188	4.10012
14.48	14.9366	3.14336	-0.959214	4.10257
14.49	14.9464	3.14593	-0.959215	4.10514
14.5	14.9634	3.14845	-0.959208	4.10766
14.51	14.9761	3.15084	-0.959202	4.11004
14.52	14.986	3.15339	-0.959211	4.1126
14.53	15.0008	3.15601	-0.959236	4.11524
14.54	15.0163	3.1585	-0.959256	4.11776
14.55	15.0292	3.161	-0.959249	4.12025
14.56	15.041	3.16352	-0.959237	4.12276
14.57	15.0518	3.16608	-0.959247	4.12533
14.58	15.0606	3.16852	-0.959268	4.12779
14.59	15.0648	3.17086	-0.959282	4.13014
14.6	15.0672	3.1733	-0.959279	4.13258
14.61	15.0776	3.17581	-0.959276	4.13508
14.62	15.0964	3.17849	-0.959283	4.13778
14.63	15.1134	3.18109	-0.959302	4.14039
14.64	15.1222	3.18335	-0.95931	4.14266
14.65	15.1307	3.18575	-0.959295	4.14504
14.66	15.1469	3.18835	-0.959298	4.14765
14.67	15.1583	3.1908	-0.95933	4.15013
14.68	15.1671	3.19329	-0.959347	4.15264
14.69	15.1848	3.19593	-0.959339	4.15527
14.7	15.2008	3.19861	-0.959328	4.15794
14.71	15.2139	3.20126	-0.959341	4.1606
14.72	15.2328	3.20371	-0.959363	4.16308
14.73	15.2457	3.20607	-0.959361	4.16544
14.74	15.2554	3.20859	-0.959345	4.16793
14.75	15.2725	3.21106	-0.95934	4.1704
14.76	15.2886	3.2135	-0.959356	4.17286
14.77	15.302	3.21603	-0.95939	4.17542
14.78	15.3142	3.21847	-0.959421	4.17789
14.79	15.3232	3.22085	-0.95941	4.18026
14.8	15.3368	3.22323	-0.95938	4.18261
14.81	15.35	3.22566	-0.959416	4.18507
14.82	15.3578	3.22819	-0.959466	4.18765
14.83	15.3724	3.23085	-0.959455	4.1903
14.84	15.3858	3.23349	-0.959449	4.19294
14.85	15.3882	3.23595	-0.959473	4.19542
14.86	15.3906	3.23846	-0.95948	4.19794
14.87	15.3978	3.24107	-0.959466	4.20053
14.88	15.4026	3.24363	-0.959478	4.20311
14.89	15.4046	3.24627	-0.9595	4.20577
14.9	15.4088	3.24888	-0.959477	4.20836
14.91	15.4134	3.25124	-0.959462	4.21071
14.92	15.4098	3.25359	-0.959496	4.21308
14.93	15.4104	3.25602	-0.95951	4.21553
14.94	15.4192	3.25846	-0.959502	4.21796
14.95	15.4217	3.26105	-0.959518	4.22057
14.96	15.42	3.26362	-0.959531	4.22315
14.97	15.4258	3.26593	-0.959512	4.22545
14.98	15.4374	3.2683	-0.959503	4.2278
14.99	15.4459	3.27089	-0.959511	4.2304
15	15.454	3.27345	-0.959505	4.23296
15.01	15.463	3.27595	-0.959509	4.23546
15.02	15.4655	3.27851	-0.959536	4.23805
15.03	15.4687	3.28113	-0.95955	4.24068
15.04	15.4777	3.28369	-0.959547	4.24324
15.05	15.479	3.28615	-0.959544	4.24569
15.06	15.4802	3.28861	-0.959545	4.24816
15.07	15.4901	3.291	-0.959539	4.25054
15.08	15.4949	3.29343	-0.959542	4.25297
15.09	15.4995	3.29596	-0.959563	4.25552
15.1	15.5121	3.29833	-0.959571	4.2579
15.11	15.5203	3.30072	-0.959567	4.26029
15.12	15.5263	3.3034	-0.959577	4.26298
15.13	15.5384	3.30594	-0.959582	4.26552
15.14	15.5494	3.30818	-0.959575	4.26776
15.15	15.5573	3.31078	-0.959589	4.27036
15.16	15.5698	3.31364	-0.959609	4.27325
15.17	15.5839	3.31604	-0.959602	4.27564
15.18	15.5918	3.31841	-0.959613	4.27803
15.19	15.6029	3.32112	-0.959638	4.28076
15.2	15.6174	3.32366	-0.959623	4.28328
15.21	15.6232	3.32603	-0.959615	4.28565
15.22	15.6236	3.32863	-0.959647	4.28828
15.23	15.6298	3.33115	-0.959662	4.29081
15.24	15.6416	3.3334	-0.959662	4.29306
15.25	15.6541	3.33598	-0.959672	4.29566
15.26	15.6618	3.33871	-0.95969	4.2984
15.27	15.6718	3.34099	-0.959717	4.30071
15.28	15.6867	3.3433	-0.959779	4.30308
15.29	15.6905	3.34588	-0.959948	4.30583
15.3	15.6897	3.34832	-0.96034	4.30866
15.31	15.703	3.35075	-0.961043	4.3118
15.32	15.7174	3.3535	-0.96224	4.31574
15.33	15.7242	3.35608	-0.964137	4.32022
15.34	15.7325	3.35832	-0.966056	4.32438
15.35	15.7374	3.36087	-0.966854	4.32772
15.36	15.7438	3.36354	-0.966865	4.33041
15.37	15.7578	3.36591	-0.966995	4.33291
15.38	15.7663	3.36837	-0.967192	4.33556
15.39	15.7686	3.37097	-0.967264	4.33824
15.4	15.7727	3.37338	-0.967339	4.34072
15.41	15.7712	3.37577	-0.96743	4.3432
15.42	15.7597	3.37841	-0.96747	4.34588
15.43	15.7438	3.38107	-0.967474	4.34854
15.44	15.7285	3.38356	-0.967499	4.35106
15.45	15.7201	3.38616	-0.967524	4.35368
15.46	15.7171	3.38885	-0.967509	4.35636
15.47	15.7069	3.39126	-0.967499	4.35876
15.48	15.6895	3.39358	-0.96752	4.3611
15.49	15.6769	3.39607	-0.967527	4.36359
15.5	15.6645	3.39853	-0.967505	4.36604
15.51	15.6428	3.401	-0.967506	4.36851
15.52	15.6199	3.40348	-0.967514	4.37099
15.53	15.597	3.40586	-0.967488	4.37335
15.54	15.566	3.40833	-0.967457	4.37579
15.55	15.5356	3.41088	-0.967444	4.37833
15.56	15.5124	3.41335	-0.967447	4.38079
15.57	15.494	3.41589	-0.967439	4.38333
15.58	15.4788	3.41845	-0.96742	4.38587
15.59	15.4603	3.42083	-0.967415	4.38825
15.6	15.4372	3.42341	-0.967408	4.39082
15.61	15.4168	3.42629	-0.967403	4.3937
15.62	15.3997	3.42889	-0.9674	4.39629
15.63	15.3827	3.43116	-0.967386	4.39855
15.64	15.3619	3.43358	-0.96737	4.40095
15.65	15.3383	3.43619	-0.967353	4.40354
15.66	15.3182	3.4386	-0.967348	4.40595
15.67	15.3025	3.44086	-0.967345	4.4082
15.68	15.29	3.4434	-0.967333	4.41074
15.69	15.2791	3.44606	-0.967341	4.4134
15.7	15.2664	3.4484	-0.967352	4.41575
15.71	15.2584	3.4508	-0.96734	4.41814
15.72	15.2539	3.45349	-0.967333	4.42082
15.73	15.2396	3.45615	-0.967333	4.42349
15.74	15.2252	3.45879	-0.967329	4.42612
15.75	15.2211	3.46144	-0.967331	4.42878
15.76	15.2104	3.46393	-0.967311	4.43124
15.77	15.1915	3.46625	-0.967285	4.43354
15.78	15.1728	3.46869	-0.967285	4.43598
15.79	15.1474	3.47129	-0.96727	4.43856
15.8	15.118	3.47376	-0.967231	4.44099
15.81	15.0973	3.47615	-0.967229	4.44338
15.82	15.0825	3.4786	-0.967255	4.44586
15.83	15.0622	3.48094	-0.967244	4.44819
15.84	15.0419	3.48331	-0.967213	4.45052
15.85	15.0301	3.48594	-0.967214	4.45316
15.86	15.0162	3.48867	-0.96722	4.45589
15.87	14.9964	3.49127	-0.967197	4.45846
15.88	14.9825	3.49373	-0.967192	4.46092
15.89	14.9715	3.49617	-0.967198	4.46337
15.9	14.9621	3.49875	-0.9672	4.46595
15.91	14.9574	3.50141	-0.967213	4.46862
15.92	14.9452	3.50387	-0.967193	4.47106
15.93	14.9204	3.50628	-0.967154	4.47344
15.94	14.8898	3.50884	-0.967147	4.47599
15.95	14.8643	3.51119	-0.967149	4.47834
15.96	14.8513	3.5135	-0.967136	4.48064
15.97	14.8416	3.51609	-0.967136	4.48322
15.98	14.8274	3.51857	-0.967136	4.4857
15.99	14.8161	3.52083	-0.967113	4.48794
16	14.8084	3.52337	-0.967098	4.49047
16.01	14.8003	3.526	-0.967109	4.49311
16.02	14.8003	3.52838	-0.967116	4.4955
16.03	14.8007	3.53083	-0.967112	4.49794
16.04	14.7842	3.53345	-0.967098	4.50055
16.05	14.766	3.53601	-0.967087	4.5031
16.06	14.7613	3.53856	-0.967092	4.50566
16.07	14.7645	3.54122	-0.967107	4.50833
16.08	14.7627	3.54372	-0.967117	4.51084
16.09	14.7552	3.54601	-0.967115	4.51313
16.1	14.7508	3.54846	-0.96711	4.51557
16.11	14.7469	3.55092	-0.967114	4.51803
16.12	14.7348	3.5533	-0.967115	4.52041
16.13	14.7216	3.55592	-0.967089	4.52301
16.14	14.7144	3.55842	-0.967059	4.52548
16.15	14.704	3.56083	-0.967068	4.5279
16.16	14.6956	3.56347	-0.967083	4.53056
16.17	14.6921	3.56602	-0.96707	4.53309
16.18	14.6826	3.56861	-0.967076	4.53568
16.19	14.6751	3.57121	-0.967096	4.5383
16.2	14.6749	3.57359	-0.96709	4.54068
16.21	14.6706	3.576	-0.967072	4.54307
16.22	14.6592	3.57848	-0.967061	4.54554
16.23	14.6535	3.58099	-0.96707	4.54806
16.24	14.6587	3.58344	-0.967083	4.55053
16.25	14.6589	3.58588	-0.967074	4.55296
16.26	14.6548	3.58837	-0.967073	4.55544
16.27	14.6592	3.59075	-0.967076	4.55782
16.28	14.6678	3.59319	-0.967089	4.56028
16.29	14.6717	3.59583	-0.967113	4.56294
16.3	14.673	3.59849	-0.967087	4.56558
16.31	14.6679	3.60101	-0.967064	4.56807
16.32	14.6562	3.60354	-0.967096	4.57064
16.33	14.6536	3.60621	-0.967112	4.57332
16.34	14.6531	3.60871	-0.967095	4.5758
16.35	14.6461	3.61114	-0.967087	4.57823
16.36	14.6428	3.61384	-0.967089	4.58093
16.37	14.6438	3.61628	-0.967086	4.58337
16.38	14.6412	3.61845	-0.967094	4.58554
16.39	14.6389	3.62099	-0.967112	4.5881
16.4	14.6423	3.62357	-0.967103	4.59067
16.41	14.6432	3.62584	-0.967086	4.59292
16.42	14.6383	3.62835	-0.967098	4.59545
16.43	14.6393	3.63102	-0.967108	4.59813
16.44	14.6511	3.63343	-0.967095	4.60053
16.45	14.6588	3.63583	-0.967099	4.60293
16.46	14.6591	3.63838	-0.96712	4.6055
16.47	14.663	3.64107	-0.967121	4.60819
16.48	14.669	3.64378	-0.967126	4.6109
16.49	14.6709	3.64628	-0.967144	4.61343
16.5	14.6718	3.64876	-0.967128	4.61589
16.51	14.6751	3.65124	-0.967114	4.61835
16.52	14.6794	3.65361	-0.967132	4.62074
16.53	14.6824	3.65605	-0.967141	4.62319
16.54	14.685	3.65856	-0.96714	4.6257
16.55	14.6857	3.66094	-0.96714	4.62808
16.56	14.6895	3.66327	-0.96714	4.63041
16.57	14.6979	3.66571	-0.967146	4.63285
16.58	14.7042	3.66823	-0.96715	4.63538
16.59	14.708	3.67074	-0.967143	4.63788
16.6	14.7124	3.67325	-0.967148	4.6404
16.61	14.7117	3.67597	-0.967156	4.64313
16.62	14.7045	3.67863	-0.967153	4.64579
16.63	14.7013	3.68108	-0.967145	4.64822
16.64	14.708	3.68369	-0.967149	4.65084
16.65	14.7125	3.68639	-0.967163	4.65355
16.66	14.7073	3.68881	-0.967159	4.65597
16.67	14.7059	3.69108	-0.967147	4.65823
16.68	14.7091	3.69356	-0.967154	4.66072
16.69	14.7054	3.69604	-0.967168	4.6632
16.7	14.6997	3.69841	-0.967183	4.66559
16.71	14.6988	3.70082	-0.967186	4.66801
16.72	14.7006	3.70319	-0.967169	4.67036
16.73	14.7062	3.70568	-0.967151	4.67283
16.74	14.7075	3.70836	-0.967148	4.67551
16.75	14.6982	3.71087	-0.967154	4.67802
16.76	14.6948	3.71337	-0.967166	4.68054
16.77	14.6975	3.71605	-0.967166	4.68321
16.78	14.6991	3.7186	-0.967151	4.68575
16.79	14.7035	3.72108	-0.967154	4.68823
16.8	14.702	3.72359	-0.967184	4.69078
16.81	14.7001	3.72606	-0.967191	4.69326
16.82	14.7058	3.72852	-0.967179	4.6957
16.83	14.7064	3.73094	-0.967178	4.69811
16.84	14.7032	3.73336	-0.967194	4.70055
16.85	14.7056	3.73593	-0.967192	4.70312
16.86	14.7119	3.73849	-0.967165	4.70565
16.87	14.7183	3.74093	-0.967169	4.7081
16.88	14.7208	3.74339	-0.967195	4.71059
16.89	14.7229	3.7458	-0.967202	4.71301
16.9	14.7286	3.74811	-0.967182	4.71529
16.91	14.7301	3.75067	-0.967179	4.71785
16.92	14.7297	3.75342	-0.967212	4.72064
16.93	14.7366	3.756	-0.967217	4.72322
16.94	14.742	3.7584	-0.967195	4.72559
16.95	14.7407	3.76089	-0.967212	4.7281
16.96	14.7439	3.76349	-0.967242	4.73073
16.97	14.7524	3.76598	-0.967228	4.73321
16.98	14.7558	3.76847	-0.967235	4.73571
16.99	14.7523	3.77105	-0.967252	4.7383
17	14.7492	3.77354	-0.967224	4.74076
17.01	14.7465	3.7759	-0.967212	4.74311
17.02	14.7357	3.7784	-0.96723	4.74564
17.03	14.7159	3.78105	-0.967222	4.74827
17.04	14.6956	3.78348	-0.967204	4.75069
17.05	14.6795	3.78589	-0.9672	4.75309
17.06	14.6586	3.78863	-0.967207	4.75584
17.07	14.6337	3.7912	-0.967207	4.7584
17.08	14.6192	3.79342	-0.967183	4.7606
17.09	14.612	3.79599	-0.967166	4.76316
17.1	14.5955	3.79873	-0.967167	4.7659
17.11	14.5766	3.8011	-0.967169	4.76827
17.12	14.5614	3.80343	-0.967165	4.77059
17.13	14.5458	3.8061	-0.967144	4.77324
17.14	14.5381	3.80876	-0.967146	4.77591
17.15	14.5358	3.81115	-0.967168	4.77832
17.16	14.522	3.81352	-0.967139	4.78066
17.17	14.5022	3.81607	-0.967108	4.78318
17.18	14.4919	3.81866	-0.967133	4.78579
17.19	14.4825	3.82115	-0.967136	4.78828
17.2	14.468	3.82368	-0.967107	4.79079
17.21	14.4581	3.82626	-0.967108	4.79337
17.22	14.4489	3.82874	-0.967109	4.79585
17.23	14.4374	3.83124	-0.967096	4.79833
17.24	14.4271	3.83379	-0.967081	4.80087
17.25	14.4121	3.83618	-0.96707	4.80325
17.26	14.3969	3.8385	-0.967072	4.80557
17.27	14.3903	3.84103	-0.967072	4.8081
17.28	14.38	3.84359	-0.967065	4.81066
17.29	14.3569	3.8459	-0.967052	4.81295
17.3	14.3332	3.84837	-0.967041	4.81541
17.31	14.3181	3.85111	-0.967034	4.81814
17.32	14.2987	3.85366	-0.967018	4.82068
17.33	14.2745	3.85612	-0.967005	4.82312
17.34	14.2555	3.85877	-0.967011	4.82578
17.35	14.2401	3.86133	-0.967019	4.82835
17.36	14.2252	3.86382	-0.966984	4.8308
17.37	14.2095	3.86656	-0.966962	4.83352
17.38	14.1919	3.86914	-0.966962	4.8361
17.39	14.177	3.87128	-0.96694	4.83822
17.4	14.1706	3.87361	-0.966939	4.84055
17.41	14.1637	3.87631	-0.966956	4.84326
17.42	14.1549	3.87878	-0.966942	4.84572
17.43	14.1493	3.88102	-0.966933	4.84795
17.44	14.1389	3.8834	-0.966946	4.85034
17.45	14.126	3.88594	-0.966932	4.85288
17.46	14.1194	3.88841	-0.966904	4.85531
17.47	14.1138	3.89079	-0.966922	4.85771
17.48	14.1071	3.89339	-0.966928	4.86032
17.49	14.0962	3.89616	-0.966895	4.86305
17.5	14.0761	3.89863	-0.966891	4.86552
17.51	14.0539	3.90104	-0.966901	4.86794
17.52	14.0339	3.90375	-0.966882	4.87063
17.53	14.0183	3.90635	-0.966855	4.8732
17.54	14.0046	3.9087	-0.966838	4.87554
17.55	13.9886	3.91122	-0.966838	4.87806
17.56	13.9683	3.91376	-0.966838	4.8806
17.57	13.9433	3.9161	-0.966826	4.88293
17.58	13.9209	3.91842	-0.966826	4.88524
17.59	13.9004	3.92086	-0.966806	4.88767
17.6	13.8753	3.92325	-0.966786	4.89003
17.61	13.8501	3.92566	-0.966787	4.89244
17.62	13.8262	3.92836	-0.966761	4.89513
17.63	13.7973	3.93092	-0.966728	4.89765
17.64	13.7732	3.93331	-0.966735	4.90005
17.65	13.7552	3.93608	-0.966733	4.90281
17.66	13.7263	3.9388	-0.966695	4.9055
17.67	13.6853	3.94128	-0.966651	4.90793
17.68	13.6381	3.94386	-0.966621	4.91048
17.69	13.5925	3.94632	-0.966593	4.91291
17.7	13.5551	3.94868	-0.966551	4.91524
17.71	13.5161	3.95129	-0.96652	4.91781
17.72	13.4642	3.95383	-0.966502	4.92034
17.73	13.3967	3.95612	-0.966447	4.92257
17.74	13.3285	3.95857	-0.966379	4.92495
17.75	13.272	3.96118	-0.966335	4.92752
17.76	13.2196	3.96359	-0.966268	4.92986
17.77	13.1659	3.96599	-0.966185	4.93218
17.78	13.1156	3.96856	-0.966141	4.9347
17.79	13.0715	3.9711	-0.966087	4.93718
17.8	13.0349	3.97358	-0.966008	4.93959
17.81	13.0037	3.97612	-0.965946	4.94207
17.82	12.967	3.9786	-0.96588	4.94448
17.83	12.9261	3.98107	-0.9658	4.94687
17.84	12.8872	3.98371	-0.965709	4.94942
17.85	12.8428	3.98629	-0.96562	4.95191
17.86	12.7881	3.98873	-0.965535	4.95426
17.87	12.7363	3.99123	-0.965419	4.95664
17.88	12.6942	3.99372	-0.965283	4.959
17.89	12.6586	3.99618	-0.965149	4.96132
17.9	12.6275	3.99861	-0.965027	4.96364
17.91	12.5985	4.00115	-0.964923	4.96607
17.92	12.5725	4.00389	-0.964793	4.96868
17.93	12.5444	4.00639	-0.964667	4.97105
17.94	12.5164	4.00861	-0.964568	4.97318
17.95	12.4957	4.01109	-0.964443	4.97553
17.96	12.4745	4.01369	-0.96434	4.97803
17.97	12.4499	4.01617	-0.964256	4.98043
17.98	12.4303	4.01872	-0.96414	4.98286
17.99	12.4129	4.02118	-0.964027	4.9852
18	12.3945	4.02349	-0.963927	4.98742
18.01	12.3821	4.02611	-0.963829	4.98994
18.02	12.369	4.02894	-0.96373	4.99267
18.03	12.3526	4.03139	-0.963611	4.995
18.04	12.341	4.03362	-0.963494	4.99712
18.05	12.3269	4.03616	-0.963388	4.99955
18.06	12.3024	4.03876	-0.963264	5.00203
18.07	12.2763	4.0412	-0.963127	5.00433
18.08	12.2544	4.04375	-0.962985	5.00674
18.09	12.2308	4.04623	-0.962809	5.00904
18.1	12.2048	4.04862	-0.962629	5.01125
18.11	12.1752	4.05115	-0.962472	5.01362
18.12	12.1441	4.05359	-0.96225	5.01584
18.13	12.1155	4.05594	-0.961939	5.01788
18.14	12.089	4.05845	-0.961593	5.02004
18.15	12.0675	4.06107	-0.96117	5.02224
18.16	12.0441	4.06353	-0.960631	5.02416
18.17	12.0021	4.06604	-0.959855	5.0259
18.18	11.933	4.06861	-0.95841	5.02702
18.19	11.8403	4.07116	-0.955769	5.02693
18.2	11.744	4.0738	-0.952241	5.02605
18.21	11.6607	4.07647	-0.949183	5.02566
18.22	11.5782	4.07913	-0.947143	5.02627
18.23	11.4945	4.08165	-0.94558	5.02723
18.24	11.4332	4.08398	-0.944145	5.02812
18.25	11.3878	4.08651	-0.942856	5.02936
18.26	11.3393	4.089	-0.942242	5.03125
18.27	11.2995	4.09133	-0.942442	5.03377
18.28	11.2665	4.09378	-0.942583	5.03636
18.29	11.2216	4.09615	-0.942442	5.03859
18.3	11.1708	4.09843	-0.942392	5.04083
18.31	11.1289	4.10097	-0.942303	5.04327
18.32	11.0926	4.10353	-0.9422	5.04573
18.33	11.0508	4.10593	-0.942376	5.04831
18.34	11.0044	4.10845	-0.942541	5.05099
18.35	10.9602	4.111	-0.942372	5.05337
18.36	10.9139	4.11349	-0.942186	5.05567
18.37	10.8627	4.11611	-0.942326	5.05843
18.38	10.8194	4.11877	-0.942534	5.0613
18.39	10.7847	4.12139	-0.942449	5.06384
18.4	10.744	4.124	-0.942304	5.06631
18.41	10.6968	4.12644	-0.942367	5.06881
18.42	10.6499	4.12888	-0.942412	5.07129
18.43	10.6126	4.13139	-0.942331	5.07372
18.44	10.5834	4.13379	-0.942323	5.07611
18.45	10.5478	4.13624	-0.942377	5.07861
18.46	10.5068	4.13858	-0.942352	5.08093
18.47	10.4749	4.14082	-0.942304	5.08313
18.48	10.4482	4.14336	-0.942304	5.08566
18.49	10.4141	4.146	-0.942324	5.08832
18.5	10.3862	4.14853	-0.94233	5.09086
18.51	10.3622	4.15113	-0.942311	5.09344
18.52	10.322	4.15379	-0.942294	5.09608
18.53	10.283	4.15639	-0.942319	5.09871
18.54	10.257	4.15898	-0.942356	5.10134
18.55	10.2314	4.16159	-0.942348	5.10393
18.56	10.2027	4.16409	-0.942324	5.10641
18.57	10.1728	4.16647	-0.942331	5.1088
18.58	10.1432	4.16887	-0.942348	5.11122
18.59	10.1086	4.17131	-0.942364	5.11367
18.6	10.0664	4.17374	-0.942371	5.11611
18.61	10.0263	4.17637	-0.942341	5.11871
18.62	9.98475	4.17896	-0.942314	5.12128
18.63	9.94094	4.18121	-0.942323	5.12353
18.64	9.90383	4.18352	-0.942334	5.12585
18.65	9.8694	4.18614	-0.942319	5.12846
18.66	9.83258	4.18868	-0.942297	5.13097
18.67	9.79495	4.19107	-0.942286	5.13336
18.68	9.7589	4.19373	-0.94229	5.13602
18.69	9.72672	4.19645	-0.942292	5.13874
18.7	9.69959	4.19894	-0.942267	5.14121
18.71	9.67694	4.20148	-0.942252	5.14373
18.72	9.65487	4.20403	-0.942266	5.14629
18.73	9.63043	4.20643	-0.942284	5.14871
18.74	9.60668	4.20894	-0.942296	5.15124
18.75	9.58131	4.2114	-0.94228	5.15368
18.76	9.54682	4.2137	-0.942244	5.15595
18.77	9.50488	4.21616	-0.942243	5.15841
18.78	9.46528	4.21874	-0.942268	5.16101
18.79	9.42565	4.22122	-0.942277	5.16349
18.8	9.38523	4.2236	-0.942269	5.16587
18.81	9.34852	4.22602	-0.942248	5.16826
18.82	9.31296	4.22854	-0.942234	5.17077
18.83	9.27765	4.23108	-0.942256	5.17334
18.84	9.2395	4.23372	-0.942288	5.176
18.85	9.19918	4.23634	-0.942258	5.1786
18.86	9.15827	4.23877	-0.942189	5.18096
18.87	9.11589	4.24122	-0.942165	5.18338
18.88	9.0793	4.24379	-0.942183	5.18597
18.89	9.0484	4.24636	-0.942191	5.18855
18.9	9.01837	4.24888	-0.942176	5.19105
18.91	8.9929	4.2513	-0.942151	5.19345
18.92	8.96741	4.25371	-0.942137	5.19585
18.93	8.94406	4.25624	-0.942145	5.19838
18.94	8.93135	4.25878	-0.942148	5.20093
18.95	8.91162	4.26121	-0.942132	5.20335
18.96	8.88213	4.26364	-0.942116	5.20576
18.97	8.86264	4.26613	-0.94213	5.20826
18.98	8.84956	4.26851	-0.942143	5.21065
18.99	8.83035	4.27095	-0.942113	5.21306
19	8.81071	4.27358	-0.94209	5.21567
19.01	8.79873	4.27606	-0.942087	5.21815
19.02	8.78858	4.27845	-0.942085	5.22054
19.03	8.77391	4.28109	-0.942094	5.22319
19.04	8.75564	4.28367	-0.942092	5.22577
19.05	8.74112	4.28609	-0.942073	5.22816
19.06	8.73174	4.28873	-0.942079	5.23081
19.07	8.71902	4.29135	-0.94209	5.23344
19.08	8.7	4.29371	-0.942078	5.23579
19.09	8.68193	4.29615	-0.942076	5.23822
19.1	8.67096	4.29872	-0.942084	5.24081
19.11	8.65969	4.30122	-0.942069	5.24329
19.12	8.64503	4.30369	-0.942061	5.24576
19.13	8.63097	4.30624	-0.94207	5.24831
19.14	8.61599	4.30863	-0.942061	5.25069
19.15	8.59987	4.31094	-0.94206	5.253
19.16	8.58307	4.3134	-0.942065	5.25547
19.17	8.56367	4.31589	-0.942058	5.25795
19.18	8.54042	4.31844	-0.942061	5.26051
19.19	8.51252	4.32101	-0.942056	5.26306
19.2	8.47144	4.32347	-0.942052	5.26552
19.21	8.41253	4.32608	-0.942084	5.26817
19.22	8.34536	4.32873	-0.942095	5.27082
19.23	8.28391	4.33132	-0.942046	5.27336
19.24	8.22638	4.33396	-0.942023	5.27599
19.25	8.17059	4.33655	-0.942056	5.27861
19.26	8.12617	4.33903	-0.942066	5.2811
19.27	8.08655	4.34151	-0.942059	5.28357
19.28	8.04199	4.344	-0.942068	5.28607
19.29	8.00003	4.34649	-0.942052	5.28855
19.3	7.95912	4.349	-0.942048	5.29105
19.31	7.91532	4.3515	-0.94208	5.29358
19.32	7.87639	4.35388	-0.942076	5.29596
19.33	7.84355	4.35622	-0.942041	5.29826
19.34	7.80844	4.35868	-0.942045	5.30073
19.35	7.77552	4.36115	-0.94208	5.30323
19.36	7.75304	4.3636	-0.94208	5.30568
19.37	7.72945	4.36615	-0.942054	5.3082
19.38	7.70041	4.36884	-0.94204	5.31088
19.39	7.67107	4.37132	-0.942032	5.31335
19.4	7.63825	4.37376	-0.942026	5.31578
19.41	7.60217	4.37645	-0.942029	5.31848
19.42	7.57023	4.37904	-0.942043	5.32109
19.43	7.54247	4.38137	-0.942058	5.32343
19.44	7.51927	4.3839	-0.942054	5.32595
19.45	7.49736	4.38653	-0.942061	5.32859
19.46	7.47694	4.38881	-0.942087	5.3309
19.47	7.46372	4.39121	-0.942067	5.33328
19.48	7.44816	4.39377	-0.942038	5.33581
19.49	7.42576	4.39613	-0.942055	5.33818
19.5	7.40479	4.39854	-0.942061	5.34061
19.51	7.38137	4.40104	-0.942043	5.34308
19.52	7.36093	4.40353	-0.942032	5.34556
19.53	7.34944	4.40605	-0.942024	5.34807
19.54	7.33682	4.40861	-0.942009	5.35062
19.55	7.31867	4.41125	-0.942011	5.35326
19.56	7.30398	4.41382	-0.942023	5.35585
19.57	7.29336	4.41642	-0.942017	5.35844
19.58	7.27644	4.41907	-0.942024	5.36109
19.59	7.26038	4.42147	-0.942034	5.36351
19.6	7.24906	4.42388	-0.942016	5.36589
19.61	7.23184	4.4265	-0.941985	5.36849
19.62	7.21536	4.42902	-0.941986	5.371
19.63	7.20412	4.43135	-0.942002	5.37335
19.64	7.19168	4.43373	-0.941987	5.37571
19.65	7.17967	4.43607	-0.941974	5.37804
19.66	7.16589	4.43843	-0.941985	5.38042
19.67	7.1469	4.44091	-0.941981	5.38289
19.68	7.13303	4.44348	-0.941965	5.38545
19.69	7.12632	4.44593	-0.941966	5.3879
19.7	7.12036	4.44831	-0.941978	5.39029
19.71	7.11666	4.45086	-0.941984	5.39284
19.72	7.10967	4.45353	-0.941976	5.3955
19.73	7.09458	4.45597	-0.941965	5.39793
19.74	7.07629	4.45841	-0.941956	5.40037
19.75	7.05811	4.46116	-0.941951	5.40311
19.76	7.04085	4.46383	-0.941948	5.40578
19.77	7.01971	4.46637	-0.94196	5.40833
19.78	6.995	4.46887	-0.941965	5.41083
19.79	6.97372	4.47137	-0.941946	5.41331
19.8	6.95361	4.47387	-0.941931	5.4158
19.81	6.92375	4.47637	-0.941933	5.4183
19.82	6.88957	4.47879	-0.941931	5.42072
19.83	6.86708	4.48118	-0.941914	5.42309
19.84	6.85065	4.48368	-0.941908	5.42559
19.85	6.8327	4.48616	-0.941911	5.42807
19.86	6.81591	4.48858	-0.941905	5.43048
19.87	6.79703	4.4911	-0.941902	5.433
19.88	6.78024	4.49348	-0.94192	5.4354
19.89	6.76952	4.49592	-0.941923	5.43784
19.9	6.75571	4.49867	-0.941893	5.44056
19.91	6.73906	4.50132	-0.941886	5.44321
19.92	6.72562	4.50375	-0.941904	5.44566
19.93	6.71177	4.50627	-0.941895	5.44816
19.94	6.69728	4.50873	-0.94188	5.45061
19.95	6.68393	4.51115	-0.941885	5.45304
19.96	6.67027	4.51374	-0.941876	5.45561
19.97	6.66177	4.51631	-0.941861	5.45817
19.98	6.65775	4.51868	-0.941862	5.46054
[truncated: 4,589 more rows]

## Sheet: M-60-9.0-34
Time [s]	Load [kN]	LVDT 1 [mm]	LVDT 2 [mm]	Displacement [mm]
0	0	0	0	0
0.01	0	0	0	0
0.02	4.7e-05	-1e-06	1e-06	-2e-06
0.03	0.001003	7.4e-05	1.4e-05	6e-05
0.04	0.004128	0.000357	5.1e-05	0.000306
0.05	0.006198	0.000525	6.2e-05	0.000463
0.06	0.004905	0.00031	4.2e-05	0.000268
0.07	0.004529	8.1e-05	4.1e-05	4e-05
0.08	0.004393	0.000149	5.6e-05	9.3e-05
0.09	0.00266	0.000286	5.9e-05	0.000227
0.1	0.005422	0.000242	5.3e-05	0.000189
0.11	0.008809	0.000225	5.7e-05	0.000168
0.12	0.005476	0.000365	6.6e-05	0.000299
0.13	0.004982	0.000463	7.1e-05	0.000392
0.14	0.005561	0.00041	5.9e-05	0.000351
0.15	0.004662	0.000335	6.6e-05	0.000269
0.16	0.010487	0.00024	8.1e-05	0.000159
0.17	0.011854	0.000212	6.7e-05	0.000145
0.18	0.007696	0.000383	5.3e-05	0.00033
0.19	0.009441	0.000427	7.8e-05	0.000349
0.2	0.007182	0.000299	7.9e-05	0.00022
0.21	-0.000312	0.000357	4e-05	0.000317
0.22	-0.000468	0.000473	3.5e-05	0.000438
0.23	0.001637	0.000415	5.7e-05	0.000358
0.24	-0.001028	0.000344	5.6e-05	0.000288
0.25	-0.000197	0.000381	4.2e-05	0.000339
0.26	-0.000316	0.000319	4e-05	0.000279
0.27	-0.005486	0.000277	4.7e-05	0.00023
0.28	-0.005222	0.000431	4.9e-05	0.000382
0.29	-0.000573	0.0004	4.8e-05	0.000352
0.3	0.001777	0.000254	4.9e-05	0.000205
0.31	0.003141	0.000278	4.4e-05	0.000234
0.32	0.004304	0.000344	4.5e-05	0.000299
0.33	0.00185	0.000373	4.7e-05	0.000326
0.34	0.000603	0.000446	3.3e-05	0.000413
0.35	0.001305	0.000423	2.4e-05	0.000399
0.36	-0.002931	0.000331	3.7e-05	0.000294
0.37	-0.007475	0.000276	4.2e-05	0.000234
0.38	-0.004079	0.000344	3.5e-05	0.000309
0.39	0.002505	0.000533	4.2e-05	0.000491
0.4	-0.000192	0.000454	5.3e-05	0.000401
0.41	-0.00742	0.000191	5.5e-05	0.000136
0.42	-0.004085	0.000318	6e-05	0.000258
0.43	0.000905	0.00045	6.6e-05	0.000384
0.44	0.001337	0.000303	5.9e-05	0.000244
0.45	0.007071	0.000374	4.9e-05	0.000325
0.46	0.006241	0.000492	4.8e-05	0.000444
0.47	0.001688	0.000376	4.5e-05	0.000331
0.48	0.004693	0.000211	3.2e-05	0.000179
0.49	0.001136	0.000179	2.8e-05	0.000151
0.5	-0.00044	0.000384	5.3e-05	0.000331
0.51	0.0049	0.000441	6.2e-05	0.000379
0.52	0.002051	0.000296	4.7e-05	0.000249
0.53	-0.001526	0.000304	2.9e-05	0.000275
0.54	0.002149	0.000282	1.5e-05	0.000267
0.55	0.002818	0.000257	2.5e-05	0.000232
0.56	0.000401	0.000314	5.9e-05	0.000255
0.57	0.00549	0.000324	5.5e-05	0.000269
0.58	0.013322	0.000237	2.6e-05	0.000211
0.59	0.011712	0.000156	4.5e-05	0.000111
0.6	0.002709	0.000261	6.3e-05	0.000198
0.61	0.000812	0.000483	3.4e-05	0.000449
0.62	0.008135	0.000406	2.4e-05	0.000382
0.63	0.009372	0.000184	4.1e-05	0.000143
0.64	0.002435	0.000226	5.3e-05	0.000173
0.65	0.001756	0.000352	3.7e-05	0.000315
0.66	0.006879	0.000296	2.3e-05	0.000273
0.67	0.010818	0.000362	4.5e-05	0.000317
0.68	0.014516	0.000515	4.1e-05	0.000474
0.69	0.01393	0.000421	1.6e-05	0.000405
0.7	0.00814	0.000224	3.5e-05	0.000189
0.71	0.003753	0.000238	4.7e-05	0.000191
0.72	0.005279	0.000446	4.3e-05	0.000403
0.73	0.009821	0.000394	5.9e-05	0.000335
0.74	0.011626	0.000277	5.6e-05	0.000221
0.75	0.010447	0.000436	4.2e-05	0.000394
0.76	0.007357	0.000522	4.5e-05	0.000477
0.77	0.001916	0.000273	3.2e-05	0.000241
0.78	-0.004331	0.000183	2.3e-05	0.00016
0.79	-0.004141	0.000379	3.8e-05	0.000341
0.8	0.0026	0.000305	4.8e-05	0.000257
0.81	0.004156	0.000245	4.1e-05	0.000204
0.82	0.001879	0.000434	3e-05	0.000404
0.83	0.003765	0.000358	3.4e-05	0.000324
0.84	0.006702	0.000216	3.1e-05	0.000185
0.85	0.006046	0.000277	2.4e-05	0.000253
0.86	0.001262	0.000304	2.7e-05	0.000277
0.87	-0.000501	0.000241	3.3e-05	0.000208
0.88	0.000267	0.000238	4.1e-05	0.000197
0.89	0.000379	0.000384	3.6e-05	0.000348
0.9	-0.000428	0.000455	3.5e-05	0.00042
0.91	-0.001794	0.000379	4.6e-05	0.000333
0.92	-0.002098	0.000375	3.5e-05	0.00034
0.93	-0.003681	0.000398	1.6e-05	0.000382
0.94	-0.000832	0.000257	2.1e-05	0.000236
0.95	0.005592	0.000259	2e-05	0.000239
0.96	0.006686	0.000556	1.6e-05	0.00054
0.97	0.005366	0.00049	4.1e-05	0.000449
0.98	0.004902	0.000233	4.4e-05	0.000189
0.99	0.005356	0.000352	2.6e-05	0.000326
1	0.006131	0.000443	2.3e-05	0.00042
1.01	-8e-06	0.000266	3.7e-05	0.000229
1.02	-0.004011	0.000205	4.3e-05	0.000162
1.03	0.004916	0.00045	2.3e-05	0.000427
1.04	0.006858	0.000511	2.9e-05	0.000482
1.05	-0.000405	0.000289	4e-05	0.000249
1.06	-0.000187	0.000311	7e-06	0.000304
1.07	-0.000202	0.000444	1e-06	0.000443
1.08	-0.001785	0.00032	2.3e-05	0.000297
1.09	0.000819	0.000305	2.2e-05	0.000283
1.1	0.000153	0.000465	1.3e-05	0.000452
1.11	-0.001294	0.00041	2e-05	0.00039
1.12	0.002627	0.00032	2.1e-05	0.000299
1.13	0.002751	0.000292	8e-06	0.000284
1.14	-0.000645	0.000205	8e-06	0.000197
1.15	0.001901	0.000146	2.1e-05	0.000125
1.16	0.006349	0.000366	2.5e-05	0.000341
1.17	0.004858	0.00066	1.8e-05	0.000642
1.18	-3e-06	0.000489	1.3e-05	0.000476
1.19	-0.000489	0.000286	2.2e-05	0.000264
1.2	0.004884	0.000426	2.8e-05	0.000398
1.21	0.008803	0.000405	1.5e-05	0.00039
1.22	0.007015	0.000262	1.4e-05	0.000248
1.23	0.005531	0.000302	2.9e-05	0.000273
1.24	0.006312	0.000361	1.8e-05	0.000343
1.25	0.007338	0.000451	1.8e-05	0.000433
1.26	0.009454	0.000432	3.5e-05	0.000397
1.27	0.008314	0.000266	1.8e-05	0.000248
1.28	0.002506	0.000301	1.3e-05	0.000288
1.29	0.00208	0.000363	3.8e-05	0.000325
1.3	0.006358	0.000399	4e-05	0.000359
1.31	0.004196	0.000462	3.1e-05	0.000431
1.32	-0.001647	0.000329	2.7e-05	0.000302
1.33	0.002945	0.000292	2.3e-05	0.000269
1.34	0.009945	0.000359	2.7e-05	0.000332
1.35	0.004038	0.000333	2e-05	0.000313
1.36	-0.003274	0.000406	8e-06	0.000398
1.37	5.8e-05	0.000517	2.1e-05	0.000496
1.38	0.004617	0.000397	3.1e-05	0.000366
1.39	0.003889	0.00025	1.1e-05	0.000239
1.4	0.005056	0.000297	1e-05	0.000287
1.41	0.004431	0.000398	2.4e-05	0.000374
1.42	0.001938	0.000348	1.2e-05	0.000336
1.43	0.005976	0.000275	0	0.000275
1.44	0.007144	0.000282	2.3e-05	0.000259
1.45	0.002095	0.000216	2.7e-05	0.000189
1.46	0.002172	0.000368	1e-06	0.000367
1.47	0.005873	0.000529	5e-06	0.000524
1.48	0.008601	0.00039	2.2e-05	0.000368
1.49	0.005939	0.000296	1.2e-05	0.000284
1.5	-0.003544	0.000517	7e-06	0.00051
1.51	-0.007397	0.000511	1.4e-05	0.000497
1.52	-0.001468	0.000217	1.3e-05	0.000204
1.53	0.004136	0.000286	9e-06	0.000277
1.54	0.001913	0.000522	1.1e-05	0.000511
1.55	-0.000408	0.000421	1.8e-05	0.000403
1.56	-9.3e-05	0.00021	2e-05	0.00019
1.57	-0.001025	0.000314	1.3e-05	0.000301
1.58	0.001516	0.000527	8e-06	0.000519
1.59	0.000869	0.000596	1.1e-05	0.000585
1.6	-0.006303	0.000534	2.5e-05	0.000509
1.61	-0.002866	0.000357	2.2e-05	0.000335
1.62	0.007707	0.000242	2e-06	0.00024
1.63	0.006761	0.000295	1e-06	0.000294
1.64	0.002531	0.000399	1.2e-05	0.000387
1.65	0.006716	0.000396	1.2e-05	0.000384
1.66	0.011222	0.000339	1.5e-05	0.000324
1.67	0.011196	0.000481	1.8e-05	0.000463
1.68	0.009458	0.000523	5e-06	0.000518
1.69	0.005035	0.000275	6e-06	0.000269
1.7	0.003237	0.00029	2.4e-05	0.000266
1.71	0.011929	0.000597	1.8e-05	0.000579
1.72	0.015235	0.000478	-6e-06	0.000484
1.73	-0.000364	0.000289	-3e-06	0.000292
1.74	-0.009154	0.000666	1.4e-05	0.000652
1.75	0.003606	0.001533	1.4e-05	0.001519
1.76	0.014338	0.003076	3.4e-05	0.003042
1.77	0.015561	0.004379	3.2e-05	0.004347
1.78	0.018264	0.004671	-2.6e-05	0.004697
1.79	0.019174	0.005407	-3.1e-05	0.005438
1.8	0.020845	0.007169	0	0.007169
1.81	0.029748	0.009054	-3.3e-05	0.009087
1.82	0.03345	0.010962	-6.4e-05	0.011026
1.83	0.02823	0.01309	-5.3e-05	0.013143
1.84	0.030351	0.015409	-6.4e-05	0.015473
1.85	0.042936	0.017827	-6.4e-05	0.017891
1.86	0.046464	0.020333	-4.5e-05	0.020378
1.87	0.038777	0.022832	-7.2e-05	0.022904
1.88	0.037401	0.025148	-9.7e-05	0.025245
1.89	0.042862	0.0275	-8.6e-05	0.027586
1.9	0.044142	0.030112	-0.0001	0.030212
1.91	0.044418	0.03275	-0.000131	0.032881
1.92	0.047085	0.035118	-0.000121	0.035239
1.93	0.045534	0.037633	-9.8e-05	0.037731
1.94	0.043968	0.040292	-9.5e-05	0.040387
1.95	0.047962	0.042725	-9.7e-05	0.042822
1.96	0.053221	0.045271	-0.000115	0.045386
1.97	0.053269	0.048052	-0.000134	0.048186
1.98	0.050929	0.050716	-0.000115	0.050831
1.99	0.052905	0.053221	-0.000109	0.05333
2	0.058519	0.055869	-0.000146	0.056015
2.01	0.063497	0.058515	-0.000161	0.058676
2.02	0.063543	0.060883	-0.000141	0.061024
2.03	0.060333	0.063361	-0.000151	0.063512
2.04	0.062907	0.065985	-0.000165	0.06615
2.05	0.068507	0.068426	-0.000137	0.068563
2.06	0.068335	0.070847	-0.000134	0.070981
2.07	0.068802	0.073284	-0.000174	0.073458
2.08	0.071679	0.075685	-0.000187	0.075872
2.09	0.0719	0.078136	-0.000165	0.078301
2.1	0.070665	0.080748	-0.000173	0.080921
2.11	0.070075	0.08355	-0.000201	0.083751
2.12	0.069504	0.086215	-0.000216	0.086431
2.13	0.074043	0.088626	-0.000203	0.088829
2.14	0.080597	0.091281	-0.000184	0.091465
2.15	0.076802	0.094011	-0.000199	0.09421
2.16	0.07152	0.096447	-0.000216	0.096663
2.17	0.080861	0.098932	-0.000199	0.099131
2.18	0.092821	0.101397	-0.000199	0.101596
2.19	0.092402	0.103828	-0.000221	0.104049
2.2	0.088439	0.106453	-0.000227	0.10668
2.21	0.089003	0.108949	-0.000228	0.109177
2.22	0.093325	0.111292	-0.000228	0.11152
2.23	0.097039	0.113796	-0.000228	0.114024
2.24	0.098676	0.116359	-0.000247	0.116606
2.25	0.10195	0.118955	-0.000264	0.119219
2.26	0.105928	0.121585	-0.000259	0.121844
2.27	0.107033	0.124269	-0.000246	0.124515
2.28	0.110922	0.126918	-0.000251	0.127169
2.29	0.117752	0.129452	-0.000265	0.129717
2.3	0.118516	0.132056	-0.000271	0.132327
2.31	0.118349	0.134542	-0.000284	0.134826
2.32	0.124367	0.136936	-0.000301	0.137237
2.33	0.132631	0.13952	-0.000292	0.139812
2.34	0.138725	0.142036	-0.000295	0.142331
2.35	0.146662	0.144342	-0.000313	0.144655
2.36	0.155669	0.146893	-0.000316	0.147209
2.37	0.154976	0.149607	-0.000332	0.149939
2.38	0.152914	0.151967	-0.00035	0.152317
2.39	0.154812	0.15437	-0.000342	0.154712
2.4	0.150499	0.15715	-0.000334	0.157484
2.41	0.146188	0.15972	-0.000327	0.160047
2.42	0.151275	0.162214	-0.000331	0.162545
2.43	0.158831	0.164989	-0.000358	0.165347
2.44	0.157517	0.167622	-0.000375	0.167997
2.45	0.155432	0.170068	-0.000363	0.170431
2.46	0.162279	0.172542	-0.000357	0.172899
2.47	0.17131	0.174962	-0.000377	0.175339
2.48	0.181437	0.177452	-0.000374	0.177826
2.49	0.194794	0.180091	-0.000363	0.180454
2.5	0.201088	0.182636	-0.000381	0.183017
2.51	0.200991	0.185134	-0.000393	0.185527
2.52	0.205182	0.18767	-0.000398	0.188068
2.53	0.207853	0.190147	-0.000414	0.190561
2.54	0.211094	0.192783	-0.000424	0.193207
2.55	0.219446	0.195472	-0.000431	0.195903
2.56	0.222587	0.197948	-0.000431	0.198379
2.57	0.224835	0.200447	-0.000423	0.20087
2.58	0.232652	0.203091	-0.000447	0.203538
2.59	0.237194	0.205659	-0.000466	0.206125
2.6	0.237959	0.208154	-0.00046	0.208614
2.61	0.242606	0.210644	-0.000454	0.211098
2.62	0.249601	0.213008	-0.000452	0.21346
2.63	0.254978	0.215413	-0.000472	0.215885
2.64	0.258342	0.218024	-0.00049	0.218514
2.65	0.256614	0.220688	-0.000469	0.221157
2.66	0.255783	0.223287	-0.000472	0.223759
2.67	0.26502	0.225851	-0.000486	0.226337
2.68	0.276057	0.228333	-0.000477	0.22881
2.69	0.280956	0.230866	-0.000493	0.231359
2.7	0.283801	0.233574	-0.000508	0.234082
2.71	0.284547	0.23617	-0.000498	0.236668
2.72	0.286155	0.238742	-0.000505	0.239247
2.73	0.29454	0.241307	-0.000518	0.241825
2.74	0.305239	0.243727	-0.000526	0.244253
2.75	0.312281	0.246196	-0.000546	0.246742
2.76	0.316881	0.248674	-0.000561	0.249235
2.77	0.32614	0.251104	-0.00055	0.251654
2.78	0.338551	0.253564	-0.000537	0.254101
2.79	0.343967	0.256114	-0.000545	0.256659
2.8	0.347119	0.258704	-0.000554	0.259258
2.81	0.352205	0.261207	-0.000556	0.261763
2.82	0.357954	0.263708	-0.000561	0.264269
2.83	0.3669	0.266292	-0.000573	0.266865
2.84	0.373981	0.268891	-0.000592	0.269483
2.85	0.376353	0.271503	-0.000589	0.272092
2.86	0.382945	0.274044	-0.000562	0.274606
2.87	0.390293	0.276473	-0.000576	0.277049
2.88	0.394122	0.279112	-0.000613	0.279725
2.89	0.401171	0.281722	-0.000591	0.282313
2.9	0.406372	0.284012	-0.000569	0.284581
2.91	0.409185	0.286405	-0.000599	0.287004
2.92	0.417211	0.288909	-0.000602	0.289511
2.93	0.428098	0.291436	-0.000584	0.29202
2.94	0.440297	0.294081	-0.000602	0.294683
2.95	0.451018	0.296737	-0.000612	0.297349
2.96	0.454952	0.299296	-0.000591	0.299887
2.97	0.459262	0.30174	-0.000589	0.302329
2.98	0.469421	0.30429	-0.000608	0.304898
2.99	0.47851	0.307035	-0.000622	0.307657
3	0.48451	0.309665	-0.000625	0.31029
3.01	0.494478	0.312063	-0.000626	0.312689
3.02	0.504555	0.314624	-0.000633	0.315257
3.03	0.510343	0.317283	-0.00064	0.317923
3.04	0.522949	0.319654	-0.000647	0.320301
3.05	0.539684	0.322039	-0.00065	0.322689
3.06	0.547489	0.324665	-0.000652	0.325317
3.07	0.553634	0.327084	-0.000652	0.327736
3.08	0.566756	0.32938	-0.000643	0.330023
3.09	0.575095	0.332047	-0.000648	0.332695
3.1	0.579219	0.334687	-0.000666	0.335353
3.11	0.588544	0.337016	-0.000673	0.337689
3.12	0.5976	0.339577	-0.000685	0.340262
3.13	0.606432	0.34227	-0.000686	0.342956
3.14	0.616652	0.344753	-0.000659	0.345412
3.15	0.622853	0.347281	-0.000648	0.347929
3.16	0.629991	0.34987	-0.000665	0.350535
3.17	0.639148	0.352364	-0.000664	0.353028
3.18	0.644272	0.354978	-0.000649	0.355627
3.19	0.650737	0.357639	-0.000654	0.358293
3.2	0.662163	0.360059	-0.000664	0.360723
3.21	0.673815	0.362438	-0.000676	0.363114
3.22	0.684834	0.365019	-0.000682	0.365701
3.23	0.692716	0.367587	-0.000668	0.368255
3.24	0.69851	0.370065	-0.000667	0.370732
3.25	0.706039	0.372722	-0.00068	0.373402
3.26	0.719832	0.375421	-0.000683	0.376104
3.27	0.734456	0.377914	-0.00068	0.378594
3.28	0.743516	0.380391	-0.000685	0.381076
3.29	0.75162	0.382961	-0.000701	0.383662
3.3	0.760439	0.385505	-0.000694	0.386199
3.31	0.772052	0.38792	-0.000674	0.388594
3.32	0.785132	0.390365	-0.000689	0.391054
3.33	0.798453	0.392904	-0.000708	0.393612
3.34	0.810775	0.395349	-0.000693	0.396042
3.35	0.815862	0.397777	-0.000679	0.398456
3.36	0.825743	0.400315	-0.000687	0.401002
3.37	0.841707	0.402819	-0.000694	0.403513
3.38	0.844242	0.40538	-0.000707	0.406087
3.39	0.846962	0.408076	-0.000714	0.40879
3.4	0.862158	0.410724	-0.000703	0.411427
3.41	0.876368	0.413207	-0.000709	0.413916
3.42	0.887883	0.415734	-0.00072	0.416454
3.43	0.903519	0.418335	-0.000713	0.419048
3.44	0.9163	0.420869	-0.000709	0.421578
3.45	0.919964	0.423282	-0.000716	0.423998
3.46	0.924996	0.425724	-0.00071	0.426434
3.47	0.935147	0.428339	-0.000706	0.429045
3.48	0.9455	0.430776	-0.000741	0.431517
3.49	0.962573	0.433159	-0.00076	0.433919
3.5	0.978864	0.435717	-0.000745	0.436462
3.51	0.985103	0.438228	-0.00074	0.438968
3.52	0.991996	0.440807	-0.000732	0.441539
3.53	1.00468	0.443369	-0.00074	0.444109
3.54	1.01719	0.44578	-0.000764	0.446544
3.55	1.02903	0.448379	-0.000767	0.449146
3.56	1.04338	0.451066	-0.000766	0.451832
3.57	1.05575	0.453494	-0.000774	0.454268
3.58	1.06742	0.456018	-0.000774	0.456792
3.59	1.08244	0.458694	-0.000756	0.45945
3.6	1.09441	0.461111	-0.000758	0.461869
3.61	1.10588	0.463447	-0.000778	0.464225
3.62	1.12179	0.46599	-0.00079	0.46678
3.63	1.13223	0.468535	-0.0008	0.469335
3.64	1.14004	0.470938	-0.0008	0.471738
3.65	1.15123	0.473453	-0.000795	0.474248
3.66	1.1638	0.476047	-0.000806	0.476853
3.67	1.18181	0.478427	-0.000813	0.47924
3.68	1.20033	0.480925	-0.00081	0.481735
3.69	1.20972	0.483755	-0.000816	0.484571
3.7	1.21731	0.486463	-0.000824	0.487287
3.71	1.23029	0.488987	-0.000825	0.489812
3.72	1.23981	0.491652	-0.000837	0.492489
3.73	1.24844	0.494277	-0.000853	0.49513
3.74	1.26268	0.496677	-0.000855	0.497532
3.75	1.27443	0.499094	-0.000862	0.499956
3.76	1.28334	0.501644	-0.000877	0.502521
3.77	1.29285	0.504116	-0.000873	0.504989
3.78	1.30393	0.50651	-0.000866	0.507376
3.79	1.31745	0.509016	-0.000886	0.509902
3.8	1.3292	0.511414	-0.000899	0.512313
3.81	1.34108	0.513843	-0.000901	0.514744
3.82	1.35617	0.51643	-0.000913	0.517343
3.83	1.36782	0.518826	-0.000923	0.519749
3.84	1.37681	0.521201	-0.0009	0.522101
3.85	1.39165	0.523902	-0.000891	0.524793
3.86	1.40902	0.526592	-0.000917	0.527509
3.87	1.42128	0.529076	-0.000918	0.529994
3.88	1.43545	0.531679	-0.000906	0.532585
3.89	1.45308	0.534275	-0.000907	0.535182
3.9	1.46618	0.536681	-0.000917	0.537598
3.91	1.47931	0.539199	-0.000938	0.540137
3.92	1.49329	0.541905	-0.000946	0.542851
3.93	1.50459	0.544403	-0.000929	0.545332
3.94	1.51796	0.546776	-0.000925	0.547701
3.95	1.53093	0.549334	-0.000934	0.550268
3.96	1.53952	0.551823	-0.000934	0.552757
3.97	1.55222	0.554219	-0.000926	0.555145
3.98	1.56995	0.556812	-0.000918	0.55773
3.99	1.58273	0.559496	-0.000915	0.560411
4	1.59221	0.561931	-0.000915	0.562846
4.01	1.60496	0.564293	-0.000922	0.565215
4.02	1.62058	0.566836	-0.000927	0.567763
4.03	1.63504	0.569445	-0.000921	0.570366
4.04	1.64813	0.572039	-0.000915	0.572954
4.05	1.66216	0.574631	-0.000926	0.575557
4.06	1.67611	0.577084	-0.000941	0.578025
4.07	1.68887	0.579515	-0.000928	0.580443
4.08	1.70473	0.582071	-0.000914	0.582985
4.09	1.72425	0.584507	-0.000928	0.585435
4.1	1.74564	0.586934	-0.000944	0.587878
4.11	1.76356	0.589488	-0.000942	0.59043
4.12	1.77721	0.592041	-0.000933	0.592974
4.13	1.79124	0.594639	-0.000928	0.595567
4.14	1.8047	0.597177	-0.00094	0.598117
4.15	1.81712	0.59962	-0.000955	0.600575
4.16	1.82758	0.602058	-0.000938	0.602996
4.17	1.83971	0.604422	-0.000909	0.605331
4.18	1.85683	0.606962	-0.000911	0.607873
4.19	1.87323	0.609822	-0.000942	0.610764
4.2	1.88596	0.612512	-0.000964	0.613476
4.21	1.90206	0.614993	-0.000944	0.615937
4.22	1.92175	0.61748	-0.000931	0.618411
4.23	1.93684	0.619985	-0.000938	0.620923
4.24	1.95031	0.622515	-0.00092	0.623435
4.25	1.96387	0.625087	-0.00093	0.626017
4.26	1.97508	0.627641	-0.000959	0.6286
4.27	1.99089	0.630034	-0.000956	0.63099
4.28	2.00894	0.632411	-0.000952	0.633363
4.29	2.02269	0.634866	-0.000971	0.635837
4.3	2.04082	0.637295	-0.000968	0.638263
4.31	2.06071	0.639735	-0.000955	0.64069
4.32	2.07761	0.642298	-0.000964	0.643262
4.33	2.09647	0.644884	-0.000956	0.64584
4.34	2.11032	0.647279	-0.000927	0.648206
4.35	2.11479	0.649765	-0.000934	0.650699
4.36	2.12819	0.65251	-0.000957	0.653467
4.37	2.15091	0.655089	-0.000943	0.656032
4.38	2.16732	0.657524	-0.000935	0.658459
4.39	2.18177	0.660115	-0.000952	0.661067
4.4	2.19535	0.662655	-0.000954	0.663609
4.41	2.20329	0.665144	-0.000958	0.666102
4.42	2.21605	0.667921	-0.000974	0.668895
4.43	2.24083	0.67058	-0.000976	0.671556
4.44	2.26239	0.672868	-0.000967	0.673835
4.45	2.27622	0.675314	-0.000973	0.676287
4.46	2.29326	0.677835	-0.000992	0.678827
4.47	2.30953	0.68016	-0.000995	0.681155
4.48	2.32181	0.682611	-0.000979	0.68359
4.49	2.33717	0.685239	-0.00097	0.686209
4.5	2.35753	0.687674	-0.000982	0.688656
4.51	2.37689	0.690063	-0.000991	0.691054
4.52	2.39403	0.6927	-0.000984	0.693684
4.53	2.41069	0.695279	-0.000987	0.696266
4.54	2.42665	0.697671	-0.000998	0.698669
4.55	2.44344	0.700352	-0.00101	0.701362
4.56	2.45917	0.703081	-0.001029	0.70411
4.57	2.47201	0.705409	-0.001023	0.706432
4.58	2.48634	0.70777	-0.001009	0.708779
4.59	2.50564	0.710476	-0.001032	0.711508
4.6	2.52461	0.71307	-0.001032	0.714102
4.61	2.53503	0.715397	-0.001007	0.716404
4.62	2.54349	0.717926	-0.001038	0.718964
4.63	2.56244	0.720611	-0.001067	0.721678
4.64	2.58038	0.723057	-0.001041	0.724098
4.65	2.59153	0.72543	-0.001046	0.726476
4.66	2.6088	0.727997	-0.001082	0.729079
4.67	2.63065	0.730539	-0.001085	0.731624
4.68	2.6486	0.732974	-0.001067	0.734041
4.69	2.66707	0.735536	-0.001071	0.736607
4.7	2.68751	0.738218	-0.001096	0.739314
4.71	2.70917	0.740872	-0.001124	0.741996
4.72	2.73017	0.7433	-0.001114	0.744414
4.73	2.74681	0.745712	-0.001094	0.746806
4.74	2.76051	0.748256	-0.001112	0.749368
4.75	2.77595	0.75075	-0.001137	0.751887
4.76	2.79184	0.753264	-0.001142	0.754406
4.77	2.805	0.755861	-0.001123	0.756984
4.78	2.81994	0.758393	-0.001114	0.759507
4.79	2.8392	0.760842	-0.001137	0.761979
4.8	2.85499	0.763269	-0.001165	0.764434
4.81	2.86979	0.765681	-0.001189	0.76687
4.82	2.89044	0.768132	-0.001207	0.769339
4.83	2.90799	0.770617	-0.001204	0.771821
4.84	2.92264	0.773214	-0.001212	0.774426
4.85	2.94434	0.775687	-0.001236	0.776923
4.86	2.97129	0.778083	-0.001263	0.779346
4.87	2.99279	0.780716	-0.001278	0.781994
4.88	3.00643	0.783348	-0.001288	0.784636
4.89	3.02465	0.785826	-0.0013	0.787126
4.9	3.04939	0.788211	-0.00131	0.789521
4.91	3.06842	0.790788	-0.001332	0.79212
4.92	3.08683	0.793478	-0.001343	0.794821
4.93	3.10925	0.796034	-0.001329	0.797363
4.94	3.12477	0.798595	-0.001332	0.799927
4.95	3.13743	0.801178	-0.00135	0.802528
4.96	3.15698	0.803746	-0.00135	0.805096
4.97	3.17683	0.806261	-0.001354	0.807615
4.98	3.1894	0.808652	-0.001367	0.810019
4.99	3.20678	0.811083	-0.001365	0.812448
5	3.23133	0.813568	-0.001363	0.814931
5.01	3.25381	0.816012	-0.00137	0.817382
5.02	3.27264	0.818411	-0.001363	0.819774
5.03	3.28658	0.82088	-0.001366	0.822246
5.04	3.30784	0.823414	-0.001376	0.82479
5.05	3.34087	0.825925	-0.00137	0.827295
5.06	3.36719	0.828441	-0.001379	0.82982
5.07	3.38385	0.83099	-0.001382	0.832372
5.08	3.39943	0.833552	-0.001359	0.834911
5.09	3.41722	0.836174	-0.001339	0.837513
5.1	3.43761	0.838777	-0.001359	0.840136
5.11	3.45933	0.841246	-0.001399	0.842645
5.12	3.47972	0.843752	-0.001407	0.845159
5.13	3.49813	0.846374	-0.001396	0.84777
5.14	3.52265	0.848856	-0.001391	0.850247
5.15	3.54402	0.85113	-0.001403	0.852533
5.16	3.55454	0.853691	-0.001425	0.855116
5.17	3.57301	0.856351	-0.00145	0.857801
5.18	3.60609	0.858746	-0.001472	0.860218
5.19	3.62955	0.861173	-0.001503	0.862676
5.2	3.64132	0.863619	-0.001537	0.865156
5.21	3.66575	0.866037	-0.001539	0.867576
5.22	3.69371	0.8687	-0.00154	0.87024
5.23	3.7103	0.871519	-0.001564	0.873083
5.24	3.7247	0.874054	-0.001582	0.875636
5.25	3.74469	0.876534	-0.001596	0.87813
5.26	3.76518	0.879219	-0.001627	0.880846
5.27	3.78266	0.881764	-0.001651	0.883415
5.28	3.80263	0.884241	-0.001662	0.885903
5.29	3.82431	0.886702	-0.001683	0.888385
5.3	3.84479	0.888939	-0.001704	0.890643
5.31	3.86919	0.891283	-0.001732	0.893015
5.32	3.89409	0.893936	-0.001775	0.895711
5.33	3.91276	0.896431	-0.001799	0.89823
5.34	3.93124	0.89862	-0.001828	0.900448
5.35	3.95345	0.901007	-0.001903	0.90291
5.36	3.97663	0.903596	-0.001978	0.905574
5.37	3.99586	0.906094	-0.002046	0.90814
5.38	4.01484	0.908858	-0.002136	0.910994
5.39	4.03983	0.911638	-0.002245	0.913883
5.4	4.06242	0.914086	-0.002349	0.916435
5.41	4.07955	0.916681	-0.002456	0.919137
5.42	4.09995	0.919376	-0.002587	0.921963
5.43	4.12275	0.921833	-0.002712	0.924545
5.44	4.14449	0.924314	-0.002844	0.927158
5.45	4.16916	0.92701	-0.003033	0.930043
5.46	4.20177	0.929533	-0.003277	0.93281
5.47	4.22864	0.931911	-0.003529	0.93544
5.48	4.24729	0.934298	-0.003783	0.938081
5.49	4.27397	0.936596	-0.004093	0.940689
5.5	4.3039	0.939078	-0.004496	0.943574
5.51	4.32374	0.941632	-0.004965	0.946597
5.52	4.34314	0.944135	-0.005514	0.949649
5.53	4.36959	0.946712	-0.00618	0.952892
5.54	4.39096	0.949177	-0.006914	0.956091
5.55	4.41046	0.951631	-0.007731	0.959362
5.56	4.44	0.954226	-0.008728	0.962954
5.57	4.46784	0.956749	-0.009895	0.966644
5.58	4.48942	0.959314	-0.011118	0.970432
5.59	4.51455	0.961888	-0.012253	0.974141
5.6	4.54085	0.964175	-0.013226	0.977401
5.61	4.56203	0.966542	-0.014099	0.980641
5.62	4.58503	0.969183	-0.014959	0.984142
5.63	4.6077	0.971671	-0.015812	0.987483
5.64	4.6264	0.974032	-0.016628	0.99066
5.65	4.64764	0.97662	-0.017457	0.994077
5.66	4.67346	0.979241	-0.018306	0.997547
5.67	4.70036	0.981779	-0.019168	1.00095
5.68	4.72624	0.984321	-0.020081	1.0044
5.69	4.75177	0.986898	-0.020976	1.00787
5.7	4.77807	0.989531	-0.021793	1.01132
5.71	4.80047	0.99209	-0.022596	1.01469
5.72	4.82531	0.994534	-0.023469	1.018
5.73	4.85916	0.996906	-0.024427	1.02133
5.74	4.88767	0.999417	-0.025411	1.02483
5.75	4.91133	1.00203	-0.026328	1.02836
5.76	4.93864	1.00449	-0.027121	1.03162
5.77	4.95759	1.00689	-0.027865	1.03475
5.78	4.96905	1.00929	-0.028633	1.03792
5.79	4.99046	1.01192	-0.029434	1.04136
5.8	5.01816	1.01457	-0.030268	1.04484
5.81	5.04119	1.01703	-0.031132	1.04816
5.82	5.06116	1.01967	-0.032096	1.05177
5.83	5.08233	1.02223	-0.03314	1.05537
5.84	5.10852	1.02454	-0.034228	1.05877
5.85	5.13653	1.02706	-0.03537	1.06243
5.86	5.16005	1.02966	-0.036488	1.06615
5.87	5.17919	1.03197	-0.037576	1.06955
5.88	5.20092	1.03435	-0.038685	1.07303
5.89	5.23089	1.03686	-0.039762	1.07662
5.9	5.25813	1.0394	-0.040732	1.08014
5.91	5.2751	1.04211	-0.04158	1.08369
5.92	5.29762	1.04481	-0.042397	1.08721
5.93	5.32845	1.04727	-0.043277	1.09054
5.94	5.35077	1.04965	-0.044209	1.09386
5.95	5.37041	1.05226	-0.045174	1.09743
5.96	5.40009	1.05507	-0.046173	1.10124
5.97	5.42682	1.05764	-0.047142	1.10478
5.98	5.44663	1.0601	-0.048004	1.10811
5.99	5.47166	1.06273	-0.048816	1.11154
6	5.49984	1.06508	-0.049679	1.11476
6.01	5.52136	1.06735	-0.050595	1.11795
6.02	5.54206	1.06985	-0.051538	1.12139
6.03	5.56812	1.07221	-0.052523	1.12473
6.04	5.59102	1.07451	-0.053508	1.12801
6.05	5.60899	1.07701	-0.054408	1.13142
6.06	5.63373	1.07948	-0.055253	1.13473
6.07	5.6628	1.08185	-0.056131	1.13798
6.08	5.68762	1.08446	-0.05712	1.14158
6.09	5.71257	1.08726	-0.05822	1.14548
6.1	5.74277	1.08978	-0.059241	1.14902
6.11	5.77579	1.09227	-0.060101	1.15237
6.12	5.80351	1.09506	-0.060907	1.15597
6.13	5.82717	1.09784	-0.061714	1.15955
6.14	5.85015	1.10037	-0.062565	1.16293
6.15	5.8704	1.1028	-0.063486	1.16628
6.16	5.89026	1.10538	-0.064336	1.16972
6.17	5.91241	1.10796	-0.065081	1.17304
6.18	5.93665	1.11039	-0.065793	1.17618
6.19	5.96658	1.11275	-0.066517	1.17927
6.2	5.99408	1.1151	-0.067299	1.1824
6.21	6.0168	1.11756	-0.068195	1.18575
6.22	6.04585	1.12019	-0.069122	1.18932
6.23	6.07879	1.12283	-0.069921	1.19275
6.24	6.1096	1.1254	-0.070605	1.19601
6.25	6.13656	1.12789	-0.071307	1.1992
6.26	6.15995	1.13046	-0.072068	1.20252
6.27	6.18337	1.13314	-0.072856	1.20599
6.28	6.2071	1.13572	-0.073585	1.2093
6.29	6.23032	1.13819	-0.074232	1.21242
6.3	6.25013	1.14069	-0.074891	1.21558
6.31	6.26992	1.14317	-0.07556	1.21873
6.32	6.29669	1.14566	-0.076205	1.22186
6.33	6.32608	1.14817	-0.076878	1.22505
6.34	6.35579	1.15046	-0.077611	1.22807
6.35	6.38517	1.15258	-0.078339	1.23092
6.36	6.41123	1.15503	-0.079073	1.2341
6.37	6.43198	1.15767	-0.079874	1.23754
6.38	6.45364	1.16018	-0.080654	1.24084
6.39	6.48441	1.1626	-0.081402	1.244
6.4	6.51569	1.16516	-0.082192	1.24735
6.41	6.53699	1.16785	-0.082966	1.25082
6.42	6.56013	1.17041	-0.083664	1.25408
6.43	6.58965	1.17315	-0.08431	1.25746
6.44	6.61794	1.17586	-0.08494	1.2608
6.45	6.6445	1.17828	-0.085635	1.26391
6.46	6.66795	1.18079	-0.086312	1.2671
6.47	6.69597	1.18335	-0.08693	1.27028
6.48	6.72989	1.18584	-0.087591	1.27343
6.49	6.75724	1.18827	-0.088242	1.27651
6.5	6.78203	1.19058	-0.088879	1.27946
6.51	6.81307	1.19298	-0.089574	1.28255
6.52	6.84207	1.19555	-0.090349	1.2859
6.53	6.86585	1.1981	-0.091117	1.28922
6.54	6.8901	1.20049	-0.09181	1.2923
6.55	6.91884	1.20289	-0.092492	1.29539
6.56	6.95137	1.20542	-0.093173	1.29859
6.57	6.98434	1.20798	-0.093836	1.30182
6.58	7.01544	1.21056	-0.094495	1.30506
6.59	7.04552	1.21319	-0.095164	1.30836
6.6	7.07323	1.21578	-0.095812	1.31159
6.61	7.09924	1.21823	-0.096412	1.31465
6.62	7.12788	1.22068	-0.097005	1.31769
6.63	7.15908	1.22321	-0.097616	1.32083
6.64	7.18936	1.22567	-0.098261	1.32393
6.65	7.21606	1.22799	-0.09894	1.32693
6.66	7.24199	1.23047	-0.099565	1.33004
6.67	7.2692	1.23325	-0.100149	1.3334
6.68	7.29876	1.23583	-0.100762	1.33659
6.69	7.3289	1.23815	-0.101409	1.33956
6.7	7.35955	1.24066	-0.102095	1.34275
6.71	7.39037	1.24321	-0.102738	1.34595
6.72	7.42036	1.24575	-0.103315	1.34907
6.73	7.44818	1.24848	-0.103919	1.3524
6.74	7.47383	1.2511	-0.104576	1.35568
6.75	7.50016	1.25355	-0.105225	1.35877
6.76	7.52649	1.25593	-0.105816	1.36174
6.77	7.55437	1.25834	-0.106422	1.36476
6.78	7.58354	1.26082	-0.107079	1.3679
6.79	7.61227	1.26326	-0.107703	1.37096
6.8	7.64107	1.26563	-0.108274	1.37391
6.81	7.66914	1.26806	-0.108875	1.37693
6.82	7.70386	1.27058	-0.1095	1.38008
6.83	7.73825	1.27297	-0.110036	1.38301
6.84	7.76201	1.27542	-0.110563	1.38598
6.85	7.78794	1.27806	-0.111216	1.38928
6.86	7.82004	1.28055	-0.11191	1.39246
6.87	7.8469	1.28306	-0.112585	1.39564
6.88	7.86867	1.28582	-0.113277	1.3991
6.89	7.89639	1.28846	-0.113931	1.40239
6.9	7.92878	1.29084	-0.11455	1.40539
6.91	7.96294	1.29329	-0.115163	1.40846
6.92	7.99734	1.29587	-0.115806	1.41168
6.93	8.02329	1.29836	-0.116532	1.41489
6.94	8.04316	1.30066	-0.117198	1.41786
6.95	8.07118	1.3031	-0.11779	1.42089
6.96	8.10382	1.30563	-0.118405	1.42404
6.97	8.13093	1.30803	-0.118969	1.427
6.98	8.15805	1.31054	-0.119554	1.43009
6.99	8.18777	1.3131	-0.120232	1.43334
7	8.22018	1.31566	-0.120922	1.43658
7.01	8.25723	1.31837	-0.121633	1.44
7.02	8.28628	1.32107	-0.122316	1.44339
7.03	8.31314	1.32358	-0.122869	1.44645
7.04	8.34527	1.326	-0.123383	1.44938
7.05	8.36991	1.32842	-0.123941	1.45236
7.06	8.39347	1.33087	-0.124472	1.45534
7.07	8.42331	1.33338	-0.124935	1.45831
7.08	8.44984	1.33592	-0.12545	1.46137
7.09	8.47537	1.33836	-0.126073	1.46443
7.1	8.50776	1.34067	-0.126703	1.46737
7.11	8.54282	1.34303	-0.12729	1.47032
7.12	8.57465	1.34555	-0.127838	1.47339
7.13	8.6057	1.34814	-0.128365	1.4765
7.14	8.63666	1.35063	-0.12894	1.47957
7.15	8.66374	1.35305	-0.129524	1.48258
7.16	8.68899	1.35556	-0.130042	1.48561
7.17	8.71507	1.3582	-0.130594	1.4888
7.18	8.74239	1.36086	-0.131221	1.49209
7.19	8.769	1.36345	-0.131797	1.49524
7.2	8.79722	1.36605	-0.132359	1.49841
7.21	8.83202	1.3687	-0.132978	1.50168
7.22	8.86242	1.37114	-0.13358	1.50472
7.23	8.89079	1.37343	-0.134148	1.50758
7.24	8.9266	1.37582	-0.134674	1.5105
7.25	8.95586	1.37822	-0.135215	1.51343
7.26	8.97666	1.38068	-0.135852	1.51653
7.27	9.00111	1.38333	-0.136573	1.5199
7.28	9.03074	1.38578	-0.13733	1.52311
7.29	9.06315	1.38814	-0.138045	1.52619
7.3	9.09225	1.39072	-0.138714	1.52944
7.31	9.11617	1.3933	-0.139319	1.53261
7.32	9.14716	1.39576	-0.139886	1.53565
7.33	9.18542	1.39841	-0.140551	1.53897
7.34	9.21813	1.40118	-0.14122	1.5424
7.35	9.24718	1.40364	-0.141775	1.54541
7.36	9.27598	1.40604	-0.142324	1.54836
7.37	9.30364	1.40863	-0.142823	1.55145
7.38	9.3288	1.41111	-0.143271	1.55438
7.39	9.35566	1.4134	-0.143842	1.55724
7.4	9.38356	1.41575	-0.144442	1.56019
7.41	9.41061	1.41814	-0.144976	1.56312
7.42	9.44255	1.42061	-0.145571	1.56618
7.43	9.46918	1.42324	-0.146186	1.56943
7.44	9.4952	1.42582	-0.146768	1.57258
7.45	9.5306	1.42829	-0.147391	1.57568
7.46	9.56393	1.43075	-0.148036	1.57878
7.47	9.59012	1.43329	-0.148662	1.58195
7.48	9.61543	1.43601	-0.149303	1.58532
7.49	9.64037	1.43861	-0.150056	1.58866
7.5	9.66458	1.441	-0.150864	1.59187
7.51	9.69205	1.44349	-0.151564	1.59506
7.52	9.71927	1.44608	-0.152119	1.59819
7.53	9.74703	1.44871	-0.152627	1.60134
7.54	9.77906	1.45124	-0.153165	1.6044
7.55	9.80863	1.45355	-0.153677	1.60723
7.56	9.83625	1.4559	-0.154154	1.61005
7.57	9.86014	1.45832	-0.154714	1.61304
7.58	9.8826	1.46077	-0.155391	1.61616
7.59	9.91169	1.46331	-0.15606	1.61937
7.6	9.94001	1.4659	-0.156709	1.62261
7.61	9.96319	1.46843	-0.157362	1.62579
7.62	9.98906	1.47102	-0.158048	1.62906
7.63	10.0156	1.47373	-0.158866	1.63259
7.64	10.0355	1.47627	-0.159861	1.63613
7.65	10.0566	1.47876	-0.161092	1.63985
7.66	10.0894	1.48129	-0.162332	1.64362
7.67	10.1204	1.4836	-0.16319	1.64679
7.68	10.137	1.4859	-0.163814	1.64972
7.69	10.1558	1.48857	-0.164583	1.65315
7.7	10.1835	1.49117	-0.165421	1.65659
7.71	10.2073	1.49338	-0.166178	1.65955
7.72	10.2295	1.49577	-0.16698	1.66275
7.73	10.2549	1.49845	-0.167845	1.6663
7.74	10.2804	1.50095	-0.168619	1.66957
7.75	10.3038	1.50329	-0.169275	1.67256
7.76	10.3308	1.50573	-0.169923	1.67566
7.77	10.3614	1.50837	-0.170578	1.67894
7.78	10.3842	1.51098	-0.171269	1.68225
7.79	10.4019	1.51353	-0.172014	1.68555
7.8	10.4257	1.51623	-0.172717	1.68895
7.81	10.4498	1.51889	-0.173403	1.6923
7.82	10.4722	1.52123	-0.174108	1.69534
7.83	10.498	1.52365	-0.174741	1.69839
7.84	10.5276	1.52626	-0.175341	1.7016
7.85	10.5563	1.5286	-0.175992	1.7046
7.86	10.5773	1.53096	-0.176651	1.70761
7.87	10.5969	1.53357	-0.177309	1.71088
7.88	10.6276	1.53599	-0.177977	1.71397
7.89	10.6601	1.53828	-0.178621	1.7169
7.9	10.6825	1.54082	-0.179285	1.72011
7.91	10.7106	1.54348	-0.179937	1.72341
7.92	10.7412	1.54592	-0.180515	1.72643
7.93	10.768	1.54836	-0.181091	1.72945
7.94	10.802	1.55108	-0.181667	1.73275
7.95	10.8331	1.55374	-0.182266	1.73601
7.96	10.8532	1.55617	-0.18291	1.73907
7.97	10.8767	1.55862	-0.183509	1.74213
7.98	10.904	1.56118	-0.184071	1.74525
7.99	10.9257	1.56365	-0.184676	1.74833
8	10.9489	1.56607	-0.185334	1.7514
8.01	10.9751	1.56857	-0.186022	1.75459
8.02	11	1.57102	-0.186746	1.75777
8.03	11.0256	1.57352	-0.187507	1.76103
8.04	11.051	1.57602	-0.188244	1.76426
8.05	11.0741	1.57844	-0.188995	1.76744
8.06	11.0914	1.581	-0.189997	1.771
8.07	11.1047	1.58364	-0.191431	1.77507
8.08	11.1208	1.58611	-0.192902	1.77901
8.09	11.1385	1.5886	-0.193891	1.78249
8.1	11.1611	1.59119	-0.19464	1.78583
8.11	11.1901	1.59369	-0.195447	1.78914
8.12	11.2129	1.59623	-0.19609	1.79232
8.13	11.2334	1.59879	-0.196634	1.79543
8.14	11.2655	1.6012	-0.197354	1.79856
8.15	11.2974	1.6036	-0.198089	1.80169
8.16	11.3181	1.60613	-0.198782	1.80491
8.17	11.3394	1.60874	-0.199554	1.8083
8.18	11.3607	1.61126	-0.200271	1.81153
8.19	11.3839	1.61358	-0.200899	1.81448
8.2	11.4132	1.61599	-0.201575	1.81756
8.21	11.4346	1.61857	-0.202261	1.82083
8.22	11.4481	1.62105	-0.202876	1.82393
8.23	11.4698	1.62357	-0.203443	1.82701
8.24	11.4978	1.62621	-0.203997	1.83021
8.25	11.5194	1.62869	-0.204562	1.83325
8.26	11.5369	1.63113	-0.205115	1.83625
8.27	11.5591	1.6337	-0.205653	1.83936
8.28	11.5837	1.63621	-0.206232	1.84244
8.29	11.6063	1.63866	-0.206807	1.84547
8.3	11.6343	1.64118	-0.207287	1.84846
8.31	11.665	1.64361	-0.207781	1.85139
8.32	11.6907	1.64606	-0.20837	1.85443
8.33	11.7175	1.64866	-0.208945	1.85761
8.34	11.7459	1.65123	-0.209557	1.86079
8.35	11.7674	1.65372	-0.210281	1.864
8.36	11.7875	1.65617	-0.211057	1.86723
8.37	11.8131	1.65864	-0.211854	1.87049
8.38	11.8393	1.66118	-0.212615	1.87379
8.39	11.8587	1.66374	-0.213291	1.87704
8.4	11.8768	1.66633	-0.213916	1.88024
8.41	11.9	1.66877	-0.214488	1.88326
8.42	11.9284	1.67116	-0.214989	1.88615
8.43	11.955	1.67379	-0.215498	1.88929
8.44	11.9742	1.67634	-0.216016	1.89236
8.45	11.995	1.67866	-0.216507	1.89516
8.46	12.0253	1.68115	-0.217013	1.89816
8.47	12.0538	1.68382	-0.21756	1.90138
8.48	12.0701	1.68629	-0.218197	1.90449
8.49	12.0891	1.68862	-0.218913	1.90753
8.5	12.1147	1.69107	-0.219659	1.91073
8.51	12.1351	1.69359	-0.220412	1.914
8.52	12.1556	1.69608	-0.221171	1.91725
8.53	12.1838	1.69868	-0.221985	1.92066
8.54	12.2075	1.7013	-0.222927	1.92423
8.55	12.2187	1.70379	-0.224077	1.92787
8.56	12.2296	1.70616	-0.22521	1.93137
8.57	12.2474	1.70862	-0.225979	1.93459
8.58	12.268	1.71124	-0.22661	1.93785
8.59	12.2909	1.71371	-0.227461	1.94117
8.6	12.314	1.71602	-0.228323	1.94434
8.61	12.3416	1.71862	-0.22901	1.94763
8.62	12.3725	1.72124	-0.229695	1.95093
8.63	12.3931	1.72364	-0.230374	1.95402
8.64	12.4089	1.72611	-0.23094	1.95705
8.65	12.4315	1.7287	-0.231475	1.96017
8.66	12.4563	1.73123	-0.231961	1.96319
8.67	12.4774	1.73373	-0.232375	1.96611
8.68	12.497	1.73618	-0.232879	1.96906
8.69	12.5141	1.73879	-0.233428	1.97222
8.7	12.531	1.74151	-0.233906	1.97542
8.71	12.5572	1.74391	-0.234364	1.97827
8.72	12.5863	1.7463	-0.234826	1.98113
8.73	12.6104	1.74891	-0.235288	1.9842
8.74	12.6294	1.7513	-0.235807	1.98711
8.75	12.6512	1.75367	-0.236389	1.99006
8.76	12.6811	1.75629	-0.236955	1.99325
8.77	12.7038	1.7588	-0.237526	1.99633
8.78	12.7196	1.76122	-0.238122	1.99935
8.79	12.7399	1.76368	-0.238693	2.00237
8.8	12.7605	1.76612	-0.239244	2.00536
8.81	12.7828	1.76866	-0.23976	2.00842
8.82	12.8047	1.77118	-0.240275	2.01145
8.83	12.8223	1.77356	-0.24086	2.01442
8.84	12.8434	1.77615	-0.24147	2.01762
8.85	12.8688	1.7788	-0.242061	2.02086
8.86	12.8941	1.78128	-0.242656	2.02394
8.87	12.919	1.78378	-0.243209	2.02699
8.88	12.9389	1.78622	-0.24366	2.02988
8.89	12.9584	1.78862	-0.244061	2.03268
8.9	12.986	1.79122	-0.244497	2.03572
8.91	13.0119	1.79377	-0.244953	2.03872
8.92	13.0292	1.79613	-0.245407	2.04154
8.93	13.0457	1.79863	-0.245896	2.04453
8.94	13.0665	1.80128	-0.246394	2.04767
8.95	13.0869	1.80379	-0.246946	2.05073
8.96	13.1005	1.80633	-0.247646	2.05398
8.97	13.1141	1.80892	-0.248338	2.05726
8.98	13.1395	1.81136	-0.248933	2.0603
8.99	13.166	1.81386	-0.249575	2.06343
9	13.183	1.81646	-0.250233	2.06669
9.01	13.2056	1.81902	-0.250772	2.06979
9.02	13.2339	1.82152	-0.251226	2.07275
9.03	13.251	1.82389	-0.251656	2.07555
9.04	13.2636	1.8263	-0.252124	2.07843
9.05	13.2849	1.82888	-0.252613	2.0815
9.06	13.3106	1.83134	-0.253059	2.0844
9.07	13.3333	1.83375	-0.253541	2.08729
9.08	13.3516	1.83631	-0.254071	2.09038
9.09	13.3682	1.83882	-0.254548	2.09336
9.1	13.3909	1.8412	-0.255035	2.09624
9.11	13.4183	1.84369	-0.255574	2.09927
9.12	13.4414	1.84637	-0.256053	2.10242
9.13	13.459	1.8489	-0.25647	2.10537
9.14	13.4765	1.85128	-0.256923	2.1082
9.15	13.5019	1.8539	-0.257412	2.11131
9.16	13.5287	1.85649	-0.257841	2.11433
9.17	13.5472	1.85891	-0.258279	2.11719
9.18	13.5683	1.86142	-0.258817	2.12023
9.19	13.5947	1.8639	-0.259377	2.12328
9.2	13.6152	1.8664	-0.259896	2.1263
9.21	13.6319	1.86889	-0.260381	2.12927
9.22	13.6496	1.87136	-0.260814	2.13217
9.23	13.6723	1.87389	-0.26115	2.13504
9.24	13.6987	1.87644	-0.261419	2.13786
9.25	13.7231	1.87897	-0.261717	2.14069
9.26	13.7445	1.88146	-0.262066	2.14353
9.27	13.7607	1.88398	-0.262419	2.1464
9.28	13.7768	1.88644	-0.262796	2.14924
9.29	13.8043	1.88875	-0.263238	2.15199
9.3	13.8305	1.89124	-0.263725	2.15496
9.31	13.8487	1.89391	-0.264234	2.15815
9.32	13.8733	1.89641	-0.264714	2.16113
9.33	13.9002	1.89872	-0.265117	2.16384
9.34	13.9207	1.90115	-0.26549	2.16664
9.35	13.9399	1.9037	-0.265903	2.16961
9.36	13.9656	1.90626	-0.266338	2.1726
9.37	13.9938	1.90881	-0.266782	2.17559
9.38	14.0123	1.91136	-0.267273	2.17863
9.39	14.0298	1.91388	-0.267823	2.1817
9.4	14.0543	1.91642	-0.268427	2.18485
9.41	14.0746	1.91895	-0.269014	2.18796
9.42	14.0895	1.92141	-0.269572	2.19099
9.43	14.1151	1.92397	-0.270158	2.19412
9.44	14.1483	1.92645	-0.27071	2.19716
9.45	14.1673	1.92889	-0.271148	2.20004
9.46	14.1846	1.93141	-0.271525	2.20294
9.47	14.2139	1.93379	-0.271891	2.20569
9.48	14.238	1.93623	-0.272221	2.20846
9.49	14.257	1.93884	-0.272565	2.21141
9.5	14.279	1.94129	-0.272961	2.21425
9.51	14.2944	1.94374	-0.273386	2.21713
9.52	14.3078	1.94628	-0.273833	2.22011
9.53	14.3293	1.9488	-0.274322	2.22312
9.54	14.3519	1.95135	-0.274864	2.22621
9.55	14.3679	1.95396	-0.275416	2.22938
9.56	14.3861	1.95657	-0.275886	2.23246
9.57	14.4139	1.95906	-0.276294	2.23536
9.58	14.4363	1.96136	-0.276722	2.23808
9.59	14.4549	1.96376	-0.277137	2.24089
9.6	14.4794	1.96635	-0.277511	2.24386
9.61	14.498	1.96878	-0.277953	2.24674
9.62	14.5128	1.97113	-0.278434	2.24957
9.63	14.5331	1.9737	-0.278863	2.25256
9.64	14.5521	1.97627	-0.279338	2.25561
9.65	14.5686	1.97867	-0.279869	2.25854
9.66	14.5891	1.98115	-0.280327	2.26148
9.67	14.6103	1.98369	-0.280721	2.26441
9.68	14.6265	1.98632	-0.281153	2.26748
9.69	14.6462	1.98899	-0.281617	2.27061
9.7	14.6733	1.99149	-0.282015	2.2735
9.71	14.6946	1.99403	-0.28232	2.27635
9.72	14.7103	1.9966	-0.282618	2.27922
9.73	14.7295	1.99906	-0.282952	2.28201
9.74	14.7499	2.00167	-0.283293	2.28497
9.75	14.7699	2.00435	-0.283584	2.28793
9.76	14.7888	2.0067	-0.283867	2.29056
9.77	14.808	2.00892	-0.284255	2.29318
9.78	14.8252	2.01133	-0.284691	2.29603
9.79	14.8376	2.01386	-0.285078	2.29893
9.8	14.8532	2.01638	-0.285447	2.30182
9.81	14.8751	2.01878	-0.285782	2.30457
9.82	14.8959	2.02112	-0.286121	2.30724
9.83	14.9095	2.02363	-0.286524	2.31015
9.84	14.9237	2.02636	-0.286878	2.31324
9.85	14.9401	2.02904	-0.287183	2.31622
9.86	14.9528	2.03156	-0.287593	2.31915
9.87	14.9707	2.03408	-0.28806	2.32214
9.88	14.9914	2.03656	-0.288493	2.32505
9.89	15.0012	2.03894	-0.288917	2.32785
9.9	15.0135	2.04145	-0.289274	2.33072
9.91	15.0376	2.04413	-0.28956	2.33369
9.92	15.0579	2.04672	-0.289868	2.33659
9.93	15.0727	2.04905	-0.290187	2.33924
9.94	15.0844	2.05137	-0.290499	2.34187
9.95	15.0947	2.05383	-0.290795	2.34463
9.96	15.1116	2.05629	-0.291073	2.34737
9.97	15.1293	2.05888	-0.291406	2.35029
9.98	15.136	2.06151	-0.291768	2.35328
9.99	15.1448	2.06397	-0.292071	2.35604
10	15.1662	2.06639	-0.292371	2.35876
10.01	15.1832	2.06901	-0.292692	2.3617
10.02	15.1896	2.07162	-0.292953	2.36458
10.03	15.1758	2.07407	-0.293108	2.36718
10.04	15.0697	2.07667	-0.293352	2.37003
10.05	14.8355	2.07949	-0.293874	2.37336
10.06	14.6383	2.08209	-0.294215	2.37631
10.07	14.5792	2.08449	-0.294171	2.37866
10.08	14.5529	2.08704	-0.294204	2.38124
10.09	14.5211	2.08958	-0.294283	2.38386
10.1	14.5123	2.09181	-0.29417	2.38598
10.11	14.5017	2.09414	-0.294128	2.38827
10.12	14.486	2.09669	-0.294201	2.3909
10.13	14.4829	2.09901	-0.294181	2.39319
10.14	14.4839	2.10136	-0.294187	2.39554
10.15	14.4831	2.10395	-0.294215	2.39816
10.16	14.4815	2.10655	-0.294131	2.40068
10.17	14.4871	2.10914	-0.294119	2.40326
10.18	14.4956	2.11159	-0.294169	2.40576
10.19	14.4858	2.11399	-0.29413	2.40812
10.2	14.4754	2.11665	-0.294165	2.41081
10.21	14.4854	2.11923	-0.294221	2.41345
10.22	14.4977	2.12155	-0.294149	2.4157
10.23	14.505	2.12404	-0.294129	2.41817
10.24	14.5166	2.12664	-0.294143	2.42078
10.25	14.5302	2.12909	-0.294114	2.4232
10.26	14.542	2.13152	-0.294157	2.42568
10.27	14.5511	2.13401	-0.294175	2.42818
10.28	14.5562	2.13657	-0.294125	2.4307
10.29	14.5669	2.13906	-0.294135	2.4332
10.3	14.5841	2.14145	-0.294137	2.43559
10.31	14.597	2.14399	-0.294116	2.43811
10.32	14.6101	2.14662	-0.294159	2.44078
10.33	14.6268	2.14918	-0.294167	2.44335
10.34	14.6402	2.15168	-0.294131	2.44581
10.35	14.6533	2.15406	-0.294148	2.4482
10.36	14.6697	2.15644	-0.294161	2.4506
10.37	14.6887	2.15893	-0.294155	2.45309
10.38	14.7068	2.16132	-0.294172	2.45549
10.39	14.7192	2.16376	-0.294167	2.45793
10.4	14.7283	2.16645	-0.294173	2.46063
10.41	14.7369	2.1691	-0.294203	2.4633
10.42	14.7523	2.17146	-0.294189	2.46565
10.43	14.7711	2.17391	-0.294168	2.46808
10.44	14.7809	2.17656	-0.294183	2.47074
10.45	14.7925	2.17913	-0.294192	2.47332
10.46	14.8094	2.18174	-0.294189	2.47593
10.47	14.8225	2.18436	-0.294182	2.47854
10.48	14.8337	2.18682	-0.294189	2.48101
10.49	14.8464	2.18923	-0.294206	2.48344
10.5	14.8579	2.19171	-0.294186	2.4859
10.51	14.8671	2.19412	-0.294172	2.48829
10.52	14.8773	2.19655	-0.294209	2.49076
10.53	14.8836	2.199	-0.294224	2.49322
10.54	14.8798	2.20132	-0.294214	2.49554
10.55	14.8705	2.20385	-0.294211	2.49806
10.56	14.8596	2.20654	-0.294195	2.50074
10.57	14.8482	2.20899	-0.294201	2.50319
10.58	14.8398	2.2114	-0.294234	2.50563
10.59	14.839	2.21408	-0.294228	2.5083
10.6	14.8419	2.21677	-0.294206	2.51097
10.61	14.8425	2.21926	-0.294195	2.51346
10.62	14.8445	2.22171	-0.294183	2.51589
10.63	14.8479	2.22424	-0.294194	2.51843
10.64	14.8503	2.22681	-0.294218	2.52103
10.65	14.8593	2.22928	-0.294223	2.5235
10.66	14.8719	2.23175	-0.294222	2.52597
10.67	14.8819	2.23422	-0.29422	2.52844
10.68	14.8947	2.23655	-0.294204	2.53075
10.69	14.9087	2.23893	-0.294212	2.53314
10.7	14.9189	2.24143	-0.294236	2.53567
10.71	14.9287	2.24388	-0.294229	2.53811
10.72	14.936	2.24635	-0.294233	2.54059
10.73	14.9432	2.24886	-0.294264	2.54313
10.74	14.9574	2.25144	-0.294265	2.54571
10.75	14.9712	2.2542	-0.294244	2.54844
10.76	14.978	2.25684	-0.294238	2.55108
10.77	14.9847	2.25933	-0.294252	2.55358
10.78	14.9926	2.2619	-0.294264	2.55617
10.79	14.9998	2.26446	-0.294258	2.55871
10.8	15.0093	2.26696	-0.294253	2.56121
10.81	15.0168	2.26953	-0.294254	2.56378
10.82	15.02	2.27206	-0.294242	2.5663
10.83	15.0262	2.27435	-0.29424	2.56859
10.84	15.0342	2.27652	-0.294269	2.57079
10.85	15.0438	2.27889	-0.294291	2.57318
10.86	15.0546	2.28134	-0.294284	2.57563
10.87	15.064	2.28377	-0.294272	2.57804
10.88	15.0764	2.28625	-0.294281	2.58053
10.89	15.088	2.2887	-0.294299	2.583
10.9	15.0927	2.29123	-0.294287	2.58551
10.91	15.0963	2.29385	-0.294277	2.58813
10.92	15.0975	2.29639	-0.294315	2.59071
10.93	15.0943	2.29896	-0.294333	2.5933
10.94	15.0977	2.30169	-0.294302	2.59599
10.95	15.1063	2.3044	-0.294291	2.59869
10.96	15.1075	2.30692	-0.294309	2.60123
10.97	15.1049	2.30942	-0.294315	2.60373
10.98	15.1029	2.31195	-0.294306	2.60626
10.99	15.1049	2.31434	-0.294313	2.60866
11	15.1167	2.31679	-0.294329	2.61112
11.01	15.127	2.31932	-0.294332	2.61365
11.02	15.1299	2.3217	-0.294339	2.61604
11.03	15.139	2.32406	-0.294339	2.6184
11.04	15.1527	2.32648	-0.294341	2.62082
11.05	15.163	2.32882	-0.294357	2.62318
11.06	15.1731	2.33132	-0.294361	2.62568
11.07	15.1825	2.33399	-0.294365	2.62835
11.08	15.1904	2.33652	-0.294366	2.63088
11.09	15.2005	2.33899	-0.294362	2.63335
11.1	15.209	2.34157	-0.294383	2.63595
11.11	15.2139	2.34416	-0.294395	2.63855
11.12	15.2206	2.34662	-0.29439	2.64101
11.13	15.2273	2.34911	-0.294405	2.64351
11.14	15.2281	2.35175	-0.294419	2.64617
11.15	15.2319	2.35425	-0.294429	2.64868
11.16	15.2436	2.35658	-0.294442	2.65103
11.17	15.2532	2.35907	-0.294439	2.65351
11.18	15.2521	2.36168	-0.294444	2.65613
11.19	15.2527	2.36411	-0.294463	2.65857
11.2	15.2607	2.36644	-0.294474	2.66091
11.21	15.2675	2.36906	-0.294487	2.66355
11.22	15.2744	2.37166	-0.294506	2.66616
11.23	15.273	2.37406	-0.294526	2.66859
11.24	15.2489	2.37667	-0.294542	2.67122
11.25	15.2142	2.37934	-0.294545	2.67388
11.26	15.181	2.38179	-0.294552	2.67634
11.27	15.152	2.38426	-0.294563	2.67882
11.28	15.1307	2.38684	-0.294567	2.6814
11.29	15.1138	2.38941	-0.294565	2.68397
11.3	15.1004	2.39187	-0.294556	2.68643
11.31	15.0974	2.39428	-0.294553	2.68883
11.32	15.1045	2.39678	-0.294554	2.69134
11.33	15.1071	2.39925	-0.294555	2.69381
11.34	15.1049	2.40173	-0.29455	2.69628
11.35	15.1103	2.40425	-0.294552	2.6988
11.36	15.1168	2.40675	-0.294561	2.70131
11.37	15.1148	2.40926	-0.294551	2.70381
11.38	15.1059	2.41175	-0.294547	2.7063
11.39	15.0956	2.41409	-0.294552	2.70864
11.4	15.0908	2.41646	-0.294533	2.71099
11.41	15.0908	2.41903	-0.29452	2.71355
11.42	15.093	2.42143	-0.294534	2.71597
11.43	15.0948	2.42384	-0.294538	2.71838
11.44	15.0959	2.42658	-0.294524	2.72111
11.45	15.0963	2.42909	-0.294521	2.72361
11.46	15.0907	2.43144	-0.294539	2.72598
11.47	15.0845	2.43413	-0.294538	2.72867
11.48	15.0889	2.43675	-0.294522	2.73127
11.49	15.0934	2.43918	-0.294525	2.73371
11.5	15.0899	2.44176	-0.294532	2.73629
11.51	15.0939	2.44443	-0.294528	2.73895
11.52	15.1038	2.44692	-0.294525	2.74145
11.53	15.1039	2.44932	-0.294526	2.74385
11.54	15.1063	2.45179	-0.294537	2.74633
11.55	15.1172	2.45444	-0.294559	2.749
11.56	15.1246	2.457	-0.294556	2.75156
11.57	15.1292	2.4593	-0.294535	2.75383
11.58	15.1365	2.46167	-0.294542	2.75621
11.59	15.146	2.46423	-0.294549	2.75878
11.6	15.1546	2.46674	-0.294529	2.76127
11.61	15.1602	2.46905	-0.294529	2.76358
11.62	15.1674	2.47135	-0.29455	2.7659
11.63	15.1803	2.47383	-0.294553	2.76838
11.64	15.1918	2.47648	-0.294546	2.77102
11.65	15.1936	2.47914	-0.294549	2.77369
11.66	15.1912	2.48174	-0.294543	2.77628
11.67	15.189	2.48431	-0.294546	2.77886
11.68	15.1768	2.48687	-0.294561	2.78144
11.69	15.1608	2.48939	-0.294556	2.78394
11.7	15.1499	2.49199	-0.294559	2.78654
11.71	15.1356	2.49448	-0.294568	2.78905
11.72	15.1171	2.49675	-0.294555	2.7913
11.73	15.0993	2.49921	-0.294555	2.79376
11.74	15.0837	2.50188	-0.294564	2.79644
11.75	15.0637	2.50434	-0.29457	2.79891
11.76	15.0388	2.50674	-0.294585	2.80133
11.77	15.0242	2.50924	-0.294585	2.80382
11.78	15.0188	2.5117	-0.294569	2.80627
11.79	15.0079	2.51423	-0.294565	2.80879
11.8	14.998	2.51673	-0.294579	2.81131
11.81	14.9909	2.5192	-0.294578	2.81378
11.82	14.9858	2.52182	-0.294566	2.81638
11.83	14.9843	2.5244	-0.29458	2.81898
11.84	14.9804	2.52689	-0.294586	2.82148
11.85	14.9763	2.52948	-0.294563	2.82405
11.86	14.9737	2.53195	-0.294544	2.8265
11.87	14.9734	2.53433	-0.29455	2.82888
11.88	14.9784	2.53672	-0.294555	2.83128
11.89	14.9818	2.53914	-0.294545	2.83369
11.9	14.9742	2.54171	-0.294543	2.83625
11.91	14.9604	2.54425	-0.294544	2.83879
11.92	14.9525	2.54665	-0.294544	2.84119
11.93	14.9499	2.5491	-0.294538	2.84364
11.94	14.9462	2.55167	-0.294545	2.84622
11.95	14.9409	2.5543	-0.294556	2.84886
11.96	14.9386	2.55685	-0.294545	2.8514
11.97	14.9382	2.55925	-0.294527	2.85378
11.98	14.9329	2.56166	-0.29453	2.85619
11.99	14.9268	2.56428	-0.294545	2.85882
12	14.9279	2.56687	-0.294546	2.86142
12.01	14.9317	2.56933	-0.294533	2.86386
12.02	14.932	2.57185	-0.294528	2.86638
12.03	14.9323	2.57433	-0.294537	2.86887
12.04	14.9338	2.57674	-0.294537	2.87128
12.05	14.9335	2.57926	-0.294533	2.87379
12.06	14.938	2.58179	-0.29454	2.87633
12.07	14.9431	2.5843	-0.294539	2.87883
12.08	14.9395	2.58667	-0.294536	2.8812
12.09	14.936	2.5891	-0.294541	2.88364
12.1	14.9352	2.59171	-0.294535	2.88625
12.11	14.9319	2.59411	-0.294528	2.88864
12.12	14.9245	2.59656	-0.294531	2.89109
12.13	14.9149	2.59921	-0.294537	2.89374
12.14	14.9117	2.60164	-0.294545	2.89619
12.15	14.9111	2.60404	-0.294535	2.89858
12.16	14.9077	2.60662	-0.294514	2.90114
12.17	14.9101	2.60908	-0.294516	2.90359
12.18	14.9129	2.61157	-0.294543	2.90611
12.19	14.9048	2.61436	-0.294556	2.90891
12.2	14.8987	2.61697	-0.294553	2.91152
12.21	14.9002	2.61922	-0.294547	2.91377
12.22	14.8987	2.6216	-0.29454	2.91614
12.23	14.8999	2.62432	-0.294539	2.91886
12.24	14.8996	2.62695	-0.294535	2.92149
12.25	14.889	2.62928	-0.294546	2.92383
12.26	14.8809	2.63173	-0.294563	2.92629
12.27	14.8821	2.63433	-0.294542	2.92887
12.28	14.8826	2.63686	-0.294525	2.93139
12.29	14.8781	2.63932	-0.294552	2.93387
12.3	14.8737	2.64173	-0.294547	2.93628
12.31	14.8716	2.64421	-0.294522	2.93873
12.32	14.8642	2.6467	-0.294538	2.94124
12.33	14.8498	2.64919	-0.294543	2.94373
12.34	14.8404	2.65185	-0.294533	2.94638
12.35	14.8282	2.65438	-0.294542	2.94892
12.36	14.7992	2.65679	-0.294548	2.95134
12.37	14.7593	2.65934	-0.294539	2.95388
12.38	14.7002	2.6619	-0.294554	2.95645
12.39	14.6175	2.66456	-0.294578	2.95914
12.4	14.5426	2.66713	-0.294574	2.96171
12.41	14.485	2.6695	-0.294569	2.96407
12.42	14.4272	2.67199	-0.294579	2.96657
12.43	14.3686	2.67449	-0.294577	2.96907
12.44	14.3162	2.67697	-0.29456	2.97153
12.45	14.2746	2.67959	-0.29456	2.97415
12.46	14.2405	2.68206	-0.294576	2.97663
12.47	14.2033	2.68449	-0.294566	2.97906
12.48	14.1717	2.68714	-0.294559	2.9817
12.49	14.1472	2.68973	-0.294565	2.9843
12.5	14.1189	2.69216	-0.294547	2.9867
12.51	14.0976	2.69457	-0.294533	2.98911
12.52	14.0775	2.69709	-0.294546	2.99164
12.53	14.0456	2.69964	-0.294543	2.99419
12.54	14.0221	2.70221	-0.294519	2.99673
12.55	14.0132	2.70465	-0.294523	2.99918
12.56	14.0027	2.70707	-0.294544	3.00161
12.57	13.9842	2.70957	-0.294542	3.00411
12.58	13.9607	2.71206	-0.294534	3.0066
12.59	13.9343	2.71461	-0.294529	3.00914
12.6	13.9027	2.71711	-0.294516	3.01163
12.61	13.8553	2.71945	-0.294504	3.01395
12.62	13.7926	2.72177	-0.294498	3.01627
12.63	13.7325	2.72424	-0.294497	3.01874
12.64	13.6896	2.72685	-0.294493	3.02134
12.65	13.6565	2.7295	-0.294489	3.02399
12.66	13.629	2.73204	-0.29447	3.02651
12.67	13.6113	2.73441	-0.294442	3.02885
12.68	13.5881	2.73687	-0.294444	3.03132
12.69	13.5634	2.73941	-0.294451	3.03386
12.7	13.5487	2.74183	-0.294443	3.03628
12.71	13.5314	2.7444	-0.294438	3.03884
12.72	13.5137	2.74707	-0.294429	3.0415
12.73	13.4986	2.74956	-0.294421	3.04398
12.74	13.4787	2.75202	-0.294419	3.04644
12.75	13.4598	2.75456	-0.29442	3.04898
12.76	13.4454	2.75695	-0.294436	3.05138
12.77	13.4296	2.75938	-0.294446	3.05383
12.78	13.4131	2.76203	-0.294422	3.05645
12.79	13.4022	2.76452	-0.294414	3.05893
12.8	13.3888	2.76689	-0.29443	3.06132
12.81	13.3672	2.76941	-0.294425	3.06384
12.82	13.3497	2.77196	-0.294424	3.06639
12.83	13.3385	2.77449	-0.294425	3.06892
12.84	13.3314	2.77702	-0.294412	3.07143
12.85	13.3266	2.77948	-0.294419	3.0739
12.86	13.3183	2.78183	-0.294427	3.07625
12.87	13.3106	2.78425	-0.2944	3.07865
12.88	13.3066	2.78681	-0.294378	3.08119
12.89	13.2971	2.7894	-0.294399	3.0838
12.9	13.2843	2.7918	-0.294406	3.08621
12.91	13.2803	2.79416	-0.294387	3.08855
12.92	13.2838	2.79678	-0.294385	3.09117
12.93	13.2845	2.79932	-0.294387	3.0937
12.94	13.2807	2.8016	-0.294384	3.09598
12.95	13.2745	2.80401	-0.294387	3.09839
12.96	13.2698	2.80659	-0.294383	3.10098
12.97	13.2656	2.80917	-0.29438	3.10355
12.98	13.267	2.81177	-0.294386	3.10615
12.99	13.2729	2.81428	-0.294388	3.10867
13	13.2666	2.81675	-0.294385	3.11113
13.01	13.2548	2.81929	-0.294386	3.11367
13.02	13.2592	2.82182	-0.294385	3.1162
13.03	13.2713	2.82445	-0.294384	3.11883
13.04	13.2717	2.82712	-0.294384	3.12151
13.05	13.2707	2.82957	-0.294378	3.12395
13.06	13.2725	2.83199	-0.294377	3.12637
13.07	13.2709	2.83454	-0.294385	3.12892
13.08	13.2748	2.83691	-0.294376	3.13128
13.09	13.2827	2.83935	-0.294361	3.13372
13.1	13.2795	2.84204	-0.294363	3.13641
13.11	13.2739	2.84442	-0.294375	3.13879
13.12	13.2842	2.84673	-0.29438	3.14111
13.13	13.3009	2.84931	-0.29436	3.14367
13.14	13.3031	2.85186	-0.294344	3.1462
13.15	13.2984	2.8543	-0.294352	3.14866
13.16	13.3055	2.85669	-0.29437	3.15106
13.17	13.3131	2.85904	-0.294375	3.15342
13.18	13.3143	2.86149	-0.294352	3.15584
13.19	13.3217	2.86404	-0.294333	3.15837
13.2	13.3315	2.86669	-0.294344	3.16104
13.21	13.3347	2.86936	-0.294355	3.16371
13.22	13.3371	2.87178	-0.294335	3.16611
13.23	13.3418	2.87424	-0.294328	3.16857
13.24	13.3429	2.87688	-0.29434	3.17122
13.25	13.3418	2.87934	-0.294325	3.17366
13.26	13.3413	2.88177	-0.294322	3.17609
13.27	13.3403	2.88442	-0.294354	3.17877
13.28	13.3405	2.88708	-0.29435	3.18143
13.29	13.3407	2.88954	-0.294317	3.18386
13.3	13.3336	2.89205	-0.294319	3.18637
13.31	13.327	2.8946	-0.29434	3.18894
13.32	13.3325	2.89697	-0.294329	3.1913
13.33	13.3385	2.89945	-0.294309	3.19376
13.34	13.3374	2.90216	-0.294313	3.19647
13.35	13.3392	2.9046	-0.294319	3.19892
13.36	13.3426	2.90695	-0.294318	3.20126
13.37	13.3442	2.90945	-0.294313	3.20376
13.38	13.3456	2.91201	-0.294315	3.20633
13.39	13.3455	2.91446	-0.294318	3.20878
13.4	13.3529	2.91685	-0.294307	3.21115
13.41	13.3583	2.9194	-0.294298	3.2137
13.42	13.352	2.9219	-0.294314	3.21622
13.43	13.3521	2.92421	-0.294321	3.21853
13.44	13.3621	2.92673	-0.294306	3.22104
13.45	13.3689	2.92935	-0.294314	3.22366
13.46	13.3721	2.93181	-0.294328	3.22613
13.47	13.3725	2.93426	-0.294295	3.22856
13.48	13.3698	2.93674	-0.294282	3.23102
13.49	13.3709	2.93928	-0.294315	3.23359
13.5	13.372	2.94171	-0.294323	3.23604
13.51	13.3671	2.94424	-0.294302	3.23855
13.52	13.3645	2.94698	-0.294312	3.24129
13.53	13.3655	2.94946	-0.294318	3.24377
13.54	13.3596	2.95184	-0.294306	3.24614
13.55	13.3419	2.95448	-0.294314	3.24879
13.56	13.3027	2.95707	-0.294323	3.25139
13.57	13.2205	2.95955	-0.294343	3.25389
13.58	13.1132	2.96219	-0.294363	3.25655
13.59	13.0316	2.96478	-0.294352	3.25913
13.6	12.9778	2.96719	-0.294349	3.26153
13.61	12.9284	2.96957	-0.294345	3.26391
13.62	12.8823	2.97205	-0.294321	3.26637
13.63	12.839	2.97461	-0.2943	3.26891
13.64	12.7962	2.97705	-0.294289	3.27134
13.65	12.7576	2.97947	-0.294282	3.27375
13.66	12.7172	2.98205	-0.294279	3.27633
13.67	12.6705	2.98457	-0.294276	3.27884
13.68	12.6224	2.98703	-0.294268	3.2813
13.69	12.5736	2.98954	-0.294253	3.2838
13.7	12.5226	2.99205	-0.294234	3.28628
13.71	12.4633	2.99456	-0.294222	3.28878
13.72	12.3996	2.99704	-0.294198	3.29123
13.73	12.3408	2.99946	-0.294169	3.29363
13.74	12.284	3.00188	-0.294163	3.29605
13.75	12.2245	3.0044	-0.294147	3.29855
13.76	12.1676	3.00692	-0.294122	3.30104
13.77	12.1239	3.00938	-0.294122	3.3035
13.78	12.0877	3.01185	-0.294125	3.30598
13.79	12.0499	3.01428	-0.294092	3.30837
13.8	12.0153	3.01675	-0.294063	3.31081
13.81	11.9816	3.01928	-0.294065	3.31335
13.82	11.9483	3.02182	-0.29404	3.31586
13.83	11.9251	3.02449	-0.294011	3.31851
13.84	11.907	3.02727	-0.294022	3.32129
13.85	11.8827	3.02976	-0.294013	3.32378
13.86	11.8578	3.0321	-0.293991	3.32609
13.87	11.8425	3.0346	-0.293984	3.32858
13.88	11.8288	3.03719	-0.293963	3.33115
13.89	11.8085	3.0397	-0.293954	3.33365
13.9	11.7921	3.0421	-0.293958	3.33606
13.91	11.7806	3.04452	-0.293935	3.33845
13.92	11.7674	3.0469	-0.293905	3.34081
13.93	11.7516	3.04921	-0.293919	3.34312
13.94	11.7333	3.05173	-0.293933	3.34566
13.95	11.7209	3.05431	-0.293921	3.34823
13.96	11.7112	3.05675	-0.293903	3.35065
13.97	11.6845	3.05926	-0.293867	3.35313
13.98	11.6406	3.06183	-0.293851	3.35568
13.99	11.5983	3.06432	-0.293854	3.35818
14	11.5604	3.06686	-0.293837	3.3607
14.01	11.5253	3.06942	-0.293825	3.36324
14.02	11.4912	3.07195	-0.293816	3.36576
14.03	11.435	3.07453	-0.293772	3.3683
14.04	11.3662	3.07709	-0.293721	3.37081
14.05	11.3166	3.07958	-0.293707	3.37329
14.06	11.2826	3.08212	-0.293684	3.37581
14.07	11.2504	3.08467	-0.293643	3.37831
14.08	11.2249	3.08704	-0.293626	3.38067
14.09	11.2089	3.08943	-0.293604	3.38303
14.1	11.1917	3.09198	-0.293557	3.38554
14.11	11.1642	3.09453	-0.293519	3.38805
14.12	11.1304	3.09696	-0.293499	3.39046
14.13	11.1002	3.09951	-0.293478	3.39299
14.14	11.0784	3.10213	-0.293459	3.39558
14.15	11.0666	3.10463	-0.293451	3.39808
14.16	11.0556	3.10712	-0.293433	3.40056
14.17	11.0394	3.10952	-0.293391	3.40291
14.18	11.0252	3.11201	-0.293356	3.40536
14.19	11.017	3.11478	-0.293348	3.40813
14.2	11.0076	3.11741	-0.293341	3.41075
14.21	10.9909	3.1197	-0.293329	3.41302
14.22	10.977	3.12205	-0.293328	3.41538
14.23	10.972	3.12458	-0.293317	3.41789
14.24	10.9708	3.12708	-0.293289	3.42037
14.25	10.9661	3.12946	-0.293278	3.42274
14.26	10.9525	3.13175	-0.293275	3.42503
14.27	10.9391	3.13429	-0.293258	3.42755
14.28	10.9272	3.13695	-0.293246	3.43019
14.29	10.909	3.13936	-0.293245	3.4326
14.3	10.8976	3.14178	-0.293229	3.43501
14.31	10.9012	3.14436	-0.293214	3.43757
14.32	10.8979	3.14683	-0.293205	3.44004
14.33	10.8797	3.14935	-0.293189	3.44254
14.34	10.8606	3.152	-0.293177	3.44518
14.35	10.8409	3.15454	-0.293167	3.44771
14.36	10.8184	3.15709	-0.293154	3.45024
14.37	10.7966	3.15966	-0.293144	3.45281
14.38	10.7728	3.16222	-0.293114	3.45533
14.39	10.7499	3.16477	-0.293075	3.45785
14.4	10.7349	3.16715	-0.29306	3.46021
14.41	10.71	3.16951	-0.293046	3.46255
14.42	10.6659	3.1721	-0.293025	3.46513
14.43	10.6216	3.17466	-0.292991	3.46766
14.44	10.5887	3.17704	-0.292918	3.46996
14.45	10.5633	3.17955	-0.292835	3.47239
14.46	10.537	3.18208	-0.29278	3.47486
14.47	10.5066	3.18438	-0.292704	3.47708
14.48	10.4783	3.1868	-0.292594	3.47939
14.49	10.4524	3.18947	-0.292499	3.48197
14.5	10.4242	3.19202	-0.292398	3.48442
14.51	10.3931	3.19434	-0.292279	3.48662
14.52	10.3603	3.19672	-0.292165	3.48889
14.53	10.3227	3.19938	-0.292029	3.49141
14.54	10.2793	3.20199	-0.291873	3.49386
14.55	10.2377	3.20435	-0.291704	3.49605
14.56	10.2049	3.20694	-0.291477	3.49842
14.57	10.1746	3.20964	-0.291208	3.50085
14.58	10.1305	3.21209	-0.290949	3.50304
14.59	10.077	3.21458	-0.290684	3.50526
14.6	10.0308	3.21714	-0.290335	3.50748
14.61	9.98961	3.21965	-0.28995	3.5096
14.62	9.94763	3.22214	-0.289629	3.51177
14.63	9.91013	3.22474	-0.289327	3.51406
14.64	9.87981	3.22729	-0.289047	3.51634
14.65	9.85378	3.22979	-0.288804	3.51859
14.66	9.82003	3.23215	-0.288511	3.52066
14.67	9.77787	3.23447	-0.288187	3.52265
14.68	9.74146	3.23698	-0.28792	3.5249
14.69	9.71136	3.23956	-0.287676	3.52723
14.7	9.68067	3.24202	-0.28741	3.52943
14.71	9.65027	3.24452	-0.287148	3.53167
14.72	9.61752	3.247	-0.286881	3.53388
14.73	9.5828	3.24949	-0.28656	3.53605
14.74	9.55103	3.25218	-0.286192	3.53837
14.75	9.51849	3.25481	-0.285849	3.54066
14.76	9.48244	3.25729	-0.285533	3.54282
14.77	9.44365	3.25969	-0.285195	3.54488
14.78	9.40818	3.26215	-0.284832	3.54698
14.79	9.37487	3.26476	-0.284462	3.54922
14.8	9.34158	3.26736	-0.284112	3.55147
14.81	9.3199	3.26978	-0.283778	3.55355
14.82	9.30141	3.27216	-0.283485	3.55564
14.83	9.27511	3.27458	-0.283205	3.55778
14.84	9.24989	3.277	-0.282888	3.55989
14.85	9.22333	3.27958	-0.282606	3.56219
14.86	9.18582	3.28204	-0.282365	3.5644
14.87	9.14653	3.28431	-0.282072	3.56638
14.88	9.10905	3.28686	-0.28174	3.5686
14.89	9.07172	3.28956	-0.281398	3.57096
14.9	9.04149	3.29206	-0.281051	3.57311
14.91	9.02192	3.2945	-0.280738	3.57524
14.92	9.00554	3.297	-0.280473	3.57748
14.93	8.98122	3.29957	-0.280202	3.57977
14.94	8.95334	3.30213	-0.2799	3.58203
14.95	8.9288	3.30465	-0.279612	3.58426
14.96	8.90203	3.30717	-0.27939	3.58656
14.97	8.87969	3.30966	-0.279179	3.58883
14.98	8.86199	3.31215	-0.278915	3.59106
14.99	8.83781	3.31454	-0.278653	3.59319
15	8.81741	3.31694	-0.278421	3.59536
15.01	8.80099	3.31951	-0.278175	3.59769
15.02	8.781	3.32193	-0.277936	3.59987
15.03	8.76777	3.3243	-0.277705	3.60201
15.04	8.75982	3.32691	-0.277466	3.60438
15.05	8.74568	3.32944	-0.277275	3.60672
15.06	8.73106	3.33183	-0.277136	3.60897
15.07	8.71849	3.33442	-0.276989	3.61141
15.08	8.70748	3.33716	-0.27683	3.61399
15.09	8.69853	3.33974	-0.276674	3.61642
15.1	8.68081	3.3421	-0.276493	3.61859
15.11	8.65913	3.34457	-0.276286	3.62085
15.12	8.64754	3.34721	-0.276118	3.62332
15.13	8.63863	3.34965	-0.275984	3.62564
15.14	8.62961	3.35198	-0.275827	3.62781
15.15	8.62283	3.35449	-0.275656	3.63015
15.16	8.61142	3.35696	-0.275495	3.63245
15.17	8.60267	3.35916	-0.275347	3.63451
15.18	8.59489	3.36163	-0.275218	3.63685
15.19	8.57906	3.36442	-0.275058	3.63947
15.2	8.56193	3.36687	-0.274888	3.64176
15.21	8.54661	3.36927	-0.27476	3.64403
15.22	8.53209	3.37198	-0.274623	3.64661
15.23	8.51777	3.37449	-0.274486	3.64897
15.24	8.50585	3.37687	-0.27436	3.65123
15.25	8.49312	3.37958	-0.274207	3.65379
15.26	8.47844	3.38231	-0.274042	3.65636
15.27	8.46632	3.38476	-0.273897	3.65866
15.28	8.45871	3.38711	-0.273758	3.66087
15.29	8.45436	3.38949	-0.273603	3.6631
15.3	8.44129	3.39206	-0.273464	3.66552
15.31	8.41393	3.39469	-0.273334	3.66803
15.32	8.39468	3.39707	-0.273173	3.67024
15.33	8.3874	3.39935	-0.272994	3.67235
15.34	8.37005	3.40173	-0.272808	3.67454
15.35	8.34563	3.40417	-0.272628	3.6768
15.36	8.3286	3.40675	-0.272459	3.67921
15.37	8.31227	3.40934	-0.272253	3.68159
15.38	8.28706	3.41184	-0.272024	3.68386
15.39	8.26373	3.41435	-0.271821	3.68617
15.4	8.24967	3.41694	-0.271632	3.68857
15.41	8.23561	3.41956	-0.271437	3.691
15.42	8.22159	3.42223	-0.271249	3.69348
15.43	8.20655	3.42481	-0.27107	3.69588
15.44	8.18973	3.42725	-0.270912	3.69817
15.45	8.18173	3.42973	-0.270784	3.70051
15.46	8.17661	3.43222	-0.270645	3.70287
15.47	8.15731	3.43475	-0.270501	3.70525
15.48	8.12709	3.43722	-0.27034	3.70756
15.49	8.10196	3.43946	-0.270137	3.7096
15.5	8.07967	3.44175	-0.269927	3.71168
15.51	8.04983	3.44427	-0.269714	3.71398
15.52	8.00567	3.44671	-0.269449	3.71616
15.53	7.95734	3.44918	-0.26911	3.71829
15.54	7.91932	3.45174	-0.268723	3.72047
15.55	7.88657	3.45416	-0.268298	3.72245
15.56	7.85687	3.45678	-0.26785	3.72463
15.57	7.8297	3.45967	-0.267391	3.72706
15.58	7.79731	3.46226	-0.266929	3.72919
15.59	7.76478	3.46472	-0.266465	3.73118
15.6	7.73537	3.46733	-0.265971	3.7333
15.61	7.70378	3.4699	-0.265448	3.73535
15.62	7.67614	3.47225	-0.264976	3.73723
15.63	7.64959	3.47464	-0.264585	3.73922
15.64	7.61982	3.47718	-0.264193	3.74137
15.65	7.60047	3.47962	-0.263836	3.74345
15.66	7.58806	3.48199	-0.263564	3.74555
15.67	7.57242	3.4844	-0.26332	3.74772
15.68	7.55374	3.48684	-0.263097	3.74994
15.69	7.53259	3.48923	-0.262908	3.75214
15.7	7.51737	3.49162	-0.262721	3.75434
15.71	7.5126	3.49421	-0.26253	3.75674
15.72	7.50647	3.49689	-0.262391	3.75928
15.73	7.49249	3.49947	-0.26227	3.76174
15.74	7.48152	3.50208	-0.262107	3.76419
15.75	7.47621	3.50466	-0.261955	3.76661
15.76	7.46598	3.507	-0.261833	3.76883
15.77	7.45526	3.50956	-0.261693	3.77125
15.78	7.44827	3.51229	-0.261569	3.77385
15.79	7.43863	3.51468	-0.261491	3.77617
15.8	7.43107	3.517	-0.261399	3.7784
15.81	7.42686	3.51951	-0.261272	3.78078
15.82	7.42043	3.52198	-0.261142	3.78312
15.83	7.40954	3.52437	-0.261045	3.78542
15.84	7.3998	3.52686	-0.260982	3.78784
15.85	7.39293	3.52937	-0.260914	3.79028
15.86	7.38369	3.53169	-0.260822	3.79251
15.87	7.37832	3.53408	-0.260728	3.79481
15.88	7.37589	3.53675	-0.260656	3.79741
15.89	7.36062	3.53941	-0.260571	3.79998
15.9	7.34482	3.54189	-0.260479	3.80237
15.91	7.33567	3.54444	-0.2604	3.80484
15.92	7.31624	3.54701	-0.26031	3.80732
15.93	7.30154	3.54937	-0.260191	3.80956
15.94	7.30263	3.55192	-0.260066	3.81199
15.95	7.291	3.55469	-0.259966	3.81465
15.96	7.2601	3.55714	-0.259885	3.81703
15.97	7.23303	3.5596	-0.259792	3.81939
15.98	7.21522	3.56224	-0.259676	3.82191
15.99	7.19791	3.56465	-0.259539	3.82419
16	7.17943	3.56708	-0.259386	3.82646
16.01	7.16358	3.56969	-0.259217	3.82891
16.02	7.1551	3.57218	-0.25906	3.83124
16.03	7.1459	3.57461	-0.25893	3.83354
16.04	7.13609	3.57705	-0.258789	3.83583
16.05	7.13197	3.57955	-0.258661	3.83821
16.06	7.11999	3.58217	-0.258567	3.84073
16.07	7.1029	3.58458	-0.258444	3.84302
16.08	7.09951	3.5869	-0.258283	3.84518
16.09	7.0973	3.58941	-0.258119	3.84753
16.1	7.08303	3.59192	-0.257958	3.84988
16.11	7.06755	3.59433	-0.257808	3.85214
16.12	7.05315	3.59677	-0.257651	3.85442
16.13	7.03481	3.59939	-0.257482	3.85687
16.14	7.01698	3.60206	-0.257307	3.85936
16.15	7.00284	3.60447	-0.257111	3.86158
16.16	6.9872	3.60683	-0.256904	3.86373
16.17	6.9758	3.60942	-0.25669	3.86611
16.18	6.96841	3.61199	-0.256468	3.86846
16.19	6.95374	3.61445	-0.256238	3.87069
16.2	6.9403	3.617	-0.255979	3.87298
16.21	6.93694	3.61956	-0.255688	3.87524
16.22	6.9287	3.62196	-0.255411	3.87738
16.23	6.90974	3.62437	-0.255161	3.87953
16.24	6.89424	3.62693	-0.254908	3.88184
16.25	6.88069	3.6295	-0.254647	3.88415
16.26	6.8578	3.63195	-0.254387	3.88634
16.27	6.83736	3.63449	-0.254147	3.88863
16.28	6.82639	3.63707	-0.253891	3.89096
16.29	6.80965	3.63954	-0.253579	3.89312
16.3	6.78517	3.64207	-0.25324	3.89531
16.31	6.76573	3.64475	-0.252882	3.89763
16.32	6.74757	3.64734	-0.252525	3.89986
16.33	6.72314	3.64966	-0.252222	3.90188
16.34	6.70184	3.65208	-0.251941	3.90402
16.35	6.68324	3.65461	-0.251626	3.90623
16.36	6.65615	3.65705	-0.251324	3.90838
16.37	6.63013	3.65963	-0.251039	3.91067
16.38	6.61145	3.66215	-0.250729	3.91287
16.39	6.59501	3.66447	-0.250412	3.91488
16.4	6.57746	3.66682	-0.250098	3.91692
16.41	6.55621	3.66924	-0.249791	3.91903
16.42	6.53507	3.67162	-0.249491	3.92111
16.43	6.52265	3.67402	-0.249187	3.92321
16.44	6.51455	3.67664	-0.248934	3.92557
16.45	6.50207	3.67938	-0.248719	3.9281
16.46	6.48874	3.68194	-0.248454	3.93039
16.47	6.4777	3.68433	-0.248153	3.93248
16.48	6.46227	3.68693	-0.247909	3.93484
16.49	6.44532	3.68959	-0.247718	3.93731
16.5	6.43144	3.69208	-0.247502	3.93958
16.51	6.41839	3.6946	-0.247258	3.94185
16.52	6.40648	3.69719	-0.247047	3.94423
16.53	6.39655	3.69963	-0.246871	3.9465
16.54	6.38724	3.70201	-0.246697	3.94871
16.55	6.37816	3.70457	-0.246519	3.95109
16.56	6.37411	3.70715	-0.246332	3.95348
16.57	6.36907	3.70943	-0.246168	3.9556
16.58	6.359	3.71177	-0.246058	3.95783
16.59	6.34895	3.71441	-0.245952	3.96036
16.6	6.33926	3.717	-0.245822	3.96282
16.61	6.32466	3.71946	-0.245709	3.96517
16.62	6.30317	3.722	-0.245608	3.96761
16.63	6.27312	3.72461	-0.245497	3.97011
16.64	6.23809	3.72716	-0.245369	3.97253
16.65	6.2097	3.72963	-0.245206	3.97484
16.66	6.18493	3.73207	-0.244997	3.97707
16.67	6.15656	3.73453	-0.244775	3.97931
16.68	6.12344	3.737	-0.244521	3.98153
16.69	6.08737	3.73951	-0.244198	3.98371
16.7	6.0598	3.74211	-0.243881	3.98599
16.71	6.04036	3.74465	-0.243562	3.98821
16.72	6.01645	3.74707	-0.243161	3.99023
16.73	5.99098	3.74954	-0.242781	3.99232
16.74	5.96959	3.75208	-0.242514	3.99459
16.75	5.94895	3.75455	-0.242269	3.99682
16.76	5.92999	3.75697	-0.241948	3.99892
16.77	5.91359	3.75944	-0.241629	4.00107
16.78	5.89111	3.76207	-0.241396	4.00347
16.79	5.86649	3.76479	-0.241162	4.00595
16.8	5.85032	3.76722	-0.240858	4.00807
16.81	5.82904	3.76953	-0.240539	4.01007
16.82	5.79699	3.77208	-0.240241	4.01233
16.83	5.77031	3.77465	-0.23988	4.01453
16.84	5.73984	3.77707	-0.239425	4.0165
16.85	5.69791	3.77944	-0.238979	4.01842
16.86	5.66175	3.78189	-0.238416	4.02031
16.87	5.62646	3.78441	-0.237644	4.02205
16.88	5.58294	3.78688	-0.236889	4.02377
16.89	5.54575	3.7894	-0.236241	4.02564
16.9	5.51223	3.79196	-0.235557	4.02752
16.91	5.47029	3.79435	-0.234777	4.02912
16.92	5.43562	3.79677	-0.234089	4.03086
16.93	5.40615	3.79941	-0.233593	4.03301
16.94	5.36479	3.80189	-0.233094	4.03498
16.95	5.3222	3.80428	-0.232556	4.03684
16.96	5.28912	3.80683	-0.232085	4.03891
16.97	5.26053	3.80938	-0.231634	4.04101
16.98	5.23119	3.81194	-0.231186	4.04313
16.99	5.19482	3.81451	-0.230789	4.0453
17	5.1482	3.81699	-0.230349	4.04734
17.01	5.10504	3.8195	-0.229762	4.04926
17.02	5.07251	3.82204	-0.229212	4.05125
17.03	5.03567	3.82455	-0.228751	4.0533
17.04	4.99798	3.82706	-0.228149	4.05521
17.05	4.97182	3.82954	-0.227551	4.05709
17.06	4.94738	3.83199	-0.227181	4.05917
17.07	4.92069	3.83456	-0.226843	4.0614
17.08	4.89615	3.83703	-0.226448	4.06347
17.09	4.87145	3.83936	-0.226138	4.0655
17.1	4.84768	3.84175	-0.225872	4.06763
17.11	4.8247	3.84434	-0.225521	4.06986
17.12	4.79754	3.84689	-0.225112	4.07201
17.13	4.76362	3.84933	-0.224673	4.074
17.14	4.73052	3.85183	-0.224108	4.07594
17.15	4.70317	3.85431	-0.223492	4.0778
17.16	4.67512	3.85681	-0.223012	4.07982
17.17	4.65289	3.85945	-0.222683	4.08214
17.18	4.64135	3.86203	-0.222403	4.08443
17.19	4.63427	3.86443	-0.222163	4.08659
17.2	4.6252	3.86682	-0.221963	4.08878
17.21	4.61557	3.86944	-0.221799	4.09124
17.22	4.60629	3.87215	-0.221664	4.09382
17.23	4.59499	3.87469	-0.221507	4.0962
17.24	4.58695	3.87709	-0.221346	4.09844
17.25	4.58068	3.87944	-0.221196	4.10063
17.26	4.57502	3.88188	-0.221039	4.10292
17.27	4.56876	3.8844	-0.220901	4.1053
17.28	4.558	3.88684	-0.220777	4.10761
17.29	4.54904	3.88933	-0.220655	4.10998
17.3	4.53906	3.89188	-0.220531	4.11241
17.31	4.5275	3.89435	-0.22042	4.11477
17.32	4.52641	3.89695	-0.220335	4.11728
17.33	4.52826	3.89962	-0.220249	4.11987
17.34	4.52263	3.90212	-0.220172	4.12229
17.35	4.51451	3.90451	-0.220124	4.12463
17.36	4.50186	3.90712	-0.220054	4.12717
17.37	4.47811	3.90972	-0.219913	4.12964
17.38	4.4493	3.91199	-0.219755	4.13175
17.39	4.42432	3.91437	-0.2196	4.13397
17.4	4.4051	3.91699	-0.219347	4.13634
17.41	4.38993	3.91951	-0.218991	4.1385
17.42	4.37315	3.92185	-0.218646	4.1405
17.43	4.35859	3.92427	-0.218358	4.14263
17.44	4.34755	3.92689	-0.218095	4.14499
17.45	4.32961	3.92946	-0.21786	4.14732
17.46	4.3091	3.93193	-0.217649	4.14958
17.47	4.30177	3.93452	-0.217416	4.15193
17.48	4.30148	3.93707	-0.217175	4.15425
17.49	4.29507	3.93948	-0.216992	4.15647
17.5	4.29175	3.94201	-0.216875	4.15888
17.51	4.29365	3.94456	-0.216756	4.16132
17.52	4.28337	3.94696	-0.216629	4.16359
17.53	4.26066	3.94952	-0.216499	4.16602
17.54	4.22918	3.95223	-0.216295	4.16852
17.55	4.18434	3.95475	-0.215994	4.17075
17.56	4.13781	3.95719	-0.215583	4.17277
17.57	4.10668	3.95969	-0.214976	4.17467
17.58	4.08593	3.96216	-0.214294	4.17646
17.59	4.06439	3.96466	-0.21376	4.17842
17.6	4.04686	3.96715	-0.21338	4.18053
17.61	4.02798	3.96959	-0.213064	4.18265
17.62	4.00318	3.97211	-0.212709	4.18482
17.63	3.98638	3.97459	-0.212306	4.18689
17.64	3.97281	3.97699	-0.211938	4.18893
17.65	3.94378	3.97944	-0.211568	4.19101
17.66	3.90563	3.98182	-0.211117	4.19294
17.67	3.87428	3.98417	-0.210572	4.19474
17.68	3.8475	3.98666	-0.209958	4.19662
17.69	3.81674	3.98915	-0.209318	4.19847
17.7	3.78754	3.99167	-0.208748	4.20041
17.71	3.7626	3.99428	-0.208304	4.20259
17.72	3.73706	3.99683	-0.207896	4.20473
17.73	3.71761	3.99933	-0.207458	4.20679
17.74	3.706	4.00185	-0.207069	4.20892
17.75	3.69221	4.00446	-0.206797	4.21126
17.76	3.68197	4.00701	-0.206564	4.21358
17.77	3.6774	4.00948	-0.206287	4.21577
17.78	3.66904	4.01202	-0.20603	4.21805
17.79	3.6568	4.01462	-0.20582	4.22044
17.8	3.64153	4.01712	-0.205595	4.22272
17.81	3.62014	4.01962	-0.205357	4.22498
17.82	3.5979	4.02213	-0.205129	4.22726
17.83	3.57651	4.02451	-0.204859	4.22937
17.84	3.54766	4.02691	-0.204474	4.23139
17.85	3.51154	4.02945	-0.204003	4.23345
17.86	3.4811	4.03187	-0.20352	4.23539
17.87	3.45644	4.03425	-0.202961	4.23721
17.88	3.43233	4.03681	-0.202321	4.23913
17.89	3.41671	4.03932	-0.201777	4.24109
17.9	3.40686	4.04176	-0.20136	4.24312
17.91	3.39373	4.04426	-0.200979	4.24524
17.92	3.38435	4.04692	-0.200668	4.24759
17.93	3.37882	4.04963	-0.200438	4.25007
17.94	3.36639	4.05215	-0.200179	4.25233
17.95	3.34785	4.05456	-0.199883	4.25444
17.96	3.33551	4.05707	-0.199638	4.25671
17.97	3.33116	4.05963	-0.199449	4.25907
17.98	3.31862	4.06205	-0.199268	4.26132
17.99	3.30256	4.06443	-0.199066	4.26349
18	3.29679	4.06692	-0.198854	4.26577
18.01	3.28943	4.06939	-0.198662	4.26805
18.02	3.2783	4.07185	-0.198509	4.27036
18.03	3.26846	4.07445	-0.198372	4.27282
18.04	3.25198	4.07697	-0.198209	4.27518
18.05	3.23292	4.07946	-0.198013	4.27747
18.06	3.21801	4.08203	-0.197805	4.27983
18.07	3.20402	4.08454	-0.197609	4.28215
18.08	3.19464	4.087	-0.197427	4.28443
18.09	3.19036	4.08958	-0.197263	4.28684
18.1	3.18455	4.09217	-0.197104	4.28927
18.11	3.17657	4.09455	-0.196931	4.29148
18.12	3.16655	4.09687	-0.196735	4.29361
18.13	3.15304	4.09934	-0.196511	4.29585
18.14	3.14003	4.10182	-0.196293	4.29812
18.15	3.12966	4.10423	-0.196109	4.30034
18.16	3.11672	4.10679	-0.195902	4.30269
18.17	3.10357	4.10945	-0.195615	4.30506
18.18	3.09409	4.11196	-0.195308	4.30727
18.19	3.08348	4.11447	-0.195036	4.3095
18.2	3.07528	4.11704	-0.194774	4.31181
18.21	3.06611	4.11945	-0.194512	4.31396
18.22	3.0473	4.12185	-0.194251	4.3161
18.23	3.03171	4.12444	-0.194002	4.31845
18.24	3.01872	4.12698	-0.193737	4.32072
18.25	2.99195	4.1295	-0.19339	4.32289
18.26	2.96093	4.1321	-0.192953	4.32505
18.27	2.93635	4.13469	-0.192446	4.32713
18.28	2.91303	4.13705	-0.1919	4.32895
18.29	2.89123	4.13932	-0.191333	4.33065
18.3	2.87598	4.14183	-0.190816	4.33265
18.31	2.86045	4.14433	-0.19036	4.33469
18.32	2.83795	4.14672	-0.18986	4.33658
18.33	2.814	4.14932	-0.189364	4.33869
18.34	2.79662	4.15192	-0.188909	4.34083
18.35	2.78286	4.15436	-0.188491	4.34285
18.36	2.76885	4.15691	-0.188167	4.34508
18.37	2.75785	4.15938	-0.187913	4.34729
18.38	2.74948	4.16175	-0.187697	4.34945
18.39	2.74039	4.16444	-0.187518	4.35195
18.4	2.72954	4.16716	-0.187322	4.35448
18.41	2.71593	4.16961	-0.187116	4.35673
18.42	2.69955	4.172	-0.186902	4.3589
18.43	2.68217	4.17439	-0.186668	4.36106
18.44	2.66968	4.17688	-0.186452	4.36334
18.45	2.66602	4.17958	-0.186239	4.36582
18.46	2.66236	4.18222	-0.186019	4.36824
18.47	2.64993	4.18464	-0.185833	4.37047
18.48	2.63713	4.18706	-0.185639	4.3727
18.49	2.62694	4.18954	-0.185398	4.37494
18.5	2.61508	4.1921	-0.185162	4.37726
18.51	2.6027	4.19474	-0.184933	4.37968
18.52	2.59036	4.19725	-0.184683	4.38193
18.53	2.57827	4.1996	-0.184412	4.38402
18.54	2.57155	4.20199	-0.184125	4.38612
18.55	2.5669	4.20439	-0.183827	4.38822
18.56	2.55128	4.20687	-0.183514	4.39039
18.57	2.53493	4.2094	-0.183199	4.3926
18.58	2.52969	4.21185	-0.182906	4.39476
18.59	2.52296	4.21443	-0.182623	4.39706
18.6	2.50936	4.21697	-0.182354	4.39932
18.61	2.50098	4.21937	-0.182115	4.40148
18.62	2.49805	4.22196	-0.181883	4.40384
18.63	2.49284	4.22457	-0.181635	4.40621
18.64	2.48769	4.22701	-0.181401	4.40841
18.65	2.48344	4.22946	-0.181215	4.41068
18.66	2.47553	4.23198	-0.18104	4.41302
18.67	2.45761	4.2344	-0.180802	4.4152
18.68	2.43753	4.23679	-0.180506	4.4173
18.69	2.42795	4.23931	-0.180208	4.41952
18.7	2.4238	4.24183	-0.179933	4.42176
18.71	2.41598	4.2443	-0.1797	4.424
18.72	2.40476	4.24677	-0.179513	4.42628
18.73	2.39435	4.24924	-0.179318	4.42856
18.74	2.38872	4.25177	-0.179126	4.4309
18.75	2.38608	4.25443	-0.178955	4.43338
18.76	2.37705	4.25707	-0.178793	4.43587
18.77	2.36878	4.25958	-0.178637	4.43822
18.78	2.37308	4.26196	-0.178472	4.44043
18.79	2.3741	4.26442	-0.178267	4.44268
18.8	2.36034	4.26706	-0.178044	4.4451
18.81	2.34956	4.26959	-0.17788	4.44747
18.82	2.34795	4.27198	-0.177777	4.44976
18.83	2.34219	4.27449	-0.177647	4.45214
18.84	2.33197	4.27691	-0.17747	4.45438
18.85	2.32868	4.27927	-0.17729	4.45656
18.86	2.32754	4.2818	-0.17712	4.45892
18.87	2.3257	4.28427	-0.176977	4.46125
18.88	2.3294	4.28667	-0.176866	4.46353
18.89	2.32865	4.28913	-0.176751	4.46588
18.9	2.31906	4.29152	-0.176627	4.46815
18.91	2.31284	4.29405	-0.176531	4.47058
18.92	2.31365	4.29682	-0.176439	4.47326
18.93	2.31361	4.29942	-0.176315	4.47573
18.94	2.31129	4.30178	-0.176217	4.478
18.95	2.3088	4.3043	-0.176155	4.48046
18.96	2.30551	4.30693	-0.17606	4.48299
18.97	2.29955	4.30933	-0.175952	4.48528
18.98	2.29387	4.31172	-0.17589	4.48761
18.99	2.29217	4.31441	-0.175835	4.49025
19	2.28882	4.31715	-0.175753	4.49291
19.01	2.28183	4.31952	-0.175683	4.49521
19.02	2.27593	4.32189	-0.175635	4.49752
19.03	2.27576	4.32447	-0.17558	4.50005
19.04	2.2798	4.32692	-0.175514	4.50243
19.05	2.2791	4.32931	-0.175444	4.50475
19.06	2.27259	4.3318	-0.175377	4.50718
19.07	2.27017	4.33436	-0.175312	4.50968
19.08	2.26818	4.33696	-0.175255	4.51222
19.09	2.25701	4.33944	-0.175168	4.51461
19.1	2.23635	4.3418	-0.174995	4.51679
19.11	2.20999	4.3442	-0.17472	4.51892
19.12	2.19249	4.34666	-0.174286	4.52095
19.13	2.18047	4.3492	-0.173669	4.52287
19.14	2.16015	4.35175	-0.172886	4.52463
19.15	2.14232	4.35422	-0.172038	4.52626
19.16	2.12876	4.35683	-0.171463	4.5283
19.17	2.10955	4.35947	-0.171132	4.5306
19.18	2.09605	4.36196	-0.170631	4.53259
19.19	2.08933	4.36453	-0.170101	4.53463
19.2	2.08039	4.36712	-0.169827	4.53695
19.21	2.07486	4.36959	-0.169622	4.53922
19.22	2.0681	4.37211	-0.169384	4.5415
19.23	2.05762	4.3746	-0.169137	4.54374
19.24	2.05433	4.37701	-0.168844	4.54586
19.25	2.05013	4.37956	-0.168606	4.54817
19.26	2.04026	4.38206	-0.168483	4.55054
19.27	2.03635	4.38443	-0.168334	4.55277
19.28	2.03568	4.38687	-0.168128	4.555
19.29	2.03391	4.38936	-0.167956	4.55731
19.3	2.03119	4.3918	-0.167799	4.5596
19.31	2.02187	4.3943	-0.167624	4.56192
19.32	2.01206	4.39678	-0.16747	4.56425
19.33	2.00907	4.39918	-0.167339	4.56652
19.34	2.00511	4.40169	-0.16719	4.56888
19.35	2.00122	4.40442	-0.167033	4.57145
19.36	2.00158	4.40711	-0.16691	4.57402
19.37	1.9963	4.40952	-0.166809	4.57632
19.38	1.9858	4.41185	-0.166692	4.57855
19.39	1.97605	4.41432	-0.166576	4.5809
19.4	1.97209	4.41682	-0.166458	4.58328
19.41	1.9759	4.4192	-0.166345	4.58555
19.42	1.9767	4.42163	-0.166253	4.58789
19.43	1.97295	4.42421	-0.166141	4.59035
19.44	1.97043	4.42672	-0.166009	4.59273
19.45	1.96327	4.42919	-0.165886	4.59507
19.46	1.95812	4.43177	-0.165774	4.59754
19.47	1.95889	4.43434	-0.165664	4.6
19.48	1.95209	4.43685	-0.16551	4.60236
19.49	1.94122	4.43937	-0.16534	4.60471
19.5	1.93763	4.44194	-0.165209	4.60715
19.51	1.93657	4.4445	-0.165088	4.60959
19.52	1.93327	4.44699	-0.164974	4.61197
19.53	1.92999	4.44948	-0.164876	4.61436
19.54	1.92938	4.45191	-0.164764	4.61668
19.55	1.9234	4.45429	-0.164655	4.61894
19.56	1.90973	4.45678	-0.164521	4.6213
19.57	1.90043	4.45918	-0.164329	4.6235
19.58	1.8939	4.46148	-0.164145	4.62562
19.59	1.88639	4.46391	-0.163959	4.62787
19.6	1.88281	4.46643	-0.163704	4.63013
19.61	1.88288	4.46905	-0.163452	4.6325
19.62	1.87892	4.47174	-0.163258	4.63499
19.63	1.87154	4.47429	-0.163083	4.63738
19.64	1.8689	4.47671	-0.162893	4.6396
19.65	1.86738	4.47931	-0.162705	4.64201
19.66	1.86321	4.48201	-0.162563	4.64457
19.67	1.85905	4.48441	-0.162436	4.64685
19.68	1.85335	4.48686	-0.162289	4.64915
19.69	1.84614	4.48952	-0.162128	4.65165
19.7	1.84305	4.49207	-0.16197	4.65404
19.71	1.84174	4.49453	-0.16186	4.65639
19.72	1.83733	4.49691	-0.161759	4.65866
19.73	1.8349	4.49926	-0.161636	4.6609
19.74	1.83091	4.50175	-0.161541	4.66329
19.75	1.82395	4.50421	-0.161451	4.66566
19.76	1.82124	4.50662	-0.161323	4.66794
19.77	1.81887	4.50928	-0.161193	4.67047
19.78	1.81615	4.5121	-0.161069	4.67317
19.79	1.81936	4.51472	-0.160941	4.67567
19.8	1.81536	4.51718	-0.160825	4.678
19.81	1.80072	4.51963	-0.160693	4.68033
19.82	1.79474	4.52212	-0.160538	4.68266
19.83	1.79351	4.52468	-0.160352	4.68503
19.84	1.78158	4.52717	-0.16012	4.68729
19.85	1.76664	4.52946	-0.159869	4.68933
19.86	1.76254	4.53176	-0.159623	4.69138
19.87	1.75919	4.53426	-0.159418	4.69367
19.88	1.75136	4.53679	-0.159237	4.69602
19.89	1.74659	4.53918	-0.159003	4.69819
19.9	1.74095	4.54166	-0.158742	4.7004
19.91	1.73024	4.54428	-0.15853	4.70281
19.92	1.71722	4.5468	-0.158343	4.70514
19.93	1.71425	4.54927	-0.158092	4.70736
19.94	1.72009	4.55176	-0.157802	4.70956
19.95	1.71524	4.5543	-0.157553	4.71186
19.96	1.7035	4.55696	-0.157364	4.71432
19.97	1.69928	4.55962	-0.157183	4.7168
19.98	1.69538	4.56212	-0.156972	4.71909
[truncated: 6,957 more rows]
