# Supplementary material for: Experimental data on the development of “Post-installed Screw Pullout test” for in-situ investigation of concrete strength
Source: Data Brief. 2020 Aug 22;32:106190. doi: 10.1016/j.dib.2020.106190 (PMC7475196; doi:10.1016/j.dib.2020.106190)
Supplement: Supplementary file 1 — Fig. 1: Load-displacement curves for test set up 1. Fig. 2: Load-displacement curves for test set up 2. Fig. 3: Load-displacement curves for test set up 3. Fig. 4: Load-displacement curves for test set up 4. Fig. 5: Load-displacement curves for test set up 5. Fig. 6: Load-displacement curves for test set up 6. Fig. 7: Load-displacement curves for test set up 7. Fig. 8: Load-displacement curves for test set up 8. Fig. 9: Load-displacement curves for test set up 9. Fig. 10: Load-displacement curves for test set up 10. Fig. 11: Load-displacement curves for test set up 11. Fig. 12: Load-displacement curves for test set up 12. Fig. 13: Load-displacement curves for test set up 13. Fig. 14: Load-displacement curves for test set up 14. Fig. 15: Load-displacement curves for test set up 15. Fig. 16: Load-displacement curves for test set up 16. Fig. 17: Load-displacement curves for test set up 17. Fig. 18: Load-displacement curves for Mix 1 at 7 days. Fig. 19: Load-displacement curves for Mix 1 at 14 days. Fig. 20: Load-displacement curves for Mix 1 at 28 days. Fig. 21: Load-displacement curves for Mix 1 at 100 days. Fig. 22: Load-displacement curves for Mix 2 at 7 days. Fig. 23: Load-displacement curves for Mix 2 at 14 days. Fig. 24: Load-displacement curves for Mix 2 at 28 days. Fig. 25: Load-displacement curves for Mix 2 at 100 days. [file mmc1.zip › Figure 5 - Test set up 5.xlsx]

## Sheet: M-70-9.0-27
Time [s]	Load [kN]	LVDT 1 [mm]	LVDT 2 [mm]	Displacement [mm]
0	0	0	0	0
0.01	0	0	0	0
0.02	-5.9e-05	1.5e-05	1e-06	1.4e-05
0.03	-0.001024	0.000217	2e-05	0.000197
0.04	-0.002775	0.00068	7.4e-05	0.000606
0.05	-0.002388	0.000853	9.6e-05	0.000757
0.06	-0.001066	0.000725	6.7e-05	0.000658
0.07	-0.003141	0.000824	7e-05	0.000754
0.08	-0.0062	0.000929	9.1e-05	0.000838
0.09	-0.004481	0.000762	8.2e-05	0.00068
0.1	-0.002701	0.000717	7.5e-05	0.000642
0.11	-0.002483	0.000868	8.5e-05	0.000783
0.12	0.0003	0.000822	8.4e-05	0.000738
0.13	0.003193	0.000632	9.2e-05	0.00054
0.14	0.003219	0.000696	9.5e-05	0.000601
0.15	0.002392	0.000796	6.9e-05	0.000727
0.16	0.001417	0.000675	6e-05	0.000615
0.17	-0.002319	0.000645	7.7e-05	0.000568
0.18	-0.000676	0.000736	7.8e-05	0.000658
0.19	0.005015	0.000684	7.4e-05	0.00061
0.2	0.006586	0.000517	8.7e-05	0.00043
0.21	0.009036	0.000552	9.3e-05	0.000459
0.22	0.005979	0.000595	8.4e-05	0.000511
0.23	-0.003367	0.000469	8.7e-05	0.000382
0.24	-0.00237	0.00048	9.1e-05	0.000389
0.25	0.004919	0.000548	8.3e-05	0.000465
0.26	0.005599	0.000507	7.3e-05	0.000434
0.27	0.002078	0.000542	7.5e-05	0.000467
0.28	-0.001262	0.000585	7.1e-05	0.000514
0.29	-0.002852	0.000516	6.4e-05	0.000452
0.3	-0.005429	0.000569	6.8e-05	0.000501
0.31	-0.009952	0.000566	6.5e-05	0.000501
0.32	-0.010662	0.000443	6.4e-05	0.000379
0.33	-0.003351	0.000568	7.6e-05	0.000492
0.34	0.003365	0.000702	7.5e-05	0.000627
0.35	-6.6e-05	0.000636	7.6e-05	0.00056
0.36	-0.002911	0.000634	7.9e-05	0.000555
0.37	0.002227	0.000615	8.2e-05	0.000533
0.38	0.00537	0.000478	9.9e-05	0.000379
0.39	0.006079	0.000671	8.9e-05	0.000582
0.4	0.00735	0.000918	7.1e-05	0.000847
0.41	0.005565	0.000708	0.000102	0.000606
0.42	-0.001401	0.000567	0.000118	0.000449
0.43	-0.00623	0.000653	7.6e-05	0.000577
0.44	-0.00075	0.000762	6.4e-05	0.000698
0.45	0.005785	0.000787	9.6e-05	0.000691
0.46	0.004441	0.000606	8.9e-05	0.000517
0.47	0.003453	0.000656	5.2e-05	0.000604
0.48	0.001629	0.000778	6.8e-05	0.00071
0.49	-0.003154	0.00072	9.4e-05	0.000626
0.5	-0.000796	0.000813	7.2e-05	0.000741
0.51	0.003171	0.000829	7.1e-05	0.000758
0.52	0.00223	0.00057	9.1e-05	0.000479
0.53	0.001	0.000559	8.6e-05	0.000473
0.54	-2.5e-05	0.000788	7.4e-05	0.000714
0.55	-0.002595	0.000691	7.6e-05	0.000615
0.56	-0.002934	0.000571	7.9e-05	0.000492
0.57	-0.000634	0.000819	7.9e-05	0.00074
0.58	-0.002692	0.000799	8e-05	0.000719
0.59	-0.002174	0.000581	7.8e-05	0.000503
0.6	0.004472	0.000733	8.3e-05	0.00065
0.61	0.005054	0.000858	9.7e-05	0.000761
0.62	-0.000164	0.000692	8.9e-05	0.000603
0.63	-0.000797	0.000565	7.6e-05	0.000489
0.64	9.8e-05	0.000674	8.9e-05	0.000585
0.65	-0.004092	0.000719	8.6e-05	0.000633
0.66	-0.003444	0.000655	7.3e-05	0.000582
0.67	0.005251	0.000687	7.7e-05	0.00061
0.68	0.007586	0.000648	8.5e-05	0.000563
0.69	9.5e-05	0.000662	8.1e-05	0.000581
0.7	-0.005328	0.000765	6.7e-05	0.000698
0.71	-0.004178	0.000688	6.8e-05	0.00062
0.72	-0.0014	0.000628	7.8e-05	0.00055
0.73	-0.000923	0.00074	6.6e-05	0.000674
0.74	-0.001835	0.000664	5.5e-05	0.000609
0.75	0.000254	0.000503	6.1e-05	0.000442
0.76	0.001656	0.00073	7e-05	0.00066
0.77	0.004244	0.000723	7.1e-05	0.000652
0.78	0.009726	0.000542	6.8e-05	0.000474
0.79	0.009122	0.000773	7.6e-05	0.000697
0.8	0.003326	0.000818	9.4e-05	0.000724
0.81	0.001171	0.000673	9.6e-05	0.000577
0.82	0.00279	0.000645	7.9e-05	0.000566
0.83	0.005651	0.000602	7.8e-05	0.000524
0.84	0.009166	0.000675	9e-05	0.000585
0.85	0.006967	0.000722	8.2e-05	0.00064
0.86	0.004399	0.000743	5.7e-05	0.000686
0.87	0.009103	0.000669	4.5e-05	0.000624
0.88	0.006157	0.000659	5.7e-05	0.000602
0.89	0.001319	0.000775	6.4e-05	0.000711
0.9	0.010305	0.000702	6.9e-05	0.000633
0.91	0.016234	0.000712	7.2e-05	0.00064
0.92	0.014345	0.000722	7.4e-05	0.000648
0.93	0.012353	0.000671	8.1e-05	0.00059
0.94	0.004948	0.000793	6.3e-05	0.00073
0.95	-2.8e-05	0.000893	4.5e-05	0.000848
0.96	0.0044	0.000775	7.8e-05	0.000697
0.97	0.0102	0.000618	8.8e-05	0.00053
0.98	0.009782	0.000689	7.4e-05	0.000615
0.99	0.006091	0.000847	8.6e-05	0.000761
1	0.006405	0.000797	7.6e-05	0.000721
1.01	0.01005	0.000584	5.7e-05	0.000527
1.02	0.014909	0.000605	8e-05	0.000525
1.03	0.015136	0.000847	0.000104	0.000743
1.04	0.010223	0.00079	9.2e-05	0.000698
1.05	0.010177	0.000555	6.7e-05	0.000488
1.06	0.015378	0.000566	5.5e-05	0.000511
1.07	0.013328	0.000783	6.2e-05	0.000721
1.08	0.005835	0.000799	8e-05	0.000719
1.09	0.003241	0.000668	9.5e-05	0.000573
1.1	0.005052	0.000703	8.8e-05	0.000615
1.11	0.005095	0.000691	6.5e-05	0.000626
1.12	0.000668	0.000632	5.5e-05	0.000577
1.13	-0.004724	0.000744	6.6e-05	0.000678
1.14	-0.00253	0.000756	7e-05	0.000686
1.15	0.005744	0.000613	6.2e-05	0.000551
1.16	0.005368	0.00064	5.6e-05	0.000584
1.17	-0.00075	0.000779	4.9e-05	0.00073
1.18	-0.002018	0.000736	5.9e-05	0.000677
1.19	-0.001414	0.000597	7.4e-05	0.000523
1.2	-0.000935	0.000647	7.3e-05	0.000574
1.21	-0.001728	0.00075	6.9e-05	0.000681
1.22	-0.00309	0.000756	6.8e-05	0.000688
1.23	-0.001169	0.000646	6.8e-05	0.000578
1.24	0.000111	0.000645	9.5e-05	0.00055
1.25	-0.000952	0.000894	9.8e-05	0.000796
1.26	-0.004153	0.000777	5.5e-05	0.000722
1.27	-0.00807	0.000462	6.2e-05	0.0004
1.28	-0.006475	0.000591	9.6e-05	0.000495
1.29	-0.003899	0.000751	9.6e-05	0.000655
1.3	-0.003503	0.000717	8.2e-05	0.000635
1.31	-0.001444	0.000674	6.5e-05	0.000609
1.32	-0.000571	0.000726	6.9e-05	0.000657
1.33	-0.002519	0.000726	8.9e-05	0.000637
1.34	-0.005994	0.00065	9e-05	0.00056
1.35	-0.007927	0.000696	7.4e-05	0.000622
1.36	-0.008574	0.000697	7.2e-05	0.000625
1.37	-0.014753	0.000716	8.9e-05	0.000627
1.38	-0.020116	0.000785	8e-05	0.000705
1.39	-0.018047	0.000795	7e-05	0.000725
1.4	-0.01556	0.000743	7.7e-05	0.000666
1.41	-0.017237	0.000713	7.6e-05	0.000637
1.42	-0.021764	0.000793	8.7e-05	0.000706
1.43	-0.021749	0.000717	8.6e-05	0.000631
1.44	-0.016403	0.000506	6.8e-05	0.000438
1.45	-0.017456	0.000677	7.5e-05	0.000602
1.46	-0.022405	0.000905	8.4e-05	0.000821
1.47	-0.021459	0.000723	8.3e-05	0.00064
1.48	-0.01813	0.000513	9e-05	0.000423
1.49	-0.015858	0.000635	9.3e-05	0.000542
1.5	-0.013447	0.000785	7.6e-05	0.000709
1.51	-0.008697	0.000687	7.9e-05	0.000608
1.52	-0.004683	0.000683	8.5e-05	0.000598
1.53	-0.00602	0.000721	7.1e-05	0.00065
1.54	-0.006621	0.000586	6.6e-05	0.00052
1.55	-0.006697	0.000651	7.2e-05	0.000579
1.56	-0.010427	0.000869	6.9e-05	0.0008
1.57	-0.007216	0.000758	5.5e-05	0.000703
1.58	-0.003501	0.000653	6e-05	0.000593
1.59	-0.007744	0.000826	7.1e-05	0.000755
1.6	-0.00939	0.00065	8.1e-05	0.000569
1.61	-0.005114	0.000406	9.6e-05	0.00031
1.62	-0.002892	0.000731	8.9e-05	0.000642
1.63	-0.007234	0.000941	9.4e-05	0.000847
1.64	-0.008873	0.000737	0.000106	0.000631
1.65	-0.000228	0.000667	8e-05	0.000587
1.66	0.003769	0.000651	7.3e-05	0.000578
1.67	-0.002579	0.000659	9.7e-05	0.000562
1.68	-0.002653	0.000727	9.6e-05	0.000631
1.69	0.002613	0.000763	7.7e-05	0.000686
1.7	0.00256	0.000758	6.7e-05	0.000691
1.71	0.001027	0.000711	6.8e-05	0.000643
1.72	-0.001469	0.000711	7.4e-05	0.000637
1.73	-0.009647	0.000706	7.8e-05	0.000628
1.74	-0.017501	0.000655	8e-05	0.000575
1.75	-0.016286	0.000763	8.2e-05	0.000681
1.76	-0.00431	0.000735	8.6e-05	0.000649
1.77	0.004166	0.000493	7.9e-05	0.000414
1.78	-0.000654	0.000708	6.8e-05	0.00064
1.79	-0.005486	0.000854	8.5e-05	0.000769
1.8	-0.002308	0.000565	8.6e-05	0.000479
1.81	0.001489	0.00064	5.8e-05	0.000582
1.82	-0.000712	0.000813	7.8e-05	0.000735
1.83	-0.008398	0.000653	0.000107	0.000546
1.84	-0.013721	0.000722	8.2e-05	0.00064
1.85	-0.009821	0.000827	8e-05	0.000747
1.86	-0.005811	0.000762	0.000107	0.000655
1.87	-0.005471	0.00074	9.5e-05	0.000645
1.88	-0.003613	0.000638	7.6e-05	0.000562
1.89	-0.004131	0.000649	7.2e-05	0.000577
1.9	-0.005146	0.000802	6.3e-05	0.000739
1.91	-0.005349	0.000761	7.6e-05	0.000685
1.92	-0.008194	0.000583	8.9e-05	0.000494
1.93	-0.008281	0.000656	7.3e-05	0.000583
1.94	-0.006699	0.000741	7.4e-05	0.000667
1.95	-0.004649	0.000598	9.3e-05	0.000505
1.96	0.000726	0.000611	9.1e-05	0.00052
1.97	0.003096	0.000673	8.9e-05	0.000584
1.98	-0.00139	0.000627	0.000102	0.000525
1.99	-0.004696	0.000686	0.00011	0.000576
2	-0.004977	0.000718	9.7e-05	0.000621
2.01	-0.00622	0.000814	6.2e-05	0.000752
2.02	-0.008697	0.000796	5.6e-05	0.00074
2.03	-0.007564	0.00065	8e-05	0.00057
2.04	-0.001508	0.000704	7.6e-05	0.000628
2.05	-0.003929	0.000715	6e-05	0.000655
2.06	-0.013637	0.00079	6.9e-05	0.000721
2.07	-0.012721	0.0009	8.3e-05	0.000817
2.08	-0.004121	0.000633	7.2e-05	0.000561
2.09	-0.003417	0.000547	7.6e-05	0.000471
2.1	-0.006742	0.000767	9e-05	0.000677
2.11	-0.006747	0.000719	6.9e-05	0.00065
2.12	-0.007075	0.000638	6.5e-05	0.000573
2.13	-0.005008	0.000724	8.6e-05	0.000638
2.14	-0.003801	0.000826	9.1e-05	0.000735
2.15	-0.009588	0.000859	7.5e-05	0.000784
2.16	-0.014106	0.00073	6.6e-05	0.000664
2.17	-0.012549	0.000703	8.9e-05	0.000614
2.18	-0.006722	0.00078	0.000105	0.000675
2.19	-0.003481	0.000692	7.8e-05	0.000614
2.2	-0.00832	0.000794	7e-05	0.000724
2.21	-0.01328	0.000761	8.7e-05	0.000674
2.22	-0.010532	0.000532	8.9e-05	0.000443
2.23	-0.005671	0.000753	9.5e-05	0.000658
2.24	-0.004612	0.000829	0.000104	0.000725
2.25	-0.005443	0.000567	7.1e-05	0.000496
2.26	-0.006565	0.000662	5.1e-05	0.000611
2.27	-0.008664	0.000837	8.1e-05	0.000756
2.28	-0.009514	0.000775	8.1e-05	0.000694
2.29	-0.00801	0.000664	6.8e-05	0.000596
2.3	-0.006953	0.000566	7.9e-05	0.000487
2.31	-0.004546	0.000638	8.1e-05	0.000557
2.32	-0.000725	0.000794	8.8e-05	0.000706
2.33	-0.001953	0.000712	0.000101	0.000611
2.34	-0.004259	0.00058	9.5e-05	0.000485
2.35	-0.005028	0.000696	8.2e-05	0.000614
2.36	-0.007902	0.000716	6.3e-05	0.000653
2.37	-0.008754	0.000701	6.5e-05	0.000636
2.38	-0.008257	0.00077	7.8e-05	0.000692
2.39	-0.007166	0.000685	7.7e-05	0.000608
2.4	-0.005748	0.000672	7.8e-05	0.000594
2.41	-0.007857	0.000758	8.1e-05	0.000677
2.42	-0.007725	0.000814	8.2e-05	0.000732
2.43	-0.006583	0.000812	9e-05	0.000722
2.44	-0.007634	0.000639	8.7e-05	0.000552
2.45	-0.00441	0.000732	7.9e-05	0.000653
2.46	0.000653	0.000897	7.4e-05	0.000823
2.47	0.000995	0.000712	6.3e-05	0.000649
2.48	-0.001196	0.000531	6e-05	0.000471
2.49	-0.000125	0.000627	6.8e-05	0.000559
2.5	0.004179	0.000818	6.6e-05	0.000752
2.51	0.006326	0.000737	5.8e-05	0.000679
2.52	0.005974	0.000622	6.2e-05	0.00056
2.53	0.006615	0.000741	8e-05	0.000661
2.54	0.002504	0.000777	9.1e-05	0.000686
2.55	-0.002379	0.000694	7.9e-05	0.000615
2.56	0.000537	0.000697	8.7e-05	0.00061
2.57	0.001856	0.000869	9.4e-05	0.000775
2.58	-0.002811	0.000864	7e-05	0.000794
2.59	-0.007241	0.000714	6.4e-05	0.00065
2.6	-0.004225	0.00064	6.9e-05	0.000571
2.61	0.003117	0.000598	6.6e-05	0.000532
2.62	0.00556	0.000756	7.1e-05	0.000685
2.63	0.004343	0.000835	8.3e-05	0.000752
2.64	0.004739	0.00068	8.7e-05	0.000593
2.65	0.008338	0.000538	8.5e-05	0.000453
2.66	0.007959	0.00066	8.6e-05	0.000574
2.67	0.002877	0.000929	8.8e-05	0.000841
2.68	0.004301	0.000756	8.2e-05	0.000674
2.69	0.006211	0.000506	7.9e-05	0.000427
2.7	0.003314	0.000596	7.4e-05	0.000522
2.71	0.003491	0.00071	6.9e-05	0.000641
2.72	0.002112	0.00076	7e-05	0.00069
2.73	-0.001524	0.000719	6.8e-05	0.000651
2.74	-0.000908	0.000605	5.7e-05	0.000548
2.75	0.001598	0.000646	7.1e-05	0.000575
2.76	0.001199	0.000782	9.1e-05	0.000691
2.77	-0.000321	0.000812	8.4e-05	0.000728
2.78	-0.000164	0.00064	7.1e-05	0.000569
2.79	0.002356	0.000578	6.8e-05	0.00051
2.8	0.0025	0.000658	7.4e-05	0.000584
2.81	-0.002895	0.000672	6.3e-05	0.000609
2.82	-0.007524	0.000697	4.9e-05	0.000648
2.83	-0.004556	0.000708	6.4e-05	0.000644
2.84	0.001491	0.000692	9.2e-05	0.0006
2.85	0.002615	0.000702	9.7e-05	0.000605
2.86	0.002064	0.000748	6.8e-05	0.00068
2.87	0.006149	0.00066	5.4e-05	0.000606
2.88	0.003096	0.000616	7e-05	0.000546
2.89	-0.00469	0.000807	7.6e-05	0.000731
2.9	-0.001733	0.000799	6.4e-05	0.000735
2.91	0.000638	0.000689	7.7e-05	0.000612
2.92	-0.003359	0.000652	9.5e-05	0.000557
2.93	-0.00258	0.000721	8.1e-05	0.00064
2.94	0.002222	0.000767	7.4e-05	0.000693
2.95	0.004273	0.000647	6.9e-05	0.000578
2.96	0.00166	0.000627	6.3e-05	0.000564
2.97	-0.001373	0.000676	8.7e-05	0.000589
2.98	-0.002756	0.000747	9.4e-05	0.000653
2.99	-0.003577	0.000771	7.5e-05	0.000696
3	-0.002453	0.000752	6.9e-05	0.000683
3.01	0.000666	0.000762	6e-05	0.000702
3.02	0.002756	0.000679	6.8e-05	0.000611
3.03	0.003112	0.000737	8.8e-05	0.000649
3.04	0.00227	0.000807	7.8e-05	0.000729
3.05	0.004531	0.000652	7.5e-05	0.000577
3.06	0.006046	0.000589	8e-05	0.000509
3.07	0.002451	0.000689	6.7e-05	0.000622
3.08	0.001985	0.000834	6.8e-05	0.000766
3.09	0.003568	0.000804	8.1e-05	0.000723
3.1	0.002706	0.000756	8.6e-05	0.00067
3.11	0.005519	0.000715	9.2e-05	0.000623
3.12	0.007175	0.000605	9.6e-05	0.000509
3.13	0.002824	0.000674	7.9e-05	0.000595
3.14	0.002368	0.000695	7.3e-05	0.000622
3.15	0.005735	0.000711	7.5e-05	0.000636
3.16	0.00643	0.00076	7.3e-05	0.000687
3.17	0.008019	0.00073	8.2e-05	0.000648
3.18	0.008704	0.000765	8.3e-05	0.000682
3.19	0.006426	0.0007	8.5e-05	0.000615
3.2	0.006943	0.000653	9.8e-05	0.000555
3.21	0.005947	0.000719	9.7e-05	0.000622
3.22	0.004296	0.000605	7.9e-05	0.000526
3.23	0.007031	0.000709	7e-05	0.000639
3.24	0.009204	0.000938	6.6e-05	0.000872
3.25	0.008475	0.000699	7.5e-05	0.000624
3.26	0.005946	0.000555	9.1e-05	0.000464
3.27	0.005967	0.00083	8.1e-05	0.000749
3.28	0.009745	0.000826	6.3e-05	0.000763
3.29	0.010987	0.000643	6e-05	0.000583
3.3	0.00979	0.000749	7.2e-05	0.000677
3.31	0.011487	0.000656	8.2e-05	0.000574
3.32	0.011508	0.000638	8.9e-05	0.000549
3.33	0.011786	0.000841	9.2e-05	0.000749
3.34	0.013851	0.000618	9.1e-05	0.000527
3.35	0.01107	0.000499	9.2e-05	0.000407
3.36	0.009382	0.000774	9.2e-05	0.000682
3.37	0.006489	0.000811	9.1e-05	0.00072
3.38	0.001563	0.000688	8.6e-05	0.000602
3.39	0.003819	0.000733	8.3e-05	0.00065
3.4	0.005366	0.000821	8.1e-05	0.00074
3.41	0.005649	0.000818	7.8e-05	0.00074
3.42	0.011265	0.000732	7.2e-05	0.00066
3.43	0.006468	0.000644	6.6e-05	0.000578
3.44	-0.004101	0.000725	7.7e-05	0.000648
3.45	-0.000231	0.000914	8.2e-05	0.000832
3.46	0.000213	0.000867	7e-05	0.000797
3.47	-0.007088	0.000717	7.2e-05	0.000645
3.48	-0.00061	0.000679	8.2e-05	0.000597
3.49	0.011229	0.000737	8.6e-05	0.000651
3.5	0.010319	0.000783	7.7e-05	0.000706
3.51	0.005553	0.000657	7.8e-05	0.000579
3.52	0.002354	0.000554	0.00011	0.000444
3.53	-0.003489	0.000671	0.00011	0.000561
3.54	-0.006044	0.000836	6.8e-05	0.000768
3.55	-0.004614	0.000789	6.1e-05	0.000728
3.56	-0.001811	0.000786	7.9e-05	0.000707
3.57	0.002158	0.000856	8.1e-05	0.000775
3.58	0.002617	0.0007	7.7e-05	0.000623
3.59	0.001643	0.000771	7.3e-05	0.000698
3.6	0.006278	0.000853	7.3e-05	0.00078
3.61	0.007494	0.000652	8.6e-05	0.000566
3.62	0.000308	0.000693	9.3e-05	0.0006
3.63	-0.005128	0.000769	7.6e-05	0.000693
3.64	-0.004827	0.000741	6.2e-05	0.000679
3.65	-0.004105	0.000789	5.8e-05	0.000731
3.66	-0.008428	0.000667	6.3e-05	0.000604
3.67	-0.009043	0.000645	7.3e-05	0.000572
3.68	-0.00063	0.00087	7.7e-05	0.000793
3.69	0.005547	0.000811	8.2e-05	0.000729
3.7	0.009173	0.000659	8.2e-05	0.000577
3.71	0.012208	0.000683	8.1e-05	0.000602
3.72	0.006423	0.000598	7.7e-05	0.000521
3.73	-0.004514	0.000767	7.8e-05	0.000689
3.74	-0.008407	0.000909	9e-05	0.000819
3.75	-0.006717	0.00065	7.7e-05	0.000573
3.76	-0.003002	0.00061	6.1e-05	0.000549
3.77	0.001912	0.000751	6.8e-05	0.000683
3.78	-0.001671	0.000752	7.4e-05	0.000678
3.79	-0.008565	0.000717	7.5e-05	0.000642
3.8	-0.005555	0.000695	7.4e-05	0.000621
3.81	-0.000905	0.000712	6.5e-05	0.000647
3.82	-0.00065	0.000802	7.4e-05	0.000728
3.83	0.001632	0.00079	9.3e-05	0.000697
3.84	0.003069	0.000627	8.4e-05	0.000543
3.85	0.001813	0.00064	7.4e-05	0.000566
3.86	0.002656	0.000788	7.3e-05	0.000715
3.87	0.002887	0.000699	7.1e-05	0.000628
3.88	0.000356	0.00064	7.8e-05	0.000562
3.89	-0.003748	0.000772	9.3e-05	0.000679
3.9	-0.006052	0.000792	8.1e-05	0.000711
3.91	-0.008081	0.000645	5.5e-05	0.00059
3.92	-0.004363	0.000631	6.7e-05	0.000564
3.93	0.002426	0.000711	7.9e-05	0.000632
3.94	-0.003878	0.000659	6.4e-05	0.000595
3.95	-0.008906	0.000784	6.1e-05	0.000723
3.96	-0.000955	0.000892	6.5e-05	0.000827
3.97	0.003347	0.000676	6.8e-05	0.000608
3.98	0.001457	0.000684	7.9e-05	0.000605
3.99	-0.002773	0.000782	8.5e-05	0.000697
4	-0.006399	0.000664	8.4e-05	0.00058
4.01	-0.006116	0.000664	8.1e-05	0.000583
4.02	-0.007696	0.000585	7.6e-05	0.000509
4.03	-0.007742	0.000612	6.4e-05	0.000548
4.04	-0.002292	0.000716	5.1e-05	0.000665
4.05	0.004065	0.000625	7.6e-05	0.000549
4.06	0.006221	0.000626	9.2e-05	0.000534
4.07	0.005599	0.000668	6.7e-05	0.000601
4.08	0.006193	0.000713	6.6e-05	0.000647
4.09	0.006341	0.000759	8.4e-05	0.000675
4.1	0.004895	0.000684	8.4e-05	0.0006
4.11	0.004313	0.00055	8.5e-05	0.000465
4.12	0.006155	0.000635	9e-05	0.000545
4.13	0.006993	0.000728	8.2e-05	0.000646
4.14	0.004199	0.000639	8.6e-05	0.000553
4.15	0.001418	0.000717	9.8e-05	0.000619
4.16	0.003915	0.00075	9.5e-05	0.000655
4.17	0.005827	0.000648	7.4e-05	0.000574
4.18	0.001286	0.000692	6.2e-05	0.00063
4.19	-0.000615	0.000688	8.2e-05	0.000606
4.2	0.002688	0.000607	9.1e-05	0.000516
4.21	0.002559	0.000702	6.9e-05	0.000633
4.22	8.5e-05	0.000807	6.4e-05	0.000743
4.23	0.002753	0.000586	8.2e-05	0.000504
4.24	0.011257	0.000521	9.2e-05	0.000429
4.25	0.013979	0.000796	8.5e-05	0.000711
4.26	0.006145	0.000772	8.2e-05	0.00069
4.27	0.004207	0.000582	8e-05	0.000502
4.28	0.011967	0.000502	6.8e-05	0.000434
4.29	0.012579	0.000628	6e-05	0.000568
4.3	0.002621	0.000854	7.3e-05	0.000781
4.31	-0.001627	0.000635	8.2e-05	0.000553
4.32	0.003925	0.000492	8.5e-05	0.000407
4.33	0.002336	0.00077	9.4e-05	0.000676
4.34	-0.005869	0.000628	9.2e-05	0.000536
4.35	-0.003682	0.000427	8e-05	0.000347
4.36	0.002754	0.000737	7.5e-05	0.000662
4.37	0.001608	0.000684	8.3e-05	0.000601
4.38	-0.000317	0.000408	7.4e-05	0.000334
4.39	0.002832	0.000692	6e-05	0.000632
4.4	0.007175	0.000848	7.4e-05	0.000774
4.41	0.006705	0.000587	8.3e-05	0.000504
4.42	0.002428	0.00054	7.2e-05	0.000468
4.43	0.001489	0.000739	6.9e-05	0.00067
4.44	-0.000125	0.000774	6.9e-05	0.000705
4.45	-0.003483	0.00056	7.1e-05	0.000489
4.46	-0.000444	0.000586	8.4e-05	0.000502
4.47	0.002444	0.000842	9.7e-05	0.000745
4.48	-0.001658	0.000828	9.4e-05	0.000734
4.49	-0.002579	0.000673	8e-05	0.000593
4.5	0.001476	0.000619	8.2e-05	0.000537
4.51	0.002097	0.000618	8.1e-05	0.000537
4.52	0.00346	0.000667	5.8e-05	0.000609
4.53	0.00553	0.000744	5.9e-05	0.000685
4.54	0.007338	0.000661	8.1e-05	0.00058
4.55	0.011943	0.000637	7.4e-05	0.000563
4.56	0.010477	0.000789	6.3e-05	0.000726
4.57	0.005444	0.000671	6.9e-05	0.000602
4.58	0.002735	0.000462	6.9e-05	0.000393
4.59	0.003327	0.000519	7e-05	0.000449
4.6	0.006489	0.000644	7.7e-05	0.000567
4.61	0.002391	0.000704	7.3e-05	0.000631
4.62	-0.00243	0.000651	6.6e-05	0.000585
4.63	0.003365	0.000636	5.3e-05	0.000583
4.64	0.008887	0.000709	5.4e-05	0.000655
4.65	0.004668	0.000786	7.6e-05	0.00071
4.66	0.000527	0.000678	7e-05	0.000608
4.67	0.000703	0.000563	5.1e-05	0.000512
4.68	0.001577	0.000638	6.1e-05	0.000577
4.69	0.002973	0.000672	7.6e-05	0.000596
4.7	0.001291	0.000682	7.1e-05	0.000611
4.71	-0.000971	0.000659	6.6e-05	0.000593
4.72	0.000765	0.000581	7.1e-05	0.00051
4.73	0.00402	0.000584	6.3e-05	0.000521
4.74	0.003616	0.000691	4.5e-05	0.000646
4.75	0.003715	0.000789	4.9e-05	0.00074
4.76	0.007957	0.000645	7.1e-05	0.000574
4.77	0.010284	0.000608	7.1e-05	0.000537
4.78	0.007074	0.000752	4.4e-05	0.000708
4.79	0.004797	0.000674	3.6e-05	0.000638
4.8	0.00799	0.000652	5.1e-05	0.000601
4.81	0.007245	0.00067	6.2e-05	0.000608
4.82	-0.000651	0.000653	7.3e-05	0.00058
4.83	-0.00229	0.000696	7.2e-05	0.000624
4.84	0.005799	0.000598	6.6e-05	0.000532
4.85	0.01228	0.000492	7.9e-05	0.000413
4.86	0.009003	0.000615	8.7e-05	0.000528
4.87	0.000865	0.000803	7.5e-05	0.000728
4.88	-0.002573	0.000793	6.3e-05	0.00073
4.89	-0.002048	0.000617	5.5e-05	0.000562
4.9	0.003442	0.000628	3.6e-05	0.000592
4.91	0.008528	0.000719	3.2e-05	0.000687
4.92	0.004105	0.00066	5.9e-05	0.000601
4.93	0.002951	0.000653	6.8e-05	0.000585
4.94	0.00983	0.00062	6.9e-05	0.000551
4.95	0.01043	0.000558	8.7e-05	0.000471
4.96	0.001876	0.000673	7.2e-05	0.000601
4.97	-0.001743	0.000748	5.6e-05	0.000692
4.98	0.004937	0.000634	7.3e-05	0.000561
4.99	0.007178	0.000681	6.7e-05	0.000614
5	0.004614	0.000798	5.9e-05	0.000739
5.01	0.00686	0.000723	6.1e-05	0.000662
5.02	0.0084	0.000692	5.1e-05	0.000641
5.03	0.006382	0.000676	5.7e-05	0.000619
5.04	0.009073	0.000669	7.3e-05	0.000596
5.05	0.014405	0.00079	7.3e-05	0.000717
5.06	0.014635	0.000741	7.2e-05	0.000669
5.07	0.010638	0.000641	7.6e-05	0.000565
5.08	0.013567	0.000764	7e-05	0.000694
5.09	0.018112	0.000706	5.8e-05	0.000648
5.1	0.010591	0.000553	7.2e-05	0.000481
5.11	0.003412	0.000612	8.5e-05	0.000527
5.12	0.008235	0.000719	8e-05	0.000639
5.13	0.013013	0.000702	7.9e-05	0.000623
5.14	0.012048	0.000724	6.5e-05	0.000659
5.15	0.009353	0.000623	5.9e-05	0.000564
5.16	0.005954	0.000466	8.8e-05	0.000378
5.17	0.003482	0.000753	8.8e-05	0.000665
5.18	0.005864	0.000898	5.9e-05	0.000839
5.19	0.010851	0.000531	5.3e-05	0.000478
5.2	0.007161	0.000514	7.3e-05	0.000441
5.21	0.001906	0.000761	8.9e-05	0.000672
5.22	0.008828	0.000661	7.9e-05	0.000582
5.23	0.013697	0.000601	7.2e-05	0.000529
5.24	0.011704	0.000762	8.3e-05	0.000679
5.25	0.011445	0.000761	8.4e-05	0.000677
5.26	0.005502	0.000656	6.1e-05	0.000595
5.27	0.001368	0.000639	5.8e-05	0.000581
5.28	0.008521	0.00055	7.8e-05	0.000472
5.29	0.013017	0.000619	8.3e-05	0.000536
5.3	0.008401	0.000792	6.7e-05	0.000725
5.31	0.002138	0.000725	6.6e-05	0.000659
5.32	-0.000949	0.000707	7.9e-05	0.000628
5.33	0.001613	0.000711	6.7e-05	0.000644
5.34	0.008605	0.000603	5.5e-05	0.000548
5.35	0.011783	0.000735	6e-05	0.000675
5.36	0.00709	0.000814	6.9e-05	0.000745
5.37	0.001942	0.000679	7.2e-05	0.000607
5.38	0.001781	0.000667	6e-05	0.000607
5.39	0.003294	0.000621	5.4e-05	0.000567
5.4	0.004023	0.00067	6.8e-05	0.000602
5.41	0.003414	0.000755	7.8e-05	0.000677
5.42	0.002161	0.000708	6.9e-05	0.000639
5.43	0.005042	0.0007	6.4e-05	0.000636
5.44	0.010097	0.000613	6.4e-05	0.000549
5.45	0.010494	0.000759	4.6e-05	0.000713
5.46	0.006046	0.000856	5.3e-05	0.000803
5.47	0.003368	0.000659	8e-05	0.000579
5.48	0.003838	0.000619	6.4e-05	0.000555
5.49	0.007502	0.000697	5.3e-05	0.000644
5.5	0.012493	0.000725	7.1e-05	0.000654
5.51	0.013146	0.000702	6.8e-05	0.000634
5.52	0.012983	0.000739	6.7e-05	0.000672
5.53	0.015427	0.000685	6.5e-05	0.00062
5.54	0.012553	0.000553	5.8e-05	0.000495
5.55	0.00473	0.00072	6.1e-05	0.000659
5.56	0.004432	0.000783	6.4e-05	0.000719
5.57	0.006642	0.000611	6.9e-05	0.000542
5.58	0.006702	0.00061	7.5e-05	0.000535
5.59	0.008975	0.000705	6.8e-05	0.000637
5.6	0.007298	0.000739	6.1e-05	0.000678
5.61	0.004134	0.00062	5.8e-05	0.000562
5.62	0.00592	0.000678	4.7e-05	0.000631
5.63	0.008501	0.000775	5.3e-05	0.000722
5.64	0.009122	0.000692	7.4e-05	0.000618
5.65	0.011324	0.000562	7e-05	0.000492
5.66	0.014996	0.00053	4.5e-05	0.000485
5.67	0.015325	0.000778	5.1e-05	0.000727
5.68	0.010443	0.000821	9.4e-05	0.000727
5.69	0.006672	0.000657	0.000107	0.00055
5.7	0.005813	0.000599	7e-05	0.000529
5.71	0.004444	0.000634	4.9e-05	0.000585
5.72	0.002283	0.000754	6.4e-05	0.00069
5.73	0.001872	0.000718	8e-05	0.000638
5.74	0.004689	0.000597	8.5e-05	0.000512
5.75	0.007189	0.000625	6.8e-05	0.000557
5.76	0.005792	0.000694	4.6e-05	0.000648
5.77	3.2e-05	0.000703	5.4e-05	0.000649
5.78	-0.003093	0.000715	7.2e-05	0.000643
5.79	0.001975	0.000707	7.3e-05	0.000634
5.8	0.007935	0.000709	6.7e-05	0.000642
5.81	0.006662	0.000804	6e-05	0.000744
5.82	0.007778	0.000739	5.9e-05	0.00068
5.83	0.010151	0.000507	6.4e-05	0.000443
5.84	0.005728	0.000569	4.4e-05	0.000525
5.85	0.003712	0.000784	5.2e-05	0.000732
5.86	0.005871	0.000722	9e-05	0.000632
5.87	0.003681	0.000611	7e-05	0.000541
5.88	0.003499	0.000728	4.9e-05	0.000679
5.89	0.006455	0.000725	7.3e-05	0.000652
5.9	0.004585	0.000677	6.6e-05	0.000611
5.91	0.003047	0.000821	4.5e-05	0.000776
5.92	0.004659	0.000758	5.5e-05	0.000703
5.93	0.004889	0.000575	6.1e-05	0.000514
5.94	0.006386	0.00071	6.4e-05	0.000646
5.95	0.007632	0.000801	6.9e-05	0.000732
5.96	0.001976	0.000695	6e-05	0.000635
5.97	0.000274	0.000685	5.4e-05	0.000631
5.98	0.00506	0.000743	4e-05	0.000703
5.99	0.003781	0.00071	3.8e-05	0.000672
6	-0.000175	0.000681	7.1e-05	0.00061
6.01	0.001047	0.00071	8.1e-05	0.000629
6.02	0.000952	0.000722	6.5e-05	0.000657
6.03	0.001176	0.000742	7.4e-05	0.000668
6.04	0.004869	0.000672	8.5e-05	0.000587
6.05	0.004727	0.000615	7e-05	0.000545
6.06	0.006437	0.00074	5.5e-05	0.000685
6.07	0.011226	0.000679	5.5e-05	0.000624
6.08	0.008012	0.000485	7.5e-05	0.00041
6.09	0.00381	0.000718	8.6e-05	0.000632
6.1	0.005021	0.000926	8.2e-05	0.000844
6.11	0.006918	0.001023	8.2e-05	0.000941
6.12	0.009943	0.002049	7.7e-05	0.001972
6.13	0.013735	0.003341	6.6e-05	0.003275
6.14	0.01405	0.003687	7.6e-05	0.003611
6.15	0.011964	0.004048	7.8e-05	0.00397
6.16	0.011821	0.004778	6.2e-05	0.004716
6.17	0.012184	0.005021	6.2e-05	0.004959
6.18	0.00796	0.005214	7.1e-05	0.005143
6.19	0.002996	0.005838	7.6e-05	0.005762
6.2	0.006136	0.006417	6.2e-05	0.006355
6.21	0.010081	0.007065	5.2e-05	0.007013
6.22	0.009127	0.008056	7.6e-05	0.00798
6.23	0.013293	0.009058	0.0001	0.008958
6.24	0.015949	0.009929	9.3e-05	0.009836
6.25	0.010954	0.010935	9.3e-05	0.010842
6.26	0.008067	0.012066	0.000111	0.011955
6.27	0.004892	0.013049	0.000108	0.012941
6.28	-0.001794	0.014045	8.4e-05	0.013961
6.29	-0.001089	0.015069	7.2e-05	0.014997
6.3	0.005949	0.015989	7.5e-05	0.015914
6.31	0.005842	0.017085	7.1e-05	0.017014
6.32	0.003057	0.018221	6.7e-05	0.018154
6.33	0.005952	0.019221	8.4e-05	0.019137
6.34	0.009021	0.020292	8.2e-05	0.02021
6.35	0.006559	0.021396	7e-05	0.021326
6.36	0.002215	0.02231	8.1e-05	0.022229
6.37	0.005556	0.023287	8.8e-05	0.023199
6.38	0.011924	0.024441	8.8e-05	0.024353
6.39	0.008241	0.025393	9.6e-05	0.025297
6.4	0.002568	0.026323	8.9e-05	0.026234
6.41	0.010206	0.027481	8.2e-05	0.027399
6.42	0.017598	0.02845	9.5e-05	0.028355
6.43	0.014087	0.029399	9.8e-05	0.029301
6.44	0.013087	0.030667	9.4e-05	0.030573
6.45	0.009645	0.03173	9.8e-05	0.031632
6.46	0.000533	0.032598	9.8e-05	0.0325
6.47	0.005364	0.033675	9.2e-05	0.033583
6.48	0.014732	0.034775	8.7e-05	0.034688
6.49	0.009703	0.035836	8.5e-05	0.035751
6.5	-0.000106	0.036878	9.6e-05	0.036782
6.51	-0.001753	0.037844	0.00011	0.037734
6.52	0.003237	0.038871	0.000111	0.03876
6.53	0.003584	0.039948	0.000104	0.039844
6.54	0.002591	0.040988	0.000101	0.040887
6.55	0.009712	0.041936	0.000104	0.041832
6.56	0.01178	0.042838	0.000108	0.04273
6.57	0.006577	0.043926	0.000132	0.043794
6.58	0.007559	0.045096	0.000144	0.044952
6.59	0.007147	0.046087	0.000125	0.045962
6.6	0.002497	0.046972	0.000122	0.04685
6.61	0.006154	0.047982	0.000131	0.047851
6.62	0.009431	0.049059	0.000135	0.048924
6.63	0.008618	0.050027	0.000155	0.049872
6.64	0.008027	0.050994	0.000181	0.050813
6.65	0.005926	0.05209	0.000171	0.051919
6.66	0.010251	0.0532	0.000163	0.053037
6.67	0.013996	0.054183	0.000185	0.053998
6.68	0.010916	0.055113	0.000183	0.05493
6.69	0.009641	0.056093	0.000167	0.055926
6.7	0.009079	0.057157	0.000169	0.056988
6.71	0.008687	0.058152	0.000158	0.057994
6.72	0.012742	0.059134	0.00016	0.058974
6.73	0.016129	0.060202	0.000183	0.060019
6.74	0.014952	0.061253	0.000168	0.061085
6.75	0.017475	0.062184	0.000135	0.062049
6.76	0.023626	0.063098	0.000144	0.062954
6.77	0.026095	0.064172	0.000181	0.063991
6.78	0.027579	0.065252	0.000174	0.065078
6.79	0.028114	0.066242	0.000147	0.066095
6.8	0.029636	0.067393	0.000168	0.067225
6.81	0.032611	0.068543	0.000195	0.068348
6.82	0.033214	0.069416	0.000181	0.069235
6.83	0.03342	0.070381	0.000173	0.070208
6.84	0.03485	0.071517	0.000185	0.071332
6.85	0.034587	0.072416	0.000171	0.072245
6.86	0.031351	0.073394	0.000145	0.073249
6.87	0.033047	0.074592	0.000157	0.074435
6.88	0.039908	0.075597	0.000193	0.075404
6.89	0.038715	0.076595	0.000182	0.076413
6.9	0.035456	0.077766	0.000147	0.077619
6.91	0.038389	0.078786	0.000155	0.078631
6.92	0.03466	0.079759	0.000168	0.079591
6.93	0.02989	0.080855	0.000168	0.080687
6.94	0.035518	0.08178	0.000185	0.081595
6.95	0.039522	0.082681	0.000184	0.082497
6.96	0.039857	0.083805	0.000168	0.083637
6.97	0.044167	0.084771	0.000176	0.084595
6.98	0.044471	0.085598	0.000196	0.085402
6.99	0.042899	0.086749	0.000186	0.086563
7	0.044669	0.08786	0.000171	0.087689
7.01	0.044992	0.088696	0.000191	0.088505
7.02	0.047455	0.08963	0.000201	0.089429
7.03	0.047758	0.090787	0.000188	0.090599
7.04	0.044525	0.091862	0.000176	0.091686
7.05	0.051584	0.092794	0.000177	0.092617
7.06	0.06019	0.093721	0.000205	0.093516
7.07	0.058971	0.094622	0.000231	0.094391
7.08	0.056207	0.095671	0.00023	0.095441
7.09	0.054117	0.096711	0.000209	0.096502
7.1	0.057353	0.097554	0.00019	0.097364
7.11	0.059762	0.098596	0.000192	0.098404
7.12	0.051532	0.099738	0.000213	0.099525
7.13	0.050804	0.10067	0.00022	0.10045
7.14	0.063204	0.101731	0.000212	0.101519
7.15	0.067385	0.102893	0.000208	0.102685
7.16	0.063123	0.103871	0.000201	0.10367
7.17	0.066926	0.104875	0.000199	0.104676
7.18	0.071364	0.106027	0.000217	0.10581
7.19	0.068821	0.107069	0.000223	0.106846
7.2	0.070954	0.108067	0.000214	0.107853
7.21	0.074521	0.109138	0.000216	0.108922
7.22	0.075858	0.110084	0.000231	0.109853
7.23	0.080963	0.111076	0.000246	0.11083
7.24	0.083942	0.112191	0.000236	0.111955
7.25	0.083476	0.113136	0.000217	0.112919
7.26	0.085248	0.114066	0.000221	0.113845
7.27	0.089287	0.115182	0.00022	0.114962
7.28	0.092318	0.116266	0.000198	0.116068
7.29	0.090628	0.11721	0.0002	0.11701
7.3	0.093576	0.118269	0.000228	0.118041
7.31	0.102291	0.119329	0.000219	0.11911
7.32	0.100805	0.120181	0.000203	0.119978
7.33	0.095412	0.121182	0.000232	0.12095
7.34	0.100212	0.122289	0.000249	0.12204
7.35	0.103696	0.123258	0.00022	0.123038
7.36	0.098569	0.124348	0.000222	0.124126
7.37	0.100236	0.125414	0.000246	0.125168
7.38	0.110662	0.126155	0.000235	0.12592
7.39	0.113062	0.127051	0.000231	0.12682
7.4	0.108682	0.128246	0.000238	0.128008
7.41	0.108364	0.129254	0.000219	0.129035
7.42	0.107933	0.130221	0.000214	0.130007
7.43	0.109756	0.131348	0.000236	0.131112
7.44	0.118434	0.13219	0.000248	0.131942
7.45	0.120414	0.13298	0.000237	0.132743
7.46	0.111829	0.134188	0.000225	0.133963
7.47	0.109876	0.135288	0.000241	0.135047
7.48	0.115628	0.13617	0.000251	0.135919
7.49	0.121447	0.137274	0.000231	0.137043
7.5	0.127156	0.138352	0.000237	0.138115
7.51	0.128883	0.139149	0.000251	0.138898
7.52	0.126696	0.140112	0.000226	0.139886
7.53	0.128143	0.141335	0.000222	0.141113
7.54	0.1345	0.142297	0.000242	0.142055
7.55	0.140363	0.143284	0.000251	0.143033
7.56	0.141276	0.144433	0.000268	0.144165
7.57	0.139396	0.145371	0.000259	0.145112
7.58	0.143911	0.146368	0.000244	0.146124
7.59	0.153111	0.147476	0.000251	0.147225
7.6	0.155066	0.148432	0.000244	0.148188
7.61	0.154988	0.149508	0.000238	0.14927
7.62	0.160508	0.150612	0.000252	0.15036
7.63	0.161903	0.151545	0.000256	0.151289
7.64	0.158635	0.152613	0.000259	0.152354
7.65	0.163862	0.153736	0.000251	0.153485
7.66	0.168692	0.154582	0.000244	0.154338
7.67	0.160257	0.155466	0.000253	0.155213
7.68	0.15762	0.15664	0.000249	0.156391
7.69	0.168812	0.157638	0.000249	0.157389
7.7	0.172611	0.158532	0.000252	0.15828
7.71	0.169684	0.159681	0.000231	0.15945
7.72	0.171316	0.160669	0.000234	0.160435
7.73	0.175495	0.161576	0.000254	0.161322
7.74	0.180111	0.162711	0.000258	0.162453
7.75	0.18357	0.163638	0.000264	0.163374
7.76	0.187495	0.1645	0.000265	0.164235
7.77	0.192803	0.165629	0.000248	0.165381
7.78	0.19574	0.166734	0.00025	0.166484
7.79	0.193208	0.167625	0.000272	0.167353
7.8	0.192129	0.168602	0.000276	0.168326
7.81	0.193836	0.169649	0.00026	0.169389
7.82	0.196942	0.17059	0.00026	0.17033
7.83	0.201834	0.171644	0.000266	0.171378
7.84	0.199195	0.172706	0.000266	0.17244
7.85	0.192183	0.173601	0.000284	0.173317
7.86	0.19151	0.174601	0.000276	0.174325
7.87	0.197195	0.175754	0.000249	0.175505
7.88	0.201501	0.176755	0.00026	0.176495
7.89	0.20205	0.177662	0.000274	0.177388
7.9	0.205192	0.178812	0.000272	0.17854
7.91	0.210179	0.179905	0.000278	0.179627
7.92	0.209132	0.180786	0.000288	0.180498
7.93	0.206162	0.181827	0.000297	0.18153
7.94	0.212841	0.182905	0.000292	0.182613
7.95	0.217942	0.18391	0.000281	0.183629
7.96	0.214484	0.185006	0.000278	0.184728
7.97	0.217826	0.18598	0.000281	0.185699
7.98	0.224786	0.186972	0.000293	0.186679
7.99	0.223601	0.188121	0.000312	0.187809
8	0.224717	0.189049	0.000312	0.188737
8.01	0.232838	0.18995	0.000291	0.189659
8.02	0.237195	0.191021	0.00029	0.190731
8.03	0.237906	0.192049	0.000301	0.191748
8.04	0.238803	0.192961	0.000292	0.192669
8.05	0.241096	0.193912	0.000295	0.193617
8.06	0.248225	0.194989	0.000319	0.19467
8.07	0.254788	0.195921	0.000309	0.195612
8.08	0.249786	0.196872	0.000295	0.196577
8.09	0.246244	0.197977	0.00031	0.197667
8.1	0.255786	0.198939	0.000302	0.198637
8.11	0.259294	0.199921	0.000296	0.199625
8.12	0.25021	0.201025	0.000302	0.200723
8.13	0.248116	0.202052	0.000287	0.201765
8.14	0.253974	0.203013	0.000287	0.202726
8.15	0.256108	0.203992	0.000307	0.203685
8.16	0.258098	0.204945	0.000318	0.204627
8.17	0.26418	0.205872	0.000321	0.205551
8.18	0.268765	0.206958	0.000314	0.206644
8.19	0.269922	0.207946	0.000315	0.207631
8.2	0.26984	0.208838	0.000318	0.20852
8.21	0.273307	0.210056	0.000305	0.209751
8.22	0.277713	0.211167	0.000308	0.210859
8.23	0.279524	0.211981	0.000316	0.211665
8.24	0.283707	0.213065	0.000302	0.212763
8.25	0.287175	0.214119	0.000294	0.213825
8.26	0.286463	0.214929	0.000305	0.214624
8.27	0.290545	0.215994	0.000314	0.21568
8.28	0.29842	0.217109	0.000318	0.216791
8.29	0.298528	0.217966	0.000316	0.21765
8.3	0.295732	0.218966	0.000319	0.218647
8.31	0.29852	0.220116	0.000333	0.219783
8.32	0.298353	0.221117	0.000327	0.22079
8.33	0.301503	0.222192	0.000302	0.22189
8.34	0.308153	0.223275	0.000302	0.222973
8.35	0.306701	0.224223	0.00032	0.223903
8.36	0.304853	0.225256	0.000327	0.224929
8.37	0.306477	0.226303	0.00031	0.225993
8.38	0.308247	0.227247	0.00031	0.226937
8.39	0.31457	0.228213	0.000329	0.227884
8.4	0.319296	0.229278	0.000329	0.228949
8.41	0.314779	0.230241	0.000319	0.229922
8.42	0.313814	0.231115	0.000333	0.230782
8.43	0.323639	0.232207	0.000344	0.231863
8.44	0.329984	0.233228	0.000323	0.232905
8.45	0.329683	0.234158	0.000314	0.233844
8.46	0.334705	0.235265	0.000337	0.234928
8.47	0.340044	0.236238	0.000351	0.235887
8.48	0.341475	0.237229	0.000328	0.236901
8.49	0.344865	0.238366	0.000316	0.23805
8.5	0.347893	0.239286	0.000328	0.238958
8.51	0.346565	0.240217	0.000327	0.23989
8.52	0.348043	0.241428	0.000331	0.241097
8.53	0.352277	0.242484	0.000336	0.242148
8.54	0.354706	0.243396	0.000328	0.243068
8.55	0.356723	0.244584	0.000328	0.244256
8.56	0.358868	0.245615	0.00034	0.245275
8.57	0.357863	0.246432	0.000346	0.246086
8.58	0.355801	0.247453	0.000339	0.247114
8.59	0.360399	0.248496	0.000338	0.248158
8.6	0.367155	0.249493	0.000354	0.249139
8.61	0.369461	0.250491	0.000362	0.250129
8.62	0.371138	0.251499	0.000356	0.251143
8.63	0.374857	0.252552	0.000357	0.252195
8.64	0.373063	0.253507	0.00036	0.253147
8.65	0.371226	0.254411	0.000355	0.254056
8.66	0.377739	0.255403	0.000356	0.255047
8.67	0.378589	0.256508	0.000355	0.256153
8.68	0.37583	0.257555	0.000354	0.257201
8.69	0.385044	0.25852	0.000369	0.258151
8.7	0.395349	0.259522	0.000386	0.259136
8.71	0.398987	0.260443	0.00037	0.260073
8.72	0.402608	0.261422	0.000347	0.261075
8.73	0.404248	0.262607	0.000367	0.26224
8.74	0.40189	0.263595	0.000381	0.263214
8.75	0.402804	0.264473	0.000369	0.264104
8.76	0.412594	0.265557	0.000367	0.26519
8.77	0.418448	0.266502	0.000366	0.266136
8.78	0.41311	0.267423	0.000366	0.267057
8.79	0.413126	0.268537	0.000376	0.268161
8.8	0.420856	0.269585	0.00038	0.269205
8.81	0.420742	0.270575	0.000383	0.270192
8.82	0.422963	0.271564	0.000381	0.271183
8.83	0.430883	0.272476	0.00038	0.272096
8.84	0.432353	0.273373	0.000388	0.272985
8.85	0.431251	0.274406	0.000379	0.274027
8.86	0.429976	0.275497	0.000374	0.275123
8.87	0.434378	0.276554	0.000398	0.276156
8.88	0.441791	0.277595	0.000403	0.277192
8.89	0.44072	0.27859	0.000383	0.278207
8.9	0.439556	0.279533	0.000385	0.279148
8.91	0.446003	0.28064	0.000386	0.280254
8.92	0.450634	0.28177	0.000381	0.281389
8.93	0.452195	0.282606	0.000393	0.282213
8.94	0.454966	0.283581	0.000394	0.283187
8.95	0.458577	0.284753	0.000394	0.284359
8.96	0.458119	0.285593	0.000412	0.285181
8.97	0.455796	0.286484	0.000426	0.286058
8.98	0.458504	0.287652	0.000416	0.287236
8.99	0.463047	0.288683	0.000405	0.288278
9	0.464196	0.289667	0.00041	0.289257
9.01	0.468505	0.290718	0.000395	0.290323
9.02	0.477391	0.291671	0.000388	0.291283
9.03	0.48096	0.292676	0.000413	0.292263
9.04	0.480112	0.293813	0.000435	0.293378
9.05	0.479744	0.294883	0.000429	0.294454
9.06	0.480838	0.295882	0.000424	0.295458
9.07	0.483788	0.296891	0.000436	0.296455
9.08	0.490098	0.297822	0.000428	0.297394
9.09	0.498497	0.298757	0.000429	0.298328
9.1	0.502293	0.299884	0.000452	0.299432
9.11	0.501016	0.300892	0.000459	0.300433
9.12	0.505377	0.301827	0.000444	0.301383
9.13	0.512401	0.302957	0.000427	0.30253
9.14	0.51112	0.303913	0.000434	0.303479
9.15	0.51316	0.304756	0.000448	0.304308
9.16	0.523631	0.305948	0.000451	0.305497
9.17	0.528577	0.307012	0.000457	0.306555
9.18	0.528159	0.307739	0.000473	0.307266
9.19	0.529139	0.308772	0.000483	0.308289
9.2	0.527621	0.309891	0.000489	0.309402
9.21	0.525815	0.310706	0.00049	0.310216
9.22	0.531259	0.311809	0.00048	0.311329
9.23	0.535864	0.313006	0.000472	0.312534
9.24	0.533823	0.31384	0.000485	0.313355
9.25	0.535499	0.314802	0.000507	0.314295
9.26	0.542502	0.315944	0.000517	0.315427
9.27	0.54698	0.316915	0.000502	0.316413
9.28	0.548722	0.317918	0.00048	0.317438
9.29	0.550806	0.319036	0.00048	0.318556
9.3	0.553445	0.319991	0.00051	0.319481
9.31	0.560213	0.320954	0.000534	0.32042
9.32	0.566872	0.322139	0.000532	0.321607
9.33	0.56538	0.323063	0.000523	0.32254
9.34	0.566783	0.323818	0.000519	0.323299
9.35	0.572367	0.324921	0.000509	0.324412
9.36	0.569004	0.326004	0.000504	0.3255
9.37	0.569495	0.326974	0.00052	0.326454
9.38	0.578555	0.328067	0.000541	0.327526
9.39	0.578065	0.329035	0.00054	0.328495
9.4	0.57288	0.329954	0.000536	0.329418
9.41	0.583257	0.331013	0.000574	0.330439
9.42	0.597691	0.332062	0.000587	0.331475
9.43	0.599592	0.332995	0.000565	0.33243
9.44	0.601046	0.33393	0.000567	0.333363
9.45	0.605683	0.334934	0.000568	0.334366
9.46	0.604565	0.335852	0.000562	0.33529
9.47	0.603691	0.3369	0.000567	0.336333
9.48	0.606867	0.338001	0.000578	0.337423
9.49	0.609354	0.338858	0.000581	0.338277
9.5	0.61179	0.339884	0.000599	0.339285
9.51	0.616629	0.341052	0.000598	0.340454
9.52	0.619856	0.341915	0.000564	0.341351
9.53	0.619045	0.342755	0.000579	0.342176
9.54	0.617834	0.343824	0.000616	0.343208
9.55	0.622345	0.3448	0.000617	0.344183
9.56	0.629135	0.345759	0.000617	0.345142
9.57	0.628336	0.346892	0.000602	0.34629
9.58	0.626374	0.347902	0.000588	0.347314
9.59	0.630164	0.34884	0.00062	0.34822
9.6	0.636231	0.349946	0.00064	0.349306
9.61	0.642067	0.350949	0.000629	0.35032
9.62	0.64419	0.35183	0.000634	0.351196
9.63	0.644451	0.352953	0.000652	0.352301
9.64	0.649614	0.35407	0.000658	0.353412
9.65	0.649968	0.354946	0.000664	0.354282
9.66	0.645949	0.356019	0.000667	0.355352
9.67	0.651461	0.357156	0.00065	0.356506
9.68	0.659838	0.358005	0.000653	0.357352
9.69	0.660913	0.359156	0.000674	0.358482
9.7	0.662361	0.360392	0.000673	0.359719
9.71	0.667239	0.361192	0.000666	0.360526
9.72	0.669289	0.362265	0.000682	0.361583
9.73	0.666893	0.363505	0.000692	0.362813
9.74	0.663996	0.364302	0.000695	0.363607
9.75	0.668192	0.365263	0.000694	0.364569
9.76	0.676144	0.366518	0.00068	0.365838
9.77	0.680835	0.36741	0.00069	0.36672
9.78	0.684303	0.368257	0.000717	0.36754
9.79	0.68787	0.369443	0.000713	0.36873
9.8	0.693158	0.370351	0.000689	0.369662
9.81	0.696612	0.371115	0.000692	0.370423
9.82	0.698432	0.372312	0.000717	0.371595
9.83	0.703155	0.373384	0.00074	0.372644
9.84	0.704346	0.374252	0.000732	0.37352
9.85	0.705814	0.375356	0.000723	0.374633
9.86	0.714346	0.376358	0.000738	0.37562
9.87	0.721885	0.377243	0.000734	0.376509
9.88	0.72244	0.378308	0.000716	0.377592
9.89	0.723572	0.379316	0.000734	0.378582
9.9	0.728301	0.380129	0.00076	0.379369
9.91	0.730209	0.381108	0.000754	0.380354
9.92	0.730527	0.382203	0.000745	0.381458
9.93	0.735264	0.38315	0.000763	0.382387
9.94	0.745375	0.384081	0.00077	0.383311
9.95	0.748718	0.385031	0.000746	0.384285
9.96	0.744655	0.385998	0.000769	0.385229
9.97	0.745686	0.38712	0.000806	0.386314
9.98	0.748918	0.388215	0.000779	0.387436
9.99	0.754883	0.38912	0.000773	0.388347
10	0.759438	0.39008	0.000803	0.389277
10.01	0.753149	0.391198	0.000796	0.390402
10.02	0.750607	0.392196	0.000784	0.391412
10.03	0.759942	0.39312	0.000802	0.392318
10.04	0.765493	0.394233	0.000798	0.393435
10.05	0.765095	0.395275	0.000785	0.39449
10.06	0.764455	0.396279	0.000795	0.395484
10.07	0.764002	0.397437	0.00079	0.396647
10.08	0.771117	0.398337	0.000779	0.397558
10.09	0.780136	0.399172	0.000794	0.398378
10.1	0.778862	0.400417	0.000819	0.399598
10.11	0.7791	0.401466	0.000812	0.400654
10.12	0.785483	0.40223	0.000807	0.401423
10.13	0.789235	0.403336	0.000826	0.40251
10.14	0.79235	0.404368	0.00082	0.403548
10.15	0.795616	0.405185	0.000796	0.404389
10.16	0.795349	0.406313	0.000798	0.405515
10.17	0.795162	0.407403	0.00081	0.406593
10.18	0.800669	0.408251	0.000812	0.407439
10.19	0.809185	0.409296	0.000819	0.408477
10.2	0.816521	0.410322	0.000828	0.409494
10.21	0.818867	0.411215	0.000812	0.410403
10.22	0.814928	0.412319	0.000789	0.41153
10.23	0.816279	0.413343	0.000799	0.412544
10.24	0.823798	0.414144	0.000819	0.413325
10.25	0.829551	0.415185	0.00084	0.414345
10.26	0.835267	0.416369	0.000845	0.415524
10.27	0.839982	0.41726	0.00083	0.41643
10.28	0.839518	0.41819	0.000833	0.417357
10.29	0.843406	0.419317	0.000832	0.418485
10.3	0.854678	0.420301	0.000821	0.41948
10.31	0.859797	0.421296	0.000822	0.420474
10.32	0.854304	0.422427	0.000823	0.421604
10.33	0.849798	0.423374	0.000825	0.422549
10.34	0.854962	0.42431	0.000834	0.423476
10.35	0.863934	0.425497	0.000835	0.424662
10.36	0.867732	0.426552	0.000828	0.425724
10.37	0.86404	0.427397	0.000826	0.426571
10.38	0.865616	0.428452	0.00082	0.427632
10.39	0.87645	0.429523	0.000813	0.42871
10.4	0.879755	0.430395	0.000815	0.42958
10.41	0.875509	0.431463	0.000815	0.430648
10.42	0.877567	0.432555	0.000803	0.431752
10.43	0.878237	0.433517	0.00079	0.432727
10.44	0.877319	0.434659	0.000802	0.433857
10.45	0.886037	0.435706	0.000819	0.434887
10.46	0.896312	0.436497	0.00081	0.435687
10.47	0.898245	0.437489	0.000802	0.436687
10.48	0.900661	0.438614	0.000817	0.437797
10.49	0.905847	0.439484	0.000818	0.438666
10.5	0.906929	0.440418	0.000806	0.439612
10.51	0.907618	0.441522	0.000825	0.440697
10.52	0.908003	0.442426	0.000822	0.441604
10.53	0.9088	0.443372	0.000791	0.442581
10.54	0.914308	0.444509	0.000801	0.443708
10.55	0.917746	0.445445	0.000818	0.444627
10.56	0.917718	0.446357	0.000815	0.445542
10.57	0.921415	0.447487	0.000811	0.446676
10.58	0.928148	0.44852	0.000823	0.447697
10.59	0.934024	0.449454	0.000829	0.448625
10.6	0.937069	0.450536	0.000821	0.449715
10.61	0.937472	0.45149	0.000819	0.450671
10.62	0.939935	0.452233	0.000826	0.451407
10.63	0.945276	0.453237	0.000819	0.452418
10.64	0.948777	0.454311	0.000816	0.453495
10.65	0.950682	0.455196	0.000817	0.454379
10.66	0.948673	0.456341	0.000796	0.455545
10.67	0.948195	0.457474	0.000799	0.456675
10.68	0.950769	0.458214	0.000814	0.4574
10.69	0.950842	0.459271	0.00081	0.458461
10.7	0.955798	0.460534	0.000812	0.459722
10.71	0.967175	0.461319	0.000811	0.460508
10.72	0.970484	0.46217	0.000805	0.461365
10.73	0.971511	0.463384	0.000818	0.462566
10.74	0.975178	0.464344	0.000821	0.463523
10.75	0.972608	0.465277	0.000804	0.464473
10.76	0.978455	0.466385	0.000794	0.465591
10.77	0.989523	0.467327	0.000801	0.466526
10.78	0.98989	0.468358	0.000807	0.467551
10.79	0.990833	0.469532	0.000801	0.468731
10.8	0.993757	0.470467	0.000795	0.469672
10.81	0.990176	0.471441	0.000794	0.470647
10.82	0.991349	0.472629	0.000796	0.471833
10.83	0.994902	0.473615	0.000795	0.47282
10.84	0.996483	0.474432	0.000786	0.473646
10.85	1.00295	0.475441	0.000787	0.474654
10.86	1.00904	0.476486	0.000794	0.475692
10.87	1.01367	0.477363	0.000801	0.476562
10.88	1.0225	0.478392	0.000801	0.477591
10.89	1.02647	0.479538	0.000797	0.478741
10.9	1.02174	0.480521	0.000793	0.479728
10.91	1.0231	0.481476	0.000787	0.480689
10.92	1.03181	0.482456	0.000792	0.481664
10.93	1.03471	0.483417	0.000794	0.482623
10.94	1.03423	0.484558	0.000784	0.483774
10.95	1.04136	0.485639	0.000784	0.484855
10.96	1.05081	0.486507	0.000786	0.485721
10.97	1.04913	0.487532	0.000784	0.486748
10.98	1.04592	0.488627	0.000788	0.487839
10.99	1.05135	0.489647	0.000788	0.488859
11	1.05702	0.490689	0.000786	0.489903
11.01	1.0588	0.491613	0.000781	0.490832
11.02	1.06203	0.49254	0.000765	0.491775
11.03	1.0654	0.493654	0.000758	0.492896
11.04	1.06514	0.494704	0.000757	0.493947
11.05	1.06815	0.495489	0.00076	0.494729
11.06	1.07207	0.496364	0.00078	0.495584
11.07	1.07229	0.497521	0.000792	0.496729
11.08	1.07736	0.498562	0.000781	0.497781
11.09	1.08909	0.499378	0.000782	0.498596
11.1	1.0961	0.500446	0.0008	0.499646
11.11	1.0992	0.501699	0.000802	0.500897
11.12	1.10219	0.502653	0.000783	0.50187
11.13	1.10398	0.50361	0.000772	0.502838
11.14	1.10832	0.504735	0.000769	0.503966
11.15	1.11611	0.505652	0.000772	0.50488
11.16	1.11766	0.50662	0.000781	0.505839
11.17	1.11472	0.507684	0.000757	0.506927
11.18	1.11625	0.508566	0.000744	0.507822
11.19	1.11662	0.509632	0.000763	0.508869
11.2	1.11993	0.51079	0.000748	0.510042
11.21	1.13464	0.511617	0.000736	0.510881
11.22	1.14503	0.512531	0.000763	0.511768
11.23	1.1447	0.513749	0.000768	0.512981
11.24	1.14127	0.514688	0.000766	0.513922
11.25	1.13703	0.515627	0.000766	0.514861
11.26	1.13894	0.516807	0.000732	0.516075
11.27	1.14635	0.51764	0.00072	0.51692
11.28	1.15214	0.518506	0.000752	0.517754
11.29	1.15456	0.519715	0.00076	0.518955
11.3	1.15671	0.52062	0.000743	0.519877
11.31	1.16111	0.521472	0.000749	0.520723
11.32	1.16256	0.522677	0.000773	0.521904
11.33	1.16437	0.523717	0.000748	0.522969
11.34	1.17164	0.524464	0.000717	0.523747
11.35	1.17577	0.525456	0.000739	0.524717
11.36	1.17583	0.526612	0.000748	0.525864
11.37	1.18306	0.527582	0.000736	0.526846
11.38	1.18897	0.528546	0.000743	0.527803
11.39	1.18882	0.529569	0.000754	0.528815
11.4	1.19207	0.530548	0.000739	0.529809
11.41	1.19425	0.531627	0.000722	0.530905
11.42	1.19438	0.532693	0.000725	0.531968
11.43	1.19986	0.533494	0.000737	0.532757
11.44	1.20389	0.53447	0.000736	0.533734
11.45	1.20417	0.535698	0.000717	0.534981
11.46	1.20917	0.536605	0.000719	0.535886
11.47	1.21356	0.537426	0.000735	0.536691
11.48	1.21318	0.538572	0.000715	0.537857
11.49	1.21692	0.539634	0.000694	0.53894
11.5	1.22685	0.54067	0.000718	0.539952
11.51	1.2312	0.541791	0.000736	0.541055
11.52	1.23104	0.542635	0.000705	0.54193
11.53	1.2355	0.543544	0.000693	0.542851
11.54	1.23898	0.544696	0.000714	0.543982
11.55	1.24196	0.54575	0.000711	0.545039
11.56	1.24801	0.546764	0.000719	0.546045
11.57	1.24853	0.547807	0.000736	0.547071
11.58	1.24754	0.548713	0.00071	0.548003
11.59	1.25321	0.549553	0.000688	0.548865
11.6	1.25975	0.550647	0.00071	0.549937
11.61	1.26314	0.551649	0.000725	0.550924
11.62	1.26676	0.552594	0.000717	0.551877
11.63	1.26858	0.553812	0.000702	0.55311
11.64	1.27091	0.55476	0.000674	0.554086
11.65	1.27495	0.555557	0.000666	0.554891
11.66	1.27564	0.556722	0.000675	0.556047
11.67	1.27542	0.55778	0.000687	0.557093
11.68	1.27784	0.558583	0.0007	0.557883
11.69	1.2833	0.559677	0.000701	0.558976
11.7	1.28954	0.560832	0.000693	0.560139
11.71	1.29384	0.561645	0.000679	0.560966
11.72	1.29691	0.56269	0.000678	0.562012
11.73	1.29977	0.563844	0.000676	0.563168
11.74	1.30309	0.564605	0.000671	0.563934
11.75	1.309	0.565605	0.000671	0.564934
11.76	1.3175	0.566945	0.000677	0.566268
11.77	1.32308	0.56795	0.000696	0.567254
11.78	1.32651	0.568916	0.000696	0.56822
11.79	1.32977	0.570097	0.000689	0.569408
11.8	1.32915	0.570969	0.000689	0.57028
11.81	1.32837	0.571733	0.000678	0.571055
11.82	1.33271	0.572929	0.000669	0.57226
11.83	1.33813	0.574043	0.000685	0.573358
11.84	1.34049	0.574887	0.000689	0.574198
11.85	1.34246	0.575964	0.000667	0.575297
11.86	1.34963	0.576964	0.000659	0.576305
11.87	1.35823	0.577774	0.000656	0.577118
11.88	1.35718	0.578837	0.000655	0.578182
11.89	1.35293	0.579926	0.000653	0.579273
11.9	1.36	0.580833	0.000659	0.580174
11.91	1.36887	0.581846	0.000663	0.581183
11.92	1.36976	0.582921	0.000654	0.582267
11.93	1.3718	0.583785	0.000655	0.58313
11.94	1.37318	0.584661	0.000663	0.583998
11.95	1.37408	0.585713	0.00066	0.585053
11.96	1.38128	0.586713	0.000658	0.586055
11.97	1.3872	0.587688	0.00065	0.587038
11.98	1.38808	0.588664	0.000632	0.588032
11.99	1.39052	0.58965	0.000629	0.589021
12	1.39769	0.590667	0.000632	0.590035
12.01	1.40307	0.591655	0.000632	0.591023
12.02	1.40462	0.592616	0.000642	0.591974
12.03	1.40746	0.593626	0.000646	0.59298
12.04	1.40958	0.594715	0.000634	0.594081
12.05	1.41189	0.595622	0.00062	0.595002
12.06	1.41752	0.59647	0.000618	0.595852
12.07	1.42363	0.597682	0.000626	0.597056
12.08	1.42692	0.598804	0.000629	0.598175
12.09	1.42971	0.599633	0.000623	0.59901
12.1	1.4361	0.600715	0.000633	0.600082
12.11	1.44641	0.601863	0.000632	0.601231
12.12	1.45436	0.602852	0.000609	0.602243
12.13	1.45538	0.603823	0.000613	0.60321
12.14	1.45153	0.604652	0.000626	0.604026
12.15	1.44923	0.605642	0.000607	0.605035
12.16	1.45564	0.606944	0.000583	0.606361
12.17	1.46429	0.607965	0.000588	0.607377
12.18	1.47182	0.608761	0.000613	0.608148
12.19	1.47673	0.609856	0.000617	0.609239
12.2	1.47746	0.610972	0.000609	0.610363
12.21	1.4809	0.611851	0.000613	0.611238
12.22	1.48957	0.612851	0.000622	0.612229
12.23	1.49564	0.613896	0.000613	0.613283
12.24	1.4953	0.614802	0.000596	0.614206
12.25	1.49572	0.615947	0.000592	0.615355
12.26	1.50111	0.617118	0.000597	0.616521
12.27	1.50716	0.617975	0.000601	0.617374
12.28	1.51184	0.618909	0.000601	0.618308
12.29	1.51438	0.620028	0.000592	0.619436
12.3	1.51755	0.620942	0.000592	0.62035
12.31	1.5193	0.621836	0.000594	0.621242
12.32	1.519	0.62294	0.000566	0.622374
12.33	1.52032	0.623836	0.000556	0.62328
12.34	1.52488	0.624751	0.000589	0.624162
12.35	1.52908	0.625967	0.000599	0.625368
12.36	1.53153	0.626883	0.000578	0.626305
12.37	1.53313	0.627602	0.000587	0.627015
12.38	1.53615	0.628724	0.000593	0.628131
12.39	1.54268	0.629831	0.000549	0.629282
12.4	1.54826	0.630709	0.000541	0.630168
12.41	1.54972	0.63186	0.000581	0.631279
12.42	1.55399	0.632938	0.00058	0.632358
12.43	1.56345	0.633784	0.000553	0.633231
12.44	1.57016	0.634834	0.000546	0.634288
12.45	1.56971	0.63587	0.000544	0.635326
12.46	1.56759	0.636726	0.000555	0.636171
12.47	1.57258	0.63782	0.000556	0.637264
12.48	1.58155	0.638951	0.000537	0.638414
12.49	1.58309	0.639846	0.000547	0.639299
12.5	1.5815	0.640917	0.00057	0.640347
12.51	1.58236	0.641969	0.000563	0.641406
12.52	1.58513	0.642791	0.000548	0.642243
12.53	1.59035	0.643812	0.000534	0.643278
12.54	1.60032	0.645052	0.000517	0.644535
12.55	1.61022	0.646011	0.000515	0.645496
12.56	1.61241	0.646797	0.000528	0.646269
12.57	1.6154	0.647798	0.000519	0.647279
12.58	1.62234	0.648804	0.000513	0.648291
12.59	1.6237	0.64984	0.000525	0.649315
12.6	1.62375	0.651014	0.000521	0.650493
12.61	1.62883	0.651899	0.000529	0.65137
12.62	1.63376	0.652836	0.000529	0.652307
12.63	1.63759	0.654113	0.000497	0.653616
12.64	1.64166	0.655033	0.00049	0.654543
12.65	1.64472	0.655709	0.000515	0.655194
12.66	1.64651	0.656863	0.000504	0.656359
12.67	1.64688	0.658022	0.000494	0.657528
12.68	1.6499	0.65877	0.000514	0.658256
12.69	1.65787	0.659703	0.000494	0.659209
12.7	1.66755	0.660821	0.00047	0.660351
12.71	1.67242	0.661754	0.000503	0.661251
12.72	1.6715	0.662781	0.000526	0.662255
12.73	1.67354	0.663898	0.00051	0.663388
12.74	1.677	0.664772	0.000497	0.664275
12.75	1.68173	0.66572	0.000481	0.665239
12.76	1.69224	0.666814	0.000468	0.666346
12.77	1.69886	0.667739	0.00048	0.667259
12.78	1.70223	0.668692	0.000485	0.668207
12.79	1.70713	0.669813	0.000478	0.669335
12.8	1.707	0.67077	0.000469	0.670301
12.81	1.70949	0.671681	0.000461	0.67122
12.82	1.71816	0.672825	0.000462	0.672363
12.83	1.72246	0.673809	0.000454	0.673355
12.84	1.72842	0.674713	0.000445	0.674268
12.85	1.73755	0.675891	0.000454	0.675437
12.86	1.7395	0.676941	0.000454	0.676487
12.87	1.7394	0.677836	0.000453	0.677383
12.88	1.74473	0.67891	0.000463	0.678447
12.89	1.7511	0.679894	0.000456	0.679438
12.9	1.75638	0.680786	0.000447	0.680339
12.91	1.76123	0.681927	0.000431	0.681496
12.92	1.76395	0.683038	0.000421	0.682617
12.93	1.76697	0.683896	0.000452	0.683444
12.94	1.77572	0.684966	0.000461	0.684505
12.95	1.78046	0.686123	0.000429	0.685694
12.96	1.77881	0.687015	0.000416	0.686599
12.97	1.78185	0.688054	0.000425	0.687629
12.98	1.7867	0.689129	0.00042	0.688709
12.99	1.79248	0.689967	0.000409	0.689558
13	1.80241	0.690944	0.000403	0.690541
13.01	1.80826	0.692015	0.000398	0.691617
13.02	1.80756	0.692888	0.000407	0.692481
13.03	1.80949	0.693841	0.00041	0.693431
13.04	1.82037	0.695002	0.000399	0.694603
13.05	1.82879	0.695972	0.000406	0.695566
13.06	1.82585	0.696875	0.000421	0.696454
13.07	1.82335	0.697917	0.000407	0.69751
13.08	1.82732	0.6988	0.00038	0.69842
13.09	1.8324	0.699772	0.000379	0.699393
13.1	1.8393	0.700938	0.000393	0.700545
13.11	1.84535	0.701892	0.000388	0.701504
13.12	1.84818	0.702746	0.000379	0.702367
13.13	1.85308	0.703735	0.000377	0.703358
13.14	1.85866	0.70476	0.000383	0.704377
13.15	1.85933	0.705733	0.000381	0.705352
13.16	1.86175	0.706826	0.000372	0.706454
13.17	1.86766	0.707835	0.000376	0.707459
13.18	1.87024	0.708688	0.00038	0.708308
13.19	1.87441	0.709823	0.00037	0.709453
13.2	1.88353	0.710887	0.000362	0.710525
13.21	1.88916	0.711715	0.00037	0.711345
13.22	1.89077	0.712854	0.000374	0.71248
13.23	1.89196	0.714029	0.000368	0.713661
13.24	1.89673	0.714905	0.000353	0.714552
13.25	1.90373	0.715871	0.00034	0.715531
13.26	1.90447	0.717004	0.000342	0.716662
13.27	1.90485	0.718037	0.000333	0.717704
13.28	1.91531	0.718948	0.000327	0.718621
13.29	1.92364	0.719929	0.000341	0.719588
13.3	1.92593	0.721024	0.000333	0.720691
13.31	1.93231	0.72217	0.000308	0.721862
13.32	1.93996	0.723186	0.000318	0.722868
13.33	1.94733	0.724111	0.000328	0.723783
13.34	1.95246	0.725122	0.00031	0.724812
13.35	1.95033	0.726221	0.000305	0.725916
13.36	1.9553	0.727158	0.000316	0.726842
13.37	1.96712	0.727966	0.000318	0.727648
13.38	1.96753	0.729069	0.000299	0.72877
13.39	1.9677	0.730201	0.000285	0.729916
13.4	1.97769	0.731038	0.000293	0.730745
13.41	1.98613	0.731961	0.000288	0.731673
13.42	1.98983	0.732944	0.000266	0.732678
13.43	1.99255	0.733876	0.000266	0.73361
13.44	1.9971	0.734963	0.000282	0.734681
13.45	2.00424	0.735977	0.000282	0.735695
13.46	2.00784	0.736833	0.000266	0.736567
13.47	2.01299	0.737899	0.000259	0.73764
13.48	2.01987	0.739025	0.000256	0.738769
13.49	2.0237	0.73984	0.000253	0.739587
13.5	2.03161	0.740755	0.000262	0.740493
13.51	2.0424	0.742011	0.000239	0.741772
13.52	2.04701	0.742975	0.000205	0.74277
13.53	2.04632	0.743764	0.000222	0.743542
13.54	2.04986	0.744889	0.000222	0.744667
13.55	2.05903	0.745916	0.000188	0.745728
13.56	2.06893	0.74684	0.000197	0.746643
13.57	2.0773	0.747934	0.000223	0.747711
13.58	2.08193	0.748913	0.000206	0.748707
13.59	2.08352	0.749895	0.000177	0.749718
13.6	2.08779	0.751032	0.000182	0.75085
13.61	2.09708	0.751903	0.000193	0.75171
13.62	2.10202	0.752732	0.00018	0.752552
13.63	2.09957	0.75389	0.000171	0.753719
13.64	2.10296	0.754933	0.000168	0.754765
13.65	2.11552	0.755818	0.000159	0.755659
13.66	2.12382	0.756917	0.000146	0.756771
13.67	2.12717	0.757914	0.000139	0.757775
13.68	2.13656	0.758872	0.000141	0.758731
13.69	2.14546	0.760018	0.000133	0.759885
13.7	2.14647	0.761059	0.000122	0.760937
13.71	2.15314	0.761906	0.000116	0.76179
13.72	2.16252	0.762914	9.9e-05	0.762815
13.73	2.1654	0.764065	9e-05	0.763975
13.74	2.16882	0.764953	0.000104	0.764849
13.75	2.17548	0.765926	0.000108	0.765818
13.76	2.18119	0.767152	7.9e-05	0.767073
13.77	2.18802	0.768106	7e-05	0.768036
13.78	2.19413	0.768902	9.9e-05	0.768803
13.79	2.19862	0.770006	9.6e-05	0.76991
13.8	2.20881	0.771001	7.4e-05	0.770927
13.81	2.2172	0.771926	7e-05	0.771856
13.82	2.21961	0.773147	5.1e-05	0.773096
13.83	2.22473	0.774124	5.3e-05	0.774071
13.84	2.23228	0.77491	7e-05	0.77484
13.85	2.24103	0.776076	4.4e-05	0.776032
13.86	2.24906	0.777172	2.5e-05	0.777147
13.87	2.25411	0.777902	3.1e-05	0.777871
13.88	2.25968	0.778927	2.9e-05	0.778898
13.89	2.2644	0.780095	1.1e-05	0.780084
13.9	2.26843	0.781086	1.5e-05	0.781071
13.91	2.27536	0.782114	2.9e-05	0.782085
13.92	2.28037	0.78306	-8e-06	0.783068
13.93	2.28383	0.783984	-4.4e-05	0.784028
13.94	2.28791	0.785153	-2.3e-05	0.785176
13.95	2.28896	0.786212	-1.2e-05	0.786224
13.96	2.29522	0.787061	-2.6e-05	0.787087
13.97	2.30509	0.788149	-3.1e-05	0.78818
13.98	2.3104	0.789204	-3.8e-05	0.789242
13.99	2.31699	0.790007	-5.1e-05	0.790058
14	2.32098	0.791011	-5.7e-05	0.791068
14.01	2.32085	0.792142	-5.5e-05	0.792197
14.02	2.33176	0.7931	-6.9e-05	0.793169
14.03	2.3568	0.794053	-6.8e-05	0.794121
14.04	2.37519	0.795043	-6.7e-05	0.79511
14.05	2.37701	0.795906	-9.3e-05	0.795999
14.06	2.37545	0.79687	-0.000106	0.796976
14.07	2.37749	0.797951	-0.000104	0.798055
14.08	2.37988	0.79889	-0.000101	0.798991
14.09	2.38505	0.799851	-9.9e-05	0.79995
14.1	2.39636	0.800899	-0.000114	0.801013
14.11	2.40968	0.801816	-0.000127	0.801943
14.12	2.41751	0.802678	-0.000128	0.802806
14.13	2.42201	0.803816	-0.000143	0.803959
14.14	2.42942	0.804937	-0.000161	0.805098
14.15	2.43619	0.805787	-0.000165	0.805952
14.16	2.44013	0.806865	-0.000165	0.80703
14.17	2.44556	0.808002	-0.00018	0.808182
14.18	2.44958	0.808851	-0.000189	0.80904
14.19	2.45571	0.809886	-0.000168	0.810054
14.2	2.46438	0.811	-0.000166	0.811166
14.21	2.46606	0.811851	-0.000196	0.812047
14.22	2.47121	0.812747	-0.000212	0.812959
14.23	2.48216	0.813874	-0.000227	0.814101
14.24	2.48938	0.814978	-0.00023	0.815208
14.25	2.49599	0.816079	-0.000219	0.816298
14.26	2.50228	0.817106	-0.000241	0.817347
14.27	2.50399	0.817916	-0.000269	0.818185
14.28	2.50939	0.818902	-0.000257	0.819159
14.29	2.52008	0.820122	-0.000256	0.820378
14.3	2.52707	0.821092	-0.000275	0.821367
14.31	2.5293	0.821925	-0.000274	0.822199
14.32	2.53433	0.82301	-0.000278	0.823288
14.33	2.54463	0.824005	-0.000295	0.8243
14.34	2.55095	0.82489	-0.000301	0.825191
14.35	2.55331	0.826071	-0.000294	0.826365
14.36	2.55827	0.827217	-0.000307	0.827524
14.37	2.56552	0.828011	-0.000321	0.828332
14.38	2.57587	0.828949	-0.000311	0.82926
14.39	2.58584	0.830065	-0.000321	0.830386
14.4	2.59052	0.830946	-0.000339	0.831285
14.41	2.59546	0.831894	-0.000331	0.832225
14.42	2.60583	0.832921	-0.000346	0.833267
14.43	2.61252	0.833825	-0.000389	0.834214
14.44	2.61672	0.834903	-0.000391	0.835294
14.45	2.62965	0.835926	-0.000383	0.836309
14.46	2.63742	0.836745	-0.000385	0.83713
14.47	2.63295	0.837793	-0.000385	0.838178
14.48	2.63493	0.838989	-0.000401	0.83939
14.49	2.64708	0.839937	-0.000418	0.840355
14.5	2.65862	0.840845	-0.00042	0.841265
14.51	2.6669	0.84188	-0.000423	0.842303
14.52	2.67103	0.842852	-0.000432	0.843284
14.53	2.67244	0.843919	-0.00044	0.844359
14.54	2.67505	0.845033	-0.00043	0.845463
14.55	2.6836	0.845942	-0.000436	0.846378
14.56	2.6952	0.846934	-0.000475	0.847409
14.57	2.70402	0.84809	-0.000481	0.848571
14.58	2.71113	0.84907	-0.000463	0.849533
14.59	2.7165	0.849881	-0.000497	0.850378
14.6	2.72468	0.850882	-0.000521	0.851403
14.61	2.73594	0.852012	-0.000499	0.852511
14.62	2.74232	0.853028	-0.000511	0.853539
14.63	2.74571	0.854083	-0.000542	0.854625
14.64	2.74906	0.855078	-0.000542	0.85562
14.65	2.75277	0.855916	-0.00055	0.856466
14.66	2.76356	0.856979	-0.000567	0.857546
14.67	2.77073	0.858127	-0.000565	0.858692
14.68	2.77023	0.858985	-0.000559	0.859544
14.69	2.77783	0.859942	-0.000572	0.860514
14.7	2.7867	0.861122	-0.000583	0.861705
14.71	2.79393	0.86212	-0.000585	0.862705
14.72	2.80431	0.863051	-0.0006	0.863651
14.73	2.8076	0.864113	-0.000616	0.864729
14.74	2.8102	0.865055	-0.000618	0.865673
14.75	2.82036	0.865942	-0.000632	0.866574
14.76	2.82735	0.867037	-0.000665	0.867702
14.77	2.83171	0.868008	-0.000689	0.868697
14.78	2.84074	0.868883	-0.000688	0.869571
14.79	2.84672	0.869947	-0.000682	0.870629
14.8	2.8516	0.870903	-0.000701	0.871604
14.81	2.86095	0.871733	-0.000729	0.872462
14.82	2.86822	0.872785	-0.000739	0.873524
14.83	2.87524	0.873816	-0.000742	0.874558
14.84	2.88671	0.874613	-0.000753	0.875366
14.85	2.89165	0.875684	-0.000771	0.876455
14.86	2.89381	0.876948	-0.000771	0.877719
14.87	2.90101	0.877884	-0.000774	0.878658
14.88	2.90858	0.878822	-0.000783	0.879605
14.89	2.91861	0.879871	-0.000795	0.880666
14.9	2.93009	0.880804	-0.000842	0.881646
14.91	2.93192	0.881844	-0.000873	0.882717
14.92	2.9341	0.882837	-0.000867	0.883704
14.93	2.94698	0.883767	-0.000896	0.884663
14.94	2.95824	0.884941	-0.000938	0.885879
14.95	2.96797	0.885987	-0.000944	0.886931
14.96	2.97672	0.886818	-0.000951	0.887769
14.97	2.98003	0.887949	-0.000972	0.888921
14.98	2.98277	0.889135	-0.001003	0.890138
14.99	2.98872	0.889906	-0.001036	0.890942
15	2.99907	0.890826	-0.001072	0.891898
15.01	3.00813	0.892053	-0.001111	0.893164
15.02	3.01583	0.893064	-0.001137	0.894201
15.03	3.02836	0.893961	-0.001149	0.89511
15.04	3.03741	0.895038	-0.001178	0.896216
15.05	3.03788	0.896083	-0.001214	0.897297
15.06	3.04073	0.897019	-0.001224	0.898243
15.07	3.04678	0.89805	-0.001244	0.899294
15.08	3.05494	0.899013	-0.001309	0.900322
15.09	3.06122	0.899948	-0.001371	0.901319
15.1	3.06315	0.901128	-0.0014	0.902528
15.11	3.0724	0.902293	-0.001434	0.903727
15.12	3.08482	0.903191	-0.001467	0.904658
15.13	3.08868	0.904162	-0.001513	0.905675
15.14	3.09336	0.905154	-0.001579	0.906733
15.15	3.10273	0.906019	-0.001646	0.907665
15.16	3.10909	0.907051	-0.001704	0.908755
15.17	3.11431	0.90808	-0.00177	0.90985
15.18	3.11734	0.908964	-0.001847	0.910811
15.19	3.12133	0.910026	-0.001925	0.911951
15.2	3.12957	0.911048	-0.002024	0.913072
15.21	3.13503	0.911888	-0.002142	0.91403
15.22	3.14235	0.912922	-0.002249	0.915171
15.23	3.15545	0.914003	-0.002353	0.916356
15.24	3.16094	0.914864	-0.002472	0.917336
15.25	3.16191	0.915877	-0.002595	0.918472
15.26	3.16798	0.917029	-0.002748	0.919777
15.27	3.17487	0.91792	-0.002952	0.920872
15.28	3.1848	0.918868	-0.003193	0.922061
15.29	3.19972	0.920044	-0.003463	0.923507
15.3	3.20857	0.921034	-0.003787	0.924821
15.31	3.21041	0.922024	-0.004195	0.926219
15.32	3.21283	0.923128	-0.004744	0.927872
15.33	3.21834	0.924022	-0.005537	0.929559
15.34	3.22273	0.924898	-0.006611	0.931509
15.35	3.22986	0.926043	-0.007904	0.933947
15.36	3.24896	0.92709	-0.00929	0.93638
15.37	3.26476	0.927953	-0.010841	0.938794
15.38	3.26263	0.929094	-0.012635	0.941729
15.39	3.26238	0.930138	-0.014257	0.944395
15.4	3.27892	0.930937	-0.015494	0.946431
15.41	3.2906	0.932094	-0.016647	0.948741
15.42	3.29186	0.933214	-0.017747	0.950961
15.43	3.30266	0.933978	-0.018651	0.952629
15.44	3.30988	0.93501	-0.019476	0.954486
15.45	3.30111	0.936179	-0.020227	0.956406
15.46	3.30272	0.937059	-0.020812	0.957871
15.47	3.31973	0.938011	-0.021311	0.959322
15.48	3.33044	0.939129	-0.021777	0.960906
15.49	3.33668	0.940047	-0.022236	0.962283
15.5	3.3461	0.940994	-0.022724	0.963718
15.51	3.35198	0.942129	-0.02318	0.965309
15.52	3.35885	0.942952	-0.023585	0.966537
15.53	3.36944	0.943757	-0.024005	0.967762
15.54	3.37709	0.944889	-0.024442	0.969331
15.55	3.3811	0.945963	-0.024904	0.970867
15.56	3.38388	0.946949	-0.025494	0.972443
15.57	3.38874	0.947971	-0.026215	0.974186
15.58	3.39872	0.948897	-0.026943	0.97584
15.59	3.40747	0.949851	-0.027604	0.977455
15.6	3.41032	0.951071	-0.028181	0.979252
15.61	3.41475	0.952135	-0.0287	0.980835
15.62	3.42247	0.952848	-0.029219	0.982067
15.63	3.4262	0.953834	-0.029734	0.983568
15.64	3.43305	0.955011	-0.030218	0.985229
15.65	3.44352	0.955975	-0.030758	0.986733
15.66	3.44818	0.957	-0.031363	0.988363
15.67	3.45259	0.958015	-0.031955	0.98997
15.68	3.45927	0.958923	-0.032553	0.991476
15.69	3.46613	0.960005	-0.033201	0.993206
15.7	3.47301	0.961113	-0.033853	0.994966
15.71	3.48018	0.962092	-0.034455	0.996547
15.72	3.48885	0.963103	-0.035055	0.998158
15.73	3.49901	0.964205	-0.035674	0.999879
15.74	3.51111	0.965176	-0.036239	1.00141
15.75	3.5179	0.966179	-0.036755	1.00293
15.76	3.51461	0.967271	-0.037255	1.00453
15.77	3.51655	0.968076	-0.037703	1.00578
15.78	3.5271	0.968946	-0.038163	1.00711
15.79	3.53657	0.970145	-0.038696	1.00884
15.8	3.54247	0.971151	-0.039282	1.01043
15.81	3.55058	0.972023	-0.039921	1.01194
15.82	3.56146	0.973141	-0.040573	1.01371
15.83	3.56546	0.974212	-0.041185	1.0154
15.84	3.56783	0.975061	-0.041811	1.01687
15.85	3.57992	0.976104	-0.042497	1.0186
15.86	3.59367	0.977195	-0.043138	1.02033
15.87	3.60255	0.978109	-0.043663	1.02177
15.88	3.61072	0.979123	-0.044153	1.02328
15.89	3.62175	0.980091	-0.044673	1.02476
15.9	3.62893	0.980996	-0.045204	1.0262
15.91	3.62765	0.982123	-0.045725	1.02785
15.92	3.63279	0.983166	-0.046246	1.02941
15.93	3.64838	0.983962	-0.046775	1.03074
15.94	3.65861	0.984982	-0.047285	1.03227
15.95	3.65677	0.986154	-0.047806	1.03396
15.96	3.66133	0.987037	-0.048377	1.03541
15.97	3.67539	0.98804	-0.049011	1.03705
15.98	3.68368	0.98916	-0.049729	1.03889
15.99	3.68631	0.989885	-0.050526	1.04041
16	3.69282	0.990835	-0.051432	1.04227
16.01	3.70424	0.992131	-0.052447	1.04458
16.02	3.71062	0.993019	-0.053459	1.04648
16.03	3.71088	0.993902	-0.054424	1.04833
16.04	3.71684	0.995154	-0.055306	1.05046
16.05	3.72646	0.996076	-0.05603	1.05211
16.06	3.73156	0.996855	-0.056646	1.0535
16.07	3.7381	0.998094	-0.057201	1.05529
16.08	3.74662	0.999162	-0.057676	1.05684
16.09	3.75527	0.999959	-0.058122	1.05808
16.1	3.76761	1.00096	-0.058538	1.0595
16.11	3.7792	1.00197	-0.058893	1.06087
16.12	3.78515	1.00293	-0.059208	1.06214
16.13	3.78913	1.00401	-0.059504	1.06351
16.14	3.7932	1.00505	-0.059822	1.06487
16.15	3.79682	1.00594	-0.060181	1.06613
16.16	3.80293	1.00697	-0.060558	1.06753
16.17	3.8113	1.00806	-0.06095	1.06901
16.18	3.81876	1.00902	-0.06134	1.07036
16.19	3.82442	1.01006	-0.061756	1.07181
16.2	3.8331	1.0111	-0.062193	1.07329
16.21	3.84662	1.01198	-0.062584	1.07456
16.22	3.85791	1.013	-0.062953	1.07595
16.23	3.86369	1.01405	-0.063343	1.0774
16.24	3.87039	1.01494	-0.063763	1.07871
16.25	3.8775	1.01595	-0.064255	1.08021
16.26	3.87881	1.01704	-0.064895	1.08194
16.27	3.88436	1.01794	-0.065812	1.08375
16.28	3.897	1.01896	-0.066976	1.08594
16.29	3.90419	1.02017	-0.068147	1.08832
16.3	3.9079	1.02112	-0.069172	1.09029
16.31	3.91627	1.02199	-0.069982	1.09197
16.32	3.92693	1.02314	-0.070612	1.09375
16.33	3.93532	1.02414	-0.071241	1.09538
16.34	3.94549	1.025	-0.071857	1.09685
16.35	3.95763	1.02608	-0.072366	1.09845
16.36	3.9653	1.02714	-0.072893	1.10004
16.37	3.97272	1.02801	-0.073463	1.10147
16.38	3.97877	1.02907	-0.073994	1.10307
16.39	3.9841	1.0302	-0.074526	1.10473
16.4	3.99457	1.03114	-0.075119	1.10626
16.41	3.99914	1.03217	-0.075794	1.10796
16.42	3.99837	1.03325	-0.076527	1.10978
16.43	4.00467	1.03413	-0.077261	1.11139
16.44	4.0164	1.03508	-0.077978	1.11306
16.45	4.02594	1.03615	-0.078649	1.1148
16.46	4.03179	1.03707	-0.079284	1.11635
16.47	4.03805	1.03808	-0.079927	1.11801
16.48	4.04863	1.03908	-0.080504	1.11959
16.49	4.05918	1.03993	-0.080961	1.1209
16.5	4.06625	1.04108	-0.081353	1.12244
16.51	4.07041	1.04221	-0.081719	1.12393
16.52	4.073	1.04298	-0.082045	1.12503
16.53	4.08183	1.04399	-0.082345	1.12633
16.54	4.09499	1.04518	-0.082665	1.12785
16.55	4.1015	1.04605	-0.08299	1.12904
16.56	4.10581	1.04701	-0.083309	1.13032
16.57	4.11294	1.04819	-0.083678	1.13187
16.58	4.11633	1.04906	-0.084147	1.1332
16.59	4.12075	1.04983	-0.084686	1.13451
16.6	4.13324	1.05091	-0.085204	1.13611
16.61	4.14063	1.05194	-0.085705	1.13765
16.62	4.14171	1.05295	-0.086277	1.13923
16.63	4.15145	1.05409	-0.086857	1.14095
16.64	4.16571	1.05502	-0.087404	1.14243
16.65	4.17802	1.05589	-0.088014	1.14391
16.66	4.18386	1.057	-0.088659	1.14566
16.67	4.18547	1.05801	-0.089263	1.14727
16.68	4.19536	1.05886	-0.089855	1.14871
16.69	4.20872	1.05995	-0.090437	1.15039
16.7	4.21401	1.0611	-0.090974	1.15208
16.71	4.21692	1.06204	-0.091522	1.15356
16.72	4.22343	1.06302	-0.092112	1.15513
16.73	4.23142	1.06411	-0.092714	1.15683
16.74	4.24116	1.06508	-0.093308	1.15839
16.75	4.25302	1.06613	-0.093845	1.15998
16.76	4.26204	1.06713	-0.094319	1.16145
16.77	4.26764	1.06798	-0.094791	1.16277
16.78	4.27302	1.06911	-0.095253	1.16437
16.79	4.27419	1.0702	-0.09569	1.16589
16.8	4.27615	1.07099	-0.096162	1.16716
16.81	4.28615	1.07194	-0.096683	1.16862
16.82	4.29779	1.0731	-0.097181	1.17028
16.83	4.30748	1.07401	-0.09765	1.17166
16.84	4.31626	1.07481	-0.098125	1.17294
16.85	4.32308	1.07594	-0.098618	1.17456
16.86	4.32882	1.07701	-0.099167	1.17618
16.87	4.33415	1.07792	-0.099803	1.17773
16.88	4.34024	1.07907	-0.100445	1.17951
16.89	4.34664	1.08008	-0.101044	1.18113
16.9	4.35443	1.08089	-0.101704	1.18259
16.91	4.36266	1.08197	-0.102372	1.18434
16.92	4.37032	1.08305	-0.102894	1.18594
16.93	4.37893	1.08393	-0.103362	1.18729
16.94	4.38524	1.08491	-0.103822	1.18873
16.95	4.39227	1.0859	-0.104197	1.1901
16.96	4.40271	1.08684	-0.10458	1.19142
16.97	4.41073	1.08801	-0.105034	1.19304
16.98	4.41723	1.08908	-0.105503	1.19458
16.99	4.42143	1.08986	-0.10601	1.19587
17	4.42771	1.09099	-0.106539	1.19753
17.01	4.43893	1.09224	-0.107037	1.19928
17.02	4.44488	1.093	-0.107566	1.20057
17.03	4.4497	1.09395	-0.108139	1.20209
17.04	4.45911	1.09515	-0.108743	1.20389
17.05	4.46767	1.09595	-0.109387	1.20534
17.06	4.47799	1.09678	-0.11003	1.20681
17.07	4.48498	1.09805	-0.110605	1.20865
17.08	4.48607	1.09913	-0.111121	1.21025
17.09	4.49635	1.10006	-0.11161	1.21167
17.1	4.51278	1.10125	-0.112084	1.21334
17.11	4.51885	1.10232	-0.112565	1.21489
17.12	4.52227	1.10321	-0.113053	1.21626
17.13	4.53132	1.10427	-0.113508	1.21778
17.14	4.53625	1.10528	-0.113904	1.21918
17.15	4.53646	1.10616	-0.114282	1.22044
17.16	4.54442	1.10724	-0.114689	1.22193
17.17	4.55806	1.10825	-0.115117	1.22337
17.18	4.56686	1.10908	-0.115585	1.22466
17.19	4.57592	1.11006	-0.116132	1.2262
17.2	4.58867	1.11115	-0.116779	1.22793
17.21	4.59823	1.112	-0.117573	1.22958
17.22	4.60561	1.11292	-0.118495	1.23142
17.23	4.61195	1.11408	-0.11937	1.23345
17.24	4.61643	1.11508	-0.120128	1.23521
17.25	4.6209	1.11605	-0.120869	1.23691
17.26	4.62872	1.11705	-0.121534	1.23858
17.27	4.64003	1.11793	-0.12207	1.24
17.28	4.64714	1.11892	-0.122563	1.24148
17.29	4.64974	1.12004	-0.123	1.24304
17.3	4.65585	1.12094	-0.123367	1.24431
17.31	4.66655	1.12185	-0.123779	1.24563
17.32	4.67385	1.12299	-0.124225	1.24722
17.33	4.67849	1.12396	-0.124618	1.24857
17.34	4.6879	1.12486	-0.125006	1.24987
17.35	4.69627	1.12599	-0.125414	1.25141
17.36	4.69974	1.127	-0.125865	1.25286
17.37	4.70508	1.12783	-0.126375	1.2542
17.38	4.7137	1.12894	-0.12688	1.25582
17.39	4.71884	1.13002	-0.127348	1.25737
17.4	4.72158	1.13083	-0.127794	1.25863
17.41	4.72892	1.13187	-0.128193	1.26006
17.42	4.74101	1.13297	-0.128582	1.26156
17.43	4.74793	1.13386	-0.129024	1.26289
17.44	4.75364	1.13487	-0.129485	1.26436
17.45	4.76266	1.13601	-0.129918	1.26593
17.46	4.77069	1.13695	-0.130336	1.26728
17.47	4.7824	1.13799	-0.130765	1.26876
17.48	4.7894	1.13921	-0.131215	1.27042
17.49	4.78654	1.14021	-0.131648	1.27186
17.5	4.79162	1.14124	-0.132047	1.27329
17.51	4.80789	1.14236	-0.13246	1.27482
17.52	4.8181	1.14332	-0.13289	1.27621
17.53	4.82196	1.14432	-0.133323	1.27764
17.54	4.83011	1.14538	-0.133789	1.27917
17.55	4.84035	1.14632	-0.134316	1.28064
17.56	4.84533	1.14726	-0.1349	1.28216
17.57	4.8488	1.14827	-0.135527	1.28379
17.58	4.86091	1.14916	-0.136205	1.28536
17.59	4.87031	1.15003	-0.136933	1.28696
17.6	4.86941	1.1511	-0.137708	1.2888
17.61	4.87356	1.15214	-0.138486	1.29063
17.62	4.88661	1.15311	-0.139179	1.29229
17.63	4.89481	1.15413	-0.139776	1.2939
17.64	4.89935	1.15505	-0.140332	1.29538
17.65	4.90734	1.15596	-0.140874	1.29683
17.66	4.91184	1.15704	-0.141395	1.29843
17.67	4.91662	1.15808	-0.141854	1.29994
17.68	4.92753	1.15895	-0.142242	1.3012
17.69	4.93368	1.15997	-0.142588	1.30255
17.7	4.93634	1.16112	-0.142889	1.30401
17.71	4.94313	1.162	-0.143148	1.30514
17.72	4.95083	1.16295	-0.143397	1.30635
17.73	4.95775	1.16417	-0.143654	1.30783
17.74	4.96476	1.16503	-0.143899	1.30893
17.75	4.96929	1.16588	-0.144179	1.31006
17.76	4.97845	1.16702	-0.14449	1.31151
17.77	4.98838	1.16796	-0.144786	1.31275
17.78	4.9943	1.1689	-0.145118	1.31402
17.79	5.0002	1.17006	-0.145508	1.31557
17.8	5.00294	1.17109	-0.145944	1.31703
17.81	5.00754	1.172	-0.146452	1.31845
17.82	5.02108	1.17311	-0.147008	1.32012
17.83	5.03519	1.17427	-0.147607	1.32187
17.84	5.04077	1.17525	-0.148268	1.32352
17.85	5.04154	1.17623	-0.148951	1.32518
17.86	5.04316	1.17715	-0.149629	1.32678
17.87	5.04932	1.17807	-0.150285	1.32835
17.88	5.06339	1.17918	-0.15091	1.33009
17.89	5.07388	1.18025	-0.151524	1.33177
17.9	5.07726	1.18114	-0.152114	1.33326
17.91	5.07995	1.18227	-0.152628	1.33489
17.92	5.0836	1.18338	-0.153072	1.33645
17.93	5.08869	1.18416	-0.153517	1.33767
17.94	5.09576	1.18513	-0.153963	1.3391
17.95	5.10531	1.18634	-0.154385	1.34073
17.96	5.11359	1.18724	-0.154818	1.34206
17.97	5.12157	1.18813	-0.155268	1.3434
17.98	5.13142	1.18918	-0.155709	1.34489
17.99	5.13738	1.19001	-0.156134	1.34614
18	5.14072	1.19096	-0.156574	1.34754
18.01	5.15077	1.19209	-0.157051	1.34914
18.02	5.16017	1.1929	-0.157538	1.35043
18.03	5.16051	1.19383	-0.158006	1.35184
18.04	5.16116	1.19502	-0.158426	1.35344
18.05	5.173	1.19599	-0.158809	1.3548
18.06	5.18282	1.19692	-0.159214	1.35614
18.07	5.18496	1.19795	-0.159665	1.35761
18.08	5.19503	1.1989	-0.160201	1.3591
18.09	5.2084	1.19989	-0.160824	1.36071
18.1	5.2105	1.20103	-0.161413	1.36244
18.11	5.21088	1.20208	-0.161912	1.364
18.12	5.21866	1.20295	-0.162383	1.36534
18.13	5.2256	1.20387	-0.162858	1.36673
18.14	5.23326	1.20489	-0.163299	1.36819
18.15	5.24392	1.20594	-0.163659	1.3696
18.16	5.25192	1.20701	-0.163978	1.37098
18.17	5.26097	1.20808	-0.164306	1.37238
18.18	5.26831	1.20909	-0.164615	1.3737
18.19	5.2708	1.21012	-0.164901	1.37503
18.2	5.27803	1.21117	-0.165191	1.37636
18.21	5.28351	1.21209	-0.16553	1.37762
18.22	5.28485	1.21312	-0.165951	1.37908
18.23	5.29164	1.21421	-0.166398	1.3806
18.24	5.30236	1.21514	-0.16684	1.38198
18.25	5.30968	1.2162	-0.167303	1.3835
18.26	5.31744	1.21734	-0.167778	1.38512
18.27	5.32752	1.21821	-0.168197	1.38641
18.28	5.33077	1.21919	-0.168566	1.38776
18.29	5.33283	1.22034	-0.168953	1.38929
18.3	5.33759	1.22121	-0.169373	1.39058
18.31	5.3406	1.2221	-0.169773	1.39187
18.32	5.3449	1.2233	-0.170152	1.39346
18.33	5.35018	1.22431	-0.170561	1.39487
18.34	5.35448	1.22511	-0.170962	1.39607
18.35	5.36059	1.22613	-0.171321	1.39745
18.36	5.37061	1.22715	-0.171678	1.39883
18.37	5.38346	1.22805	-0.17206	1.40011
18.38	5.39196	1.22911	-0.17244	1.40155
18.39	5.39121	1.23013	-0.172779	1.40291
18.4	5.39562	1.23097	-0.173104	1.40408
18.41	5.41272	1.232	-0.173458	1.40546
18.42	5.42535	1.23311	-0.173797	1.4069
18.43	5.42628	1.23398	-0.17411	1.40809
18.44	5.42905	1.23503	-0.174425	1.40946
18.45	5.43989	1.23623	-0.174722	1.41095
18.46	5.44704	1.23719	-0.174992	1.41218
18.47	5.45116	1.23815	-0.175265	1.41342
18.48	5.45959	1.23919	-0.175566	1.41476
18.49	5.4649	1.24004	-0.175893	1.41593
18.5	5.46977	1.24101	-0.17624	1.41725
18.51	5.48258	1.24213	-0.176595	1.41873
18.52	5.49363	1.24299	-0.176972	1.41996
18.53	5.49813	1.244	-0.177388	1.42139
18.54	5.50322	1.24521	-0.177828	1.42304
18.55	5.51152	1.24605	-0.178284	1.42434
18.56	5.51784	1.24688	-0.178728	1.42561
18.57	5.52148	1.24812	-0.179139	1.42726
18.58	5.52808	1.24913	-0.179514	1.42864
18.59	5.53675	1.2499	-0.179886	1.42978
18.6	5.54313	1.25104	-0.180264	1.4313
18.61	5.54958	1.25214	-0.180627	1.43276
18.62	5.55602	1.25301	-0.181004	1.43401
18.63	5.55666	1.25413	-0.181404	1.43554
18.64	5.55736	1.25525	-0.18176	1.43701
18.65	5.5668	1.25617	-0.18206	1.43823
18.66	5.57445	1.25716	-0.182389	1.43955
18.67	5.57578	1.25809	-0.182755	1.44084
18.68	5.58785	1.25905	-0.183104	1.44215
18.69	5.60303	1.26017	-0.18345	1.44362
18.7	5.6029	1.26113	-0.183837	1.44497
18.71	5.60134	1.26204	-0.184245	1.44628
18.72	5.60916	1.26307	-0.184637	1.44771
18.73	5.61324	1.26409	-0.185027	1.44911
18.74	5.6177	1.26501	-0.1854	1.45041
18.75	5.63216	1.266	-0.185731	1.45173
18.76	5.6436	1.26709	-0.186063	1.45315
18.77	5.64585	1.26806	-0.186431	1.45449
18.78	5.65032	1.26899	-0.186806	1.4558
18.79	5.66009	1.27007	-0.187157	1.45723
18.8	5.66451	1.27102	-0.18746	1.45848
18.81	5.66722	1.27198	-0.187753	1.45973
18.82	5.67595	1.27311	-0.188064	1.46117
18.83	5.68511	1.27407	-0.188382	1.46245
18.84	5.69102	1.27499	-0.188706	1.4637
18.85	5.70095	1.27607	-0.18901	1.46508
18.86	5.71152	1.27701	-0.189301	1.46631
18.87	5.71044	1.27798	-0.189609	1.46759
18.88	5.71336	1.27919	-0.189934	1.46913
18.89	5.73113	1.28015	-0.190249	1.4704
18.9	5.74256	1.28098	-0.190543	1.47152
18.91	5.74019	1.28211	-0.190824	1.47294
18.92	5.74011	1.28315	-0.191105	1.47425
18.93	5.75236	1.28405	-0.191407	1.47546
18.94	5.76366	1.28499	-0.191708	1.4767
18.95	5.76678	1.28602	-0.192027	1.47804
18.96	5.77462	1.28715	-0.192401	1.47956
18.97	5.7825	1.28807	-0.192752	1.48082
18.98	5.78448	1.28887	-0.193061	1.48193
18.99	5.79048	1.29003	-0.193414	1.48345
19	5.80071	1.29122	-0.193827	1.48504
19.01	5.81051	1.29219	-0.194277	1.48647
19.02	5.81854	1.29316	-0.194767	1.48792
19.03	5.82441	1.29419	-0.195262	1.48945
19.04	5.83102	1.29525	-0.195719	1.49097
19.05	5.83651	1.29618	-0.196159	1.49234
19.06	5.84173	1.29705	-0.19661	1.49366
19.07	5.84823	1.29812	-0.197058	1.49518
19.08	5.8542	1.29912	-0.197483	1.49661
19.09	5.85778	1.30003	-0.197874	1.4979
19.1	5.86204	1.30113	-0.198245	1.49937
19.11	5.8687	1.30213	-0.198617	1.50074
19.12	5.87747	1.30297	-0.198993	1.50196
19.13	5.88219	1.30404	-0.199381	1.50342
19.14	5.8812	1.30513	-0.199739	1.50487
19.15	5.88827	1.30601	-0.200038	1.50605
19.16	5.90389	1.30706	-0.200374	1.50743
19.17	5.91393	1.30823	-0.200757	1.50899
19.18	5.91773	1.30908	-0.20107	1.51015
19.19	5.92358	1.30999	-0.201343	1.51134
19.2	5.92964	1.31117	-0.201645	1.51282
19.21	5.93455	1.3121	-0.201945	1.51404
19.22	5.94173	1.31305	-0.202243	1.5153
19.23	5.94717	1.31424	-0.202552	1.51679
19.24	5.95365	1.31516	-0.20287	1.51803
19.25	5.96092	1.31605	-0.203186	1.51924
19.26	5.96164	1.31719	-0.203493	1.52068
19.27	5.96723	1.31819	-0.2038	1.52199
19.28	5.97792	1.31906	-0.204119	1.52318
19.29	5.9771	1.32012	-0.204448	1.52457
19.3	5.97721	1.3211	-0.204759	1.52586
19.31	5.98751	1.322	-0.205082	1.52709
19.32	5.99545	1.3231	-0.205427	1.52853
19.33	5.99986	1.32401	-0.205763	1.52977
19.34	6.00989	1.32488	-0.206093	1.53098
19.35	6.02543	1.32608	-0.206397	1.53248
19.36	6.03442	1.32717	-0.206692	1.53386
19.37	6.03084	1.32807	-0.207042	1.53511
19.38	6.02548	1.32904	-0.207416	1.53646
19.39	6.02888	1.33008	-0.207747	1.53783
19.4	6.04402	1.33098	-0.20808	1.53906
19.41	6.0624	1.33197	-0.208488	1.54046
19.42	6.07193	1.33302	-0.208957	1.54198
19.43	6.07571	1.33391	-0.209442	1.54335
19.44	6.08157	1.33495	-0.209934	1.54488
19.45	6.0857	1.33601	-0.210416	1.54643
19.46	6.08733	1.33682	-0.210895	1.54771
19.47	6.09417	1.33778	-0.21134	1.54912
19.48	6.10557	1.33904	-0.211744	1.55078
19.49	6.11394	1.34005	-0.212155	1.5522
19.5	6.12596	1.34092	-0.212582	1.55351
19.51	6.13896	1.34204	-0.21299	1.55503
19.52	6.13796	1.34308	-0.213401	1.55648
19.53	6.14077	1.34406	-0.213839	1.5579
19.54	6.15339	1.34514	-0.214257	1.5594
19.55	6.15855	1.34611	-0.214681	1.56079
19.56	6.15956	1.34714	-0.215106	1.56225
19.57	6.16603	1.34827	-0.215494	1.56377
19.58	6.17862	1.34919	-0.215881	1.56507
19.59	6.18682	1.35016	-0.21624	1.5664
19.6	6.18515	1.35134	-0.216548	1.56789
19.61	6.18446	1.35235	-0.216885	1.56924
19.62	6.19107	1.35319	-0.217231	1.57042
19.63	6.19796	1.35427	-0.21751	1.57178
19.64	6.20394	1.35536	-0.217791	1.57315
19.65	6.21097	1.3562	-0.218103	1.57431
19.66	6.21634	1.35723	-0.218377	1.57561
19.67	6.2187	1.35829	-0.218649	1.57694
19.68	6.22168	1.35919	-0.218994	1.57818
19.69	6.22992	1.36034	-0.219347	1.57969
19.7	6.24132	1.36133	-0.219661	1.58099
19.71	6.24479	1.36204	-0.219988	1.58203
19.72	6.24517	1.36308	-0.220309	1.58339
19.73	6.25213	1.36427	-0.220597	1.58487
19.74	6.2583	1.36516	-0.22091	1.58607
19.75	6.2639	1.36609	-0.22124	1.58733
19.76	6.27483	1.36722	-0.221544	1.58877
19.77	6.28093	1.3681	-0.221862	1.58996
19.78	6.28137	1.36895	-0.22221	1.59117
19.79	6.28866	1.37002	-0.222553	1.59257
19.8	6.30231	1.37094	-0.222898	1.59384
19.81	6.31156	1.3719	-0.223266	1.59516
19.82	6.31208	1.37302	-0.223607	1.59662
19.83	6.3152	1.37397	-0.223911	1.59788
19.84	6.32387	1.37485	-0.224236	1.59908
19.85	6.33552	1.37599	-0.224571	1.60056
19.86	6.34809	1.37713	-0.224854	1.60199
19.87	6.35188	1.37799	-0.225102	1.60309
19.88	6.35337	1.37897	-0.225327	1.6043
19.89	6.368	1.38003	-0.225511	1.60554
19.9	6.37916	1.38096	-0.225685	1.60664
19.91	6.37661	1.38205	-0.225885	1.60794
19.92	6.37913	1.38314	-0.226096	1.60924
19.93	6.38833	1.38406	-0.22633	1.61039
19.94	6.39398	1.38509	-0.226586	1.61168
19.95	6.39769	1.38612	-0.226805	1.61293
19.96	6.40335	1.38709	-0.227027	1.61411
19.97	6.40845	1.3882	-0.227304	1.61551
19.98	6.41898	1.38924	-0.227574	1.61681
[truncated: 12,395 more rows]

## Sheet: M-70-9.0-28
Time [s]	Load [kN]	LVDT 1 [mm]	LVDT 2 [mm]	Displacement [mm]
0	0	0	0	0
0.01	0	0	0	0
0.02	5.4e-05	7e-06	2e-06	5e-06
0.03	0.001099	4.5e-05	2.3e-05	2.2e-05
0.04	0.004589	3.1e-05	8.1e-05	-5e-05
0.05	0.007109	-4e-06	0.000116	-0.00012
0.06	0.004531	5.7e-05	9e-05	-3.3e-05
0.07	0.00248	2.5e-05	6.3e-05	-3.8e-05
0.08	0.005429	-7.5e-05	9e-05	-0.000165
0.09	0.006488	2.5e-05	0.000114	-8.9e-05
0.1	0.002163	0.000219	8.7e-05	0.000132
0.11	0.001775	0.000134	8.8e-05	4.6e-05
0.12	0.005168	1.6e-05	9.7e-05	-8.1e-05
0.13	0.005708	3.6e-05	8.6e-05	-5e-05
0.14	0.005121	-6.7e-05	9.8e-05	-0.000165
0.15	0.001115	-9.1e-05	0.000102	-0.000193
0.16	-0.004136	7.3e-05	8.8e-05	-1.5e-05
0.17	-0.004674	2.2e-05	8.3e-05	-6.1e-05
0.18	-0.002204	-6.9e-05	7e-05	-0.000139
0.19	-0.000144	2.6e-05	7.4e-05	-4.8e-05
0.2	0.00128	9.7e-05	0.0001	-3e-06
0.21	0.002492	7.3e-05	8.7e-05	-1.4e-05
0.22	0.005498	1.5e-05	6.6e-05	-5.1e-05
0.23	0.011635	-0.000141	8.3e-05	-0.000224
0.24	0.011386	-0.000412	9e-05	-0.000502
0.25	0.004516	-0.000533	7.4e-05	-0.000607
0.26	0.004409	-0.000427	9.1e-05	-0.000518
0.27	0.008564	-0.000327	9.5e-05	-0.000422
0.28	0.006665	-0.000412	5.8e-05	-0.00047
0.29	0.002627	-0.000444	6.7e-05	-0.000511
0.3	0.004109	-0.000299	9e-05	-0.000389
0.31	0.009376	-0.00026	7.5e-05	-0.000335
0.32	0.009202	-0.000433	6.2e-05	-0.000495
0.33	0.005591	-0.000461	6.5e-05	-0.000526
0.34	0.004975	-0.000414	5.6e-05	-0.00047
0.35	0.002541	-0.000385	5e-05	-0.000435
0.36	0.000764	-0.000263	7.8e-05	-0.000341
0.37	0.007273	-0.000215	0.000105	-0.00032
0.38	0.010736	-5.5e-05	9.5e-05	-0.00015
0.39	0.005624	8.6e-05	8.1e-05	5e-06
0.4	0.006515	-4.7e-05	8e-05	-0.000127
0.41	0.014119	-0.000133	7.6e-05	-0.000209
0.42	0.013521	-0.000169	7.6e-05	-0.000245
0.43	0.006437	-0.000192	8.3e-05	-0.000275
0.44	0.003064	-6e-06	9.2e-05	-9.8e-05
0.45	0.001604	0.000124	8.4e-05	4e-05
0.46	-0.001377	7.3e-05	7.3e-05	0
0.47	-0.001988	-3e-05	8.3e-05	-0.000113
0.48	0.000432	-0.000141	8.9e-05	-0.00023
0.49	0.003178	-0.000195	8.4e-05	-0.000279
0.5	0.00646	-0.000171	7.5e-05	-0.000246
0.51	0.006577	-0.000157	6.3e-05	-0.00022
0.52	0.002541	-0.000142	6.5e-05	-0.000207
0.53	0.000542	-0.000128	8.5e-05	-0.000213
0.54	0.002664	-0.000135	0.000103	-0.000238
0.55	0.005151	-8.8e-05	7.9e-05	-0.000167
0.56	0.003569	-0.000139	5.9e-05	-0.000198
0.57	-0.001471	-0.000143	8.1e-05	-0.000224
0.58	-0.002322	9e-06	7.1e-05	-6.2e-05
0.59	0.00128	-8.6e-05	5.4e-05	-0.00014
0.6	-0.001135	-0.000197	6.9e-05	-0.000266
0.61	-0.010585	-1.1e-05	6.5e-05	-7.6e-05
0.62	-0.012143	2.7e-05	6.4e-05	-3.7e-05
0.63	-0.003482	-0.000221	7.2e-05	-0.000293
0.64	-0.001066	-0.000357	6.4e-05	-0.000421
0.65	-0.002246	-0.000317	7.1e-05	-0.000388
0.66	0.001983	-0.00031	6.4e-05	-0.000374
0.67	0.003507	-0.000249	3.6e-05	-0.000285
0.68	-0.000777	-0.000188	5.2e-05	-0.00024
0.69	-0.004232	-0.000141	7.1e-05	-0.000212
0.7	-0.000222	-5.6e-05	5e-05	-0.000106
0.71	0.004047	-3.2e-05	4.2e-05	-7.4e-05
0.72	0.005036	1.5e-05	6.3e-05	-4.8e-05
0.73	0.003936	-0.000168	7.7e-05	-0.000245
0.74	-0.002437	-0.000477	6e-05	-0.000537
0.75	-0.007088	-0.000485	4.3e-05	-0.000528
0.76	-0.002254	-0.000229	5.6e-05	-0.000285
0.77	0.005287	-0.00015	6e-05	-0.00021
0.78	0.002747	-0.000338	6e-05	-0.000398
0.79	-0.002347	-0.000268	7e-05	-0.000338
0.8	-0.000559	-0.000144	5.5e-05	-0.000199
0.81	0.000621	-0.00022	5.7e-05	-0.000277
0.82	-0.004587	-0.000276	7.8e-05	-0.000354
0.83	-0.004812	-0.000225	7.6e-05	-0.000301
0.84	0.00045	-7.5e-05	7.6e-05	-0.000151
0.85	-0.0023	-4.4e-05	6.2e-05	-0.000106
0.86	-0.006898	-0.000177	5e-05	-0.000227
0.87	-0.005038	-0.000104	7.4e-05	-0.000178
0.88	0.001449	5.8e-05	7.3e-05	-1.5e-05
0.89	0.010392	-6.6e-05	5.2e-05	-0.000118
0.9	0.008872	-0.000134	6.2e-05	-0.000196
0.91	-0.00237	-8.9e-05	6.6e-05	-0.000155
0.92	-0.004406	-0.000182	5.4e-05	-0.000236
0.93	0.001598	-2.7e-05	5.3e-05	-8e-05
0.94	0.000954	0.000163	5.3e-05	0.00011
0.95	-0.006732	-0.000174	5.2e-05	-0.000226
0.96	-0.011883	-0.00036	5.1e-05	-0.000411
0.97	-0.006716	-0.000133	5.7e-05	-0.00019
0.98	0.001574	3.7e-05	6.5e-05	-2.8e-05
0.99	0.006689	-0.000105	4.9e-05	-0.000154
1	0.006579	-0.00025	3.8e-05	-0.000288
1.01	0.001666	-0.000164	5.5e-05	-0.000219
1.02	-0.00285	-0.000186	5.7e-05	-0.000243
1.03	-0.002557	-0.000316	5.2e-05	-0.000368
1.04	0.00146	-0.000323	6.4e-05	-0.000387
1.05	0.003786	-0.00023	6.6e-05	-0.000296
1.06	0.002041	-4e-06	6.2e-05	-6.6e-05
1.07	-0.000299	-8e-06	6.5e-05	-7.3e-05
1.08	-0.000211	-0.000171	6.7e-05	-0.000238
1.09	-0.000369	2.8e-05	6.6e-05	-3.8e-05
1.1	0.002279	1.6e-05	7.6e-05	-6e-05
1.11	0.005893	-0.00025	6.7e-05	-0.000317
1.12	0.002194	-6.8e-05	5.1e-05	-0.000119
1.13	-0.000536	6e-06	5.6e-05	-5e-05
1.14	0.002273	-0.000368	5.6e-05	-0.000424
1.15	0.002267	-0.000261	4.1e-05	-0.000302
1.16	-0.001069	-7.6e-05	3.9e-05	-0.000115
1.17	-0.000861	-0.000308	5.3e-05	-0.000361
1.18	-0.000413	-0.000256	5.3e-05	-0.000309
1.19	-0.001613	-0.000134	5.8e-05	-0.000192
1.2	-0.002216	-0.000222	6.8e-05	-0.00029
1.21	-0.003848	-0.000179	7.5e-05	-0.000254
1.22	-0.001121	-0.00013	7.4e-05	-0.000204
1.23	0.003329	-0.000145	6e-05	-0.000205
1.24	-0.000307	-0.000125	4.8e-05	-0.000173
1.25	-0.004208	-0.000137	3.7e-05	-0.000174
1.26	-0.004394	-0.000153	4.1e-05	-0.000194
1.27	-0.004701	-0.000135	5.2e-05	-0.000187
1.28	-0.001689	-0.000147	5e-05	-0.000197
1.29	0.0001	-9.3e-05	5.5e-05	-0.000148
1.3	-0.000182	2.1e-05	5.9e-05	-3.8e-05
1.31	0.00625	-0.000145	5.9e-05	-0.000204
1.32	0.010759	-0.00041	5.1e-05	-0.000461
1.33	0.003555	-0.00024	3.7e-05	-0.000277
1.34	0.002327	-4.9e-05	5.2e-05	-0.000101
1.35	0.006614	-0.000172	6.9e-05	-0.000241
1.36	0.003632	-0.000131	5.3e-05	-0.000184
1.37	0.000964	-1e-05	4.6e-05	-5.6e-05
1.38	0.002743	-6.2e-05	6.9e-05	-0.000131
1.39	0.005586	-3.6e-05	7.8e-05	-0.000114
1.4	0.004891	-7.7e-05	5.8e-05	-0.000135
1.41	-0.001094	-0.000399	4.4e-05	-0.000443
1.42	-0.005828	-0.000399	5.1e-05	-0.00045
1.43	-0.001775	-4.3e-05	6.7e-05	-0.00011
1.44	0.001112	-4.4e-05	6.8e-05	-0.000112
1.45	0.00082	-0.000177	4e-05	-0.000217
1.46	0.00112	-8.4e-05	4.1e-05	-0.000125
1.47	-0.003708	-1.4e-05	5.3e-05	-6.7e-05
1.48	-0.005485	-9.7e-05	3.2e-05	-0.000129
1.49	-0.001459	-0.00015	3.8e-05	-0.000188
1.5	-0.001111	-7.3e-05	5.9e-05	-0.000132
1.51	-0.004741	-6e-05	4.7e-05	-0.000107
1.52	-0.008727	-0.000131	4.6e-05	-0.000177
1.53	-0.007565	-0.000139	5.3e-05	-0.000192
1.54	-0.00351	-4.8e-05	3.6e-05	-8.4e-05
1.55	-0.000939	-3e-06	3.5e-05	-3.8e-05
1.56	-0.001609	-0.000124	5.6e-05	-0.00018
1.57	-0.00809	-0.000202	6.3e-05	-0.000265
1.58	-0.00754	-0.000139	5.3e-05	-0.000192
1.59	-0.003052	-0.000133	4.6e-05	-0.000179
1.6	-0.005514	-7.6e-05	4.2e-05	-0.000118
1.61	-0.002756	-2.3e-05	4.3e-05	-6.6e-05
1.62	0.000851	-9e-05	5e-05	-0.00014
1.63	-0.002598	-0.000179	4.3e-05	-0.000222
1.64	-0.001426	-0.000205	5.3e-05	-0.000258
1.65	-0.002317	-0.000139	6.8e-05	-0.000207
1.66	-0.008163	-0.000132	5.6e-05	-0.000188
1.67	-0.003851	-6.2e-05	5.4e-05	-0.000116
1.68	0.005001	-0.000134	7e-05	-0.000204
1.69	0.003929	-0.000248	5.1e-05	-0.000299
1.7	0.001619	3.6e-05	3.6e-05	-5.32907e-15
1.71	0.004383	8.4e-05	6.7e-05	1.7e-05
1.72	0.005043	-0.000246	7.8e-05	-0.000324
1.73	0.006576	-0.000164	6.3e-05	-0.000227
1.74	0.011913	2.7e-05	6.4e-05	-3.7e-05
1.75	0.009097	-0.000222	6.1e-05	-0.000283
1.76	0.000414	-0.000258	5.4e-05	-0.000312
1.77	-0.003781	-6.1e-05	5.4e-05	-0.000115
1.78	-0.002559	-0.000218	5.3e-05	-0.000271
1.79	0.00213	-0.000357	3.8e-05	-0.000395
1.8	0.000958	-0.000366	3e-05	-0.000396
1.81	-0.004077	-0.000126	4.3e-05	-0.000169
1.82	-0.000195	0.000165	3.3e-05	0.000132
1.83	0.006515	-0.000134	2.9e-05	-0.000163
1.84	0.00344	-0.000244	6e-05	-0.000304
1.85	0.000582	4.1e-05	7.5e-05	-3.4e-05
1.86	0.000946	-0.000103	4.9e-05	-0.000152
1.87	-0.004763	-0.000311	1.3e-05	-0.000324
1.88	-0.008975	-0.000259	3.1e-05	-0.00029
1.89	-0.001994	-0.000234	6.1e-05	-0.000295
1.9	0.005917	-0.000262	3.5e-05	-0.000297
1.91	0.005558	-0.000105	1.5e-05	-0.00012
1.92	0.002231	-0.000115	3.8e-05	-0.000153
1.93	9.8e-05	-0.000325	5.5e-05	-0.00038
1.94	0.002245	-1.1e-05	5.2e-05	-6.3e-05
1.95	0.003181	0.000139	5.1e-05	8.8e-05
1.96	-0.000809	-0.000295	3.3e-05	-0.000328
1.97	0.001137	-0.000341	2.4e-05	-0.000365
1.98	0.004783	-0.000104	4.6e-05	-0.00015
1.99	0.004685	-8.6e-05	4.6e-05	-0.000132
2	0.007858	-0.00017	3.4e-05	-0.000204
2.01	0.01089	-0.000129	4.6e-05	-0.000175
2.02	0.009663	-4.3e-05	4.8e-05	-9.1e-05
2.03	0.009352	-0.000158	3e-05	-0.000188
2.04	0.009326	-0.00027	3.8e-05	-0.000308
2.05	0.006943	-0.000107	5.8e-05	-0.000165
2.06	0.006732	1e-05	4.8e-05	-3.8e-05
2.07	0.008388	-0.000149	4e-05	-0.000189
2.08	0.006325	-0.000118	3.7e-05	-0.000155
2.09	0.003398	4.8e-05	2.9e-05	1.9e-05
2.1	3.8e-05	-0.000103	4.2e-05	-0.000145
2.11	-0.002619	-0.000187	3.9e-05	-0.000226
2.12	0.000159	-0.000127	2.3e-05	-0.00015
2.13	0.000674	-6.3e-05	2.5e-05	-8.8e-05
2.14	-0.003236	-3.2e-05	1.8e-05	-5e-05
2.15	-0.00256	-0.00013	2.1e-05	-0.000151
2.16	-0.002027	-0.00017	3.9e-05	-0.000209
2.17	-0.006615	-0.000193	3.5e-05	-0.000228
2.18	-0.011545	-0.00016	1.9e-05	-0.000179
2.19	-0.010948	-8.8e-05	2.4e-05	-0.000112
2.2	-0.007262	-0.000261	4.3e-05	-0.000304
2.21	-0.005955	-0.000331	3.3e-05	-0.000364
2.22	-0.004829	-0.000221	2.9e-05	-0.00025
2.23	-0.006948	-0.000104	4.9e-05	-0.000153
2.24	-0.010523	6e-06	3.4e-05	-2.8e-05
2.25	-0.008915	-6.9e-05	1.9e-05	-8.8e-05
2.26	-0.007572	-0.000128	4.6e-05	-0.000174
2.27	-0.010139	-0.000119	4.8e-05	-0.000167
2.28	-0.010525	-0.000165	2.4e-05	-0.000189
2.29	-0.008811	-0.000251	2.6e-05	-0.000277
2.3	-0.00926	-0.000331	4.2e-05	-0.000373
2.31	-0.008618	-0.000227	3.9e-05	-0.000266
2.32	-0.005653	-7.7e-05	3.4e-05	-0.000111
2.33	-0.004651	-7e-05	3.1e-05	-0.000101
2.34	-0.002734	-9.9e-05	1.6e-05	-0.000115
2.35	-0.000317	-4e-05	1e-05	-5e-05
2.36	-0.001684	1e-06	2.4e-05	-2.3e-05
2.37	-0.003723	-0.000114	3.3e-05	-0.000147
2.38	-0.001947	-0.000222	3.2e-05	-0.000254
2.39	-0.003322	-0.000265	3.3e-05	-0.000298
2.4	-0.008731	-0.000103	3e-05	-0.000133
2.41	-0.005372	2.1e-05	1.7e-05	4e-06
2.42	0.00128	2.2e-05	1e-05	1.2e-05
2.43	-0.001148	-4e-06	3.6e-05	-4e-05
2.44	-0.006652	-0.00017	5.2e-05	-0.000222
2.45	-0.007641	-0.000119	3.2e-05	-0.000151
2.46	-0.010248	-4e-05	2.7e-05	-6.7e-05
2.47	-0.010175	-0.000152	3.9e-05	-0.000191
2.48	-0.008336	-7.2e-05	4.1e-05	-0.000113
2.49	-0.01166	-2.9e-05	3.2e-05	-6.1e-05
2.5	-0.007521	-9.3e-05	2.9e-05	-0.000122
2.51	0.001408	-0.000171	3.9e-05	-0.00021
2.52	-0.003002	-0.000261	4e-05	-0.000301
2.53	-0.00697	-0.000279	2e-05	-0.000299
2.54	-0.002997	-0.000271	1.9e-05	-0.00029
2.55	-0.004088	-0.000148	5.5e-05	-0.000203
2.56	-0.003759	-0.000101	4.8e-05	-0.000149
2.57	0.000759	-9.2e-05	7e-06	-9.9e-05
2.58	0.003332	-5e-05	1.9e-05	-6.9e-05
2.59	0.001653	-7.9e-05	4.8e-05	-0.000127
2.6	-0.002815	-0.000104	3.1e-05	-0.000135
2.61	-0.005464	-0.000119	2.6e-05	-0.000145
2.62	-0.008291	-0.000138	4.8e-05	-0.000186
2.63	-0.010877	-0.000261	4.9e-05	-0.00031
2.64	-0.003808	-0.000141	2.7e-05	-0.000168
2.65	0.004826	0.000154	2.9e-05	0.000125
2.66	-0.000999	5.3e-05	4.1e-05	1.2e-05
2.67	-0.007485	-0.000155	1.7e-05	-0.000172
2.68	-0.002777	-7e-05	8e-06	-7.8e-05
2.69	-0.002878	9.7e-05	3.5e-05	6.2e-05
2.7	-0.008285	-0.000138	3.5e-05	-0.000173
2.71	-0.007185	-0.000409	1.8e-05	-0.000427
2.72	-0.005663	-0.000205	2.4e-05	-0.000229
2.73	-0.008683	-0.000136	2.8e-05	-0.000164
2.74	-0.00685	-0.000163	2.1e-05	-0.000184
2.75	-0.002101	-9.2e-05	2.6e-05	-0.000118
2.76	-0.004082	-7.4e-05	3.7e-05	-0.000111
2.77	-0.006002	-1.2e-05	3.8e-05	-5e-05
2.78	0.000591	-2.6e-05	3.7e-05	-6.3e-05
2.79	0.006222	-5.6e-05	5.1e-05	-0.000107
2.8	-0.000571	-5.5e-05	4.7e-05	-0.000102
2.81	-0.007722	-3.5e-05	2.2e-05	-5.7e-05
2.82	-0.006461	-9.9e-05	2e-05	-0.000119
2.83	-0.004957	-0.000176	3.8e-05	-0.000214
2.84	-0.00176	-0.000133	2.8e-05	-0.000161
2.85	-0.000566	-0.000101	8e-06	-0.000109
2.86	-0.005482	-8.9e-05	2.1e-05	-0.00011
2.87	-0.005612	-0.000183	3.6e-05	-0.000219
2.88	-0.000174	-0.000247	3.1e-05	-0.000278
2.89	-0.001019	-3.8e-05	2.8e-05	-6.6e-05
2.9	-0.009437	8e-06	2.4e-05	-1.6e-05
2.91	-0.012688	-0.000109	2.5e-05	-0.000134
2.92	-0.008472	-6.4e-05	3.4e-05	-9.8e-05
2.93	-0.007627	-0.000147	2.3e-05	-0.00017
2.94	-0.007742	-0.000309	2.7e-05	-0.000336
2.95	-0.004532	-0.000315	3.2e-05	-0.000347
2.96	-0.005295	-0.000135	1.2e-05	-0.000147
2.97	-0.010236	-8.1e-05	9e-06	-9e-05
2.98	-0.010687	-0.00013	2.7e-05	-0.000157
2.99	-0.011113	-7e-06	3.5e-05	-4.2e-05
3	-0.011455	-4.9e-05	2.9e-05	-7.8e-05
3.01	-0.006011	-0.000209	3.8e-05	-0.000247
3.02	-0.006341	-9.9e-05	4.4e-05	-0.000143
3.03	-0.012051	-8.9e-05	1.8e-05	-0.000107
3.04	-0.01127	-0.000242	1.4e-05	-0.000256
3.05	-0.007173	-0.000257	4.6e-05	-0.000303
3.06	-0.004015	-0.000131	4.1e-05	-0.000172
3.07	-0.00249	-7.3e-05	1.2e-05	-8.5e-05
3.08	-0.002034	-0.000124	4e-06	-0.000128
3.09	-0.001846	-0.000143	2.4e-05	-0.000167
3.1	-0.007413	-0.000116	4.4e-05	-0.00016
3.11	-0.012167	-7.5e-05	3.2e-05	-0.000107
3.12	-0.009112	-0.000129	1.6e-05	-0.000145
3.13	-0.009656	-0.000132	3.6e-05	-0.000168
3.14	-0.013075	2e-05	4.2e-05	-2.2e-05
3.15	-0.011929	-4.5e-05	1.5e-05	-6e-05
3.16	-0.007703	-0.000254	1.5e-05	-0.000269
3.17	-0.003012	-0.000174	2.2e-05	-0.000196
3.18	-0.004064	9.3e-05	2.6e-05	6.7e-05
3.19	-0.009672	7.2e-05	3.2e-05	4e-05
3.2	-0.009793	-0.000127	1.2e-05	-0.000139
3.21	-0.008081	-6.2e-05	1.7e-05	-7.9e-05
3.22	-0.010908	-5.7e-05	3.4e-05	-9.1e-05
3.23	-0.008103	-0.00011	3e-05	-0.00014
3.24	-0.005622	5.3e-05	4.1e-05	1.2e-05
3.25	-0.017276	4e-06	3.4e-05	-3e-05
3.26	-0.024859	-0.000143	0	-0.000143
3.27	-0.01537	-1.9e-05	6e-06	-2.5e-05
3.28	-0.006545	6.6e-05	3.4e-05	3.2e-05
3.29	-0.006712	-0.000106	2.9e-05	-0.000135
3.3	-0.00634	-0.000204	2.6e-05	-0.00023
3.31	-0.004188	5.1e-05	3.3e-05	1.8e-05
3.32	-0.005537	8.9e-05	2.1e-05	6.8e-05
3.33	-0.005908	-0.000164	1.5e-05	-0.000179
3.34	-0.003371	-0.000208	2.1e-05	-0.000229
3.35	-0.001843	-0.000158	1.4e-05	-0.000172
3.36	0.000363	-9.5e-05	6e-06	-0.000101
3.37	-0.002236	-0.000101	1.7e-05	-0.000118
3.38	-0.010782	-0.000162	3.5e-05	-0.000197
3.39	-0.01303	-0.000109	4.1e-05	-0.00015
3.4	-0.008363	5.9e-05	3.2e-05	2.7e-05
3.41	-0.005381	-5.1e-05	1.4e-05	-6.5e-05
3.42	-0.00443	-0.00018	2.1e-05	-0.000201
3.43	-0.003074	-5.2e-05	2.4e-05	-7.6e-05
3.44	0.000465	-6.9e-05	1.5e-05	-8.4e-05
3.45	0.004262	-5e-05	1.9e-05	-6.9e-05
3.46	0.002424	7.6e-05	1.5e-05	6.1e-05
3.47	-0.00464	-2.1e-05	2.2e-05	-4.3e-05
3.48	-0.010501	-0.000107	4.4e-05	-0.000151
3.49	-0.009466	5.3e-05	3.5e-05	1.8e-05
3.5	-0.00171	4.7e-05	7e-06	4e-05
3.51	0.002277	-0.000194	1e-06	-0.000195
3.52	0.000893	-0.000219	2.2e-05	-0.000241
3.53	-0.001139	-8.5e-05	4.1e-05	-0.000126
3.54	-0.003778	-0.000222	3.9e-05	-0.000261
3.55	-0.005003	-0.000204	2.8e-05	-0.000232
3.56	-0.006371	-3.1e-05	2.4e-05	-5.5e-05
3.57	-0.007939	-0.000169	3.5e-05	-0.000204
3.58	-0.004821	-0.000111	3.6e-05	-0.000147
3.59	-0.001372	1.7e-05	1.6e-05	1e-06
3.6	-0.005303	-7.4e-05	5e-06	-7.9e-05
3.61	-0.009326	-8.4e-05	-2e-06	-8.2e-05
3.62	-0.005253	2.6e-05	6e-06	2e-05
3.63	-0.002921	5.2e-05	3e-05	2.2e-05
3.64	-0.004422	-0.000115	3.3e-05	-0.000148
3.65	-0.004219	-0.000204	1.3e-05	-0.000217
3.66	-0.005997	6e-06	7e-06	-1e-06
3.67	-0.010115	3.1e-05	1.8e-05	1.3e-05
3.68	-0.0108	-0.000246	2.2e-05	-0.000268
3.69	-0.007662	-9.9e-05	3.6e-05	-0.000135
3.7	-0.005847	0.000173	3e-05	0.000143
3.71	-0.009189	-6.2e-05	7e-06	-6.9e-05
3.72	-0.012488	-0.000181	1.5e-05	-0.000196
3.73	-0.008954	-0.000119	2.4e-05	-0.000143
3.74	-0.001536	-0.000122	2.9e-05	-0.000151
3.75	-0.000883	-4.9e-05	3.7e-05	-8.6e-05
3.76	-0.003086	-8.7e-05	2.5e-05	-0.000112
3.77	-0.003466	-6.1e-05	2.7e-05	-8.8e-05
3.78	-0.006897	1.2e-05	3.5e-05	-2.3e-05
3.79	-0.009113	-0.000133	2.1e-05	-0.000154
3.8	-0.00714	-0.00013	1.3e-05	-0.000143
3.81	-0.003579	-2.1e-05	1.9e-05	-4e-05
3.82	-0.002761	-5.9e-05	2.5e-05	-8.4e-05
3.83	-0.008224	-0.000169	2e-05	-0.000189
3.84	-0.011825	-0.000216	1.2e-05	-0.000228
3.85	-0.006794	-0.000163	2e-05	-0.000183
3.86	-0.002338	-9.4e-05	2.7e-05	-0.000121
3.87	-0.003534	-5.1e-05	1.9e-05	-7e-05
3.88	-0.004647	-0.000116	6e-06	-0.000122
3.89	-0.002917	-3.5e-05	1e-05	-4.5e-05
3.9	-0.004071	-1.4e-05	2.7e-05	-4.1e-05
3.91	-0.008001	-8.9e-05	3.3e-05	-0.000122
3.92	-0.010359	-2.7e-05	2.7e-05	-5.4e-05
3.93	-0.00764	-0.000115	2.6e-05	-0.000141
3.94	0.000106	-0.000177	3.2e-05	-0.000209
3.95	0.002131	-7.5e-05	3e-05	-0.000105
3.96	-0.003765	-7.9e-05	2.2e-05	-0.000101
3.97	-0.004429	-0.000258	2.3e-05	-0.000281
3.98	-8.5e-05	-0.000221	1.9e-05	-0.00024
3.99	-0.004752	4.2e-05	1.9e-05	2.3e-05
4	-0.010847	-5.2e-05	1.4e-05	-6.6e-05
4.01	-0.003515	-0.000285	1.1e-05	-0.000296
4.02	0.004663	-6.8e-05	3e-05	-9.8e-05
4.03	0.006662	0.000124	3.3e-05	9.1e-05
4.04	0.006497	-0.000108	1.4e-05	-0.000122
4.05	0.001463	-0.000279	2e-05	-0.000299
4.06	-0.001764	8e-06	4.2e-05	-3.4e-05
4.07	0.001366	5.4e-05	4.6e-05	8e-06
4.08	-0.001445	-0.000185	2.7e-05	-0.000212
4.09	-0.009487	-0.000162	7e-06	-0.000169
4.1	-0.006095	-8.1e-05	2.3e-05	-0.000104
4.11	0.001444	-1.8e-05	2.6e-05	-4.4e-05
4.12	-0.000916	-3.1e-05	-1e-06	-3e-05
4.13	-0.005887	-1.3e-05	1e-05	-2.3e-05
4.14	-0.008385	5e-06	1.8e-05	-1.3e-05
4.15	-0.007988	-0.000104	-1e-05	-9.4e-05
4.16	-0.005093	-0.000106	-8e-06	-9.8e-05
4.17	-0.005672	5e-05	1.6e-05	3.4e-05
4.18	-0.011916	6.1e-05	2.3e-05	3.8e-05
4.19	-0.011302	-0.000185	1.9e-05	-0.000204
4.2	-0.000218	-0.000135	1.6e-05	-0.000151
4.21	0.005909	6.2e-05	9e-06	5.3e-05
4.22	0.003655	-0.000101	1.4e-05	-0.000115
4.23	4.6e-05	-0.000131	2.2e-05	-0.000153
4.24	-0.002685	8e-05	1.9e-05	6.1e-05
4.25	-0.002724	-0.000164	2.1e-05	-0.000185
4.26	-0.004371	-0.000344	2.8e-05	-0.000372
4.27	-0.005043	6.5e-05	3.3e-05	3.2e-05
4.28	0.001171	0.000196	2.6e-05	0.00017
4.29	-0.001281	-0.000115	1e-05	-0.000125
4.3	-0.008766	-4e-05	-7e-06	-3.3e-05
4.31	-0.002078	6.8e-05	-3e-06	7.1e-05
4.32	0.002082	-0.000216	2.2e-05	-0.000238
4.33	-0.006441	-0.000137	1.6e-05	-0.000153
4.34	-0.006979	6.5e-05	5e-06	6e-05
4.35	-0.003577	-1.7e-05	1.2e-05	-2.9e-05
4.36	-0.005564	-0.000114	1.7e-05	-0.000131
4.37	-0.004143	-0.00011	1.1e-05	-0.000121
4.38	-0.001644	-1.7e-05	1.2e-05	-2.9e-05
4.39	-0.00263	4.6e-05	2.5e-05	2.1e-05
4.4	-0.005282	-1.5e-05	2e-05	-3.5e-05
4.41	-0.001621	-0.000136	-1e-06	-0.000135
4.42	0.005815	-5.9e-05	4e-06	-6.3e-05
4.43	0.006687	8.7e-05	1.4e-05	7.3e-05
4.44	0.003445	-5e-06	1.4e-05	-1.9e-05
4.45	0.00012	-0.000218	2.3e-05	-0.000241
4.46	6.4e-05	-0.00023	1.1e-05	-0.000241
4.47	0.001451	-0.000159	-7e-06	-0.000152
4.48	-0.000771	-0.000126	9e-06	-0.000135
4.49	-0.002668	3.4e-05	7e-06	2.7e-05
4.5	-0.002641	5e-05	-1.8e-05	6.8e-05
4.51	-0.003945	-0.00014	-1.5e-05	-0.000125
4.52	-0.004801	-1.5e-05	8e-06	-2.3e-05
4.53	-0.003102	9.8e-05	1.8e-05	8e-05
4.54	0.000311	-0.000137	1.7e-05	-0.000154
4.55	-0.001661	-1.9e-05	8e-06	-2.7e-05
4.56	-0.003263	0.00014	8e-06	0.000132
4.57	-0.002449	-0.000123	2.4e-05	-0.000147
4.58	-0.004908	-0.000117	3.1e-05	-0.000148
4.59	-0.006697	-3.2e-05	1.8e-05	-5e-05
4.6	-0.008127	-0.000159	-3e-06	-0.000156
4.61	-0.012041	-0.000153	-8e-06	-0.000145
4.62	-0.014212	4.2e-05	1e-05	3.2e-05
4.63	-0.01127	0.000131	6e-06	0.000125
4.64	-0.007119	-5.3e-05	-2.6e-05	-2.7e-05
4.65	-0.007048	-0.000187	-2.4e-05	-0.000163
4.66	-0.010957	-0.000177	2e-06	-0.000179
4.67	-0.015468	6.8e-05	1.2e-05	5.6e-05
4.68	-0.016115	0.000164	1.7e-05	0.000147
4.69	-0.014188	-0.000113	8e-06	-0.000121
4.7	-0.014957	-0.00022	3e-06	-0.000223
4.71	-0.014944	-9.8e-05	2e-05	-0.000118
4.72	-0.009295	4e-05	1.2e-05	2.8e-05
4.73	-0.00866	5.9e-05	-1e-06	6e-05
4.74	-0.014814	-4.4e-05	8e-06	-5.2e-05
4.75	-0.014532	-7.5e-05	7e-06	-8.2e-05
4.76	-0.008639	9.7e-05	5e-06	9.2e-05
4.77	-0.004717	0.000156	8e-06	0.000148
4.78	-0.003361	-0.000103	5e-06	-0.000108
4.79	-0.004314	-4.5e-05	9e-06	-5.4e-05
4.8	-0.002445	5.4e-05	1.5e-05	3.9e-05
4.81	-0.002334	-0.000192	5e-06	-0.000197
4.82	-0.01039	-0.000171	-4e-06	-0.000167
4.83	-0.014298	-8.9e-05	-1e-06	-8.8e-05
4.84	-0.006643	-0.000184	7e-06	-0.000191
4.85	-0.002838	-7.5e-05	4e-06	-7.9e-05
4.86	-0.006024	-5.2e-05	-1.2e-05	-4e-05
4.87	-0.003826	-0.000201	-1e-05	-0.000191
4.88	-0.001937	-5.2e-05	1e-06	-5.3e-05
4.89	-0.004616	1.4e-05	0	1.4e-05
4.9	-0.002593	-0.000184	-5e-06	-0.000179
4.91	-0.00451	-1.5e-05	2e-06	-1.7e-05
4.92	-0.013111	5.2e-05	8e-06	4.4e-05
4.93	-0.01274	-0.000157	1e-06	-0.000158
4.94	-0.008306	5e-06	-1.6e-05	2.1e-05
4.95	-0.006502	7.7e-05	-1.9e-05	9.6e-05
4.96	-0.006368	-8.5e-05	2e-06	-8.7e-05
4.97	-0.008016	-0.000123	1.6e-05	-0.000139
4.98	-0.006553	-8.5e-05	-4e-06	-8.1e-05
4.99	-0.006698	-3.8e-05	-3e-06	-3.5e-05
5	-0.014118	-1.9e-05	1.2e-05	-3.1e-05
5.01	-0.019824	-7e-05	1e-06	-7.1e-05
5.02	-0.014161	-0.00022	-1e-06	-0.000219
5.03	-0.003651	-0.000119	5e-06	-0.000124
5.04	-0.002684	0.000103	-1.9e-05	0.000122
5.05	-0.0085	-9e-06	-2.2e-05	1.3e-05
5.06	-0.011461	-9.7e-05	9e-06	-0.000106
5.07	-0.009044	3.3e-05	2e-06	3.1e-05
5.08	-0.006635	1.2e-05	-2.2e-05	3.4e-05
5.09	-0.009784	-6.9e-05	7e-06	-7.6e-05
5.1	-0.008497	-3.7e-05	2.6e-05	-6.3e-05
5.11	-0.002674	5e-05	-1.3e-05	6.3e-05
5.12	-0.003169	6.5e-05	-2.6e-05	9.1e-05
5.13	-0.006295	-2.4e-05	-1e-06	-2.3e-05
5.14	-0.006546	-6.8e-05	1.5e-05	-8.3e-05
5.15	-0.004164	-3.1e-05	1.9e-05	-5e-05
5.16	-0.004736	4.8e-05	9e-06	3.9e-05
5.17	-0.007442	-7.2e-05	-1.3e-05	-5.9e-05
5.18	-0.003595	-0.00014	-2.4e-05	-0.000116
5.19	-0.002698	9.7e-05	-1.5e-05	0.000112
5.2	-0.015099	6e-06	2e-06	4e-06
5.21	-0.018946	-0.000233	-4e-06	-0.000229
5.22	-0.00865	-0.000182	-1.1e-05	-0.000171
5.23	-0.008042	1.4e-05	-2e-06	1.6e-05
5.24	-0.01279	2.2e-05	-8e-06	3e-05
5.25	-0.010957	-0.00016	-2.3e-05	-0.000137
5.26	-0.013175	-0.000117	-4e-06	-0.000113
5.27	-0.016575	-0.000126	2.9e-05	-0.000155
5.28	-0.01333	-0.00021	0	-0.00021
5.29	-0.011513	-0.000181	-3.3e-05	-0.000148
5.3	-0.011835	-0.000223	-9e-06	-0.000214
5.31	-0.007922	-9.1e-05	-1e-05	-8.1e-05
5.32	-0.002328	0.000164	-3.2e-05	0.000196
5.33	-0.003092	6.4e-05	-6e-06	7e-05
5.34	-0.005506	-0.000112	1.9e-05	-0.000131
5.35	-0.003239	-0.000103	0	-0.000103
5.36	-0.005173	-0.000141	-2e-06	-0.000139
5.37	-0.008955	-8.3e-05	4e-06	-8.7e-05
5.38	-0.008092	8.9e-05	-1.8e-05	0.000107
5.39	-0.009423	-6.3e-05	-1.7e-05	-4.6e-05
5.4	-0.013142	-0.000206	5e-06	-0.000211
5.41	-0.010391	3.3e-05	6e-06	2.7e-05
5.42	-0.004579	3.5e-05	-3e-06	3.8e-05
5.43	-0.007009	-6e-05	-8e-06	-5.2e-05
5.44	-0.015346	-1.2e-05	-6e-06	-6e-06
5.45	-0.015377	-4.3e-05	6e-06	-4.9e-05
5.46	-0.006635	-7e-06	-5e-06	-2e-06
5.47	-0.007315	-0.000161	-2.9e-05	-0.000132
5.48	-0.012368	-0.000339	-2.1e-05	-0.000318
5.49	-0.008379	-9.4e-05	-9e-06	-8.5e-05
5.5	-0.004981	6.7e-05	-1.1e-05	7.8e-05
5.51	-0.00639	-0.000174	-1.6e-05	-0.000158
5.52	-0.007752	-0.000263	-2.1e-05	-0.000242
5.53	-0.00826	-2.1e-05	-2e-05	-1e-06
5.54	-0.006984	4.5e-05	-4e-06	4.9e-05
5.55	-0.00697	-3e-06	-1e-05	7e-06
5.56	-0.005298	-1.9e-05	-1.5e-05	-4e-06
5.57	-0.002901	-8.7e-05	-1.1e-05	-7.6e-05
5.58	-0.006363	-6.8e-05	-3e-05	-3.8e-05
5.59	-0.006575	-0.00013	-2.3e-05	-0.000107
5.6	-0.000592	-8.4e-05	6e-06	-9e-05
5.61	-0.002498	5.9e-05	-1e-06	6e-05
5.62	-0.010007	-4e-05	-1.8e-05	-2.2e-05
5.63	-0.011639	-0.000122	-1.6e-05	-0.000106
5.64	-0.008974	-5.8e-05	-1e-05	-4.8e-05
5.65	-0.007371	-0.000133	-2e-06	-0.000131
5.66	-0.006438	-0.000343	-3e-06	-0.00034
5.67	-0.00324	-0.000137	-2.4e-05	-0.000113
5.68	-0.001179	-5.1e-05	-3e-05	-2.1e-05
5.69	-0.000702	-0.000197	-1.3e-05	-0.000184
5.7	-0.000824	6.9e-05	-1.4e-05	8.3e-05
5.71	-0.005286	4e-05	-2.4e-05	6.4e-05
5.72	-0.008485	-0.000218	-2.8e-05	-0.00019
5.73	-0.010177	-5.5e-05	-3.2e-05	-2.3e-05
5.74	-0.011626	0	-1.9e-05	1.9e-05
5.75	-0.008952	-0.000189	-6e-06	-0.000183
5.76	-0.006357	-0.000267	-6e-06	-0.000261
5.77	-0.008391	-0.00026	-7e-06	-0.000253
5.78	-0.008387	-0.000267	-1.3e-05	-0.000254
5.79	-0.01074	-0.000137	-2.6e-05	-0.000111
5.8	-0.013592	3e-06	-2.6e-05	2.9e-05
5.81	-0.011542	2.2e-05	-1e-05	3.2e-05
5.82	-0.010741	3.2e-05	-9e-06	4.1e-05
5.83	-0.009239	-0.000103	-3.2e-05	-7.1e-05
5.84	-0.00915	-9.8e-05	-4.1e-05	-5.7e-05
5.85	-0.013372	3e-05	-2.5e-05	5.5e-05
5.86	-0.013656	-6.2e-05	-1.8e-05	-4.4e-05
5.87	-0.00915	-0.000114	-1.8e-05	-9.6e-05
5.88	-0.007032	-8.6e-05	-1e-05	-7.6e-05
5.89	-0.007718	-5.4e-05	-2e-05	-3.4e-05
5.9	-0.003591	3.8e-05	-3.6e-05	7.4e-05
5.91	0.000605	8e-06	-2.5e-05	3.3e-05
5.92	-0.002924	-0.000177	-1.5e-05	-0.000162
5.93	-0.007075	-0.000115	-1.7e-05	-9.8e-05
5.94	-0.008946	7.8e-05	-3.2e-05	0.00011
5.95	-0.012141	-2.1e-05	-4.5e-05	2.4e-05
5.96	-0.013682	-7.3e-05	-3.6e-05	-3.7e-05
5.97	-0.012973	-5.6e-05	-2.9e-05	-2.7e-05
5.98	-0.011478	-4.7e-05	-3.2e-05	-1.5e-05
5.99	-0.01116	4e-06	-2.8e-05	3.2e-05
6	-0.014564	-3.6e-05	-1.9e-05	-1.7e-05
6.01	-0.018337	1e-06	-3e-06	4e-06
6.02	-0.016705	3.6e-05	9e-06	2.7e-05
6.03	-0.010442	-3.4e-05	-9e-06	-2.5e-05
6.04	-0.007419	-0.000112	-2.8e-05	-8.4e-05
6.05	-0.008261	-8.8e-05	-3e-05	-5.8e-05
6.06	-0.006417	-8.4e-05	-1.5e-05	-6.9e-05
6.07	-0.007218	-2.2e-05	7e-06	-2.9e-05
6.08	-0.008104	5.2e-05	0	5.2e-05
6.09	-0.002207	-9e-06	-2.3e-05	1.4e-05
6.1	-0.000531	-3.8e-05	-2.6e-05	-1.2e-05
6.11	-0.007623	-0.000105	-1.9e-05	-8.6e-05
6.12	-0.009824	-7.2e-05	-2.7e-05	-4.5e-05
6.13	-0.011851	5e-05	-2.8e-05	7.8e-05
6.14	-0.021388	-2.7e-05	-2.2e-05	-5e-06
6.15	-0.022261	-0.000131	-1.9e-05	-0.000112
6.16	-0.012318	-0.000175	-1.5e-05	-0.00016
6.17	-0.008893	-7.3e-05	-2.1e-05	-5.2e-05
6.18	-0.010311	-2.3e-05	-3e-05	7e-06
6.19	-0.011426	-0.000244	-2.4e-05	-0.00022
6.2	-0.016546	-0.000192	-2.5e-05	-0.000167
6.21	-0.018132	5.6e-05	-1.9e-05	7.5e-05
6.22	-0.012045	-0.000176	-1.5e-05	-0.000161
6.23	-0.003288	-0.000199	-2.2e-05	-0.000177
6.24	-0.001016	0.000132	-1.4e-05	0.000146
6.25	-0.008016	2.8e-05	-6e-06	3.4e-05
6.26	-0.016026	-0.00011	-1.3e-05	-9.7e-05
6.27	-0.019237	0.000101	-1e-05	0.000111
6.28	-0.016754	2e-06	-9e-06	1.1e-05
6.29	-0.013407	-0.000223	-7e-06	-0.000216
6.3	-0.012745	-0.000126	-8e-06	-0.000118
6.31	-0.01166	-0.000149	-2.7e-05	-0.000122
6.32	-0.011092	-3.4e-05	-4.5e-05	1.1e-05
6.33	-0.009796	0.000696	-5.1e-05	0.000747
6.34	-0.008009	0.001594	-3.9e-05	0.001633
6.35	-0.009003	0.002652	-1.8e-05	0.00267
6.36	-0.006812	0.003802	-1.2e-05	0.003814
6.37	-0.000464	0.004652	-1.6e-05	0.004668
6.38	-0.000679	0.00545	-9e-06	0.005459
6.39	-0.006717	0.006508	-6e-06	0.006514
6.4	-0.008325	0.007518	-2.2e-05	0.00754
6.41	-0.006787	0.008212	-2.8e-05	0.00824
6.42	-0.007968	0.009198	-1.6e-05	0.009214
6.43	-0.009853	0.010197	-1.9e-05	0.010216
6.44	-0.009762	0.010471	-3.1e-05	0.010502
6.45	-0.010011	0.010803	-2.7e-05	0.01083
6.46	-0.011868	0.011455	-2e-05	0.011475
6.47	-0.013399	0.011796	-1.7e-05	0.011813
6.48	-0.01054	0.012176	-3e-06	0.012179
6.49	-0.002164	0.012935	-5e-06	0.01294
6.5	0.001818	0.01365	-2.5e-05	0.013675
6.51	0.000683	0.014299	-3.1e-05	0.01433
6.52	0.005876	0.015193	-2e-05	0.015213
6.53	0.014484	0.016119	-2.8e-05	0.016147
6.54	0.01768	0.016977	-5.3e-05	0.01703
6.55	0.018958	0.018221	-4.7e-05	0.018268
6.56	0.020566	0.019468	-2e-05	0.019488
6.57	0.020572	0.020345	-1.6e-05	0.020361
6.58	0.021656	0.021428	-3.3e-05	0.021461
6.59	0.02744	0.022648	-4.5e-05	0.022693
6.6	0.036521	0.023599	-3.2e-05	0.023631
6.61	0.036846	0.024559	-1.8e-05	0.024577
6.62	0.034118	0.025752	-1e-05	0.025762
6.63	0.039453	0.026829	7e-06	0.026822
6.64	0.040934	0.027812	8e-06	0.027804
6.65	0.039243	0.028975	-1e-06	0.028976
6.66	0.045292	0.02998	0	0.02998
6.67	0.048876	0.030958	4e-06	0.030954
6.68	0.046717	0.032165	1.4e-05	0.032151
6.69	0.050367	0.033137	1.9e-05	0.033118
6.7	0.05785	0.034038	1e-06	0.034037
6.71	0.060425	0.035329	-3e-06	0.035332
6.72	0.061278	0.036551	2.7e-05	0.036524
6.73	0.061474	0.037419	3.9e-05	0.03738
6.74	0.057926	0.03841	3.2e-05	0.038378
6.75	0.057075	0.039484	3.1e-05	0.039453
6.76	0.06369	0.040426	3.3e-05	0.040393
6.77	0.073032	0.041491	4.3e-05	0.041448
6.78	0.077301	0.042477	6.7e-05	0.04241
6.79	0.073761	0.0433	8.2e-05	0.043218
6.8	0.074227	0.044408	8.2e-05	0.044326
6.81	0.082207	0.045483	7.8e-05	0.045405
6.82	0.086048	0.046341	7.6e-05	0.046265
6.83	0.085306	0.047471	7.4e-05	0.047397
6.84	0.084994	0.048646	7.1e-05	0.048575
6.85	0.086612	0.049535	8e-05	0.049455
6.86	0.091291	0.050538	0.000112	0.050426
6.87	0.097012	0.05152	0.000122	0.051398
6.88	0.098071	0.052233	9.5e-05	0.052138
6.89	0.090117	0.053203	9.7e-05	0.053106
6.9	0.08658	0.05446	0.000114	0.054346
6.91	0.096932	0.055415	0.000103	0.055312
6.92	0.102253	0.056182	0.000123	0.056059
6.93	0.102328	0.057238	0.000147	0.057091
6.94	0.108974	0.058401	0.000144	0.058257
6.95	0.112962	0.05945	0.000164	0.059286
6.96	0.107855	0.060516	0.000157	0.060359
6.97	0.10151	0.061485	0.000129	0.061356
6.98	0.102894	0.062419	0.000149	0.06227
6.99	0.104199	0.063493	0.000167	0.063326
7	0.097765	0.064484	0.000157	0.064327
7.01	0.102087	0.065388	0.000173	0.065215
7.02	0.117854	0.066468	0.000185	0.066283
7.03	0.118772	0.067528	0.000183	0.067345
7.04	0.108693	0.068513	0.000187	0.068326
7.05	0.109596	0.069669	0.00018	0.069489
7.06	0.114474	0.070879	0.000189	0.07069
7.07	0.114995	0.071809	0.00021	0.071599
7.08	0.116044	0.07271	0.000209	0.072501
7.09	0.114904	0.073814	0.000204	0.07361
7.1	0.116932	0.074803	0.000206	0.074597
7.11	0.12139	0.075814	0.000209	0.075605
7.12	0.122869	0.076976	0.000207	0.076769
7.13	0.128653	0.077979	0.000213	0.077766
7.14	0.137282	0.078906	0.000226	0.07868
7.15	0.139631	0.079997	0.000219	0.079778
7.16	0.140688	0.081036	0.000216	0.08082
7.17	0.145601	0.081959	0.000242	0.081717
7.18	0.146243	0.082986	0.000256	0.08273
7.19	0.143993	0.083998	0.000243	0.083755
7.2	0.146959	0.085013	0.000234	0.084779
7.21	0.149797	0.086078	0.000233	0.085845
7.22	0.148279	0.087	0.000236	0.086764
7.23	0.15058	0.087968	0.000248	0.08772
7.24	0.156444	0.08905	0.000254	0.088796
7.25	0.158887	0.089947	0.000248	0.089699
7.26	0.160165	0.09085	0.00025	0.0906
7.27	0.164491	0.091965	0.000258	0.091707
7.28	0.165334	0.093041	0.000259	0.092782
7.29	0.16184	0.094002	0.00026	0.093742
7.3	0.160936	0.095122	0.000262	0.09486
7.31	0.167854	0.096217	0.000263	0.095954
7.32	0.176923	0.097023	0.000274	0.096749
7.33	0.178345	0.098011	0.000288	0.097723
7.34	0.177608	0.099128	0.000283	0.098845
7.35	0.177872	0.10001	0.000292	0.099718
7.36	0.176357	0.101036	0.00029	0.100746
7.37	0.178126	0.102151	0.000269	0.101882
7.38	0.179933	0.103013	0.000286	0.102727
7.39	0.177839	0.103985	0.000308	0.103677
7.4	0.182048	0.105247	0.000274	0.104973
7.41	0.191402	0.106283	0.000256	0.106027
7.42	0.192317	0.107141	0.000296	0.106845
7.43	0.186534	0.108236	0.000318	0.107918
7.44	0.186702	0.109293	0.000317	0.108976
7.45	0.190397	0.110239	0.000299	0.10994
7.46	0.190053	0.111284	0.00028	0.111004
7.47	0.192141	0.11224	0.000298	0.111942
7.48	0.196106	0.113175	0.000329	0.112846
7.49	0.196739	0.114303	0.000324	0.113979
7.5	0.197048	0.115396	0.000306	0.11509
7.51	0.201108	0.116316	0.000314	0.116002
7.52	0.208635	0.117361	0.000309	0.117052
7.53	0.21132	0.118534	0.000296	0.118238
7.54	0.211496	0.119386	0.000321	0.119065
7.55	0.213066	0.120241	0.000343	0.119898
7.56	0.210355	0.121323	0.000329	0.120994
7.57	0.208123	0.122308	0.000322	0.121986
7.58	0.211776	0.123453	0.000332	0.123121
7.59	0.218368	0.124509	0.000321	0.124188
7.6	0.223324	0.125241	0.000319	0.124922
7.61	0.225785	0.126281	0.000335	0.125946
7.62	0.22804	0.12749	0.000339	0.127151
7.63	0.22977	0.128375	0.000343	0.128032
7.64	0.23165	0.129343	0.000353	0.12899
7.65	0.234061	0.13054	0.000342	0.130198
7.66	0.235792	0.131483	0.000328	0.131155
7.67	0.242129	0.132386	0.000334	0.132052
7.68	0.250901	0.133587	0.000352	0.133235
7.69	0.250232	0.134555	0.00036	0.134195
7.7	0.24373	0.135326	0.00034	0.134986
7.71	0.247472	0.136333	0.000335	0.135998
7.72	0.256225	0.137442	0.000354	0.137088
7.73	0.256799	0.138499	0.000355	0.138144
7.74	0.254694	0.139587	0.000359	0.139228
7.75	0.256613	0.14062	0.000374	0.140246
7.76	0.255492	0.141538	0.000366	0.141172
7.77	0.254453	0.142597	0.00036	0.142237
7.78	0.260872	0.143743	0.000381	0.143362
7.79	0.261417	0.14481	0.000394	0.144416
7.8	0.257557	0.145875	0.000385	0.14549
7.81	0.262076	0.146829	0.000369	0.14646
7.82	0.267965	0.147612	0.000368	0.147244
7.83	0.267057	0.148636	0.000385	0.148251
7.84	0.267206	0.149798	0.000394	0.149404
7.85	0.272013	0.150765	0.000392	0.150373
7.86	0.273882	0.151705	0.000394	0.151311
7.87	0.274932	0.152731	0.000406	0.152325
7.88	0.282811	0.153803	0.000421	0.153382
7.89	0.291032	0.154888	0.000418	0.15447
7.9	0.291912	0.155924	0.000397	0.155527
7.91	0.291593	0.15689	0.000392	0.156498
7.92	0.29799	0.157911	0.000423	0.157488
7.93	0.307307	0.158895	0.000426	0.158469
7.94	0.31381	0.159876	0.000401	0.159475
7.95	0.314035	0.160994	0.000407	0.160587
7.96	0.308122	0.162094	0.000422	0.161672
7.97	0.306319	0.163013	0.000415	0.162598
7.98	0.311845	0.16397	0.000413	0.163557
7.99	0.318175	0.16505	0.00042	0.16463
8	0.319758	0.166037	0.000428	0.165609
8.01	0.319898	0.167039	0.000433	0.166606
8.02	0.324777	0.168154	0.000438	0.167716
8.03	0.327576	0.169068	0.000436	0.168632
8.04	0.323137	0.169947	0.000418	0.169529
8.05	0.318951	0.171118	0.000417	0.170701
8.06	0.321039	0.172177	0.00043	0.171747
8.07	0.326786	0.172985	0.000424	0.172561
8.08	0.328048	0.173988	0.000424	0.173564
8.09	0.329933	0.175042	0.000431	0.174611
8.1	0.338291	0.175928	0.000437	0.175491
8.11	0.342701	0.176998	0.000439	0.176559
8.12	0.337702	0.178073	0.000432	0.177641
8.13	0.335781	0.178974	0.000429	0.178545
8.14	0.345311	0.180077	0.000427	0.17965
8.15	0.351767	0.181151	0.00042	0.180731
8.16	0.348991	0.181997	0.000417	0.18158
8.17	0.347233	0.182994	0.000417	0.182577
8.18	0.353631	0.184116	0.000423	0.183693
8.19	0.363157	0.18502	0.000435	0.184585
8.2	0.367323	0.186006	0.000436	0.18557
8.21	0.37206	0.187163	0.000431	0.186732
8.22	0.378766	0.188019	0.000441	0.187578
8.23	0.370235	0.188934	0.00044	0.188494
8.24	0.361791	0.190198	0.000429	0.189769
8.25	0.37507	0.191198	0.000426	0.190772
8.26	0.381371	0.192076	0.000425	0.191651
8.27	0.372031	0.193224	0.00043	0.192794
8.28	0.375877	0.194179	0.000438	0.193741
8.29	0.389604	0.194964	0.000441	0.194523
8.3	0.393828	0.196173	0.000444	0.195729
8.31	0.39135	0.197355	0.000443	0.196912
8.32	0.390999	0.198185	0.000432	0.197753
8.33	0.392951	0.199223	0.000418	0.198805
8.34	0.392821	0.200381	0.000431	0.19995
8.35	0.391694	0.201329	0.000454	0.200875
8.36	0.396917	0.202318	0.000442	0.201876
8.37	0.40459	0.203429	0.000427	0.203002
8.38	0.406338	0.204496	0.000439	0.204057
8.39	0.408468	0.205506	0.000426	0.20508
8.4	0.411512	0.206565	0.000428	0.206137
8.41	0.411824	0.207564	0.00046	0.207104
8.42	0.416971	0.208504	0.000446	0.208058
8.43	0.421075	0.209543	0.00042	0.209123
8.44	0.418483	0.210573	0.000439	0.210134
8.45	0.421512	0.211683	0.000452	0.211231
8.46	0.42802	0.212795	0.000446	0.212349
8.47	0.432782	0.213618	0.000453	0.213165
8.48	0.439591	0.214501	0.000458	0.214043
8.49	0.44007	0.215649	0.000454	0.215195
8.5	0.434486	0.21661	0.000444	0.216166
8.51	0.438065	0.217412	0.000442	0.21697
8.52	0.446681	0.218495	0.000463	0.218032
8.53	0.448859	0.219515	0.00048	0.219035
8.54	0.448067	0.220308	0.000467	0.219841
8.55	0.453131	0.221376	0.000452	0.220924
8.56	0.457827	0.222468	0.000441	0.222027
8.57	0.458396	0.223372	0.000431	0.222941
8.58	0.461996	0.224505	0.00044	0.224065
8.59	0.464224	0.225595	0.000456	0.225139
8.6	0.461027	0.226418	0.000459	0.225959
8.61	0.463682	0.227388	0.000461	0.226927
8.62	0.471831	0.228471	0.000467	0.228004
8.63	0.476332	0.229526	0.000449	0.229077
8.64	0.479755	0.230523	0.000438	0.230085
8.65	0.476972	0.231494	0.00045	0.231044
8.66	0.47148	0.232449	0.00045	0.231999
8.67	0.480131	0.233473	0.000462	0.233011
8.68	0.489881	0.2345	0.000488	0.234012
8.69	0.484573	0.235311	0.000494	0.234817
8.7	0.478794	0.236316	0.000482	0.235834
8.71	0.486912	0.237592	0.000476	0.237116
8.72	0.497195	0.238604	0.000473	0.238131
8.73	0.499846	0.239553	0.000472	0.239081
8.74	0.503965	0.240804	0.00048	0.240324
8.75	0.508186	0.241836	0.000476	0.24136
8.76	0.503528	0.242571	0.000453	0.242118
8.77	0.502076	0.243643	0.000459	0.243184
8.78	0.508228	0.244794	0.00048	0.244314
8.79	0.507131	0.245739	0.000481	0.245258
8.8	0.504917	0.246854	0.000484	0.24637
8.81	0.511373	0.247831	0.000496	0.247335
8.82	0.515748	0.248615	0.000492	0.248123
8.83	0.516693	0.249743	0.000479	0.249264
8.84	0.5178	0.250807	0.000478	0.250329
8.85	0.518694	0.251666	0.000485	0.251181
8.86	0.52278	0.252745	0.000489	0.252256
8.87	0.531151	0.253805	0.000494	0.253311
8.88	0.53853	0.254564	0.000492	0.254072
8.89	0.541607	0.255503	0.000486	0.255017
8.9	0.544239	0.256752	0.000498	0.256254
8.91	0.548327	0.257715	0.000507	0.257208
8.92	0.549697	0.258598	0.000503	0.258095
8.93	0.551136	0.259737	0.0005	0.259237
8.94	0.556503	0.260724	0.000495	0.260229
8.95	0.562912	0.261626	0.000492	0.261134
8.96	0.563871	0.262797	0.000511	0.262286
8.97	0.56002	0.263785	0.000526	0.263259
8.98	0.562739	0.264602	0.000497	0.264105
8.99	0.566906	0.265693	0.000485	0.265208
9	0.56684	0.266729	0.00051	0.266219
9.01	0.572625	0.267708	0.000505	0.267203
9.02	0.581937	0.268809	0.000492	0.268317
9.03	0.589021	0.269761	0.000498	0.269263
9.04	0.591084	0.270633	0.000498	0.270135
9.05	0.58842	0.271713	0.0005	0.271213
9.06	0.590276	0.272828	0.000512	0.272316
9.07	0.59704	0.273782	0.000528	0.273254
9.08	0.598789	0.27491	0.000526	0.274384
9.09	0.600566	0.276024	0.000524	0.2755
9.1	0.604472	0.276772	0.000544	0.276228
9.11	0.60258	0.277752	0.000543	0.277209
9.12	0.599773	0.278913	0.00052	0.278393
9.13	0.602546	0.279798	0.000522	0.279276
9.14	0.604162	0.280785	0.000537	0.280248
9.15	0.608465	0.281959	0.00053	0.281429
9.16	0.61591	0.282975	0.000524	0.282451
9.17	0.61714	0.284047	0.000523	0.283524
9.18	0.621535	0.285314	0.000513	0.284801
9.19	0.628402	0.286234	0.000514	0.28572
9.2	0.625263	0.287048	0.000522	0.286526
9.21	0.620726	0.288216	0.000512	0.287704
9.22	0.622396	0.289149	0.000506	0.288643
9.23	0.627246	0.290006	0.000519	0.289487
9.24	0.637754	0.291247	0.000516	0.290731
9.25	0.646153	0.292233	0.000517	0.291716
9.26	0.645019	0.292983	0.000518	0.292465
9.27	0.644682	0.294081	0.00051	0.293571
9.28	0.648871	0.295205	0.000519	0.294686
9.29	0.653979	0.29604	0.000526	0.295514
9.3	0.662764	0.296984	0.00051	0.296474
9.31	0.669738	0.298078	0.000504	0.297574
9.32	0.670535	0.299088	0.000513	0.298575
9.33	0.672764	0.300139	0.00053	0.299609
9.34	0.672319	0.301182	0.000548	0.300634
9.35	0.670008	0.302093	0.000542	0.301551
9.36	0.674649	0.303022	0.000519	0.302503
9.37	0.679787	0.304015	0.000521	0.303494
9.38	0.680041	0.304985	0.000536	0.304449
9.39	0.683101	0.306047	0.000531	0.305516
9.4	0.688539	0.30717	0.000523	0.306647
9.41	0.691638	0.308063	0.00053	0.307533
9.42	0.693102	0.308938	0.000532	0.308406
9.43	0.696739	0.310037	0.000531	0.309506
9.44	0.704922	0.311048	0.000533	0.310515
9.45	0.706488	0.312027	0.000537	0.31149
9.46	0.704031	0.31315	0.000545	0.312605
9.47	0.709452	0.314062	0.000555	0.313507
9.48	0.713403	0.314869	0.000546	0.314323
9.49	0.711284	0.315978	0.000523	0.315455
9.5	0.717076	0.317054	0.000527	0.316527
9.51	0.726605	0.317949	0.000534	0.317415
9.52	0.727717	0.319068	0.000528	0.31854
9.53	0.726128	0.320136	0.000539	0.319597
9.54	0.724416	0.320981	0.000544	0.320437
9.55	0.723602	0.322152	0.000529	0.321623
9.56	0.727599	0.323302	0.000531	0.322771
9.57	0.736887	0.324106	0.000534	0.323572
9.58	0.743289	0.325154	0.000522	0.324632
9.59	0.742704	0.326262	0.00053	0.325732
9.6	0.745939	0.327118	0.000551	0.326567
9.61	0.753932	0.328205	0.000541	0.327664
9.62	0.756625	0.329324	0.000534	0.32879
9.63	0.757928	0.330073	0.00056	0.329513
9.64	0.759644	0.331128	0.000563	0.330565
9.65	0.758546	0.332416	0.000531	0.331885
9.66	0.761796	0.333378	0.000532	0.332846
9.67	0.766061	0.334428	0.000548	0.33388
9.68	0.767623	0.335547	0.000533	0.335014
9.69	0.773097	0.336306	0.00053	0.335776
9.7	0.778178	0.337266	0.00055	0.336716
9.71	0.778126	0.338516	0.00055	0.337966
9.72	0.778955	0.339302	0.000541	0.338761
9.73	0.782367	0.340119	0.000538	0.339581
9.74	0.78486	0.341412	0.000536	0.340876
9.75	0.787462	0.342425	0.000533	0.341892
9.76	0.791149	0.343225	0.000542	0.342683
9.77	0.795397	0.344516	0.000548	0.343968
9.78	0.80079	0.345595	0.000526	0.345069
9.79	0.801841	0.34627	0.000519	0.345751
9.8	0.804029	0.347436	0.000547	0.346889
9.81	0.811072	0.348668	0.000552	0.348116
9.82	0.813433	0.349481	0.000537	0.348944
9.83	0.812041	0.35045	0.000547	0.349903
9.84	0.815025	0.351535	0.000542	0.350993
9.85	0.819464	0.352441	0.00053	0.351911
9.86	0.82078	0.35338	0.000545	0.352835
9.87	0.820795	0.354437	0.000535	0.353902
9.88	0.820978	0.355431	0.000515	0.354916
9.89	0.8232	0.356374	0.000531	0.355843
9.9	0.827666	0.35737	0.000543	0.356827
9.91	0.831762	0.358321	0.000532	0.357789
9.92	0.83827	0.359352	0.000518	0.358834
9.93	0.844595	0.360503	0.000511	0.359992
9.94	0.84342	0.361466	0.000518	0.360948
9.95	0.84371	0.362392	0.000524	0.361868
9.96	0.851223	0.363535	0.000519	0.363016
9.97	0.852907	0.364517	0.000524	0.363993
9.98	0.850115	0.365371	0.00053	0.364841
9.99	0.854072	0.366481	0.000529	0.365952
10	0.860299	0.367531	0.000531	0.367
10.01	0.861197	0.368389	0.000528	0.367861
10.02	0.861284	0.369368	0.000544	0.368824
10.03	0.863919	0.370338	0.000542	0.369796
10.04	0.86546	0.371292	0.000499	0.370793
10.05	0.867266	0.372397	0.000504	0.371893
10.06	0.868827	0.37344	0.000557	0.372883
10.07	0.868757	0.374331	0.000546	0.373785
10.08	0.87123	0.375362	0.00052	0.374842
10.09	0.874117	0.376377	0.000543	0.375834
10.1	0.87643	0.377263	0.000547	0.376716
10.11	0.882756	0.37835	0.000528	0.377822
10.12	0.891403	0.379516	0.000525	0.378991
10.13	0.89463	0.380497	0.000523	0.379974
10.14	0.894594	0.381501	0.000517	0.380984
10.15	0.900901	0.382515	0.000528	0.381987
10.16	0.908477	0.383419	0.000536	0.382883
10.17	0.911359	0.384425	0.000537	0.383888
10.18	0.910879	0.385517	0.000531	0.384986
10.19	0.910069	0.38653	0.000522	0.386008
10.2	0.916623	0.387547	0.000536	0.387011
10.21	0.924585	0.38861	0.000549	0.388061
10.22	0.928049	0.389564	0.00054	0.389024
10.23	0.928409	0.390464	0.000525	0.389939
10.24	0.925721	0.391628	0.000526	0.391102
10.25	0.923955	0.392673	0.000528	0.392145
10.26	0.925488	0.393483	0.000542	0.392941
10.27	0.93091	0.394591	0.000556	0.394035
10.28	0.935181	0.395732	0.000542	0.39519
10.29	0.935588	0.39661	0.000535	0.396075
10.3	0.938087	0.397511	0.000533	0.396978
10.31	0.941963	0.398514	0.000526	0.397988
10.32	0.946182	0.39945	0.000538	0.398912
10.33	0.952342	0.40042	0.000541	0.399879
10.34	0.956246	0.401495	0.000523	0.400972
10.35	0.956487	0.402421	0.000525	0.401896
10.36	0.957272	0.4034	0.000545	0.402855
10.37	0.961956	0.404616	0.000573	0.404043
10.38	0.970468	0.405644	0.00057	0.405074
10.39	0.979431	0.406604	0.000534	0.40607
10.4	0.98352	0.407767	0.000526	0.407241
10.41	0.983071	0.408735	0.000535	0.4082
10.42	0.984112	0.409676	0.000526	0.40915
10.43	0.993364	0.410806	0.000521	0.410285
10.44	1.00225	0.411727	0.00052	0.411207
10.45	1.00195	0.41268	0.000524	0.412156
10.46	1.00294	0.413783	0.000528	0.413255
10.47	1.00817	0.414744	0.000519	0.414225
10.48	1.01084	0.415694	0.000518	0.415176
10.49	1.01393	0.416736	0.000532	0.416204
10.5	1.01332	0.417721	0.000537	0.417184
10.51	1.01151	0.418636	0.000534	0.418102
10.52	1.0163	0.419697	0.000523	0.419174
10.53	1.0201	0.420763	0.000529	0.420234
10.54	1.01998	0.421693	0.000543	0.42115
10.55	1.01948	0.42276	0.000546	0.422214
10.56	1.02189	0.423783	0.000529	0.423254
10.57	1.02808	0.424611	0.000516	0.424095
10.58	1.03502	0.425685	0.000538	0.425147
10.59	1.03657	0.426828	0.00055	0.426278
10.6	1.03791	0.427704	0.000533	0.427171
10.61	1.03968	0.428733	0.000533	0.4282
10.62	1.03765	0.429849	0.000541	0.429308
10.63	1.04189	0.430615	0.000524	0.430091
10.64	1.04965	0.431524	0.000503	0.431021
10.65	1.0518	0.432726	0.000496	0.43223
10.66	1.05393	0.43358	0.000506	0.433074
10.67	1.05873	0.434399	0.000522	0.433877
10.68	1.06934	0.43556	0.00053	0.43503
10.69	1.07778	0.436607	0.000528	0.436079
10.7	1.0731	0.437515	0.000512	0.437003
10.71	1.07083	0.438582	0.000499	0.438083
10.72	1.08086	0.439572	0.000507	0.439065
10.73	1.0865	0.440516	0.000524	0.439992
10.74	1.08544	0.441671	0.00052	0.441151
10.75	1.09048	0.442629	0.000512	0.442117
10.76	1.0938	0.443425	0.000521	0.442904
10.77	1.09083	0.444529	0.000506	0.444023
10.78	1.09417	0.445634	0.000489	0.445145
10.79	1.10345	0.446617	0.000498	0.446119
10.8	1.10477	0.447826	0.000498	0.447328
10.81	1.10426	0.44881	0.00049	0.44832
10.82	1.11263	0.44951	0.000501	0.449009
10.83	1.11805	0.450618	0.000519	0.450099
10.84	1.11747	0.451802	0.000505	0.451297
10.85	1.12361	0.452654	0.00048	0.452174
10.86	1.13257	0.453637	0.00048	0.453157
10.87	1.13351	0.45477	0.000488	0.454282
10.88	1.13379	0.455674	0.000495	0.455179
10.89	1.13737	0.456607	0.000507	0.4561
10.9	1.14183	0.457713	0.000516	0.457197
10.91	1.14532	0.458715	0.000516	0.458199
10.92	1.14612	0.459688	0.000501	0.459187
10.93	1.14858	0.460753	0.000486	0.460267
10.94	1.15253	0.461797	0.000482	0.461315
10.95	1.15353	0.462863	0.000493	0.46237
10.96	1.15663	0.463962	0.000505	0.463457
10.97	1.16106	0.464953	0.0005	0.464453
10.98	1.16069	0.465897	0.000487	0.46541
10.99	1.16298	0.466908	0.000484	0.466424
11	1.17062	0.467857	0.000481	0.467376
11.01	1.17674	0.46884	0.000488	0.468352
11.02	1.18617	0.469959	0.000499	0.46946
11.03	1.19504	0.470921	0.000482	0.470439
11.04	1.19294	0.471799	0.000467	0.471332
11.05	1.18746	0.472842	0.00049	0.472352
11.06	1.18525	0.473902	0.000503	0.473399
11.07	1.1917	0.47488	0.000484	0.474396
11.08	1.20219	0.475885	0.000467	0.475418
11.09	1.20213	0.476863	0.000466	0.476397
11.1	1.20258	0.477805	0.000473	0.477332
11.11	1.20975	0.478901	0.000477	0.478424
11.12	1.21304	0.480016	0.000474	0.479542
11.13	1.21438	0.48091	0.000462	0.480448
11.14	1.21679	0.481865	0.000448	0.481417
11.15	1.222	0.482886	0.000444	0.482442
11.16	1.23161	0.483786	0.000471	0.483315
11.17	1.23604	0.484832	0.000496	0.484336
11.18	1.23507	0.485908	0.000474	0.485434
11.19	1.2389	0.486747	0.000452	0.486295
11.2	1.244	0.48766	0.000462	0.487198
11.21	1.24541	0.488839	0.000469	0.48837
11.22	1.24703	0.489894	0.000458	0.489436
11.23	1.25125	0.490762	0.000455	0.490307
11.24	1.25584	0.491799	0.000456	0.491343
11.25	1.259	0.492787	0.000449	0.492338
11.26	1.26282	0.493717	0.000464	0.493253
11.27	1.26924	0.494771	0.000487	0.494284
11.28	1.27292	0.495779	0.000465	0.495314
11.29	1.27282	0.496772	0.000439	0.496333
11.3	1.27686	0.497737	0.000457	0.49728
11.31	1.28396	0.498673	0.00046	0.498213
11.32	1.28387	0.499712	0.000447	0.499265
11.33	1.28276	0.500791	0.000449	0.500342
11.34	1.29043	0.501747	0.000443	0.501304
11.35	1.29791	0.502565	0.00044	0.502125
11.36	1.29957	0.50362	0.000447	0.503173
11.37	1.30346	0.504916	0.000437	0.504479
11.38	1.31339	0.505942	0.000445	0.505497
11.39	1.3237	0.506858	0.000456	0.506402
11.4	1.32649	0.507906	0.000437	0.507469
11.41	1.32518	0.508822	0.000439	0.508383
11.42	1.32415	0.509755	0.000449	0.509306
11.43	1.32728	0.510822	0.000435	0.510387
11.44	1.33039	0.511759	0.000419	0.51134
11.45	1.33202	0.51274	0.00043	0.51231
11.46	1.34036	0.513881	0.000445	0.513436
11.47	1.34726	0.514929	0.000438	0.514491
11.48	1.34376	0.515936	0.000427	0.515509
11.49	1.34237	0.516941	0.000426	0.516515
11.5	1.34634	0.517922	0.000427	0.517495
11.51	1.35035	0.518922	0.000424	0.518498
11.52	1.35994	0.519931	0.000416	0.519515
11.53	1.36887	0.52091	0.000397	0.520513
11.54	1.37066	0.521911	0.000395	0.521516
11.55	1.37588	0.52304	0.000397	0.522643
11.56	1.38285	0.524093	0.000393	0.5237
11.57	1.38211	0.524974	0.000414	0.52456
11.58	1.38064	0.525951	0.000421	0.52553
11.59	1.38336	0.527026	0.000401	0.526625
11.6	1.38983	0.527893	0.000396	0.527497
11.61	1.39896	0.528833	0.000402	0.528431
11.62	1.40097	0.529952	0.0004	0.529552
11.63	1.39917	0.530972	0.000395	0.530577
11.64	1.40274	0.531985	0.000402	0.531583
11.65	1.40581	0.532968	0.00041	0.532558
11.66	1.40634	0.533855	0.000389	0.533466
11.67	1.41001	0.534895	0.000376	0.534519
11.68	1.41721	0.536008	0.000401	0.535607
11.69	1.42118	0.536957	0.000405	0.536552
11.7	1.42233	0.537937	0.000384	0.537553
11.71	1.42452	0.539014	0.000383	0.538631
11.72	1.42797	0.53993	0.000385	0.539545
11.73	1.43445	0.540854	0.000371	0.540483
11.74	1.44339	0.542016	0.000372	0.541644
11.75	1.44864	0.543096	0.000385	0.542711
11.76	1.44941	0.543979	0.000382	0.543597
11.77	1.45285	0.544979	0.000363	0.544616
11.78	1.45662	0.546016	0.000345	0.545671
11.79	1.45723	0.547026	0.000359	0.546667
11.8	1.4631	0.54822	0.00038	0.54784
11.81	1.469	0.549175	0.000365	0.54881
11.82	1.46883	0.54981	0.000356	0.549454
11.83	1.47188	0.550961	0.000358	0.550603
11.84	1.47522	0.552244	0.00034	0.551904
11.85	1.47489	0.553095	0.000348	0.552747
11.86	1.48018	0.554035	0.000359	0.553676
11.87	1.49048	0.555066	0.000331	0.554735
11.88	1.49655	0.555968	0.000322	0.555646
11.89	1.49855	0.556943	0.000356	0.556587
11.9	1.50076	0.558012	0.000364	0.557648
11.91	1.50249	0.559043	0.000341	0.558702
11.92	1.50603	0.560065	0.000323	0.559742
11.93	1.51275	0.561169	0.000316	0.560853
11.94	1.52026	0.562182	0.00033	0.561852
11.95	1.52447	0.563064	0.000346	0.562718
11.96	1.52472	0.564119	0.000309	0.56381
11.97	1.52662	0.565114	0.000278	0.564836
11.98	1.53093	0.565973	0.00032	0.565653
11.99	1.53603	0.567045	0.000326	0.566719
12	1.54233	0.568093	0.000282	0.567811
12.01	1.5447	0.568993	0.000289	0.568704
12.02	1.5438	0.569971	0.000308	0.569663
12.03	1.54707	0.570954	0.000293	0.570661
12.04	1.55726	0.571917	0.000299	0.571618
12.05	1.56556	0.572967	0.000317	0.57265
12.06	1.56236	0.573896	0.00029	0.573606
12.07	1.56202	0.574781	0.000286	0.574495
12.08	1.57431	0.575951	0.00032	0.575631
12.09	1.5842	0.577011	0.000295	0.576716
12.1	1.58345	0.577801	0.000276	0.577525
12.11	1.58358	0.578817	0.000289	0.578528
12.12	1.58801	0.579934	0.000274	0.57966
12.13	1.5927	0.580863	0.000285	0.580578
12.14	1.59524	0.58189	0.000292	0.581598
12.15	1.59702	0.583088	0.000262	0.582826
12.16	1.60495	0.584023	0.000266	0.583757
12.17	1.61544	0.584849	0.000283	0.584566
12.18	1.62165	0.585986	0.000258	0.585728
12.19	1.6272	0.587018	0.000244	0.586774
12.2	1.62951	0.587913	0.00026	0.587653
12.21	1.6282	0.589037	0.000261	0.588776
12.22	1.63476	0.590048	0.000248	0.5898
12.23	1.64129	0.59096	0.000248	0.590712
12.24	1.64033	0.592052	0.000246	0.591806
12.25	1.64339	0.593002	0.000219	0.592783
12.26	1.64986	0.593939	0.00021	0.593729
12.27	1.6512	0.595074	0.00022	0.594854
12.28	1.65405	0.596086	0.000206	0.59588
12.29	1.66084	0.596994	0.0002	0.596794
12.3	1.66493	0.598121	0.000201	0.59792
12.31	1.66978	0.599182	0.000193	0.598989
12.32	1.67605	0.599981	0.000204	0.599777
12.33	1.67756	0.601032	0.000206	0.600826
12.34	1.67619	0.602269	0.000181	0.602088
12.35	1.67833	0.603216	0.000176	0.60304
12.36	1.68314	0.60421	0.000185	0.604025
12.37	1.68963	0.605267	0.000178	0.605089
12.38	1.69576	0.606084	0.000165	0.605919
12.39	1.69695	0.607029	0.000158	0.606871
12.4	1.69671	0.608143	0.000168	0.607975
12.41	1.7062	0.6091	0.000183	0.608917
12.42	1.71472	0.609962	0.000165	0.609797
12.43	1.70996	0.61103	0.000143	0.610887
12.44	1.70948	0.61218	0.000152	0.612028
12.45	1.721	0.613148	0.000157	0.612991
12.46	1.72776	0.614141	0.000137	0.614004
12.47	1.7278	0.615106	0.00013	0.614976
12.48	1.73193	0.615981	0.000138	0.615843
12.49	1.73748	0.616984	0.000129	0.616855
12.5	1.74109	0.61792	0.000124	0.617796
12.51	1.75055	0.61886	0.000127	0.618733
12.52	1.76074	0.620039	0.000113	0.619926
12.53	1.75958	0.621015	9.8e-05	0.620917
12.54	1.75887	0.621859	0.000101	0.621758
12.55	1.76561	0.623029	9.9e-05	0.62293
12.56	1.76756	0.624155	8.6e-05	0.624069
12.57	1.76645	0.625027	7.9e-05	0.624948
12.58	1.76925	0.626037	8.3e-05	0.625954
12.59	1.775	0.627072	9.1e-05	0.626981
12.6	1.77996	0.627957	8.7e-05	0.62787
12.61	1.78311	0.628963	7.6e-05	0.628887
12.62	1.78724	0.630057	7.4e-05	0.629983
12.63	1.79288	0.63097	7.1e-05	0.630899
12.64	1.79607	0.631993	5.3e-05	0.63194
12.65	1.79931	0.633149	4.5e-05	0.633104
12.66	1.80521	0.634055	5.6e-05	0.633999
12.67	1.80737	0.635053	4.9e-05	0.635004
12.68	1.80607	0.636253	2.4e-05	0.636229
12.69	1.81011	0.63718	1.9e-05	0.637161
12.7	1.81837	0.638207	4.1e-05	0.638166
12.71	1.82249	0.639341	3.8e-05	0.639303
12.72	1.82471	0.640087	2.5e-05	0.640062
12.73	1.83063	0.640912	1.9e-05	0.640893
12.74	1.83455	0.642107	-1e-06	0.642108
12.75	1.83673	0.643082	-4e-06	0.643086
12.76	1.8437	0.64397	0	0.64397
12.77	1.84792	0.64512	-1.8e-05	0.645138
12.78	1.84781	0.646155	-2.2e-05	0.646177
12.79	1.85147	0.647123	-5e-06	0.647128
12.8	1.85831	0.648342	-2.8e-05	0.64837
12.81	1.86257	0.64925	-4.7e-05	0.649297
12.82	1.86754	0.649994	-2.8e-05	0.650022
12.83	1.87375	0.651201	-5.4e-05	0.651255
12.84	1.87857	0.652248	-9.6e-05	0.652344
12.85	1.88634	0.652949	-9.1e-05	0.65304
12.86	1.89329	0.654054	-8.8e-05	0.654142
12.87	1.89455	0.655255	-0.000102	0.655357
12.88	1.89877	0.656033	-9.6e-05	0.656129
12.89	1.90343	0.656961	-0.000108	0.657069
12.9	1.90353	0.658135	-0.000138	0.658273
12.91	1.9101	0.658996	-0.000145	0.659141
12.92	1.91985	0.659996	-0.000156	0.660152
12.93	1.9192	0.661188	-0.000172	0.66136
12.94	1.91787	0.662032	-0.000172	0.662204
12.95	1.92297	0.663035	-0.000166	0.663201
12.96	1.92836	0.664242	-0.000186	0.664428
12.97	1.93909	0.665161	-0.000208	0.665369
12.98	1.94746	0.66616	-0.000206	0.666366
12.99	1.94551	0.667405	-0.00021	0.667615
13	1.94949	0.668343	-0.00023	0.668573
13.01	1.95604	0.669076	-0.000251	0.669327
13.02	1.95745	0.670141	-0.000263	0.670404
13.03	1.96213	0.671201	-0.000288	0.671489
13.04	1.96642	0.672047	-0.000307	0.672354
13.05	1.96852	0.673126	-0.000295	0.673421
13.06	1.97658	0.674284	-0.00031	0.674594
13.07	1.98201	0.675188	-0.000361	0.675549
13.08	1.98305	0.676152	-0.000385	0.676537
13.09	1.98642	0.67723	-0.000372	0.677602
13.1	1.98791	0.678233	-0.000381	0.678614
13.11	1.99356	0.679218	-0.000418	0.679636
13.12	2.00289	0.680193	-0.000446	0.680639
13.13	2.00348	0.681125	-0.00046	0.681585
13.14	2.00239	0.682113	-0.000488	0.682601
13.15	2.00777	0.683111	-0.000541	0.683652
13.16	2.01413	0.684082	-0.00058	0.684662
13.17	2.01868	0.685148	-0.000587	0.685735
13.18	2.02278	0.686165	-0.000613	0.686778
13.19	2.02832	0.686993	-0.000643	0.687636
13.2	2.03314	0.68793	-0.000639	0.688569
13.21	2.0363	0.689114	-0.000667	0.689781
13.22	2.037	0.690194	-0.000721	0.690915
13.23	2.03637	0.691103	-0.000728	0.691831
13.24	2.03841	0.692075	-0.000746	0.692821
13.25	2.04333	0.693093	-0.000801	0.693894
13.26	2.04796	0.694076	-0.000826	0.694902
13.27	2.0513	0.695087	-0.000857	0.695944
13.28	2.05404	0.696118	-0.000917	0.697035
13.29	2.05812	0.697136	-0.000941	0.698077
13.3	2.06503	0.698142	-0.000954	0.699096
13.31	2.07269	0.699117	-0.001017	0.700134
13.32	2.07946	0.700077	-0.001097	0.701174
13.33	2.08528	0.700987	-0.001137	0.702124
13.34	2.0885	0.701939	-0.001166	0.703105
13.35	2.09194	0.702988	-0.001219	0.704207
13.36	2.09791	0.70409	-0.001279	0.705369
13.37	2.09949	0.705164	-0.001338	0.706502
13.38	2.09588	0.706131	-0.001398	0.707529
13.39	2.09762	0.707042	-0.001456	0.708498
13.4	2.10677	0.708082	-0.001537	0.709619
13.41	2.11416	0.709062	-0.001637	0.710699
13.42	2.11821	0.710033	-0.001722	0.711755
13.43	2.1227	0.711129	-0.001818	0.712947
13.44	2.12841	0.712069	-0.001934	0.714003
13.45	2.13282	0.713135	-0.00205	0.715185
13.46	2.13664	0.714362	-0.00215	0.716512
13.47	2.14076	0.715224	-0.00226	0.717484
13.48	2.14397	0.716038	-0.00242	0.718458
13.49	2.14981	0.717195	-0.002582	0.719777
13.5	2.16085	0.718236	-0.002715	0.720951
13.51	2.17278	0.719148	-0.002858	0.722006
13.52	2.1784	0.720207	-0.003044	0.723251
13.53	2.17824	0.721148	-0.003244	0.724392
13.54	2.18684	0.722085	-0.003454	0.725539
13.55	2.19967	0.723188	-0.003703	0.726891
13.56	2.19988	0.724174	-0.003955	0.728129
13.57	2.19566	0.72508	-0.004173	0.729253
13.58	2.19808	0.726103	-0.004394	0.730497
13.59	2.20056	0.727098	-0.004643	0.731741
13.6	2.19542	0.728033	-0.004873	0.732906
13.61	2.20136	0.729091	-0.00509	0.734181
13.62	2.21744	0.730139	-0.005353	0.735492
13.63	2.22251	0.730948	-0.00561	0.736558
13.64	2.22075	0.732044	-0.00582	0.737864
13.65	2.22185	0.733301	-0.006063	0.739364
13.66	2.22731	0.73411	-0.006334	0.740444
13.67	2.23482	0.735107	-0.006603	0.74171
13.68	2.24012	0.736242	-0.006931	0.743173
13.69	2.23962	0.737057	-0.007311	0.744368
13.7	2.23941	0.738144	-0.007676	0.74582
13.71	2.24268	0.739337	-0.00804	0.747377
13.72	2.24563	0.740185	-0.008401	0.748586
13.73	2.25062	0.741029	-0.008721	0.74975
13.74	2.26261	0.74202	-0.009049	0.751069
13.75	2.27527	0.74301	-0.009427	0.752437
13.76	2.28083	0.744024	-0.009865	0.753889
13.77	2.28732	0.745134	-0.010416	0.75555
13.78	2.29054	0.746167	-0.01103	0.757197
13.79	2.28481	0.747062	-0.011654	0.758716
13.8	2.28914	0.748104	-0.012494	0.760598
13.81	2.30013	0.749109	-0.013696	0.762805
13.82	2.30418	0.749989	-0.015077	0.765066
13.83	2.30956	0.751026	-0.016469	0.767495
13.84	2.31528	0.752045	-0.01775	0.769795
13.85	2.31592	0.752994	-0.018787	0.771781
13.86	2.31914	0.754101	-0.019594	0.773695
13.87	2.32651	0.755185	-0.020284	0.775469
13.88	2.33128	0.756005	-0.020935	0.77694
13.89	2.33236	0.756976	-0.021553	0.778529
13.9	2.33666	0.75811	-0.022118	0.780228
13.91	2.3469	0.759017	-0.022572	0.781589
13.92	2.35407	0.759993	-0.022923	0.782916
13.93	2.3552	0.761111	-0.023215	0.784326
13.94	2.35649	0.762057	-0.023441	0.785498
13.95	2.36111	0.762957	-0.02364	0.786597
13.96	2.36762	0.764018	-0.023838	0.787856
13.97	2.36976	0.765067	-0.023998	0.789065
13.98	2.37209	0.766056	-0.024128	0.790184
13.99	2.37973	0.767131	-0.024306	0.791437
14	2.38877	0.768166	-0.02452	0.792686
14.01	2.39574	0.769092	-0.024699	0.793791
14.02	2.39927	0.77012	-0.02487	0.79499
14.03	2.4023	0.771167	-0.025043	0.79621
14.04	2.4064	0.772147	-0.025191	0.797338
14.05	2.41212	0.773256	-0.0254	0.798656
14.06	2.4154	0.774298	-0.02564	0.799938
14.07	2.41388	0.77518	-0.025786	0.800966
14.08	2.41785	0.776167	-0.025907	0.802074
14.09	2.42814	0.77723	-0.026064	0.803294
14.1	2.43459	0.778218	-0.026214	0.804432
14.11	2.43681	0.779236	-0.026372	0.805608
14.12	2.43978	0.780341	-0.026552	0.806893
14.13	2.44681	0.781236	-0.026743	0.807979
14.14	2.45223	0.782151	-0.026926	0.809077
14.15	2.45369	0.783253	-0.0271	0.810353
14.16	2.45508	0.784191	-0.027291	0.811482
14.17	2.45857	0.785163	-0.027513	0.812676
14.18	2.46742	0.786242	-0.027756	0.813998
14.19	2.4765	0.787148	-0.028045	0.815193
14.2	2.47874	0.788049	-0.028404	0.816453
14.21	2.48475	0.789195	-0.028837	0.818032
14.22	2.49592	0.790262	-0.029351	0.819613
14.23	2.50031	0.791144	-0.029954	0.821098
14.24	2.50241	0.792195	-0.030581	0.822776
14.25	2.5051	0.793226	-0.031102	0.824328
14.26	2.50548	0.794112	-0.031485	0.825597
14.27	2.50972	0.795181	-0.03182	0.827001
14.28	2.51792	0.796185	-0.032165	0.82835
14.29	2.52526	0.796975	-0.032496	0.829471
14.3	2.53025	0.797998	-0.032794	0.830792
14.31	2.53159	0.799073	-0.033062	0.832135
14.32	2.53636	0.799947	-0.033309	0.833256
14.33	2.54739	0.80105	-0.033543	0.834593
14.34	2.55262	0.80218	-0.033761	0.835941
14.35	2.55558	0.803007	-0.03398	0.836987
14.36	2.56564	0.804063	-0.034205	0.838268
14.37	2.5661	0.805246	-0.034411	0.839657
14.38	2.55957	0.806056	-0.034602	0.840658
14.39	2.56607	0.807037	-0.03479	0.841827
14.4	2.57836	0.808288	-0.034977	0.843265
14.41	2.58363	0.809234	-0.035158	0.844392
14.42	2.58811	0.810201	-0.035343	0.845544
14.43	2.59566	0.811315	-0.035558	0.846873
14.44	2.59763	0.812278	-0.035776	0.848054
14.45	2.59625	0.813299	-0.035991	0.84929
14.46	2.59578	0.814412	-0.036238	0.85065
14.47	2.59826	0.815362	-0.036506	0.851868
14.48	2.6092	0.816349	-0.036785	0.853134
14.49	2.61798	0.817432	-0.037093	0.854525
14.5	2.61868	0.81837	-0.037454	0.855824
14.51	2.62302	0.819302	-0.037859	0.857161
14.52	2.63092	0.820374	-0.038284	0.858658
14.53	2.63591	0.821323	-0.038763	0.860086
14.54	2.64017	0.822122	-0.039261	0.861383
14.55	2.64469	0.823205	-0.039714	0.862919
14.56	2.65028	0.824385	-0.040123	0.864508
14.57	2.65417	0.825233	-0.040477	0.86571
14.58	2.65341	0.826123	-0.040778	0.866901
14.59	2.65682	0.827227	-0.041067	0.868294
14.6	2.66572	0.828245	-0.041364	0.869609
14.61	2.66998	0.829246	-0.041624	0.87087
14.62	2.67139	0.83034	-0.041836	0.872176
14.63	2.67286	0.831163	-0.042071	0.873234
14.64	2.67335	0.832114	-0.042329	0.874443
14.65	2.67814	0.8333	-0.042527	0.875827
14.66	2.68603	0.834196	-0.042693	0.876889
14.67	2.68984	0.835071	-0.042913	0.877984
14.68	2.69252	0.836152	-0.043151	0.879303
14.69	2.69893	0.837209	-0.043347	0.880556
14.7	2.70277	0.838241	-0.04352	0.881761
14.71	2.70586	0.839263	-0.04372	0.882983
14.72	2.71315	0.840165	-0.043943	0.884108
14.73	2.71757	0.841109	-0.044157	0.885266
14.74	2.71825	0.842274	-0.044382	0.886656
14.75	2.72093	0.84325	-0.044632	0.887882
14.76	2.72232	0.844068	-0.044888	0.888956
14.77	2.72525	0.845247	-0.045158	0.890405
14.78	2.73378	0.846388	-0.045444	0.891832
14.79	2.74199	0.847201	-0.04575	0.892951
14.8	2.74718	0.848178	-0.046097	0.894275
14.81	2.75315	0.849184	-0.046466	0.89565
14.82	2.75951	0.850114	-0.046852	0.896966
14.83	2.76615	0.851406	-0.047314	0.89872
14.84	2.77274	0.852493	-0.047857	0.90035
14.85	2.77718	0.853214	-0.048444	0.901658
14.86	2.77538	0.854341	-0.049068	0.903409
14.87	2.77245	0.855461	-0.049723	0.905184
14.88	2.77753	0.856224	-0.050378	0.906602
14.89	2.7868	0.857256	-0.050996	0.908252
14.9	2.79023	0.85836	-0.051604	0.909964
14.91	2.78898	0.859228	-0.052196	0.911424
14.92	2.79197	0.860271	-0.052689	0.91296
14.93	2.7978	0.861424	-0.0531	0.914524
14.94	2.80124	0.862373	-0.053481	0.915854
14.95	2.80547	0.863354	-0.053862	0.917216
14.96	2.81126	0.864395	-0.054256	0.918651
14.97	2.81843	0.865272	-0.054649	0.919921
14.98	2.8284	0.866125	-0.055011	0.921136
14.99	2.83534	0.867132	-0.055349	0.922481
15	2.83979	0.868077	-0.05572	0.923797
15.01	2.84861	0.868962	-0.056096	0.925058
15.02	2.85584	0.870127	-0.056392	0.926519
15.03	2.85441	0.871228	-0.056685	0.927913
15.04	2.85359	0.872118	-0.057036	0.929154
15.05	2.8565	0.873193	-0.057384	0.930577
15.06	2.8576	0.874282	-0.057718	0.932
15.07	2.85929	0.875132	-0.058043	0.933175
15.08	2.87066	0.876069	-0.058354	0.934423
15.09	2.88554	0.877204	-0.058673	0.935877
15.1	2.89139	0.878201	-0.058998	0.937199
15.11	2.89217	0.879134	-0.059325	0.938459
15.12	2.89353	0.880152	-0.059646	0.939798
15.13	2.89484	0.881187	-0.0599	0.941087
15.14	2.89871	0.8823	-0.060123	0.942423
15.15	2.90331	0.883355	-0.060362	0.943717
15.16	2.9083	0.884275	-0.060587	0.944862
15.17	2.91669	0.885351	-0.060802	0.946153
15.18	2.92393	0.886489	-0.061023	0.947512
15.19	2.92485	0.887399	-0.061252	0.948651
15.2	2.92614	0.888343	-0.06147	0.949813
15.21	2.93413	0.889412	-0.061659	0.951071
15.22	2.94276	0.890291	-0.061823	0.952114
15.23	2.94785	0.891244	-0.062014	0.953258
15.24	2.95338	0.892495	-0.062235	0.95473
15.25	2.95748	0.893482	-0.062443	0.955925
15.26	2.95865	0.894295	-0.062614	0.956909
15.27	2.96252	0.895333	-0.062771	0.958104
15.28	2.96671	0.896289	-0.062968	0.959257
15.29	2.96807	0.897253	-0.063191	0.960444
15.3	2.97161	0.898406	-0.063386	0.961792
15.31	2.97807	0.899325	-0.063582	0.962907
15.32	2.983	0.90019	-0.063831	0.964021
15.33	2.98682	0.901315	-0.064095	0.96541
15.34	2.98841	0.902322	-0.064352	0.966674
15.35	2.9891	0.903166	-0.064598	0.967764
15.36	2.996	0.904229	-0.064821	0.96905
15.37	3.00523	0.905268	-0.06506	0.970328
15.38	3.00985	0.906065	-0.065364	0.971429
15.39	3.01078	0.907093	-0.065726	0.972819
15.4	3.00883	0.908195	-0.066101	0.974296
15.41	3.01058	0.90904	-0.066471	0.975511
15.42	3.01957	0.910108	-0.066849	0.976957
15.43	3.02599	0.911252	-0.067214	0.978466
15.44	3.02947	0.91211	-0.067562	0.979672
15.45	3.03738	0.91308	-0.067943	0.981023
15.46	3.04432	0.914203	-0.068327	0.98253
15.47	3.0476	0.915071	-0.068715	0.983786
15.48	3.05193	0.915983	-0.069156	0.985139
15.49	3.05678	0.917201	-0.069633	0.986834
15.5	3.06204	0.918161	-0.07012	0.988281
15.51	3.06762	0.918996	-0.070622	0.989618
15.52	3.06961	0.920138	-0.071074	0.991212
15.53	3.06832	0.921241	-0.071398	0.992639
15.54	3.06578	0.922246	-0.071646	0.993892
15.55	3.06786	0.923361	-0.071894	0.995255
15.56	3.07564	0.924346	-0.072129	0.996475
15.57	3.07769	0.925229	-0.072351	0.99758
15.58	3.0743	0.926269	-0.07259	0.998859
15.59	3.08033	0.927323	-0.072831	1.00015
15.6	3.0908	0.928231	-0.073065	1.0013
15.61	3.09307	0.929194	-0.073332	1.00253
15.62	3.09516	0.930281	-0.073641	1.00392
15.63	3.10532	0.931245	-0.073975	1.00522
15.64	3.1126	0.932204	-0.074283	1.00649
15.65	3.11115	0.933325	-0.074541	1.00787
15.66	3.11413	0.934257	-0.074752	1.00901
15.67	3.12803	0.935117	-0.07496	1.01008
15.68	3.13988	0.936259	-0.075184	1.01144
15.69	3.14045	0.937223	-0.075386	1.01261
15.7	3.13928	0.938076	-0.075562	1.01364
15.71	3.138	0.939338	-0.075733	1.01507
15.72	3.13979	0.940398	-0.075899	1.0163
15.73	3.1506	0.941198	-0.076058	1.01726
15.74	3.15881	0.942428	-0.076221	1.01865
15.75	3.16278	0.943561	-0.076367	1.01993
15.76	3.16856	0.944407	-0.076518	1.02092
15.77	3.16829	0.94542	-0.076712	1.02213
15.78	3.16619	0.946386	-0.076926	1.02331
15.79	3.16832	0.947317	-0.077146	1.02446
15.8	3.1729	0.948408	-0.077382	1.02579
15.81	3.17711	0.949353	-0.077651	1.027
15.82	3.17922	0.950169	-0.077961	1.02813
15.83	3.18073	0.951279	-0.078321	1.0296
15.84	3.18942	0.952442	-0.078713	1.03115
15.85	3.20287	0.953318	-0.079094	1.03241
15.86	3.20633	0.954294	-0.079478	1.03377
15.87	3.20538	0.955359	-0.079901	1.03526
15.88	3.21312	0.956275	-0.080312	1.03659
15.89	3.2223	0.957313	-0.080695	1.03801
15.9	3.22373	0.95845	-0.081107	1.03956
15.91	3.22215	0.959355	-0.081505	1.04086
15.92	3.22421	0.960273	-0.081839	1.04211
15.93	3.228	0.961354	-0.082185	1.04354
15.94	3.23257	0.962282	-0.082558	1.04484
15.95	3.23853	0.963193	-0.082918	1.04611
15.96	3.24414	0.964307	-0.083274	1.04758
15.97	3.24937	0.965289	-0.083636	1.04892
15.98	3.25737	0.96616	-0.084039	1.0502
15.99	3.26211	0.967293	-0.084463	1.05176
16	3.2631	0.968334	-0.084846	1.05318
16.01	3.26349	0.969131	-0.085255	1.05439
16.02	3.26219	0.970144	-0.085703	1.05585
16.03	3.26686	0.971206	-0.086077	1.05728
16.04	3.2758	0.972161	-0.086415	1.05858
16.05	3.27805	0.973247	-0.086782	1.06003
16.06	3.27635	0.974209	-0.087122	1.06133
16.07	3.28168	0.975039	-0.087453	1.06249
16.08	3.28907	0.976077	-0.087787	1.06386
16.09	3.29404	0.977165	-0.088105	1.06527
16.1	3.3011	0.978098	-0.088455	1.06655
16.11	3.30653	0.979138	-0.088848	1.06799
16.12	3.30906	0.980208	-0.089229	1.06944
16.13	3.3136	0.981101	-0.08962	1.07072
16.14	3.31823	0.982161	-0.090067	1.07223
16.15	3.32208	0.983312	-0.090511	1.07382
16.16	3.32762	0.984216	-0.09091	1.07513
16.17	3.33212	0.985233	-0.091282	1.07651
16.18	3.33835	0.986327	-0.09161	1.07794
16.19	3.34441	0.987124	-0.09192	1.07904
16.2	3.34276	0.988037	-0.092277	1.08031
16.21	3.345	0.989253	-0.092638	1.08189
16.22	3.35264	0.990254	-0.092936	1.08319
16.23	3.35283	0.991101	-0.093222	1.08432
16.24	3.35441	0.992217	-0.093559	1.08578
16.25	3.35968	0.993374	-0.0939	1.08727
16.26	3.36294	0.99436	-0.094219	1.08858
16.27	3.3681	0.995381	-0.094551	1.08993
16.28	3.37221	0.996404	-0.094889	1.09129
16.29	3.37231	0.99738	-0.095209	1.09259
16.3	3.37236	0.998452	-0.095554	1.09401
16.31	3.379	0.999456	-0.095979	1.09543
16.32	3.39027	1.00033	-0.096459	1.09679
16.33	3.39588	1.00134	-0.096916	1.09826
16.34	3.39564	1.00242	-0.097321	1.09974
16.35	3.4003	1.00331	-0.097679	1.10098
16.36	3.40792	1.00431	-0.098026	1.10234
16.37	3.41113	1.00549	-0.098403	1.1039
16.38	3.4137	1.00647	-0.098779	1.10524
16.39	3.42021	1.00737	-0.099123	1.10649
16.4	3.42795	1.00839	-0.099482	1.10787
16.41	3.43493	1.00929	-0.099847	1.10913
16.42	3.4392	1.01025	-0.100206	1.11046
16.43	3.44118	1.01136	-0.100574	1.11193
16.44	3.44588	1.01229	-0.10093	1.11322
16.45	3.45463	1.01317	-0.101272	1.11444
16.46	3.46006	1.01426	-0.101646	1.1159
16.47	3.46237	1.01525	-0.102039	1.11728
16.48	3.46314	1.01618	-0.102413	1.1186
16.49	3.46447	1.01736	-0.102794	1.12016
16.5	3.47087	1.01846	-0.103204	1.12166
16.51	3.4822	1.01938	-0.103633	1.12301
16.52	3.48999	1.02035	-0.104079	1.12443
16.53	3.49335	1.02133	-0.104507	1.12583
16.54	3.49787	1.02233	-0.104912	1.12725
16.55	3.49952	1.02347	-0.105347	1.12881
16.56	3.50208	1.02448	-0.105787	1.13027
16.57	3.50793	1.02535	-0.10623	1.13158
16.58	3.50924	1.02636	-0.106711	1.13307
16.59	3.51256	1.02742	-0.107192	1.13461
16.6	3.51695	1.02835	-0.107653	1.136
16.61	3.51425	1.02934	-0.108166	1.13751
16.62	3.51435	1.03037	-0.108779	1.13915
16.63	3.52178	1.03133	-0.109372	1.14071
16.64	3.52801	1.03236	-0.109898	1.14226
16.65	3.5339	1.03334	-0.110422	1.14377
16.66	3.53995	1.03421	-0.110879	1.14509
16.67	3.54304	1.03533	-0.111228	1.14656
16.68	3.54802	1.03641	-0.111572	1.14799
16.69	3.55525	1.03706	-0.11186	1.14892
16.7	3.56133	1.03798	-0.112048	1.15003
16.71	3.56633	1.03935	-0.112268	1.15161
16.72	3.56913	1.04033	-0.11249	1.15282
16.73	3.57179	1.04111	-0.112646	1.15376
16.74	3.57417	1.04219	-0.112809	1.155
16.75	3.578	1.04319	-0.113011	1.1562
16.76	3.5865	1.04402	-0.113222	1.15725
16.77	3.59081	1.04509	-0.11343	1.15852
16.78	3.59084	1.04609	-0.113638	1.15973
16.79	3.59869	1.04699	-0.113842	1.16083
16.8	3.60724	1.04815	-0.114068	1.16222
16.81	3.60771	1.04931	-0.114343	1.16365
16.82	3.60976	1.05022	-0.114645	1.16486
16.83	3.616	1.05127	-0.114933	1.1662
16.84	3.62007	1.05243	-0.115237	1.16767
16.85	3.62436	1.05324	-0.115593	1.16884
16.86	3.62806	1.05416	-0.115996	1.17015
16.87	3.63019	1.05534	-0.116453	1.1718
16.88	3.63455	1.05626	-0.116977	1.17324
16.89	3.63913	1.05725	-0.117545	1.1748
16.9	3.64379	1.0584	-0.118094	1.17649
16.91	3.64755	1.05929	-0.118592	1.17788
16.92	3.64935	1.06027	-0.119056	1.17933
16.93	3.65497	1.06154	-0.119546	1.18109
16.94	3.65835	1.06263	-0.120121	1.18275
16.95	3.66007	1.06349	-0.120698	1.18419
16.96	3.66871	1.06451	-0.121191	1.1857
16.97	3.6743	1.06556	-0.121658	1.18722
16.98	3.67892	1.06655	-0.12214	1.18869
16.99	3.68906	1.06766	-0.122563	1.19023
17	3.69015	1.06866	-0.122939	1.19159
17.01	3.68859	1.06949	-0.123363	1.19286
17.02	3.69741	1.07057	-0.1238	1.19437
17.03	3.70059	1.07161	-0.124212	1.19582
17.04	3.69384	1.07242	-0.124597	1.19702
17.05	3.69566	1.07348	-0.124914	1.19839
17.06	3.70776	1.07466	-0.125214	1.19987
17.07	3.71282	1.07553	-0.125543	1.20108
17.08	3.71102	1.07652	-0.12586	1.20238
17.09	3.71655	1.07767	-0.126138	1.20381
17.1	3.72565	1.07852	-0.126384	1.2049
17.11	3.7269	1.07942	-0.126623	1.20604
17.12	3.72831	1.08049	-0.12688	1.20737
17.13	3.73438	1.08133	-0.127146	1.20848
17.14	3.7385	1.08229	-0.12741	1.2097
17.15	3.74538	1.08338	-0.127676	1.21105
17.16	3.75343	1.08426	-0.127919	1.21218
17.17	3.758	1.08523	-0.128144	1.21338
17.18	3.76577	1.08633	-0.128396	1.21473
17.19	3.77416	1.08716	-0.128638	1.2158
17.2	3.77388	1.08801	-0.128869	1.21688
17.21	3.77514	1.08923	-0.129171	1.2184
17.22	3.78443	1.09028	-0.129531	1.21981
17.23	3.7873	1.09116	-0.129856	1.22101
17.24	3.78441	1.09227	-0.130168	1.22244
17.25	3.79043	1.09333	-0.130529	1.22386
17.26	3.8008	1.09434	-0.130927	1.22527
17.27	3.80427	1.09541	-0.131358	1.22677
17.28	3.80618	1.09628	-0.131826	1.22811
17.29	3.81161	1.09726	-0.132264	1.22952
17.3	3.81688	1.09854	-0.132686	1.23123
17.31	3.82155	1.09958	-0.133109	1.23269
17.32	3.82941	1.10037	-0.133447	1.23382
17.33	3.83315	1.10137	-0.133743	1.23511
17.34	3.83132	1.10233	-0.134108	1.23644
17.35	3.83736	1.1032	-0.134474	1.23767
17.36	3.84664	1.10427	-0.134798	1.23907
17.37	3.84726	1.10534	-0.135167	1.2405
17.38	3.84433	1.10633	-0.135556	1.24189
17.39	3.84795	1.10739	-0.135957	1.24335
17.4	3.85679	1.1084	-0.13644	1.24484
17.41	3.86434	1.10931	-0.136952	1.24626
17.42	3.86915	1.11034	-0.137467	1.24781
17.43	3.87508	1.11138	-0.138053	1.24944
17.44	3.8858	1.11232	-0.138618	1.25093
17.45	3.89112	1.11333	-0.139072	1.2524
17.46	3.8884	1.11442	-0.139535	1.25395
17.47	3.89345	1.11522	-0.140045	1.25527
17.48	3.9025	1.11603	-0.140548	1.25658
17.49	3.90419	1.11722	-0.141055	1.25828
17.5	3.90336	1.11821	-0.141586	1.2598
17.51	3.90693	1.11895	-0.142219	1.26117
17.52	3.91425	1.1201	-0.143025	1.26313
17.53	3.91665	1.12133	-0.143982	1.26531
17.54	3.91674	1.12219	-0.144943	1.26714
17.55	3.92281	1.12323	-0.145769	1.269
17.56	3.92729	1.12443	-0.146541	1.27097
17.57	3.92592	1.12538	-0.147445	1.27283
17.58	3.93067	1.12639	-0.148809	1.2752
17.59	3.94059	1.12743	-0.151655	1.27908
17.6	3.94368	1.12836	-0.156865	1.28523
17.61	3.94777	1.12943	-0.161831	1.29126
17.62	3.95746	1.13043	-0.163058	1.29348
17.63	3.95981	1.13124	-0.162848	1.29409
17.64	3.95901	1.13226	-0.164076	1.29633
17.65	3.96394	1.13349	-0.165303	1.2988
17.66	3.96862	1.13453	-0.165676	1.30021
17.67	3.97014	1.13554	-0.16599	1.30153
17.68	3.97734	1.13666	-0.166228	1.30288
17.69	3.98513	1.13751	-0.166272	1.30378
17.7	3.986	1.13842	-0.166368	1.30479
17.71	3.98704	1.1396	-0.166507	1.30611
17.72	3.99169	1.1405	-0.166631	1.30713
17.73	3.99412	1.14139	-0.166761	1.30815
17.74	3.99576	1.14255	-0.166874	1.30942
17.75	4.00184	1.14339	-0.166964	1.31036
17.76	4.00492	1.14419	-0.167013	1.3112
17.77	4.00372	1.14543	-0.16706	1.31249
17.78	4.00871	1.14651	-0.167147	1.31366
17.79	4.0176	1.14732	-0.167208	1.31453
17.8	4.02337	1.1484	-0.167241	1.31564
17.81	4.03132	1.14952	-0.167323	1.31685
17.82	4.03915	1.15049	-0.16741	1.3179
17.83	4.04327	1.15149	-0.167458	1.31895
17.84	4.04682	1.15239	-0.167505	1.3199
17.85	4.04793	1.15318	-0.167546	1.32073
17.86	4.04853	1.15416	-0.167573	1.32174
17.87	4.05833	1.15525	-0.167638	1.32289
17.88	4.06911	1.15618	-0.167724	1.3239
17.89	4.06799	1.15715	-0.167775	1.32493
17.9	4.07046	1.15832	-0.167816	1.32613
17.91	4.0802	1.15928	-0.16786	1.32714
17.92	4.08185	1.16023	-0.167899	1.32813
17.93	4.08264	1.16139	-0.167951	1.32934
17.94	4.08724	1.16236	-0.168002	1.33037
17.95	4.08636	1.16324	-0.168035	1.33127
17.96	4.08757	1.16422	-0.168085	1.33231
17.97	4.09915	1.16522	-0.168155	1.33338
17.98	4.10847	1.16632	-0.168208	1.33452
17.99	4.10594	1.16742	-0.168237	1.33566
18	4.10762	1.16833	-0.168283	1.33662
18.01	4.12341	1.16922	-0.168335	1.33755
18.02	4.12983	1.17029	-0.168388	1.33868
18.03	4.12696	1.17137	-0.168449	1.33982
18.04	4.13409	1.17232	-0.168505	1.34083
18.05	4.14156	1.17339	-0.168583	1.34197
18.06	4.13951	1.17449	-0.168669	1.34316
18.07	4.13983	1.17539	-0.168739	1.34413
18.08	4.1489	1.17633	-0.168841	1.34517
18.09	4.15745	1.17736	-0.168977	1.34634
18.1	4.16061	1.17838	-0.169077	1.34745
18.11	4.16548	1.17946	-0.169162	1.34863
18.12	4.17105	1.1805	-0.1693	1.3498
18.13	4.17206	1.18135	-0.169483	1.35083
18.14	4.17633	1.18231	-0.169659	1.35196
18.15	4.18445	1.18338	-0.169856	1.35324
18.16	4.18735	1.18431	-0.170114	1.35442
18.17	4.19295	1.18522	-0.17043	1.35565
18.18	4.20032	1.18631	-0.170812	1.35712
18.19	4.20318	1.18741	-0.171235	1.35864
18.2	4.20899	1.1884	-0.171714	1.36012
18.21	4.21391	1.18942	-0.172315	1.36173
18.22	4.21562	1.19046	-0.173	1.36346
18.23	4.22016	1.19152	-0.173646	1.36517
18.24	4.22835	1.19248	-0.174236	1.36672
18.25	4.23278	1.19339	-0.174839	1.36823
18.26	4.23318	1.19437	-0.175438	1.36981
18.27	4.23617	1.19538	-0.175944	1.37132
18.28	4.24161	1.19633	-0.176396	1.37273
18.29	4.24753	1.19738	-0.176891	1.37427
18.3	4.2555	1.1985	-0.17745	1.37595
18.31	4.26186	1.19939	-0.178081	1.37747
18.32	4.25916	1.20036	-0.178698	1.37906
18.33	4.25706	1.20157	-0.179161	1.38073
18.34	4.26313	1.20248	-0.179527	1.38201
18.35	4.2675	1.20331	-0.179915	1.38322
18.36	4.26793	1.20446	-0.180258	1.38472
18.37	4.27066	1.20556	-0.180549	1.3861
18.38	4.27543	1.20639	-0.180855	1.38724
18.39	4.28131	1.20744	-0.181143	1.38858
18.4	4.28408	1.20857	-0.181398	1.38996
18.41	4.28453	1.20937	-0.181658	1.39103
18.42	4.29309	1.21027	-0.18191	1.39218
18.43	4.30054	1.21149	-0.182148	1.39364
18.44	4.29819	1.21264	-0.182413	1.39505
18.45	4.30017	1.21355	-0.182715	1.39626
18.46	4.30476	1.21452	-0.183069	1.39759
18.47	4.30615	1.21548	-0.183472	1.39895
18.48	4.31422	1.21638	-0.183906	1.40029
18.49	4.32363	1.21743	-0.184369	1.40179
18.5	4.32667	1.21846	-0.184866	1.40332
18.51	4.33128	1.21948	-0.185415	1.4049
18.52	4.33588	1.22056	-0.185951	1.40651
18.53	4.33782	1.2214	-0.18645	1.40785
18.54	4.34507	1.22226	-0.187003	1.40926
18.55	4.34955	1.22339	-0.187631	1.41102
18.56	4.35265	1.2244	-0.188307	1.4127
18.57	4.36355	1.2253	-0.189001	1.4143
18.58	4.36706	1.22637	-0.189636	1.41601
18.59	4.3594	1.22739	-0.190175	1.41756
18.6	4.3606	1.22829	-0.190614	1.4189
18.61	4.36927	1.22941	-0.190998	1.42041
18.62	4.37646	1.23055	-0.191371	1.42193
18.63	4.38803	1.23132	-0.191716	1.42304
18.64	4.39375	1.23227	-0.192	1.42427
18.65	4.38921	1.23344	-0.19225	1.42569
18.66	4.39257	1.23432	-0.19255	1.42687
18.67	4.4062	1.23526	-0.192912	1.42817
18.68	4.41574	1.23635	-0.193233	1.42958
18.69	4.41434	1.23725	-0.193503	1.43075
18.7	4.41332	1.23826	-0.193813	1.43207
18.71	4.41917	1.23933	-0.194175	1.4335
18.72	4.4254	1.24023	-0.194562	1.43479
18.73	4.43179	1.24135	-0.195008	1.43635
18.74	4.43965	1.24255	-0.195536	1.43809
18.75	4.44911	1.24341	-0.19615	1.43956
18.76	4.45331	1.24435	-0.196848	1.4412
18.77	4.45715	1.24554	-0.197503	1.44304
18.78	4.46692	1.24641	-0.198092	1.44451
18.79	4.46961	1.24728	-0.198726	1.44601
18.8	4.47253	1.24846	-0.199328	1.44778
18.81	4.48182	1.24948	-0.199784	1.44926
18.82	4.48266	1.25035	-0.200209	1.45056
18.83	4.48032	1.25141	-0.200651	1.45206
18.84	4.48246	1.25249	-0.201045	1.45354
18.85	4.48622	1.25343	-0.201425	1.45485
18.86	4.49157	1.25445	-0.201806	1.45625
18.87	4.49509	1.25548	-0.202231	1.45771
18.88	4.49534	1.25632	-0.202765	1.45908
18.89	4.49623	1.25735	-0.203337	1.46068
18.9	4.49803	1.25847	-0.203932	1.4624
18.91	4.50385	1.25935	-0.204568	1.46391
18.92	4.51332	1.26043	-0.205143	1.46558
18.93	4.51781	1.26168	-0.205681	1.46736
18.94	4.52156	1.26254	-0.206249	1.46879
18.95	4.52821	1.26347	-0.20676	1.47023
18.96	4.52706	1.26457	-0.207254	1.47182
18.97	4.5262	1.26541	-0.207811	1.47322
18.98	4.53729	1.26643	-0.208342	1.47477
18.99	4.54965	1.2677	-0.208835	1.47653
19	4.55492	1.26859	-0.209353	1.47795
19.01	4.55456	1.26944	-0.209857	1.4793
19.02	4.55241	1.27064	-0.210347	1.48099
19.03	4.55663	1.27169	-0.210855	1.48255
19.04	4.56356	1.27255	-0.211349	1.4839
19.05	4.569	1.27354	-0.211787	1.48532
19.06	4.57534	1.27454	-0.212201	1.48675
19.07	4.57652	1.27554	-0.212605	1.48814
19.08	4.57456	1.27656	-0.213007	1.48957
19.09	4.57932	1.27757	-0.213393	1.49096
19.1	4.58889	1.27852	-0.213707	1.49223
19.11	4.5946	1.27955	-0.214011	1.49356
19.12	4.59462	1.28055	-0.214335	1.49489
19.13	4.59393	1.28145	-0.214589	1.49604
19.14	4.59396	1.28243	-0.214814	1.49724
19.15	4.59942	1.28345	-0.215097	1.49854
19.16	4.61043	1.28428	-0.215354	1.49964
19.17	4.61834	1.28528	-0.215561	1.50084
19.18	4.62304	1.28645	-0.215801	1.50225
19.19	4.62439	1.2874	-0.216102	1.5035
19.2	4.6249	1.28825	-0.216407	1.50465
19.21	4.63175	1.28923	-0.216679	1.5059
19.22	4.6393	1.29023	-0.216976	1.50721
19.23	4.64124	1.29122	-0.217343	1.50856
19.24	4.64159	1.29223	-0.217721	1.50995
19.25	4.64753	1.29309	-0.218095	1.51118
19.26	4.66152	1.29405	-0.218538	1.51259
19.27	4.66878	1.29534	-0.219015	1.51436
19.28	4.66886	1.29632	-0.219431	1.51575
19.29	4.6742	1.2971	-0.219799	1.5169
19.3	4.67809	1.29833	-0.220193	1.51853
19.31	4.68252	1.29945	-0.220631	1.52008
19.32	4.69502	1.30033	-0.221046	1.52138
19.33	4.70762	1.30144	-0.221405	1.52285
19.34	4.71216	1.30244	-0.221758	1.5242
19.35	4.70619	1.30329	-0.222118	1.52541
19.36	4.70327	1.30435	-0.222462	1.52682
19.37	4.71507	1.30542	-0.222802	1.52823
19.38	4.72457	1.30633	-0.223132	1.52946
19.39	4.72274	1.30734	-0.223536	1.53088
19.4	4.7239	1.30843	-0.224119	1.53255
19.41	4.73175	1.30944	-0.224852	1.53429
19.42	4.73897	1.31052	-0.225725	1.53624
19.43	4.74319	1.31156	-0.226684	1.53824
19.44	4.74085	1.31248	-0.227503	1.53999
19.45	4.74347	1.31356	-0.228161	1.54172
19.46	4.7556	1.31462	-0.228823	1.54345
19.47	4.76264	1.31546	-0.229433	1.5449
19.48	4.76615	1.31646	-0.229891	1.54635
19.49	4.77149	1.31763	-0.230264	1.54789
19.5	4.77368	1.31853	-0.230567	1.5491
19.51	4.77698	1.31942	-0.230804	1.55023
19.52	4.78418	1.32062	-0.231038	1.55166
19.53	4.79194	1.3217	-0.231287	1.55298
19.54	4.79425	1.32254	-0.231525	1.55406
19.55	4.79217	1.32358	-0.23174	1.55532
19.56	4.79495	1.32462	-0.231957	1.55658
19.57	4.80445	1.32543	-0.232174	1.5576
19.58	4.81368	1.32636	-0.232376	1.55873
19.59	4.81661	1.32745	-0.232583	1.56003
19.6	4.81537	1.3284	-0.232808	1.56121
19.61	4.81736	1.32938	-0.233035	1.56241
19.62	4.82518	1.33043	-0.233275	1.5637
19.63	4.82932	1.33133	-0.23355	1.56488
19.64	4.83002	1.3322	-0.233829	1.56602
19.65	4.83586	1.33336	-0.234076	1.56744
19.66	4.84239	1.33451	-0.234312	1.56882
19.67	4.84676	1.33537	-0.234576	1.56994
19.68	4.85331	1.33638	-0.234854	1.57123
19.69	4.86188	1.33744	-0.235105	1.57255
19.7	4.86815	1.33838	-0.235338	1.57372
19.71	4.87105	1.3395	-0.235578	1.57508
19.72	4.87247	1.34047	-0.23578	1.57625
19.73	4.87459	1.34128	-0.235966	1.57724
19.74	4.87911	1.34234	-0.236185	1.57852
19.75	4.88696	1.34342	-0.2364	1.57982
19.76	4.89532	1.34445	-0.236608	1.58105
19.77	4.89744	1.34556	-0.236842	1.5824
19.78	4.89734	1.34658	-0.237059	1.58364
19.79	4.9026	1.34744	-0.237255	1.58469
19.8	4.91008	1.34841	-0.237476	1.58589
19.81	4.91321	1.34956	-0.237717	1.58728
19.82	4.91206	1.35051	-0.237965	1.58848
19.83	4.91858	1.35147	-0.238252	1.58972
19.84	4.9297	1.35256	-0.238546	1.5911
19.85	4.93353	1.35351	-0.23882	1.59233
19.86	4.93766	1.35453	-0.239105	1.59363
19.87	4.94393	1.35556	-0.239385	1.59495
19.88	4.94199	1.3564	-0.239637	1.59604
19.89	4.9412	1.35746	-0.239923	1.59738
19.9	4.95285	1.35858	-0.240218	1.5988
19.91	4.96015	1.35933	-0.240445	1.59978
19.92	4.9585	1.36025	-0.240646	1.60089
19.93	4.96009	1.36143	-0.240872	1.60231
19.94	4.96488	1.36232	-0.241105	1.60342
19.95	4.97122	1.36316	-0.241306	1.60447
19.96	4.97652	1.36432	-0.241472	1.60579
19.97	4.97802	1.36537	-0.241658	1.60702
19.98	4.98364	1.36635	-0.241852	1.6082
[truncated: 11,639 more rows]
