# Supplementary material for: Experimental data on the development of “Post-installed Screw Pullout test” for in-situ investigation of concrete strength
Source: Data Brief. 2020 Aug 22;32:106190. doi: 10.1016/j.dib.2020.106190 (PMC7475196; doi:10.1016/j.dib.2020.106190)
Supplement: Supplementary file 1 — Fig. 1: Load-displacement curves for test set up 1. Fig. 2: Load-displacement curves for test set up 2. Fig. 3: Load-displacement curves for test set up 3. Fig. 4: Load-displacement curves for test set up 4. Fig. 5: Load-displacement curves for test set up 5. Fig. 6: Load-displacement curves for test set up 6. Fig. 7: Load-displacement curves for test set up 7. Fig. 8: Load-displacement curves for test set up 8. Fig. 9: Load-displacement curves for test set up 9. Fig. 10: Load-displacement curves for test set up 10. Fig. 11: Load-displacement curves for test set up 11. Fig. 12: Load-displacement curves for test set up 12. Fig. 13: Load-displacement curves for test set up 13. Fig. 14: Load-displacement curves for test set up 14. Fig. 15: Load-displacement curves for test set up 15. Fig. 16: Load-displacement curves for test set up 16. Fig. 17: Load-displacement curves for test set up 17. Fig. 18: Load-displacement curves for Mix 1 at 7 days. Fig. 19: Load-displacement curves for Mix 1 at 14 days. Fig. 20: Load-displacement curves for Mix 1 at 28 days. Fig. 21: Load-displacement curves for Mix 1 at 100 days. Fig. 22: Load-displacement curves for Mix 2 at 7 days. Fig. 23: Load-displacement curves for Mix 2 at 14 days. Fig. 24: Load-displacement curves for Mix 2 at 28 days. Fig. 25: Load-displacement curves for Mix 2 at 100 days. [file mmc1.zip › Figure 6 - Test set up 6.xlsx]

## Sheet: M-70-9.0-35
Time [s]	Load [kN]	LVDT 1 [mm]	LVDT 2 [mm]	Displacement [mm]
0	0	0	0	0
0.01	0	0	0	0
0.02	-5.9e-05	-8e-06	0	-8e-06
0.03	-0.000958	-0.000154	1e-06	-0.000155
0.04	-0.001778	-0.000561	-2e-06	-0.000559
0.05	0.000723	-0.000771	-1.1e-05	-0.00076
0.06	0.003053	-0.000545	-1.6e-05	-0.000529
0.07	0.004566	-0.000432	-5e-06	-0.000427
0.08	0.00554	-0.000606	6e-06	-0.000612
0.09	0.006133	-0.000568	-1e-05	-0.000558
0.1	0.004399	-0.000448	-1.4e-05	-0.000434
0.11	-0.003849	-0.000537	8e-06	-0.000545
0.12	-0.006293	-0.000488	-2e-06	-0.000486
0.13	-0.000141	-0.000383	-2.3e-05	-0.00036
0.14	0.000999	-0.000413	-1.2e-05	-0.000401
0.15	0.000435	-0.000387	6e-06	-0.000393
0.16	-0.001764	-0.000344	1.3e-05	-0.000357
0.17	-0.006709	-0.000269	1.2e-05	-0.000281
0.18	-0.004701	-0.000157	4e-06	-0.000161
0.19	0.003588	-0.00015	3e-06	-0.000153
0.2	0.008399	-1.8e-05	1.9e-05	-3.7e-05
0.21	0.00754	0.000172	2.8e-05	0.000144
0.22	0.009954	0.000113	7e-06	0.000106
0.23	0.015948	6.4e-05	-2.3e-05	8.7e-05
0.24	0.016909	-1.8e-05	-2e-05	2e-06
0.25	0.011537	-0.000297	5e-06	-0.000302
0.26	0.006904	-0.000494	1.5e-05	-0.000509
0.27	0.00325	-0.000244	5e-06	-0.000249
0.28	-0.00347	0.000593	-5e-06	0.000598
0.29	-0.006406	0.00168	1.1e-05	0.001669
0.3	0.001232	0.002627	1.2e-05	0.002615
0.31	0.005271	0.00353	-1e-06	0.003531
0.32	-0.003035	0.004546	0	0.004546
0.33	-0.00744	0.005516	-1e-06	0.005517
0.34	-0.007342	0.006565	-4e-06	0.006569
0.35	-0.009026	0.007648	-7e-06	0.007655
0.36	-0.006613	0.008615	-1.2e-05	0.008627
0.37	-0.001422	0.00959	-9e-06	0.009599
0.38	0.000519	0.010543	-3e-06	0.010546
0.39	0.00135	0.011557	-5e-06	0.011562
0.4	-0.001483	0.012573	-1.1e-05	0.012584
0.41	-0.006546	0.013516	-2e-05	0.013536
0.42	-0.001934	0.014636	-3.3e-05	0.014669
0.43	0.005704	0.015813	-3e-05	0.015843
0.44	0.002683	0.01679	-1.3e-05	0.016803
0.45	-0.00539	0.017769	-1e-06	0.01777
0.46	-0.008834	0.018852	-2.7e-05	0.018879
0.47	-0.006514	0.019822	-5e-05	0.019872
0.48	-0.005846	0.02081	-2e-05	0.02083
0.49	-0.008782	0.022024	2e-06	0.022022
0.5	-0.008821	0.023115	-2.5e-05	0.02314
0.51	-0.006236	0.023991	-4e-05	0.024031
0.52	-0.008005	0.024918	-2.7e-05	0.024945
0.53	-0.006425	0.025922	-1.6e-05	0.025938
0.54	-0.000274	0.026859	-2e-06	0.026861
0.55	-0.004381	0.027831	6e-06	0.027825
0.56	-0.011067	0.028841	-4e-06	0.028845
0.57	-0.008825	0.029946	1.1e-05	0.029935
0.58	-0.003295	0.03106	5.5e-05	0.031005
0.59	0.001973	0.031969	0.00019	0.031779
0.6	0.002328	0.032896	0.001641	0.031255
0.61	-0.001956	0.034091	0.007555	0.026536
0.62	-0.007087	0.035199	0.014413	0.020786
0.63	-0.012028	0.03615	0.014872	0.021278
0.64	-0.00812	0.037338	0.013333	0.024005
0.65	-0.003597	0.038417	0.014283	0.024134
0.66	-0.007979	0.039255	0.014489	0.024766
0.67	-0.007009	0.040375	0.013963	0.026412
0.68	-0.002262	0.041425	0.014324	0.027101
0.69	-0.004527	0.04231	0.014387	0.027923
0.7	-0.007891	0.043472	0.014155	0.029317
0.71	-0.004521	0.044598	0.014344	0.030254
0.72	-0.001832	0.045497	0.014395	0.031102
0.73	-0.001438	0.046612	0.014281	0.032331
0.74	-0.000353	0.047747	0.014383	0.033364
0.75	-0.002515	0.04852	0.014438	0.034082
0.76	-0.003892	0.049554	0.014353	0.035201
0.77	0.001308	0.050788	0.014376	0.036412
0.78	0.002935	0.051573	0.014455	0.037118
0.79	-0.004142	0.052629	0.014447	0.038182
0.8	-0.00498	0.053947	0.014436	0.039511
0.81	0.002783	0.0547	0.014477	0.040223
0.82	0.007202	0.055529	0.014472	0.041057
0.83	0.004976	0.056755	0.014431	0.042324
0.84	0.005532	0.057662	0.014474	0.043188
0.85	0.009388	0.058474	0.014537	0.043937
0.86	0.009584	0.059659	0.014526	0.045133
0.87	0.006427	0.06066	0.014527	0.046133
0.88	0.003815	0.061498	0.014579	0.046919
0.89	0.005445	0.06266	0.014595	0.048065
0.9	0.006889	0.063706	0.014575	0.049131
0.91	0.004669	0.064429	0.014603	0.049826
0.92	0.00076	0.065495	0.014644	0.050851
0.93	-0.001701	0.066765	0.014667	0.052098
0.94	8.9e-05	0.067581	0.014721	0.05286
0.95	-0.000372	0.068433	0.014771	0.053662
0.96	-0.007924	0.069613	0.014803	0.05481
0.97	-0.007292	0.070503	0.014876	0.055627
0.98	0.001426	0.071492	0.014951	0.056541
0.99	0.000685	0.07273	0.014983	0.057747
1	-0.002037	0.073617	0.015019	0.058598
1.01	-0.000266	0.074569	0.015082	0.059487
1.02	0.001971	0.075849	0.015114	0.060735
1.03	0.00329	0.076897	0.015143	0.061754
1.04	0.00517	0.077817	0.015233	0.062584
1.05	0.002591	0.078932	0.015295	0.063637
1.06	-0.005439	0.079945	0.015294	0.064651
1.07	-0.006421	0.080915	0.015311	0.065604
1.08	-0.005069	0.081984	0.015354	0.06663
1.09	-0.007335	0.082886	0.01538	0.067506
1.1	-0.00699	0.083902	0.015388	0.068514
1.11	-0.004761	0.085129	0.015398	0.069731
1.12	-0.002877	0.086097	0.015421	0.070676
1.13	-0.000876	0.087081	0.01544	0.071641
1.14	-0.003351	0.088249	0.01546	0.072789
1.15	-0.009018	0.089096	0.01548	0.073616
1.16	-0.007256	0.089911	0.0155	0.074411
1.17	-0.000783	0.091175	0.015519	0.075656
1.18	0.003504	0.092312	0.015518	0.076794
1.19	0.005524	0.093107	0.015516	0.077591
1.2	0.006662	0.094087	0.015526	0.078561
1.21	0.005065	0.095163	0.015539	0.079624
1.22	-0.000555	0.096089	0.015556	0.080533
1.23	-0.003397	0.097156	0.015571	0.081585
1.24	-0.003576	0.098273	0.015564	0.082709
1.25	-0.004725	0.099154	0.015558	0.083596
1.26	-0.005912	0.100112	0.015582	0.08453
1.27	-0.003525	0.101233	0.015598	0.085635
1.28	-0.000818	0.10216	0.015594	0.086566
1.29	-0.004335	0.102997	0.015603	0.087394
1.3	-0.009151	0.104149	0.015615	0.088534
1.31	-0.008742	0.105228	0.015616	0.089612
1.32	-0.004048	0.106162	0.015615	0.090547
1.33	-0.003189	0.107313	0.01562	0.091693
1.34	-0.00494	0.108307	0.01562	0.092687
1.35	-0.003189	0.109206	0.01561	0.093596
1.36	-0.000735	0.110347	0.015624	0.094723
1.37	-0.001012	0.11139	0.015641	0.095749
1.38	-0.000293	0.112319	0.015629	0.09669
1.39	0.005474	0.113471	0.015625	0.097846
1.4	0.008791	0.114591	0.015638	0.098953
1.41	0.004595	0.115458	0.015644	0.099814
1.42	5.1e-05	0.116477	0.015638	0.100839
1.43	-0.004352	0.117569	0.015636	0.101933
1.44	-0.008893	0.118552	0.015647	0.102905
1.45	-0.00814	0.119678	0.01565	0.104028
1.46	-0.007486	0.120807	0.015639	0.105168
1.47	-0.007618	0.121697	0.015647	0.10605
1.48	-0.004392	0.122679	0.015659	0.10702
1.49	-0.002597	0.123763	0.015646	0.108117
1.5	-0.003792	0.124615	0.015631	0.108984
1.51	-0.005364	0.125551	0.015646	0.109905
1.52	-0.003382	0.126739	0.015659	0.11108
1.53	-0.00231	0.127721	0.015646	0.112075
1.54	-0.006634	0.128592	0.015654	0.112938
1.55	-0.007389	0.129705	0.015671	0.114034
1.56	-0.005778	0.130793	0.015655	0.115138
1.57	-0.004815	0.131647	0.015646	0.116001
1.58	-0.004633	0.132594	0.015658	0.116936
1.59	-0.007559	0.13361	0.015659	0.117951
1.6	-0.005775	0.134564	0.015659	0.118905
1.61	0.003181	0.135571	0.015656	0.119915
1.62	0.004707	0.136503	0.015656	0.120847
1.63	-0.005301	0.137502	0.015671	0.121831
1.64	-0.012919	0.138638	0.015667	0.122971
1.65	-0.011025	0.139649	0.015636	0.124013
1.66	-0.005897	0.140567	0.015649	0.124918
1.67	-0.005325	0.141591	0.015676	0.125915
1.68	-0.008511	0.142581	0.015668	0.126913
1.69	-0.006353	0.143696	0.015677	0.128019
1.7	-0.003318	0.144966	0.015683	0.129283
1.71	-0.006506	0.145888	0.015664	0.130224
1.72	-0.00806	0.146655	0.015655	0.131
1.73	-0.007402	0.14776	0.015652	0.132108
1.74	-0.009046	0.148889	0.015659	0.13323
1.75	-0.007607	0.149867	0.015675	0.134192
1.76	-0.000756	0.150907	0.015672	0.135235
1.77	0.006545	0.151872	0.015665	0.136207
1.78	0.00704	0.152816	0.015681	0.137135
1.79	-0.003093	0.153996	0.015673	0.138323
1.8	-0.005447	0.155069	0.015658	0.139411
1.81	0.001594	0.155936	0.015673	0.140263
1.82	0.00137	0.157063	0.015673	0.14139
1.83	-0.000221	0.158245	0.015678	0.142567
1.84	0.001062	0.159127	0.015697	0.14343
1.85	0.000401	0.160064	0.01567	0.144394
1.86	-0.000237	0.161231	0.015651	0.14558
1.87	0.001628	0.162153	0.015669	0.146484
1.88	0.002428	0.162936	0.015664	0.147272
1.89	0.003614	0.164068	0.015672	0.148396
1.9	0.00689	0.165173	0.015695	0.149478
1.91	0.009745	0.166066	0.015678	0.150388
1.92	0.00836	0.167115	0.015669	0.151446
1.93	0.004127	0.168118	0.015679	0.152439
1.94	0.001326	0.168989	0.015678	0.153311
1.95	-0.002941	0.170158	0.015675	0.154483
1.96	-0.002972	0.171344	0.015671	0.155673
1.97	0.001054	0.172166	0.015666	0.1565
1.98	-0.000974	0.173085	0.015668	0.157417
1.99	-0.002663	0.174182	0.015676	0.158506
2	-0.002525	0.175093	0.01568	0.159413
2.01	-0.002557	0.176024	0.015671	0.160353
2.02	-0.00099	0.17716	0.015666	0.161494
2.03	-0.004367	0.178211	0.015671	0.16254
2.04	-0.00956	0.179143	0.015684	0.163459
2.05	-0.01053	0.180206	0.015691	0.164515
2.06	-0.006405	0.181242	0.015677	0.165565
2.07	-0.004647	0.182179	0.015675	0.166504
2.08	-0.01125	0.183413	0.015679	0.167734
2.09	-0.012424	0.184572	0.015659	0.168913
2.1	-0.0085	0.185302	0.015646	0.169656
2.11	-0.01058	0.186198	0.015662	0.170536
2.12	-0.011148	0.187312	0.01568	0.171632
2.13	-0.010506	0.188281	0.015679	0.172602
2.14	-0.012646	0.189295	0.015681	0.173614
2.15	-0.009497	0.190339	0.015686	0.174653
2.16	-0.003206	0.191364	0.015684	0.17568
2.17	-0.002499	0.192345	0.015684	0.176661
2.18	-0.004524	0.193287	0.015685	0.177602
2.19	-0.004563	0.194318	0.015679	0.178639
2.2	-0.004196	0.1953	0.015672	0.179628
2.21	-0.005181	0.196238	0.015671	0.180567
2.22	-0.005873	0.197283	0.015684	0.181599
2.23	-0.00439	0.198305	0.015697	0.182608
2.24	-0.004774	0.199334	0.015681	0.183653
2.25	-0.00462	0.200393	0.015663	0.18473
2.26	-0.00386	0.201333	0.01568	0.185653
2.27	-0.006073	0.202239	0.015686	0.186553
2.28	-0.006957	0.20332	0.015675	0.187645
2.29	-0.00501	0.204348	0.015686	0.188662
2.3	-0.003287	0.205216	0.015682	0.189534
2.31	-0.001648	0.206164	0.015664	0.1905
2.32	0.002105	0.207266	0.015677	0.191589
2.33	0.000998	0.208282	0.015701	0.192581
2.34	-0.004638	0.20926	0.015692	0.193568
2.35	-0.004748	0.210427	0.015669	0.194758
2.36	-0.000139	0.211399	0.015665	0.195734
2.37	-9.5e-05	0.212302	0.015685	0.196617
2.38	-0.002772	0.213528	0.015709	0.197819
2.39	-0.003198	0.214636	0.015709	0.198927
2.4	-0.006776	0.215566	0.015686	0.19988
2.41	-0.009884	0.216635	0.015674	0.200961
2.42	-0.007594	0.217637	0.015682	0.201955
2.43	-0.005902	0.218514	0.01568	0.202834
2.44	-0.001033	0.219606	0.015674	0.203932
2.45	0.004931	0.220644	0.015678	0.204966
2.46	0.003931	0.221523	0.015675	0.205848
2.47	0.004454	0.222653	0.015671	0.206982
2.48	0.006167	0.223711	0.015668	0.208043
2.49	0.003263	0.224649	0.015672	0.208977
2.5	0.00856	0.225755	0.015685	0.21007
2.51	0.011918	0.226762	0.015677	0.211085
2.52	0.000919	0.227746	0.015658	0.212088
2.53	-0.004533	0.228826	0.015661	0.213165
2.54	0.002304	0.229851	0.015671	0.21418
2.55	0.006994	0.230804	0.015667	0.215137
2.56	0.004917	0.231549	0.015673	0.215876
2.57	0.002538	0.232469	0.015676	0.216793
2.58	0.003823	0.23377	0.015663	0.218107
2.59	0.005492	0.2348	0.015673	0.219127
2.6	0.002776	0.235631	0.015684	0.219947
2.61	0.001418	0.236707	0.015676	0.221031
2.62	0.00027	0.237764	0.015668	0.222096
2.63	-0.001727	0.238667	0.015662	0.223005
2.64	-3.7e-05	0.239668	0.015669	0.223999
2.65	0.000698	0.240723	0.015683	0.22504
2.66	-0.002914	0.241708	0.015691	0.226017
2.67	-0.003596	0.242778	0.015678	0.2271
2.68	0.000668	0.24377	0.015669	0.228101
2.69	0.001073	0.244588	0.015675	0.228913
2.7	-0.000118	0.24565	0.01567	0.22998
2.71	0.002559	0.246786	0.015672	0.231114
2.72	0.001289	0.247593	0.015667	0.231926
2.73	-0.002973	0.248553	0.015655	0.232898
2.74	-0.001777	0.249803	0.015665	0.234138
2.75	-0.00226	0.250786	0.015666	0.23512
2.76	-0.004022	0.251745	0.015667	0.236078
2.77	-0.001442	0.25291	0.015692	0.237218
2.78	-0.0012	0.253834	0.015698	0.238136
2.79	-0.002037	0.254774	0.015668	0.239106
2.8	-0.001562	0.256014	0.015656	0.240358
2.81	-0.002607	0.257015	0.015687	0.241328
2.82	-0.002546	0.25783	0.015688	0.242142
2.83	-0.004158	0.258911	0.01565	0.243261
2.84	-0.007692	0.259933	0.015665	0.244268
2.85	-0.004585	0.260927	0.015709	0.245218
2.86	-0.000978	0.26209	0.015696	0.246394
2.87	-0.002083	0.263014	0.015666	0.247348
2.88	-0.003335	0.263835	0.015675	0.24816
2.89	-0.004439	0.265013	0.015683	0.24933
2.9	-0.006468	0.266057	0.01567	0.250387
2.91	-0.008345	0.266867	0.015668	0.251199
2.92	-0.00591	0.267956	0.015674	0.252282
2.93	-0.00133	0.268931	0.015675	0.253256
2.94	0.001172	0.269736	0.015669	0.254067
2.95	0.000959	0.270847	0.015672	0.255175
2.96	0.003177	0.271956	0.015673	0.256283
2.97	0.005554	0.272833	0.015661	0.257172
2.98	0.005873	0.273829	0.015667	0.258162
2.99	0.009912	0.274819	0.015681	0.259138
3	0.009246	0.275641	0.015672	0.259969
3.01	0.001269	0.276709	0.015665	0.261044
3.02	-0.003174	0.277861	0.015664	0.262197
3.03	-0.002349	0.278819	0.015658	0.263161
3.04	0.000894	0.27978	0.015659	0.264121
3.05	0.007122	0.280892	0.015645	0.265247
3.06	0.010847	0.281939	0.015642	0.266297
3.07	0.007626	0.282971	0.015669	0.267302
3.08	0.005283	0.284043	0.015683	0.26836
3.09	0.005461	0.284949	0.015659	0.26929
3.1	0.007012	0.28597	0.015644	0.270326
3.11	0.010766	0.287185	0.015666	0.271519
3.12	0.011219	0.288106	0.015687	0.272419
3.13	0.009626	0.288957	0.015685	0.273272
3.14	0.010625	0.29004	0.015669	0.274371
3.15	0.007005	0.291038	0.015662	0.275376
3.16	0.00126	0.292072	0.015671	0.276401
3.17	0.002525	0.293262	0.015659	0.277603
3.18	0.004432	0.294287	0.01565	0.278637
3.19	0.003803	0.295212	0.015676	0.279536
3.2	0.010944	0.296341	0.015683	0.280658
3.21	0.020622	0.297413	0.01567	0.281743
3.22	0.020998	0.298306	0.015679	0.282627
3.23	0.024405	0.299319	0.015686	0.283633
3.24	0.027868	0.300325	0.015684	0.284641
3.25	0.024996	0.301233	0.015691	0.285542
3.26	0.027554	0.302282	0.015683	0.286599
3.27	0.032314	0.303398	0.015667	0.287731
3.28	0.031833	0.304323	0.015683	0.28864
3.29	0.034392	0.305193	0.015705	0.289488
3.3	0.045241	0.306237	0.01571	0.290527
3.31	0.052007	0.307172	0.015712	0.29146
3.32	0.048658	0.30803	0.015711	0.292319
3.33	0.048662	0.309148	0.015709	0.293439
3.34	0.051984	0.310139	0.015714	0.294425
3.35	0.04965	0.310975	0.015722	0.295253
3.36	0.050921	0.312061	0.015725	0.296336
3.37	0.059167	0.313098	0.015726	0.297372
3.38	0.062263	0.313928	0.015722	0.298206
3.39	0.063052	0.314997	0.01572	0.299277
3.4	0.068733	0.316206	0.01573	0.300476
3.41	0.076303	0.317161	0.015746	0.301415
3.42	0.085471	0.318145	0.015752	0.302393
3.43	0.096068	0.319192	0.015735	0.303457
3.44	0.100028	0.320101	0.015716	0.304385
3.45	0.09731	0.321129	0.015717	0.305412
3.46	0.097149	0.322234	0.015725	0.306509
3.47	0.105089	0.32311	0.015743	0.307367
3.48	0.10616	0.324067	0.015763	0.308304
3.49	0.101529	0.325256	0.015763	0.309493
3.5	0.109476	0.326347	0.015756	0.310591
3.51	0.116041	0.327313	0.015754	0.311559
3.52	0.115716	0.328295	0.015749	0.312546
3.53	0.122785	0.329266	0.015731	0.313535
3.54	0.129589	0.330283	0.015732	0.314551
3.55	0.129824	0.331306	0.015757	0.315549
3.56	0.1322	0.332258	0.015758	0.3165
3.57	0.137938	0.333259	0.015747	0.317512
3.58	0.144297	0.334344	0.015753	0.318591
3.59	0.148066	0.335305	0.015762	0.319543
3.6	0.14629	0.336251	0.015754	0.320497
3.61	0.14672	0.337393	0.015742	0.321651
3.62	0.153754	0.338428	0.015735	0.322693
3.63	0.158003	0.339281	0.015736	0.323545
3.64	0.158689	0.340299	0.015738	0.324561
3.65	0.16421	0.341305	0.015741	0.325564
3.66	0.167481	0.342159	0.015761	0.326398
3.67	0.166997	0.343297	0.015768	0.327529
3.68	0.176194	0.344362	0.015747	0.328615
3.69	0.181838	0.345117	0.015751	0.329366
3.7	0.179	0.346238	0.015772	0.330466
3.71	0.183035	0.347378	0.01577	0.331608
3.72	0.189178	0.348199	0.015755	0.332444
3.73	0.189285	0.349299	0.015737	0.333562
3.74	0.189417	0.35042	0.015738	0.334682
3.75	0.197509	0.35121	0.015752	0.335458
3.76	0.20528	0.352256	0.015755	0.336501
3.77	0.201398	0.35344	0.015768	0.337672
3.78	0.198944	0.354249	0.015764	0.338485
3.79	0.204508	0.355226	0.015739	0.339487
3.8	0.207816	0.356482	0.015756	0.340726
3.81	0.213235	0.357426	0.015773	0.341653
3.82	0.223509	0.358386	0.015746	0.34264
3.83	0.225744	0.35953	0.015737	0.343793
3.84	0.227101	0.360462	0.015756	0.344706
3.85	0.233949	0.361417	0.015766	0.345651
3.86	0.234332	0.362591	0.015764	0.346827
3.87	0.231969	0.363652	0.015753	0.347899
3.88	0.234122	0.364558	0.015746	0.348812
3.89	0.24171	0.365582	0.015751	0.349831
3.9	0.249406	0.36659	0.015763	0.350827
3.91	0.252016	0.367454	0.015749	0.351705
3.92	0.256312	0.368448	0.015724	0.352724
3.93	0.26223	0.369542	0.015734	0.353808
3.94	0.263709	0.370493	0.015739	0.354754
3.95	0.264691	0.371391	0.015719	0.355672
3.96	0.268936	0.372403	0.015729	0.356674
3.97	0.271917	0.373368	0.015751	0.357617
3.98	0.276704	0.374293	0.015756	0.358537
3.99	0.281108	0.375331	0.015754	0.359577
4	0.27812	0.376269	0.015739	0.36053
4.01	0.278532	0.377294	0.015741	0.361553
4.02	0.286707	0.378498	0.015765	0.362733
4.03	0.292028	0.37941	0.015769	0.363641
4.04	0.295486	0.380217	0.015772	0.364445
4.05	0.308283	0.381278	0.015766	0.365512
4.06	0.315725	0.382398	0.015759	0.366639
4.07	0.307142	0.383389	0.015775	0.367614
4.08	0.308654	0.384349	0.015764	0.368585
4.09	0.319965	0.385404	0.015746	0.369658
4.1	0.319548	0.386447	0.015749	0.370698
4.11	0.319843	0.387356	0.015757	0.371599
4.12	0.3322	0.388356	0.015765	0.372591
4.13	0.339299	0.389461	0.015763	0.373698
4.14	0.345296	0.390352	0.015762	0.37459
4.15	0.35914	0.39129	0.015759	0.375531
4.16	0.364036	0.392502	0.015762	0.37674
4.17	0.358349	0.393485	0.015775	0.37771
4.18	0.358842	0.394359	0.015764	0.378595
4.19	0.369374	0.395489	0.015759	0.37973
4.2	0.376378	0.396575	0.015766	0.380809
4.21	0.378993	0.397588	0.015767	0.381821
4.22	0.38782	0.398724	0.015764	0.38296
4.23	0.395738	0.399826	0.015764	0.384062
4.24	0.393663	0.400748	0.015768	0.38498
4.25	0.388047	0.40165	0.01576	0.38589
4.26	0.391798	0.402592	0.015763	0.386829
4.27	0.399924	0.403492	0.015774	0.387718
4.28	0.403829	0.404538	0.015772	0.388766
4.29	0.406784	0.405705	0.015761	0.389944
4.3	0.411974	0.406659	0.015756	0.390903
4.31	0.416712	0.407605	0.015761	0.391844
4.32	0.420679	0.408648	0.015768	0.39288
4.33	0.427101	0.409545	0.015757	0.393788
4.34	0.436535	0.410517	0.015757	0.39476
4.35	0.441786	0.41164	0.015787	0.395853
4.36	0.44198	0.412587	0.015799	0.396788
4.37	0.446005	0.413423	0.01578	0.397643
4.38	0.454531	0.414516	0.015768	0.398748
4.39	0.456938	0.415538	0.015762	0.399776
4.4	0.455016	0.416399	0.015761	0.400638
4.41	0.461139	0.417494	0.015774	0.40172
4.42	0.468528	0.418631	0.01578	0.402851
4.43	0.468728	0.419653	0.015778	0.403875
4.44	0.472592	0.420734	0.015774	0.40496
4.45	0.483994	0.421779	0.015768	0.406011
4.46	0.48887	0.422744	0.01577	0.406974
4.47	0.489741	0.423798	0.015773	0.408025
4.48	0.492178	0.424874	0.015769	0.409105
4.49	0.492322	0.425708	0.015767	0.409941
4.5	0.499109	0.426658	0.015778	0.41088
4.51	0.51035	0.427816	0.015771	0.412045
4.52	0.513874	0.42878	0.015758	0.413022
4.53	0.515605	0.429766	0.015772	0.413994
4.54	0.519349	0.430771	0.015773	0.414998
4.55	0.525216	0.431729	0.015763	0.415966
4.56	0.533806	0.432903	0.015775	0.417128
4.57	0.535753	0.433958	0.015774	0.418184
4.58	0.534151	0.434832	0.015763	0.419069
4.59	0.539602	0.435932	0.015785	0.420147
4.6	0.547388	0.436979	0.015794	0.421185
4.61	0.554147	0.43781	0.015774	0.422036
4.62	0.559337	0.438871	0.015781	0.42309
4.63	0.561118	0.439905	0.015794	0.424111
4.64	0.566819	0.440714	0.015795	0.424919
4.65	0.57055	0.44177	0.01579	0.42598
4.66	0.567298	0.442845	0.015767	0.427078
4.67	0.569862	0.443662	0.015763	0.427899
4.68	0.577085	0.44467	0.01579	0.42888
4.69	0.58426	0.445808	0.015782	0.430026
4.7	0.592727	0.446711	0.015769	0.430942
4.71	0.594046	0.447684	0.015779	0.431905
4.72	0.594624	0.448683	0.015775	0.432908
4.73	0.601658	0.449555	0.015771	0.433784
4.74	0.607977	0.450604	0.015789	0.434815
4.75	0.616115	0.451745	0.015791	0.435954
4.76	0.622719	0.452643	0.01576	0.436883
4.77	0.621582	0.453507	0.015747	0.43776
4.78	0.624962	0.45458	0.015776	0.438804
4.79	0.631159	0.455654	0.015776	0.439878
4.8	0.628336	0.456663	0.015762	0.440901
4.81	0.631498	0.457776	0.015783	0.441993
4.82	0.6442	0.458874	0.015791	0.443083
4.83	0.649028	0.45981	0.015777	0.444033
4.84	0.652831	0.460846	0.015778	0.445068
4.85	0.661545	0.461889	0.015786	0.446103
4.86	0.667141	0.462721	0.015781	0.44694
4.87	0.672845	0.463748	0.015775	0.447973
4.88	0.675761	0.464974	0.015781	0.449193
4.89	0.674223	0.465879	0.015784	0.450095
4.9	0.6768	0.466896	0.015789	0.451107
4.91	0.688189	0.468183	0.015799	0.452384
4.92	0.70064	0.469149	0.015782	0.453367
4.93	0.704566	0.470016	0.015773	0.454243
4.94	0.705982	0.471074	0.01579	0.455284
4.95	0.709272	0.471977	0.015789	0.456188
4.96	0.714548	0.472924	0.015764	0.45716
4.97	0.722191	0.474117	0.015768	0.458349
4.98	0.727685	0.475117	0.015792	0.459325
4.99	0.733694	0.475959	0.015785	0.460174
5	0.744695	0.477041	0.015781	0.46126
5.01	0.751208	0.478097	0.015785	0.462312
5.02	0.751007	0.478901	0.015777	0.463124
5.03	0.752567	0.479845	0.015777	0.464068
5.04	0.761812	0.480948	0.015779	0.465169
5.05	0.774981	0.481956	0.015774	0.466182
5.06	0.779538	0.482859	0.015785	0.467074
5.07	0.774534	0.483783	0.015792	0.467991
5.08	0.775386	0.484798	0.015778	0.46902
5.09	0.785155	0.48581	0.015788	0.470022
5.1	0.790314	0.486799	0.015797	0.471002
5.11	0.796428	0.48783	0.015775	0.472055
5.12	0.807854	0.488763	0.015773	0.47299
5.13	0.811481	0.489713	0.01578	0.473933
5.14	0.812237	0.490923	0.015769	0.475154
5.15	0.819143	0.491913	0.015784	0.476129
5.16	0.8239	0.492768	0.015802	0.476966
5.17	0.821849	0.49397	0.015787	0.478183
5.18	0.822468	0.494994	0.015777	0.479217
5.19	0.829168	0.495749	0.015778	0.479971
5.2	0.838497	0.496828	0.015777	0.481051
5.21	0.845207	0.498021	0.015787	0.482234
5.22	0.84801	0.498969	0.01578	0.483189
5.23	0.852288	0.50002	0.015771	0.484249
5.24	0.858885	0.501152	0.015786	0.485366
5.25	0.86483	0.50208	0.015784	0.486296
5.26	0.868198	0.503058	0.015774	0.487284
5.27	0.871198	0.504157	0.015793	0.488364
5.28	0.875161	0.505094	0.015794	0.4893
5.29	0.876761	0.505996	0.015775	0.490221
5.3	0.879249	0.507049	0.01578	0.491269
5.31	0.884464	0.508083	0.015783	0.4923
5.32	0.888974	0.509029	0.015786	0.493243
5.33	0.895913	0.51005	0.015802	0.494248
5.34	0.903239	0.510969	0.015788	0.495181
5.35	0.902793	0.511826	0.015762	0.496064
5.36	0.905342	0.512866	0.01578	0.497086
5.37	0.91605	0.513955	0.015795	0.49816
5.38	0.919867	0.514925	0.01578	0.499145
5.39	0.921641	0.515928	0.015788	0.50014
5.4	0.926463	0.517015	0.0158	0.501215
5.41	0.93413	0.517871	0.015782	0.502089
5.42	0.94701	0.518712	0.015782	0.50293
5.43	0.954179	0.519908	0.015812	0.504096
5.44	0.951955	0.520893	0.015807	0.505086
5.45	0.949467	0.521706	0.01577	0.505936
5.46	0.950284	0.522813	0.01577	0.507043
5.47	0.955463	0.523896	0.015791	0.508105
5.48	0.961356	0.524776	0.015779	0.508997
5.49	0.965351	0.52581	0.015778	0.510032
5.5	0.970506	0.52697	0.015805	0.511165
5.51	0.982205	0.528074	0.015809	0.512265
5.52	0.998202	0.529109	0.015803	0.513306
5.53	1.00289	0.530013	0.0158	0.514213
5.54	1.00229	0.530942	0.015799	0.515143
5.55	1.00974	0.531999	0.015807	0.516192
5.56	1.0132	0.532954	0.015805	0.517149
5.57	1.01851	0.534007	0.015789	0.518218
5.58	1.03023	0.535113	0.015787	0.519326
5.59	1.02961	0.536023	0.015798	0.520225
5.6	1.02939	0.537085	0.015796	0.521289
5.61	1.03915	0.53828	0.015787	0.522493
5.62	1.04461	0.539172	0.015776	0.523396
5.63	1.04753	0.540076	0.015777	0.524299
5.64	1.05212	0.541258	0.015794	0.525464
5.65	1.05857	0.542132	0.015796	0.526336
5.66	1.06717	0.542905	0.015794	0.527111
5.67	1.07159	0.544183	0.015796	0.528387
5.68	1.07414	0.545282	0.01579	0.529492
5.69	1.08076	0.545974	0.015789	0.530185
5.7	1.0837	0.547012	0.015787	0.531225
5.71	1.08382	0.548187	0.015791	0.532396
5.72	1.09179	0.549058	0.015799	0.533259
5.73	1.10404	0.550065	0.015796	0.534269
5.74	1.1128	0.551089	0.015798	0.535291
5.75	1.11659	0.55197	0.015803	0.536167
5.76	1.11921	0.553013	0.015799	0.537214
5.77	1.1217	0.55398	0.015802	0.538178
5.78	1.11962	0.554779	0.015806	0.538973
5.79	1.11958	0.555795	0.015807	0.539988
5.8	1.12878	0.556964	0.015821	0.541143
5.81	1.13744	0.557932	0.015824	0.542108
5.82	1.14083	0.558846	0.015806	0.54304
5.83	1.14604	0.559909	0.015811	0.544098
5.84	1.15141	0.560982	0.015815	0.545167
5.85	1.15382	0.562007	0.015785	0.546222
5.86	1.16034	0.563038	0.01578	0.547258
5.87	1.16996	0.56399	0.0158	0.54819
5.88	1.17704	0.564968	0.015796	0.549172
5.89	1.18237	0.566101	0.015789	0.550312
5.9	1.1869	0.567018	0.015805	0.551213
5.91	1.19122	0.567886	0.015816	0.55207
5.92	1.19963	0.569097	0.015806	0.553291
5.93	1.20951	0.570206	0.015794	0.554412
5.94	1.21058	0.571032	0.015807	0.555225
5.95	1.20647	0.572023	0.015818	0.556205
5.96	1.20748	0.573111	0.01583	0.557281
5.97	1.21542	0.574076	0.015849	0.558227
5.98	1.22831	0.575056	0.015856	0.5592
5.99	1.23894	0.576069	0.015846	0.560223
6	1.24514	0.577083	0.01583	0.561253
6.01	1.24842	0.578158	0.015836	0.562322
6.02	1.25127	0.579168	0.015844	0.563324
6.03	1.25691	0.579994	0.015839	0.564155
6.04	1.26225	0.580982	0.01586	0.565122
6.05	1.26875	0.582254	0.015888	0.566366
6.06	1.27627	0.583251	0.015884	0.567367
6.07	1.28043	0.58402	0.015887	0.568133
6.08	1.28305	0.585083	0.015894	0.569189
6.09	1.28776	0.586169	0.015883	0.570286
6.1	1.29125	0.587058	0.015888	0.57117
6.11	1.29527	0.588068	0.015907	0.572161
6.12	1.30072	0.589031	0.015909	0.573122
6.13	1.30698	0.589943	0.015906	0.574037
6.14	1.31966	0.591022	0.015913	0.575109
6.15	1.32856	0.592045	0.015907	0.576138
6.16	1.32851	0.592947	0.015887	0.57706
6.17	1.33548	0.593962	0.015888	0.578074
6.18	1.3468	0.59505	0.0159	0.57915
6.19	1.3511	0.596093	0.0159	0.580193
6.2	1.35622	0.597164	0.015883	0.581281
6.21	1.36357	0.598182	0.015888	0.582294
6.22	1.36908	0.599159	0.0159	0.583259
6.23	1.37601	0.600309	0.015888	0.584421
6.24	1.38228	0.601337	0.015893	0.585444
6.25	1.38462	0.60217	0.015903	0.586267
6.26	1.38435	0.603239	0.0159	0.587339
6.27	1.38985	0.604331	0.015902	0.588429
6.28	1.40287	0.605117	0.015904	0.589213
6.29	1.41003	0.606066	0.015892	0.590174
6.3	1.41017	0.607323	0.015874	0.591449
6.31	1.41065	0.608311	0.015876	0.592435
6.32	1.41188	0.609202	0.015892	0.59331
6.33	1.4169	0.610305	0.015888	0.594417
6.34	1.42372	0.611182	0.015889	0.595293
6.35	1.42989	0.612082	0.015896	0.596186
6.36	1.44101	0.613282	0.015879	0.597403
6.37	1.45125	0.614283	0.015884	0.598399
6.38	1.45267	0.615147	0.015919	0.599228
6.39	1.45135	0.616179	0.015902	0.600277
6.4	1.45498	0.617131	0.015868	0.601263
6.41	1.46355	0.617914	0.015889	0.602025
6.42	1.47255	0.618956	0.015899	0.603057
6.43	1.47731	0.620118	0.015878	0.60424
6.44	1.48075	0.621005	0.015885	0.60512
6.45	1.48617	0.621971	0.015885	0.606086
6.46	1.49274	0.623028	0.015857	0.607171
6.47	1.49402	0.623953	0.015854	0.608099
6.48	1.4921	0.624962	0.015873	0.609089
6.49	1.49933	0.626073	0.015867	0.610206
6.5	1.50925	0.62704	0.015858	0.611182
6.51	1.51533	0.627979	0.015864	0.612115
6.52	1.52029	0.629069	0.015873	0.613196
6.53	1.52476	0.630067	0.015876	0.614191
6.54	1.52991	0.631013	0.015854	0.615159
6.55	1.5372	0.632113	0.015828	0.616285
6.56	1.54526	0.633134	0.015843	0.617291
6.57	1.55038	0.634065	0.015858	0.618207
6.58	1.55408	0.635151	0.015845	0.619306
6.59	1.55937	0.636204	0.015843	0.620361
6.6	1.56488	0.637164	0.015836	0.621328
6.61	1.56933	0.638242	0.015827	0.622415
6.62	1.57733	0.639312	0.015842	0.62347
6.63	1.58455	0.640247	0.015849	0.624398
6.64	1.58081	0.64132	0.015835	0.625485
6.65	1.57851	0.642582	0.015839	0.626743
6.66	1.58938	0.643497	0.015831	0.627666
6.67	1.59985	0.644221	0.015797	0.628424
6.68	1.60256	0.645235	0.015788	0.629447
6.69	1.60705	0.646209	0.015802	0.630407
6.7	1.61528	0.647084	0.015808	0.631276
6.71	1.62156	0.648224	0.015807	0.632417
6.72	1.62839	0.649334	0.015805	0.633529
6.73	1.63642	0.650275	0.015792	0.634483
6.74	1.64124	0.651322	0.015777	0.635545
6.75	1.64367	0.652274	0.015762	0.636512
6.76	1.64802	0.653078	0.015756	0.637322
6.77	1.6544	0.654079	0.015761	0.638318
6.78	1.65801	0.655117	0.015767	0.63935
6.79	1.66144	0.656101	0.01575	0.640351
6.8	1.67003	0.657266	0.015737	0.641529
6.81	1.67807	0.658217	0.01574	0.642477
6.82	1.68109	0.658971	0.015735	0.643236
6.83	1.68711	0.660035	0.015727	0.644308
6.84	1.69506	0.66107	0.015719	0.645351
6.85	1.69954	0.661993	0.015697	0.646296
6.86	1.70813	0.663048	0.015699	0.647349
6.87	1.71924	0.66406	0.015714	0.648346
6.88	1.72305	0.665181	0.01569	0.649491
6.89	1.72608	0.666363	0.015666	0.650697
6.9	1.73347	0.667259	0.015672	0.651587
6.91	1.73663	0.668157	0.01567	0.652487
6.92	1.73728	0.669321	0.015655	0.653666
6.93	1.74185	0.670342	0.015652	0.65469
6.94	1.74758	0.67116	0.01565	0.65551
6.95	1.75235	0.672283	0.015628	0.656655
6.96	1.7606	0.673444	0.01561	0.657834
6.97	1.77243	0.674333	0.015605	0.658728
6.98	1.77608	0.67544	0.015596	0.659844
6.99	1.77069	0.676639	0.015583	0.661056
7	1.77219	0.677514	0.015574	0.66194
7.01	1.78276	0.678505	0.01557	0.662935
7.02	1.79185	0.679582	0.01556	0.664022
7.03	1.7935	0.680398	0.015543	0.664855
7.04	1.79556	0.681391	0.015542	0.665849
7.05	1.80463	0.682581	0.015537	0.667044
7.06	1.80936	0.683462	0.015514	0.667948
7.07	1.80922	0.684366	0.015492	0.668874
7.08	1.82088	0.68549	0.015482	0.670008
7.09	1.83648	0.686397	0.015471	0.670926
7.1	1.83895	0.687182	0.01545	0.671732
7.11	1.83916	0.688227	0.015449	0.672778
7.12	1.84698	0.689312	0.015456	0.673856
7.13	1.8524	0.690222	0.015431	0.674791
7.14	1.85788	0.691168	0.015403	0.675765
7.15	1.86335	0.692071	0.015402	0.676669
7.16	1.86546	0.692941	0.015378	0.677563
7.17	1.87119	0.694095	0.015349	0.678746
7.18	1.87853	0.695136	0.015365	0.679771
7.19	1.883	0.696011	0.015365	0.680646
7.2	1.88838	0.697141	0.015316	0.681825
7.21	1.89806	0.698197	0.015302	0.682895
7.22	1.90798	0.699052	0.015332	0.68372
7.23	1.91164	0.700201	0.015325	0.684876
7.24	1.9146	0.701411	0.015291	0.68612
7.25	1.92205	0.702234	0.015281	0.686953
7.26	1.93079	0.70325	0.01527	0.68798
7.27	1.93775	0.704406	0.015263	0.689143
7.28	1.94538	0.705192	0.015243	0.689949
7.29	1.94986	0.706139	0.015201	0.690938
7.3	1.95074	0.707329	0.01519	0.692139
7.31	1.95769	0.708354	0.015179	0.693175
7.32	1.9679	0.709385	0.015127	0.694258
7.33	1.97151	0.7105	0.015107	0.695393
7.34	1.97433	0.711481	0.015102	0.696379
7.35	1.98469	0.712427	0.015064	0.697363
7.36	1.99554	0.713441	0.015033	0.698408
7.37	1.99738	0.714415	0.014996	0.699419
7.38	1.99374	0.715389	0.014945	0.700444
7.39	1.99907	0.716452	0.014895	0.701557
7.4	2.00673	0.717471	0.01486	0.702611
7.41	2.00697	0.718422	0.014821	0.703601
7.42	2.01178	0.719411	0.014744	0.704667
7.43	2.02076	0.720441	0.014664	0.705777
7.44	2.02398	0.72142	0.01461	0.70681
7.45	2.03105	0.722364	0.014559	0.707805
7.46	2.04103	0.723294	0.014468	0.708826
7.47	2.04323	0.724305	0.014368	0.709937
7.48	2.04704	0.725334	0.014302	0.711032
7.49	2.05447	0.726224	0.014223	0.712001
7.5	2.06134	0.727125	0.014119	0.713006
7.51	2.0692	0.728041	0.01402	0.714021
7.52	2.0718	0.728979	0.013922	0.715057
7.53	2.07242	0.730172	0.013812	0.71636
7.54	2.07913	0.731182	0.0137	0.717482
7.55	2.08635	0.731903	0.013586	0.718317
7.56	2.09394	0.733027	0.013492	0.719535
7.57	2.10516	0.73432	0.013384	0.720936
7.58	2.11149	0.735159	0.013233	0.721926
7.59	2.11367	0.73612	0.013092	0.723028
7.6	2.1195	0.737347	0.012956	0.724391
7.61	2.12488	0.738242	0.012786	0.725456
7.62	2.13016	0.73913	0.012601	0.726529
7.63	2.13449	0.740273	0.012411	0.727862
7.64	2.13503	0.741188	0.012222	0.728966
7.65	2.13632	0.742092	0.012037	0.730055
7.66	2.14429	0.743293	0.011818	0.731475
7.67	2.15332	0.744405	0.011565	0.73284
7.68	2.15864	0.745311	0.011306	0.734005
7.69	2.16478	0.746427	0.011032	0.735395
7.7	2.1693	0.747632	0.010735	0.736897
7.71	2.17213	0.748466	0.010424	0.738042
7.72	2.17903	0.749294	0.010097	0.739197
7.73	2.18652	0.750383	0.009717	0.740666
7.74	2.19369	0.751424	0.009278	0.742146
7.75	2.20507	0.752232	0.008786	0.743446
7.76	2.21398	0.753207	0.008202	0.745005
7.77	2.21457	0.754449	0.007485	0.746964
7.78	2.21768	0.755398	0.006614	0.748784
7.79	2.22713	0.756231	0.005646	0.750585
7.8	2.23462	0.757326	0.004721	0.752605
7.81	2.23803	0.758347	0.003905	0.754442
7.82	2.24484	0.75922	0.003145	0.756075
7.83	2.25397	0.760264	0.00243	0.757834
7.84	2.25991	0.761357	0.001739	0.759618
7.85	2.26677	0.762237	0.001053	0.761184
7.86	2.27557	0.763224	0.000421	0.762803
7.87	2.28171	0.76433	-0.000159	0.764489
7.88	2.28801	0.765208	-0.000695	0.765903
7.89	2.29322	0.766142	-0.001191	0.767333
7.9	2.30311	0.767285	-0.001666	0.768951
7.91	2.3138	0.76825	-0.0021	0.77035
7.92	2.31251	0.769185	-0.002504	0.771689
7.93	2.31224	0.770196	-0.002925	0.773121
7.94	2.32185	0.77111	-0.003374	0.774484
7.95	2.32932	0.772279	-0.003841	0.77612
7.96	2.33154	0.773504	-0.004332	0.777836
7.97	2.3354	0.774299	-0.004821	0.77912
7.98	2.34546	0.775176	-0.005316	0.780492
7.99	2.35561	0.776376	-0.005872	0.782248
8	2.36014	0.77742	-0.006474	0.783894
8.01	2.36549	0.77841	-0.007047	0.785457
8.02	2.37509	0.779459	-0.007645	0.787104
8.03	2.38618	0.780417	-0.008372	0.788789
8.04	2.39468	0.781448	-0.009201	0.790649
8.05	2.39553	0.782477	-0.010035	0.792512
8.06	2.39959	0.783366	-0.010875	0.794241
8.07	2.41111	0.784329	-0.011804	0.796133
8.08	2.4143	0.785405	-0.012742	0.798147
8.09	2.41422	0.786349	-0.013598	0.799947
8.1	2.42222	0.787337	-0.014424	0.801761
8.11	2.42886	0.788506	-0.015236	0.803742
8.12	2.43137	0.78948	-0.015992	0.805472
8.13	2.44043	0.790346	-0.01674	0.807086
8.14	2.45707	0.791433	-0.017512	0.808945
8.15	2.46399	0.792297	-0.01826	0.810557
8.16	2.4623	0.79311	-0.018979	0.812089
8.17	2.47733	0.79436	-0.019687	0.814047
8.18	2.49615	0.795362	-0.020395	0.815757
8.19	2.49425	0.796079	-0.021038	0.817117
8.2	2.48885	0.797148	-0.021567	0.818715
8.21	2.49621	0.798241	-0.022046	0.820287
8.22	2.50977	0.799047	-0.022487	0.821534
8.23	2.52211	0.800134	-0.022888	0.823022
8.24	2.52976	0.801363	-0.023361	0.824724
8.25	2.53395	0.802171	-0.023921	0.826092
8.26	2.54073	0.803046	-0.024463	0.827509
8.27	2.54826	0.804244	-0.025	0.829244
8.28	2.55272	0.805246	-0.025571	0.830817
8.29	2.55972	0.806164	-0.026142	0.832306
8.3	2.56989	0.807322	-0.026726	0.834048
8.31	2.57658	0.808284	-0.027381	0.835665
8.32	2.58372	0.809121	-0.028071	0.837192
8.33	2.59457	0.810333	-0.028731	0.839064
8.34	2.6004	0.811446	-0.029382	0.840828
8.35	2.60016	0.8123	-0.030027	0.842327
8.36	2.60429	0.81341	-0.030631	0.844041
8.37	2.61462	0.814483	-0.031267	0.84575
8.38	2.62163	0.815402	-0.032002	0.847404
8.39	2.62705	0.81649	-0.032803	0.849293
8.4	2.63371	0.817506	-0.033598	0.851104
8.41	2.63688	0.818421	-0.034345	0.852766
8.42	2.64004	0.819483	-0.0351	0.854583
8.43	2.65177	0.820478	-0.035868	0.856346
8.44	2.66219	0.821327	-0.036648	0.857975
8.45	2.66413	0.822478	-0.037517	0.859995
8.46	2.67057	0.823593	-0.038499	0.862092
8.47	2.67975	0.824269	-0.039482	0.863751
8.48	2.68041	0.825243	-0.040394	0.865637
8.49	2.68476	0.826466	-0.041243	0.867709
8.5	2.70042	0.827284	-0.042008	0.869292
8.51	2.71142	0.828151	-0.042729	0.87088
8.52	2.71014	0.829323	-0.043464	0.872787
8.53	2.71087	0.830239	-0.044217	0.874456
8.54	2.71909	0.831131	-0.044995	0.876126
8.55	2.72612	0.832311	-0.045792	0.878103
8.56	2.73393	0.833317	-0.046595	0.879912
8.57	2.74646	0.834124	-0.047365	0.881489
8.58	2.75456	0.835152	-0.048107	0.883259
8.59	2.75539	0.836162	-0.048829	0.884991
8.6	2.76012	0.837074	-0.049577	0.886651
8.61	2.77015	0.838242	-0.050389	0.888631
8.62	2.77729	0.839346	-0.051209	0.890555
8.63	2.7816	0.840234	-0.052014	0.892248
8.64	2.7892	0.84131	-0.052803	0.894113
8.65	2.79937	0.842472	-0.053536	0.896008
8.66	2.80385	0.843338	-0.054196	0.897534
8.67	2.81189	0.844303	-0.054801	0.899104
8.68	2.82741	0.84554	-0.055421	0.900961
8.69	2.83298	0.846429	-0.056126	0.902555
8.7	2.83045	0.847249	-0.056881	0.90413
8.71	2.84068	0.848452	-0.057654	0.906106
8.72	2.85554	0.849451	-0.05848	0.907931
8.73	2.85781	0.850317	-0.059353	0.90967
8.74	2.85686	0.851399	-0.060207	0.911606
8.75	2.86457	0.852278	-0.061014	0.913292
8.76	2.87605	0.853235	-0.061746	0.914981
8.77	2.8803	0.854446	-0.062403	0.916849
8.78	2.88176	0.85536	-0.063032	0.918392
8.79	2.89269	0.856317	-0.063644	0.919961
8.8	2.90073	0.857524	-0.064219	0.921743
8.81	2.89712	0.8584	-0.064727	0.923127
8.82	2.90398	0.859148	-0.06522	0.924368
8.83	2.91921	0.860214	-0.065806	0.92602
8.84	2.92566	0.861265	-0.066455	0.92772
8.85	2.92981	0.862276	-0.067153	0.929429
8.86	2.9364	0.863337	-0.067972	0.931309
8.87	2.93907	0.864121	-0.068884	0.933005
8.88	2.94161	0.864965	-0.069786	0.934751
8.89	2.95094	0.866146	-0.070662	0.936808
8.9	2.96332	0.867044	-0.071587	0.938631
8.91	2.971	0.867896	-0.072555	0.940451
8.92	2.97578	0.869079	-0.073445	0.942524
8.93	2.98104	0.870021	-0.074209	0.94423
8.94	2.98685	0.871002	-0.074913	0.945915
8.95	2.99277	0.872348	-0.07554	0.947888
8.96	3.00015	0.873376	-0.076061	0.949437
8.97	3.00767	0.874112	-0.076555	0.950667
8.98	3.00838	0.875193	-0.077052	0.952245
8.99	3.01031	0.876397	-0.077519	0.953916
9	3.02297	0.877256	-0.078025	0.955281
9.01	3.03536	0.87825	-0.078682	0.956932
9.02	3.03749	0.879488	-0.079465	0.958953
9.03	3.0389	0.88044	-0.08032	0.96076
9.04	3.04754	0.881422	-0.081229	0.962651
9.05	3.05879	0.882688	-0.082114	0.964802
9.06	3.06782	0.883612	-0.082893	0.966505
9.07	3.07325	0.884446	-0.083637	0.968083
9.08	3.07895	0.885603	-0.08437	0.969973
9.09	3.0836	0.886541	-0.084988	0.971529
9.1	3.08775	0.887371	-0.085531	0.972902
9.11	3.09516	0.88848	-0.086061	0.974541
9.12	3.09959	0.889554	-0.086524	0.976078
9.13	3.10044	0.890456	-0.086937	0.977393
9.14	3.10762	0.891423	-0.087359	0.978782
9.15	3.11508	0.892392	-0.087776	0.980168
9.16	3.11696	0.893357	-0.08823	0.981587
9.17	3.12633	0.894468	-0.08878	0.983248
9.18	3.13904	0.895456	-0.089449	0.984905
9.19	3.1402	0.896336	-0.090285	0.986621
9.2	3.14101	0.897361	-0.091395	0.988756
9.21	3.15196	0.898396	-0.0928	0.991196
9.22	3.16135	0.8992	-0.094259	0.993459
9.23	3.16742	0.900115	-0.095469	0.995584
9.24	3.17716	0.901223	-0.096393	0.997616
9.25	3.18698	0.902125	-0.097137	0.999262
9.26	3.191	0.903058	-0.097756	1.00081
9.27	3.19703	0.90423	-0.098348	1.00258
9.28	3.20928	0.905276	-0.098929	1.00421
9.29	3.21751	0.90627	-0.099412	1.00568
9.3	3.21915	0.907355	-0.099861	1.00722
9.31	3.22565	0.908253	-0.100401	1.00865
9.32	3.23543	0.909146	-0.100986	1.01013
9.33	3.23955	0.910313	-0.101626	1.01194
9.34	3.24354	0.911373	-0.102452	1.01383
9.35	3.25132	0.912213	-0.103521	1.01573
9.36	3.26045	0.913276	-0.10478	1.01806
9.37	3.26703	0.914477	-0.106083	1.02056
9.38	3.27337	0.91548	-0.107302	1.02278
9.39	3.28104	0.916511	-0.108378	1.02489
9.4	3.28635	0.917529	-0.109259	1.02679
9.41	3.29071	0.918471	-0.109991	1.02846
9.42	3.29404	0.919483	-0.11064	1.03012
9.43	3.30189	0.92048	-0.111227	1.03171
9.44	3.3131	0.921546	-0.111756	1.0333
9.45	3.31831	0.922596	-0.112257	1.03485
9.46	3.32397	0.923461	-0.112805	1.03627
9.47	3.33382	0.924421	-0.1134	1.03782
9.48	3.34152	0.925514	-0.113991	1.03951
9.49	3.3445	0.926459	-0.114564	1.04102
9.5	3.34671	0.927408	-0.115172	1.04258
9.51	3.35249	0.928409	-0.115902	1.04431
9.52	3.35815	0.929321	-0.116773	1.04609
9.53	3.36493	0.9304	-0.117765	1.04817
9.54	3.3772	0.931498	-0.118792	1.05029
9.55	3.38496	0.932292	-0.1197	1.05199
9.56	3.38344	0.933129	-0.120456	1.05359
9.57	3.38863	0.934197	-0.121126	1.05532
9.58	3.40272	0.93515	-0.121673	1.05682
9.59	3.41187	0.936102	-0.122109	1.05821
9.6	3.41631	0.937195	-0.122571	1.05977
9.61	3.42339	0.938124	-0.123076	1.0612
9.62	3.42873	0.939061	-0.123566	1.06263
9.63	3.43526	0.940257	-0.124083	1.06434
9.64	3.44427	0.941271	-0.124718	1.06599
9.65	3.4453	0.942139	-0.125464	1.0676
9.66	3.44785	0.943242	-0.126257	1.0695
9.67	3.4647	0.944298	-0.12707	1.07137
9.68	3.479	0.945202	-0.12792	1.07312
9.69	3.47985	0.946283	-0.128833	1.07512
9.7	3.4809	0.947327	-0.1297	1.07703
9.71	3.48807	0.948299	-0.130386	1.07869
9.72	3.49716	0.949364	-0.130961	1.08033
9.73	3.50454	0.950346	-0.131521	1.08187
9.74	3.50846	0.951427	-0.132061	1.08349
9.75	3.51352	0.95261	-0.132629	1.08524
9.76	3.52197	0.95353	-0.133296	1.08683
9.77	3.53225	0.954507	-0.134008	1.08852
9.78	3.53833	0.955773	-0.134738	1.09051
9.79	3.54127	0.956648	-0.135568	1.09222
9.8	3.54989	0.957353	-0.136525	1.09388
9.81	3.55875	0.958562	-0.137615	1.09618
9.82	3.56077	0.959703	-0.138803	1.09851
9.83	3.5618	0.96048	-0.139973	1.10045
9.84	3.56888	0.96151	-0.141031	1.10254
9.85	3.58021	0.962626	-0.141883	1.10451
9.86	3.58805	0.963394	-0.142527	1.10592
9.87	3.59308	0.964328	-0.143081	1.10741
9.88	3.59832	0.965456	-0.143587	1.10904
9.89	3.60475	0.966473	-0.143995	1.11047
9.9	3.6084	0.967521	-0.144342	1.11186
9.91	3.6083	0.968506	-0.144741	1.11325
9.92	3.61345	0.969338	-0.145211	1.11455
9.93	3.62575	0.9702	-0.145712	1.11591
9.94	3.63419	0.971253	-0.146324	1.11758
9.95	3.63571	0.972293	-0.147131	1.11942
9.96	3.64287	0.973231	-0.148041	1.12127
9.97	3.65485	0.974222	-0.149031	1.12325
9.98	3.65931	0.975223	-0.150189	1.12541
9.99	3.66484	0.976264	-0.15145	1.12771
10	3.67824	0.977337	-0.152625	1.12996
10.01	3.68576	0.978273	-0.153654	1.13193
10.02	3.68702	0.979132	-0.154591	1.13372
10.03	3.6898	0.980282	-0.155453	1.13574
10.04	3.69429	0.981354	-0.156222	1.13758
10.05	3.69712	0.982103	-0.156869	1.13897
10.06	3.70351	0.983169	-0.157417	1.14059
10.07	3.7155	0.984372	-0.157969	1.14234
10.08	3.7267	0.985239	-0.158577	1.14382
10.09	3.73417	0.986336	-0.159194	1.14553
10.1	3.74007	0.987589	-0.159796	1.14738
10.11	3.74486	0.988455	-0.160373	1.14883
10.12	3.74418	0.989441	-0.160941	1.15038
10.13	3.74743	0.990611	-0.16154	1.15215
10.14	3.75555	0.991429	-0.162205	1.15363
10.15	3.75934	0.992368	-0.162937	1.15531
10.16	3.76831	0.993538	-0.163671	1.15721
10.17	3.78671	0.994405	-0.164349	1.15875
10.18	3.79618	0.99533	-0.165003	1.16033
10.19	3.79401	0.996563	-0.165704	1.16227
10.2	3.79926	0.997546	-0.166486	1.16403
10.21	3.81754	0.998335	-0.167303	1.16564
10.22	3.83029	0.999407	-0.168087	1.16749
10.23	3.8339	1.00045	-0.168855	1.16931
10.24	3.83975	1.00134	-0.16967	1.17101
10.25	3.84604	1.00247	-0.170525	1.17299
10.26	3.85001	1.00359	-0.171351	1.17494
10.27	3.85492	1.00439	-0.172129	1.17652
10.28	3.86216	1.00542	-0.172891	1.17831
10.29	3.86957	1.0066	-0.17365	1.18025
10.3	3.87544	1.0074	-0.174376	1.18177
10.31	3.87897	1.00829	-0.175036	1.18333
10.32	3.88011	1.00946	-0.175651	1.18511
10.33	3.88591	1.01036	-0.176236	1.1866
10.34	3.89678	1.01123	-0.176793	1.18802
10.35	3.90416	1.01237	-0.177369	1.18974
10.36	3.91033	1.01336	-0.178017	1.19138
10.37	3.91321	1.01431	-0.178717	1.19303
10.38	3.91491	1.01547	-0.179443	1.19491
10.39	3.92517	1.0163	-0.180219	1.19652
10.4	3.93425	1.01722	-0.18103	1.19825
10.41	3.9339	1.01856	-0.181843	1.2004
10.42	3.93654	1.01949	-0.182603	1.20209
10.43	3.94377	1.02029	-0.183319	1.20361
10.44	3.94909	1.02153	-0.184049	1.20558
10.45	3.95907	1.0226	-0.184791	1.20739
10.46	3.96881	1.02338	-0.185505	1.20888
10.47	3.96993	1.02434	-0.186187	1.21053
10.48	3.97019	1.02537	-0.186855	1.21223
10.49	3.97977	1.02626	-0.1875	1.21376
10.5	3.99326	1.02738	-0.188164	1.21554
10.51	3.99797	1.02865	-0.188886	1.21753
10.52	3.99868	1.02951	-0.189616	1.21913
10.53	4.00493	1.0304	-0.190411	1.22081
10.54	4.01238	1.03149	-0.191251	1.22275
10.55	4.01765	1.03244	-0.191994	1.22443
10.56	4.02203	1.03345	-0.192605	1.22605
10.57	4.02867	1.03457	-0.193121	1.22769
10.58	4.03929	1.03545	-0.193587	1.22903
10.59	4.05041	1.03632	-0.194034	1.23035
10.6	4.05326	1.03738	-0.194527	1.23191
10.61	4.05807	1.03827	-0.195147	1.23341
10.62	4.06837	1.03928	-0.195898	1.23518
10.63	4.07309	1.04045	-0.196806	1.23725
10.64	4.07755	1.04129	-0.197877	1.23917
10.65	4.0878	1.04222	-0.198978	1.2412
10.66	4.09833	1.04344	-0.199984	1.24342
10.67	4.10184	1.0444	-0.20085	1.24525
10.68	4.10289	1.04538	-0.201603	1.24699
10.69	4.10862	1.04649	-0.202261	1.24876
10.7	4.11817	1.04739	-0.202833	1.25023
10.71	4.12734	1.04834	-0.203333	1.25168
10.72	4.1385	1.04937	-0.203771	1.25314
10.73	4.15158	1.05041	-0.204236	1.25465
10.74	4.15082	1.05142	-0.204769	1.25619
10.75	4.14353	1.05234	-0.205375	1.25771
10.76	4.15074	1.05345	-0.206177	1.25963
10.77	4.16604	1.0546	-0.207257	1.26185
10.78	4.17612	1.05545	-0.208494	1.26394
10.79	4.18174	1.05649	-0.209681	1.26617
10.8	4.19085	1.05773	-0.210708	1.26843
10.81	4.19763	1.05854	-0.211628	1.27017
10.82	4.19837	1.05938	-0.212468	1.27185
10.83	4.20125	1.06058	-0.213133	1.27371
10.84	4.20761	1.06157	-0.213672	1.27524
10.85	4.21166	1.06248	-0.214187	1.27667
10.86	4.21768	1.06351	-0.214635	1.27814
10.87	4.23194	1.06443	-0.215066	1.2795
10.88	4.24272	1.06543	-0.215589	1.28102
10.89	4.24594	1.06653	-0.216136	1.28266
10.9	4.24935	1.06749	-0.216659	1.28415
10.91	4.25147	1.0684	-0.217257	1.28566
10.92	4.2531	1.0694	-0.217893	1.28729
10.93	4.25777	1.07047	-0.218514	1.28899
10.94	4.26781	1.07147	-0.21913	1.2906
10.95	4.28362	1.0723	-0.219686	1.29199
10.96	4.29334	1.07326	-0.220171	1.29343
10.97	4.2916	1.07442	-0.220689	1.29511
10.98	4.29175	1.07547	-0.221258	1.29673
10.99	4.30117	1.07642	-0.221832	1.29825
11	4.31087	1.07747	-0.222434	1.29991
11.01	4.31522	1.07848	-0.223062	1.30154
11.02	4.32123	1.07945	-0.22371	1.30316
11.03	4.32661	1.08049	-0.224386	1.30488
11.04	4.32295	1.08143	-0.225158	1.30659
11.05	4.32409	1.0824	-0.226107	1.3085
11.06	4.33749	1.08362	-0.227064	1.31068
11.07	4.35053	1.08465	-0.227857	1.31251
11.08	4.36022	1.08531	-0.22853	1.31384
11.09	4.37101	1.08625	-0.22912	1.31537
11.1	4.38099	1.08747	-0.229676	1.31714
11.11	4.38308	1.08849	-0.230251	1.31874
11.12	4.38146	1.08954	-0.230781	1.32032
11.13	4.38808	1.09066	-0.231223	1.32188
11.14	4.39506	1.09163	-0.231653	1.32328
11.15	4.3952	1.09261	-0.232115	1.32472
11.16	4.40362	1.0936	-0.232567	1.32617
11.17	4.41936	1.09447	-0.233058	1.32753
11.18	4.42964	1.09543	-0.233714	1.32914
11.19	4.43376	1.09648	-0.234521	1.331
11.2	4.43418	1.0975	-0.235393	1.3329
11.21	4.43678	1.0984	-0.236264	1.33466
11.22	4.44471	1.09935	-0.237119	1.33647
11.23	4.45524	1.10047	-0.238004	1.33848
11.24	4.46376	1.1014	-0.238884	1.34029
11.25	4.46513	1.10231	-0.239642	1.34195
11.26	4.4684	1.10337	-0.240256	1.34362
11.27	4.47791	1.10426	-0.240816	1.34508
11.28	4.48494	1.10523	-0.24137	1.3466
11.29	4.49271	1.10632	-0.241931	1.34825
11.3	4.49989	1.10714	-0.242572	1.34971
11.31	4.50514	1.1081	-0.243321	1.35142
11.32	4.51329	1.10931	-0.24405	1.35336
11.33	4.51872	1.11028	-0.244719	1.355
11.34	4.52128	1.11125	-0.245397	1.35664
11.35	4.52571	1.11229	-0.246078	1.35837
11.36	4.52952	1.11327	-0.246779	1.36005
11.37	4.53557	1.11434	-0.247519	1.36186
11.38	4.54477	1.11538	-0.24823	1.36361
11.39	4.54964	1.11625	-0.248854	1.36511
11.4	4.55294	1.11728	-0.249365	1.36664
11.41	4.5628	1.11854	-0.249784	1.36832
11.42	4.5689	1.11958	-0.250224	1.3698
11.43	4.56707	1.12043	-0.25068	1.37111
11.44	4.57355	1.12153	-0.251122	1.37265
11.45	4.58432	1.12252	-0.251647	1.37417
11.46	4.5911	1.12344	-0.252265	1.3757
11.47	4.59772	1.1246	-0.252901	1.3775
11.48	4.60219	1.12573	-0.25358	1.37931
11.49	4.60445	1.12671	-0.254404	1.38111
11.5	4.61122	1.12772	-0.255348	1.38307
11.51	4.62125	1.12865	-0.256315	1.38496
11.52	4.62672	1.12958	-0.257312	1.38689
11.53	4.62778	1.13057	-0.258293	1.38886
11.54	4.63288	1.13154	-0.259055	1.3906
11.55	4.6446	1.13261	-0.259619	1.39223
11.56	4.65409	1.13359	-0.260175	1.39377
11.57	4.65807	1.1345	-0.260668	1.39517
11.58	4.661	1.13562	-0.26102	1.39664
11.59	4.66253	1.13666	-0.261345	1.398
11.6	4.66765	1.13751	-0.261682	1.39919
11.61	4.6777	1.13853	-0.262003	1.40054
11.62	4.6845	1.13954	-0.262367	1.40191
11.63	4.68982	1.14045	-0.262823	1.40327
11.64	4.70018	1.14144	-0.263435	1.40487
11.65	4.70644	1.14222	-0.264287	1.40651
11.66	4.70464	1.14302	-0.265358	1.40838
11.67	4.71049	1.14421	-0.266517	1.41073
11.68	4.7218	1.14534	-0.267675	1.41301
11.69	4.72649	1.14613	-0.268695	1.41483
11.7	4.73601	1.14717	-0.269416	1.41659
11.71	4.74765	1.14835	-0.269965	1.41831
11.72	4.75019	1.14918	-0.270489	1.41967
11.73	4.75652	1.15016	-0.270953	1.42112
11.74	4.76693	1.15138	-0.271375	1.42275
11.75	4.77104	1.15231	-0.271809	1.42412
11.76	4.7774	1.15325	-0.272235	1.42549
11.77	4.7876	1.15435	-0.272679	1.42703
11.78	4.78999	1.15522	-0.273149	1.42837
11.79	4.78937	1.15608	-0.273619	1.4297
11.8	4.80114	1.15734	-0.274143	1.43148
11.81	4.8138	1.15847	-0.274771	1.43324
11.82	4.81639	1.15942	-0.275472	1.43489
11.83	4.81987	1.1606	-0.276308	1.43691
11.84	4.82739	1.16169	-0.277327	1.43902
11.85	4.83663	1.16252	-0.278369	1.44089
11.86	4.84542	1.16355	-0.27924	1.44279
11.87	4.84742	1.16458	-0.279937	1.44452
11.88	4.84894	1.16538	-0.280491	1.44587
11.89	4.85476	1.16639	-0.280956	1.44734
11.9	4.85458	1.16757	-0.281443	1.44901
11.91	4.85598	1.16848	-0.281881	1.45036
11.92	4.86744	1.1695	-0.282273	1.45177
11.93	4.87368	1.17068	-0.282731	1.45341
11.94	4.87529	1.1715	-0.28323	1.45473
11.95	4.88321	1.17238	-0.283731	1.45611
11.96	4.89012	1.17351	-0.284261	1.45777
11.97	4.89096	1.17442	-0.284841	1.45926
11.98	4.89309	1.17536	-0.28541	1.46077
11.99	4.89966	1.17649	-0.285919	1.46241
12	4.90946	1.1773	-0.286448	1.46375
12.01	4.91411	1.17817	-0.287094	1.46527
12.02	4.9159	1.17942	-0.287835	1.46726
12.03	4.92507	1.18036	-0.28863	1.46899
12.04	4.93304	1.18124	-0.289423	1.47067
12.05	4.94168	1.1824	-0.290104	1.4725
12.06	4.95366	1.18332	-0.290712	1.47403
12.07	4.95442	1.18426	-0.291345	1.4756
12.08	4.94997	1.18538	-0.291985	1.47737
12.09	4.95795	1.1863	-0.292624	1.47892
12.1	4.96996	1.18732	-0.293291	1.48061
12.11	4.97841	1.18848	-0.293925	1.48241
12.12	4.99256	1.18927	-0.294445	1.48371
12.13	4.99851	1.19015	-0.294898	1.48505
12.14	4.99612	1.19136	-0.29535	1.48671
12.15	5.00606	1.19233	-0.295794	1.48812
12.16	5.01908	1.19334	-0.296263	1.4896
12.17	5.02618	1.1947	-0.296789	1.49149
12.18	5.0347	1.19566	-0.297334	1.49299
12.19	5.03982	1.19639	-0.297912	1.4943
12.2	5.04238	1.19748	-0.298601	1.49608
12.21	5.04707	1.19848	-0.299422	1.49791
12.22	5.05034	1.19941	-0.300388	1.4998
12.23	5.0553	1.20055	-0.301419	1.50197
12.24	5.06619	1.20154	-0.302283	1.50382
12.25	5.07178	1.2024	-0.302927	1.50533
12.26	5.07173	1.20345	-0.303504	1.50695
12.27	5.07756	1.20452	-0.30401	1.50853
12.28	5.0811	1.20539	-0.304399	1.50979
12.29	5.08277	1.20635	-0.30477	1.51112
12.3	5.09212	1.2075	-0.305181	1.51268
12.31	5.1	1.2084	-0.305572	1.51397
12.32	5.10119	1.20919	-0.305959	1.51515
12.33	5.1047	1.21034	-0.306427	1.51677
12.34	5.11378	1.21135	-0.306978	1.51832
12.35	5.12094	1.21212	-0.307627	1.51975
12.36	5.12804	1.21323	-0.308426	1.52165
12.37	5.1367	1.21431	-0.309354	1.52366
12.38	5.14198	1.21512	-0.310263	1.52539
12.39	5.14114	1.21618	-0.311014	1.52719
12.4	5.13864	1.21734	-0.31161	1.52895
12.41	5.14483	1.21829	-0.312108	1.5304
12.42	5.1551	1.2193	-0.31257	1.53187
12.43	5.16319	1.2203	-0.313001	1.5333
12.44	5.16836	1.2212	-0.313434	1.53463
12.45	5.17211	1.22226	-0.313955	1.53621
12.46	5.1775	1.22327	-0.31448	1.53775
12.47	5.18427	1.22413	-0.314976	1.5391
12.48	5.18495	1.2252	-0.3156	1.5408
12.49	5.18698	1.22645	-0.316372	1.54282
12.5	5.19902	1.22742	-0.317194	1.54461
12.51	5.20109	1.22832	-0.318104	1.54642
12.52	5.1964	1.22943	-0.319008	1.54844
12.53	5.20575	1.23044	-0.319724	1.55016
12.54	5.21636	1.23132	-0.32026	1.55158
12.55	5.21389	1.2324	-0.320687	1.55309
12.56	5.2132	1.23349	-0.321076	1.55456
12.57	5.22483	1.23452	-0.321472	1.556
12.58	5.23714	1.23557	-0.321859	1.55743
12.59	5.24425	1.23645	-0.322259	1.55871
12.6	5.25152	1.23737	-0.322708	1.56008
12.61	5.25567	1.23852	-0.323175	1.5617
12.62	5.25597	1.23947	-0.323645	1.56311
12.63	5.26269	1.2404	-0.32416	1.56456
12.64	5.2698	1.24167	-0.324759	1.56643
12.65	5.27273	1.24266	-0.325459	1.56812
12.66	5.27769	1.24342	-0.326274	1.5697
12.67	5.28527	1.24453	-0.327197	1.57172
12.68	5.29321	1.2456	-0.328244	1.57385
12.69	5.29625	1.2464	-0.329249	1.57565
12.7	5.29649	1.24749	-0.329935	1.57743
12.71	5.30626	1.24862	-0.330378	1.57899
12.72	5.31954	1.24938	-0.330776	1.58015
12.73	5.32156	1.25038	-0.3311	1.58148
12.74	5.32138	1.25154	-0.331354	1.5829
12.75	5.32655	1.25244	-0.331642	1.58408
12.76	5.33269	1.25342	-0.331933	1.58536
12.77	5.34185	1.25448	-0.332203	1.58668
12.78	5.35105	1.25544	-0.332525	1.58797
12.79	5.35207	1.25646	-0.332899	1.58936
12.8	5.35348	1.25747	-0.333273	1.59074
12.81	5.36193	1.25839	-0.333706	1.5921
12.82	5.36546	1.25945	-0.334249	1.5937
12.83	5.36857	1.26062	-0.334877	1.5955
12.84	5.37813	1.26157	-0.335622	1.59719
12.85	5.38344	1.26248	-0.336441	1.59892
12.86	5.38566	1.26356	-0.337204	1.60076
12.87	5.38953	1.26454	-0.337894	1.60243
12.88	5.39422	1.26538	-0.338468	1.60384
12.89	5.3984	1.26638	-0.338864	1.60525
12.9	5.40372	1.26735	-0.339192	1.60654
12.91	5.40538	1.26819	-0.33952	1.60771
12.92	5.40645	1.26941	-0.339823	1.60923
12.93	5.41271	1.27054	-0.340123	1.61066
12.94	5.42024	1.27134	-0.340433	1.61178
12.95	5.42326	1.2724	-0.340734	1.61313
12.96	5.42927	1.27346	-0.341027	1.61448
12.97	5.43962	1.27431	-0.341356	1.61567
12.98	5.44671	1.2753	-0.341722	1.61703
12.99	5.45016	1.27634	-0.342144	1.61849
13	5.45389	1.27727	-0.342695	1.61997
13.01	5.46084	1.27821	-0.343367	1.62158
13.02	5.4677	1.27916	-0.344137	1.6233
13.03	5.47129	1.28006	-0.345017	1.62508
13.04	5.47172	1.28118	-0.345853	1.62703
13.05	5.47571	1.28253	-0.346504	1.62903
13.06	5.48259	1.28345	-0.347054	1.63051
13.07	5.48588	1.28417	-0.347571	1.63174
13.08	5.49239	1.28539	-0.348031	1.63342
13.09	5.50186	1.28653	-0.348458	1.63499
13.1	5.50408	1.28732	-0.348889	1.63621
13.11	5.50655	1.28838	-0.349298	1.63768
13.12	5.51322	1.28948	-0.349676	1.63915
13.13	5.51284	1.29037	-0.350059	1.64043
13.14	5.5152	1.29146	-0.350417	1.64188
13.15	5.52434	1.29254	-0.350696	1.64323
13.16	5.52412	1.29332	-0.350968	1.64428
13.17	5.52187	1.29434	-0.351317	1.64566
13.18	5.52964	1.29562	-0.351737	1.64735
13.19	5.54058	1.29658	-0.352241	1.64883
13.2	5.54568	1.29757	-0.352851	1.65042
13.21	5.54758	1.29877	-0.353585	1.65236
13.22	5.55107	1.29969	-0.354347	1.65404
13.23	5.55703	1.30047	-0.355	1.65547
13.24	5.56396	1.30149	-0.355523	1.65701
13.25	5.56555	1.30255	-0.355938	1.65848
13.26	5.56845	1.30359	-0.356287	1.65988
13.27	5.57295	1.30464	-0.356604	1.66125
13.28	5.57313	1.30546	-0.356898	1.66236
13.29	5.57512	1.30638	-0.357176	1.66355
13.3	5.5817	1.30758	-0.357426	1.66501
13.31	5.58659	1.30855	-0.357632	1.66619
13.32	5.58763	1.30941	-0.35782	1.66723
13.33	5.58994	1.31051	-0.358017	1.66853
13.34	5.59478	1.31153	-0.358213	1.66975
13.35	5.59787	1.31232	-0.358417	1.67074
13.36	5.59847	1.31326	-0.358668	1.67193
13.37	5.60812	1.3143	-0.358945	1.67325
13.38	5.62384	1.31528	-0.359242	1.67452
13.39	5.62772	1.31634	-0.359653	1.67599
13.4	5.62392	1.31736	-0.360207	1.67756
13.41	5.62316	1.31829	-0.360843	1.67914
13.42	5.62892	1.31938	-0.361507	1.68089
13.43	5.63628	1.32048	-0.362159	1.68264
13.44	5.636	1.32133	-0.362748	1.68408
13.45	5.63867	1.3223	-0.363271	1.68557
13.46	5.64783	1.3234	-0.363782	1.68719
13.47	5.64903	1.32437	-0.364275	1.68864
13.48	5.64974	1.3254	-0.3647	1.6901
13.49	5.65584	1.32649	-0.365074	1.69157
13.5	5.65323	1.32747	-0.365428	1.6929
13.51	5.65072	1.32857	-0.365745	1.69431
13.52	5.65972	1.32959	-0.365998	1.69559
13.53	5.6663	1.33042	-0.366213	1.69663
13.54	5.66836	1.33146	-0.366423	1.69789
13.55	5.67094	1.33258	-0.366602	1.69918
13.56	5.67546	1.33352	-0.36677	1.70029
13.57	5.68256	1.33452	-0.366986	1.7015
13.58	5.68723	1.33548	-0.367226	1.70271
13.59	5.6893	1.33632	-0.367444	1.70377
13.6	5.6952	1.33734	-0.367678	1.70502
13.61	5.69975	1.33854	-0.367945	1.70648
13.62	5.69447	1.33947	-0.368246	1.70771
13.63	5.69272	1.34038	-0.368596	1.70897
13.64	5.69888	1.34158	-0.369018	1.71059
13.65	5.70527	1.34251	-0.36962	1.71213
13.66	5.71086	1.34324	-0.370401	1.71364
13.67	5.71466	1.34434	-0.371285	1.71562
13.68	5.71395	1.34539	-0.372235	1.71762
13.69	5.7125	1.34624	-0.373057	1.7193
13.7	5.71782	1.34732	-0.373634	1.72095
13.71	5.72153	1.34828	-0.374125	1.72241
13.72	5.71904	1.34904	-0.374585	1.72362
13.73	5.72358	1.35022	-0.374925	1.72514
13.74	5.73178	1.35145	-0.375196	1.72664
13.75	5.73248	1.35221	-0.375482	1.72769
13.76	5.73193	1.35314	-0.37576	1.7289
13.77	5.73514	1.3544	-0.375979	1.73038
13.78	5.74284	1.3553	-0.376169	1.73147
13.79	5.74865	1.35614	-0.376389	1.73253
13.8	5.75022	1.35732	-0.376604	1.73392
13.81	5.75515	1.35834	-0.37679	1.73513
13.82	5.76001	1.35925	-0.376981	1.73623
13.83	5.76408	1.36032	-0.377173	1.73749
13.84	5.77082	1.36129	-0.377404	1.7387
13.85	5.76884	1.36229	-0.377688	1.73997
13.86	5.76252	1.36348	-0.377975	1.74146
13.87	5.76889	1.36461	-0.378259	1.74287
13.88	5.7786	1.36557	-0.378523	1.7441
13.89	5.78005	1.36662	-0.378769	1.74539
13.9	5.78236	1.36778	-0.379011	1.74679
13.91	5.78625	1.36878	-0.379245	1.74802
13.92	5.78635	1.36976	-0.379473	1.74923
13.93	5.78698	1.37081	-0.379705	1.75052
13.94	5.79083	1.37169	-0.379976	1.75167
13.95	5.79553	1.37254	-0.380273	1.75281
13.96	5.79536	1.37364	-0.380569	1.75421
13.97	5.79385	1.3746	-0.380899	1.7555
13.98	5.79674	1.37552	-0.381217	1.75674
13.99	5.80339	1.37662	-0.381482	1.7581
14	5.80598	1.37748	-0.381777	1.75925
14.01	5.80215	1.37831	-0.382127	1.76043
14.02	5.80438	1.37945	-0.382465	1.76192
14.03	5.80987	1.38051	-0.3828	1.76331
14.04	5.81027	1.38141	-0.383151	1.76456
14.05	5.81206	1.38246	-0.383475	1.76593
14.06	5.8171	1.38339	-0.383793	1.76718
14.07	5.82013	1.38427	-0.384127	1.76839
14.08	5.82269	1.38537	-0.38445	1.76982
14.09	5.82452	1.38635	-0.384788	1.77113
14.1	5.8252	1.38722	-0.385175	1.7724
14.11	5.82644	1.38822	-0.385603	1.77382
14.12	5.82702	1.38928	-0.386009	1.77529
14.13	5.83057	1.39029	-0.386375	1.77666
14.14	5.83499	1.39116	-0.386746	1.7779
14.15	5.83207	1.39214	-0.387065	1.77921
14.16	5.83133	1.39333	-0.387305	1.78063
14.17	5.83766	1.39421	-0.387544	1.78175
14.18	5.83826	1.39504	-0.387788	1.78283
14.19	5.8427	1.39614	-0.388003	1.78414
14.2	5.85233	1.39706	-0.388235	1.78529
14.21	5.85498	1.39794	-0.388516	1.78646
14.22	5.85674	1.39916	-0.388806	1.78797
14.23	5.86199	1.40029	-0.389119	1.78941
14.24	5.86531	1.40121	-0.389485	1.7907
14.25	5.86518	1.40229	-0.389831	1.79212
14.26	5.86374	1.40333	-0.390126	1.79346
14.27	5.86575	1.4042	-0.390408	1.79461
14.28	5.87204	1.40524	-0.390687	1.79593
14.29	5.87477	1.4063	-0.390969	1.79727
14.3	5.87546	1.4072	-0.391274	1.79847
14.31	5.87665	1.40838	-0.39159	1.79997
14.32	5.87954	1.40959	-0.391894	1.80148
14.33	5.88702	1.41034	-0.392183	1.80253
14.34	5.89102	1.41132	-0.392471	1.80379
14.35	5.88726	1.41257	-0.392745	1.80531
14.36	5.88604	1.41344	-0.393007	1.80645
14.37	5.89074	1.41426	-0.393263	1.80752
14.38	5.8962	1.41538	-0.393496	1.80888
14.39	5.90097	1.41641	-0.393723	1.81013
14.4	5.90133	1.41727	-0.39397	1.81124
14.41	5.89988	1.41827	-0.394228	1.8125
14.42	5.90552	1.41924	-0.39449	1.81373
14.43	5.91493	1.42016	-0.394757	1.81492
14.44	5.92004	1.42128	-0.395037	1.81632
14.45	5.92268	1.42229	-0.395334	1.81763
14.46	5.92356	1.42315	-0.395626	1.81877
14.47	5.92238	1.42416	-0.395912	1.82008
14.48	5.92542	1.42524	-0.396234	1.82147
14.49	5.93013	1.42625	-0.396559	1.82281
14.5	5.9298	1.42731	-0.396878	1.82419
14.51	5.93433	1.42828	-0.397218	1.8255
14.52	5.94311	1.42922	-0.397551	1.82677
14.53	5.9421	1.43031	-0.397851	1.82816
14.54	5.94303	1.43129	-0.39813	1.82942
14.55	5.95237	1.43224	-0.398426	1.83066
14.56	5.95703	1.43339	-0.39873	1.83212
14.57	5.96031	1.43437	-0.399034	1.8334
14.58	5.96249	1.43526	-0.399378	1.83464
14.59	5.95384	1.43639	-0.399739	1.83613
14.6	5.95366	1.43743	-0.400084	1.83752
14.61	5.9708	1.4384	-0.40043	1.83883
14.62	5.97457	1.43946	-0.400789	1.84025
14.63	5.96639	1.4404	-0.401098	1.84149
14.64	5.96807	1.44122	-0.40133	1.84255
14.65	5.97181	1.44224	-0.401547	1.84378
14.66	5.97612	1.44337	-0.401763	1.84514
14.67	5.98099	1.44437	-0.401954	1.84632
14.68	5.9785	1.44544	-0.402167	1.8476
14.69	5.97872	1.4465	-0.402414	1.84892
14.7	5.98451	1.44733	-0.402699	1.85002
14.71	5.98936	1.44831	-0.402995	1.85131
14.72	5.99189	1.44956	-0.403247	1.85281
14.73	5.9979	1.45056	-0.403491	1.85405
14.74	6.00673	1.45141	-0.40376	1.85517
14.75	6.0106	1.4525	-0.404033	1.85653
14.76	6.01282	1.45349	-0.404298	1.85779
14.77	6.01812	1.45444	-0.404574	1.85901
14.78	6.01636	1.45567	-0.404869	1.86054
14.79	6.01102	1.45666	-0.405145	1.8618
14.8	6.01733	1.4573	-0.405385	1.86268
14.81	6.02654	1.45828	-0.405624	1.8639
14.82	6.02677	1.45937	-0.405877	1.86525
14.83	6.01944	1.46023	-0.406137	1.86636
14.84	6.01549	1.46117	-0.406401	1.86757
14.85	6.02313	1.46229	-0.406656	1.86895
14.86	6.03044	1.46329	-0.406935	1.87022
14.87	6.0283	1.46418	-0.407241	1.87142
14.88	6.02711	1.46522	-0.407563	1.87278
14.89	6.03051	1.46625	-0.407925	1.87417
14.9	6.0336	1.4672	-0.408285	1.87549
14.91	6.03818	1.46829	-0.408588	1.87687
14.92	6.04582	1.46925	-0.408876	1.87812
14.93	6.05549	1.47017	-0.409203	1.87937
14.94	6.06354	1.47133	-0.409522	1.88085
14.95	6.06333	1.47228	-0.409797	1.88208
14.96	6.05598	1.47303	-0.410062	1.88309
14.97	6.05463	1.47409	-0.410337	1.88443
14.98	6.06481	1.47532	-0.410613	1.88593
14.99	6.07203	1.47628	-0.410884	1.88717
15	6.06962	1.47717	-0.411122	1.8883
15.01	6.06754	1.47822	-0.411345	1.88957
15.02	6.06984	1.47932	-0.41158	1.8909
15.03	6.07589	1.48031	-0.411795	1.8921
15.04	6.0845	1.48128	-0.412013	1.8933
15.05	6.08874	1.4824	-0.412271	1.89467
15.06	6.08768	1.48339	-0.412548	1.89594
15.07	6.08961	1.48435	-0.41282	1.89717
15.08	6.09291	1.48552	-0.413121	1.89864
15.09	6.09266	1.48657	-0.413461	1.90003
15.1	6.09242	1.48746	-0.413781	1.90124
15.11	6.09513	1.48855	-0.414091	1.90264
15.12	6.09874	1.48966	-0.41443	1.90409
15.13	6.09925	1.49066	-0.414775	1.90543
15.14	6.10239	1.49181	-0.415109	1.90691
15.15	6.11182	1.49287	-0.415486	1.90835
15.16	6.11562	1.49367	-0.415887	1.90956
15.17	6.11155	1.49464	-0.416218	1.91086
15.18	6.11313	1.49568	-0.416521	1.9122
15.19	6.11872	1.49648	-0.416848	1.91333
15.2	6.12627	1.49741	-0.417156	1.91457
15.21	6.13311	1.49862	-0.417426	1.91605
15.22	6.13039	1.49958	-0.417678	1.91726
15.23	6.1279	1.50041	-0.417951	1.91837
15.24	6.1331	1.50157	-0.418244	1.91982
15.25	6.13658	1.5027	-0.418555	1.92125
15.26	6.13714	1.50367	-0.418891	1.92256
15.27	6.14189	1.50472	-0.419191	1.92391
15.28	6.14796	1.50569	-0.419467	1.92516
15.29	6.15388	1.5067	-0.419802	1.9265
15.3	6.16099	1.5078	-0.420134	1.92794
15.31	6.16118	1.50872	-0.420433	1.92915
15.32	6.1624	1.50947	-0.420751	1.93022
15.33	6.16873	1.51047	-0.421057	1.93153
15.34	6.16725	1.51152	-0.421292	1.93281
15.35	6.16619	1.51244	-0.421526	1.93397
15.36	6.1756	1.51358	-0.421806	1.93539
15.37	6.17943	1.51472	-0.42203	1.93675
15.38	6.17449	1.51555	-0.422208	1.93775
15.39	6.17999	1.5165	-0.422432	1.93893
15.4	6.18972	1.51756	-0.422682	1.94024
15.41	6.19213	1.51849	-0.422941	1.94143
15.42	6.19443	1.51948	-0.423238	1.94271
15.43	6.19549	1.52035	-0.423598	1.94395
15.44	6.19548	1.52119	-0.423982	1.94518
15.45	6.19924	1.52233	-0.424328	1.94666
15.46	6.20224	1.52349	-0.424643	1.94813
15.47	6.1994	1.52434	-0.424983	1.94932
15.48	6.19711	1.52527	-0.425342	1.95061
15.49	6.20633	1.52636	-0.425648	1.952
15.5	6.21957	1.5273	-0.425948	1.95325
15.51	6.22123	1.52836	-0.426293	1.95466
15.52	6.21585	1.52954	-0.426621	1.95616
15.53	6.21851	1.53051	-0.42691	1.95742
15.54	6.22827	1.53149	-0.427171	1.95866
15.55	6.23373	1.53261	-0.427402	1.96001
15.56	6.23328	1.53355	-0.427662	1.96121
15.57	6.23194	1.53438	-0.427996	1.96238
15.58	6.23246	1.53542	-0.428344	1.96377
15.59	6.23	1.53651	-0.42867	1.96518
15.6	6.23136	1.53755	-0.428996	1.96655
15.61	6.24135	1.53871	-0.429338	1.96805
15.62	6.24375	1.53967	-0.429673	1.96934
15.63	6.24202	1.54057	-0.429991	1.97056
15.64	6.24898	1.54164	-0.430292	1.97193
15.65	6.2541	1.54251	-0.430596	1.97311
15.66	6.26008	1.54339	-0.430911	1.9743
15.67	6.26942	1.54457	-0.431224	1.9758
15.68	6.26709	1.54553	-0.431555	1.97708
15.69	6.26318	1.54634	-0.43188	1.97822
15.7	6.26967	1.54765	-0.432137	1.97978
15.71	6.27365	1.54881	-0.432334	1.98114
15.72	6.2724	1.54949	-0.432521	1.98201
15.73	6.27403	1.55046	-0.432709	1.98317
15.74	6.27755	1.55163	-0.432839	1.98447
15.75	6.28154	1.55252	-0.432908	1.98542
15.76	6.28748	1.55344	-0.432993	1.98643
15.77	6.29418	1.55448	-0.433069	1.98754
15.78	6.29674	1.55545	-0.433106	1.98856
15.79	6.29732	1.55651	-0.433167	1.98967
15.8	6.2957	1.55751	-0.433236	1.99074
15.81	6.29364	1.55837	-0.433273	1.99164
15.82	6.29518	1.55941	-0.43332	1.99273
15.83	6.2968	1.5606	-0.433359	1.99396
15.84	6.29718	1.56155	-0.433385	1.99494
15.85	6.29767	1.56243	-0.433419	1.99585
15.86	6.30605	1.56352	-0.433441	1.99696
15.87	6.31511	1.56456	-0.433459	1.99802
15.88	6.31436	1.5655	-0.433494	1.99899
15.89	6.31286	1.56656	-0.433524	2.00009
15.9	6.31605	1.56757	-0.433545	2.00112
15.91	6.32292	1.56845	-0.433569	2.00202
15.92	6.32997	1.56956	-0.433596	2.00315
15.93	6.33257	1.57069	-0.433625	2.00431
15.94	6.33384	1.57165	-0.433666	2.00532
15.95	6.33799	1.57278	-0.433706	2.00649
15.96	6.33927	1.57384	-0.433728	2.00757
15.97	6.34086	1.57468	-0.43374	2.00842
15.98	6.34445	1.57565	-0.433769	2.00941
15.99	6.34325	1.5767	-0.433814	2.01051
16	6.34674	1.57764	-0.433856	2.0115
16.01	6.35303	1.57857	-0.433894	2.01246
16.02	6.35139	1.5796	-0.433931	2.01353
16.03	6.35314	1.58063	-0.433959	2.01459
16.04	6.35965	1.58154	-0.433995	2.01554
16.05	6.36212	1.58244	-0.434067	2.01651
16.06	6.36668	1.58359	-0.434149	2.01774
16.07	6.37301	1.58468	-0.434213	2.01889
16.08	6.37327	1.58542	-0.434307	2.01973
16.09	6.37271	1.58639	-0.434426	2.02082
16.1	6.37511	1.58752	-0.434524	2.02204
16.11	6.3762	1.58834	-0.434638	2.02298
16.12	6.37974	1.58924	-0.434777	2.02401
16.13	6.38699	1.59022	-0.434924	2.02514
16.14	6.38953	1.59107	-0.435118	2.02619
16.15	6.3885	1.59221	-0.435318	2.02753
16.16	6.39143	1.59348	-0.435467	2.02894
16.17	6.39566	1.59436	-0.435625	2.02998
16.18	6.39903	1.59521	-0.435828	2.03103
16.19	6.40295	1.59637	-0.436067	2.03244
16.2	6.40634	1.5975	-0.436345	2.03385
16.21	6.40599	1.59849	-0.436624	2.03512
16.22	6.40546	1.59956	-0.4369	2.03646
16.23	6.40711	1.60053	-0.437221	2.03775
16.24	6.40865	1.60143	-0.437581	2.03901
16.25	6.40906	1.60245	-0.437957	2.04041
16.26	6.41156	1.60347	-0.438346	2.04182
16.27	6.4162	1.60435	-0.438743	2.0431
16.28	6.42023	1.60536	-0.439127	2.04449
16.29	6.42642	1.60653	-0.439457	2.04598
16.3	6.43304	1.60753	-0.439738	2.04727
16.31	6.4327	1.60859	-0.439977	2.04856
16.32	6.43146	1.60977	-0.440178	2.04994
16.33	6.4375	1.61064	-0.440384	2.05102
16.34	6.4438	1.61162	-0.440588	2.05221
16.35	6.44416	1.61276	-0.440771	2.05353
16.36	6.44525	1.61372	-0.440928	2.05465
16.37	6.44749	1.61483	-0.441045	2.05587
16.38	6.44722	1.61583	-0.441154	2.05698
16.39	6.44631	1.61672	-0.441262	2.05798
16.4	6.44723	1.61776	-0.441354	2.05911
16.41	6.45199	1.61879	-0.441436	2.06023
16.42	6.45387	1.61985	-0.441519	2.06137
16.43	6.45443	1.62074	-0.441611	2.06235
16.44	6.46138	1.6215	-0.441693	2.06319
16.45	6.46883	1.62256	-0.441763	2.06432
16.46	6.46983	1.62367	-0.441833	2.0655
16.47	6.47111	1.6245	-0.441903	2.06641
16.48	6.47557	1.62545	-0.441973	2.06742
16.49	6.47765	1.62661	-0.442054	2.06866
16.5	6.47908	1.6276	-0.442132	2.06974
16.51	6.48339	1.62851	-0.442212	2.07073
16.52	6.48577	1.62947	-0.44231	2.07178
16.53	6.48661	1.63038	-0.442412	2.07279
16.54	6.49276	1.63133	-0.442515	2.07384
16.55	6.50204	1.63232	-0.442613	2.07493
16.56	6.50585	1.63323	-0.442712	2.07594
16.57	6.50226	1.6342	-0.442848	2.07705
16.58	6.50386	1.63531	-0.442979	2.07828
16.59	6.51367	1.63642	-0.44312	2.07954
16.6	6.52128	1.63741	-0.443316	2.08072
16.61	6.52142	1.63826	-0.443577	2.08184
16.62	6.51639	1.63931	-0.443888	2.0832
16.63	6.51513	1.64051	-0.444227	2.08474
16.64	6.51921	1.6415	-0.444644	2.08614
16.65	6.5219	1.64242	-0.445176	2.0876
16.66	6.52392	1.6435	-0.445791	2.08929
16.67	6.53149	1.64449	-0.446474	2.09096
16.68	6.53896	1.64538	-0.447174	2.09256
16.69	6.54083	1.64644	-0.447802	2.09424
16.7	6.54534	1.64746	-0.448295	2.09576
16.71	6.54818	1.64833	-0.448668	2.097
16.72	6.5436	1.64932	-0.448979	2.0983
16.73	6.54281	1.65038	-0.449248	2.09963
16.74	6.54988	1.65138	-0.449476	2.10085
16.75	6.55728	1.6525	-0.449669	2.10217
16.76	6.56236	1.65358	-0.449837	2.10342
16.77	6.56595	1.6544	-0.450005	2.10441
16.78	6.5698	1.65541	-0.450189	2.1056
16.79	6.5733	1.65659	-0.450344	2.10693
16.8	6.57344	1.65753	-0.450471	2.108
16.81	6.57241	1.6584	-0.450612	2.10901
16.82	6.57304	1.65936	-0.450761	2.11012
16.83	6.57842	1.66033	-0.450867	2.1112
16.84	6.58445	1.66144	-0.450969	2.11241
16.85	6.5851	1.66257	-0.451114	2.11369
16.86	6.58654	1.66348	-0.451275	2.11475
16.87	6.59065	1.66444	-0.451434	2.11587
16.88	6.5947	1.66555	-0.4516	2.11715
16.89	6.60101	1.66646	-0.45178	2.11824
16.9	6.60456	1.66736	-0.451969	2.11933
16.91	6.60719	1.66853	-0.452182	2.12071
16.92	6.61328	1.66949	-0.452421	2.12191
16.93	6.61605	1.67029	-0.452692	2.12298
16.94	6.61806	1.67133	-0.453	2.12433
16.95	6.62314	1.67249	-0.453381	2.12587
16.96	6.62676	1.67344	-0.45386	2.1273
16.97	6.62754	1.67435	-0.454418	2.12877
16.98	6.63173	1.67556	-0.45504	2.1306
16.99	6.63963	1.67668	-0.455658	2.13234
17	6.64232	1.67745	-0.45622	2.13367
17.01	6.64034	1.67842	-0.456734	2.13515
17.02	6.63998	1.67957	-0.457212	2.13678
17.03	6.64477	1.6804	-0.457625	2.13803
17.04	6.64852	1.6813	-0.457994	2.1393
17.05	6.64943	1.6825	-0.45838	2.14088
17.06	6.65256	1.68351	-0.45873	2.14224
17.07	6.65868	1.68441	-0.459013	2.14343
17.08	6.66946	1.68552	-0.459277	2.1448
17.09	6.67558	1.68656	-0.459532	2.14609
17.1	6.67094	1.68737	-0.459795	2.14717
17.11	6.67092	1.68843	-0.460058	2.14849
17.12	6.68046	1.68952	-0.460294	2.14981
17.13	6.6856	1.69043	-0.460523	2.15096
17.14	6.6855	1.69155	-0.460761	2.15231
17.15	6.68881	1.69265	-0.461	2.15365
17.16	6.69499	1.69345	-0.461282	2.15473
17.17	6.70049	1.69439	-0.461587	2.15598
17.18	6.70108	1.69544	-0.461888	2.15732
17.19	6.69891	1.69633	-0.462243	2.15858
17.2	6.7026	1.69747	-0.462651	2.16013
17.21	6.71341	1.69868	-0.463098	2.16178
17.22	6.72073	1.69951	-0.463622	2.16313
17.23	6.72085	1.70038	-0.464172	2.16455
17.24	6.72419	1.70145	-0.464705	2.16615
17.25	6.73219	1.70244	-0.465235	2.16768
17.26	6.73582	1.70343	-0.465747	2.16917
17.27	6.73311	1.70446	-0.466215	2.17068
17.28	6.73472	1.70536	-0.466654	2.17201
17.29	6.74131	1.70626	-0.467071	2.17333
17.3	6.74024	1.70741	-0.467446	2.17486
17.31	6.73745	1.7084	-0.467818	2.17622
17.32	6.74736	1.70921	-0.468209	2.17742
17.33	6.75687	1.71039	-0.468575	2.17897
17.34	6.75541	1.71146	-0.468927	2.18038
17.35	6.75685	1.71222	-0.469285	2.1815
17.36	6.75956	1.71341	-0.469627	2.18304
17.37	6.75888	1.71456	-0.469961	2.18452
17.38	6.76698	1.71519	-0.47028	2.18547
17.39	6.77705	1.7162	-0.470574	2.18677
17.4	6.77843	1.71745	-0.470907	2.18836
17.41	6.7808	1.71829	-0.471272	2.18957
17.42	6.78967	1.71931	-0.471587	2.19089
17.43	6.79295	1.7205	-0.471916	2.19242
17.44	6.78964	1.7215	-0.472254	2.19375
17.45	6.7918	1.72244	-0.472537	2.19498
17.46	6.79875	1.72347	-0.47281	2.19628
17.47	6.80488	1.72442	-0.473095	2.19751
17.48	6.80656	1.72543	-0.473379	2.19881
17.49	6.80742	1.7265	-0.473624	2.20013
17.5	6.81495	1.72737	-0.47383	2.2012
17.51	6.82328	1.72829	-0.474065	2.20235
17.52	6.82411	1.7294	-0.474294	2.20369
17.53	6.82236	1.73044	-0.474478	2.20492
17.54	6.82368	1.73147	-0.474663	2.20613
17.55	6.83045	1.73255	-0.474827	2.20737
17.56	6.83861	1.73355	-0.474993	2.20855
17.57	6.83835	1.73452	-0.475212	2.20973
17.58	6.83854	1.73564	-0.475427	2.21107
17.59	6.84682	1.73671	-0.475633	2.21234
17.6	6.85272	1.73762	-0.475898	2.21352
17.61	6.85105	1.73858	-0.476223	2.2148
17.62	6.8474	1.73953	-0.476578	2.21611
17.63	6.8487	1.74055	-0.476974	2.21753
17.64	6.85325	1.74171	-0.47743	2.21914
17.65	6.85779	1.74261	-0.477961	2.22057
17.66	6.86764	1.7435	-0.478538	2.22203
17.67	6.8713	1.74467	-0.479031	2.2237
17.68	6.86862	1.74568	-0.479423	2.2251
17.69	6.87516	1.74658	-0.47978	2.22636
17.7	6.88489	1.7477	-0.480102	2.2278
17.71	6.88863	1.74871	-0.480379	2.22909
17.72	6.89083	1.7495	-0.480626	2.23012
17.73	6.89633	1.75046	-0.48085	2.23131
17.74	6.90646	1.75156	-0.481051	2.23261
17.75	6.91462	1.75246	-0.48122	2.23368
17.76	6.91262	1.75344	-0.481379	2.23482
17.77	6.90913	1.75449	-0.481555	2.23604
17.78	6.911	1.75536	-0.481737	2.2371
17.79	6.91123	1.7564	-0.481918	2.23832
17.8	6.9134	1.75748	-0.482095	2.23958
17.81	6.91598	1.75836	-0.482268	2.24063
17.82	6.91331	1.75934	-0.482472	2.24181
17.83	6.91803	1.76041	-0.48272	2.24313
17.84	6.92814	1.76132	-0.482973	2.2443
17.85	6.93381	1.76223	-0.483196	2.24543
17.86	6.93995	1.76331	-0.48343	2.24674
17.87	6.94082	1.76427	-0.483749	2.24802
17.88	6.93805	1.76523	-0.484111	2.24934
17.89	6.94196	1.76638	-0.484469	2.25085
17.9	6.94489	1.76736	-0.484881	2.25224
17.91	6.94367	1.76822	-0.48535	2.25357
17.92	6.94961	1.76934	-0.485828	2.25517
17.93	6.95941	1.77044	-0.486343	2.25678
17.94	6.96227	1.77137	-0.48692	2.25829
17.95	6.96391	1.77249	-0.487511	2.26
17.96	6.96741	1.77353	-0.48804	2.26157
17.97	6.96549	1.77434	-0.488511	2.26286
17.98	6.96248	1.77545	-0.488997	2.26444
17.99	6.96788	1.77663	-0.489447	2.26607
18	6.97538	1.77747	-0.489779	2.26725
18.01	6.97534	1.77845	-0.490067	2.26852
18.02	6.97381	1.77968	-0.490356	2.27004
18.03	6.97884	1.7807	-0.490583	2.27128
18.04	6.98546	1.78162	-0.490763	2.27238
18.05	6.99005	1.7827	-0.490935	2.27364
18.06	6.98897	1.78368	-0.491076	2.27476
18.07	6.9861	1.78458	-0.491196	2.27577
18.08	6.99111	1.78562	-0.491302	2.27692
18.09	6.99595	1.78654	-0.491384	2.27792
18.1	6.99712	1.78748	-0.491479	2.27895
18.11	7.00114	1.78861	-0.491588	2.2802
18.12	7.00621	1.78959	-0.491668	2.28126
18.13	7.0082	1.79048	-0.491742	2.28223
18.14	7.00766	1.79156	-0.491824	2.28338
18.15	7.00805	1.79243	-0.491878	2.28431
18.16	7.01226	1.79326	-0.491951	2.28521
18.17	7.01668	1.79455	-0.49206	2.28661
18.18	7.0149	1.7956	-0.492124	2.28773
18.19	7.00944	1.79623	-0.492167	2.2884
18.2	7.01361	1.79732	-0.492257	2.28958
18.21	7.02519	1.79848	-0.492368	2.29085
18.22	7.03041	1.79931	-0.492476	2.29178
18.23	7.0301	1.80045	-0.492577	2.29303
18.24	7.0298	1.80159	-0.492657	2.29425
18.25	7.03092	1.8023	-0.492767	2.29506
18.26	7.03373	1.80331	-0.492925	2.29624
18.27	7.03836	1.80458	-0.493087	2.29767
18.28	7.04513	1.80546	-0.493298	2.29875
18.29	7.04792	1.80643	-0.493572	2.3
18.3	7.04469	1.80753	-0.493875	2.3014
18.31	7.04685	1.80839	-0.494236	2.30262
18.32	7.05536	1.80936	-0.494705	2.30407
18.33	7.05897	1.81045	-0.495298	2.30575
18.34	7.05821	1.81145	-0.495949	2.3074
18.35	7.0581	1.81248	-0.496588	2.30906
18.36	7.05717	1.81359	-0.497317	2.31091
18.37	7.05838	1.81461	-0.498195	2.3128
18.38	7.06231	1.81549	-0.499093	2.31458
18.39	7.06401	1.81659	-0.499893	2.31648
18.4	7.06432	1.81763	-0.500578	2.31821
18.41	7.06697	1.81856	-0.501152	2.31971
18.42	7.06888	1.8197	-0.501601	2.3213
18.43	7.07091	1.82071	-0.501948	2.32266
18.44	7.07283	1.82152	-0.502213	2.32373
18.45	7.07661	1.82252	-0.502386	2.32491
18.46	7.08113	1.82359	-0.502521	2.32611
18.47	7.07869	1.82447	-0.502651	2.32713
18.48	7.07981	1.82545	-0.502761	2.32821
18.49	7.08818	1.82649	-0.502855	2.32934
18.5	7.0909	1.82735	-0.502935	2.33028
18.51	7.09077	1.82832	-0.503014	2.33134
18.52	7.09615	1.82942	-0.503083	2.3325
18.53	7.10363	1.83032	-0.503123	2.33344
18.54	7.10561	1.8313	-0.503192	2.33449
18.55	7.10567	1.83237	-0.503294	2.33567
18.56	7.11221	1.83322	-0.50336	2.33658
18.57	7.12154	1.83415	-0.503416	2.33756
18.58	7.12136	1.83538	-0.503497	2.33887
18.59	7.11351	1.83641	-0.503578	2.33999
18.6	7.11598	1.83719	-0.503669	2.34086
18.61	7.12555	1.83819	-0.50377	2.34196
18.62	7.12739	1.83926	-0.5039	2.34316
18.63	7.12902	1.84025	-0.504054	2.3443
18.64	7.13389	1.84135	-0.504203	2.34556
18.65	7.13618	1.84238	-0.504388	2.34676
18.66	7.13941	1.84327	-0.504661	2.34793
18.67	7.14452	1.84433	-0.504983	2.34931
18.68	7.14711	1.84541	-0.505377	2.35079
18.69	7.15252	1.84642	-0.505941	2.35236
18.7	7.15979	1.84752	-0.506738	2.35426
18.71	7.16368	1.84857	-0.507808	2.35637
18.72	7.16369	1.84942	-0.50893	2.35835
18.73	7.16791	1.85037	-0.509781	2.36016
18.74	7.17823	1.85164	-0.510365	2.362
18.75	7.17601	1.85272	-0.51085	2.36357
18.76	7.16893	1.85354	-0.511242	2.36478
18.77	7.1755	1.85454	-0.5115	2.36604
18.78	7.1789	1.85561	-0.511711	2.36732
18.79	7.17557	1.85661	-0.511934	2.36855
18.8	7.18238	1.85757	-0.512125	2.3697
18.81	7.19344	1.85862	-0.512268	2.37088
18.82	7.19618	1.85969	-0.512399	2.37209
18.83	7.1929	1.86056	-0.512517	2.37308
18.84	7.18895	1.86152	-0.512628	2.37415
18.85	7.19096	1.86263	-0.512753	2.37538
18.86	7.19692	1.86356	-0.512886	2.37644
18.87	7.19798	1.86446	-0.51299	2.37745
18.88	7.19995	1.86547	-0.513068	2.37854
18.89	7.20767	1.86643	-0.513161	2.37959
18.9	7.21318	1.86741	-0.513284	2.3807
18.91	7.21233	1.86849	-0.513433	2.38192
18.92	7.21125	1.86943	-0.513557	2.38299
18.93	7.21199	1.87039	-0.513684	2.38407
18.94	7.21625	1.87161	-0.513864	2.38548
18.95	7.2257	1.87257	-0.514067	2.38664
18.96	7.22862	1.87326	-0.51429	2.38755
18.97	7.22431	1.87439	-0.514536	2.38892
18.98	7.22391	1.87553	-0.51481	2.39034
18.99	7.22951	1.87628	-0.515152	2.39144
19	7.23573	1.87735	-0.515571	2.39292
19.01	7.23525	1.87854	-0.516019	2.39456
19.02	7.23723	1.87938	-0.516457	2.39583
19.03	7.24314	1.88034	-0.516952	2.3973
19.04	7.2473	1.88152	-0.51754	2.39906
19.05	7.2505	1.88249	-0.518115	2.40061
19.06	7.25008	1.88344	-0.518645	2.40208
19.07	7.25136	1.88453	-0.519156	2.40369
19.08	7.25938	1.88544	-0.519613	2.40506
19.09	7.26415	1.88638	-0.520003	2.40638
19.1	7.26568	1.88741	-0.520364	2.40777
19.11	7.27341	1.88828	-0.520731	2.40901
19.12	7.28008	1.88931	-0.521074	2.41038
19.13	7.27801	1.8905	-0.521363	2.41186
19.14	7.27571	1.89144	-0.521635	2.41308
19.15	7.27878	1.89242	-0.521898	2.41432
19.16	7.2836	1.89348	-0.522116	2.4156
19.17	7.28874	1.89438	-0.52232	2.4167
19.18	7.29419	1.89536	-0.52253	2.41789
19.19	7.29961	1.89644	-0.522737	2.41918
19.2	7.30254	1.89737	-0.52294	2.42031
19.21	7.29964	1.89845	-0.523129	2.42158
19.22	7.2938	1.89965	-0.523324	2.42297
19.23	7.29237	1.9005	-0.523584	2.42408
19.24	7.29918	1.90139	-0.523893	2.42528
19.25	7.30674	1.90258	-0.524181	2.42677
19.26	7.30541	1.90351	-0.524496	2.42801
19.27	7.30481	1.90438	-0.524893	2.42927
19.28	7.31282	1.90563	-0.525297	2.43093
19.29	7.31552	1.90665	-0.525698	2.43235
19.3	7.31207	1.9075	-0.526147	2.43365
19.31	7.31774	1.90863	-0.526596	2.43523
19.32	7.32672	1.9096	-0.527001	2.43661
19.33	7.32605	1.91048	-0.527414	2.4379
19.34	7.32497	1.91161	-0.527823	2.43944
19.35	7.32658	1.9126	-0.528181	2.44078
19.36	7.32365	1.91334	-0.52853	2.44187
19.37	7.32322	1.91442	-0.528846	2.44326
19.38	7.3321	1.91568	-0.529107	2.44479
19.39	7.34214	1.91662	-0.529397	2.44602
19.4	7.34238	1.91758	-0.529677	2.44726
19.41	7.33751	1.91876	-0.529912	2.44867
19.42	7.33982	1.91971	-0.530197	2.44991
19.43	7.34899	1.92068	-0.530463	2.45114
19.44	7.35323	1.92171	-0.530611	2.45232
19.45	7.35087	1.92248	-0.530771	2.45325
19.46	7.34825	1.92351	-0.531014	2.45453
19.47	7.35101	1.92472	-0.531224	2.45594
19.48	7.36	1.92549	-0.531382	2.45688
19.49	7.36629	1.92643	-0.531551	2.45798
19.5	7.36551	1.92763	-0.531725	2.45935
19.51	7.36543	1.92852	-0.531893	2.46042
19.52	7.37235	1.92942	-0.532077	2.46149
19.53	7.37846	1.93053	-0.532267	2.4628
19.54	7.37818	1.93146	-0.532446	2.46391
19.55	7.38197	1.93231	-0.532655	2.46496
19.56	7.38861	1.93352	-0.532896	2.46642
19.57	7.38695	1.93458	-0.533143	2.46772
19.58	7.38629	1.93522	-0.533406	2.46863
19.59	7.39559	1.9363	-0.533691	2.46999
19.6	7.39678	1.93758	-0.533975	2.47156
19.61	7.38926	1.9384	-0.534292	2.47269
19.62	7.39253	1.93936	-0.534694	2.47405
19.63	7.40135	1.94057	-0.535121	2.47569
19.64	7.407	1.94142	-0.53552	2.47694
19.65	7.40938	1.94238	-0.53593	2.47831
19.66	7.40804	1.94361	-0.536359	2.47997
19.67	7.40789	1.94452	-0.536803	2.48133
19.68	7.41261	1.94539	-0.537258	2.48265
19.69	7.41763	1.94658	-0.537717	2.4843
19.7	7.4231	1.94765	-0.538197	2.48585
19.71	7.42969	1.94847	-0.538699	2.48717
19.72	7.42758	1.94948	-0.539165	2.48865
19.73	7.42371	1.95056	-0.539627	2.49018
19.74	7.43036	1.95144	-0.54015	2.49159
19.75	7.43586	1.95254	-0.540645	2.49319
19.76	7.43801	1.95366	-0.541092	2.49476
19.77	7.44277	1.95449	-0.541533	2.49603
19.78	7.4469	1.95545	-0.5419	2.49735
19.79	7.45247	1.95659	-0.542172	2.49876
19.8	7.45536	1.95738	-0.54239	2.49977
19.81	7.4547	1.95824	-0.542591	2.50084
19.82	7.45719	1.95956	-0.542787	2.50235
19.83	7.46109	1.96056	-0.542981	2.50354
19.84	7.46375	1.96134	-0.543148	2.50449
19.85	7.46449	1.9625	-0.543256	2.50576
19.86	7.46161	1.96354	-0.543343	2.50688
19.87	7.46549	1.96435	-0.543451	2.5078
19.88	7.47638	1.96537	-0.543557	2.50893
19.89	7.48007	1.96634	-0.543644	2.50998
19.9	7.48119	1.96724	-0.543726	2.51096
19.91	7.48941	1.9684	-0.543817	2.51222
19.92	7.49491	1.9695	-0.543903	2.5134
19.93	7.49178	1.97036	-0.543976	2.51434
19.94	7.49149	1.97133	-0.544049	2.51538
19.95	7.4983	1.97238	-0.544111	2.51649
19.96	7.50343	1.97338	-0.544185	2.51757
19.97	7.50401	1.97447	-0.544285	2.51876
19.98	7.51001	1.9755	-0.544387	2.51989
[truncated: 13,142 more rows]

## Sheet: M-70-9.0-36
Time [s]	Load [kN]	LVDT 1 [mm]	LVDT 2 [mm]	Displacement [mm]
0	0	0	0	0
0.01	0	0	0	0
0.02	1.2e-05	-1.2e-05	0	-1.2e-05
0.03	0.000246	-0.000196	8e-06	-0.000204
0.04	0.001219	-0.000607	2.1e-05	-0.000628
0.05	0.002313	-0.000735	2e-05	-0.000755
0.06	0.001319	-0.000651	2.7e-05	-0.000678
0.07	-2.3e-05	-0.000655	4e-05	-0.000695
0.08	0.000908	-0.000515	3.8e-05	-0.000553
0.09	-0.00058	-0.000487	3.2e-05	-0.000519
0.1	-0.001049	-0.00063	4.1e-05	-0.000671
0.11	0.001613	-0.000671	4.8e-05	-0.000719
0.12	-0.000825	-0.000683	3.6e-05	-0.000719
0.13	-0.00033	-0.000623	2.6e-05	-0.000649
0.14	0.006485	-0.000525	1.7e-05	-0.000542
0.15	0.004857	-0.000581	2e-05	-0.000601
0.16	-0.001393	-0.000637	4.8e-05	-0.000685
0.17	0.002637	-0.000633	4.2e-05	-0.000675
0.18	0.009017	-0.000617	2.9e-05	-0.000646
0.19	0.002698	-0.000576	4.5e-05	-0.000621
0.2	-0.005433	-0.000609	3e-05	-0.000639
0.21	-0.001935	-0.000711	1.6e-05	-0.000727
0.22	0.002349	-0.000644	4.3e-05	-0.000687
0.23	0.00374	-0.000545	4.5e-05	-0.00059
0.24	0.00578	-0.00068	1.7e-05	-0.000697
0.25	0.002761	-0.000749	2.7e-05	-0.000776
0.26	-0.001047	-0.000632	3.3e-05	-0.000665
0.27	3.9e-05	-0.000605	1.2e-05	-0.000617
0.28	-0.000196	-0.000659	1.3e-05	-0.000672
0.29	-0.003815	-0.000635	3e-05	-0.000665
0.3	-0.001774	-0.000619	4.1e-05	-0.00066
0.31	0.006805	-0.0006	2.8e-05	-0.000628
0.32	0.008173	-0.000626	1.6e-05	-0.000642
0.33	0.002742	-0.000698	3.7e-05	-0.000735
0.34	0.002388	-0.000615	4.6e-05	-0.000661
0.35	0.00551	-0.000593	2.2e-05	-0.000615
0.36	0.002794	-0.000676	2.7e-05	-0.000703
0.37	-0.00045	-0.000658	4.9e-05	-0.000707
0.38	0.000423	-0.000675	3.6e-05	-0.000711
0.39	0.001505	-0.000695	2.5e-05	-0.00072
0.4	0.002343	-0.000594	3.6e-05	-0.00063
0.41	0.002127	-0.000581	3.9e-05	-0.00062
0.42	0.003647	-0.000693	2.7e-05	-0.00072
0.43	0.009556	-0.000749	3e-05	-0.000779
0.44	0.01274	-0.000717	4e-05	-0.000757
0.45	0.004715	-0.000567	2.4e-05	-0.000591
0.46	-0.002464	-0.000571	1.1e-05	-0.000582
0.47	-0.002496	-0.000685	3e-05	-0.000715
0.48	-0.002824	-0.00067	4.2e-05	-0.000712
0.49	-0.004034	-0.000681	2.4e-05	-0.000705
0.5	-0.005642	-0.000644	2.7e-05	-0.000671
0.51	-0.000613	-0.000529	3.8e-05	-0.000567
0.52	0.007251	-0.000582	2.2e-05	-0.000604
0.53	0.003575	-0.00064	1.8e-05	-0.000658
0.54	-0.005539	-0.000541	2.8e-05	-0.000569
0.55	-0.0079	-0.000413	1.7e-05	-0.00043
0.56	-0.006921	-0.00043	1.4e-05	-0.000444
0.57	-0.005852	-0.000539	3.1e-05	-0.00057
0.58	-0.002481	-0.000645	3.6e-05	-0.000681
0.59	0.002353	-0.000675	2.5e-05	-0.0007
0.6	0.000833	-0.000577	9e-06	-0.000586
0.61	-0.005066	-0.000593	1.3e-05	-0.000606
0.62	-0.00449	-0.000709	3.4e-05	-0.000743
0.63	1e-06	-0.000759	3e-05	-0.000789
0.64	0.001898	-0.000676	7e-06	-0.000683
0.65	0.002516	-0.000576	1.6e-05	-0.000592
0.66	0.002075	-0.000667	3.8e-05	-0.000705
0.67	0.004879	-0.000584	3.4e-05	-0.000618
0.68	0.009677	-0.000305	1.8e-05	-0.000323
0.69	0.00707	-0.000372	1.3e-05	-0.000385
0.7	0.002631	-0.000573	1.1e-05	-0.000584
0.71	0.000469	-0.000605	1.7e-05	-0.000622
0.72	-0.002724	-0.000554	2.5e-05	-0.000579
0.73	-0.002721	-0.000459	1.5e-05	-0.000474
0.74	-0.001076	-0.000535	2e-06	-0.000537
0.75	0.000378	-0.000652	1.3e-05	-0.000665
0.76	0.003255	-0.000532	2.9e-05	-0.000561
0.77	0.006196	-0.000376	2.5e-05	-0.000401
0.78	0.007241	-0.000456	1.5e-05	-0.000471
0.79	0.00632	-0.000606	1.5e-05	-0.000621
0.8	0.004557	-0.000623	9e-06	-0.000632
0.81	0.001811	-0.000561	0	-0.000561
0.82	-0.000803	-0.00055	9e-06	-0.000559
0.83	0.000603	-0.000591	1.5e-05	-0.000606
0.84	0.002166	-0.000617	1e-05	-0.000627
0.85	-0.00111	-0.000585	1.8e-05	-0.000603
0.86	-0.002426	-0.000513	3.4e-05	-0.000547
0.87	-0.004418	-0.000569	3.1e-05	-0.0006
0.88	-0.011083	-0.000531	2.1e-05	-0.000552
0.89	-0.005483	-0.00043	3.1e-05	-0.000461
0.9	0.005663	-0.000452	4.9e-05	-0.000501
0.91	0.003582	-0.000506	4.5e-05	-0.000551
0.92	-0.003143	-0.0006	1.7e-05	-0.000617
0.93	-0.005006	-0.000621	1.3e-05	-0.000634
0.94	-0.001615	-0.000496	1.9e-05	-0.000515
0.95	0.000781	-0.000478	7e-06	-0.000485
0.96	0.001093	-0.000554	1e-05	-0.000564
0.97	0.002194	-0.00055	1.8e-05	-0.000568
0.98	0.001385	-0.000554	5e-06	-0.000559
0.99	-0.000799	-0.000561	-1.1e-05	-0.00055
1	-0.00436	-0.000511	-7e-06	-0.000504
1.01	-0.006295	-0.000577	6e-06	-0.000583
1.02	-0.002688	-0.000665	1.7e-05	-0.000682
1.03	0.000432	-0.000585	2.2e-05	-0.000607
1.04	0.00196	-0.000562	1.6e-05	-0.000578
1.05	0.005547	-0.000547	1.4e-05	-0.000561
1.06	0.00158	-0.000502	6e-06	-0.000508
1.07	-0.008809	-0.000536	3e-06	-0.000539
1.08	-0.008904	-0.000544	1.7e-05	-0.000561
1.09	-0.003915	-0.000594	1.3e-05	-0.000607
1.1	-0.002892	-0.000555	3e-06	-0.000558
1.11	-0.000753	-0.000495	1.3e-05	-0.000508
1.12	0.00383	-0.00046	2.1e-05	-0.000481
1.13	0.004742	-0.000489	7e-06	-0.000496
1.14	0.004542	-0.000594	3e-06	-0.000597
1.15	0.004897	-0.000459	2.3e-05	-0.000482
1.16	0.001536	-0.000472	2.6e-05	-0.000498
1.17	0.001185	-0.000645	9e-06	-0.000654
1.18	0.003099	-0.000486	8e-06	-0.000494
1.19	-0.002331	-0.000386	2e-05	-0.000406
1.2	-0.005447	-0.00064	1.3e-05	-0.000653
1.21	-0.000259	-0.00069	8e-06	-0.000698
1.22	4.6e-05	-0.000483	2.2e-05	-0.000505
1.23	-9e-05	-0.0005	3e-05	-0.00053
1.24	0.005124	-0.000547	2.2e-05	-0.000569
1.25	0.005575	-0.000482	1.5e-05	-0.000497
1.26	0.003295	-0.000537	1.2e-05	-0.000549
1.27	0.005688	-0.000597	-5e-06	-0.000592
1.28	0.007621	-0.000656	-7e-06	-0.000649
1.29	0.006758	-0.000661	1.9e-05	-0.00068
1.3	0.004958	-0.000552	1.9e-05	-0.000571
1.31	0.003331	-0.000541	-9e-06	-0.000532
1.32	0.003039	-0.000526	-2e-06	-0.000524
1.33	0.005263	-0.000501	1.2e-05	-0.000513
1.34	0.009796	-0.000565	-9e-06	-0.000556
1.35	0.010022	-0.00056	-9e-06	-0.000551
1.36	0.006775	-0.000481	9e-06	-0.00049
1.37	0.006791	-0.000494	-1e-06	-0.000493
1.38	0.005743	-0.000574	8e-06	-0.000582
1.39	0.001098	-0.000546	2.8e-05	-0.000574
1.4	-0.000284	-0.0005	1.2e-05	-0.000512
1.41	0.003452	-0.000543	2e-06	-0.000545
1.42	0.004961	-0.000557	1.3e-05	-0.00057
1.43	0.000217	-0.000588	1.1e-05	-0.000599
1.44	0.001521	-0.000534	4e-06	-0.000538
1.45	0.005685	-0.000451	-4e-06	-0.000447
1.46	-0.001324	-0.000541	-3e-06	-0.000538
1.47	-0.00858	-0.000639	3e-06	-0.000642
1.48	-0.004259	-0.000634	-6e-06	-0.000628
1.49	-0.001757	-0.000544	-1.9e-05	-0.000525
1.5	-0.007714	-0.000469	-1.4e-05	-0.000455
1.51	-0.008284	-0.000569	-1e-06	-0.000568
1.52	-0.004624	-0.000598	-8e-06	-0.00059
1.53	-0.003132	-0.000519	-1.1e-05	-0.000508
1.54	0.001665	-0.000491	2e-06	-0.000493
1.55	0.003146	-0.000578	6e-06	-0.000584
1.56	0.002837	-0.000639	5e-06	-0.000644
1.57	0.008107	-0.000484	0	-0.000484
1.58	0.012957	-0.000419	-4e-06	-0.000415
1.59	0.014033	-0.000564	1e-05	-0.000574
1.6	0.010874	-0.000573	1.1e-05	-0.000584
1.61	0.00437	-0.000401	-6e-06	-0.000395
1.62	0.002431	-0.000394	-4e-06	-0.00039
1.63	0.006542	-0.000533	1.5e-05	-0.000548
1.64	0.005939	-0.000496	1.3e-05	-0.000509
1.65	0.000689	-0.000499	-4e-06	-0.000495
1.66	0.004625	-0.000507	0	-0.000507
1.67	0.012223	-0.000451	5e-06	-0.000456
1.68	0.009577	-0.000457	-1.1e-05	-0.000446
1.69	0.00439	-0.000497	-9e-06	-0.000488
1.7	0.003562	-0.00063	1.4e-05	-0.000644
1.71	0.003087	-0.000615	1.6e-05	-0.000631
1.72	0.004564	-0.000413	-1e-06	-0.000412
1.73	0.007425	-0.000338	-7e-06	-0.000331
1.74	0.011414	-0.000476	1.3e-05	-0.000489
1.75	0.016017	-0.000594	1.6e-05	-0.00061
1.76	0.014547	-0.000472	-8e-06	-0.000464
1.77	0.008737	-0.000437	-7e-06	-0.00043
1.78	0.010831	-0.000555	-1e-06	-0.000554
1.79	0.016485	-0.00044	-8e-06	-0.000432
1.8	0.011275	-0.000417	3e-06	-0.00042
1.81	0.003205	-0.000596	8e-06	-0.000604
1.82	0.000662	-0.000594	8e-06	-0.000602
1.83	0.001173	-0.00058	1.3e-05	-0.000593
1.84	0.00291	-0.000533	2e-06	-0.000535
1.85	0.000808	-0.000462	8e-06	-0.00047
1.86	-0.003966	-0.00055	1e-05	-0.00056
1.87	-0.003223	-0.000678	-4e-06	-0.000674
1.88	0.003538	-0.00057	1.2e-05	-0.000582
1.89	0.007608	-0.000434	1.6e-05	-0.00045
1.9	0.007621	-0.000536	-1.8e-05	-0.000518
1.91	0.005121	-0.00059	-1.8e-05	-0.000572
1.92	-0.000548	-0.000536	-3e-06	-0.000533
1.93	-0.001567	-0.000498	-2.6e-05	-0.000472
1.94	0.003929	-0.00048	-2.4e-05	-0.000456
1.95	0.008204	-0.000439	1.4e-05	-0.000453
1.96	0.007336	-0.000434	8e-06	-0.000442
1.97	-3.2e-05	-0.000469	-2.3e-05	-0.000446
1.98	-0.006409	-0.000401	-1.4e-05	-0.000387
1.99	0.000611	-0.000495	2e-06	-0.000497
2	0.003322	-0.000608	-1e-05	-0.000598
2.01	-0.003461	-0.000503	-1.4e-05	-0.000489
2.02	-0.003499	-0.000398	5e-06	-0.000403
2.03	-0.001976	-0.000415	6e-06	-0.000421
2.04	-0.003373	-0.000531	-9e-06	-0.000522
2.05	-0.004549	-0.000588	1e-06	-0.000589
2.06	-0.002375	-0.000557	1.6e-05	-0.000573
2.07	-0.001175	-0.000489	0	-0.000489
2.08	-0.00337	-0.000377	-2.6e-05	-0.000351
2.09	-0.002639	-0.000448	-1.9e-05	-0.000429
2.1	-0.001086	-0.000663	3e-06	-0.000666
2.11	-0.000482	-0.000619	-5e-06	-0.000614
2.12	0.003177	-0.000473	-2.9e-05	-0.000444
2.13	0.004086	-0.000557	-2.3e-05	-0.000534
2.14	0.002198	-0.00052	5e-06	-0.000525
2.15	0.00338	-0.000383	2e-06	-0.000385
2.16	0.006211	-0.000429	-1.4e-05	-0.000415
2.17	0.008377	-0.000493	-1.1e-05	-0.000482
2.18	0.007976	-0.000555	-1e-06	-0.000554
2.19	0.006225	-0.000565	-3e-06	-0.000562
2.2	0.002331	-0.000519	-9e-06	-0.00051
2.21	-0.001486	-0.000527	-1e-06	-0.000526
2.22	0.00146	-0.000532	-1.6e-05	-0.000516
2.23	0.005871	-0.000498	-3.6e-05	-0.000462
2.24	0.008408	-0.000461	-1.7e-05	-0.000444
2.25	0.009323	-0.000529	-5e-06	-0.000524
2.26	0.008125	-0.000518	-1.8e-05	-0.0005
2.27	0.00567	-0.000464	1e-06	-0.000465
2.28	0.003073	-0.00058	8e-06	-0.000588
2.29	0.005508	-0.000651	-2.9e-05	-0.000622
2.3	0.007709	-0.000595	-2.4e-05	-0.000571
2.31	0.007042	-0.000469	3e-06	-0.000472
2.32	0.006498	-0.000425	-8e-06	-0.000417
2.33	0.005775	-0.000533	-1.1e-05	-0.000522
2.34	0.003505	-0.000613	-9e-06	-0.000604
2.35	0.00136	-0.000504	-7e-06	-0.000497
2.36	0.002832	-0.00034	1e-05	-0.00035
2.37	0.008241	-0.000414	1.3e-05	-0.000427
2.38	0.011686	-0.000587	-3e-06	-0.000584
2.39	0.006345	-0.000615	-6e-06	-0.000609
2.4	0.001787	-0.000451	9e-06	-0.00046
2.41	0.001112	-0.0004	8e-06	-0.000408
2.42	-0.001966	-0.000571	-1.2e-05	-0.000559
2.43	-0.000684	-0.000596	-1.6e-05	-0.00058
2.44	0.004029	-0.000517	-1.6e-05	-0.000501
2.45	0.004543	-0.000545	-2.2e-05	-0.000523
2.46	0.004684	-0.000583	-1.8e-05	-0.000565
2.47	0.003666	-0.000497	-9e-06	-0.000488
2.48	-0.002422	-0.000505	-8e-06	-0.000497
2.49	-0.007305	-0.000626	-1e-05	-0.000616
2.5	-0.006429	-0.000506	-1.3e-05	-0.000493
2.51	-0.00077	-0.000437	-8e-06	-0.000429
2.52	0.002685	-0.000558	-9e-06	-0.000549
2.53	0.000138	-0.000588	-9e-06	-0.000579
2.54	0.003253	-0.000553	9e-06	-0.000562
2.55	0.008115	-0.000547	9e-06	-0.000556
2.56	0.003101	-0.000551	-1.1e-05	-0.00054
2.57	0.000435	-0.000449	-2.2e-05	-0.000427
2.58	0.005198	-0.000479	-1.3e-05	-0.000466
2.59	0.005246	-0.000543	-7e-06	-0.000536
2.6	0.00264	-0.000495	-8e-06	-0.000487
2.61	0.001488	-0.000532	-1.6e-05	-0.000516
2.62	0.00348	-0.000505	-2.9e-05	-0.000476
2.63	0.008524	-0.000488	-1.3e-05	-0.000475
2.64	0.008155	-0.000529	3e-06	-0.000532
2.65	0.002316	-0.000512	-3e-06	-0.000509
2.66	0.000721	-0.000553	-1e-05	-0.000543
2.67	0.004045	-0.000569	-1.9e-05	-0.00055
2.68	0.005778	-0.00064	-5e-06	-0.000635
2.69	0.006474	-0.000714	1.2e-05	-0.000726
2.7	0.007006	-0.000625	-2e-06	-0.000623
2.71	0.003842	-0.000586	-1.8e-05	-0.000568
2.72	0.002211	-0.000602	-1e-05	-0.000592
2.73	0.004205	-0.00053	3e-06	-0.000533
2.74	0.005572	-0.000472	-1e-06	-0.000471
2.75	0.007381	-0.000479	-2.3e-05	-0.000456
2.76	0.007052	-0.000564	-2.5e-05	-0.000539
2.77	0.009201	-0.000619	-1.2e-05	-0.000607
2.78	0.013183	-0.000643	-1.1e-05	-0.000632
2.79	0.008406	-0.000571	-1.8e-05	-0.000553
2.8	0.004422	-0.000542	-2.6e-05	-0.000516
2.81	0.007307	-0.000606	-1.1e-05	-0.000595
2.82	0.008929	-0.000495	9e-06	-0.000504
2.83	0.012058	-0.000479	2e-06	-0.000481
2.84	0.011412	-0.000597	-3e-06	-0.000594
2.85	0.003735	-0.000533	1.1e-05	-0.000544
2.86	0.002166	-0.000436	-4e-06	-0.000432
2.87	0.008363	-0.000518	-3.1e-05	-0.000487
2.88	0.006912	-0.000519	-1.9e-05	-0.0005
2.89	0.000217	-0.000466	-4e-06	-0.000462
2.9	0.003868	-0.00064	-1.7e-05	-0.000623
2.91	0.008477	-0.000616	-2.4e-05	-0.000592
2.92	0.001924	-0.000411	-1.3e-05	-0.000398
2.93	-0.002888	-0.000543	-1.9e-05	-0.000524
2.94	0.00119	-0.000689	-2.6e-05	-0.000663
2.95	0.00437	-0.000632	-2.3e-05	-0.000609
2.96	0.001081	-0.00056	-3.8e-05	-0.000522
2.97	-0.000746	-0.000448	-2.9e-05	-0.000419
2.98	-0.000537	-0.000471	0	-0.000471
2.99	-0.005231	-0.000513	-1.7e-05	-0.000496
3	-0.006281	-0.00048	-3.1e-05	-0.000449
3.01	0.001356	-0.000586	-1.3e-05	-0.000573
3.02	0.006169	-0.000622	-2.1e-05	-0.000601
3.03	0.008125	-0.000523	-3.4e-05	-0.000489
3.04	0.007612	-0.000546	-3e-05	-0.000516
3.05	0.002373	-0.000613	-3.3e-05	-0.00058
3.06	0.001351	-0.000508	-3.4e-05	-0.000474
3.07	0.004055	-0.000407	-3.6e-05	-0.000371
3.08	0.003446	-0.000434	-4.9e-05	-0.000385
3.09	-0.000287	-0.000621	-3.7e-05	-0.000584
3.1	0.00113	-0.000663	-2e-05	-0.000643
3.11	0.006066	-0.000483	-2.8e-05	-0.000455
3.12	0.005785	-0.000561	-2.8e-05	-0.000533
3.13	0.004471	-0.000652	-7e-06	-0.000645
3.14	0.008557	-0.000514	-1e-05	-0.000504
3.15	0.009271	-0.000548	-3e-05	-0.000518
3.16	0.004931	-0.000619	-1.9e-05	-0.0006
3.17	0.003591	-0.000592	-1e-06	-0.000591
3.18	0.005432	-0.000489	-1.2e-05	-0.000477
3.19	0.003946	-0.000398	-2.3e-05	-0.000375
3.2	0.005911	-0.000496	-2e-05	-0.000476
3.21	0.015985	-0.000559	-2.5e-05	-0.000534
3.22	0.018276	-0.000492	-3.5e-05	-0.000457
3.23	0.011284	-0.000472	-2.4e-05	-0.000448
3.24	0.00927	-0.000588	-1.6e-05	-0.000572
3.25	0.012671	-0.000609	-1.8e-05	-0.000591
3.26	0.012259	-0.000518	-2e-05	-0.000498
3.27	0.006378	-0.000564	-3.2e-05	-0.000532
3.28	0.007977	-0.000544	-3.9e-05	-0.000505
3.29	0.014362	-0.000401	-4.1e-05	-0.00036
3.3	0.01045	-0.000432	-5.4e-05	-0.000378
3.31	0.000812	-0.000538	-4.8e-05	-0.00049
3.32	-0.002755	-0.000443	-2e-05	-0.000423
3.33	0.001236	-0.000468	-2.1e-05	-0.000447
3.34	0.00636	-0.000625	-3.4e-05	-0.000591
3.35	0.004995	-0.000552	-3e-05	-0.000522
3.36	0.002647	-0.000433	-3.6e-05	-0.000397
3.37	0.005973	-0.000494	-3.5e-05	-0.000459
3.38	0.006386	-0.000547	-2.4e-05	-0.000523
3.39	0.003384	-0.000536	-2.1e-05	-0.000515
3.4	0.005287	-0.000507	-2.2e-05	-0.000485
3.41	0.00881	-0.000507	-4.3e-05	-0.000464
3.42	0.005905	-0.00053	-5.1e-05	-0.000479
3.43	0.001503	-0.000529	-2.9e-05	-0.0005
3.44	0.002675	-0.000485	-2.4e-05	-0.000461
3.45	0.008034	-0.000447	-2.6e-05	-0.000421
3.46	0.012128	-0.000541	-1.9e-05	-0.000522
3.47	0.009528	-0.000496	-3.2e-05	-0.000464
3.48	0.002575	-0.000524	-5e-05	-0.000474
3.49	-0.002202	-0.000768	-4.5e-05	-0.000723
3.5	-0.003212	-0.000619	-2.8e-05	-0.000591
3.51	0.003452	-0.000421	-1.5e-05	-0.000406
3.52	0.011145	-0.000503	-2.7e-05	-0.000476
3.53	0.006801	-0.000549	-4.6e-05	-0.000503
3.54	-0.000855	-0.000462	-4.6e-05	-0.000416
3.55	-0.000625	-0.000475	-3.6e-05	-0.000439
3.56	0.001102	-0.000591	-2.7e-05	-0.000564
3.57	0.003902	-0.000427	-2.3e-05	-0.000404
3.58	0.008159	-0.000361	-3.6e-05	-0.000325
3.59	0.012096	-0.000601	-3.5e-05	-0.000566
3.6	0.015887	-0.00063	-1.7e-05	-0.000613
3.61	0.015359	-0.000522	-3.4e-05	-0.000488
3.62	0.013842	-0.00057	-5e-05	-0.00052
3.63	0.019161	-0.000624	-3.5e-05	-0.000589
3.64	0.019083	-0.000555	-3.4e-05	-0.000521
3.65	0.008601	-0.000618	-4.6e-05	-0.000572
3.66	0.006845	-0.000551	-4.1e-05	-0.00051
3.67	0.011695	-0.000394	-2.6e-05	-0.000368
3.68	0.008069	-0.000611	-2.8e-05	-0.000583
3.69	0.002538	-0.000671	-4.6e-05	-0.000625
3.7	0.004379	-0.000425	-5e-05	-0.000375
3.71	0.007585	-0.000444	-3.5e-05	-0.000409
3.72	0.0055	-0.000559	-3.3e-05	-0.000526
3.73	0.003975	-0.000467	-5.2e-05	-0.000415
3.74	0.003212	-0.000439	-5.6e-05	-0.000383
3.75	0.002414	-0.000585	-4.4e-05	-0.000541
3.76	0.008519	-0.000595	-4.5e-05	-0.00055
3.77	0.013429	-0.000547	-4e-05	-0.000507
3.78	0.009641	-0.000645	-3.1e-05	-0.000614
3.79	0.010038	-0.000619	-3.8e-05	-0.000581
3.8	0.014792	-0.000492	-2.9e-05	-0.000463
3.81	0.011799	-0.000513	-2.3e-05	-0.00049
3.82	0.002079	-0.000597	-5.3e-05	-0.000544
3.83	-0.00459	-0.000497	-5.7e-05	-0.00044
3.84	-0.004036	-0.000444	-3.9e-05	-0.000405
3.85	-0.000607	-0.000515	-4.1e-05	-0.000474
3.86	0.003917	-0.000493	-4.1e-05	-0.000452
3.87	0.01279	-0.00063	-3.4e-05	-0.000596
3.88	0.019872	-0.000717	-3.5e-05	-0.000682
3.89	0.015978	-0.000596	-3.8e-05	-0.000558
3.9	0.007474	-0.000666	-4e-05	-0.000626
3.91	0.003102	-0.000662	-4.1e-05	-0.000621
3.92	0.001641	-0.000453	-2.8e-05	-0.000425
3.93	0.002153	-0.000467	-1.8e-05	-0.000449
3.94	0.006248	-0.000652	-2e-05	-0.000632
3.95	0.005423	-0.000535	-1.8e-05	-0.000517
3.96	0.000684	-0.00036	-2.6e-05	-0.000334
3.97	0.001309	-0.000491	-4.7e-05	-0.000444
3.98	0.004968	-0.000526	-4.5e-05	-0.000481
3.99	0.007923	-0.000493	-4.3e-05	-0.00045
4	0.007	-0.000566	-5.7e-05	-0.000509
4.01	0.005734	-0.000556	-5.8e-05	-0.000498
4.02	0.011347	-0.000519	-3.4e-05	-0.000485
4.03	0.017656	-0.000521	-2.7e-05	-0.000494
4.04	0.018936	-0.000618	-4.6e-05	-0.000572
4.05	0.018628	-0.000623	-5.1e-05	-0.000572
4.06	0.018876	-0.000474	-3.5e-05	-0.000439
4.07	0.01763	-0.000585	-3.4e-05	-0.000551
4.08	0.015692	-0.00069	-4.4e-05	-0.000646
4.09	0.019342	-0.000493	-5e-05	-0.000443
4.1	0.020833	-0.000384	-5e-05	-0.000334
4.11	0.01763	-0.000487	-4.9e-05	-0.000438
4.12	0.016116	-0.000591	-5.6e-05	-0.000535
4.13	0.010901	-0.000608	-6.3e-05	-0.000545
4.14	0.007974	-0.000565	-5.9e-05	-0.000506
4.15	0.011742	-0.000442	-4.9e-05	-0.000393
4.16	0.010404	-0.000409	-5.3e-05	-0.000356
4.17	0.006188	-0.000488	-5.2e-05	-0.000436
4.18	0.00596	-0.00054	-3.6e-05	-0.000504
4.19	0.006603	-0.000664	-3.6e-05	-0.000628
4.2	0.008815	-0.000638	-4.9e-05	-0.000589
4.21	0.009	-0.000571	-4.5e-05	-0.000526
4.22	0.003422	-0.000582	-4.6e-05	-0.000536
4.23	0.001749	-0.000403	-5.6e-05	-0.000347
4.24	0.005793	-0.000442	-4e-05	-0.000402
4.25	0.007604	-0.000629	-4.3e-05	-0.000586
4.26	0.007142	-0.000487	-6.3e-05	-0.000424
4.27	0.007833	-0.000375	-5e-05	-0.000325
4.28	0.009177	-0.00049	-3e-05	-0.00046
4.29	0.009136	-0.000415	-3.8e-05	-0.000377
4.3	0.00962	-0.000357	-5.8e-05	-0.000299
4.31	0.011127	-0.000489	-5.8e-05	-0.000431
4.32	0.012011	-0.000417	-3.3e-05	-0.000384
4.33	0.008811	-0.000424	-2.9e-05	-0.000395
4.34	0.005768	-0.000569	-4.5e-05	-0.000524
4.35	0.007424	-0.000477	-5.4e-05	-0.000423
4.36	0.006621	-0.000475	-5.2e-05	-0.000423
4.37	0.004619	-0.000501	-4.4e-05	-0.000457
4.38	0.007242	-0.000435	-5.4e-05	-0.000381
4.39	0.002953	-0.000476	-6.2e-05	-0.000414
4.4	-0.000311	-0.000526	-5.3e-05	-0.000473
4.41	0.011725	-0.000548	-5.4e-05	-0.000494
4.42	0.015526	-0.000485	-6e-05	-0.000425
4.43	0.007871	-0.00042	-6.3e-05	-0.000357
4.44	0.006869	-0.000429	-7.2e-05	-0.000357
4.45	0.00514	-0.000461	-5.6e-05	-0.000405
4.46	1e-06	-0.000474	-3.7e-05	-0.000437
4.47	-0.000965	-0.000478	-4.9e-05	-0.000429
4.48	0.004189	-0.000546	-5.8e-05	-0.000488
4.49	0.00935	-0.000501	-4.8e-05	-0.000453
4.5	0.006402	-0.000395	-4.1e-05	-0.000354
4.51	-3.2e-05	-0.000459	-4.4e-05	-0.000415
4.52	0.00068	-0.000496	-5.2e-05	-0.000444
4.53	0.01046	-0.00046	-5.4e-05	-0.000406
4.54	0.016243	-0.000419	-6.2e-05	-0.000357
4.55	0.008713	-0.00043	-7.1e-05	-0.000359
4.56	0.000254	-0.000449	-5.9e-05	-0.00039
4.57	-7.5e-05	-0.000485	-4.1e-05	-0.000444
4.58	-0.000451	-0.000521	-5.7e-05	-0.000464
4.59	0.000799	-0.000398	-6.3e-05	-0.000335
4.6	0.008024	-0.000433	-5.1e-05	-0.000382
4.61	0.005413	-0.000544	-6.4e-05	-0.00048
4.62	-0.003619	-0.000485	-6.8e-05	-0.000417
4.63	0.001242	-0.000425	-6.5e-05	-0.00036
4.64	0.004622	-0.00045	-7.2e-05	-0.000378
4.65	0.001364	-0.000562	-4.6e-05	-0.000516
4.66	0.006915	-0.000586	-3.3e-05	-0.000553
4.67	0.011153	-0.000515	-4.6e-05	-0.000469
4.68	0.009235	-0.000443	-4.5e-05	-0.000398
4.69	0.008416	-0.000435	-5e-05	-0.000385
4.7	0.008106	-0.000453	-5.6e-05	-0.000397
4.71	0.00807	-0.000453	-5.2e-05	-0.000401
4.72	0.005816	-0.000554	-5.3e-05	-0.000501
4.73	0.005529	-0.000497	-4.6e-05	-0.000451
4.74	0.009228	-0.000367	-4.2e-05	-0.000325
4.75	0.009657	-0.000487	-5.1e-05	-0.000436
4.76	0.012812	-0.000664	-5.8e-05	-0.000606
4.77	0.019719	-0.000593	-4.9e-05	-0.000544
4.78	0.016195	-0.000354	-4.3e-05	-0.000311
4.79	0.009472	-0.000349	-6e-05	-0.000289
4.8	0.009342	-0.000545	-8.1e-05	-0.000464
4.81	0.010382	-0.000628	-7.5e-05	-0.000553
4.82	0.015275	-0.000451	-6e-05	-0.000391
4.83	0.02129	-0.000358	-6.7e-05	-0.000291
4.84	0.020861	-0.00057	-8.6e-05	-0.000484
4.85	0.019989	-0.00065	-6.2e-05	-0.000588
4.86	0.021862	-0.000533	-3.6e-05	-0.000497
4.87	0.021208	-0.000484	-6.5e-05	-0.000419
4.88	0.016378	-0.000598	-7.9e-05	-0.000519
4.89	0.010113	-0.000655	-5.8e-05	-0.000597
4.9	0.00866	-0.000465	-6.1e-05	-0.000404
4.91	0.009061	-0.000414	-8.2e-05	-0.000332
4.92	0.009617	-0.000592	-7.8e-05	-0.000514
4.93	0.014273	-0.000594	-5.2e-05	-0.000542
4.94	0.014888	-0.000528	-5.1e-05	-0.000477
4.95	0.010268	-0.00058	-7.1e-05	-0.000509
4.96	0.012195	-0.0005	-7.3e-05	-0.000427
4.97	0.019734	-0.000394	-7.8e-05	-0.000316
4.98	0.019473	-0.000496	-8.8e-05	-0.000408
4.99	0.009223	-0.000536	-6.7e-05	-0.000469
5	0.000498	-0.000448	-4.5e-05	-0.000403
5.01	0.000529	-0.000435	-5.4e-05	-0.000381
5.02	0.004089	-0.000407	-5.9e-05	-0.000348
5.03	0.00448	-0.000391	-5.9e-05	-0.000332
5.04	0.002907	-0.00045	-6.3e-05	-0.000387
5.05	0.004309	-0.000598	-5.6e-05	-0.000542
5.06	0.005587	-0.000677	-7e-05	-0.000607
5.07	0.006124	-0.000582	-8.4e-05	-0.000498
5.08	0.006842	-0.000553	-5.7e-05	-0.000496
5.09	0.005386	-0.000547	-5.6e-05	-0.000491
5.1	0.008387	-0.00048	-7.6e-05	-0.000404
5.11	0.013584	-0.000456	-6.5e-05	-0.000391
5.12	0.009505	-0.000502	-6.4e-05	-0.000438
5.13	0.002161	-0.000479	-8.7e-05	-0.000392
5.14	0.002554	-0.000457	-8.1e-05	-0.000376
5.15	0.006558	-0.000542	-7e-05	-0.000472
5.16	0.009081	-0.000552	-8.7e-05	-0.000465
5.17	0.009653	-0.000544	-7.9e-05	-0.000465
5.18	0.003437	-0.000452	-5.2e-05	-0.0004
5.19	4.4e-05	-0.000377	-6.2e-05	-0.000315
5.2	0.004317	-0.000592	-8.1e-05	-0.000511
5.21	0.004529	-0.000565	-6.2e-05	-0.000503
5.22	0.001852	-0.000383	-5.9e-05	-0.000324
5.23	0.004571	-0.000527	-7.8e-05	-0.000449
5.24	0.0074	-0.000581	-6.9e-05	-0.000512
5.25	0.007551	-0.000445	-7.2e-05	-0.000373
5.26	0.005928	-0.000415	-9e-05	-0.000325
5.27	0.000302	-0.000496	-7e-05	-0.000426
5.28	-0.003101	-0.000595	-6.1e-05	-0.000534
5.29	0.001124	-0.000537	-7.5e-05	-0.000462
5.3	0.006291	-0.000443	-5.6e-05	-0.000387
5.31	0.006803	-0.000603	-5.8e-05	-0.000545
5.32	0.005753	-0.000634	-9.3e-05	-0.000541
5.33	0.007692	-0.000383	-9.6e-05	-0.000287
5.34	0.008878	-0.000401	-6.5e-05	-0.000336
5.35	0.00914	-0.000491	-6.1e-05	-0.00043
5.36	0.01061	-0.000382	-8.1e-05	-0.000301
5.37	0.00895	-0.000399	-7.6e-05	-0.000323
5.38	0.006709	-0.000435	-5.6e-05	-0.000379
5.39	0.01178	-0.000435	-5.5e-05	-0.00038
5.4	0.016361	-0.000483	-6.4e-05	-0.000419
5.41	0.011623	-0.000498	-7.1e-05	-0.000427
5.42	0.007297	-0.000478	-7.8e-05	-0.0004
5.43	0.007594	-0.000404	-7.7e-05	-0.000327
5.44	0.004507	-0.000427	-6.6e-05	-0.000361
5.45	0.00052	-0.000542	-7e-05	-0.000472
5.46	-0.000525	-0.000542	-8.3e-05	-0.000459
5.47	-0.001626	-0.000452	-8.7e-05	-0.000365
5.48	-0.000166	-0.000325	-9e-05	-0.000235
5.49	0.002061	-0.000378	-0.000103	-0.000275
5.5	0.000703	-0.000434	-9.9e-05	-0.000335
5.51	-0.001215	-0.000312	-7.7e-05	-0.000235
5.52	-0.004972	-0.000381	-8.7e-05	-0.000294
5.53	-0.007402	-0.000571	-9.8e-05	-0.000473
5.54	-0.002368	-0.000512	-8.6e-05	-0.000426
5.55	0.002719	-0.000442	-9.6e-05	-0.000346
5.56	0.000129	-0.000546	-8.8e-05	-0.000458
5.57	-0.002141	-0.000515	-6.4e-05	-0.000451
5.58	0.002597	-0.000394	-8.4e-05	-0.00031
5.59	0.007421	-0.000502	-0.000101	-0.000401
5.6	0.004708	-0.000579	-8.2e-05	-0.000497
5.61	-6.8e-05	-0.000418	-7.1e-05	-0.000347
5.62	0.002033	-0.000279	-7.3e-05	-0.000206
5.63	0.009165	-0.000422	-7.5e-05	-0.000347
5.64	0.00955	-0.000562	-8.3e-05	-0.000479
5.65	0.00082	-0.000474	-9.2e-05	-0.000382
5.66	-9.9e-05	-0.000491	-8.3e-05	-0.000408
5.67	0.008474	-0.000528	-8.7e-05	-0.000441
5.68	0.009908	-0.000402	-9.4e-05	-0.000308
5.69	0.002973	-0.000415	-6.8e-05	-0.000347
5.7	-0.000965	-0.000557	-7.1e-05	-0.000486
5.71	-0.000515	-0.000505	-9.6e-05	-0.000409
5.72	-0.002589	-0.000434	-7.8e-05	-0.000356
5.73	-0.002374	-0.000468	-6.2e-05	-0.000406
5.74	-0.000153	-0.000443	-8e-05	-0.000363
5.75	-0.001783	-0.000484	-8e-05	-0.000404
5.76	0.00224	-0.000496	-8e-05	-0.000416
5.77	0.006944	-0.000333	-9.3e-05	-0.00024
5.78	0.005168	-0.000404	-6.7e-05	-0.000337
5.79	0.006602	-0.0005	-5.5e-05	-0.000445
5.8	0.006855	-0.000387	-9.9e-05	-0.000288
5.81	-0.00409	-0.000425	-0.000113	-0.000312
5.82	-0.007966	-0.000448	-8.1e-05	-0.000367
5.83	0.001321	-0.000392	-6.6e-05	-0.000326
5.84	-0.00088	-0.000526	-7.5e-05	-0.000451
5.85	-0.011103	-0.000637	-7.1e-05	-0.000566
5.86	-0.004346	-0.000451	-5.3e-05	-0.000398
5.87	0.004949	-0.000324	-6.6e-05	-0.000258
5.88	0.001762	-0.000469	-7.7e-05	-0.000392
5.89	-0.003016	-0.000669	-7.1e-05	-0.000598
5.9	-0.003639	-0.000509	-8.6e-05	-0.000423
5.91	-0.001852	-0.000338	-9.1e-05	-0.000247
5.92	-0.004423	-0.000529	-7.4e-05	-0.000455
5.93	-0.006531	-0.000663	-7.1e-05	-0.000592
5.94	0.001851	-0.000523	-7e-05	-0.000453
5.95	0.006761	-0.000369	-6.2e-05	-0.000307
5.96	0.000573	-0.000479	-8.3e-05	-0.000396
5.97	-0.002744	-0.000679	-0.000122	-0.000557
5.98	0.000822	-0.00053	-0.000115	-0.000415
5.99	0.00703	-0.000342	-8.2e-05	-0.00026
6	0.00775	-0.000511	-9.2e-05	-0.000419
6.01	0.004176	-0.000556	-0.00011	-0.000446
6.02	0.007076	-0.000438	-9.1e-05	-0.000347
6.03	0.01077	-0.000515	-8.5e-05	-0.00043
6.04	0.006789	-0.000497	-9.6e-05	-0.000401
6.05	0.003969	-0.000425	-8.4e-05	-0.000341
6.06	0.001758	-0.000515	-7.9e-05	-0.000436
6.07	-0.001389	-0.000555	-8.7e-05	-0.000468
6.08	0.001484	-0.000458	-7.7e-05	-0.000381
6.09	0.007119	-0.000238	-7.7e-05	-0.000161
6.1	0.008445	0.000212	-8e-05	0.000292
6.11	0.009416	0.000856	-7.7e-05	0.000933
6.12	0.017131	0.001374	-9.3e-05	0.001467
6.13	0.022745	0.001974	-9e-05	0.002064
6.14	0.031356	0.002769	-7.9e-05	0.002848
6.15	0.046686	0.003553	-9e-05	0.003643
6.16	0.052641	0.004496	-8.8e-05	0.004584
6.17	0.057089	0.005605	-8.1e-05	0.005686
6.18	0.071105	0.006457	-0.000102	0.006559
6.19	0.081817	0.007291	-0.0001	0.007391
6.2	0.087089	0.008431	-6.5e-05	0.008496
6.21	0.097647	0.009477	-6.2e-05	0.009539
6.22	0.110006	0.010304	-7.8e-05	0.010382
6.23	0.113318	0.011262	-8.7e-05	0.011349
6.24	0.119638	0.0123	-8.3e-05	0.012383
6.25	0.135692	0.013289	-7e-05	0.013359
6.26	0.143201	0.014356	-7.5e-05	0.014431
6.27	0.14621	0.015342	-8e-05	0.015422
6.28	0.158485	0.016279	-7.6e-05	0.016355
6.29	0.167536	0.017396	-8.5e-05	0.017481
6.3	0.170331	0.018424	-9.5e-05	0.018519
6.31	0.181651	0.01934	-7.7e-05	0.019417
6.32	0.190923	0.02043	-6.2e-05	0.020492
6.33	0.189609	0.021475	-6.7e-05	0.021542
6.34	0.201306	0.022351	-6.7e-05	0.022418
6.35	0.218241	0.023391	-7.1e-05	0.023462
6.36	0.219152	0.024561	-8.1e-05	0.024642
6.37	0.222083	0.025646	-7.7e-05	0.025723
6.38	0.237041	0.026718	-7e-05	0.026788
6.39	0.248024	0.027694	-7.8e-05	0.027772
6.4	0.252268	0.028654	-8.1e-05	0.028735
6.41	0.258505	0.029714	-7.5e-05	0.029789
6.42	0.267335	0.030802	-6.9e-05	0.030871
6.43	0.272717	0.031747	-6.5e-05	0.031812
6.44	0.280058	0.032647	-6.9e-05	0.032716
6.45	0.293325	0.033759	-6.6e-05	0.033825
6.46	0.299739	0.034853	-6e-05	0.034913
6.47	0.302939	0.035809	-6.2e-05	0.035871
6.48	0.314479	0.036824	-5.2e-05	0.036876
6.49	0.323804	0.03784	-5.9e-05	0.037899
6.5	0.328864	0.038832	-8.1e-05	0.038913
6.51	0.337794	0.039919	-5.9e-05	0.039978
6.52	0.345833	0.041012	-4.5e-05	0.041057
6.53	0.350267	0.041989	-6.6e-05	0.042055
6.54	0.352302	0.042989	-7.6e-05	0.043065
6.55	0.355914	0.043961	-6.5e-05	0.044026
6.56	0.371015	0.044847	-7e-05	0.044917
6.57	0.387303	0.045918	-8.2e-05	0.046
6.58	0.390733	0.047094	-6.5e-05	0.047159
6.59	0.399738	0.048036	-6.3e-05	0.048099
6.6	0.417397	0.048876	-7.5e-05	0.048951
6.61	0.422591	0.049901	-5.4e-05	0.049955
6.62	0.421276	0.050912	-3.9e-05	0.050951
6.63	0.424651	0.051914	-5.8e-05	0.051972
6.64	0.428357	0.05303	-6.2e-05	0.053092
6.65	0.436865	0.054012	-5.7e-05	0.054069
6.66	0.446001	0.055011	-6.9e-05	0.05508
6.67	0.448444	0.056128	-5.7e-05	0.056185
6.68	0.459219	0.057136	-4.6e-05	0.057182
6.69	0.474067	0.058227	-7.5e-05	0.058302
6.7	0.477785	0.059367	-9.1e-05	0.059458
6.71	0.48447	0.060298	-7.3e-05	0.060371
6.72	0.496675	0.061248	-6.6e-05	0.061314
6.73	0.501987	0.06243	-7.6e-05	0.062506
6.74	0.508135	0.063453	-8.4e-05	0.063537
6.75	0.514787	0.064216	-7.4e-05	0.06429
6.76	0.513644	0.065264	-5.3e-05	0.065317
6.77	0.516931	0.066444	-4.2e-05	0.066486
6.78	0.526549	0.067341	-5.3e-05	0.067394
6.79	0.532939	0.068396	-6.6e-05	0.068462
6.8	0.544975	0.06963	-6.9e-05	0.069699
6.81	0.555539	0.070534	-6.3e-05	0.070597
6.82	0.555654	0.071477	-6.7e-05	0.071544
6.83	0.562274	0.072622	-7.7e-05	0.072699
6.84	0.572295	0.073542	-7.8e-05	0.07362
6.85	0.574497	0.074406	-7.4e-05	0.07448
6.86	0.577368	0.075517	-6.1e-05	0.075578
6.87	0.584984	0.076577	-5.7e-05	0.076634
6.88	0.596086	0.077512	-6.4e-05	0.077576
6.89	0.605994	0.078483	-6.6e-05	0.078549
6.9	0.613318	0.079417	-7e-05	0.079487
6.91	0.623128	0.080485	-7.7e-05	0.080562
6.92	0.629608	0.081543	-7.7e-05	0.08162
6.93	0.63173	0.082345	-7.3e-05	0.082418
6.94	0.64011	0.083348	-8.1e-05	0.083429
6.95	0.652692	0.084535	-8.1e-05	0.084616
6.96	0.658054	0.085561	-5.8e-05	0.085619
6.97	0.662841	0.086515	-5.3e-05	0.086568
6.98	0.677178	0.087519	-7.4e-05	0.087593
6.99	0.689402	0.08849	-8e-05	0.08857
7	0.692977	0.089442	-7.8e-05	0.08952
7.01	0.697334	0.090578	-8e-05	0.090658
7.02	0.70498	0.091637	-7e-05	0.091707
7.03	0.712581	0.092576	-6.5e-05	0.092641
7.04	0.720632	0.093776	-7.4e-05	0.09385
7.05	0.727156	0.094845	-7.6e-05	0.094921
7.06	0.732334	0.09566	-6.4e-05	0.095724
7.07	0.740654	0.09673	-7.2e-05	0.096802
7.08	0.752361	0.097873	-9e-05	0.097963
7.09	0.760088	0.098835	-6.9e-05	0.098904
7.1	0.761465	0.0999	-5.3e-05	0.099953
7.11	0.769971	0.100899	-6.4e-05	0.100963
7.12	0.785337	0.101751	-5.9e-05	0.10181
7.13	0.787772	0.102905	-6.9e-05	0.102974
7.14	0.789607	0.104042	-7.9e-05	0.104121
7.15	0.805168	0.104807	-6.1e-05	0.104868
7.16	0.814241	0.105852	-6.1e-05	0.105913
7.17	0.813806	0.107156	-6.3e-05	0.107219
7.18	0.818013	0.108136	-4.7e-05	0.108183
7.19	0.827897	0.109039	-5.2e-05	0.109091
7.2	0.834198	0.110154	-6.1e-05	0.110215
7.21	0.83657	0.11108	-7.1e-05	0.111151
7.22	0.842142	0.111904	-9.1e-05	0.111995
7.23	0.850355	0.113056	-7.7e-05	0.113133
7.24	0.855362	0.114063	-6e-05	0.114123
7.25	0.862939	0.114831	-7.1e-05	0.114902
7.26	0.874564	0.115865	-6.9e-05	0.115934
7.27	0.880797	0.116947	-6.2e-05	0.117009
7.28	0.885487	0.117912	-7.6e-05	0.117988
7.29	0.894337	0.118967	-8.7e-05	0.119054
7.3	0.901441	0.120026	-6.7e-05	0.120093
7.31	0.907253	0.120953	-5e-05	0.121003
7.32	0.916416	0.121923	-7.2e-05	0.121995
7.33	0.924954	0.122974	-8.7e-05	0.123061
7.34	0.929938	0.123822	-7.3e-05	0.123895
7.35	0.933548	0.124779	-7.5e-05	0.124854
7.36	0.941238	0.126057	-8.7e-05	0.126144
7.37	0.953458	0.127064	-8.6e-05	0.12715
7.38	0.961503	0.127991	-7.5e-05	0.128066
7.39	0.965748	0.129161	-6e-05	0.129221
7.4	0.974006	0.130128	-7e-05	0.130198
7.41	0.986732	0.131044	-9.4e-05	0.131138
7.42	0.997239	0.13221	-9.7e-05	0.132307
7.43	1.0011	0.133288	-9.6e-05	0.133384
7.44	1.0014	0.134254	-7e-05	0.134324
7.45	1.00709	0.135399	-3.2e-05	0.135431
7.46	1.01559	0.136424	-4.8e-05	0.136472
7.47	1.02634	0.137374	-8.8e-05	0.137462
7.48	1.03893	0.138496	-7.2e-05	0.138568
7.49	1.04549	0.139524	-4.6e-05	0.13957
7.5	1.05184	0.140503	-6.8e-05	0.140571
7.51	1.05844	0.141664	-7.6e-05	0.14174
7.52	1.06162	0.142628	-5.4e-05	0.142682
7.53	1.06663	0.143442	-6e-05	0.143502
7.54	1.07535	0.144549	-7.7e-05	0.144626
7.55	1.08443	0.145667	-7e-05	0.145737
7.56	1.09205	0.146491	-7.6e-05	0.146567
7.57	1.10061	0.147501	-9.4e-05	0.147595
7.58	1.10543	0.148594	-7.7e-05	0.148671
7.59	1.10557	0.149376	-5.2e-05	0.149428
7.6	1.11503	0.150363	-5.4e-05	0.150417
7.61	1.13126	0.151475	-6.7e-05	0.151542
7.62	1.13751	0.15228	-7e-05	0.15235
7.63	1.14083	0.153339	-6.7e-05	0.153406
7.64	1.15009	0.154525	-6.5e-05	0.15459
7.65	1.15803	0.155328	-6.1e-05	0.155389
7.66	1.16446	0.15622	-5.1e-05	0.156271
7.67	1.17264	0.157387	-4.5e-05	0.157432
7.68	1.17812	0.158349	-6.4e-05	0.158413
7.69	1.18185	0.15918	-9e-05	0.15927
7.7	1.18723	0.160273	-8.7e-05	0.16036
7.71	1.19111	0.161294	-5.7e-05	0.161351
7.72	1.19634	0.162237	-5e-05	0.162287
7.73	1.20489	0.163319	-6.5e-05	0.163384
7.74	1.20857	0.16425	-7.3e-05	0.164323
7.75	1.2117	0.165173	-7.7e-05	0.16525
7.76	1.22366	0.166455	-7.5e-05	0.16653
7.77	1.23629	0.167654	-7.1e-05	0.167725
7.78	1.23884	0.168447	-8e-05	0.168527
7.79	1.24461	0.169482	-8.3e-05	0.169565
7.8	1.25815	0.170686	-4.8e-05	0.170734
7.81	1.26601	0.171499	-2.3e-05	0.171522
7.82	1.26872	0.172451	-4.9e-05	0.1725
7.83	1.27629	0.173658	-6.4e-05	0.173722
7.84	1.28839	0.174646	-6.5e-05	0.174711
7.85	1.30145	0.175657	-6.9e-05	0.175726
7.86	1.30735	0.176766	-6.1e-05	0.176827
7.87	1.30403	0.177769	-5.8e-05	0.177827
7.88	1.30529	0.178843	-7.4e-05	0.178917
7.89	1.31407	0.179982	-7.9e-05	0.180061
7.9	1.32262	0.180972	-7.1e-05	0.181043
7.91	1.33057	0.181945	-6.5e-05	0.18201
7.92	1.33821	0.18299	-5.9e-05	0.183049
7.93	1.34632	0.183906	-6.2e-05	0.183968
7.94	1.35349	0.18483	-7e-05	0.1849
7.95	1.36313	0.185905	-6.5e-05	0.18597
7.96	1.37385	0.186857	-5.4e-05	0.186911
7.97	1.37964	0.187782	-5.7e-05	0.187839
7.98	1.38636	0.188853	-6.4e-05	0.188917
7.99	1.39666	0.189796	-5.2e-05	0.189848
8	1.40332	0.190766	-3.4e-05	0.1908
8.01	1.4071	0.191926	-4.5e-05	0.191971
8.02	1.41117	0.192912	-6.1e-05	0.192973
8.03	1.41436	0.193771	-7.9e-05	0.19385
8.04	1.41846	0.194825	-9.7e-05	0.194922
8.05	1.4299	0.195786	-8.2e-05	0.195868
8.06	1.44171	0.196523	-6.8e-05	0.196591
8.07	1.44088	0.197568	-6.5e-05	0.197633
8.08	1.43921	0.198852	-6.1e-05	0.198913
8.09	1.45832	0.199739	-6.2e-05	0.199801
8.1	1.4752	0.200673	-6.6e-05	0.200739
8.11	1.47659	0.201918	-6.2e-05	0.20198
8.12	1.48362	0.202747	-5.9e-05	0.202806
8.13	1.49239	0.203558	-6e-05	0.203618
8.14	1.49566	0.204883	-4.9e-05	0.204932
8.15	1.50178	0.205989	-3.2e-05	0.206021
8.16	1.50754	0.206762	-4.6e-05	0.206808
8.17	1.51033	0.207889	-8.2e-05	0.207971
8.18	1.5202	0.209052	-7.9e-05	0.209131
8.19	1.52974	0.209847	-4.3e-05	0.20989
8.2	1.53053	0.210871	-3e-05	0.210901
8.21	1.53778	0.212028	-4.2e-05	0.21207
8.22	1.55052	0.213026	-4.7e-05	0.213073
8.23	1.55513	0.214167	-4.9e-05	0.214216
8.24	1.56316	0.215122	-5.1e-05	0.215173
8.25	1.57663	0.21598	-5.4e-05	0.216034
8.26	1.57946	0.217188	-6.5e-05	0.217253
8.27	1.58289	0.218221	-5.3e-05	0.218274
8.28	1.59599	0.218966	-2.6e-05	0.218992
8.29	1.60212	0.220099	-3.7e-05	0.220136
8.3	1.60459	0.221312	-5.2e-05	0.221364
8.31	1.61385	0.222186	-3.5e-05	0.222221
8.32	1.62472	0.223213	-4.6e-05	0.223259
8.33	1.63165	0.224337	-6.3e-05	0.2244
8.34	1.64024	0.22513	-2.4e-05	0.225154
8.35	1.65062	0.226089	-5e-06	0.226094
8.36	1.65663	0.227341	-3.4e-05	0.227375
8.37	1.66006	0.228212	-4.7e-05	0.228259
8.38	1.66216	0.229021	-4.3e-05	0.229064
8.39	1.66712	0.230198	-4.5e-05	0.230243
8.4	1.67746	0.231164	-5e-05	0.231214
8.41	1.68965	0.231934	-5.2e-05	0.231986
8.42	1.69544	0.233082	-4.8e-05	0.23313
8.43	1.69852	0.234142	-3.6e-05	0.234178
8.44	1.70996	0.234913	-1.9e-05	0.234932
8.45	1.72276	0.236084	-2.6e-05	0.23611
8.46	1.72922	0.237155	-4.2e-05	0.237197
8.47	1.73287	0.237919	-4.1e-05	0.23796
8.48	1.74098	0.239187	-4.2e-05	0.239229
8.49	1.74911	0.240308	-3.6e-05	0.240344
8.5	1.75156	0.241022	-2.9e-05	0.241051
8.51	1.75579	0.242167	-3.5e-05	0.242202
8.52	1.76046	0.243267	-4.2e-05	0.243309
8.53	1.76511	0.244	-4.7e-05	0.244047
8.54	1.77643	0.245067	-5.2e-05	0.245119
8.55	1.78407	0.246202	-5e-05	0.246252
8.56	1.78654	0.247027	-4.5e-05	0.247072
8.57	1.79743	0.24816	-4.9e-05	0.248209
8.58	1.8092	0.249311	-5e-05	0.249361
8.59	1.81048	0.250111	-3.3e-05	0.250144
8.6	1.81215	0.251189	-1.9e-05	0.251208
8.61	1.82412	0.252385	-2.6e-05	0.252411
8.62	1.83479	0.25331	-3.7e-05	0.253347
8.63	1.83751	0.254343	-5e-05	0.254393
8.64	1.84447	0.255508	-4.9e-05	0.255557
8.65	1.85503	0.256393	-3.1e-05	0.256424
8.66	1.85712	0.257211	-2.7e-05	0.257238
8.67	1.85944	0.25839	-3.7e-05	0.258427
8.68	1.86833	0.259441	-4.5e-05	0.259486
8.69	1.87273	0.260222	-3.6e-05	0.260258
8.7	1.87691	0.261325	-1.8e-05	0.261343
8.71	1.88797	0.262492	-2e-05	0.262512
8.72	1.90033	0.263391	-2.8e-05	0.263419
8.73	1.90846	0.26443	-2.6e-05	0.264456
8.74	1.91339	0.265497	-2.6e-05	0.265523
8.75	1.91789	0.266316	-3.4e-05	0.26635
8.76	1.9248	0.267303	-3.3e-05	0.267336
8.77	1.93071	0.268475	-2.3e-05	0.268498
8.78	1.93556	0.269392	-2.7e-05	0.269419
8.79	1.94381	0.270311	-3.3e-05	0.270344
8.8	1.95691	0.271404	-2.8e-05	0.271432
8.81	1.96739	0.272358	-1.8e-05	0.272376
8.82	1.97193	0.273339	-2.6e-05	0.273365
8.83	1.98046	0.274369	-4e-05	0.274409
8.84	1.99307	0.275207	-3.5e-05	0.275242
8.85	2.00248	0.27625	-2.9e-05	0.276279
8.86	2.00911	0.277434	-3.4e-05	0.277468
8.87	2.00969	0.278299	-2.2e-05	0.278321
8.88	2.00871	0.27929	-3e-06	0.279293
8.89	2.02035	0.28052	-4e-06	0.280524
8.9	2.03141	0.281388	-1.3e-05	0.281401
8.91	2.03762	0.282283	-2.3e-05	0.282306
8.92	2.05039	0.283574	-2.6e-05	0.2836
8.93	2.0562	0.284523	-1.6e-05	0.284539
8.94	2.0572	0.285328	-1.7e-05	0.285345
8.95	2.06634	0.286492	-3.9e-05	0.286531
8.96	2.07402	0.287496	-3.9e-05	0.287535
8.97	2.07575	0.288379	-2.1e-05	0.2884
8.98	2.08037	0.289471	-1.6e-05	0.289487
8.99	2.08641	0.290435	-2e-05	0.290455
9	2.09062	0.291337	-1.8e-05	0.291355
9.01	2.09421	0.292463	-1e-06	0.292464
9.02	2.09689	0.29355	-7e-06	0.293557
9.03	2.10509	0.294485	-3.1e-05	0.294516
9.04	2.12034	0.295515	-2.7e-05	0.295542
9.05	2.12759	0.296511	-2.1e-05	0.296532
9.06	2.12488	0.297445	-3e-05	0.297475
9.07	2.12943	0.298652	-3.5e-05	0.298687
9.08	2.14227	0.299728	-3.4e-05	0.299762
9.09	2.153	0.300476	-1.9e-05	0.300495
9.1	2.15953	0.301474	-1.6e-05	0.30149
9.11	2.16103	0.302685	-2.5e-05	0.30271
9.12	2.16363	0.303703	-1.5e-05	0.303718
9.13	2.16894	0.304713	-1.9e-05	0.304732
9.14	2.17361	0.305784	-3.4e-05	0.305818
9.15	2.18025	0.306653	-1.3e-05	0.306666
9.16	2.1898	0.30759	1.1e-05	0.307579
9.17	2.19954	0.308775	8e-06	0.308767
9.18	2.20819	0.309826	-7e-06	0.309833
9.19	2.21377	0.310703	-1.9e-05	0.310722
9.2	2.21774	0.311627	-1.2e-05	0.311639
9.21	2.22524	0.312548	4e-06	0.312544
9.22	2.23795	0.313454	6e-06	0.313448
9.23	2.24842	0.314517	-4e-06	0.314521
9.24	2.25264	0.315667	-4e-06	0.315671
9.25	2.25881	0.316613	1e-05	0.316603
9.26	2.26769	0.317681	1.7e-05	0.317664
9.27	2.27304	0.31881	4e-06	0.318806
9.28	2.27906	0.319691	2e-06	0.319689
9.29	2.28385	0.320676	1.8e-05	0.320658
9.3	2.28668	0.321728	2e-05	0.321708
9.31	2.2966	0.322696	2.8e-05	0.322668
9.32	2.30501	0.323782	4.2e-05	0.32374
9.33	2.31099	0.324899	5.3e-05	0.324846
9.34	2.32205	0.325817	5.9e-05	0.325758
9.35	2.32434	0.326718	6e-05	0.326658
9.36	2.32825	0.327786	6.4e-05	0.327722
9.37	2.34619	0.328652	8e-05	0.328572
9.38	2.35379	0.329492	9.7e-05	0.329395
9.39	2.35432	0.330708	0.000107	0.330601
9.4	2.36522	0.331746	0.000119	0.331627
9.41	2.37427	0.332572	0.000107	0.332465
9.42	2.37597	0.333667	0.000102	0.333565
9.43	2.37973	0.334713	0.000132	0.334581
9.44	2.3866	0.335653	0.000146	0.335507
9.45	2.39129	0.336749	0.000157	0.336592
9.46	2.39374	0.337742	0.000175	0.337567
9.47	2.39897	0.338624	0.000161	0.338463
9.48	2.40776	0.339714	0.000151	0.339563
9.49	2.41193	0.340769	0.000186	0.340583
9.5	2.41398	0.341579	0.000198	0.341381
9.51	2.42299	0.342576	0.000189	0.342387
9.52	2.43064	0.343786	0.000203	0.343583
9.53	2.43132	0.344889	0.00023	0.344659
9.54	2.43664	0.345932	0.000237	0.345695
9.55	2.44927	0.346948	0.000226	0.346722
9.56	2.45899	0.347933	0.000227	0.347706
9.57	2.46356	0.349023	0.000242	0.348781
9.58	2.4658	0.350024	0.000246	0.349778
9.59	2.46846	0.350898	0.000237	0.350661
9.6	2.47601	0.351979	0.00023	0.351749
9.61	2.48739	0.353042	0.000242	0.3528
9.62	2.49554	0.35382	0.000258	0.353562
9.63	2.4984	0.354744	0.000251	0.354493
9.64	2.50343	0.355925	0.000252	0.355673
9.65	2.51221	0.356981	0.000263	0.356718
9.66	2.52056	0.357905	0.000267	0.357638
9.67	2.52886	0.358973	0.000265	0.358708
9.68	2.53535	0.360018	0.000256	0.359762
9.69	2.53821	0.360986	0.00026	0.360726
9.7	2.54094	0.362037	0.000283	0.361754
9.71	2.54318	0.362971	0.000292	0.362679
9.72	2.55113	0.363924	0.000276	0.363648
9.73	2.56862	0.365058	0.000278	0.36478
9.74	2.58	0.366037	0.000309	0.365728
9.75	2.58094	0.366895	0.000315	0.36658
9.76	2.58619	0.367899	0.0003	0.367599
9.77	2.59486	0.368833	0.000304	0.368529
9.78	2.60109	0.369758	0.000315	0.369443
9.79	2.60733	0.370963	0.00032	0.370643
9.8	2.612	0.372039	0.000322	0.371717
9.81	2.6154	0.372907	0.000336	0.372571
9.82	2.62207	0.373952	0.000352	0.3736
9.83	2.63055	0.374984	0.000345	0.374639
9.84	2.63527	0.375882	0.000335	0.375547
9.85	2.64203	0.376962	0.000318	0.376644
9.86	2.65286	0.37801	0.000309	0.377701
9.87	2.66078	0.378884	0.000347	0.378537
9.88	2.66483	0.379891	0.000352	0.379539
9.89	2.66778	0.38109	0.000315	0.380775
9.9	2.67239	0.38212	0.000328	0.381792
9.91	2.68153	0.383095	0.000356	0.382739
9.92	2.6895	0.384253	0.00037	0.383883
9.93	2.6946	0.385214	0.000384	0.38483
9.94	2.70225	0.38606	0.000383	0.385677
9.95	2.70685	0.387173	0.000382	0.386791
9.96	2.70225	0.388187	0.000382	0.387805
9.97	2.70076	0.389086	0.000374	0.388712
9.98	2.71052	0.390315	0.000373	0.389942
9.99	2.71818	0.391435	0.000387	0.391048
10	2.72391	0.392253	0.000403	0.39185
10.01	2.73361	0.393289	0.000402	0.392887
10.02	2.73694	0.394353	0.000384	0.393969
10.03	2.73923	0.395186	0.000375	0.394811
10.04	2.75108	0.396248	0.000382	0.395866
10.05	2.76009	0.39737	0.000385	0.396985
10.06	2.75892	0.398162	0.000377	0.397785
10.07	2.75943	0.399101	0.00038	0.398721
10.08	2.76746	0.400205	0.000393	0.399812
10.09	2.77553	0.401142	0.0004	0.400742
10.1	2.78101	0.40216	0.000409	0.401751
10.11	2.78829	0.403161	0.000425	0.402736
10.12	2.79885	0.403961	0.000414	0.403547
10.13	2.81212	0.405092	0.000401	0.404691
10.14	2.81504	0.406383	0.000419	0.405964
10.15	2.81047	0.407192	0.000415	0.406777
10.16	2.82053	0.408013	0.000397	0.407616
10.17	2.83861	0.409171	0.000408	0.408763
10.18	2.84433	0.410142	0.000413	0.409729
10.19	2.8427	0.410999	0.000413	0.410586
10.2	2.84653	0.412069	0.000429	0.41164
10.21	2.85547	0.41306	0.000432	0.412628
10.22	2.86415	0.413941	0.00042	0.413521
10.23	2.87212	0.415012	0.000426	0.414586
10.24	2.87866	0.416051	0.000438	0.415613
10.25	2.88605	0.417058	0.000423	0.416635
10.26	2.89641	0.418256	0.000408	0.417848
10.27	2.90391	0.419268	0.000419	0.418849
10.28	2.90422	0.420159	0.000415	0.419744
10.29	2.90646	0.421265	0.000412	0.420853
10.3	2.91644	0.422254	0.000436	0.421818
10.31	2.92568	0.423208	0.000448	0.42276
10.32	2.92949	0.424354	0.00045	0.423904
10.33	2.93079	0.425291	0.000455	0.424836
10.34	2.93543	0.426195	0.00045	0.425745
10.35	2.94564	0.427423	0.000438	0.426985
10.36	2.95323	0.428509	0.000433	0.428076
10.37	2.96125	0.429345	0.00044	0.428905
10.38	2.96942	0.430453	0.000458	0.429995
10.39	2.97235	0.431608	0.000479	0.431129
10.4	2.97648	0.432494	0.000462	0.432032
10.41	2.97994	0.433482	0.000434	0.433048
10.42	2.98413	0.434623	0.000453	0.43417
10.43	2.99474	0.435534	0.000471	0.435063
10.44	3.00422	0.436445	0.000451	0.435994
10.45	3.00714	0.437529	0.000436	0.437093
10.46	3.00783	0.438501	0.000449	0.438052
10.47	3.01312	0.439292	0.000461	0.438831
10.48	3.02086	0.440269	0.000458	0.439811
10.49	3.02483	0.441414	0.000449	0.440965
10.5	3.02755	0.442354	0.000444	0.44191
10.51	3.02756	0.443322	0.000458	0.442864
10.52	3.02936	0.44441	0.000462	0.443948
10.53	3.03644	0.44534	0.000453	0.444887
10.54	3.04316	0.44631	0.00047	0.44584
10.55	3.05023	0.44733	0.000469	0.446861
10.56	3.05904	0.448231	0.000443	0.447788
10.57	3.06435	0.449269	0.000446	0.448823
10.58	3.06969	0.450332	0.000457	0.449875
10.59	3.07839	0.451192	0.000443	0.450749
10.6	3.0832	0.452169	0.000445	0.451724
10.61	3.08551	0.453239	0.00047	0.452769
10.62	3.09212	0.454208	0.000481	0.453727
10.63	3.09796	0.455252	0.000482	0.45477
10.64	3.10171	0.456265	0.000485	0.45578
10.65	3.112	0.45715	0.000477	0.456673
10.66	3.12286	0.458158	0.000477	0.457681
10.67	3.12761	0.459295	0.000493	0.458802
10.68	3.12966	0.460266	0.000482	0.459784
10.69	3.13409	0.46128	0.000461	0.460819
10.7	3.1431	0.462427	0.000475	0.461952
10.71	3.15092	0.463387	0.000503	0.462884
10.72	3.15352	0.46426	0.000497	0.463763
10.73	3.15631	0.465384	0.000471	0.464913
10.74	3.16462	0.466518	0.000472	0.466046
10.75	3.17317	0.467434	0.000478	0.466956
10.76	3.18035	0.468438	0.000467	0.467971
10.77	3.19171	0.469346	0.000468	0.468878
10.78	3.20254	0.470263	0.00049	0.469773
10.79	3.20771	0.471619	0.000494	0.471125
10.8	3.20726	0.472808	0.000483	0.472325
10.81	3.20641	0.473471	0.000485	0.472986
10.82	3.21272	0.474427	0.000496	0.473931
10.83	3.21745	0.475699	0.000501	0.475198
10.84	3.2179	0.476633	0.000486	0.476147
10.85	3.22905	0.477599	0.000482	0.477117
10.86	3.23776	0.478696	0.000505	0.478191
10.87	3.23457	0.479504	0.00051	0.478994
10.88	3.23666	0.48035	0.000501	0.479849
10.89	3.24108	0.481483	0.000504	0.480979
10.9	3.24424	0.482511	0.000506	0.482005
10.91	3.25652	0.483416	0.000497	0.482919
10.92	3.26893	0.484478	0.000503	0.483975
10.93	3.27008	0.485456	0.00051	0.484946
10.94	3.26998	0.486397	0.000503	0.485894
10.95	3.27509	0.487512	0.000515	0.486997
10.96	3.27967	0.488431	0.000509	0.487922
10.97	3.28751	0.489344	0.000484	0.48886
10.98	3.29601	0.490512	0.000483	0.490029
10.99	3.30025	0.491467	0.000481	0.490986
11	3.30827	0.492288	0.000485	0.491803
11.01	3.3113	0.49343	0.000502	0.492928
11.02	3.30617	0.494508	0.000508	0.494
11.03	3.3103	0.495286	0.000513	0.494773
11.04	3.3237	0.496372	0.000505	0.495867
11.05	3.33128	0.497594	0.000504	0.49709
11.06	3.33473	0.498433	0.000517	0.497916
11.07	3.34319	0.499338	0.000493	0.498845
11.08	3.35133	0.500405	0.000487	0.499918
11.09	3.35383	0.501329	0.000516	0.500813
11.1	3.35924	0.502422	0.000512	0.50191
11.11	3.36865	0.503558	0.000484	0.503074
11.12	3.37323	0.504317	0.0005	0.503817
11.13	3.37429	0.505213	0.000524	0.504689
11.14	3.38403	0.506427	0.0005	0.505927
11.15	3.3948	0.507484	0.000498	0.506986
11.16	3.39408	0.50847	0.000518	0.507952
11.17	3.39405	0.509593	0.000509	0.509084
11.18	3.39988	0.510541	0.000513	0.510028
11.19	3.40528	0.511471	0.000525	0.510946
11.2	3.41116	0.512646	0.000501	0.512145
11.21	3.41757	0.513645	0.000494	0.513151
11.22	3.42186	0.514505	0.000505	0.514
11.23	3.42455	0.515541	0.000491	0.51505
11.24	3.4286	0.516569	0.000501	0.516068
11.25	3.4337	0.51757	0.00052	0.51705
11.26	3.43901	0.518611	0.000515	0.518096
11.27	3.44515	0.519648	0.000528	0.51912
11.28	3.45061	0.520606	0.000532	0.520074
11.29	3.44753	0.52161	0.000509	0.521101
11.3	3.44706	0.522601	0.000497	0.522104
11.31	3.45926	0.523398	0.000502	0.522896
11.32	3.46902	0.524344	0.000507	0.523837
11.33	3.47306	0.525488	0.00051	0.524978
11.34	3.47828	0.526461	0.00051	0.525951
11.35	3.48605	0.527497	0.000492	0.527005
11.36	3.49365	0.528631	0.000493	0.528138
11.37	3.49794	0.529496	0.000518	0.528978
11.38	3.5055	0.530385	0.000513	0.529872
11.39	3.51326	0.531466	0.000488	0.530978
11.4	3.5157	0.532451	0.000499	0.531952
11.41	3.52048	0.53348	0.000524	0.532956
11.42	3.52851	0.534665	0.000516	0.534149
11.43	3.53392	0.535593	0.000498	0.535095
11.44	3.54038	0.536436	0.00049	0.535946
11.45	3.54253	0.537473	0.000499	0.536974
11.46	3.53941	0.53842	0.000516	0.537904
11.47	3.54365	0.539371	0.000522	0.538849
11.48	3.5534	0.540535	0.000522	0.540013
11.49	3.56396	0.541569	0.000516	0.541053
11.5	3.56936	0.542471	0.000511	0.54196
11.51	3.57236	0.54355	0.000503	0.543047
11.52	3.5808	0.544617	0.000497	0.54412
11.53	3.58566	0.545479	0.000503	0.544976
11.54	3.58381	0.546471	0.000509	0.545962
11.55	3.58669	0.547618	0.0005	0.547118
11.56	3.58919	0.548583	0.000498	0.548085
11.57	3.58998	0.549589	0.000518	0.549071
11.58	3.59694	0.550659	0.00052	0.550139
11.59	3.60112	0.551535	0.000494	0.551041
11.6	3.6029	0.552525	0.000511	0.552014
11.61	3.61056	0.553704	0.000539	0.553165
11.62	3.61689	0.554701	0.0005	0.554201
11.63	3.61743	0.555613	0.000482	0.555131
11.64	3.61979	0.55671	0.000518	0.556192
11.65	3.62411	0.557802	0.000515	0.557287
11.66	3.63126	0.558786	0.000509	0.558277
11.67	3.64377	0.559818	0.000523	0.559295
11.68	3.64958	0.560747	0.000505	0.560242
11.69	3.64427	0.561646	0.000493	0.561153
11.7	3.64312	0.562707	0.000509	0.562198
11.71	3.64676	0.563587	0.000515	0.563072
11.72	3.64915	0.564432	0.000515	0.563917
11.73	3.65399	0.565635	0.000518	0.565117
11.74	3.65375	0.566779	0.000514	0.566265
11.75	3.65716	0.567608	0.000499	0.567109
11.76	3.67003	0.56863	0.000492	0.568138
11.77	3.66893	0.569833	0.000493	0.56934
11.78	3.66344	0.570739	0.000494	0.570245
11.79	3.6711	0.571553	0.0005	0.571053
11.8	3.67719	0.572555	0.00051	0.572045
11.81	3.68229	0.573535	0.000537	0.572998
11.82	3.69183	0.574594	0.000533	0.574061
11.83	3.69207	0.575665	0.000494	0.575171
11.84	3.68755	0.576589	0.000493	0.576096
11.85	3.69502	0.577488	0.0005	0.576988
11.86	3.70519	0.578514	0.000492	0.578022
11.87	3.70859	0.579573	0.000498	0.579075
11.88	3.7135	0.580488	0.00049	0.579998
11.89	3.71655	0.581515	0.00048	0.581035
11.9	3.72114	0.58252	0.000504	0.582016
11.91	3.73723	0.583407	0.000508	0.582899
11.92	3.74787	0.584528	0.000486	0.584042
11.93	3.74653	0.585543	0.000493	0.58505
11.94	3.74765	0.586394	0.000528	0.585866
11.95	3.75044	0.587517	0.000524	0.586993
11.96	3.75647	0.588567	0.000486	0.588081
11.97	3.76351	0.589396	0.000482	0.588914
11.98	3.76306	0.590543	0.000481	0.590062
11.99	3.76478	0.591788	0.000474	0.591314
12	3.77277	0.592633	0.000495	0.592138
12.01	3.77808	0.593548	0.000491	0.593057
12.02	3.77984	0.594709	0.000468	0.594241
12.03	3.78578	0.595649	0.000485	0.595164
12.04	3.79775	0.596641	0.000513	0.596128
12.05	3.80654	0.59776	0.00051	0.59725
12.06	3.80342	0.598734	0.000491	0.598243
12.07	3.79806	0.599729	0.000485	0.599244
12.08	3.80724	0.6008	0.000487	0.600313
12.09	3.8219	0.601801	0.000482	0.601319
12.1	3.82166	0.602826	0.000489	0.602337
12.11	3.81655	0.603807	0.000499	0.603308
12.12	3.81919	0.604616	0.000492	0.604124
12.13	3.81963	0.60568	0.000486	0.605194
12.14	3.81915	0.606942	0.000493	0.606449
12.15	3.82595	0.607835	0.000495	0.60734
12.16	3.83111	0.608633	0.000486	0.608147
12.17	3.8335	0.609767	0.000492	0.609275
12.18	3.83964	0.610699	0.000496	0.610203
12.19	3.8468	0.61151	0.000489	0.611021
12.2	3.85189	0.612718	0.000496	0.612222
12.21	3.85894	0.61383	0.000492	0.613338
12.22	3.86545	0.614703	0.000472	0.614231
12.23	3.8673	0.615774	0.000463	0.615311
12.24	3.86937	0.616805	0.000463	0.616342
12.25	3.87193	0.61765	0.000472	0.617178
12.26	3.87631	0.618705	0.000478	0.618227
12.27	3.88577	0.619741	0.000468	0.619273
12.28	3.89081	0.62056	0.00046	0.6201
12.29	3.89446	0.621512	0.000478	0.621034
12.3	3.89891	0.622528	0.000498	0.62203
12.31	3.89913	0.623499	0.000485	0.623014
12.32	3.90057	0.624531	0.000462	0.624069
12.33	3.90617	0.625544	0.000472	0.625072
12.34	3.91147	0.6265	0.000494	0.626006
12.35	3.91591	0.627617	0.000478	0.627139
12.36	3.92077	0.628793	0.000457	0.628336
12.37	3.92474	0.629744	0.000458	0.629286
12.38	3.92933	0.630663	0.000457	0.630206
12.39	3.93392	0.631785	0.00046	0.631325
12.4	3.93952	0.63278	0.000472	0.632308
12.41	3.9445	0.633586	0.00047	0.633116
12.42	3.9462	0.634603	0.000467	0.634136
12.43	3.94846	0.635647	0.000469	0.635178
12.44	3.94928	0.636541	0.000465	0.636076
12.45	3.95318	0.637666	0.000464	0.637202
12.46	3.96005	0.638869	0.000457	0.638412
12.47	3.95929	0.639797	0.000456	0.639341
12.48	3.9579	0.640831	0.000469	0.640362
12.49	3.96261	0.641972	0.000465	0.641507
12.5	3.96821	0.642837	0.000449	0.642388
12.51	3.97224	0.643778	0.000462	0.643316
12.52	3.97221	0.644832	0.000451	0.644381
12.53	3.973	0.645751	0.000417	0.645334
12.54	3.97827	0.646812	0.000443	0.646369
12.55	3.9839	0.647848	0.000458	0.64739
12.56	3.98303	0.648665	0.000415	0.64825
12.57	3.97927	0.649637	0.000418	0.649219
12.58	3.98409	0.650806	0.000459	0.650347
12.59	3.98991	0.651772	0.000453	0.651319
12.6	3.99092	0.65261	0.000429	0.652181
12.61	3.99481	0.653698	0.000435	0.653263
12.62	4.00336	0.654768	0.000444	0.654324
12.63	4.01242	0.655762	0.000443	0.655319
12.64	4.01148	0.65679	0.000436	0.656354
12.65	4.00773	0.657639	0.000419	0.65722
12.66	4.01301	0.658609	0.000409	0.6582
12.67	4.01509	0.659833	0.000419	0.659414
12.68	4.01237	0.660754	0.000433	0.660321
12.69	4.01452	0.661601	0.00044	0.661161
12.7	4.01902	0.662753	0.000432	0.662321
12.71	4.02357	0.663733	0.000419	0.663314
12.72	4.02984	0.664566	0.000427	0.664139
12.73	4.03141	0.665664	0.000429	0.665235
12.74	4.03133	0.666678	0.000419	0.666259
12.75	4.04147	0.667595	0.000415	0.66718
12.76	4.05065	0.668729	0.000407	0.668322
12.77	4.04489	0.669627	0.00042	0.669207
12.78	4.04033	0.670346	0.000444	0.669902
12.79	4.04809	0.671576	0.000437	0.671139
12.8	4.05679	0.672816	0.000414	0.672402
12.81	4.06306	0.673577	0.000394	0.673183
12.82	4.06629	0.674623	0.000409	0.674214
12.83	4.06724	0.675862	0.000439	0.675423
12.84	4.07483	0.676715	0.000435	0.67628
12.85	4.08259	0.677728	0.000415	0.677313
12.86	4.07861	0.678928	0.00041	0.678518
12.87	4.07232	0.67976	0.000407	0.679353
12.88	4.07796	0.680698	0.000428	0.68027
12.89	4.08368	0.681914	0.000435	0.681479
12.9	4.08316	0.682891	0.000397	0.682494
12.91	4.09111	0.683799	0.000391	0.683408
12.92	4.10647	0.684946	0.000411	0.684535
12.93	4.11569	0.686037	0.000405	0.685632
12.94	4.1106	0.686984	0.000403	0.686581
12.95	4.10499	0.687942	0.000409	0.687533
12.96	4.10797	0.688864	0.000406	0.688458
12.97	4.11326	0.689791	0.000393	0.689398
12.98	4.1206	0.690867	0.000388	0.690479
12.99	4.12101	0.691929	0.000387	0.691542
13	4.11924	0.692849	0.000374	0.692475
13.01	4.13109	0.693877	0.000381	0.693496
13.02	4.13973	0.69485	0.000392	0.694458
13.03	4.13273	0.695712	0.000392	0.69532
13.04	4.13267	0.696755	0.000387	0.696368
13.05	4.13615	0.697743	0.000362	0.697381
13.06	4.13464	0.698597	0.000365	0.698232
13.07	4.13878	0.69972	0.000393	0.699327
13.08	4.14454	0.700897	0.000383	0.700514
13.09	4.14351	0.701706	0.000368	0.701338
13.1	4.14124	0.7026	0.00039	0.70221
13.11	4.1419	0.703717	0.000396	0.703321
13.12	4.1407	0.704602	0.00038	0.704222
13.13	4.14102	0.705535	0.000382	0.705153
13.14	4.14685	0.706589	0.000378	0.706211
13.15	4.15248	0.707509	0.000357	0.707152
13.16	4.15443	0.70859	0.000346	0.708244
13.17	4.15623	0.709736	0.000366	0.70937
13.18	4.15836	0.710627	0.000392	0.710235
13.19	4.15315	0.711595	0.000372	0.711223
13.2	4.15049	0.712696	0.000345	0.712351
13.21	4.15741	0.713675	0.000359	0.713316
13.22	4.15958	0.714646	0.00035	0.714296
13.23	4.16024	0.715774	0.000315	0.715459
13.24	4.16568	0.716804	0.000328	0.716476
13.25	4.16935	0.717638	0.000348	0.71729
13.26	4.16913	0.718671	0.000336	0.718335
13.27	4.16976	0.719763	0.00033	0.719433
13.28	4.1737	0.720749	0.00033	0.720419
13.29	4.17502	0.721906	0.000319	0.721587
13.3	4.17276	0.722961	0.000331	0.72263
13.31	4.17233	0.723855	0.000343	0.723512
13.32	4.17337	0.724927	0.00031	0.724617
13.33	4.17117	0.725996	0.000292	0.725704
13.34	4.16581	0.726868	0.00031	0.726558
13.35	4.16122	0.727889	0.000317	0.727572
13.36	4.15972	0.729106	0.00031	0.728796
13.37	4.16139	0.730017	0.000293	0.729724
13.38	4.16536	0.730897	0.00028	0.730617
13.39	4.16509	0.732068	0.000294	0.731774
13.4	4.15943	0.733036	0.000289	0.732747
13.41	4.15379	0.733973	0.000242	0.733731
13.42	4.15043	0.735071	0.000242	0.734829
13.43	4.14997	0.735941	0.000273	0.735668
13.44	4.14646	0.736851	0.000265	0.736586
13.45	4.13749	0.738059	0.000232	0.737827
13.46	4.13381	0.739018	0.000216	0.738802
13.47	4.13075	0.739767	0.000225	0.739542
13.48	4.12342	0.740949	0.000238	0.740711
13.49	4.12908	0.742073	0.000242	0.741831
13.5	4.13397	0.742786	0.000236	0.74255
13.51	4.12556	0.743814	0.000228	0.743586
13.52	4.12314	0.74487	0.00022	0.74465
13.53	4.12599	0.745632	0.000217	0.745415
13.54	4.12077	0.74675	0.000227	0.746523
13.55	4.11349	0.747929	0.000229	0.7477
13.56	4.11698	0.748764	0.000215	0.748549
13.57	4.12117	0.749708	0.000214	0.749494
13.58	4.11744	0.750745	0.000213	0.750532
13.59	4.1161	0.75164	0.000217	0.751423
13.6	4.11628	0.752647	0.000223	0.752424
13.61	4.11417	0.753727	0.000213	0.753514
13.62	4.11296	0.754611	0.00021	0.754401
13.63	4.11245	0.755619	0.000228	0.755391
13.64	4.10545	0.756898	0.000234	0.756664
13.65	4.09549	0.757866	0.000212	0.757654
13.66	4.09283	0.758717	0.000204	0.758513
13.67	4.09396	0.759829	0.000213	0.759616
13.68	4.09154	0.76085	0.000208	0.760642
13.69	4.09217	0.761818	0.000202	0.761616
13.7	4.09743	0.762991	0.000205	0.762786
13.71	4.10056	0.764053	0.000201	0.763852
13.72	4.10317	0.764908	0.000193	0.764715
13.73	4.10767	0.765964	0.000187	0.765777
13.74	4.10353	0.767039	0.000211	0.766828
13.75	4.09261	0.767954	0.000217	0.767737
13.76	4.09031	0.769003	0.000184	0.768819
13.77	4.09287	0.770068	0.000177	0.769891
13.78	4.08667	0.770967	0.000178	0.770789
13.79	4.07688	0.772004	0.000163	0.771841
13.8	4.07432	0.773063	0.000163	0.7729
13.81	4.07913	0.773816	0.00017	0.773646
13.82	4.08094	0.774754	0.000181	0.774573
13.83	4.07316	0.775931	0.000201	0.77573
13.84	4.06899	0.776796	0.000204	0.776592
13.85	4.07097	0.777775	0.000184	0.777591
13.86	4.0719	0.778998	0.000189	0.778809
13.87	4.07127	0.779922	0.000204	0.779718
13.88	4.06474	0.780731	0.000175	0.780556
13.89	4.05703	0.781692	0.000156	0.781536
13.9	4.0532	0.78278	0.000169	0.782611
13.91	4.05471	0.783912	0.000177	0.783735
13.92	4.05612	0.784938	0.00017	0.784768
13.93	4.05032	0.785797	0.000153	0.785644
13.94	4.04601	0.78673	0.000159	0.786571
13.95	4.04727	0.787838	0.000167	0.787671
13.96	4.04369	0.788796	0.000129	0.788667
13.97	4.03692	0.789682	0.000107	0.789575
13.98	4.03193	0.790794	0.000139	0.790655
13.99	4.02716	0.791786	0.000138	0.791648
14	4.02407	0.792653	0.000101	0.792552
14.01	4.02134	0.793806	0.000105	0.793701
14.02	4.02059	0.794933	0.000136	0.794797
14.03	4.0178	0.795781	0.000146	0.795635
14.04	4.01129	0.796796	0.000128	0.796668
14.05	4.00496	0.797965	0.000106	0.797859
14.06	3.99737	0.79885	0.0001	0.79875
14.07	3.99657	0.799758	0.000106	0.799652
14.08	3.9997	0.800935	0.000114	0.800821
14.09	3.99722	0.801915	0.000115	0.8018
14.1	3.99583	0.802901	0.000112	0.802789
14.11	3.99391	0.804103	9.3e-05	0.80401
14.12	3.98633	0.805043	7.7e-05	0.804966
14.13	3.9856	0.805944	9.9e-05	0.805845
14.14	3.98959	0.807054	0.000128	0.806926
14.15	3.98461	0.807948	0.00013	0.807818
14.16	3.98025	0.808921	0.00012	0.808801
14.17	3.98166	0.810224	0.000114	0.81011
14.18	3.98509	0.81118	0.00011	0.81107
14.19	3.98532	0.811943	9.2e-05	0.811851
14.2	3.97649	0.813082	0.000106	0.812976
14.21	3.97143	0.814082	0.000122	0.81396
14.22	3.97625	0.814866	9.5e-05	0.814771
14.23	3.97694	0.815953	9.6e-05	0.815857
14.24	3.97179	0.817079	0.00012	0.816959
14.25	3.96722	0.817987	0.000105	0.817882
14.26	3.96724	0.819007	9.2e-05	0.818915
14.27	3.97332	0.819943	0.0001	0.819843
14.28	3.97664	0.820743	9.9e-05	0.820644
14.29	3.96759	0.821811	0.0001	0.821711
14.3	3.9591	0.822937	0.000113	0.822824
14.31	3.96271	0.823845	0.000102	0.823743
14.32	3.96677	0.824818	8.5e-05	0.824733
14.33	3.96378	0.825851	0.0001	0.825751
14.34	3.95673	0.826752	0.00011	0.826642
14.35	3.95346	0.827808	0.000111	0.827697
14.36	3.95744	0.828907	0.000109	0.828798
14.37	3.9582	0.829665	0.000103	0.829562
14.38	3.95428	0.830606	0.0001	0.830506
14.39	3.95221	0.831869	9.1e-05	0.831778
14.4	3.94947	0.832757	8e-05	0.832677
14.41	3.94868	0.833593	7.8e-05	0.833515
14.42	3.95059	0.834753	8.8e-05	0.834665
14.43	3.94873	0.835738	0.000111	0.835627
14.44	3.94444	0.836542	0.000113	0.836429
14.45	3.94375	0.837632	0.000102	0.83753
14.46	3.94689	0.838733	0.000115	0.838618
14.47	3.95128	0.83958	0.000118	0.839462
14.48	3.95723	0.840699	0.000102	0.840597
14.49	3.95817	0.841844	9.7e-05	0.841747
14.5	3.94838	0.842704	0.0001	0.842604
14.51	3.93986	0.843831	9.3e-05	0.843738
14.52	3.94088	0.84499	9e-05	0.8449
14.53	3.94482	0.845897	0.000101	0.845796
14.54	3.94729	0.846921	9.7e-05	0.846824
14.55	3.9462	0.847942	7.7e-05	0.847865
14.56	3.9425	0.848806	8.4e-05	0.848722
14.57	3.94198	0.849848	0.000104	0.849744
14.58	3.93971	0.85099	0.000108	0.850882
14.59	3.934	0.851825	0.000104	0.851721
14.6	3.93428	0.852856	9.7e-05	0.852759
14.61	3.93754	0.854182	8.2e-05	0.8541
14.62	3.9386	0.855056	7.4e-05	0.854982
14.63	3.9382	0.855861	8.2e-05	0.855779
14.64	3.93722	0.857047	0.0001	0.856947
14.65	3.93693	0.858052	0.000111	0.857941
14.66	3.9375	0.858903	8.8e-05	0.858815
14.67	3.93673	0.859999	7.4e-05	0.859925
14.68	3.93485	0.861006	7.9e-05	0.860927
14.69	3.93433	0.861862	7e-05	0.861792
14.7	3.93079	0.862999	8.7e-05	0.862912
14.71	3.92503	0.864116	0.000112	0.864004
14.72	3.92602	0.864906	9.2e-05	0.864814
14.73	3.92894	0.865874	6e-05	0.865814
14.74	3.92511	0.866919	4.9e-05	0.86687
14.75	3.92434	0.867737	6.2e-05	0.867675
14.76	3.92948	0.868782	9.4e-05	0.868688
14.77	3.93017	0.869874	0.000114	0.86976
14.78	3.92794	0.870649	9.8e-05	0.870551
14.79	3.92706	0.871676	9e-05	0.871586
14.8	3.92938	0.872909	0.000101	0.872808
14.81	3.93304	0.87381	9.1e-05	0.873719
14.82	3.93247	0.874737	8.9e-05	0.874648
14.83	3.93203	0.875781	0.000103	0.875678
14.84	3.932	0.876671	0.000112	0.876559
14.85	3.93099	0.877713	0.000107	0.877606
14.86	3.93224	0.87883	0.000105	0.878725
14.87	3.93361	0.879793	0.000124	0.879669
14.88	3.9368	0.880815	0.000131	0.880684
14.89	3.94044	0.881859	0.000119	0.88174
14.9	3.94052	0.882747	0.000137	0.88261
14.91	3.94216	0.883702	0.000183	0.883519
14.92	3.94543	0.884815	0.000196	0.884619
14.93	3.94691	0.885829	0.00016	0.885669
14.94	3.94953	0.886853	0.000138	0.886715
14.95	3.95017	0.887915	0.000156	0.887759
14.96	3.95058	0.888753	0.000169	0.888584
14.97	3.95712	0.889679	0.000167	0.889512
14.98	3.96483	0.89091	0.000165	0.890745
14.99	3.96732	0.891953	0.000169	0.891784
15	3.96728	0.892816	0.000164	0.892652
15.01	3.96625	0.893906	0.000153	0.893753
15.02	3.96451	0.894986	0.000165	0.894821
15.03	3.9679	0.895887	0.000164	0.895723
15.04	3.97074	0.896929	0.000152	0.896777
15.05	3.97049	0.89794	0.000159	0.897781
15.06	3.97501	0.898707	0.000167	0.89854
15.07	3.97719	0.89982	0.00016	0.89966
15.08	3.97475	0.901033	0.000156	0.900877
15.09	3.97605	0.901807	0.000151	0.901656
15.1	3.98161	0.902736	0.00015	0.902586
15.11	3.98212	0.903975	0.000174	0.903801
15.12	3.98075	0.904901	0.000172	0.904729
15.13	3.98595	0.905742	0.000154	0.905588
15.14	3.98942	0.906913	0.000186	0.906727
15.15	3.99113	0.90791	0.0002	0.90771
15.16	3.99514	0.908777	0.000162	0.908615
15.17	3.99503	0.909884	0.000147	0.909737
15.18	3.9935	0.910942	0.000168	0.910774
15.19	3.99581	0.911931	0.00018	0.911751
15.2	3.99782	0.913041	0.000184	0.912857
15.21	4.00521	0.913936	0.000197	0.913739
15.22	4.01528	0.914728	0.000192	0.914536
15.23	4.01392	0.915854	0.000186	0.915668
15.24	4.01067	0.916926	0.000198	0.916728
15.25	4.01563	0.917654	0.000195	0.917459
15.26	4.01984	0.918614	0.00019	0.918424
15.27	4.02098	0.919852	0.000195	0.919657
15.28	4.02395	0.920873	0.000197	0.920676
15.29	4.0273	0.921862	0.0002	0.921662
15.3	4.03014	0.922936	0.000205	0.922731
15.31	4.03479	0.923824	0.000194	0.92363
15.32	4.03744	0.924779	0.000194	0.924585
15.33	4.03753	0.925887	0.000223	0.925664
15.34	4.04152	0.926823	0.000215	0.926608
15.35	4.04435	0.927801	0.000183	0.927618
15.36	4.0439	0.928878	0.000189	0.928689
15.37	4.04637	0.929816	0.000202	0.929614
15.38	4.05108	0.930924	0.000207	0.930717
15.39	4.05457	0.93207	0.000211	0.931859
15.4	4.05705	0.93292	0.000211	0.932709
15.41	4.05995	0.933955	0.00022	0.933735
15.42	4.06416	0.935137	0.00021	0.934927
15.43	4.06587	0.93605	0.000194	0.935856
15.44	4.06227	0.936941	0.00022	0.936721
15.45	4.06647	0.938015	0.000226	0.937789
15.46	4.07687	0.939036	0.00019	0.938846
15.47	4.0731	0.939971	0.000195	0.939776
15.48	4.06491	0.940997	0.000229	0.940768
15.49	4.07185	0.941975	0.000206	0.941769
15.5	4.07955	0.942905	0.000162	0.942743
15.51	4.07872	0.944002	0.000187	0.943815
15.52	4.07951	0.945079	0.000224	0.944855
15.53	4.08156	0.945977	0.000202	0.945775
15.54	4.0873	0.946922	0.000189	0.946733
15.55	4.09592	0.948047	0.000209	0.947838
15.56	4.09844	0.94907	0.000223	0.948847
15.57	4.09915	0.95003	0.000221	0.949809
15.58	4.10352	0.950993	0.000218	0.950775
15.59	4.10497	0.951808	0.000221	0.951587
15.6	4.10299	0.952762	0.000217	0.952545
15.61	4.10326	0.953889	0.000214	0.953675
15.62	4.10383	0.954842	0.000223	0.954619
15.63	4.10349	0.955814	0.000226	0.955588
15.64	4.10421	0.95686	0.000216	0.956644
15.65	4.1083	0.957653	0.000215	0.957438
15.66	4.11526	0.958564	0.000227	0.958337
15.67	4.11749	0.959826	0.00022	0.959606
15.68	4.11621	0.960848	0.000218	0.96063
15.69	4.12181	0.961701	0.000233	0.961468
15.7	4.13283	0.96266	0.000225	0.962435
15.71	4.1395	0.963576	0.000222	0.963354
15.72	4.14518	0.964613	0.000223	0.96439
15.73	4.14792	0.965776	0.000217	0.965559
15.74	4.13867	0.966672	0.000216	0.966456
15.75	4.13615	0.967514	0.000221	0.967293
15.76	4.14479	0.968712	0.000224	0.968488
15.77	4.14574	0.96984	0.000221	0.969619
15.78	4.14372	0.970724	0.000213	0.970511
15.79	4.14531	0.971905	0.000205	0.9717
15.8	4.14378	0.973116	0.000222	0.972894
15.81	4.14104	0.97392	0.000249	0.973671
15.82	4.14626	0.974824	0.000231	0.974593
15.83	4.15379	0.976004	0.000217	0.975787
15.84	4.15313	0.977021	0.000227	0.976794
15.85	4.14932	0.978021	0.000219	0.977802
15.86	4.15128	0.979158	0.000227	0.978931
15.87	4.15695	0.980156	0.000243	0.979913
15.88	4.15708	0.981155	0.000222	0.980933
15.89	4.15572	0.982319	0.000206	0.982113
15.9	4.16021	0.983259	0.000223	0.983036
15.91	4.16589	0.984191	0.000233	0.983958
15.92	4.16762	0.985343	0.00023	0.985113
15.93	4.16674	0.98622	0.000231	0.985989
15.94	4.16821	0.987024	0.000233	0.986791
15.95	4.17107	0.988203	0.000217	0.987986
15.96	4.16972	0.989151	0.000188	0.988963
15.97	4.16597	0.989932	0.000181	0.989751
15.98	4.16773	0.991117	0.000212	0.990905
15.99	4.17021	0.992259	0.000221	0.992038
16	4.172	0.993022	0.000191	0.992831
16.01	4.18068	0.993935	0.000189	0.993746
16.02	4.18605	0.995009	0.000214	0.994795
16.03	4.18542	0.995927	0.000223	0.995704
16.04	4.18783	0.996999	0.00022	0.996779
16.05	4.19044	0.998002	0.000216	0.997786
16.06	4.19218	0.998701	0.000203	0.998498
16.07	4.18951	0.999763	0.000197	0.999566
16.08	4.183	1.00092	0.0002	1.00072
16.09	4.18331	1.00169	0.000195	1.0015
16.1	4.18644	1.00262	0.00019	1.00243
16.11	4.18962	1.00379	0.000208	1.00358
16.12	4.19508	1.00477	0.000225	1.00455
16.13	4.19557	1.00563	0.000224	1.0054
16.14	4.19409	1.00667	0.00023	1.00644
16.15	4.19925	1.00775	0.000221	1.00753
16.16	4.20405	1.00873	0.000208	1.00852
16.17	4.2039	1.00974	0.000218	1.00952
16.18	4.20711	1.01069	0.000221	1.01046
16.19	4.21217	1.01171	0.000226	1.01149
16.2	4.21377	1.01287	0.000231	1.01264
16.21	4.21364	1.01383	0.000212	1.01362
16.22	4.21074	1.0148	0.000201	1.0146
16.23	4.21086	1.01599	0.000215	1.01577
16.24	4.2195	1.01705	0.000225	1.01682
16.25	4.22256	1.018	0.000223	1.01778
16.26	4.21993	1.01912	0.000213	1.01891
16.27	4.22322	1.02012	0.000216	1.0199
16.28	4.22352	1.02103	0.000228	1.0208
16.29	4.22143	1.02212	0.000221	1.0219
16.3	4.22738	1.02311	0.000208	1.0229
16.31	4.2303	1.02397	0.00022	1.02375
16.32	4.22531	1.02503	0.000232	1.0248
16.33	4.22727	1.02594	0.000219	1.02572
16.34	4.23132	1.02677	0.000191	1.02658
16.35	4.22704	1.02799	0.000186	1.0278
16.36	4.22811	1.02919	0.000227	1.02896
16.37	4.23804	1.03	0.000232	1.02977
16.38	4.24173	1.0309	0.000207	1.03069
16.39	4.23765	1.03206	0.000214	1.03184
16.4	4.23898	1.03293	0.000222	1.03271
16.41	4.24409	1.03374	0.000208	1.03354
16.42	4.24461	1.03488	0.000204	1.03467
16.43	4.24517	1.03586	0.000212	1.03565
16.44	4.2477	1.03668	0.000205	1.03647
16.45	4.25039	1.03773	0.00019	1.03754
16.46	4.25633	1.03888	0.000213	1.03867
16.47	4.26036	1.03983	0.000241	1.03959
16.48	4.26023	1.04064	0.00022	1.04042
16.49	4.2634	1.04162	0.000209	1.04141
16.5	4.26625	1.0427	0.000219	1.04249
16.51	4.26438	1.04385	0.000212	1.04364
16.52	4.26703	1.04494	0.000225	1.04471
16.53	4.27524	1.04576	0.000239	1.04552
16.54	4.27897	1.04681	0.000225	1.04659
16.55	4.28444	1.04799	0.000235	1.04775
16.56	4.29214	1.04881	0.000243	1.04857
16.57	4.28976	1.04973	0.000215	1.04952
16.58	4.28662	1.05093	0.000201	1.05073
16.59	4.29312	1.05188	0.000206	1.05168
16.6	4.29885	1.05285	0.000213	1.05264
16.61	4.29826	1.05411	0.000245	1.05386
16.62	4.29756	1.05507	0.000261	1.05481
16.63	4.29936	1.05598	0.000223	1.05576
16.64	4.30382	1.05721	0.000218	1.05699
16.65	4.31412	1.05817	0.000235	1.05793
16.66	4.32079	1.05899	0.00021	1.05879
16.67	4.31403	1.06016	0.000207	1.05995
16.68	4.31077	1.0612	0.000227	1.06097
16.69	4.31448	1.06212	0.000218	1.06191
16.7	4.31484	1.06324	0.000209	1.06303
16.71	4.31654	1.06422	0.000212	1.06401
16.72	4.31907	1.06504	0.000224	1.06482
16.73	4.32123	1.06608	0.000226	1.06586
16.74	4.32221	1.06718	0.000213	1.06697
16.75	4.32213	1.06811	0.00022	1.06789
16.76	4.32873	1.06912	0.000216	1.06891
16.77	4.33702	1.07011	0.000195	1.06991
16.78	4.33341	1.07095	0.000202	1.07075
16.79	4.33457	1.0719	0.000225	1.07168
16.8	4.34324	1.07291	0.000241	1.07267
16.81	4.34432	1.07381	0.000224	1.07359
16.82	4.34754	1.07482	0.000201	1.07462
16.83	4.35454	1.07591	0.000207	1.0757
16.84	4.35229	1.07674	0.000205	1.07654
16.85	4.35006	1.07767	0.000192	1.07748
16.86	4.36067	1.07886	0.000194	1.07866
16.87	4.36621	1.07973	0.000201	1.07953
16.88	4.36195	1.08062	0.000207	1.08042
16.89	4.36426	1.08182	0.000203	1.08161
16.9	4.36863	1.08271	0.000189	1.08252
16.91	4.37023	1.08357	0.000203	1.08336
16.92	4.37477	1.08479	0.000228	1.08456
16.93	4.3776	1.08582	0.000222	1.0856
16.94	4.37869	1.08675	0.000208	1.08654
16.95	4.38043	1.08788	0.000202	1.08768
16.96	4.37957	1.08883	0.000205	1.08862
16.97	4.3837	1.08975	0.00022	1.08953
16.98	4.39176	1.09093	0.000211	1.09072
16.99	4.39311	1.09193	0.000181	1.09175
17	4.39444	1.09281	0.000192	1.09261
17.01	4.39975	1.09394	0.000216	1.09372
17.02	4.40374	1.09506	0.000201	1.09486
17.03	4.40555	1.09592	0.000196	1.09573
17.04	4.403	1.09697	0.000204	1.09677
17.05	4.40292	1.09814	0.000188	1.09795
17.06	4.41596	1.09903	0.000177	1.09886
17.07	4.42759	1.10006	0.000177	1.09988
17.08	4.42408	1.10119	0.000181	1.10101
17.09	4.4207	1.10208	0.000189	1.10189
17.1	4.42292	1.10303	0.000183	1.10285
17.11	4.42332	1.10404	0.000168	1.10387
17.12	4.42305	1.1049	0.000162	1.10474
17.13	4.42253	1.10607	0.000157	1.10592
17.14	4.42545	1.10727	0.000146	1.10712
17.15	4.43483	1.10799	0.000152	1.10784
17.16	4.43627	1.10887	0.000163	1.10871
17.17	4.43022	1.11005	0.000163	1.10988
17.18	4.42859	1.11103	0.000163	1.11087
17.19	4.42771	1.11196	0.000164	1.11179
17.2	4.42928	1.11307	0.000167	1.11291
17.21	4.43593	1.11407	0.00017	1.1139
17.22	4.43988	1.11498	0.000167	1.11481
17.23	4.44277	1.11606	0.000151	1.11591
17.24	4.44573	1.11703	0.000145	1.11688
17.25	4.44201	1.11783	0.000165	1.11767
17.26	4.44125	1.11892	0.000163	1.11876
17.27	4.45076	1.12001	0.000144	1.11987
17.28	4.45541	1.12083	0.000148	1.12068
17.29	4.45468	1.12187	0.000151	1.12172
17.3	4.46196	1.12304	0.000145	1.1229
17.31	4.47232	1.12393	0.000148	1.12379
17.32	4.47355	1.12492	0.000157	1.12476
17.33	4.47112	1.12596	0.000166	1.12579
17.34	4.47392	1.12687	0.000166	1.12671
17.35	4.47856	1.1279	0.00016	1.12774
17.36	4.47777	1.12892	0.000149	1.12877
17.37	4.47645	1.12979	0.000143	1.12965
17.38	4.47998	1.13086	0.000139	1.13072
17.39	4.48124	1.13199	0.000142	1.13185
17.4	4.48181	1.13279	0.000159	1.13263
17.41	4.4878	1.13365	0.000158	1.13349
17.42	4.49173	1.1349	0.000148	1.13475
17.43	4.49184	1.1359	0.00017	1.13573
17.44	4.4952	1.13673	0.000171	1.13656
17.45	4.50184	1.13792	0.000141	1.13778
17.46	4.50575	1.13897	0.000136	1.13884
17.47	4.50592	1.13978	0.000153	1.13962
17.48	4.5066	1.14086	0.000158	1.1407
17.49	4.51002	1.14192	0.000157	1.14177
17.5	4.51405	1.14278	0.000159	1.14262
17.51	4.51948	1.14386	0.00015	1.14371
17.52	4.52412	1.14497	0.000129	1.14484
17.53	4.52088	1.14591	0.000127	1.14578
17.54	4.51977	1.14702	0.00016	1.14686
17.55	4.53111	1.14808	0.000146	1.14793
17.56	4.53721	1.14893	0.000102	1.14883
17.57	4.53405	1.14998	0.000118	1.14986
17.58	4.54031	1.15102	0.000145	1.15088
17.59	4.54818	1.15178	0.000139	1.15164
17.6	4.54397	1.15276	0.000124	1.15263
17.61	4.54024	1.15402	0.00012	1.1539
17.62	4.54514	1.15505	0.00012	1.15493
17.63	4.54912	1.15596	0.000104	1.15585
17.64	4.54659	1.15704	9.4e-05	1.15694
17.65	4.54605	1.15803	0.000105	1.15792
17.66	4.55196	1.15901	0.000115	1.15889
17.67	4.55604	1.16015	0.000115	1.16003
17.68	4.5554	1.16111	0.000122	1.16098
17.69	4.5576	1.16194	0.000111	1.16183
17.7	4.56172	1.16306	8.5e-05	1.16298
17.71	4.56376	1.16414	7.9e-05	1.16406
17.72	4.56861	1.16504	7.7e-05	1.16496
17.73	4.57231	1.1661	7.4e-05	1.16602
17.74	4.56938	1.16709	8.4e-05	1.16701
17.75	4.56938	1.16787	8.5e-05	1.16778
17.76	4.57599	1.16891	7.4e-05	1.16884
17.77	4.58093	1.17007	7.9e-05	1.16999
17.78	4.57929	1.171	8.3e-05	1.17092
17.79	4.57843	1.17207	6.8e-05	1.172
17.8	4.58599	1.17328	5.6e-05	1.17322
17.81	4.59287	1.17411	6.3e-05	1.17405
17.82	4.59396	1.17489	6.8e-05	1.17482
17.83	4.59507	1.1759	5.5e-05	1.17584
17.84	4.59506	1.17682	5.3e-05	1.17677
17.85	4.59285	1.17783	6.6e-05	1.17776
17.86	4.5944	1.17897	6.4e-05	1.17891
17.87	4.59888	1.1799	5.4e-05	1.17985
17.88	4.60149	1.18083	5e-05	1.18078
17.89	4.60439	1.18203	6.5e-05	1.18196
17.9	4.60889	1.18303	8.5e-05	1.18295
17.91	4.61254	1.18389	8.8e-05	1.1838
17.92	4.61351	1.185	5.8e-05	1.18494
17.93	4.61278	1.18599	3.2e-05	1.18596
17.94	4.61979	1.18689	6.8e-05	1.18682
17.95	4.62984	1.18811	8.7e-05	1.18802
17.96	4.62926	1.18908	5.2e-05	1.18902
17.97	4.62437	1.18986	4.3e-05	1.18982
17.98	4.6255	1.19103	4.7e-05	1.19098
17.99	4.63023	1.19209	3.7e-05	1.19205
18	4.63516	1.19291	5.2e-05	1.19286
18.01	4.63569	1.19399	4.8e-05	1.19395
18.02	4.63417	1.19509	1.5e-05	1.19507
18.03	4.6407	1.19597	1.5e-05	1.19596
18.04	4.64934	1.19703	3.2e-05	1.19699
18.05	4.65043	1.19815	2.9e-05	1.19812
18.06	4.64719	1.19905	3.4e-05	1.19901
18.07	4.64936	1.19998	4.7e-05	1.19993
18.08	4.65249	1.20101	3.1e-05	1.20098
18.09	4.65362	1.20183	6e-06	1.20183
18.1	4.66225	1.2028	1.6e-05	1.20279
18.11	4.66995	1.20405	3.5e-05	1.20402
18.12	4.66667	1.20506	2.8e-05	1.20503
18.13	4.6637	1.20599	8e-06	1.20598
18.14	4.6654	1.20704	5e-06	1.20704
18.15	4.66511	1.20788	1.6e-05	1.20786
18.16	4.67218	1.20884	1.6e-05	1.20882
18.17	4.68203	1.21005	1.1e-05	1.21004
18.18	4.67732	1.21088	1.7e-05	1.21087
18.19	4.67419	1.21166	2e-05	1.21165
18.2	4.68636	1.21278	6e-06	1.21277
18.21	4.69561	1.21372	-1e-06	1.21372
18.22	4.69778	1.21456	1e-06	1.21456
18.23	4.70221	1.21569	7e-06	1.21568
18.24	4.70781	1.2168	9e-06	1.21679
18.25	4.70789	1.21774	0	1.21774
18.26	4.71033	1.21886	-1e-06	1.21886
18.27	4.72236	1.2199	1.1e-05	1.21989
18.28	4.72491	1.22073	2e-06	1.22073
18.29	4.72014	1.22185	-1.8e-05	1.22187
18.3	4.72511	1.22298	-1.7e-05	1.223
18.31	4.72646	1.22388	-1.2e-05	1.22389
18.32	4.7246	1.22492	-1.2e-05	1.22493
18.33	4.72941	1.22602	-1e-05	1.22603
18.34	4.73077	1.227	-6e-06	1.227
18.35	4.7381	1.22797	-2.2e-05	1.228
18.36	4.75276	1.22904	-3.1e-05	1.22907
18.37	4.75258	1.23007	-2.7e-05	1.2301
18.38	4.75009	1.23117	-5.3e-05	1.23122
18.39	4.75885	1.23235	-6.5e-05	1.23241
18.4	4.75942	1.2332	-6.9e-05	1.23327
18.41	4.75616	1.23407	-7.5e-05	1.23414
18.42	4.76148	1.23521	-4.3e-05	1.23525
18.43	4.76797	1.23608	-2.4e-05	1.2361
18.44	4.77124	1.237	-5.5e-05	1.23706
18.45	4.7736	1.23822	-8.6e-05	1.2383
18.46	4.77779	1.23925	-9e-05	1.23934
18.47	4.78223	1.24011	-8.1e-05	1.2402
18.48	4.78541	1.24117	-8.3e-05	1.24125
18.49	4.78546	1.24216	-9.4e-05	1.24225
18.5	4.7816	1.24296	-0.000104	1.24307
18.51	4.78185	1.2439	-9.6e-05	1.24399
18.52	4.78646	1.24485	-9.6e-05	1.24494
18.53	4.78951	1.24577	-0.000102	1.24587
18.54	4.7967	1.24689	-9.3e-05	1.24699
18.55	4.80414	1.24799	-9.3e-05	1.24809
18.56	4.80427	1.24891	-0.000102	1.24901
18.57	4.80958	1.24984	-0.00012	1.24996
18.58	4.81849	1.25081	-0.000116	1.25093
18.59	4.81747	1.25163	-0.0001	1.25173
18.6	4.81748	1.25271	-0.000107	1.25282
18.61	4.82213	1.25403	-0.000119	1.25415
18.62	4.82238	1.2549	-0.000127	1.25503
18.63	4.82584	1.25574	-0.000145	1.25588
18.64	4.8326	1.25686	-0.000151	1.25702
18.65	4.83268	1.25777	-0.000129	1.2579
18.66	4.83486	1.25866	-0.000123	1.25878
18.67	4.83942	1.25977	-0.000148	1.25992
18.68	4.84107	1.26072	-0.000156	1.26087
18.69	4.8409	1.26159	-0.000129	1.26172
18.7	4.8396	1.26277	-0.000123	1.26289
18.71	4.84518	1.26401	-0.000158	1.26416
18.72	4.85389	1.26503	-0.00016	1.26519
18.73	4.85545	1.26614	-0.000147	1.26628
18.74	4.85705	1.26712	-0.000164	1.26728
18.75	4.864	1.26791	-0.000154	1.26807
18.76	4.86507	1.26898	-0.000143	1.26913
18.77	4.8667	1.27016	-0.000168	1.27033
18.78	4.87593	1.2711	-0.000174	1.27127
18.79	4.87846	1.27207	-0.000166	1.27224
18.8	4.87004	1.27319	-0.000176	1.27337
18.81	4.86509	1.27409	-0.000186	1.27428
18.82	4.8714	1.27503	-0.000189	1.27522
18.83	4.87935	1.27621	-0.000198	1.27641
18.84	4.88538	1.27714	-0.000206	1.27735
18.85	4.89345	1.27805	-0.0002	1.27825
18.86	4.89607	1.27917	-0.000191	1.27936
18.87	4.89045	1.2801	-0.000204	1.2803
18.88	4.88788	1.28104	-0.000225	1.28127
18.89	4.89275	1.28211	-0.00023	1.28234
18.9	4.8973	1.28308	-0.000219	1.2833
18.91	4.89948	1.28399	-0.00021	1.2842
18.92	4.90118	1.28503	-0.000221	1.28525
18.93	4.9029	1.286	-0.000221	1.28622
18.94	4.90646	1.2868	-0.000198	1.287
18.95	4.90961	1.28795	-0.000214	1.28816
18.96	4.9095	1.28907	-0.000249	1.28932
18.97	4.91256	1.28984	-0.000241	1.29008
18.98	4.91988	1.29091	-0.000239	1.29115
18.99	4.91666	1.29204	-0.000249	1.29229
19	4.90913	1.29288	-0.000234	1.29312
19.01	4.9155	1.29384	-0.000238	1.29407
19.02	4.92703	1.29482	-0.000257	1.29508
19.03	4.92847	1.29574	-0.000247	1.29598
19.04	4.92903	1.29679	-0.000248	1.29704
19.05	4.93911	1.29786	-0.000266	1.29813
19.06	4.94541	1.29886	-0.000251	1.29911
19.07	4.94437	1.29997	-0.000243	1.30022
19.08	4.94695	1.30109	-0.000263	1.30135
19.09	4.9477	1.30203	-0.000272	1.3023
19.1	4.94468	1.30306	-0.000278	1.30333
19.11	4.94952	1.30414	-0.000291	1.30443
19.12	4.95577	1.30505	-0.000287	1.30534
19.13	4.95545	1.30609	-0.000276	1.30637
19.14	4.95836	1.3072	-0.000282	1.30748
19.15	4.96658	1.30814	-0.000295	1.30843
19.16	4.96664	1.30906	-0.000306	1.30936
19.17	4.96418	1.31016	-0.000317	1.31048
19.18	4.97347	1.31119	-0.000312	1.3115
19.19	4.98107	1.31209	-0.000311	1.3124
19.2	4.98352	1.31319	-0.000323	1.31352
19.21	4.98618	1.31424	-0.000316	1.31455
19.22	4.98438	1.31513	-0.0003	1.31543
19.23	4.98401	1.31627	-0.000298	1.31657
19.24	4.98955	1.31728	-0.000323	1.3176
19.25	4.99543	1.31804	-0.000342	1.31838
19.26	5.00238	1.31912	-0.000332	1.31945
19.27	5.00552	1.32027	-0.000331	1.3206
19.28	5.00094	1.32101	-0.000337	1.32135
19.29	5.00087	1.32187	-0.000347	1.32222
19.3	5.00276	1.32293	-0.000361	1.32329
19.31	5.00465	1.32382	-0.000341	1.32416
19.32	5.00913	1.32478	-0.000323	1.32511
19.33	5.01209	1.32592	-0.000367	1.32628
19.34	5.01656	1.32695	-0.000381	1.32733
19.35	5.02393	1.32791	-0.000352	1.32826
19.36	5.02847	1.32891	-0.000362	1.32927
19.37	5.02829	1.32976	-0.000375	1.33014
19.38	5.02809	1.33064	-0.000369	1.33101
19.39	5.03317	1.33189	-0.000379	1.33227
19.4	5.04157	1.33304	-0.000385	1.33342
19.41	5.05114	1.33386	-0.000369	1.33423
19.42	5.05497	1.33477	-0.000375	1.33515
19.43	5.05255	1.33576	-0.000406	1.33616
19.44	5.05574	1.3368	-0.000418	1.33722
19.45	5.06338	1.33796	-0.000403	1.33836
19.46	5.06844	1.33895	-0.000408	1.33936
19.47	5.07281	1.33984	-0.000427	1.34027
19.48	5.07466	1.34094	-0.000427	1.34136
19.49	5.07071	1.342	-0.000437	1.34244
19.5	5.07041	1.34285	-0.000459	1.34331
19.51	5.07663	1.34396	-0.00046	1.34442
19.52	5.07716	1.34504	-0.00045	1.34549
19.53	5.0723	1.34581	-0.000459	1.34627
19.54	5.07622	1.34696	-0.000473	1.34743
19.55	5.08162	1.34814	-0.00049	1.34863
19.56	5.0809	1.349	-0.000494	1.34949
19.57	5.08561	1.35004	-0.000484	1.35052
19.58	5.09381	1.35121	-0.000502	1.35171
19.59	5.09594	1.35212	-0.000521	1.35264
19.6	5.0919	1.35293	-0.00052	1.35345
19.61	5.093	1.35398	-0.000524	1.35451
19.62	5.09631	1.35508	-0.000534	1.35562
19.63	5.09949	1.35603	-0.000546	1.35657
19.64	5.11	1.35708	-0.000552	1.35764
19.65	5.11391	1.35812	-0.000554	1.35867
19.66	5.10669	1.35902	-0.00056	1.35958
19.67	5.11064	1.36001	-0.000582	1.36059
19.68	5.12608	1.36097	-0.000589	1.36156
19.69	5.13346	1.3619	-0.000584	1.36248
19.7	5.13313	1.36294	-0.000602	1.36354
19.71	5.13523	1.36394	-0.000636	1.36458
19.72	5.1369	1.36484	-0.000654	1.3655
19.73	5.13933	1.36594	-0.000642	1.36658
19.74	5.14399	1.36708	-0.000654	1.36774
19.75	5.14424	1.36798	-0.000682	1.36866
19.76	5.14765	1.3689	-0.000679	1.36957
19.77	5.15257	1.3699	-0.000675	1.37057
19.78	5.15299	1.37083	-0.0007	1.37153
19.79	5.15718	1.37194	-0.000721	1.37266
19.8	5.16351	1.37312	-0.000726	1.37385
19.81	5.1704	1.37405	-0.000752	1.3748
19.82	5.17451	1.375	-0.000773	1.37577
19.83	5.16991	1.37608	-0.000771	1.37685
19.84	5.16916	1.37697	-0.000782	1.37775
19.85	5.175	1.37795	-0.000795	1.37874
19.86	5.18187	1.3791	-0.000819	1.37992
19.87	5.18776	1.37999	-0.000858	1.38085
19.88	5.18383	1.3809	-0.000868	1.38177
19.89	5.17833	1.38203	-0.000862	1.38289
19.9	5.18398	1.383	-0.000871	1.38387
19.91	5.18919	1.38389	-0.000893	1.38478
19.92	5.19003	1.38485	-0.000916	1.38577
19.93	5.19535	1.38578	-0.000942	1.38672
19.94	5.20093	1.38683	-0.000973	1.3878
19.95	5.20236	1.38797	-0.000977	1.38895
19.96	5.20472	1.38889	-0.000963	1.38986
19.97	5.20853	1.3898	-0.00098	1.39078
19.98	5.21129	1.39097	-0.001017	1.39199
[truncated: 11,552 more rows]

## Sheet: M-70-9.0-37
Time [s]	Load [kN]	LVDT 1 [mm]	LVDT 2 [mm]	Displacement [mm]
0	0	0	0	0
0.01	0	0	0	0
0.02	-2.4e-05	-7e-06	-1e-06	-6e-06
0.03	-0.000513	-0.000198	-1.7e-05	-0.000181
0.04	-0.001726	-0.000772	-7.1e-05	-0.000701
0.05	-0.000975	-0.001039	-0.000109	-0.00093
0.06	0.000478	-0.000813	-9.7e-05	-0.000716
0.07	-0.001862	-0.000903	-8.5e-05	-0.000818
0.08	-0.003817	-0.001035	-8.6e-05	-0.000949
0.09	-0.00432	-0.000766	-9.2e-05	-0.000674
0.1	-0.005761	-0.000773	-0.000104	-0.000669
0.11	-0.004748	-0.000983	-9.9e-05	-0.000884
0.12	-0.005122	-0.000904	-9.4e-05	-0.00081
0.13	-0.010722	-0.000821	-0.000103	-0.000718
0.14	-0.011771	-0.000832	-0.000103	-0.000729
0.15	-0.00842	-0.00078	-9.9e-05	-0.000681
0.16	-0.007131	-0.000809	-9.7e-05	-0.000712
0.17	-0.005613	-0.000881	-8.3e-05	-0.000798
0.18	-0.005775	-0.000906	-9.8e-05	-0.000808
0.19	-0.009929	-0.000855	-0.000114	-0.000741
0.2	-0.013058	-0.000728	-8.6e-05	-0.000642
0.21	-0.011559	-0.00074	-7.5e-05	-0.000665
0.22	-0.008677	-0.000815	-8.7e-05	-0.000728
0.23	-0.007035	-0.000824	-9e-05	-0.000734
0.24	-0.002566	-0.000822	-0.0001	-0.000722
0.25	0.002809	-0.000882	-0.000105	-0.000777
0.26	0.003456	-0.00092	-0.000101	-0.000819
0.27	-0.000276	-0.000907	-0.000107	-0.0008
0.28	-0.002038	-0.000846	-0.000104	-0.000742
0.29	-0.004331	-0.000829	-8.8e-05	-0.000741
0.3	-0.00776	-0.000838	-8.6e-05	-0.000752
0.31	-0.006611	-0.00082	-0.0001	-0.00072
0.32	-0.004131	-0.000819	-0.000104	-0.000715
0.33	-0.006094	-0.000754	-8.8e-05	-0.000666
0.34	-0.012322	-0.000698	-8.5e-05	-0.000613
0.35	-0.011867	-0.000686	-9.3e-05	-0.000593
0.36	-0.009481	-0.000687	-8.8e-05	-0.000599
0.37	-0.014545	-0.000728	-9.8e-05	-0.00063
0.38	-0.016735	-0.000661	-0.000117	-0.000544
0.39	-0.014196	-0.000595	-0.0001	-0.000495
0.4	-0.014448	-0.000605	-8.4e-05	-0.000521
0.41	-0.014788	-0.000517	-0.000104	-0.000413
0.42	-0.015361	-0.000567	-0.000116	-0.000451
0.43	-0.014706	-0.000669	-0.000105	-0.000564
0.44	-0.013564	-0.000674	-9.5e-05	-0.000579
0.45	-0.015295	-0.000573	-9e-05	-0.000483
0.46	-0.011725	-0.000503	-9.7e-05	-0.000406
0.47	-0.006852	-0.000581	-0.000108	-0.000473
0.48	-0.01031	-0.000579	-0.000109	-0.00047
0.49	-0.011867	-0.000557	-0.000112	-0.000445
0.5	-0.004992	-0.000551	-0.000101	-0.00045
0.51	-0.003224	-0.000508	-8.6e-05	-0.000422
0.52	-0.00528	-0.000524	-9.7e-05	-0.000427
0.53	-0.003616	-0.000415	-0.000109	-0.000306
0.54	-0.010882	-0.000291	-9.8e-05	-0.000193
0.55	-0.017969	-0.000389	-9.3e-05	-0.000296
0.56	-0.012269	-0.000376	-0.000102	-0.000274
0.57	-0.007816	-0.000272	-0.000106	-0.000166
0.58	-0.009973	-0.000277	-9.3e-05	-0.000184
0.59	-0.010874	-0.000362	-9.5e-05	-0.000267
0.6	-0.007529	-0.000355	-0.000116	-0.000239
0.61	-0.002546	-0.000297	-0.000118	-0.000179
0.62	-0.002102	-0.000316	-0.000113	-0.000203
0.63	-0.004544	-0.00034	-0.000112	-0.000228
0.64	0.000533	-0.000332	-0.000117	-0.000215
0.65	0.001501	-0.000326	-0.000121	-0.000205
0.66	-0.007971	-0.000449	-0.000113	-0.000336
0.67	-0.008728	-0.000393	-9.5e-05	-0.000298
0.68	-0.005237	-0.000267	-8.9e-05	-0.000178
0.69	-0.010776	-0.000378	-0.00011	-0.000268
0.7	-0.01626	-0.000372	-0.000113	-0.000259
0.71	-0.014819	-0.000254	-9.6e-05	-0.000158
0.72	-0.014131	-0.000247	-0.000101	-0.000146
0.73	-0.017491	-0.000306	-0.000121	-0.000185
0.74	-0.016888	-0.000462	-0.000132	-0.00033
0.75	-0.014213	-0.000517	-0.000132	-0.000385
0.76	-0.014133	-0.000466	-0.00012	-0.000346
0.77	-0.01195	-0.000394	-0.000102	-0.000292
0.78	-0.01433	-0.000376	-0.0001	-0.000276
0.79	-0.016332	-0.00055	-0.000121	-0.000429
0.8	-0.010668	-0.000586	-0.000134	-0.000452
0.81	-0.010524	-0.000462	-0.000136	-0.000326
0.82	-0.01367	-0.000435	-0.000135	-0.0003
0.83	-0.007657	-0.000451	-0.00011	-0.000341
0.84	-0.002029	-0.000276	-8.7e-05	-0.000189
0.85	-0.0093	-0.000206	-9.8e-05	-0.000108
0.86	-0.012132	-0.000445	-0.000133	-0.000312
0.87	-0.00556	-0.000561	-0.000125	-0.000436
0.88	-0.008083	-0.000465	-0.000113	-0.000352
0.89	-0.013246	-0.000358	-0.000138	-0.00022
0.9	-0.010152	-0.000264	-0.000133	-0.000131
0.91	-0.009109	-0.000228	-8.8e-05	-0.00014
0.92	-0.011981	-0.000315	-7.8e-05	-0.000237
0.93	-0.008238	-0.000384	-0.000112	-0.000272
0.94	-0.006031	-0.000379	-0.000121	-0.000258
0.95	-0.00799	-0.00041	-0.000101	-0.000309
0.96	-0.00713	-0.000443	-9.2e-05	-0.000351
0.97	-0.009159	-0.000425	-0.000109	-0.000316
0.98	-0.012344	-0.000384	-0.00012	-0.000264
0.99	-0.009856	-0.000343	-0.000118	-0.000225
1	-0.006644	-0.000409	-0.000122	-0.000287
1.01	-0.007128	-0.000459	-0.000121	-0.000338
1.02	-0.00782	-0.000442	-0.000109	-0.000333
1.03	-0.006763	-0.000362	-0.000109	-0.000253
1.04	-0.006421	-0.000265	-0.000108	-0.000157
1.05	-0.008377	-0.000278	-0.00011	-0.000168
1.06	-0.008387	-0.000364	-0.000106	-0.000258
1.07	-0.006484	-0.000417	-9.8e-05	-0.000319
1.08	-0.00648	-0.000347	-0.000109	-0.000238
1.09	-0.009948	-0.000401	-0.000107	-0.000294
1.1	-0.013052	-0.000457	-8.9e-05	-0.000368
1.11	-0.011119	-0.000407	-0.000105	-0.000302
1.12	-0.008893	-0.000491	-0.000119	-0.000372
1.13	-0.008963	-0.000513	-0.000101	-0.000412
1.14	-0.005199	-0.000363	-0.000106	-0.000257
1.15	0.000515	-0.000308	-0.000121	-0.000187
1.16	-7e-05	-0.000332	-0.00012	-0.000212
1.17	-0.005829	-0.000348	-0.000117	-0.000231
1.18	-0.008279	-0.000467	-9.6e-05	-0.000371
1.19	-0.006394	-0.000419	-9.3e-05	-0.000326
1.2	-0.005747	-0.00028	-0.00012	-0.00016
1.21	-0.003988	-0.000327	-0.000119	-0.000208
1.22	-0.001273	-0.000418	-0.000101	-0.000317
1.23	-0.003652	-0.00041	-9.9e-05	-0.000311
1.24	-0.007207	-0.000374	-0.000108	-0.000266
1.25	-0.009001	-0.000415	-0.000119	-0.000296
1.26	-0.014145	-0.000425	-0.000127	-0.000298
1.27	-0.014444	-0.000373	-0.000134	-0.000239
1.28	-0.008391	-0.000355	-0.000139	-0.000216
1.29	-0.006098	-0.000453	-0.000125	-0.000328
1.3	-0.008277	-0.000519	-9.9e-05	-0.00042
1.31	-0.007706	-0.000398	-9.8e-05	-0.0003
1.32	-0.006343	-0.000363	-0.000114	-0.000249
1.33	-0.010263	-0.000484	-0.000114	-0.00037
1.34	-0.009846	-0.00048	-9.6e-05	-0.000384
1.35	-0.006029	-0.000394	-9.3e-05	-0.000301
1.36	-0.008518	-0.000368	-9.1e-05	-0.000277
1.37	-0.011018	-0.000444	-9.4e-05	-0.00035
1.38	-0.010579	-0.000323	-0.000104	-0.000219
1.39	-0.010946	-0.000213	-0.000104	-0.000109
1.4	-0.010238	-0.000375	-0.000108	-0.000267
1.41	-0.008629	-0.000463	-0.000121	-0.000342
1.42	-0.008421	-0.000405	-0.000125	-0.00028
1.43	-0.006295	-0.000435	-0.000109	-0.000326
1.44	-0.003568	-0.000546	-0.000106	-0.00044
1.45	-0.006474	-0.000449	-0.000125	-0.000324
1.46	-0.007326	-0.000224	-0.000137	-8.7e-05
1.47	-0.003721	-0.000275	-0.000131	-0.000144
1.48	-0.009241	-0.000329	-0.000119	-0.00021
1.49	-0.012678	-0.000214	-0.000109	-0.000105
1.5	-0.006367	-0.000187	-0.000115	-7.2e-05
1.51	-0.006061	-0.000327	-0.000136	-0.000191
1.52	-0.001905	-0.000477	-0.00014	-0.000337
1.53	0.004942	-0.000447	-0.000122	-0.000325
1.54	-0.002586	-0.000399	-0.000105	-0.000294
1.55	-0.007463	-0.000367	-0.000108	-0.000259
1.56	-0.004398	-0.000297	-0.000107	-0.00019
1.57	-0.007287	-0.000344	-9.1e-05	-0.000253
1.58	-0.009291	-0.00048	-9.3e-05	-0.000387
1.59	-0.008845	-0.000522	-0.000102	-0.00042
1.6	-0.009946	-0.000512	-0.000106	-0.000406
1.61	-0.010157	-0.000483	-0.000119	-0.000364
1.62	-0.012501	-0.00035	-0.000115	-0.000235
1.63	-0.015101	-0.000319	-0.000102	-0.000217
1.64	-0.011762	-0.000477	-0.000126	-0.000351
1.65	-0.010846	-0.000467	-0.000133	-0.000334
1.66	-0.01188	-0.000427	-0.000106	-0.000321
1.67	-0.005977	-0.000542	-0.0001	-0.000442
1.68	-0.003547	-0.000499	-0.000105	-0.000394
1.69	-0.011063	-0.000349	-0.000114	-0.000235
1.7	-0.013046	-0.00038	-0.000109	-0.000271
1.71	-0.008208	-0.000479	-8.8e-05	-0.000391
1.72	-0.010359	-0.000361	-9.8e-05	-0.000263
1.73	-0.006856	-0.000268	-0.000125	-0.000143
1.74	0.001393	-0.00042	-0.000131	-0.000289
1.75	-0.003181	-0.000463	-0.000117	-0.000346
1.76	-0.006409	-0.000423	-0.000108	-0.000315
1.77	-0.00164	-0.000468	-0.000115	-0.000353
1.78	-0.005677	-0.000376	-0.000123	-0.000253
1.79	-0.013197	-0.000333	-0.000112	-0.000221
1.8	-0.012705	-0.000438	-0.000103	-0.000335
1.81	-0.008087	-0.00043	-0.000121	-0.000309
1.82	-0.00432	-0.000373	-0.000118	-0.000255
1.83	-0.005523	-0.000412	-9.2e-05	-0.00032
1.84	-0.00475	-0.000421	-9.3e-05	-0.000328
1.85	0.000787	-0.000464	-0.000105	-0.000359
1.86	0.001969	-0.00056	-0.000117	-0.000443
1.87	0.000107	-0.000466	-0.00013	-0.000336
1.88	-0.002994	-0.000345	-0.000123	-0.000222
1.89	-0.004154	-0.000386	-0.000101	-0.000285
1.9	-0.002573	-0.000383	-0.000107	-0.000276
1.91	-0.002428	-0.000339	-0.000126	-0.000213
1.92	-0.00276	-0.000366	-0.000107	-0.000259
1.93	-0.003701	-0.000445	-8.8e-05	-0.000357
1.94	-0.003613	-0.000403	-9.9e-05	-0.000304
1.95	-0.002877	-0.000325	-0.000112	-0.000213
1.96	-0.002191	-0.000377	-0.000122	-0.000255
1.97	-0.000643	-0.000345	-0.000118	-0.000227
1.98	0.002876	-0.000316	-0.000119	-0.000197
1.99	0.005992	-0.000402	-0.00012	-0.000282
2	0.005837	-0.000519	-0.000104	-0.000415
2.01	0.008686	-0.000502	-0.000101	-0.000401
2.02	0.013839	-0.000426	-0.000122	-0.000304
2.03	0.013938	-0.00046	-0.00013	-0.00033
2.04	0.008829	-0.00047	-0.000113	-0.000357
2.05	0.001979	-0.000481	-9.9e-05	-0.000382
2.06	0.001157	-0.000421	-0.000114	-0.000307
2.07	0.006101	-0.000348	-0.000125	-0.000223
2.08	0.006516	-0.000389	-0.000107	-0.000282
2.09	0.003556	-0.000393	-0.000105	-0.000288
2.1	0.004741	-0.000388	-0.000117	-0.000271
2.11	0.007716	-0.000361	-0.000109	-0.000252
2.12	0.006026	-0.000383	-0.000105	-0.000278
2.13	0.005983	-0.000499	-0.000113	-0.000386
2.14	0.009994	-0.000544	-0.000115	-0.000429
2.15	0.004076	-0.000433	-0.000108	-0.000325
2.16	-0.003708	-0.000442	-9.3e-05	-0.000349
2.17	-0.000288	-0.000533	-8.6e-05	-0.000447
2.18	0.004041	-0.000416	-0.000102	-0.000314
2.19	0.004984	-0.000317	-0.000113	-0.000204
2.2	0.003215	-0.000451	-0.000121	-0.00033
2.21	-0.000959	-0.000518	-0.000127	-0.000391
2.22	-0.000689	-0.000502	-0.000126	-0.000376
2.23	0.000532	-0.000502	-0.000119	-0.000383
2.24	-0.001945	-0.000412	-0.000108	-0.000304
2.25	-0.003419	-0.000389	-0.000123	-0.000266
2.26	-0.004085	-0.000389	-0.000129	-0.00026
2.27	-0.005078	-0.000294	-0.000107	-0.000187
2.28	-0.001041	-0.000392	-0.000108	-0.000284
2.29	0.003607	-0.000561	-0.000116	-0.000445
2.3	0.001599	-0.000454	-0.000108	-0.000346
2.31	0.001899	-0.000271	-0.000125	-0.000146
2.32	0.000315	-0.000272	-0.000138	-0.000134
2.33	-0.006011	-0.000348	-0.000123	-0.000225
2.34	-0.004905	-0.000394	-0.000111	-0.000283
2.35	0.001493	-0.000388	-0.000123	-0.000265
2.36	0.00181	-0.000398	-0.000139	-0.000259
2.37	-0.000969	-0.000395	-0.000139	-0.000256
2.38	-0.001424	-0.000367	-0.000128	-0.000239
2.39	-0.002909	-0.000473	-0.000119	-0.000354
2.4	-0.005449	-0.000505	-0.000121	-0.000384
2.41	-0.007624	-0.000336	-0.000115	-0.000221
2.42	-0.007231	-0.000383	-0.00011	-0.000273
2.43	0.000203	-0.000469	-0.000124	-0.000345
2.44	0.008096	-0.000411	-0.000138	-0.000273
2.45	0.006687	-0.000286	-0.000125	-0.000161
2.46	0.001041	-0.000243	-0.000108	-0.000135
2.47	-0.00359	-0.000386	-0.000118	-0.000268
2.48	-0.00728	-0.000476	-0.00012	-0.000356
2.49	-0.00813	-0.000372	-0.000111	-0.000261
2.5	-0.008626	-0.000297	-0.000126	-0.000171
2.51	-0.009577	-0.000353	-0.000135	-0.000218
2.52	-0.009144	-0.000401	-0.000114	-0.000287
2.53	-0.009198	-0.000466	-0.000101	-0.000365
2.54	-0.008949	-0.000476	-0.000112	-0.000364
2.55	-0.007436	-0.000371	-0.000117	-0.000254
2.56	-0.005967	-0.000423	-0.00011	-0.000313
2.57	-0.005319	-0.000478	-0.000109	-0.000369
2.58	-0.006503	-0.000277	-0.000105	-0.000172
2.59	-0.008709	-0.000315	-0.00011	-0.000205
2.6	-0.007871	-0.000461	-0.000127	-0.000334
2.61	-0.004926	-0.000373	-0.000137	-0.000236
2.62	-0.006298	-0.000335	-0.000136	-0.000199
2.63	-0.007288	-0.000412	-0.000134	-0.000278
2.64	-0.002075	-0.000338	-0.000123	-0.000215
2.65	0.001468	-0.000213	-0.000121	-9.2e-05
2.66	-0.000498	-0.000374	-0.000115	-0.000259
2.67	-0.005559	-0.000502	-0.000107	-0.000395
2.68	-0.013883	-0.000344	-0.000131	-0.000213
2.69	-0.015774	-0.000226	-0.00014	-8.6e-05
2.7	-0.008895	-0.00043	-0.000125	-0.000305
2.71	-0.00593	-0.000549	-0.00012	-0.000429
2.72	-0.006003	-0.000327	-0.000119	-0.000208
2.73	-0.004112	-0.00029	-0.000111	-0.000179
2.74	-0.005298	-0.00049	-0.000116	-0.000374
2.75	-0.002083	-0.000524	-0.000129	-0.000395
2.76	0.001679	-0.000342	-0.000119	-0.000223
2.77	-0.003536	-0.000277	-0.000109	-0.000168
2.78	-0.005515	-0.00035	-0.000119	-0.000231
2.79	-0.000657	-0.000394	-0.000123	-0.000271
2.8	-0.000506	-0.000418	-0.000125	-0.000293
2.81	-0.00422	-0.000428	-0.000123	-0.000305
2.82	-0.003975	-0.000352	-0.000109	-0.000243
2.83	-0.004257	-0.000303	-0.000119	-0.000184
2.84	-0.005218	-0.000296	-0.000128	-0.000168
2.85	-0.000755	-0.000226	-0.000108	-0.000118
2.86	-0.000443	-0.000259	-9.9e-05	-0.00016
2.87	-0.008407	-0.000387	-0.000111	-0.000276
2.88	-0.013032	-0.000342	-0.000125	-0.000217
2.89	-0.014895	-0.000244	-0.000138	-0.000106
2.9	-0.014688	-0.000371	-0.000145	-0.000226
2.91	-0.009215	-0.000463	-0.000148	-0.000315
2.92	-0.003633	-0.000336	-0.000147	-0.000189
2.93	-0.002821	-0.000318	-0.000127	-0.000191
2.94	-0.006261	-0.000368	-0.000121	-0.000247
2.95	-0.005463	-0.000378	-0.000131	-0.000247
2.96	0.002095	-0.000358	-0.000124	-0.000234
2.97	0.001819	-0.000247	-0.000115	-0.000132
2.98	-0.004412	-0.000292	-0.000118	-0.000174
2.99	-0.003502	-0.000408	-0.000129	-0.000279
3	-0.002703	-0.000417	-0.000134	-0.000283
3.01	-0.004509	-0.00033	-0.000133	-0.000197
3.02	-0.001856	-0.000302	-0.000127	-0.000175
3.03	-0.004485	-0.00051	-0.000106	-0.000404
3.04	-0.012401	-0.00056	-0.000103	-0.000457
3.05	-0.010685	-0.000425	-0.000135	-0.00029
3.06	-0.005329	-0.000372	-0.000132	-0.00024
3.07	-0.004706	-0.000399	-0.000109	-0.00029
3.08	-0.004044	-0.000417	-0.000118	-0.000299
3.09	-0.00414	-0.000373	-0.000119	-0.000254
3.1	-0.009339	-0.000392	-0.000109	-0.000283
3.11	-0.010588	-0.000396	-0.000116	-0.00028
3.12	-0.008432	-0.000361	-0.00012	-0.000241
3.13	-0.008666	-0.000383	-0.000109	-0.000274
3.14	-0.005498	-0.000414	-0.000122	-0.000292
3.15	-0.001902	-0.000369	-0.00014	-0.000229
3.16	-0.003612	-0.000321	-0.000131	-0.00019
3.17	-0.006082	-0.000288	-0.000124	-0.000164
3.18	-0.007263	-0.00035	-0.000129	-0.000221
3.19	-0.004305	-0.000498	-0.000133	-0.000365
3.2	0.001706	-0.000478	-0.000135	-0.000343
3.21	0.001416	-0.000258	-0.000133	-0.000125
3.22	-0.000931	-0.000292	-0.00012	-0.000172
3.23	0.000404	-0.000457	-0.000127	-0.00033
3.24	5.2e-05	-0.000384	-0.000148	-0.000236
3.25	0.000672	-0.000232	-0.000125	-0.000107
3.26	0.005647	-0.000287	-0.000102	-0.000185
3.27	0.003086	-0.000417	-0.000122	-0.000295
3.28	-0.004079	-0.000406	-0.000131	-0.000275
3.29	-0.006411	-0.000353	-0.000126	-0.000227
3.3	-0.009654	-0.000367	-0.000121	-0.000246
3.31	-0.009978	-0.000421	-0.000115	-0.000306
3.32	-0.004018	-0.000384	-0.000127	-0.000257
3.33	-0.000581	-0.000385	-0.000127	-0.000258
3.34	0.000628	-0.000465	-0.000118	-0.000347
3.35	-9.2e-05	-0.000387	-0.000125	-0.000262
3.36	-0.003016	-0.000283	-0.000131	-0.000152
3.37	-0.003719	-0.000381	-0.00013	-0.000251
3.38	-0.00561	-0.000482	-0.000128	-0.000354
3.39	-0.011087	-0.000442	-0.000127	-0.000315
3.4	-0.016624	-0.000343	-0.000133	-0.00021
3.41	-0.017746	-0.00032	-0.000144	-0.000176
3.42	-0.014176	-0.00033	-0.000128	-0.000202
3.43	-0.007874	-0.000312	-0.000111	-0.000201
3.44	-0.00131	-0.000293	-0.000123	-0.00017
3.45	-0.001078	-0.000446	-0.000138	-0.000308
3.46	-0.003959	-0.000463	-0.000132	-0.000331
3.47	-0.004107	-0.000266	-0.000126	-0.00014
3.48	-0.004569	-0.000381	-0.000128	-0.000253
3.49	-0.0052	-0.000455	-0.000121	-0.000334
3.5	-0.004977	-0.000244	-0.000125	-0.000119
3.51	-0.007914	-0.000307	-0.000137	-0.00017
3.52	-0.014155	-0.00035	-0.000142	-0.000208
3.53	-0.015473	-0.000218	-0.000141	-7.7e-05
3.54	-0.009602	-0.000315	-0.000133	-0.000182
3.55	-0.003967	-0.000443	-0.000115	-0.000328
3.56	-0.002378	-0.000374	-0.00012	-0.000254
3.57	-0.00515	-0.000254	-0.000148	-0.000106
3.58	-0.00654	-0.000248	-0.000141	-0.000107
3.59	-0.006473	-0.0004	-0.000121	-0.000279
3.6	-0.004643	-0.000483	-0.000133	-0.00035
3.61	-0.003193	-0.000331	-0.000135	-0.000196
3.62	-0.005124	-0.000329	-0.000127	-0.000202
3.63	-0.005014	-0.000436	-0.000129	-0.000307
3.64	-0.000883	-0.000382	-0.000122	-0.00026
3.65	0.00327	-0.000345	-0.000122	-0.000223
3.66	0.00344	-0.000418	-0.000121	-0.000297
3.67	0.00048	-0.000377	-0.000133	-0.000244
3.68	-0.001709	-0.000221	-0.000159	-6.2e-05
3.69	-0.001316	-0.000274	-0.000137	-0.000137
3.7	-0.000667	-0.000428	-0.000121	-0.000307
3.71	-0.003284	-0.000356	-0.000148	-0.000208
3.72	-0.007269	-0.000317	-0.000152	-0.000165
3.73	-0.010979	-0.000296	-0.000134	-0.000162
3.74	-0.011344	-0.000257	-0.000128	-0.000129
3.75	-0.005026	-0.000324	-0.000139	-0.000185
3.76	-0.000886	-0.000391	-0.000153	-0.000238
3.77	-0.008018	-0.000357	-0.000139	-0.000218
3.78	-0.01568	-0.000242	-0.000125	-0.000117
3.79	-0.016191	-0.000192	-0.000141	-5.1e-05
3.8	-0.01567	-0.000233	-0.000145	-8.8e-05
3.81	-0.014286	-0.000296	-0.000122	-0.000174
3.82	-0.008143	-0.000332	-0.000126	-0.000206
3.83	-0.005674	-0.00045	-0.000139	-0.000311
3.84	-0.012425	-0.000525	-0.000134	-0.000391
3.85	-0.014822	-0.000314	-0.00014	-0.000174
3.86	-0.008709	-0.000194	-0.000139	-5.5e-05
3.87	-0.006286	-0.000447	-0.000118	-0.000329
3.88	-0.006656	-0.000457	-0.000129	-0.000328
3.89	-0.006243	-0.000218	-0.000146	-7.2e-05
3.9	-0.005772	-0.000299	-0.000132	-0.000167
3.91	-0.005865	-0.000421	-0.000128	-0.000293
3.92	-0.007077	-0.000442	-0.000132	-0.00031
3.93	-0.005373	-0.000507	-0.000131	-0.000376
3.94	-0.005867	-0.000342	-0.000153	-0.000189
3.95	-0.012095	-0.000136	-0.00016	2.4e-05
3.96	-0.010777	-0.000304	-0.000129	-0.000175
3.97	-0.003214	-0.000487	-0.000119	-0.000368
3.98	-0.002891	-0.000473	-0.000127	-0.000346
3.99	-0.006075	-0.000336	-0.000122	-0.000214
4	-0.006878	-0.000179	-0.000132	-4.7e-05
4.01	-0.004642	-0.000191	-0.000149	-4.2e-05
4.02	-0.000709	-0.000352	-0.000146	-0.000206
4.03	-0.000999	-0.000527	-0.000131	-0.000396
4.04	-0.00559	-0.00046	-0.00013	-0.00033
4.05	-0.008678	-0.000343	-0.000141	-0.000202
4.06	-0.007758	-0.000374	-0.000141	-0.000233
4.07	-0.009353	-0.00035	-0.000129	-0.000221
4.08	-0.010904	-0.000437	-0.000131	-0.000306
4.09	-0.005958	-0.000469	-0.000134	-0.000335
4.1	0.00017	-0.000314	-0.000118	-0.000196
4.11	0.000915	-0.000357	-0.000117	-0.00024
4.12	-0.005331	-0.000419	-0.000135	-0.000284
4.13	-0.010274	-0.000363	-0.000143	-0.00022
4.14	-0.011437	-0.00027	-0.000136	-0.000134
4.15	-0.009909	-0.000258	-0.000131	-0.000127
4.16	-0.004551	-0.000371	-0.000137	-0.000234
4.17	-0.004509	-0.000366	-0.000134	-0.000232
4.18	-0.008592	-0.000337	-0.000134	-0.000203
4.19	-0.005217	-0.000304	-0.000143	-0.000161
4.2	-0.003477	-0.000212	-0.00014	-7.2e-05
4.21	-0.009335	-0.00022	-0.00014	-8e-05
4.22	-0.009343	-0.000283	-0.000143	-0.00014
4.23	-0.008686	-0.000321	-0.000136	-0.000185
4.24	-0.016166	-0.000294	-0.00013	-0.000164
4.25	-0.015582	-0.000317	-0.000136	-0.000181
4.26	-0.004934	-0.000286	-0.000138	-0.000148
4.27	-0.00507	-0.000311	-0.000137	-0.000174
4.28	-0.010268	-0.000447	-0.00014	-0.000307
4.29	-0.004757	-0.000377	-0.00013	-0.000247
4.3	0.000195	-0.000248	-0.000142	-0.000106
4.31	-0.00125	-0.000273	-0.000161	-0.000112
4.32	-0.002684	-0.000311	-0.000138	-0.000173
4.33	-0.003772	-0.000375	-0.000117	-0.000258
4.34	-0.007097	-0.000479	-0.000129	-0.00035
4.35	-0.009526	-0.000379	-0.000149	-0.00023
4.36	-0.010403	-0.000169	-0.000156	-1.3e-05
4.37	-0.011715	-0.00027	-0.000152	-0.000118
4.38	-0.010031	-0.0004	-0.000139	-0.000261
4.39	-0.005142	-0.00033	-0.000133	-0.000197
4.4	-0.005824	-0.000342	-0.000151	-0.000191
4.41	-0.007847	-0.000368	-0.000152	-0.000216
4.42	-0.006515	-0.000378	-0.000143	-0.000235
4.43	-0.006272	-0.000371	-0.000147	-0.000224
4.44	-0.00456	-0.000321	-0.000135	-0.000186
4.45	0.001448	-0.000303	-0.000135	-0.000168
4.46	0.004216	-0.000337	-0.000153	-0.000184
4.47	-0.002649	-0.00039	-0.000152	-0.000238
4.48	-0.007363	-0.000306	-0.000137	-0.000169
4.49	-0.007553	-0.000288	-0.000147	-0.000141
4.5	-0.011276	-0.000498	-0.000151	-0.000347
4.51	-0.009705	-0.000542	-0.000131	-0.000411
4.52	-0.003351	-0.000365	-0.000126	-0.000239
4.53	-0.002049	-0.000288	-0.00013	-0.000158
4.54	-0.002763	-0.000337	-0.000143	-0.000194
4.55	-0.001964	-0.000391	-0.000154	-0.000237
4.56	-0.003749	-0.000398	-0.000135	-0.000263
4.57	-0.004594	-0.000267	-0.000116	-0.000151
4.58	-0.001532	-0.00023	-0.00013	-0.0001
4.59	-0.003245	-0.000404	-0.000139	-0.000265
4.6	-0.004082	-0.000434	-0.000123	-0.000311
4.61	-0.004736	-0.000351	-0.000124	-0.000227
4.62	-0.009187	-0.000412	-0.000149	-0.000263
4.63	-0.008939	-0.000351	-0.000149	-0.000202
4.64	-0.004891	-0.000238	-0.000134	-0.000104
4.65	-0.000988	-0.000291	-0.000137	-0.000154
4.66	-0.002927	-0.000351	-0.000134	-0.000217
4.67	-0.006075	-0.00042	-0.000122	-0.000298
4.68	-0.000943	-0.000437	-0.000142	-0.000295
4.69	0.00056	-0.000305	-0.000156	-0.000149
4.7	-0.006534	-0.000308	-0.000145	-0.000163
4.71	-0.006856	-0.000391	-0.000147	-0.000244
4.72	-0.00162	-0.000412	-0.000148	-0.000264
4.73	-0.002387	-0.000509	-0.000132	-0.000377
4.74	-0.006788	-0.000484	-0.000127	-0.000357
4.75	-0.006243	-0.000353	-0.000143	-0.00021
4.76	-0.00375	-0.00043	-0.000147	-0.000283
4.77	-0.006925	-0.000457	-0.000145	-0.000312
4.78	-0.013519	-0.000348	-0.000151	-0.000197
4.79	-0.012752	-0.000395	-0.00014	-0.000255
4.8	-0.006831	-0.000474	-0.000135	-0.000339
4.81	-0.005256	-0.000443	-0.000149	-0.000294
4.82	-0.007053	-0.000377	-0.000149	-0.000228
4.83	-0.009772	-0.000304	-0.000148	-0.000156
4.84	-0.010659	-0.00028	-0.000145	-0.000135
4.85	-0.007877	-0.000333	-0.000123	-0.00021
4.86	-0.006639	-0.000358	-0.000125	-0.000233
4.87	-0.011436	-0.000429	-0.000149	-0.00028
4.88	-0.014298	-0.000467	-0.000161	-0.000306
4.89	-0.011652	-0.000351	-0.000166	-0.000185
4.9	-0.00981	-0.000328	-0.000164	-0.000164
4.91	-0.006033	-0.000364	-0.000147	-0.000217
4.92	-0.002405	-0.000354	-0.000152	-0.000202
4.93	8.6e-05	-0.000372	-0.000157	-0.000215
4.94	0.000825	-0.000344	-0.000145	-0.000199
4.95	-0.003051	-0.000291	-0.000142	-0.000149
4.96	-0.003396	-0.000405	-0.000124	-0.000281
4.97	-0.001013	-0.000527	-0.000119	-0.000408
4.98	-0.005293	-0.000444	-0.000139	-0.000305
4.99	-0.01143	-0.00029	-0.000132	-0.000158
5	-0.013546	-0.000287	-0.000129	-0.000158
5.01	-0.011562	-0.000402	-0.00015	-0.000252
5.02	-0.008185	-0.000388	-0.000152	-0.000236
5.03	-0.006635	-0.00026	-0.000144	-0.000116
5.04	-0.005568	-0.000378	-0.000153	-0.000225
5.05	-0.005157	-0.000458	-0.000148	-0.00031
5.06	-0.007775	-0.000375	-0.000128	-0.000247
5.07	-0.008011	-0.000372	-0.000136	-0.000236
5.08	-0.004055	-0.000328	-0.000145	-0.000183
5.09	-0.00412	-0.000352	-0.000138	-0.000214
5.1	-0.009844	-0.000495	-0.000142	-0.000353
5.11	-0.013249	-0.000543	-0.000142	-0.000401
5.12	-0.010397	-0.000426	-0.000148	-0.000278
5.13	-0.008587	-0.000339	-0.000161	-0.000178
5.14	-0.01139	-0.000318	-0.000145	-0.000173
5.15	-0.010619	-0.00042	-0.000106	-0.000314
5.16	-0.005989	-0.000483	-0.000103	-0.00038
5.17	-0.005084	-0.000292	-0.000123	-0.000169
5.18	-0.004805	-0.000261	-0.000133	-0.000128
5.19	-0.007383	-0.000393	-0.000143	-0.00025
5.2	-0.015577	-0.000351	-0.000135	-0.000216
5.21	-0.011127	-0.000327	-0.000122	-0.000205
5.22	0.00075	-0.000386	-0.000132	-0.000254
5.23	-0.002838	-0.000423	-0.000139	-0.000284
5.24	-0.011042	-0.00042	-0.000126	-0.000294
5.25	-0.008474	-0.000354	-0.000124	-0.00023
5.26	-0.00577	-0.000358	-0.000145	-0.000213
5.27	-0.008945	-0.000436	-0.000151	-0.000285
5.28	-0.008439	-0.000438	-0.000142	-0.000296
5.29	-0.005183	-0.000334	-0.000139	-0.000195
5.3	-0.006924	-0.000393	-0.000137	-0.000256
5.31	-0.010058	-0.000513	-0.000136	-0.000377
5.32	-0.011186	-0.000489	-0.000139	-0.00035
5.33	-0.011796	-0.000378	-0.000148	-0.00023
5.34	-0.010648	-0.000299	-0.000147	-0.000152
5.35	-0.009756	-0.0004	-0.000139	-0.000261
5.36	-0.009238	-0.000506	-0.000135	-0.000371
5.37	-0.007174	-0.00047	-0.000137	-0.000333
5.38	-0.011047	-0.000353	-0.000144	-0.000209
5.39	-0.016455	-0.000344	-0.000147	-0.000197
5.4	-0.013801	-0.00044	-0.000148	-0.000292
5.41	-0.011123	-0.000442	-0.00015	-0.000292
5.42	-0.015737	-0.000475	-0.000154	-0.000321
5.43	-0.017423	-0.000486	-0.000151	-0.000335
5.44	-0.008607	-0.000483	-0.000136	-0.000347
5.45	0.000739	-0.000458	-0.000142	-0.000316
5.46	-0.003866	-0.000409	-0.000156	-0.000253
5.47	-0.012212	-0.00047	-0.000166	-0.000304
5.48	-0.012185	-0.000423	-0.000153	-0.00027
5.49	-0.013013	-0.000339	-0.000131	-0.000208
5.5	-0.017849	-0.000385	-0.000143	-0.000242
5.51	-0.020685	-0.000361	-0.000148	-0.000213
5.52	-0.021051	-0.000386	-0.00013	-0.000256
5.53	-0.018155	-0.000476	-0.000128	-0.000348
5.54	-0.013167	-0.000481	-0.000145	-0.000336
5.55	-0.011274	-0.000425	-0.000159	-0.000266
5.56	-0.01184	-0.000387	-0.00015	-0.000237
5.57	-0.014553	-0.000507	-0.000149	-0.000358
5.58	-0.018588	-0.000537	-0.000157	-0.00038
5.59	-0.015644	-0.000339	-0.000151	-0.000188
5.6	-0.010625	-0.000284	-0.000149	-0.000135
5.61	-0.01235	-0.000401	-0.000147	-0.000254
5.62	-0.011181	-0.000468	-0.000151	-0.000317
5.63	-0.005938	-0.000443	-0.000154	-0.000289
5.64	-0.0086	-0.000498	-0.000145	-0.000353
5.65	-0.015274	-0.000511	-0.000161	-0.00035
5.66	-0.014075	-0.000445	-0.000172	-0.000273
5.67	-0.009334	-0.000466	-0.000149	-0.000317
5.68	-0.007891	-0.000502	-0.000141	-0.000361
5.69	-0.007108	-0.000392	-0.000147	-0.000245
5.7	-0.009233	-0.000364	-0.000136	-0.000228
5.71	-0.014002	-0.000482	-0.000145	-0.000337
5.72	-0.014248	-0.000502	-0.000166	-0.000336
5.73	-0.011312	-0.0004	-0.000157	-0.000243
5.74	-0.012835	-0.000313	-0.000146	-0.000167
5.75	-0.016182	-0.000361	-0.000148	-0.000213
5.76	-0.016171	-0.000444	-0.00015	-0.000294
5.77	-0.016408	-0.000403	-0.000149	-0.000254
5.78	-0.018072	-0.00041	-0.000139	-0.000271
5.79	-0.019738	-0.000456	-0.000146	-0.00031
5.8	-0.020309	-0.000383	-0.000154	-0.000229
5.81	-0.01708	-0.000361	-0.000139	-0.000222
5.82	-0.011029	-0.000352	-0.000132	-0.00022
5.83	-0.004645	-0.000245	-0.000141	-0.000104
5.84	-0.004671	-0.000299	-0.000144	-0.000155
5.85	-0.008226	-0.000393	-0.000146	-0.000247
5.86	-0.00759	-0.00036	-0.000146	-0.000214
5.87	-0.007956	-0.000416	-0.000138	-0.000278
5.88	-0.011493	-0.00039	-0.000157	-0.000233
5.89	-0.014362	-0.000211	-0.000179	-3.2e-05
5.9	-0.01698	-0.000294	-0.000152	-0.000142
5.91	-0.016985	-0.00052	-0.000147	-0.000373
5.92	-0.009064	-0.000434	-0.000166	-0.000268
5.93	-0.004771	-0.000321	-0.00015	-0.000171
5.94	-0.010074	-0.000356	-0.000131	-0.000225
5.95	-0.014856	-0.000393	-0.000156	-0.000237
5.96	-0.013424	-0.000375	-0.000167	-0.000208
5.97	-0.011506	-0.000348	-0.000139	-0.000209
5.98	-0.010145	-0.000424	-0.000138	-0.000286
5.99	-0.008722	-0.000412	-0.000164	-0.000248
6	-0.005766	-0.000321	-0.000156	-0.000165
6.01	-0.002426	-0.000324	-0.000145	-0.000179
6.02	-0.005939	-0.000341	-0.000148	-0.000193
6.03	-0.012007	-0.000372	-0.000136	-0.000236
6.04	-0.011645	-0.000469	-0.000146	-0.000323
6.05	-0.007914	-0.000557	-0.000171	-0.000386
6.06	-0.006144	-0.000409	-0.000156	-0.000253
6.07	-0.006591	-0.00034	-0.000129	-0.000211
6.08	-0.007	-0.000546	-0.000137	-0.000409
6.09	-0.011419	-0.000431	-0.000149	-0.000282
6.1	-0.018538	-0.000195	-0.000141	-5.4e-05
6.11	-0.018418	-0.000392	-0.000141	-0.000251
6.12	-0.01318	-0.000403	-0.000136	-0.000267
6.13	-0.011805	-0.000227	-0.000133	-9.4e-05
6.14	-0.012974	-0.000336	-0.000143	-0.000193
6.15	-0.013527	-0.000376	-0.000141	-0.000235
6.16	-0.014537	-0.000296	-0.00014	-0.000156
6.17	-0.018287	-0.00037	-0.00013	-0.00024
6.18	-0.017184	-0.000416	-0.000122	-0.000294
6.19	-0.0087	-0.000374	-0.000143	-0.000231
6.2	-0.008815	-0.00044	-0.000153	-0.000287
6.21	-0.016761	-0.000417	-0.000141	-0.000276
6.22	-0.016552	-0.000311	-0.000141	-0.00017
6.23	-0.012479	-0.000376	-0.000156	-0.00022
6.24	-0.012338	-0.00043	-0.00016	-0.00027
6.25	-0.014181	-0.000429	-0.00015	-0.000279
6.26	-0.014971	-0.000451	-0.00015	-0.000301
6.27	-0.011255	-0.000411	-0.000153	-0.000258
6.28	-0.008536	-0.000343	-0.000149	-0.000194
6.29	-0.011656	-0.000333	-0.000146	-0.000187
6.3	-0.012071	-0.000134	-0.000141	7e-06
6.31	-0.008377	0.000371	-0.000135	0.000506
6.32	-0.009286	0.000929	-0.000151	0.00108
6.33	-0.008898	0.001432	-0.000163	0.001595
6.34	-0.00456	0.001907	-0.000143	0.00205
6.35	-0.002431	0.002358	-0.000133	0.002491
6.36	-0.000553	0.002937	-0.000157	0.003094
6.37	0.000553	0.00375	-0.000165	0.003915
6.38	0.002707	0.00465	-0.000138	0.004788
6.39	0.009999	0.005487	-0.000146	0.005633
6.4	0.01749	0.006367	-0.000184	0.006551
6.41	0.020427	0.007374	-0.000188	0.007562
6.42	0.023177	0.008275	-0.000169	0.008444
6.43	0.030033	0.009203	-0.000158	0.009361
6.44	0.038016	0.010253	-0.000163	0.010416
6.45	0.04637	0.011149	-0.000168	0.011317
6.46	0.054848	0.012145	-0.000165	0.01231
6.47	0.055791	0.013241	-0.00017	0.013411
6.48	0.059312	0.014126	-0.00018	0.014306
6.49	0.068828	0.015096	-0.000184	0.01528
6.5	0.069735	0.016234	-0.000187	0.016421
6.51	0.065672	0.017214	-0.00017	0.017384
6.52	0.069053	0.018189	-0.000157	0.018346
6.53	0.080281	0.01929	-0.000179	0.019469
6.54	0.091281	0.020381	-0.000197	0.020578
6.55	0.095398	0.021465	-0.000191	0.021656
6.56	0.101069	0.022476	-0.000172	0.022648
6.57	0.110201	0.023469	-0.000168	0.023637
6.58	0.109365	0.024464	-0.000184	0.024648
6.59	0.111476	0.025408	-0.000186	0.025594
6.6	0.128791	0.02637	-0.000173	0.026543
6.61	0.137723	0.027489	-0.000167	0.027656
6.62	0.134043	0.028549	-0.000174	0.028723
6.63	0.140263	0.029524	-0.000192	0.029716
6.64	0.154881	0.030596	-0.000193	0.030789
6.65	0.163738	0.031643	-0.000177	0.03182
6.66	0.165477	0.032713	-0.000176	0.032889
6.67	0.166945	0.033795	-0.000187	0.033982
6.68	0.171022	0.034761	-0.000198	0.034959
6.69	0.178165	0.035704	-0.000208	0.035912
6.7	0.184814	0.036772	-0.00021	0.036982
6.71	0.187894	0.037771	-0.0002	0.037971
6.72	0.192899	0.038728	-0.000192	0.03892
6.73	0.200129	0.039846	-0.000196	0.040042
6.74	0.20214	0.040891	-0.000204	0.041095
6.75	0.206526	0.041711	-0.000211	0.041922
6.76	0.214776	0.042821	-0.000212	0.043033
6.77	0.218402	0.043972	-0.000215	0.044187
6.78	0.223839	0.044849	-0.00022	0.045069
6.79	0.230498	0.04586	-0.000223	0.046083
6.8	0.229448	0.047007	-0.000223	0.04723
6.81	0.230815	0.047987	-0.000228	0.048215
6.82	0.241252	0.048953	-0.000239	0.049192
6.83	0.247003	0.05011	-0.000227	0.050337
6.84	0.243052	0.051155	-0.000223	0.051378
6.85	0.24284	0.052143	-0.000235	0.052378
6.86	0.251191	0.053208	-0.000227	0.053435
6.87	0.26092	0.05423	-0.000218	0.054448
6.88	0.266994	0.055201	-0.000225	0.055426
6.89	0.267493	0.056247	-0.000238	0.056485
6.9	0.267687	0.057253	-0.000249	0.057502
6.91	0.27349	0.058289	-0.000251	0.05854
6.92	0.27998	0.059353	-0.000248	0.059601
6.93	0.282772	0.060429	-0.000241	0.06067
6.94	0.285198	0.061517	-0.000247	0.061764
6.95	0.287869	0.062593	-0.000263	0.062856
6.96	0.291511	0.063717	-0.000268	0.063985
6.97	0.297801	0.064644	-0.000269	0.064913
6.98	0.304231	0.065617	-0.000266	0.065883
6.99	0.308346	0.066849	-0.000256	0.067105
7	0.311302	0.067796	-0.000256	0.068052
7.01	0.317663	0.06868	-0.000285	0.068965
7.02	0.325197	0.06988	-0.000284	0.070164
7.03	0.325886	0.070854	-0.000269	0.071123
7.04	0.321516	0.071747	-0.000295	0.072042
7.05	0.321695	0.072897	-0.000303	0.0732
7.06	0.327993	0.073852	-0.000292	0.074144
7.07	0.337105	0.0748	-0.000309	0.075109
7.08	0.350225	0.075901	-0.000317	0.076218
7.09	0.360012	0.076864	-0.00031	0.077174
7.1	0.358559	0.077941	-0.000316	0.078257
7.11	0.360937	0.079064	-0.000319	0.079383
7.12	0.369065	0.079852	-0.000316	0.080168
7.13	0.373437	0.080835	-0.00033	0.081165
7.14	0.37999	0.082006	-0.000352	0.082358
7.15	0.385285	0.082849	-0.000358	0.083207
7.16	0.378393	0.08377	-0.00036	0.08413
7.17	0.376955	0.0849	-0.000367	0.085267
7.18	0.391778	0.085834	-0.000348	0.086182
7.19	0.401311	0.086734	-0.000332	0.087066
7.2	0.406581	0.087763	-0.000345	0.088108
7.21	0.416968	0.088706	-0.000347	0.089053
7.22	0.419896	0.089681	-0.000336	0.090017
7.23	0.419684	0.090863	-0.000327	0.09119
7.24	0.42667	0.091931	-0.000341	0.092272
7.25	0.434674	0.092801	-0.000367	0.093168
7.26	0.440061	0.093901	-0.00037	0.094271
7.27	0.446085	0.09508	-0.000373	0.095453
7.28	0.456182	0.095924	-0.000382	0.096306
7.29	0.463992	0.096983	-0.000371	0.097354
7.3	0.465376	0.098132	-0.000378	0.09851
7.31	0.47236	0.098873	-0.000405	0.099278
7.32	0.48241	0.09997	-0.000395	0.100365
7.33	0.486302	0.101247	-0.000375	0.101622
7.34	0.495525	0.102004	-0.000391	0.102395
7.35	0.5057	0.102904	-0.000405	0.103309
7.36	0.504632	0.104085	-0.000395	0.10448
7.37	0.503381	0.105097	-0.000395	0.105492
7.38	0.508031	0.106191	-0.000404	0.106595
7.39	0.512255	0.107287	-0.000406	0.107693
7.4	0.517427	0.108167	-0.000418	0.108585
7.41	0.521946	0.109159	-0.000421	0.10958
7.42	0.522603	0.110236	-0.000416	0.110652
7.43	0.527359	0.111117	-0.000433	0.11155
7.44	0.534415	0.112088	-0.00044	0.112528
7.45	0.536664	0.113142	-0.000444	0.113586
7.46	0.541108	0.114089	-0.000457	0.114546
7.47	0.54768	0.115114	-0.000457	0.115571
7.48	0.550971	0.116249	-0.000453	0.116702
7.49	0.554804	0.117269	-0.00044	0.117709
7.5	0.56374	0.118239	-0.000428	0.118667
7.51	0.572908	0.119338	-0.000451	0.119789
7.52	0.578956	0.120325	-0.000478	0.120803
7.53	0.584403	0.121186	-0.000468	0.121654
7.54	0.592356	0.122208	-0.000466	0.122674
7.55	0.598499	0.12334	-0.000478	0.123818
7.56	0.595975	0.124343	-0.000466	0.124809
7.57	0.593967	0.125451	-0.000476	0.125927
7.58	0.600132	0.126603	-0.000501	0.127104
7.59	0.61177	0.127488	-0.000488	0.127976
7.6	0.6214	0.128368	-0.000476	0.128844
7.61	0.623932	0.12941	-0.000485	0.129895
7.62	0.625186	0.130386	-0.000492	0.130878
7.63	0.630451	0.131383	-0.000513	0.131896
7.64	0.640556	0.132469	-0.000513	0.132982
7.65	0.648326	0.133452	-0.000488	0.13394
7.66	0.652829	0.134354	-0.000516	0.13487
7.67	0.659882	0.135429	-0.000557	0.135986
7.68	0.664993	0.13652	-0.000544	0.137064
7.69	0.669122	0.137403	-0.00054	0.137943
7.7	0.676394	0.138503	-0.000562	0.139065
7.71	0.682211	0.139683	-0.000571	0.140254
7.72	0.684023	0.140517	-0.000565	0.141082
7.73	0.688009	0.141511	-0.000549	0.14206
7.74	0.696269	0.142682	-0.000547	0.143229
7.75	0.70547	0.143624	-0.00056	0.144184
7.76	0.714271	0.144609	-0.000569	0.145178
7.77	0.715488	0.145632	-0.00057	0.146202
7.78	0.714669	0.146551	-0.000566	0.147117
7.79	0.721202	0.147594	-0.000566	0.14816
7.8	0.725817	0.148736	-0.000569	0.149305
7.81	0.73448	0.149705	-0.000585	0.15029
7.82	0.750348	0.150682	-0.000604	0.151286
7.83	0.761403	0.151749	-0.000595	0.152344
7.84	0.772952	0.152719	-0.00059	0.153309
7.85	0.778504	0.153735	-0.000603	0.154338
7.86	0.773481	0.15486	-0.000605	0.155465
7.87	0.77519	0.155798	-0.000601	0.156399
7.88	0.784527	0.156674	-0.000628	0.157302
7.89	0.787821	0.157745	-0.000649	0.158394
7.9	0.787049	0.158709	-0.000634	0.159343
7.91	0.790882	0.159535	-0.000635	0.16017
7.92	0.797484	0.160701	-0.000638	0.161339
7.93	0.804279	0.161904	-0.000634	0.162538
7.94	0.811721	0.162715	-0.000654	0.163369
7.95	0.816332	0.163703	-0.000663	0.164366
7.96	0.817719	0.16486	-0.000656	0.165516
7.97	0.821616	0.165827	-0.000646	0.166473
7.98	0.829892	0.166781	-0.000646	0.167427
7.99	0.837796	0.167807	-0.000665	0.168472
8	0.839253	0.168813	-0.000674	0.169487
8.01	0.840241	0.169765	-0.000669	0.170434
8.02	0.849771	0.170816	-0.000676	0.171492
8.03	0.862279	0.171892	-0.000693	0.172585
8.04	0.867077	0.172809	-0.000693	0.173502
8.05	0.870612	0.173761	-0.00068	0.174441
8.06	0.879215	0.174808	-0.000682	0.17549
8.07	0.880738	0.175887	-0.00069	0.176577
8.08	0.880922	0.176886	-0.000695	0.177581
8.09	0.886383	0.177886	-0.000708	0.178594
8.1	0.890378	0.178993	-0.000713	0.179706
8.11	0.896416	0.180062	-0.000711	0.180773
8.12	0.902348	0.181061	-0.000719	0.18178
8.13	0.906483	0.181935	-0.000735	0.18267
8.14	0.913378	0.18298	-0.000745	0.183725
8.15	0.915267	0.184224	-0.000743	0.184967
8.16	0.917781	0.185118	-0.000742	0.18586
8.17	0.927989	0.185956	-0.000745	0.186701
8.18	0.932277	0.187022	-0.000747	0.187769
8.19	0.93345	0.188042	-0.000763	0.188805
8.2	0.943131	0.189039	-0.000771	0.18981
8.21	0.952249	0.190102	-0.000753	0.190855
8.22	0.954917	0.191095	-0.000771	0.191866
8.23	0.956756	0.19211	-0.000812	0.192922
8.24	0.966877	0.193208	-0.000807	0.194015
8.25	0.977553	0.194189	-0.000794	0.194983
8.26	0.975873	0.195158	-0.000814	0.195972
8.27	0.977785	0.196195	-0.00083	0.197025
8.28	0.988253	0.197155	-0.000838	0.197993
8.29	0.990162	0.198143	-0.000853	0.198996
8.3	0.994925	0.199101	-0.000857	0.199958
8.31	1.00887	0.199974	-0.000866	0.20084
8.32	1.01109	0.201041	-0.000884	0.201925
8.33	1.00612	0.202198	-0.000883	0.203081
8.34	1.00904	0.203173	-0.000877	0.20405
8.35	1.01598	0.204184	-0.000887	0.205071
8.36	1.02564	0.205305	-0.000893	0.206198
8.37	1.03825	0.206356	-0.000893	0.207249
8.38	1.04618	0.207202	-0.000913	0.208115
8.39	1.04944	0.208222	-0.000952	0.209174
8.4	1.04927	0.209407	-0.000968	0.210375
8.41	1.0492	0.210395	-0.00098	0.211375
8.42	1.05577	0.211382	-0.000983	0.212365
8.43	1.06353	0.212407	-0.000981	0.213388
8.44	1.07291	0.213338	-0.000991	0.214329
8.45	1.07997	0.214457	-0.000996	0.215453
8.46	1.08252	0.2156	-0.001021	0.216621
8.47	1.08921	0.21647	-0.001053	0.217523
8.48	1.09482	0.217451	-0.001059	0.21851
8.49	1.09763	0.218539	-0.001069	0.219608
8.5	1.10735	0.219594	-0.00109	0.220684
8.51	1.11529	0.220678	-0.001108	0.221786
8.52	1.11639	0.221671	-0.001112	0.222783
8.53	1.12341	0.222593	-0.001126	0.223719
8.54	1.13061	0.223595	-0.001166	0.224761
8.55	1.13258	0.224596	-0.001185	0.225781
8.56	1.13868	0.225536	-0.001172	0.226708
8.57	1.14409	0.22647	-0.00119	0.22766
8.58	1.14321	0.227485	-0.00123	0.228715
8.59	1.1493	0.22856	-0.001236	0.229796
8.6	1.16029	0.229551	-0.001242	0.230793
8.61	1.16732	0.230549	-0.001288	0.231837
8.62	1.1745	0.231497	-0.001332	0.232829
8.63	1.1805	0.232458	-0.00136	0.233818
8.64	1.18598	0.23351	-0.001384	0.234894
8.65	1.19389	0.234422	-0.001423	0.235845
8.66	1.19984	0.235368	-0.001474	0.236842
8.67	1.19959	0.236561	-0.001506	0.238067
8.68	1.20241	0.237579	-0.001546	0.239125
8.69	1.21158	0.238427	-0.001628	0.240055
8.7	1.21751	0.239529	-0.001693	0.241222
8.71	1.22327	0.240574	-0.001736	0.24231
8.72	1.23099	0.241429	-0.001843	0.243272
8.73	1.23551	0.242508	-0.001963	0.244471
8.74	1.23819	0.243665	-0.002034	0.245699
8.75	1.24173	0.244549	-0.002147	0.246696
8.76	1.24452	0.245429	-0.002317	0.247746
8.77	1.25107	0.246609	-0.002492	0.249101
8.78	1.25888	0.247668	-0.002683	0.250351
8.79	1.26623	0.248595	-0.002884	0.251479
8.8	1.27585	0.249663	-0.003108	0.252771
8.81	1.27999	0.250687	-0.003409	0.254096
8.82	1.28153	0.251692	-0.003743	0.255435
8.83	1.28664	0.252688	-0.004053	0.256741
8.84	1.28989	0.253628	-0.004393	0.258021
8.85	1.29936	0.254735	-0.004778	0.259513
8.86	1.31391	0.255895	-0.005171	0.261066
8.87	1.3189	0.256825	-0.005568	0.262393
8.88	1.32274	0.257729	-0.005949	0.263678
8.89	1.33211	0.258803	-0.006329	0.265132
8.9	1.33965	0.259825	-0.006768	0.266593
8.91	1.34531	0.260762	-0.007222	0.267984
8.92	1.35162	0.261836	-0.007631	0.269467
8.93	1.3551	0.2629	-0.008035	0.270935
8.94	1.35657	0.263937	-0.008441	0.272378
8.95	1.36304	0.264968	-0.008855	0.273823
8.96	1.37443	0.265816	-0.009257	0.275073
8.97	1.38162	0.266759	-0.009624	0.276383
8.98	1.3813	0.267831	-0.009988	0.277819
8.99	1.38472	0.268812	-0.010336	0.279148
9	1.39468	0.269923	-0.010703	0.280626
9.01	1.40135	0.271096	-0.011118	0.282214
9.02	1.40884	0.271971	-0.011525	0.283496
9.03	1.41935	0.272788	-0.011934	0.284722
9.04	1.42191	0.273888	-0.012371	0.286259
9.05	1.41379	0.274948	-0.012787	0.287735
9.06	1.41678	0.275759	-0.013195	0.288954
9.07	1.43037	0.276729	-0.013633	0.290362
9.08	1.43677	0.277844	-0.014047	0.291891
9.09	1.44552	0.278817	-0.014418	0.293235
9.1	1.45465	0.279751	-0.014754	0.294505
9.11	1.45475	0.280872	-0.015043	0.295915
9.12	1.45646	0.281883	-0.01534	0.297223
9.13	1.46288	0.282694	-0.015697	0.298391
9.14	1.46638	0.283665	-0.016072	0.299737
9.15	1.46938	0.284812	-0.016472	0.301284
9.16	1.47649	0.285922	-0.01695	0.302872
9.17	1.48789	0.286905	-0.017485	0.30439
9.18	1.50227	0.287864	-0.01801	0.305874
9.19	1.51228	0.288872	-0.018523	0.307395
9.2	1.51044	0.289935	-0.019041	0.308976
9.21	1.50988	0.290993	-0.019517	0.31051
9.22	1.51972	0.291918	-0.019911	0.311829
9.23	1.52563	0.292947	-0.020289	0.313236
9.24	1.52442	0.294112	-0.020713	0.314825
9.25	1.53194	0.295074	-0.021167	0.316241
9.26	1.54128	0.295992	-0.021658	0.31765
9.27	1.54155	0.297078	-0.022229	0.319307
9.28	1.54523	0.298057	-0.022903	0.32096
9.29	1.5546	0.299077	-0.023619	0.322696
9.3	1.56153	0.300125	-0.024242	0.324367
9.31	1.5684	0.301009	-0.02474	0.325749
9.32	1.57694	0.302024	-0.025196	0.32722
9.33	1.58134	0.303177	-0.02562	0.328797
9.34	1.58368	0.304132	-0.026009	0.330141
9.35	1.58902	0.305027	-0.026373	0.3314
9.36	1.59382	0.306139	-0.026687	0.332826
9.37	1.59645	0.307163	-0.026988	0.334151
9.38	1.60113	0.308011	-0.027321	0.335332
9.39	1.60959	0.308956	-0.027644	0.3366
9.4	1.61945	0.310026	-0.027949	0.337975
9.41	1.62699	0.311178	-0.028279	0.339457
9.42	1.6299	0.312272	-0.028618	0.34089
9.43	1.63155	0.313185	-0.028939	0.342124
9.44	1.63475	0.314097	-0.029253	0.34335
9.45	1.64114	0.315124	-0.029586	0.34471
9.46	1.64711	0.31609	-0.029926	0.346016
9.47	1.65325	0.316981	-0.030295	0.347276
9.48	1.66269	0.318049	-0.030735	0.348784
9.49	1.67068	0.319042	-0.031205	0.350247
9.5	1.67461	0.319921	-0.031667	0.351588
9.51	1.68064	0.321013	-0.032151	0.353164
9.52	1.69004	0.32206	-0.032703	0.354763
9.53	1.70046	0.322998	-0.033334	0.356332
9.54	1.70432	0.324074	-0.033919	0.357993
9.55	1.70081	0.325141	-0.034374	0.359515
9.56	1.70258	0.326091	-0.034818	0.360909
9.57	1.70981	0.327159	-0.035294	0.362453
9.58	1.7221	0.328248	-0.035767	0.364015
9.59	1.73303	0.329043	-0.036242	0.365285
9.6	1.73596	0.329963	-0.036699	0.366662
9.61	1.74154	0.3311	-0.037149	0.368249
9.62	1.74567	0.33207	-0.037634	0.369704
9.63	1.74212	0.333021	-0.038165	0.371186
9.64	1.74787	0.334116	-0.03869	0.372806
9.65	1.76133	0.335161	-0.039234	0.374395
9.66	1.76872	0.336156	-0.039849	0.376005
9.67	1.77787	0.337219	-0.040437	0.377656
9.68	1.78777	0.338296	-0.040956	0.379252
9.69	1.78973	0.33929	-0.041461	0.380751
9.7	1.7934	0.34028	-0.041945	0.382225
9.71	1.79744	0.341256	-0.042409	0.383665
9.72	1.79751	0.342149	-0.042915	0.385064
9.73	1.80486	0.343179	-0.043458	0.386637
9.74	1.81519	0.34418	-0.043986	0.388166
9.75	1.82338	0.345137	-0.044529	0.389666
9.76	1.83713	0.346245	-0.045125	0.39137
9.77	1.84492	0.347254	-0.045734	0.392988
9.78	1.83958	0.348177	-0.046332	0.394509
9.79	1.84084	0.349344	-0.046945	0.396289
9.8	1.85666	0.350534	-0.047607	0.398141
9.81	1.86693	0.351382	-0.048335	0.399717
9.82	1.86756	0.352326	-0.04902	0.401346
9.83	1.87134	0.353436	-0.049561	0.402997
9.84	1.87561	0.354346	-0.050082	0.404428
9.85	1.88082	0.355312	-0.050641	0.405953
9.86	1.89239	0.356384	-0.051163	0.407547
9.87	1.90124	0.357253	-0.051684	0.408937
9.88	1.9031	0.358227	-0.052287	0.410514
9.89	1.90514	0.359488	-0.052967	0.412455
9.9	1.90876	0.3605	-0.053633	0.414133
9.91	1.91141	0.361346	-0.054277	0.415623
9.92	1.91908	0.362476	-0.054973	0.417449
9.93	1.9294	0.363529	-0.055755	0.419284
9.94	1.93572	0.364303	-0.05664	0.420943
9.95	1.94063	0.36528	-0.057564	0.422844
9.96	1.94788	0.366372	-0.058383	0.424755
9.97	1.95795	0.367316	-0.05906	0.426376
9.98	1.96609	0.368374	-0.059663	0.428037
9.99	1.96647	0.36939	-0.060233	0.429623
10	1.96665	0.370277	-0.060771	0.431048
10.01	1.97537	0.371372	-0.061229	0.432601
10.02	1.98644	0.372466	-0.061621	0.434087
10.03	1.99195	0.373376	-0.062041	0.435417
10.04	1.99529	0.374399	-0.062477	0.436876
10.05	2.00806	0.375531	-0.062927	0.438458
10.06	2.02288	0.376444	-0.063441	0.439885
10.07	2.02406	0.377394	-0.064033	0.441427
10.08	2.02664	0.37852	-0.064719	0.443239
10.09	2.04068	0.379361	-0.065489	0.44485
10.1	2.05087	0.380325	-0.066247	0.446572
10.11	2.05247	0.381605	-0.066943	0.448548
10.12	2.05407	0.38253	-0.067626	0.450156
10.13	2.05918	0.383348	-0.06827	0.451618
10.14	2.06885	0.384481	-0.06884	0.453321
10.15	2.07776	0.385488	-0.06943	0.454918
10.16	2.08279	0.386421	-0.07003	0.456451
10.17	2.08896	0.387537	-0.070555	0.458092
10.18	2.09702	0.388524	-0.07109	0.459614
10.19	2.10243	0.38945	-0.071677	0.461127
10.2	2.10361	0.390625	-0.072225	0.46285
10.21	2.10696	0.391669	-0.072708	0.464377
10.22	2.11658	0.392526	-0.073196	0.465722
10.23	2.12708	0.393544	-0.073713	0.467257
10.24	2.13158	0.394614	-0.074244	0.468858
10.25	2.13103	0.395507	-0.074798	0.470305
10.26	2.13208	0.396465	-0.075358	0.471823
10.27	2.13872	0.397554	-0.075898	0.473452
10.28	2.14669	0.398566	-0.076442	0.475008
10.29	2.15287	0.399573	-0.077002	0.476575
10.3	2.15792	0.400689	-0.077538	0.478227
10.31	2.16596	0.401662	-0.078026	0.479688
10.32	2.17442	0.402584	-0.078496	0.48108
10.33	2.18047	0.403632	-0.078992	0.482624
10.34	2.18492	0.404622	-0.079545	0.484167
10.35	2.19002	0.405548	-0.080151	0.485699
10.36	2.20262	0.4065	-0.080817	0.487317
10.37	2.21633	0.407455	-0.081583	0.489038
10.38	2.21305	0.408403	-0.082431	0.490834
10.39	2.20476	0.409467	-0.083289	0.492756
10.4	2.21243	0.410487	-0.084159	0.494646
10.41	2.22515	0.41138	-0.085028	0.496408
10.42	2.23065	0.412479	-0.085834	0.498313
10.43	2.23779	0.41362	-0.086586	0.500206
10.44	2.24568	0.414576	-0.08731	0.501886
10.45	2.24684	0.415557	-0.087916	0.503473
10.46	2.25476	0.416519	-0.088408	0.504927
10.47	2.27361	0.417434	-0.088965	0.506399
10.48	2.28406	0.418537	-0.089586	0.508123
10.49	2.28472	0.419619	-0.09016	0.509779
10.5	2.29307	0.420446	-0.090716	0.511162
10.51	2.30621	0.421509	-0.091264	0.512773
10.52	2.31067	0.422709	-0.091757	0.514466
10.53	2.31278	0.423609	-0.09222	0.515829
10.54	2.32244	0.424544	-0.092717	0.517261
10.55	2.33167	0.425525	-0.09327	0.518795
10.56	2.33859	0.426437	-0.09386	0.520297
10.57	2.35022	0.42753	-0.094484	0.522014
10.58	2.35426	0.428665	-0.095201	0.523866
10.59	2.35149	0.429605	-0.09602	0.525625
10.6	2.3603	0.430578	-0.096873	0.527451
10.61	2.37245	0.431653	-0.097723	0.529376
10.62	2.37503	0.432617	-0.098567	0.531184
10.63	2.37772	0.433603	-0.099462	0.533065
10.64	2.38646	0.434709	-0.100402	0.535111
10.65	2.39196	0.43571	-0.10126	0.53697
10.66	2.39719	0.436608	-0.101965	0.538573
10.67	2.40613	0.437651	-0.102527	0.540178
10.68	2.41047	0.438696	-0.103021	0.541717
10.69	2.41545	0.439628	-0.103484	0.543112
10.7	2.42645	0.440712	-0.103934	0.544646
10.71	2.43087	0.441708	-0.104435	0.546143
10.72	2.43233	0.442559	-0.104976	0.547535
10.73	2.43955	0.443693	-0.105578	0.549271
10.74	2.44841	0.444793	-0.106278	0.551071
10.75	2.45554	0.445688	-0.106981	0.552669
10.76	2.45935	0.446701	-0.107689	0.55439
10.77	2.46273	0.4478	-0.108463	0.556263
10.78	2.47372	0.448747	-0.109147	0.557894
10.79	2.48523	0.449806	-0.109676	0.559482
10.8	2.48876	0.450933	-0.110205	0.561138
10.81	2.49242	0.451745	-0.110759	0.562504
10.82	2.49883	0.452525	-0.11127	0.563795
10.83	2.50364	0.453532	-0.111727	0.565259
10.84	2.50895	0.4546	-0.112148	0.566748
10.85	2.5186	0.455734	-0.1126	0.568334
10.86	2.52786	0.456821	-0.113157	0.569978
10.87	2.53482	0.457682	-0.113776	0.571458
10.88	2.54245	0.458632	-0.114343	0.572975
10.89	2.54876	0.459799	-0.114852	0.574651
10.9	2.55394	0.460825	-0.115415	0.57624
10.91	2.56398	0.461698	-0.11611	0.577808
10.92	2.57132	0.462689	-0.116869	0.579558
10.93	2.57296	0.463722	-0.1176	0.581322
10.94	2.5808	0.464687	-0.118303	0.58299
10.95	2.58941	0.465749	-0.118948	0.584697
10.96	2.5919	0.466715	-0.119552	0.586267
10.97	2.59986	0.46764	-0.120245	0.587885
10.98	2.61363	0.468748	-0.120984	0.589732
10.99	2.61911	0.469722	-0.121579	0.591301
11	2.62374	0.470601	-0.122063	0.592664
11.01	2.63735	0.471769	-0.122559	0.594328
11.02	2.64571	0.472852	-0.123026	0.595878
11.03	2.64551	0.47357	-0.123459	0.597029
11.04	2.64836	0.474477	-0.1239	0.598377
11.05	2.65445	0.475609	-0.12435	0.599959
11.06	2.66275	0.476624	-0.124836	0.60146
11.07	2.67326	0.477653	-0.125378	0.603031
11.08	2.683	0.478781	-0.125997	0.604778
11.09	2.69241	0.479719	-0.126741	0.60646
11.1	2.69819	0.480646	-0.127536	0.608182
11.11	2.69914	0.4817	-0.128238	0.609938
11.12	2.70445	0.482697	-0.128891	0.611588
11.13	2.71459	0.483733	-0.129537	0.61327
11.14	2.72231	0.484802	-0.130147	0.614949
11.15	2.73029	0.485795	-0.130785	0.61658
11.16	2.7383	0.486848	-0.131506	0.618354
11.17	2.74127	0.487996	-0.132257	0.620253
11.18	2.74856	0.488936	-0.132964	0.6219
11.19	2.75963	0.489768	-0.133635	0.623403
11.2	2.76593	0.490817	-0.134231	0.625048
11.21	2.77185	0.491908	-0.134757	0.626665
11.22	2.77605	0.492847	-0.135303	0.62815
11.23	2.77739	0.49387	-0.135788	0.629658
11.24	2.78093	0.494885	-0.136169	0.631054
11.25	2.78918	0.495728	-0.136556	0.632284
11.26	2.79737	0.496748	-0.136942	0.63369
11.27	2.80074	0.49785	-0.137326	0.635176
11.28	2.80603	0.498676	-0.137776	0.636452
11.29	2.81357	0.499554	-0.138247	0.637801
11.3	2.81937	0.500874	-0.138676	0.63955
11.31	2.82898	0.501988	-0.139124	0.641112
11.32	2.83832	0.502727	-0.139636	0.642363
11.33	2.84137	0.503781	-0.140197	0.643978
11.34	2.84872	0.505021	-0.140831	0.645852
11.35	2.85981	0.505973	-0.141519	0.647492
11.36	2.86505	0.506886	-0.142212	0.649098
11.37	2.87301	0.507941	-0.142912	0.650853
11.38	2.88357	0.509031	-0.143557	0.652588
11.39	2.88836	0.510067	-0.144139	0.654206
11.4	2.89556	0.510992	-0.144747	0.655739
11.41	2.90055	0.511985	-0.145327	0.657312
11.42	2.90396	0.512995	-0.145836	0.658831
11.43	2.91197	0.514006	-0.14631	0.660316
11.44	2.91357	0.515062	-0.146749	0.661811
11.45	2.91757	0.515895	-0.14719	0.663085
11.46	2.9307	0.516755	-0.147657	0.664412
11.47	2.94018	0.517928	-0.148133	0.666061
11.48	2.94862	0.518926	-0.148683	0.667609
11.49	2.96024	0.519814	-0.149413	0.669227
11.5	2.96615	0.52095	-0.150287	0.671237
11.51	2.96969	0.522027	-0.151215	0.673242
11.52	2.97521	0.522982	-0.152162	0.675144
11.53	2.98371	0.523995	-0.153114	0.677109
11.54	2.99243	0.525011	-0.15399	0.679001
11.55	2.99652	0.525854	-0.154739	0.680593
11.56	2.99923	0.526792	-0.15542	0.682212
11.57	3.00563	0.527885	-0.156054	0.683939
11.58	3.01656	0.528878	-0.156614	0.685492
11.59	3.02733	0.529937	-0.157217	0.687154
11.6	3.02869	0.530968	-0.157917	0.688885
11.61	3.02617	0.531889	-0.158593	0.690482
11.62	3.03181	0.532973	-0.159226	0.692199
11.63	3.04093	0.534065	-0.159841	0.693906
11.64	3.04855	0.534994	-0.160443	0.695437
11.65	3.05703	0.535963	-0.161065	0.697028
11.66	3.0627	0.536935	-0.161742	0.698677
11.67	3.0633	0.537792	-0.162386	0.700178
11.68	3.06999	0.538817	-0.162907	0.701724
11.69	3.07837	0.539952	-0.163418	0.70337
11.7	3.07658	0.540797	-0.163981	0.704778
11.71	3.07743	0.541607	-0.164527	0.706134
11.72	3.08807	0.542731	-0.165068	0.707799
11.73	3.09592	0.543822	-0.165648	0.70947
11.74	3.10032	0.544763	-0.166262	0.711025
11.75	3.11095	0.545806	-0.166872	0.712678
11.76	3.12209	0.546942	-0.167502	0.714444
11.77	3.12607	0.54796	-0.168183	0.716143
11.78	3.13235	0.548974	-0.168866	0.71784
11.79	3.14242	0.549959	-0.169535	0.719494
11.8	3.14689	0.5509	-0.17018	0.72108
11.81	3.15279	0.551965	-0.170722	0.722687
11.82	3.16721	0.553078	-0.171206	0.724284
11.83	3.17674	0.554126	-0.171759	0.725885
11.84	3.18022	0.555162	-0.172346	0.727508
11.85	3.18681	0.556066	-0.172895	0.728961
11.86	3.19634	0.556928	-0.173415	0.730343
11.87	3.2035	0.558012	-0.173885	0.731897
11.88	3.20745	0.559174	-0.174351	0.733525
11.89	3.21736	0.560267	-0.174901	0.735168
11.9	3.22981	0.56131	-0.175455	0.736765
11.91	3.23662	0.562224	-0.175967	0.738191
11.92	3.24097	0.563114	-0.176468	0.739582
11.93	3.25098	0.564155	-0.176953	0.741108
11.94	3.26173	0.565229	-0.177387	0.742616
11.95	3.26604	0.566176	-0.177762	0.743938
11.96	3.27071	0.567067	-0.178107	0.745174
11.97	3.27874	0.568047	-0.178459	0.746506
11.98	3.28499	0.569135	-0.178894	0.748029
11.99	3.28992	0.570198	-0.179445	0.749643
12	3.29549	0.571179	-0.18008	0.751259
12.01	3.30367	0.572032	-0.180755	0.752787
12.02	3.31003	0.573026	-0.181475	0.754501
12.03	3.31592	0.574339	-0.182259	0.756598
12.04	3.32937	0.575358	-0.183049	0.758407
12.05	3.33863	0.576086	-0.183749	0.759835
12.06	3.33771	0.57706	-0.18439	0.76145
12.07	3.34137	0.578091	-0.185097	0.763188
12.08	3.35091	0.57902	-0.1859	0.76492
12.09	3.35842	0.580091	-0.18668	0.766771
12.1	3.36378	0.58117	-0.187328	0.768498
12.11	3.37057	0.582018	-0.187896	0.769914
12.12	3.37765	0.583017	-0.188439	0.771456
12.13	3.38128	0.584111	-0.188973	0.773084
12.14	3.38238	0.585022	-0.189529	0.774551
12.15	3.38662	0.586123	-0.190056	0.776179
12.16	3.39514	0.587194	-0.190554	0.777748
12.17	3.40144	0.588034	-0.191126	0.77916
12.18	3.40486	0.589075	-0.191734	0.780809
12.19	3.414	0.59018	-0.192282	0.782462
12.2	3.42618	0.591054	-0.192802	0.783856
12.21	3.43257	0.592036	-0.19333	0.785366
12.22	3.43361	0.593206	-0.193892	0.787098
12.23	3.44078	0.59421	-0.194469	0.788679
12.24	3.44693	0.595038	-0.195008	0.790046
12.25	3.44427	0.596155	-0.195614	0.791769
12.26	3.44924	0.597323	-0.19639	0.793713
12.27	3.45932	0.598213	-0.197234	0.795447
12.28	3.4706	0.599116	-0.197994	0.79711
12.29	3.48634	0.600097	-0.1986	0.798697
12.3	3.49438	0.601079	-0.199028	0.800107
12.31	3.49376	0.602116	-0.19937	0.801486
12.32	3.49957	0.603059	-0.199773	0.802832
12.33	3.51156	0.604006	-0.200175	0.804181
12.34	3.51694	0.605128	-0.200571	0.805699
12.35	3.5163	0.606118	-0.201033	0.807151
12.36	3.51896	0.607048	-0.201507	0.808555
12.37	3.53106	0.608109	-0.202026	0.810135
12.38	3.54487	0.609145	-0.202598	0.811743
12.39	3.54753	0.610036	-0.203161	0.813197
12.4	3.54783	0.611076	-0.203735	0.814811
12.41	3.55957	0.612111	-0.204353	0.816464
12.42	3.57602	0.612951	-0.204998	0.817949
12.43	3.58564	0.614017	-0.205641	0.819658
12.44	3.59308	0.615257	-0.206287	0.821544
12.45	3.60164	0.616184	-0.206967	0.823151
12.46	3.60681	0.617041	-0.207663	0.824704
12.47	3.61193	0.618114	-0.208337	0.826451
12.48	3.6188	0.619057	-0.208963	0.82802
12.49	3.62229	0.619994	-0.20949	0.829484
12.5	3.62867	0.62117	-0.209925	0.831095
12.51	3.63931	0.622198	-0.210333	0.832531
12.52	3.64105	0.62302	-0.210696	0.833716
12.53	3.64099	0.624086	-0.211019	0.835105
12.54	3.65007	0.625142	-0.211357	0.836499
12.55	3.66039	0.626002	-0.211669	0.837671
12.56	3.66974	0.627136	-0.211949	0.839085
12.57	3.67573	0.628209	-0.212302	0.840511
12.58	3.67587	0.628943	-0.212774	0.841717
12.59	3.68075	0.629942	-0.2133	0.843242
12.6	3.69177	0.63117	-0.213835	0.845005
12.61	3.6992	0.632194	-0.214405	0.846599
12.62	3.70297	0.633207	-0.215007	0.848214
12.63	3.70883	0.634339	-0.21559	0.849929
12.64	3.7153	0.635354	-0.216162	0.851516
12.65	3.72199	0.636316	-0.216758	0.853074
12.66	3.73226	0.637308	-0.217425	0.854733
12.67	3.74182	0.638267	-0.21819	0.856457
12.68	3.74646	0.63928	-0.219036	0.858316
12.69	3.74732	0.640304	-0.219955	0.860259
12.7	3.75026	0.641261	-0.22085	0.862111
12.71	3.75796	0.64234	-0.221595	0.863935
12.72	3.76656	0.643423	-0.222293	0.865716
12.73	3.77099	0.644168	-0.223023	0.867191
12.74	3.77559	0.645063	-0.223615	0.868678
12.75	3.781	0.646267	-0.224053	0.87032
12.76	3.78214	0.647234	-0.22451	0.871744
12.77	3.79033	0.648159	-0.224976	0.873135
12.78	3.80219	0.649263	-0.225397	0.87466
12.79	3.80703	0.650278	-0.225825	0.876103
12.8	3.8101	0.651175	-0.226233	0.877408
12.81	3.81706	0.652223	-0.226615	0.878838
12.82	3.82903	0.653169	-0.227036	0.880205
12.83	3.83799	0.654028	-0.227512	0.88154
12.84	3.84215	0.655176	-0.228019	0.883195
12.85	3.84563	0.656213	-0.228545	0.884758
12.86	3.85138	0.656997	-0.229087	0.886084
12.87	3.85897	0.657949	-0.229612	0.887561
12.88	3.86682	0.659123	-0.230064	0.889187
12.89	3.87798	0.660194	-0.230496	0.89069
12.9	3.8887	0.661151	-0.230985	0.892136
12.91	3.894	0.662175	-0.23156	0.893735
12.92	3.89661	0.663037	-0.232208	0.895245
12.93	3.90156	0.663991	-0.232802	0.896793
12.94	3.91141	0.665148	-0.233342	0.89849
12.95	3.92112	0.666062	-0.233955	0.900017
12.96	3.92455	0.666946	-0.234565	0.901511
12.97	3.9293	0.668038	-0.235123	0.903161
12.98	3.93672	0.66901	-0.235708	0.904718
12.99	3.94061	0.66998	-0.236285	0.906265
13	3.94489	0.671091	-0.236831	0.907922
13.01	3.94826	0.672028	-0.237372	0.9094
13.02	3.95187	0.673001	-0.23793	0.910931
13.03	3.95791	0.674177	-0.238543	0.91272
13.04	3.96607	0.675165	-0.239201	0.914366
13.05	3.97545	0.676126	-0.239833	0.915959
13.06	3.9795	0.677169	-0.240442	0.917611
13.07	3.98251	0.678129	-0.241028	0.919157
13.08	3.99472	0.679131	-0.241536	0.920667
13.09	4.00445	0.680236	-0.241996	0.922232
13.1	4.00359	0.681202	-0.242439	0.923641
13.11	4.00621	0.682087	-0.242813	0.9249
13.12	4.01248	0.683092	-0.243148	0.92624
13.13	4.02135	0.68432	-0.243503	0.927823
13.14	4.03256	0.685387	-0.243898	0.929285
13.15	4.03624	0.686211	-0.244346	0.930557
13.16	4.03758	0.687137	-0.24482	0.931957
13.17	4.04631	0.688198	-0.245284	0.933482
13.18	4.05603	0.689282	-0.245739	0.935021
13.19	4.06419	0.69032	-0.246234	0.936554
13.2	4.07019	0.691265	-0.246787	0.938052
13.21	4.07336	0.692311	-0.24737	0.939681
13.22	4.08063	0.693262	-0.248005	0.941267
13.23	4.08862	0.694071	-0.248693	0.942764
13.24	4.09644	0.69517	-0.249353	0.944523
13.25	4.10538	0.6964	-0.249886	0.946286
13.26	4.11278	0.697276	-0.250291	0.947567
13.27	4.12274	0.698122	-0.250668	0.94879
13.28	4.13606	0.699243	-0.251033	0.950276
13.29	4.14566	0.700231	-0.251353	0.951584
13.3	4.14644	0.701218	-0.251697	0.952915
13.31	4.14807	0.702357	-0.252079	0.954436
13.32	4.15885	0.703212	-0.252501	0.955713
13.33	4.16798	0.704071	-0.253035	0.957106
13.34	4.16972	0.705292	-0.253607	0.958899
13.35	4.17582	0.706322	-0.25408	0.960402
13.36	4.18634	0.707142	-0.254477	0.961619
13.37	4.19286	0.708207	-0.254896	0.963103
13.38	4.20232	0.709341	-0.255359	0.9647
13.39	4.21126	0.710253	-0.255829	0.966082
13.4	4.21542	0.711217	-0.256328	0.967545
13.41	4.21863	0.712349	-0.256921	0.96927
13.42	4.21772	0.713269	-0.257607	0.970876
13.43	4.21944	0.714161	-0.258345	0.972506
13.44	4.22993	0.715313	-0.259052	0.974365
13.45	4.23662	0.716282	-0.259674	0.975956
13.46	4.24228	0.717183	-0.260163	0.977346
13.47	4.25134	0.71825	-0.260508	0.978758
13.48	4.25396	0.719215	-0.260777	0.979992
13.49	4.25473	0.720238	-0.261031	0.981269
13.5	4.26268	0.721398	-0.261313	0.982711
13.51	4.27036	0.72238	-0.261616	0.983996
13.52	4.27417	0.723257	-0.261977	0.985234
13.53	4.27687	0.724174	-0.262473	0.986647
13.54	4.27876	0.72525	-0.263078	0.988328
13.55	4.28431	0.726208	-0.263785	0.989993
13.56	4.29155	0.727064	-0.264609	0.991673
13.57	4.29898	0.72816	-0.265472	0.993632
13.58	4.30634	0.729211	-0.266317	0.995528
13.59	4.3084	0.730152	-0.267048	0.9972
13.6	4.31258	0.731184	-0.267549	0.998733
13.61	4.32314	0.732214	-0.267925	1.00014
13.62	4.32981	0.733273	-0.268288	1.00156
13.63	4.3343	0.734381	-0.268619	1.003
13.64	4.34296	0.735307	-0.268988	1.0043
13.65	4.3504	0.736244	-0.269399	1.00564
13.66	4.35383	0.737371	-0.269781	1.00715
13.67	4.35526	0.738219	-0.270198	1.00842
13.68	4.36071	0.739096	-0.27074	1.00984
13.69	4.37116	0.740248	-0.271358	1.01161
13.7	4.38034	0.741274	-0.271966	1.01324
13.71	4.38606	0.742196	-0.272621	1.01482
13.72	4.39102	0.743199	-0.273327	1.01653
13.73	4.39249	0.744308	-0.273961	1.01827
13.74	4.39595	0.745415	-0.27447	1.01989
13.75	4.40135	0.746386	-0.27488	1.02127
13.76	4.40387	0.747345	-0.275264	1.02261
13.77	4.40834	0.748367	-0.275708	1.02407
13.78	4.41303	0.749372	-0.276212	1.02558
13.79	4.41747	0.75034	-0.276759	1.0271
13.8	4.42604	0.751246	-0.277363	1.02861
13.81	4.43748	0.752311	-0.277999	1.03031
13.82	4.4497	0.753415	-0.278671	1.03209
13.83	4.45411	0.754352	-0.279397	1.03375
13.84	4.45468	0.755368	-0.280048	1.03542
13.85	4.46519	0.756408	-0.280545	1.03695
13.86	4.47581	0.757373	-0.280973	1.03835
13.87	4.47813	0.758471	-0.281353	1.03982
13.88	4.48415	0.759484	-0.281701	1.04119
13.89	4.49378	0.760288	-0.282059	1.04235
13.9	4.49768	0.761348	-0.282436	1.04378
13.91	4.49618	0.762506	-0.282789	1.0453
13.92	4.49854	0.763426	-0.283092	1.04652
13.93	4.50823	0.764454	-0.283406	1.04786
13.94	4.51972	0.765556	-0.283733	1.04929
13.95	4.52828	0.766429	-0.284047	1.05048
13.96	4.53494	0.767359	-0.284394	1.05175
13.97	4.54122	0.768497	-0.284776	1.05327
13.98	4.54849	0.769388	-0.28515	1.05454
13.99	4.55512	0.770225	-0.285478	1.0557
14	4.55947	0.771369	-0.285812	1.05718
14.01	4.56759	0.772364	-0.286225	1.05859
14.02	4.57217	0.773212	-0.286594	1.05981
14.03	4.56766	0.774345	-0.286974	1.06132
14.04	4.57035	0.775443	-0.287463	1.06291
14.05	4.58363	0.776432	-0.287679	1.06411
14.06	4.59077	0.777583	-0.287842	1.06543
14.07	4.5903	0.778531	-0.288605	1.06714
14.08	4.59659	0.77931	-0.289576	1.06889
14.09	4.60643	0.780389	-0.290453	1.07084
14.1	4.61005	0.781454	-0.291315	1.07277
14.11	4.61157	0.782306	-0.291978	1.07428
14.12	4.61419	0.783382	-0.293127	1.07651
14.13	4.61946	0.784587	-0.295531	1.08012
14.14	4.62954	0.785371	-0.297468	1.08284
14.15	4.63722	0.786258	-0.297439	1.0837
14.16	4.63877	0.78753	-0.297172	1.0847
14.17	4.64052	0.788407	-0.297601	1.08601
14.18	4.64282	0.789226	-0.297767	1.08699
14.19	4.64645	0.790361	-0.297783	1.08814
14.2	4.65417	0.791335	-0.298067	1.0894
14.21	4.66106	0.79231	-0.298311	1.09062
14.22	4.66451	0.793395	-0.298457	1.09185
14.23	4.67296	0.794202	-0.29863	1.09283
14.24	4.68358	0.795119	-0.298709	1.09383
14.25	4.68534	0.796287	-0.298744	1.09503
14.26	4.68809	0.79737	-0.29892	1.09629
14.27	4.69591	0.79842	-0.299132	1.09755
14.28	4.70051	0.799383	-0.299163	1.09855
14.29	4.70525	0.800253	-0.299183	1.09944
14.3	4.71398	0.801251	-0.299414	1.10067
14.31	4.72141	0.80231	-0.299653	1.10196
14.32	4.728	0.803263	-0.299803	1.10307
14.33	4.73296	0.804285	-0.30016	1.10445
14.34	4.73589	0.805326	-0.30079	1.10612
14.35	4.74133	0.806317	-0.301236	1.10755
14.36	4.74703	0.807304	-0.301356	1.10866
14.37	4.75111	0.808346	-0.301503	1.10985
14.38	4.76307	0.809321	-0.301786	1.11111
14.39	4.77153	0.810153	-0.301978	1.11213
14.4	4.76734	0.811183	-0.302034	1.11322
14.41	4.77283	0.812349	-0.302067	1.11442
14.42	4.78326	0.813236	-0.302163	1.1154
14.43	4.7855	0.814126	-0.302389	1.11651
14.44	4.79422	0.815223	-0.30259	1.11781
14.45	4.80462	0.816175	-0.302641	1.11882
14.46	4.80894	0.817193	-0.302747	1.11994
14.47	4.81712	0.818392	-0.302933	1.12133
14.48	4.82372	0.819328	-0.303014	1.12234
14.49	4.81987	0.820241	-0.303055	1.1233
14.5	4.8212	0.821433	-0.303214	1.12465
14.51	4.82921	0.822504	-0.303431	1.12593
14.52	4.83386	0.823395	-0.303608	1.127
14.53	4.84613	0.824387	-0.303823	1.12821
14.54	4.85731	0.825335	-0.304187	1.12952
14.55	4.85274	0.826344	-0.304658	1.131
14.56	4.85125	0.827559	-0.305182	1.13274
14.57	4.86199	0.828409	-0.305914	1.13432
14.58	4.86885	0.829243	-0.306753	1.136
14.59	4.87456	0.830482	-0.30723	1.13771
14.6	4.88487	0.831413	-0.307364	1.13878
14.61	4.88896	0.832336	-0.307505	1.13984
14.62	4.88915	0.833542	-0.307721	1.14126
14.63	4.89287	0.834484	-0.30796	1.14244
14.64	4.89591	0.835285	-0.308186	1.14347
14.65	4.89539	0.836309	-0.308349	1.14466
14.66	4.89823	0.837379	-0.308552	1.14593
14.67	4.91106	0.838261	-0.308904	1.14717
14.68	4.92157	0.839234	-0.309339	1.14857
14.69	4.92395	0.840276	-0.309742	1.15002
14.7	4.93192	0.841244	-0.310039	1.15128
14.71	4.93991	0.842337	-0.310238	1.15258
14.72	4.94156	0.84334	-0.310374	1.15371
14.73	4.94756	0.844201	-0.310518	1.15472
14.74	4.95101	0.845241	-0.310753	1.15599
14.75	4.94948	0.846284	-0.31109	1.15737
14.76	4.95791	0.847223	-0.311485	1.15871
14.77	4.9681	0.848195	-0.311977	1.16017
14.78	4.9691	0.84922	-0.312655	1.16188
14.79	4.97107	0.850189	-0.313585	1.16377
14.8	4.97827	0.851084	-0.314661	1.16575
14.81	4.98122	0.852038	-0.315381	1.16742
14.82	4.98576	0.853125	-0.315732	1.16886
14.83	4.9985	0.85418	-0.316028	1.17021
14.84	5.00861	0.855144	-0.316153	1.1713
14.85	5.01093	0.85613	-0.316199	1.17233
14.86	5.01168	0.857085	-0.316371	1.17346
14.87	5.01752	0.858135	-0.316522	1.17466
14.88	5.02034	0.859165	-0.3166	1.17577
14.89	5.02123	0.860061	-0.316815	1.17688
14.9	5.03218	0.861161	-0.317145	1.17831
14.91	5.04431	0.862324	-0.317365	1.17969
14.92	5.04773	0.863209	-0.317479	1.18069
14.93	5.05228	0.864157	-0.317617	1.18177
14.94	5.06002	0.865344	-0.317766	1.18311
14.95	5.06322	0.866406	-0.317924	1.18433
14.96	5.06472	0.86735	-0.318108	1.18546
14.97	5.07019	0.868371	-0.318225	1.1866
14.98	5.07867	0.869336	-0.318318	1.18765
14.99	5.08394	0.870342	-0.318527	1.18887
15	5.08654	0.871554	-0.318825	1.19038
15.01	5.09455	0.872468	-0.319321	1.19179
15.02	5.10116	0.873217	-0.320199	1.19342
15.03	5.11096	0.87448	-0.32116	1.19564
15.04	5.12564	0.87559	-0.321795	1.19739
15.05	5.12597	0.876286	-0.32221	1.1985
15.06	5.1195	0.877345	-0.322635	1.19998
15.07	5.12467	0.878553	-0.323087	1.20164
15.08	5.12932	0.879434	-0.323469	1.2029
15.09	5.13073	0.88031	-0.323721	1.20403
15.1	5.14201	0.8814	-0.323977	1.20538
15.11	5.15011	0.88241	-0.324364	1.20677
15.12	5.14983	0.883318	-0.324817	1.20814
15.13	5.15598	0.88427	-0.325267	1.20954
15.14	5.16334	0.885224	-0.325736	1.21096
15.15	5.16903	0.886249	-0.326201	1.21245
15.16	5.17271	0.887347	-0.326652	1.214
15.17	5.17523	0.888335	-0.327115	1.21545
15.18	5.18659	0.889277	-0.327514	1.21679
15.19	5.19583	0.890393	-0.327799	1.21819
15.2	5.19662	0.891426	-0.328033	1.21946
15.21	5.20183	0.892285	-0.328259	1.22054
15.22	5.2073	0.893419	-0.328522	1.22194
15.23	5.20947	0.894437	-0.328849	1.22329
15.24	5.21446	0.895174	-0.329192	1.22437
15.25	5.21849	0.89624	-0.329536	1.22578
15.26	5.21989	0.897352	-0.329934	1.22729
15.27	5.22187	0.898336	-0.330388	1.22872
15.28	5.22428	0.899409	-0.330805	1.23021
15.29	5.23144	0.900383	-0.331187	1.23157
15.3	5.24026	0.901414	-0.33154	1.23295
15.31	5.24459	0.902507	-0.331798	1.23431
15.32	5.25112	0.903315	-0.332084	1.2354
15.33	5.25943	0.90427	-0.332533	1.2368
15.34	5.2664	0.905486	-0.333054	1.23854
15.35	5.27194	0.906514	-0.333506	1.24002
15.36	5.27059	0.907459	-0.333939	1.2414
15.37	5.26703	0.908493	-0.334455	1.24295
15.38	5.26689	0.909511	-0.335068	1.24458
15.39	5.2693	0.910341	-0.33571	1.24605
15.4	5.28046	0.911397	-0.336255	1.24765
15.41	5.29518	0.912687	-0.336653	1.24934
15.42	5.29831	0.91356	-0.336992	1.25055
15.43	5.29795	0.91435	-0.337333	1.25168
15.44	5.30734	0.915376	-0.337663	1.25304
15.45	5.31717	0.916425	-0.337983	1.25441
15.46	5.32156	0.917441	-0.338282	1.25572
15.47	5.3264	0.918497	-0.338558	1.25706
15.48	5.32746	0.919451	-0.338891	1.25834
15.49	5.32797	0.920442	-0.339288	1.25973
15.5	5.33302	0.921423	-0.339678	1.2611
15.51	5.33668	0.922311	-0.340089	1.2624
15.52	5.33903	0.923256	-0.34057	1.26383
15.53	5.34529	0.924245	-0.341066	1.26531
15.54	5.3547	0.925297	-0.341576	1.26687
15.55	5.36047	0.926331	-0.342146	1.26848
15.56	5.36592	0.927226	-0.342723	1.26995
15.57	5.37767	0.928186	-0.343195	1.27138
15.58	5.38637	0.92924	-0.343526	1.27277
15.59	5.38929	0.930345	-0.343782	1.27413
15.6	5.39076	0.931325	-0.344039	1.27536
15.61	5.38933	0.932242	-0.344303	1.27655
15.62	5.39135	0.933375	-0.34455	1.27793
15.63	5.39631	0.934458	-0.344764	1.27922
15.64	5.39928	0.935281	-0.344971	1.28025
15.65	5.4044	0.936359	-0.345244	1.2816
15.66	5.41258	0.937497	-0.345606	1.2831
15.67	5.42093	0.938331	-0.346033	1.28436
15.68	5.4289	0.939385	-0.3465	1.28589
15.69	5.43208	0.940556	-0.347043	1.2876
15.7	5.43384	0.941401	-0.347686	1.28909
15.71	5.44235	0.942406	-0.348318	1.29072
15.72	5.45194	0.943626	-0.34883	1.29246
15.73	5.45733	0.944484	-0.349183	1.29367
15.74	5.46062	0.945402	-0.349422	1.29482
15.75	5.4654	0.946717	-0.349635	1.29635
15.76	5.46989	0.947623	-0.34986	1.29748
15.77	5.47325	0.948381	-0.350094	1.29848
15.78	5.48004	0.949601	-0.350311	1.29991
15.79	5.48436	0.950705	-0.350509	1.30121
15.8	5.48257	0.951588	-0.350756	1.30234
15.81	5.48846	0.952631	-0.351064	1.3037
15.82	5.49884	0.953533	-0.351425	1.30496
15.83	5.50167	0.954469	-0.351824	1.30629
15.84	5.50499	0.955688	-0.352141	1.30783
15.85	5.50783	0.956705	-0.352373	1.30908
15.86	5.5076	0.957545	-0.352627	1.31017
15.87	5.51244	0.958543	-0.352884	1.31143
15.88	5.52032	0.959607	-0.353102	1.31271
15.89	5.52876	0.960535	-0.353288	1.31382
15.9	5.53491	0.961439	-0.353517	1.31496
15.91	5.53376	0.962466	-0.353822	1.31629
15.92	5.53424	0.963404	-0.354176	1.31758
15.93	5.54029	0.964442	-0.354579	1.31902
15.94	5.54202	0.965622	-0.355036	1.32066
15.95	5.54232	0.966532	-0.355504	1.32204
15.96	5.54914	0.967434	-0.355962	1.3234
15.97	5.5551	0.968472	-0.356396	1.32487
15.98	5.55792	0.969407	-0.356756	1.32616
15.99	5.56352	0.970386	-0.357019	1.32741
16	5.56674	0.971484	-0.357239	1.32872
16.01	5.5686	0.97231	-0.357473	1.32978
16.02	5.57423	0.973173	-0.357695	1.33087
16.03	5.58291	0.974405	-0.357876	1.33228
16.04	5.59025	0.975461	-0.35806	1.33352
16.05	5.59219	0.976344	-0.358306	1.33465
16.06	5.59561	0.977401	-0.358578	1.33598
16.07	5.59757	0.978395	-0.358856	1.33725
16.08	5.59725	0.979371	-0.359201	1.33857
16.09	5.60696	0.980575	-0.35962	1.3402
16.1	5.61611	0.981669	-0.360056	1.34172
16.11	5.61125	0.982422	-0.360465	1.34289
16.12	5.61197	0.98334	-0.360809	1.34415
16.13	5.62825	0.98451	-0.361098	1.34561
16.14	5.63846	0.985474	-0.361418	1.34689
16.15	5.63576	0.986366	-0.361847	1.34821
16.16	5.63819	0.987444	-0.36237	1.34981
16.17	5.64704	0.988488	-0.362898	1.35139
16.18	5.65141	0.989474	-0.363349	1.35282
16.19	5.6522	0.990405	-0.363695	1.3541
16.2	5.65534	0.991311	-0.364007	1.35532
16.21	5.66244	0.992347	-0.364309	1.35666
16.22	5.66707	0.993415	-0.364533	1.35795
16.23	5.66563	0.994323	-0.364714	1.35904
16.24	5.667	0.995226	-0.364915	1.36014
16.25	5.67535	0.996357	-0.365119	1.36148
16.26	5.67887	0.997371	-0.365324	1.3627
16.27	5.67853	0.99818	-0.365538	1.36372
16.28	5.68611	0.999263	-0.365745	1.36501
16.29	5.69247	1.00035	-0.365967	1.36632
16.3	5.69401	1.00116	-0.366232	1.36739
16.31	5.69988	1.00224	-0.366529	1.36877
16.32	5.70994	1.00355	-0.366813	1.37036
16.33	5.71499	1.00445	-0.367076	1.37153
16.34	5.71776	1.00529	-0.367315	1.37261
16.35	5.72713	1.00633	-0.367562	1.3739
16.36	5.73535	1.00721	-0.367814	1.37503
16.37	5.7364	1.00827	-0.368024	1.37629
16.38	5.74007	1.00958	-0.368243	1.37782
16.39	5.74506	1.01048	-0.368497	1.37897
16.4	5.74952	1.01135	-0.36875	1.3801
16.41	5.75557	1.01252	-0.36901	1.38153
16.42	5.75679	1.01343	-0.369276	1.3827
16.43	5.75827	1.01435	-0.369531	1.38388
16.44	5.76724	1.01554	-0.369808	1.38535
16.45	5.7727	1.01642	-0.37015	1.38657
16.46	5.77579	1.01726	-0.370575	1.38783
16.47	5.78233	1.01852	-0.371097	1.38962
16.48	5.78625	1.01961	-0.371674	1.39129
16.49	5.79017	1.02047	-0.372245	1.39272
16.5	5.797	1.02156	-0.372794	1.39436
16.51	5.80008	1.02262	-0.373323	1.39594
16.52	5.79701	1.02361	-0.373801	1.39741
16.53	5.79902	1.02467	-0.374158	1.39882
16.54	5.80459	1.02553	-0.374434	1.39996
16.55	5.80525	1.02635	-0.37472	1.40107
16.56	5.8122	1.02746	-0.37499	1.40245
16.57	5.82352	1.02849	-0.375204	1.4037
16.58	5.82675	1.02932	-0.375406	1.40472
16.59	5.82644	1.03052	-0.375625	1.40614
16.6	5.82694	1.03167	-0.375849	1.40752
16.61	5.83136	1.03242	-0.37611	1.40853
16.62	5.84079	1.03353	-0.376392	1.40992
16.63	5.84612	1.03463	-0.376674	1.41131
16.64	5.84754	1.03531	-0.376979	1.41229
16.65	5.85477	1.03629	-0.377323	1.41361
16.66	5.8612	1.0375	-0.377658	1.41516
16.67	5.86165	1.03843	-0.377932	1.41636
16.68	5.86393	1.03937	-0.378205	1.41758
16.69	5.86878	1.04046	-0.378504	1.41897
16.7	5.87093	1.04134	-0.378781	1.42012
16.71	5.87716	1.04236	-0.37906	1.42142
16.72	5.88674	1.04354	-0.379377	1.42292
16.73	5.88986	1.04438	-0.3797	1.42407
16.74	5.89022	1.04525	-0.380012	1.42526
16.75	5.89467	1.0464	-0.380354	1.42676
16.76	5.89759	1.04743	-0.380699	1.42813
16.77	5.89724	1.04827	-0.380988	1.42926
16.78	5.90552	1.04926	-0.381252	1.43051
16.79	5.91308	1.0504	-0.381528	1.43192
16.8	5.90642	1.05138	-0.381784	1.43316
16.81	5.90572	1.05237	-0.382014	1.43438
16.82	5.91601	1.05336	-0.382253	1.43561
16.83	5.91907	1.05423	-0.382531	1.43676
16.84	5.92187	1.05535	-0.382833	1.43818
16.85	5.93048	1.05649	-0.383099	1.43959
16.86	5.93348	1.05737	-0.383309	1.44068
16.87	5.93321	1.05828	-0.38353	1.44181
16.88	5.94063	1.05946	-0.383785	1.44324
16.89	5.95188	1.06058	-0.384003	1.44458
16.9	5.9571	1.06135	-0.384186	1.44553
16.91	5.95408	1.0622	-0.384401	1.4466
16.92	5.9517	1.06334	-0.384639	1.44798
16.93	5.95627	1.06452	-0.384877	1.4494
16.94	5.96392	1.06562	-0.385105	1.45072
16.95	5.96636	1.06647	-0.385355	1.45183
16.96	5.96462	1.06744	-0.38566	1.4531
16.97	5.97747	1.0686	-0.385953	1.45455
16.98	5.9925	1.06947	-0.386221	1.4557
16.99	5.98743	1.07038	-0.386511	1.45689
17	5.98507	1.07147	-0.386794	1.45826
17.01	5.99587	1.07229	-0.387056	1.45935
17.02	6.00245	1.07323	-0.387343	1.46057
17.03	6.00455	1.07454	-0.387628	1.46217
17.04	6.01208	1.0756	-0.387856	1.46346
17.05	6.02301	1.07642	-0.388064	1.46449
17.06	6.02779	1.07758	-0.388269	1.46585
17.07	6.03038	1.07868	-0.388454	1.46713
17.08	6.03449	1.07949	-0.388619	1.46811
17.09	6.03647	1.08058	-0.388787	1.46937
17.1	6.03409	1.08167	-0.38898	1.47065
17.11	6.03157	1.08241	-0.389171	1.47158
17.12	6.03505	1.08343	-0.38937	1.4728
17.13	6.04435	1.08461	-0.389596	1.4742
17.14	6.05512	1.08546	-0.389853	1.47531
17.15	6.05939	1.08643	-0.390198	1.47663
17.16	6.06294	1.08754	-0.390602	1.47815
17.17	6.06895	1.08846	-0.391035	1.4795
17.18	6.0684	1.08943	-0.391513	1.48094
17.19	6.07003	1.09051	-0.391964	1.48247
17.2	6.07715	1.09149	-0.392369	1.48386
17.21	6.08127	1.09261	-0.392746	1.48535
17.22	6.08868	1.0937	-0.393059	1.48676
17.23	6.0939	1.09446	-0.393344	1.48781
17.24	6.09187	1.09534	-0.393614	1.48896
17.25	6.09495	1.09645	-0.39386	1.49031
17.26	6.10135	1.09749	-0.394136	1.49163
17.27	6.10506	1.09843	-0.394432	1.49287
17.28	6.1104	1.09951	-0.394713	1.49422
17.29	6.11443	1.10056	-0.394997	1.49556
17.3	6.11461	1.10146	-0.395301	1.49676
17.31	6.11823	1.10253	-0.395604	1.49814
17.32	6.12288	1.1036	-0.395909	1.49951
17.33	6.12195	1.10447	-0.396236	1.50071
17.34	6.12257	1.10552	-0.396537	1.50206
17.35	6.12785	1.10668	-0.396793	1.50348
17.36	6.13392	1.10761	-0.397079	1.50469
17.37	6.13954	1.10858	-0.397411	1.50599
17.38	6.14112	1.10968	-0.397704	1.50738
17.39	6.14229	1.11066	-0.397965	1.50862
17.4	6.14937	1.11155	-0.398257	1.50981
17.41	6.15489	1.11258	-0.398577	1.51115
17.42	6.15552	1.11356	-0.398867	1.51243
17.43	6.15647	1.11449	-0.399121	1.51361
17.44	6.15622	1.1156	-0.399385	1.51499
17.45	6.15392	1.11664	-0.399636	1.51627
17.46	6.15875	1.11741	-0.399843	1.51726
17.47	6.16897	1.11841	-0.400031	1.51845
17.48	6.17279	1.1195	-0.400213	1.51972
17.49	6.17427	1.12047	-0.400378	1.52084
17.5	6.18131	1.1215	-0.400545	1.52204
17.51	6.18858	1.12256	-0.400729	1.52329
17.52	6.18911	1.12349	-0.400909	1.5244
17.53	6.19013	1.12452	-0.401112	1.52563
17.54	6.19778	1.12552	-0.401344	1.52687
17.55	6.19837	1.12635	-0.401565	1.52791
17.56	6.19217	1.12741	-0.401765	1.52918
17.57	6.19512	1.12847	-0.401979	1.53045
17.58	6.21058	1.12929	-0.40221	1.5315
17.59	6.22074	1.13042	-0.402423	1.53285
17.6	6.21827	1.13153	-0.402667	1.5342
17.61	6.2225	1.13233	-0.402976	1.53531
17.62	6.23454	1.13335	-0.403298	1.53665
17.63	6.23679	1.13451	-0.403625	1.53814
17.64	6.23296	1.13544	-0.403957	1.53939
17.65	6.23689	1.13637	-0.404242	1.54061
17.66	6.24337	1.13743	-0.404476	1.54191
17.67	6.24679	1.13842	-0.404746	1.54317
17.68	6.25279	1.13947	-0.405043	1.54452
17.69	6.25769	1.14054	-0.405291	1.54583
17.7	6.26295	1.14153	-0.405512	1.54704
17.71	6.26819	1.14262	-0.405747	1.54837
17.72	6.26915	1.14364	-0.405971	1.54961
17.73	6.27346	1.14447	-0.406153	1.55062
17.74	6.28274	1.14539	-0.406311	1.5517
17.75	6.28515	1.14649	-0.406495	1.55298
17.76	6.28137	1.14746	-0.406714	1.55417
17.77	6.28178	1.1484	-0.406911	1.55531
17.78	6.28487	1.14953	-0.407073	1.5566
17.79	6.28737	1.15059	-0.407231	1.55782
17.8	6.29361	1.15154	-0.407405	1.55894
17.81	6.29584	1.15264	-0.407582	1.56022
17.82	6.29829	1.15368	-0.407746	1.56142
17.83	6.31114	1.15448	-0.407923	1.5624
17.84	6.31944	1.15557	-0.408123	1.56369
17.85	6.31482	1.1567	-0.408344	1.56504
17.86	6.31386	1.15743	-0.408602	1.56603
17.87	6.32003	1.15842	-0.408879	1.5673
17.88	6.32301	1.15959	-0.409133	1.56872
17.89	6.3284	1.16048	-0.409399	1.56987
17.9	6.3363	1.16144	-0.409703	1.57114
17.91	6.33789	1.16264	-0.409992	1.57264
17.92	6.33869	1.16373	-0.41026	1.57399
17.93	6.34361	1.16466	-0.410536	1.5752
17.94	6.34776	1.16566	-0.410797	1.57646
17.95	6.34986	1.16659	-0.41102	1.57761
17.96	6.35672	1.1675	-0.41124	1.57874
17.97	6.37031	1.16859	-0.411458	1.58005
17.98	6.37394	1.16962	-0.411659	1.58128
17.99	6.36683	1.17056	-0.411885	1.58244
18	6.37245	1.17149	-0.412139	1.58363
18.01	6.38372	1.17232	-0.412383	1.5847
18.02	6.38498	1.17328	-0.412632	1.58592
18.03	6.38652	1.17446	-0.412952	1.58742
18.04	6.39133	1.17544	-0.413356	1.5888
18.05	6.39422	1.17632	-0.413815	1.59014
18.06	6.39665	1.17751	-0.414343	1.59186
18.07	6.39896	1.17858	-0.414953	1.59353
18.08	6.40192	1.17937	-0.415586	1.59496
18.09	6.40735	1.18038	-0.416205	1.59659
18.1	6.41263	1.18156	-0.416771	1.59833
18.11	6.41434	1.18248	-0.4172	1.59968
18.12	6.41522	1.18332	-0.417522	1.60084
18.13	6.42332	1.18434	-0.417788	1.60213
18.14	6.43583	1.18525	-0.41798	1.60323
18.15	6.43902	1.1862	-0.418149	1.60435
18.16	6.43422	1.18737	-0.418346	1.60571
18.17	6.43363	1.18831	-0.418546	1.60686
18.18	6.43979	1.18929	-0.418751	1.60804
18.19	6.44733	1.19039	-0.419009	1.6094
18.2	6.44989	1.19131	-0.419337	1.61065
18.21	6.45226	1.19226	-0.419688	1.61195
18.22	6.45695	1.1934	-0.420095	1.61349
18.23	6.45748	1.19442	-0.420594	1.61502
18.24	6.46177	1.19527	-0.421097	1.61636
18.25	6.4648	1.19626	-0.421583	1.61784
18.26	6.46074	1.19739	-0.422109	1.6195
18.27	6.46561	1.19839	-0.422627	1.62102
18.28	6.47987	1.19941	-0.423037	1.62245
18.29	6.48668	1.20029	-0.423399	1.62369
18.3	6.48632	1.20119	-0.42375	1.62494
18.31	6.48726	1.20237	-0.424006	1.62637
18.32	6.49074	1.20337	-0.424226	1.62759
18.33	6.49718	1.20424	-0.424498	1.62874
18.34	6.50112	1.20537	-0.424773	1.63014
18.35	6.50472	1.20651	-0.425012	1.63153
18.36	6.51075	1.20743	-0.425268	1.6327
18.37	6.51369	1.20841	-0.425585	1.63399
18.38	6.51575	1.20963	-0.425901	1.63553
18.39	6.51617	1.21067	-0.426203	1.63688
18.4	6.5149	1.21147	-0.426545	1.63801
18.41	6.51779	1.21244	-0.42688	1.63932
18.42	6.52514	1.21346	-0.427144	1.64061
18.43	6.5305	1.21442	-0.427395	1.64182
18.44	6.53162	1.21549	-0.427674	1.64317
18.45	6.53428	1.21656	-0.427947	1.6445
18.46	6.53758	1.21754	-0.428186	1.64573
18.47	6.53985	1.2186	-0.428405	1.647
18.48	6.54673	1.21957	-0.428626	1.64819
18.49	6.55528	1.22051	-0.428844	1.64936
18.5	6.55987	1.22155	-0.429069	1.65062
18.51	6.55995	1.22243	-0.429283	1.65171
18.52	6.55936	1.22329	-0.429475	1.65277
18.53	6.56409	1.22445	-0.429674	1.65412
18.54	6.57286	1.22555	-0.429877	1.65543
18.55	6.57589	1.22633	-0.430097	1.65643
18.56	6.57634	1.22731	-0.430372	1.65769
18.57	6.585	1.22847	-0.430681	1.65915
18.58	6.58947	1.22934	-0.430986	1.66033
18.59	6.58311	1.23032	-0.431291	1.66161
18.6	6.58702	1.23143	-0.431607	1.66303
18.61	6.5951	1.23236	-0.431951	1.66431
18.62	6.58905	1.2333	-0.43232	1.66562
18.63	6.58996	1.23435	-0.432686	1.66704
18.64	6.60424	1.23536	-0.433037	1.6684
18.65	6.60646	1.2363	-0.433392	1.66969
18.66	6.60386	1.23743	-0.433754	1.67119
18.67	6.61399	1.23852	-0.4341	1.67262
18.68	6.6208	1.23942	-0.434392	1.67381
18.69	6.62076	1.24033	-0.434648	1.67498
18.7	6.62812	1.24128	-0.434933	1.67621
18.71	6.63662	1.24238	-0.435264	1.67765
18.72	6.6388	1.24348	-0.435611	1.67909
18.73	6.64392	1.24428	-0.435951	1.68023
18.74	6.64942	1.24519	-0.436277	1.68146
18.75	6.64924	1.24639	-0.436609	1.683
18.76	6.65301	1.24729	-0.436925	1.68422
18.77	6.65879	1.24819	-0.437193	1.68538
18.78	6.66292	1.24935	-0.437439	1.68679
18.79	6.67029	1.25029	-0.437686	1.68797
18.8	6.67367	1.25125	-0.437922	1.68917
18.81	6.67453	1.25248	-0.438152	1.69063
18.82	6.67805	1.2535	-0.438377	1.69188
18.83	6.67817	1.2544	-0.438604	1.693
18.84	6.67981	1.25547	-0.438852	1.69432
18.85	6.68908	1.25646	-0.439108	1.69557
18.86	6.69515	1.25729	-0.439376	1.69667
18.87	6.69433	1.25838	-0.439657	1.69804
18.88	6.6962	1.25954	-0.439938	1.69947
18.89	6.69762	1.2604	-0.440208	1.7006
18.9	6.69761	1.26139	-0.440451	1.70184
18.91	6.70115	1.26247	-0.440677	1.70315
18.92	6.71114	1.26326	-0.440903	1.70416
18.93	6.72064	1.2643	-0.441123	1.70543
18.94	6.71943	1.26564	-0.441366	1.70701
18.95	6.72029	1.26653	-0.441636	1.70817
18.96	6.7305	1.26726	-0.441882	1.70914
18.97	6.73374	1.26837	-0.442094	1.71046
18.98	6.72803	1.26939	-0.44232	1.71171
18.99	6.72945	1.27028	-0.442535	1.71282
19	6.73603	1.27132	-0.442708	1.71403
19.01	6.73859	1.27235	-0.442906	1.71526
19.02	6.74181	1.27342	-0.443122	1.71654
19.03	6.74636	1.27443	-0.443311	1.71774
19.04	6.74878	1.2753	-0.443503	1.7188
19.05	6.75279	1.27631	-0.443726	1.72004
19.06	6.75713	1.27752	-0.443983	1.7215
19.07	6.75874	1.27851	-0.444259	1.72277
19.08	6.76245	1.27934	-0.444524	1.72387
19.09	6.76885	1.28042	-0.444785	1.7252
19.1	6.77234	1.2815	-0.445062	1.72656
19.11	6.77489	1.28236	-0.445332	1.72769
19.12	6.77878	1.28338	-0.445551	1.72893
19.13	6.77714	1.28455	-0.445749	1.7303
19.14	6.77428	1.28556	-0.445976	1.73154
19.15	6.78007	1.2866	-0.446204	1.7328
19.16	6.78559	1.28762	-0.446423	1.73405
19.17	6.78761	1.28845	-0.446635	1.73508
19.18	6.79495	1.28946	-0.446832	1.73629
19.19	6.80082	1.29072	-0.447036	1.73776
19.2	6.79516	1.29169	-0.447237	1.73893
19.21	6.79338	1.2925	-0.447414	1.73991
19.22	6.80173	1.2937	-0.447586	1.74129
19.23	6.80724	1.29486	-0.447754	1.74261
19.24	6.80845	1.2957	-0.447888	1.74359
19.25	6.80939	1.29669	-0.448012	1.7447
19.26	6.81111	1.29761	-0.448152	1.74576
19.27	6.81181	1.29863	-0.448308	1.74694
19.28	6.80973	1.29993	-0.448471	1.7484
19.29	6.81174	1.30083	-0.448647	1.74948
19.3	6.81794	1.30148	-0.448815	1.7503
19.31	6.8225	1.30255	-0.448955	1.7515
19.32	6.82183	1.30368	-0.449098	1.75278
19.33	6.81967	1.30459	-0.449284	1.75387
19.34	6.82367	1.30561	-0.449486	1.7551
19.35	6.82821	1.30661	-0.449666	1.75628
19.36	6.83268	1.3074	-0.449852	1.75725
19.37	6.83906	1.30845	-0.450054	1.7585
19.38	6.83963	1.30965	-0.450241	1.75989
19.39	6.83927	1.31053	-0.450419	1.76095
19.4	6.84547	1.31141	-0.450629	1.76203
19.41	6.84894	1.31246	-0.450831	1.7633
19.42	6.85015	1.31346	-0.450981	1.76444
19.43	6.86111	1.31436	-0.451141	1.7655
19.44	6.86841	1.31526	-0.451344	1.7666
19.45	6.86241	1.31621	-0.451561	1.76777
19.46	6.86091	1.31715	-0.451745	1.7689
19.47	6.8654	1.31814	-0.45189	1.77003
19.48	6.86597	1.31914	-0.452052	1.77119
19.49	6.86891	1.32012	-0.452232	1.77236
19.5	6.87592	1.32119	-0.452425	1.77362
19.51	6.88032	1.32224	-0.452627	1.77486
19.52	6.88046	1.3233	-0.452817	1.77612
19.53	6.88388	1.32435	-0.453016	1.77737
19.54	6.8922	1.32529	-0.45321	1.7785
19.55	6.89057	1.32621	-0.453377	1.77958
19.56	6.88712	1.32722	-0.453538	1.78076
19.57	6.89457	1.32835	-0.453683	1.78204
19.58	6.90136	1.32937	-0.453809	1.78318
19.59	6.9016	1.33045	-0.453935	1.78439
19.6	6.90194	1.33155	-0.454059	1.78561
19.61	6.90206	1.33234	-0.45418	1.78653
19.62	6.90508	1.33342	-0.454286	1.78771
19.63	6.90745	1.3347	-0.45436	1.78906
19.64	6.90717	1.33555	-0.454422	1.78997
19.65	6.91279	1.33653	-0.454508	1.79104
19.66	6.9175	1.33782	-0.454625	1.79245
19.67	6.91598	1.33882	-0.454722	1.79355
19.68	6.91574	1.33965	-0.454792	1.79444
19.69	6.91716	1.34072	-0.454894	1.79562
19.7	6.91669	1.3417	-0.454993	1.7967
19.71	6.91645	1.34252	-0.455054	1.79758
19.72	6.91948	1.34357	-0.455121	1.7987
19.73	6.92283	1.34459	-0.455192	1.79978
19.74	6.92492	1.34562	-0.455259	1.80088
19.75	6.92396	1.34674	-0.455348	1.80209
19.76	6.91884	1.34758	-0.455429	1.80301
19.77	6.91434	1.34845	-0.455475	1.80393
19.78	6.91239	1.34963	-0.455544	1.80518
19.79	6.91843	1.35072	-0.455645	1.80636
19.8	6.93144	1.35153	-0.455729	1.80726
19.81	6.93664	1.35247	-0.455812	1.80829
19.82	6.93347	1.35352	-0.455929	1.80945
19.83	6.93825	1.35446	-0.456056	1.81051
19.84	6.94279	1.35549	-0.456148	1.81163
19.85	6.93497	1.35641	-0.456243	1.81266
19.86	6.93356	1.3572	-0.45638	1.81358
19.87	6.9462	1.35832	-0.456543	1.81487
19.88	6.95465	1.35941	-0.456732	1.81615
19.89	6.95079	1.36015	-0.456978	1.81713
19.9	6.94826	1.36118	-0.457279	1.81845
19.91	6.95194	1.36237	-0.457611	1.81998
19.92	6.95117	1.3633	-0.458001	1.8213
19.93	6.95578	1.36432	-0.458455	1.82277
19.94	6.96501	1.36541	-0.458893	1.82431
19.95	6.95941	1.3664	-0.459232	1.82563
19.96	6.95241	1.36748	-0.45951	1.82699
19.97	6.95646	1.36842	-0.459791	1.82821
19.98	6.96087	1.36929	-0.460065	1.82936
[truncated: 10,306 more rows]

## Sheet: M-70-9.0-38
Time [s]	Load [kN]	LVDT 1 [mm]	LVDT 2 [mm]	Displacement [mm]
0	0	0	0	0
0.01	-1e-06	0	0	0
0.02	-2.2e-05	-3e-06	1e-06	-4e-06
0.03	-0.000639	-5.6e-05	8e-06	-6.4e-05
0.04	-0.003446	-0.000173	1.4e-05	-0.000187
0.05	-0.004048	-0.000218	1e-06	-0.000219
0.06	0.000447	-0.000156	-1e-05	-0.000146
0.07	-0.00079	-0.000131	-2e-06	-0.000129
0.08	-0.006719	-0.00021	1.1e-05	-0.000221
0.09	-0.006617	-0.000171	9e-06	-0.00018
0.1	-0.003994	-0.000103	-1.4e-05	-8.9e-05
0.11	-0.003616	-0.000182	-1.2e-05	-0.00017
0.12	-0.006513	-0.000242	-8e-06	-0.000234
0.13	-0.010055	-0.000202	-9e-06	-0.000193
0.14	-0.008342	-8.6e-05	5e-06	-9.1e-05
0.15	-0.005902	-0.000119	6e-06	-0.000125
0.16	-0.006008	-0.000173	7e-06	-0.00018
0.17	-0.008246	-0.000176	2.9e-05	-0.000205
0.18	-0.011212	-0.00026	2e-05	-0.00028
0.19	-0.010133	-0.000262	0	-0.000262
0.2	-0.004899	-8.8e-05	1.4e-05	-0.000102
0.21	-0.001545	7.9e-05	2e-06	7.7e-05
0.22	-0.005545	-8.3e-05	-2.4e-05	-5.9e-05
0.23	-0.007084	-0.000226	-1.2e-05	-0.000214
0.24	-0.003843	-0.000176	1.5e-05	-0.000191
0.25	-0.005679	-0.000162	1.2e-05	-0.000174
0.26	-0.008506	-4.1e-05	9e-06	-5e-05
0.27	-0.010764	-1e-06	2.6e-05	-2.7e-05
0.28	-0.01481	-0.000179	1.2e-05	-0.000191
0.29	-0.018137	-0.000191	-1.9e-05	-0.000172
0.3	-0.016542	-0.000118	-1.1e-05	-0.000107
0.31	-0.012204	-0.000172	1.5e-05	-0.000187
0.32	-0.011528	-0.000265	7e-06	-0.000272
0.33	-0.0108	-0.000185	0	-0.000185
0.34	-0.012245	-0.000122	2.4e-05	-0.000146
0.35	-0.016967	-0.00023	2e-05	-0.00025
0.36	-0.011947	-0.00017	-2e-06	-0.000168
0.37	-0.000671	-0.000101	9e-06	-0.00011
0.38	-0.003149	-0.000141	2.2e-05	-0.000163
0.39	-0.010785	-0.000118	3e-06	-0.000121
0.4	-0.007324	-0.00021	-1.5e-05	-0.000195
0.41	-0.005272	-0.000309	-4e-06	-0.000305
0.42	-0.008181	-0.000249	1.5e-05	-0.000264
0.43	-0.009167	-0.00015	1.7e-05	-0.000167
0.44	-0.010537	-0.000135	-5e-06	-0.00013
0.45	-0.011693	-0.000138	-2.2e-05	-0.000116
0.46	-0.011682	-0.000134	-7e-06	-0.000127
0.47	-0.012863	-0.000185	-7e-06	-0.000178
0.48	-0.013526	-0.000175	-1.3e-05	-0.000162
0.49	-0.010711	-0.000138	0	-0.000138
0.5	-0.008267	-0.00012	-1.2e-05	-0.000108
0.51	-0.013453	-0.000147	-1.6e-05	-0.000131
0.52	-0.018489	-0.000152	1.1e-05	-0.000163
0.53	-0.017811	-0.000121	-5e-06	-0.000116
0.54	-0.015685	-0.000191	-2.4e-05	-0.000167
0.55	-0.01525	-0.000221	-9e-06	-0.000212
0.56	-0.017946	-0.000164	-8e-06	-0.000156
0.57	-0.018145	-0.000185	-3e-06	-0.000182
0.58	-0.012908	-0.000236	1.4e-05	-0.00025
0.59	-0.011236	-0.00025	8e-06	-0.000258
0.6	-0.016444	-0.000271	3e-06	-0.000274
0.61	-0.019457	-0.000267	1.7e-05	-0.000284
0.62	-0.01706	-0.000211	2.3e-05	-0.000234
0.63	-0.013551	-0.000157	1.1e-05	-0.000168
0.64	-0.011682	-0.000147	-9e-06	-0.000138
0.65	-0.014329	-0.000151	-2.8e-05	-0.000123
0.66	-0.015876	-0.000213	-3e-05	-0.000183
0.67	-0.012876	-0.00023	-1.3e-05	-0.000217
0.68	-0.008985	-0.000133	-1.4e-05	-0.000119
0.69	-0.012522	-3.9e-05	-1.5e-05	-2.4e-05
0.7	-0.016643	-5.7e-05	8e-06	-6.5e-05
0.71	-0.013149	-0.00015	5e-06	-0.000155
0.72	-0.015377	-0.000182	-1e-05	-0.000172
0.73	-0.020763	-0.000164	-1e-06	-0.000163
0.74	-0.020531	-0.000157	3e-06	-0.00016
0.75	-0.020725	-0.000162	-1e-05	-0.000152
0.76	-0.019895	-0.000215	-1e-06	-0.000214
0.77	-0.015595	-0.000173	1.9e-05	-0.000192
0.78	-0.016827	-0.000128	5e-06	-0.000133
0.79	-0.025336	-0.000218	-1.8e-05	-0.0002
0.8	-0.025513	-0.000174	-2.1e-05	-0.000153
0.81	-0.013146	-0.000154	-4e-06	-0.00015
0.82	-0.005984	-0.000149	1.7e-05	-0.000166
0.83	-0.007093	-0.000134	8e-06	-0.000142
0.84	-0.004295	-0.000159	-1.2e-05	-0.000147
0.85	-0.001439	-0.000114	-5e-06	-0.000109
0.86	-0.007512	-9.8e-05	1.1e-05	-0.000109
0.87	-0.018185	-0.000163	1e-05	-0.000173
0.88	-0.019091	-0.000229	6e-06	-0.000235
0.89	-0.010893	-0.000123	-1.4e-05	-0.000109
0.9	-0.013268	-4.9e-05	-2e-05	-2.9e-05
0.91	-0.01948	-0.000155	1e-05	-0.000165
0.92	-0.014806	-0.000234	2.7e-05	-0.000261
0.93	-0.009513	-0.000241	2e-05	-0.000261
0.94	-0.010171	-0.000205	9e-06	-0.000214
0.95	-0.014812	-0.00011	-1.3e-05	-9.7e-05
0.96	-0.019239	-0.000182	-3.2e-05	-0.00015
0.97	-0.020716	-0.000265	-2.4e-05	-0.000241
0.98	-0.017942	-0.000188	-1.3e-05	-0.000175
0.99	-0.009105	-0.000119	-1.4e-05	-0.000105
1	-0.004592	-0.000144	-7e-06	-0.000137
1.01	-0.012501	-0.000213	2e-06	-0.000215
1.02	-0.021057	-0.000206	5e-06	-0.000211
1.03	-0.019563	-0.000105	-3e-06	-0.000102
1.04	-0.013794	7e-06	-1.4e-05	2.1e-05
1.05	-0.00926	-0.000109	-1.2e-05	-9.7e-05
1.06	-0.007356	-0.000206	-2e-05	-0.000186
1.07	-0.012155	-9e-05	-2.4e-05	-6.6e-05
1.08	-0.017489	-5.5e-05	-7e-06	-4.8e-05
1.09	-0.015515	-9.6e-05	-5e-06	-9.1e-05
1.1	-0.012354	-0.00016	-1.2e-05	-0.000148
1.11	-0.01364	-0.000187	-1.9e-05	-0.000168
1.12	-0.010268	-0.000136	-1.3e-05	-0.000123
1.13	-0.002809	-0.00012	1.3e-05	-0.000133
1.14	-0.002791	-0.000173	1e-05	-0.000183
1.15	-0.008231	-0.000233	-9e-06	-0.000224
1.16	-0.013539	-0.000192	-1.3e-05	-0.000179
1.17	-0.015675	-0.000141	-1.7e-05	-0.000124
1.18	-0.014092	-5e-05	-1.7e-05	-3.3e-05
1.19	-0.012345	-5e-05	-7e-06	-4.3e-05
1.2	-0.011129	-0.000206	-4e-06	-0.000202
1.21	-0.009659	-0.000147	-1.4e-05	-0.000133
1.22	-0.013387	-4.9e-05	-2e-05	-2.9e-05
1.23	-0.015667	-0.000135	-8e-06	-0.000127
1.24	-0.003656	-0.000213	6e-06	-0.000219
1.25	0.002618	-0.000268	-3e-06	-0.000265
1.26	-0.005887	-0.000152	-9e-06	-0.000143
1.27	-0.012355	-9.3e-05	-1.3e-05	-8e-05
1.28	-0.016426	-0.000302	-2.8e-05	-0.000274
1.29	-0.016768	-0.000246	-1.7e-05	-0.000229
1.3	-0.014878	-6.9e-05	-5e-06	-6.4e-05
1.31	-0.013076	-0.000147	-2.5e-05	-0.000122
1.32	-0.008746	-0.000157	-9e-06	-0.000148
1.33	-0.008279	-1.8e-05	1.6e-05	-3.4e-05
1.34	-0.014515	-4.5e-05	-1.4e-05	-3.1e-05
1.35	-0.020639	-0.000384	-4.1e-05	-0.000343
1.36	-0.019397	-0.000439	-3.7e-05	-0.000402
1.37	-0.013703	-0.000109	-3.1e-05	-7.8e-05
1.38	-0.013652	-0.000196	-3.2e-05	-0.000164
1.39	-0.01673	-0.000418	-2.4e-05	-0.000394
1.4	-0.015912	-0.000254	-1.6e-05	-0.000238
1.41	-0.016841	-5.8e-05	-1.6e-05	-4.2e-05
1.42	-0.020016	-0.000151	-1.3e-05	-0.000138
1.43	-0.018164	-0.000316	-1.2e-05	-0.000304
1.44	-0.013434	-0.000219	-6e-06	-0.000213
1.45	-0.016347	-1.1e-05	-1.6e-05	5e-06
1.46	-0.025641	-8.8e-05	-3.6e-05	-5.2e-05
1.47	-0.02801	-0.000256	-2.8e-05	-0.000228
1.48	-0.020082	-0.000246	-2.3e-05	-0.000223
1.49	-0.016273	-0.000129	-3.1e-05	-9.8e-05
1.5	-0.017566	-0.000128	-4.3e-05	-8.5e-05
1.51	-0.013178	-0.000139	-4.3e-05	-9.6e-05
1.52	-0.01269	-0.000133	-3.7e-05	-9.6e-05
1.53	-0.017615	-0.000222	-3.2e-05	-0.00019
1.54	-0.012472	-0.000151	-2.9e-05	-0.000122
1.55	-0.004553	-5e-05	-4e-05	-1e-05
1.56	-0.007424	-0.00016	-3.7e-05	-0.000123
1.57	-0.012879	-0.000232	-2.2e-05	-0.00021
1.58	-0.01154	-0.000139	-2.8e-05	-0.000111
1.59	-0.013987	-0.000136	-3.2e-05	-0.000104
1.6	-0.019106	-0.000208	-2.8e-05	-0.00018
1.61	-0.013904	-0.000188	-2.7e-05	-0.000161
1.62	-0.009502	-0.000168	-1.2e-05	-0.000156
1.63	-0.016243	-0.000189	-4e-06	-0.000185
1.64	-0.02136	-0.000184	-2.8e-05	-0.000156
1.65	-0.016308	-0.000176	-2.8e-05	-0.000148
1.66	-0.01516	-0.000196	-1.5e-05	-0.000181
1.67	-0.016489	-0.000181	-3.5e-05	-0.000146
1.68	-0.012506	-0.000169	-5.3e-05	-0.000116
1.69	-0.013077	-9.8e-05	-2.5e-05	-7.3e-05
1.7	-0.013967	-0.000219	-1.4e-05	-0.000205
1.71	-0.008949	-0.00036	-3.4e-05	-0.000326
1.72	-0.00844	-0.000214	-3.6e-05	-0.000178
1.73	-0.012812	-0.000163	-2e-05	-0.000143
1.74	-0.012818	-0.000235	-1.3e-05	-0.000222
1.75	-0.01032	-0.000202	-1.7e-05	-0.000185
1.76	-0.013862	-0.000124	-2.9e-05	-9.5e-05
1.77	-0.019032	-0.000126	-4.4e-05	-8.2e-05
1.78	-0.017294	-0.000114	-4.5e-05	-6.9e-05
1.79	-0.011974	-3.1e-05	-4.8e-05	1.7e-05
1.8	-0.009887	-0.000112	-5.8e-05	-5.4e-05
1.81	-0.011215	-0.000261	-3.5e-05	-0.000226
1.82	-0.012441	-0.000196	-2.5e-05	-0.000171
1.83	-0.01258	-0.000129	-4.1e-05	-8.8e-05
1.84	-0.010846	-0.000119	-4.1e-05	-7.8e-05
1.85	-0.00823	-0.000158	-3.5e-05	-0.000123
1.86	-0.005535	-0.00021	-2.3e-05	-0.000187
1.87	0.000108	-0.000211	-1.7e-05	-0.000194
1.88	-0.000261	-0.000158	-2.3e-05	-0.000135
1.89	-0.008965	-0.000141	-2.8e-05	-0.000113
1.9	-0.013622	-0.000132	-3.4e-05	-9.8e-05
1.91	-0.014263	-9.4e-05	-4e-05	-5.4e-05
1.92	-0.010336	-0.000173	-3.3e-05	-0.00014
1.93	-0.003005	-0.000194	-1e-05	-0.000184
1.94	-0.002257	-0.000197	-2.2e-05	-0.000175
1.95	-0.008087	-0.000229	-4.9e-05	-0.00018
1.96	-0.012624	-0.000166	-3.3e-05	-0.000133
1.97	-0.014217	-5.8e-05	2e-06	-6e-05
1.98	-0.016298	-6.5e-05	-8e-06	-5.7e-05
1.99	-0.016576	-0.000155	-5.2e-05	-0.000103
2	-0.014056	-0.000118	-5.4e-05	-6.4e-05
2.01	-0.012492	-0.000112	-2.6e-05	-8.6e-05
2.02	-0.011287	-0.000197	-2.1e-05	-0.000176
2.03	-0.008453	-0.000146	-1.3e-05	-0.000133
2.04	-0.007918	-0.000107	-2.1e-05	-8.6e-05
2.05	-0.010123	-0.000169	-5.3e-05	-0.000116
2.06	-0.011742	-0.000117	-4.6e-05	-7.1e-05
2.07	-0.01025	-9.3e-05	-3.5e-05	-5.8e-05
2.08	-0.005794	-0.000161	-5.2e-05	-0.000109
2.09	-0.00843	-0.000212	-4.7e-05	-0.000165
2.1	-0.011176	-0.000168	-3e-05	-0.000138
2.11	-0.004859	-0.00012	-3.2e-05	-8.8e-05
2.12	-2.4e-05	-0.00019	-3.7e-05	-0.000153
2.13	-0.004357	-0.00015	-4.8e-05	-0.000102
2.14	-0.009764	-5.3e-05	-5.6e-05	3e-06
2.15	-0.008772	-0.000176	-4.7e-05	-0.000129
2.16	-0.010789	-0.000233	-4.5e-05	-0.000188
2.17	-0.012559	-0.000174	-4e-05	-0.000134
2.18	-0.005371	-0.000173	-3.3e-05	-0.00014
2.19	-0.002609	-0.000228	-3.9e-05	-0.000189
2.2	-0.004809	-0.000152	-4.5e-05	-0.000107
2.21	-0.005517	-9.8e-05	-4.8e-05	-5e-05
2.22	-0.009325	-0.00019	-4.7e-05	-0.000143
2.23	-0.010756	-0.000239	-3.7e-05	-0.000202
2.24	-0.007642	-0.000292	-3.4e-05	-0.000258
2.25	-0.007927	-0.000178	-3.8e-05	-0.00014
2.26	-0.0109	-3.3e-05	-4.5e-05	1.2e-05
2.27	-0.012266	-4.2e-05	-5e-05	8e-06
2.28	-0.008906	-7.2e-05	-5.1e-05	-2.1e-05
2.29	-0.003577	-0.000119	-5.4e-05	-6.5e-05
2.3	-0.004847	-0.000183	-4.2e-05	-0.000141
2.31	-0.010938	-0.000279	-4e-05	-0.000239
2.32	-0.009562	-0.000204	-5.4e-05	-0.00015
2.33	-0.005892	-4.7e-05	-4.1e-05	-6e-06
2.34	-0.009981	-8.2e-05	-2.4e-05	-5.8e-05
2.35	-0.009675	-0.000131	-3.5e-05	-9.6e-05
2.36	-0.001053	-0.000104	-4e-05	-6.4e-05
2.37	0.003437	-0.000161	-1.9e-05	-0.000142
2.38	0.000108	-0.000205	-1.3e-05	-0.000192
2.39	0.001147	-0.000177	-4.1e-05	-0.000136
2.4	0.006332	-7.4e-05	-5.3e-05	-2.1e-05
2.41	0.001162	-6.2e-05	-4.6e-05	-1.6e-05
2.42	-0.007609	-0.000118	-5.2e-05	-6.6e-05
2.43	-0.010363	-0.000171	-5.7e-05	-0.000114
2.44	-0.013156	-0.000202	-4.5e-05	-0.000157
2.45	-0.01312	-0.000183	-2.7e-05	-0.000156
2.46	-0.010587	-0.000183	-2.3e-05	-0.00016
2.47	-0.011611	-0.000142	-4.7e-05	-9.5e-05
2.48	-0.012377	-0.00017	-6.2e-05	-0.000108
2.49	-0.014365	-0.000112	-4.1e-05	-7.1e-05
2.5	-0.012119	-3.8e-05	-3.7e-05	-1e-06
2.51	-0.003074	-0.000133	-6e-05	-7.3e-05
2.52	0.003208	-0.000191	-5.3e-05	-0.000138
2.53	0.00822	-0.000231	-4.8e-05	-0.000183
2.54	0.004142	-0.000215	-5.4e-05	-0.000161
2.55	-0.004582	-0.000103	-4.4e-05	-5.9e-05
2.56	-0.0038	-0.000143	-5.2e-05	-9.1e-05
2.57	-0.00361	-0.000125	-6e-05	-6.5e-05
2.58	-0.006606	-8.7e-05	-4.6e-05	-4.1e-05
2.59	-0.003946	-0.000189	-3.1e-05	-0.000158
2.6	0.000601	-0.000233	-3e-05	-0.000203
2.61	0.001662	-0.000206	-4.6e-05	-0.00016
2.62	-0.003622	-0.000197	-6e-05	-0.000137
2.63	-0.00881	-0.000199	-5.9e-05	-0.00014
2.64	-0.007293	-0.000219	-4.6e-05	-0.000173
2.65	-0.005223	-0.000165	-3.5e-05	-0.00013
2.66	-0.00498	-0.000189	-3.6e-05	-0.000153
2.67	-0.005247	-0.000224	-4e-05	-0.000184
2.68	-0.002834	-0.000142	-2.8e-05	-0.000114
2.69	0.000393	-0.000158	-2.5e-05	-0.000133
2.7	-0.005034	-0.00024	-5.6e-05	-0.000184
2.71	-0.008076	-0.000223	-6.2e-05	-0.000161
2.72	-0.002888	-0.000197	-3e-05	-0.000167
2.73	-0.009731	-0.000231	-5e-05	-0.000181
2.74	-0.016051	-0.000205	-8.2e-05	-0.000123
2.75	-0.005537	-0.000171	-4.8e-05	-0.000123
2.76	-0.000451	-0.000186	-3.8e-05	-0.000148
2.77	-0.008134	-0.00014	-6e-05	-8e-05
2.78	-0.010971	-0.000103	-4e-05	-6.3e-05
2.79	-0.007252	-0.000228	-3.1e-05	-0.000197
2.8	-0.008002	-0.000279	-4.9e-05	-0.00023
2.81	-0.010639	-0.000173	-4.7e-05	-0.000126
2.82	-0.012126	-4.4e-05	-3.3e-05	-1.1e-05
2.83	-0.011939	-0.000111	-6.2e-05	-4.9e-05
2.84	-0.006063	-0.00023	-7.8e-05	-0.000152
2.85	-0.002418	-0.000183	-3.6e-05	-0.000147
2.86	-0.002247	-0.000205	-3.5e-05	-0.00017
2.87	-0.001845	-0.000329	-6.2e-05	-0.000267
2.88	-0.003813	-0.000289	-5e-05	-0.000239
2.89	-0.00024	-0.000117	-3.3e-05	-8.4e-05
2.9	0.007594	-0.000155	-3.7e-05	-0.000118
2.91	-0.000991	-0.000182	-3.7e-05	-0.000145
2.92	-0.010951	-9.6e-05	-2.2e-05	-7.4e-05
2.93	-0.005472	-0.000253	-2.5e-05	-0.000228
2.94	-0.006066	-0.000263	-3.2e-05	-0.000231
2.95	-0.009993	-5.1e-05	-4.1e-05	-1e-05
2.96	-0.005202	-0.000227	-5.3e-05	-0.000174
2.97	-0.006915	-0.000365	-4e-05	-0.000325
2.98	-0.014139	-0.000108	-3.3e-05	-7.5e-05
2.99	-0.009557	2.4e-05	-5.1e-05	7.5e-05
3	-0.001958	-0.0002	-4.8e-05	-0.000152
3.01	-0.001787	-0.000286	-2.6e-05	-0.00026
3.02	-0.000172	-0.000104	-3e-05	-7.4e-05
3.03	0.001424	-8.6e-05	-4.1e-05	-4.5e-05
3.04	-0.001323	-0.000157	-2.7e-05	-0.00013
3.05	-0.001073	-0.000239	-2.5e-05	-0.000214
3.06	-0.0032	-0.000322	-4.3e-05	-0.000279
3.07	-0.013814	-0.000185	-4.8e-05	-0.000137
3.08	-0.015438	-0.000165	-5.2e-05	-0.000113
3.09	-0.005922	-0.000314	-6e-05	-0.000254
3.1	-0.00587	-0.000119	-5.5e-05	-6.4e-05
3.11	-0.007959	0	-6.1e-05	6.1e-05
3.12	-0.002368	-0.000153	-7e-05	-8.3e-05
3.13	0.000446	-0.00025	-5.6e-05	-0.000194
3.14	-0.000805	-0.000292	-5.8e-05	-0.000234
3.15	-0.004089	-0.00019	-7.3e-05	-0.000117
3.16	-0.006929	-8.7e-05	-7e-05	-1.7e-05
3.17	-0.009796	-0.000146	-5.5e-05	-9.1e-05
3.18	-0.012131	-0.000261	-4.4e-05	-0.000217
3.19	-0.011164	-0.000227	-4.8e-05	-0.000179
3.2	-0.008576	-0.000123	-6e-05	-6.3e-05
3.21	-0.006264	-0.000222	-8e-05	-0.000142
3.22	-0.005234	-0.000239	-7.4e-05	-0.000165
3.23	-0.006691	-3.3e-05	-3.5e-05	2e-06
3.24	-0.008427	-7.8e-05	-4.7e-05	-3.1e-05
3.25	-0.012087	-0.000203	-9.1e-05	-0.000112
3.26	-0.016102	-0.000131	-7.5e-05	-5.6e-05
3.27	-0.014482	-0.000157	-4.5e-05	-0.000112
3.28	-0.008687	-0.000363	-4.9e-05	-0.000314
3.29	-0.005697	-0.000416	-5.4e-05	-0.000362
3.3	-0.010132	-0.000258	-6.4e-05	-0.000194
3.31	-0.010397	-0.000192	-6e-05	-0.000132
3.32	-0.004908	-0.000111	-3.8e-05	-7.3e-05
3.33	-0.005832	-9.4e-05	-4.4e-05	-5e-05
3.34	-0.007453	-0.000191	-6.6e-05	-0.000125
3.35	-0.007259	-0.000163	-4.9e-05	-0.000114
3.36	-0.009479	-0.000143	-3.8e-05	-0.000105
3.37	-0.009104	-0.000135	-6e-05	-7.5e-05
3.38	-0.008075	-0.000182	-6.8e-05	-0.000114
3.39	-0.009179	-0.000239	-6.3e-05	-0.000176
3.4	-0.007382	-0.000188	-5.2e-05	-0.000136
3.41	-0.002675	-0.000204	-4.3e-05	-0.000161
3.42	-0.001169	-0.000196	-3.6e-05	-0.00016
3.43	-0.004609	-0.000153	-4.3e-05	-0.00011
3.44	-0.005642	-0.000179	-6.6e-05	-0.000113
3.45	-0.003932	-0.000227	-7.1e-05	-0.000156
3.46	-0.002363	-0.000222	-6e-05	-0.000162
3.47	-0.001337	-0.000208	-7.1e-05	-0.000137
3.48	-0.008237	-0.000198	-8.1e-05	-0.000117
3.49	-0.018759	-0.000165	-7.5e-05	-9e-05
3.5	-0.015924	-0.000195	-6.1e-05	-0.000134
3.51	-0.008355	-0.000138	-4.7e-05	-9.1e-05
3.52	-0.010112	-8.3e-05	-5.7e-05	-2.6e-05
3.53	-0.011158	-0.000141	-7.2e-05	-6.9e-05
3.54	-0.007706	-0.000178	-5.4e-05	-0.000124
3.55	-0.008541	-0.0002	-3.8e-05	-0.000162
3.56	-0.013402	-0.000126	-5.4e-05	-7.2e-05
3.57	-0.014344	-0.0001	-6.1e-05	-3.9e-05
3.58	-0.011889	-0.000176	-5.8e-05	-0.000118
3.59	-0.011796	-0.000118	-6.1e-05	-5.7e-05
3.6	-0.014918	-9.6e-05	-5.8e-05	-3.8e-05
3.61	-0.017842	-0.000119	-4.4e-05	-7.5e-05
3.62	-0.014215	-0.000118	-4.6e-05	-7.2e-05
3.63	-0.010638	-8.4e-05	-5.8e-05	-2.6e-05
3.64	-0.015934	-0.000102	-6.3e-05	-3.9e-05
3.65	-0.016604	-0.000228	-6.3e-05	-0.000165
3.66	-0.008981	-0.000222	-6.6e-05	-0.000156
3.67	-0.006858	-0.000227	-6.4e-05	-0.000163
3.68	-0.011045	-0.000249	-6.6e-05	-0.000183
3.69	-0.0129	-0.00016	-5.7e-05	-0.000103
3.7	-0.009972	-0.00011	-2.3e-05	-8.7e-05
3.71	-0.008716	-5.3e-05	-2.9e-05	-2.4e-05
3.72	-0.008704	-9.8e-05	-6.8e-05	-3e-05
3.73	-0.005509	-0.000297	-5.9e-05	-0.000238
3.74	-0.001048	-0.000268	-4.2e-05	-0.000226
3.75	-0.002833	-0.000123	-7.1e-05	-5.2e-05
3.76	-0.010499	-0.000234	-9.9e-05	-0.000135
3.77	-0.013067	-0.000221	-8.3e-05	-0.000138
3.78	-0.012347	-6.9e-05	-6.8e-05	-1e-06
3.79	-0.013209	-0.000217	-5.4e-05	-0.000163
3.8	-0.011657	-0.000179	-3.1e-05	-0.000148
3.81	-0.010715	-2.9e-05	-5.1e-05	2.2e-05
3.82	-0.009941	-0.00013	-8.2e-05	-4.8e-05
3.83	-0.010351	-0.000188	-7e-05	-0.000118
3.84	-0.012063	-0.000255	-5.7e-05	-0.000198
3.85	-0.01154	-0.000248	-7.5e-05	-0.000173
3.86	-0.008066	-6.4e-05	-7.9e-05	1.5e-05
3.87	-0.00666	-4.1e-05	-6.3e-05	2.2e-05
3.88	-0.014306	-0.000221	-5.2e-05	-0.000169
3.89	-0.021307	-0.000255	-5.9e-05	-0.000196
3.9	-0.01772	-0.000173	-7.9e-05	-9.4e-05
3.91	-0.012542	-0.000223	-7.7e-05	-0.000146
3.92	-0.009041	-0.000208	-5.4e-05	-0.000154
3.93	-0.009968	-0.000211	-5.5e-05	-0.000156
3.94	-0.009334	-0.000214	-6.2e-05	-0.000152
3.95	0.001486	-8e-05	-7.6e-05	-4e-06
3.96	0.006078	-0.000201	-9e-05	-0.000111
3.97	-0.002186	-0.000265	-6.8e-05	-0.000197
3.98	-0.005456	-9.6e-05	-5.8e-05	-3.8e-05
3.99	-0.00742	-0.000119	-6.5e-05	-5.4e-05
4	-0.013856	-0.000149	-4.8e-05	-0.000101
4.01	-0.011989	-0.00012	-5.5e-05	-6.5e-05
4.02	-0.008929	-0.000248	-8.2e-05	-0.000166
4.03	-0.009397	-0.000267	-7.5e-05	-0.000192
4.04	-0.008021	-0.000153	-7.3e-05	-8e-05
4.05	-0.009423	-0.000203	-0.0001	-0.000103
4.06	-0.011047	-0.00019	-8.6e-05	-0.000104
4.07	-0.006777	-0.000106	-6e-05	-4.6e-05
4.08	-0.006534	-0.000175	-6.9e-05	-0.000106
4.09	-0.009664	-0.000171	-7.6e-05	-9.5e-05
4.1	-0.005709	-7.5e-05	-6.9e-05	-6e-06
4.11	0.001635	-0.0001	-6.5e-05	-3.5e-05
4.12	0.003702	-8.8e-05	-7.2e-05	-1.6e-05
4.13	-0.002931	-3.4e-05	-6.8e-05	3.4e-05
4.14	-0.003551	-4e-05	-6.7e-05	2.7e-05
4.15	0.002884	-0.000161	-7.4e-05	-8.7e-05
4.16	0.003057	-0.000202	-6.7e-05	-0.000135
4.17	0.000511	-8.5e-05	-7.6e-05	-9e-06
4.18	-0.000887	-8.4e-05	-9.2e-05	8e-06
4.19	-0.00201	-9.2e-05	-7.1e-05	-2.1e-05
4.2	-0.003231	-0.000125	-5.1e-05	-7.4e-05
4.21	-0.003044	-0.000167	-5.8e-05	-0.000109
4.22	-0.002722	-0.000129	-7.4e-05	-5.5e-05
4.23	-0.008701	-0.000166	-7.5e-05	-9.1e-05
4.24	-0.013706	-9.5e-05	-5.8e-05	-3.7e-05
4.25	-0.009797	1.5e-05	-4.7e-05	6.2e-05
4.26	-0.006865	-0.000107	-5.2e-05	-5.5e-05
4.27	-0.007946	-8.5e-05	-6.6e-05	-1.9e-05
4.28	-0.009323	-3e-05	-7.3e-05	4.3e-05
4.29	-0.008533	-0.000137	-8.4e-05	-5.3e-05
4.3	-0.007336	-0.000149	-8.4e-05	-6.5e-05
4.31	-0.008164	-0.000119	-7.7e-05	-4.2e-05
4.32	-0.009714	-5.3e-05	-9.2e-05	3.9e-05
4.33	-0.010667	-4.3e-05	-8.6e-05	4.3e-05
4.34	-0.010331	-0.000137	-6.5e-05	-7.2e-05
4.35	-0.007854	-0.000168	-6.9e-05	-9.9e-05
4.36	-0.008652	-0.000116	-8.6e-05	-3e-05
4.37	-0.010402	-4.8e-05	-9.2e-05	4.4e-05
4.38	-0.003908	-0.000114	-7.2e-05	-4.2e-05
4.39	0.003483	-0.000172	-6.9e-05	-0.000103
4.4	0.001369	-3.3e-05	-8.9e-05	5.6e-05
4.41	-0.006328	6e-06	-7.3e-05	7.9e-05
4.42	-0.011222	-5.2e-05	-4.4e-05	-8e-06
4.43	-0.007916	-0.000164	-5.2e-05	-0.000112
4.44	-0.005677	-0.000256	-7.4e-05	-0.000182
4.45	-0.008208	-0.000123	-7e-05	-5.3e-05
4.46	-0.00596	-6.3e-05	-7.1e-05	8e-06
4.47	-0.004429	-0.000151	-8.9e-05	-6.2e-05
4.48	-0.008441	-0.000219	-9e-05	-0.000129
4.49	-0.010018	-0.000119	-7.7e-05	-4.2e-05
4.5	-0.009823	-7.5e-05	-7.4e-05	-1e-06
4.51	-0.008733	-0.000205	-7.7e-05	-0.000128
4.52	-0.0063	-0.000169	-7.8e-05	-9.1e-05
4.53	-0.005212	-8.9e-05	-7.9e-05	-1e-05
4.54	-0.002822	-9.8e-05	-7.6e-05	-2.2e-05
4.55	-0.001384	-0.000112	-7.6e-05	-3.6e-05
4.56	-0.004358	-0.000102	-7.5e-05	-2.7e-05
4.57	-0.009798	-0.000131	-7.4e-05	-5.7e-05
4.58	-0.012456	-9.4e-05	-8.8e-05	-6e-06
4.59	-0.011158	-4e-05	-9.3e-05	5.3e-05
4.6	-0.009731	-0.000231	-7.1e-05	-0.00016
4.61	-0.007185	-0.000276	-7.4e-05	-0.000202
4.62	0.000138	-3.2e-05	-0.000112	8e-05
4.63	0.001809	-9.9e-05	-9.8e-05	-1e-06
4.64	-0.000302	-0.000229	-5.8e-05	-0.000171
4.65	0.008149	-0.000111	-7.4e-05	-3.7e-05
4.66	0.012076	-7.7e-05	-6.7e-05	-1e-05
4.67	0.003081	-0.000123	-3.6e-05	-8.7e-05
4.68	-0.000328	-4e-05	-7e-05	3e-05
4.69	0.005327	-1.9e-05	-9.9e-05	8e-05
4.7	0.008269	-0.000245	-8.8e-05	-0.000157
4.71	0.007415	-0.000234	-8.2e-05	-0.000152
4.72	0.003949	-8.6e-05	-7.4e-05	-1.2e-05
4.73	-0.000388	-0.000106	-7.2e-05	-3.4e-05
4.74	0.000723	-6.8e-05	-7e-05	2e-06
4.75	0.002601	-0.000126	-6e-05	-6.6e-05
4.76	-0.001727	-0.000138	-6.7e-05	-7.1e-05
4.77	-0.004274	-7.4e-05	-9e-05	1.6e-05
4.78	-0.000612	-0.000111	-9e-05	-2.1e-05
4.79	1.1e-05	-0.000104	-7e-05	-3.4e-05
4.8	-0.003834	-1.8e-05	-6.4e-05	4.6e-05
4.81	-0.008338	-7.6e-05	-4.8e-05	-2.8e-05
4.82	-0.008339	-0.000248	-3.1e-05	-0.000217
4.83	-0.005111	-0.000226	-6.3e-05	-0.000163
4.84	-0.005252	-0.00015	-9.1e-05	-5.9e-05
4.85	-0.00293	-6.7e-05	-7.7e-05	1e-05
4.86	-0.001599	-2.7e-05	-6.8e-05	4.1e-05
4.87	-0.008716	-0.000207	-6.9e-05	-0.000138
4.88	-0.011352	-0.000198	-7.7e-05	-0.000121
4.89	-0.008294	-1e-05	-7.3e-05	6.3e-05
4.9	-0.009123	-0.000109	-6.3e-05	-4.6e-05
4.91	-0.005128	-0.000224	-7.6e-05	-0.000148
4.92	0.000172	-0.000142	-7.5e-05	-6.7e-05
4.93	-0.000196	-0.00012	-6.1e-05	-5.9e-05
4.94	0.001355	-0.000237	-6.6e-05	-0.000171
4.95	-0.000312	-0.000259	-8.6e-05	-0.000173
4.96	-0.003955	-0.000205	-8.8e-05	-0.000117
4.97	0.000437	-0.000209	-7.7e-05	-0.000132
4.98	0.00462	-0.000218	-9e-05	-0.000128
4.99	0.002982	-0.000178	-0.000102	-7.6e-05
5	0.003415	-0.000143	-8e-05	-6.3e-05
5.01	0.003466	-7.3e-05	-5.2e-05	-2.1e-05
5.02	-0.003509	-0.000137	-5.6e-05	-8.1e-05
5.03	-0.008827	-0.000222	-6.7e-05	-0.000155
5.04	-0.004906	-0.000188	-7.5e-05	-0.000113
5.05	0.000122	-9e-05	-8.9e-05	-1e-06
5.06	-0.002476	-6.3e-05	-7.7e-05	1.4e-05
5.07	-0.003534	-9.7e-05	-6.7e-05	-3e-05
5.08	0.004403	-0.000197	-8.2e-05	-0.000115
5.09	0.006693	-0.000275	-0.000113	-0.000162
5.1	-0.001858	-0.000137	-0.000127	-1e-05
5.11	-0.004371	-0.000128	-0.000101	-2.7e-05
5.12	-0.002167	-0.000252	-7.8e-05	-0.000174
5.13	-0.005685	-0.000174	-8e-05	-9.4e-05
5.14	-0.006334	-6.5e-05	-8.1e-05	1.6e-05
5.15	0.001063	-0.000173	-8.5e-05	-8.8e-05
5.16	0.00421	-0.000226	-8.2e-05	-0.000144
5.17	-0.001451	-0.000126	-6.8e-05	-5.8e-05
5.18	-0.005773	-0.000165	-7.5e-05	-9e-05
5.19	-0.008736	-0.000196	-8.2e-05	-0.000114
5.2	-0.011206	-8.2e-05	-8.4e-05	2e-06
5.21	-0.0043	-0.000124	-9.5e-05	-2.9e-05
5.22	0.002857	-0.000195	-9.1e-05	-0.000104
5.23	-0.002586	-0.000173	-8.2e-05	-9.1e-05
5.24	-0.007575	-0.000194	-8.8e-05	-0.000106
5.25	-0.005117	-0.000177	-8.7e-05	-9e-05
5.26	-0.003712	-0.000123	-7.8e-05	-4.5e-05
5.27	-0.001375	-6.7e-05	-8.9e-05	2.2e-05
5.28	0.000983	-0.00011	-8.8e-05	-2.2e-05
5.29	-0.002303	-0.000283	-6.4e-05	-0.000219
5.3	-0.006473	-0.000209	-6.7e-05	-0.000142
5.31	-0.00403	-8e-05	-8.1e-05	1e-06
5.32	-0.002377	-0.000115	-7.6e-05	-3.9e-05
5.33	-0.005539	-0.000132	-8.5e-05	-4.7e-05
5.34	-0.002929	-0.000143	-9.7e-05	-4.6e-05
5.35	0.000839	-0.000202	-9.2e-05	-0.00011
5.36	-0.00055	-0.00027	-8.5e-05	-0.000185
5.37	-0.001739	-0.000158	-7.1e-05	-8.7e-05
5.38	-0.00252	-5.9e-05	-5.3e-05	-6e-06
5.39	-0.005789	-0.000225	-6.6e-05	-0.000159
5.4	-0.005095	-0.000298	-9.7e-05	-0.000201
5.41	0.002891	-0.000285	-0.000104	-0.000181
5.42	0.006165	-0.000197	-0.000102	-9.5e-05
5.43	-0.001226	-3e-05	-9.7e-05	6.7e-05
5.44	-0.002803	-2.8e-05	-8.4e-05	5.6e-05
5.45	0.002658	-0.000116	-8.5e-05	-3.1e-05
5.46	0.001538	-0.00016	-9.4e-05	-6.6e-05
5.47	-0.001835	-0.000112	-9e-05	-2.2e-05
5.48	0.000979	1.8e-05	-8.1e-05	9.9e-05
5.49	0.002518	-5.3e-05	-8.4e-05	3.1e-05
5.5	-0.000907	-0.000308	-8.2e-05	-0.000226
5.51	0.001565	-0.000261	-6.4e-05	-0.000197
5.52	0.008868	-9.1e-05	-7.2e-05	-1.9e-05
5.53	0.005588	-0.000165	-9e-05	-7.5e-05
5.54	-0.003777	-0.000169	-9.4e-05	-7.5e-05
5.55	-0.004078	-0.000126	-9.4e-05	-3.2e-05
5.56	0.000648	-0.000163	-7.4e-05	-8.9e-05
5.57	-0.004408	-0.000171	-6.5e-05	-0.000106
5.58	-0.011616	-0.000145	-7.5e-05	-7e-05
5.59	-0.007276	-0.000127	-7.2e-05	-5.5e-05
5.6	0.000689	-0.000185	-7.7e-05	-0.000108
5.61	0.001034	-0.000203	-0.000107	-9.6e-05
5.62	-0.003333	-4.3e-05	-0.000117	7.4e-05
5.63	-0.003853	9e-05	-8.9e-05	0.000179
5.64	0.00159	0.00049	-7.6e-05	0.000566
5.65	0.008631	0.001373	-7.6e-05	0.001449
5.66	0.012478	0.002024	-7.3e-05	0.002097
5.67	0.011489	0.00258	-8e-05	0.00266
5.68	0.015681	0.003434	-9.4e-05	0.003528
5.69	0.026607	0.004097	-9.5e-05	0.004192
5.7	0.032423	0.004725	-9.2e-05	0.004817
5.71	0.036397	0.005662	-9.2e-05	0.005754
5.72	0.039984	0.006473	-9.5e-05	0.006568
5.73	0.045001	0.007372	-0.000108	0.00748
5.74	0.059511	0.008604	-0.00011	0.008714
5.75	0.062928	0.009468	-0.000101	0.009569
5.76	0.056031	0.01023	-0.000123	0.010353
5.77	0.063895	0.011462	-0.000132	0.011594
5.78	0.074868	0.01252	-8.9e-05	0.012609
5.79	0.076972	0.01333	-8.7e-05	0.013417
5.8	0.081992	0.014539	-0.00014	0.014679
5.81	0.085237	0.015793	-0.000143	0.015936
5.82	0.088514	0.01659	-0.000113	0.016703
5.83	0.102408	0.017533	-0.000121	0.017654
5.84	0.112767	0.018646	-0.000143	0.018789
5.85	0.116009	0.019427	-0.000147	0.019574
5.86	0.123149	0.020458	-0.00015	0.020608
5.87	0.126234	0.021723	-0.000148	0.021871
5.88	0.125148	0.022493	-0.000155	0.022648
5.89	0.127926	0.023302	-0.000166	0.023468
5.9	0.1331	0.02464	-0.000141	0.024781
5.91	0.137273	0.025688	-0.000123	0.025811
5.92	0.138701	0.026437	-0.000147	0.026584
5.93	0.146745	0.027569	-0.000158	0.027727
5.94	0.156514	0.02854	-0.000144	0.028684
5.95	0.158419	0.029349	-0.000153	0.029502
5.96	0.162038	0.030613	-0.00017	0.030783
5.97	0.169161	0.031725	-0.000168	0.031893
5.98	0.175344	0.032479	-0.000175	0.032654
5.99	0.18014	0.033465	-0.000189	0.033654
6	0.183875	0.03464	-0.000177	0.034817
6.01	0.186611	0.035653	-0.000178	0.035831
6.02	0.191197	0.036596	-0.000203	0.036799
6.03	0.197985	0.037647	-0.000214	0.037861
6.04	0.20186	0.038627	-0.000194	0.038821
6.05	0.207281	0.039687	-0.000182	0.039869
6.06	0.216149	0.040916	-0.000198	0.041114
6.07	0.221423	0.04194	-0.000202	0.042142
6.08	0.223891	0.04279	-0.000219	0.043009
6.09	0.225385	0.043769	-0.000242	0.044011
6.1	0.228895	0.044934	-0.000225	0.045159
6.11	0.238275	0.046098	-0.000219	0.046317
6.12	0.246871	0.047102	-0.000231	0.047333
6.13	0.249426	0.048086	-0.000224	0.04831
6.14	0.252759	0.049044	-0.000222	0.049266
6.15	0.255234	0.050044	-0.000236	0.05028
6.16	0.256947	0.051211	-0.000236	0.051447
6.17	0.262187	0.052396	-0.000221	0.052617
6.18	0.265051	0.053248	-0.00023	0.053478
6.19	0.271832	0.054034	-0.00028	0.054314
6.2	0.28313	0.055239	-0.000306	0.055545
6.21	0.287694	0.056337	-0.000294	0.056631
6.22	0.288572	0.057113	-0.00029	0.057403
6.23	0.294081	0.058215	-0.000296	0.058511
6.24	0.29704	0.0594	-0.000322	0.059722
6.25	0.295092	0.060307	-0.000353	0.06066
6.26	0.301926	0.061317	-0.000358	0.061675
6.27	0.3147	0.062363	-0.000344	0.062707
6.28	0.321601	0.063297	-0.000333	0.06363
6.29	0.327512	0.06441	-0.000348	0.064758
6.3	0.334356	0.065459	-0.000369	0.065828
6.31	0.340382	0.066344	-0.000404	0.066748
6.32	0.348081	0.067487	-0.000446	0.067933
6.33	0.355583	0.06854	-0.000455	0.068995
6.34	0.359175	0.069303	-0.00046	0.069763
6.35	0.363364	0.070428	-0.000477	0.070905
6.36	0.369665	0.071567	-0.000494	0.072061
6.37	0.372367	0.072411	-0.000495	0.072906
6.38	0.37577	0.073397	-0.000518	0.073915
6.39	0.387122	0.074512	-0.000568	0.07508
6.4	0.398561	0.075689	-0.000587	0.076276
6.41	0.401606	0.076551	-0.000616	0.077167
6.42	0.403033	0.07723	-0.000682	0.077912
6.43	0.409497	0.078311	-0.000716	0.079027
6.44	0.415991	0.079553	-0.000728	0.080281
6.45	0.422428	0.08058	-0.000778	0.081358
6.46	0.428016	0.081544	-0.000846	0.08239
6.47	0.428899	0.08243	-0.000904	0.083334
6.48	0.430393	0.083346	-0.000997	0.084343
6.49	0.435828	0.084623	-0.001111	0.085734
6.5	0.445613	0.08578	-0.001225	0.087005
6.51	0.455487	0.086451	-0.001386	0.087837
6.52	0.458076	0.087424	-0.001622	0.089046
6.53	0.459371	0.088755	-0.001946	0.090701
6.54	0.468835	0.089723	-0.00252	0.092243
6.55	0.478531	0.090569	-0.003626	0.094195
6.56	0.483136	0.091669	-0.005879	0.097548
6.57	0.486418	0.09275	-0.009691	0.102441
6.58	0.484916	0.09371	-0.013199	0.106909
6.59	0.484105	0.09474	-0.014425	0.109165
6.6	0.492781	0.095861	-0.014598	0.110459
6.61	0.501113	0.096875	-0.015096	0.111971
6.62	0.505725	0.09776	-0.015459	0.113219
6.63	0.514068	0.098768	-0.015591	0.114359
6.64	0.520625	0.099767	-0.015885	0.115652
6.65	0.522531	0.100716	-0.016254	0.11697
6.66	0.52696	0.101947	-0.016744	0.118691
6.67	0.538831	0.103106	-0.017702	0.120808
6.68	0.551154	0.103868	-0.019091	0.122959
6.69	0.555195	0.104884	-0.020324	0.125208
6.7	0.556618	0.106154	-0.021026	0.12718
6.71	0.561896	0.107023	-0.021546	0.128569
6.72	0.56805	0.107999	-0.022244	0.130243
6.73	0.57619	0.109292	-0.023054	0.132346
6.74	0.585062	0.110313	-0.023946	0.134259
6.75	0.587661	0.111156	-0.024891	0.136047
6.76	0.588391	0.111941	-0.025687	0.137628
6.77	0.596343	0.112887	-0.026385	0.139272
6.78	0.606717	0.114115	-0.027247	0.141362
6.79	0.612247	0.115109	-0.028236	0.143345
6.8	0.614419	0.116003	-0.029181	0.145184
6.81	0.622002	0.117044	-0.030049	0.147093
6.82	0.634492	0.117923	-0.030792	0.148715
6.83	0.644203	0.118864	-0.031402	0.150266
6.84	0.649399	0.120063	-0.031955	0.152018
6.85	0.653641	0.121127	-0.03251	0.153637
6.86	0.654496	0.122083	-0.033112	0.155195
6.87	0.653812	0.123113	-0.033714	0.156827
6.88	0.662231	0.124074	-0.034316	0.15839
6.89	0.677255	0.124993	-0.03502	0.160013
6.9	0.688077	0.126079	-0.035821	0.1619
6.91	0.687881	0.127218	-0.036796	0.164014
6.92	0.688005	0.128245	-0.037923	0.166168
6.93	0.698368	0.129366	-0.038831	0.168197
6.94	0.710262	0.130388	-0.039497	0.169885
6.95	0.716504	0.131073	-0.040243	0.171316
6.96	0.71885	0.13206	-0.041037	0.173097
6.97	0.7256	0.13325	-0.041847	0.175097
6.98	0.737176	0.134168	-0.042804	0.176972
6.99	0.745155	0.135217	-0.04378	0.178997
7	0.746797	0.136436	-0.044703	0.181139
7.01	0.742915	0.137392	-0.045669	0.183061
7.02	0.742892	0.138219	-0.046555	0.184774
7.03	0.751877	0.139324	-0.047251	0.186575
7.04	0.759413	0.140442	-0.047857	0.188299
7.05	0.762658	0.141327	-0.048429	0.189756
7.06	0.77184	0.142328	-0.048956	0.191284
7.07	0.783715	0.143566	-0.049466	0.193032
7.08	0.789218	0.144539	-0.050014	0.194553
7.09	0.789462	0.145264	-0.050594	0.195858
7.1	0.79108	0.146393	-0.05112	0.197513
7.11	0.796762	0.147658	-0.051592	0.19925
7.12	0.802098	0.148586	-0.052099	0.200685
7.13	0.80553	0.149543	-0.052701	0.202244
7.14	0.807631	0.150586	-0.053425	0.204011
7.15	0.809908	0.151565	-0.05421	0.205775
7.16	0.814421	0.152668	-0.054913	0.207581
7.17	0.820187	0.153751	-0.055541	0.209292
7.18	0.829144	0.154658	-0.056196	0.210854
7.19	0.838354	0.155619	-0.056847	0.212466
7.2	0.847127	0.156672	-0.057485	0.214157
7.21	0.860142	0.157545	-0.058179	0.215724
7.22	0.864955	0.15841	-0.058904	0.217314
7.23	0.863349	0.159435	-0.059542	0.218977
7.24	0.871674	0.160388	-0.060055	0.220443
7.25	0.877486	0.161421	-0.060617	0.222038
7.26	0.877552	0.162606	-0.061339	0.223945
7.27	0.883934	0.163445	-0.062057	0.225502
7.28	0.890755	0.164228	-0.062702	0.22693
7.29	0.890027	0.165471	-0.063482	0.228953
7.3	0.892639	0.166551	-0.064653	0.231204
7.31	0.904299	0.167358	-0.06612	0.233478
7.32	0.908461	0.168401	-0.0673	0.235701
7.33	0.910981	0.169425	-0.067985	0.23741
7.34	0.924682	0.170375	-0.068473	0.238848
7.35	0.929891	0.171591	-0.068845	0.240436
7.36	0.92352	0.1727	-0.069121	0.241821
7.37	0.926948	0.173565	-0.069425	0.24299
7.38	0.936028	0.174579	-0.069804	0.244383
7.39	0.940851	0.175665	-0.070269	0.245934
7.4	0.949015	0.176614	-0.070841	0.247455
7.41	0.95474	0.17768	-0.071587	0.249267
7.42	0.956058	0.178845	-0.072608	0.251453
7.43	0.961033	0.179733	-0.073862	0.253595
7.44	0.97127	0.180705	-0.075133	0.255838
7.45	0.984073	0.181847	-0.076306	0.258153
7.46	0.98953	0.182806	-0.077534	0.26034
7.47	0.990375	0.183857	-0.078833	0.26269
7.48	0.999342	0.185006	-0.080028	0.265034
7.49	1.01004	0.185951	-0.081203	0.267154
7.5	1.01399	0.18697	-0.082382	0.269352
7.51	1.02005	0.188137	-0.083432	0.271569
7.52	1.0297	0.189109	-0.084277	0.273386
7.53	1.03068	0.190049	-0.084874	0.274923
7.54	1.03073	0.191049	-0.085379	0.276428
7.55	1.04145	0.191937	-0.085935	0.277872
7.56	1.05365	0.19296	-0.086486	0.279446
7.57	1.06026	0.194034	-0.086978	0.281012
7.58	1.0622	0.194991	-0.087452	0.282443
7.59	1.06266	0.196069	-0.08795	0.284019
7.6	1.06862	0.197047	-0.088451	0.285498
7.61	1.08242	0.198019	-0.088974	0.286993
7.62	1.09229	0.199002	-0.089594	0.288596
7.63	1.09254	0.199909	-0.090402	0.290311
7.64	1.09516	0.200921	-0.091453	0.292374
7.65	1.10125	0.201962	-0.09262	0.294582
7.66	1.10728	0.202908	-0.093704	0.296612
7.67	1.11421	0.203833	-0.094559	0.298392
7.68	1.11684	0.204835	-0.095252	0.300087
7.69	1.1209	0.205845	-0.096003	0.301848
7.7	1.12995	0.206806	-0.096807	0.303613
7.71	1.13212	0.20785	-0.097529	0.305379
7.72	1.13146	0.208841	-0.098194	0.307035
7.73	1.13978	0.209898	-0.098815	0.308713
7.74	1.1463	0.211006	-0.09938	0.310386
7.75	1.14956	0.211944	-0.100003	0.311947
7.76	1.15816	0.212965	-0.100719	0.313684
7.77	1.16559	0.214017	-0.101456	0.315473
7.78	1.16979	0.215033	-0.102344	0.317377
7.79	1.17587	0.216178	-0.103504	0.319682
7.8	1.18323	0.217227	-0.104677	0.321904
7.81	1.19173	0.218038	-0.105645	0.323683
7.82	1.20054	0.21901	-0.106514	0.325524
7.83	1.20644	0.220154	-0.107337	0.327491
7.84	1.20964	0.221107	-0.108051	0.329158
7.85	1.21741	0.222061	-0.10867	0.330731
7.86	1.23311	0.223248	-0.109325	0.332573
7.87	1.24168	0.224348	-0.11006	0.334408
7.88	1.23809	0.225388	-0.11082	0.336208
7.89	1.24091	0.226401	-0.111558	0.337959
7.9	1.25098	0.227339	-0.11226	0.339599
7.91	1.25557	0.228439	-0.112951	0.34139
7.92	1.26296	0.229508	-0.113675	0.343183
7.93	1.27202	0.230368	-0.11444	0.344808
7.94	1.27529	0.231399	-0.115207	0.346606
7.95	1.2792	0.232432	-0.11587	0.348302
7.96	1.28478	0.233285	-0.116419	0.349704
7.97	1.28937	0.234278	-0.11702	0.351298
7.98	1.29728	0.235385	-0.117709	0.353094
7.99	1.30819	0.236348	-0.118387	0.354735
8	1.31557	0.237324	-0.119087	0.356411
8.01	1.32098	0.238344	-0.119825	0.358169
8.02	1.32693	0.239174	-0.120523	0.359697
8.03	1.33226	0.240115	-0.121244	0.361359
8.04	1.33555	0.241289	-0.122149	0.363438
8.05	1.34064	0.242208	-0.123104	0.365312
8.06	1.35138	0.243036	-0.123863	0.366899
8.07	1.36194	0.244175	-0.124568	0.368743
8.08	1.36508	0.245272	-0.12545	0.370722
8.09	1.36668	0.246123	-0.126341	0.372464
8.1	1.37469	0.247134	-0.12706	0.374194
8.11	1.38478	0.24822	-0.127679	0.375899
8.12	1.3929	0.249172	-0.128255	0.377427
8.13	1.39853	0.250176	-0.128804	0.37898
8.14	1.40649	0.251233	-0.129418	0.380651
8.15	1.41656	0.252188	-0.130259	0.382447
8.16	1.42302	0.25325	-0.131332	0.384582
8.17	1.43137	0.254463	-0.132551	0.387014
8.18	1.43879	0.255416	-0.133891	0.389307
8.19	1.44681	0.256423	-0.135054	0.391477
8.2	1.45932	0.257694	-0.135805	0.393499
8.21	1.46236	0.258635	-0.136359	0.394994
8.22	1.45504	0.25948	-0.136854	0.396334
8.23	1.45867	0.260687	-0.13724	0.397927
8.24	1.4697	0.261729	-0.137684	0.399413
8.25	1.47379	0.262574	-0.138326	0.4009
8.26	1.47816	0.263598	-0.13912	0.402718
8.27	1.48738	0.264519	-0.140097	0.404616
8.28	1.49589	0.265418	-0.141226	0.406644
8.29	1.49924	0.266612	-0.142222	0.408834
8.3	1.50166	0.267656	-0.143001	0.410657
8.31	1.50773	0.268466	-0.143812	0.412278
8.32	1.5148	0.269549	-0.144667	0.414216
8.33	1.52381	0.270676	-0.145427	0.416103
8.34	1.53163	0.271551	-0.146112	0.417663
8.35	1.53569	0.272566	-0.14673	0.419296
8.36	1.54564	0.273745	-0.147306	0.421051
8.37	1.55482	0.274639	-0.147879	0.422518
8.38	1.55526	0.275544	-0.148444	0.423988
8.39	1.56081	0.276697	-0.149107	0.425804
8.4	1.57514	0.277535	-0.149917	0.427452
8.41	1.58121	0.278356	-0.150735	0.429091
8.42	1.58247	0.279488	-0.151549	0.431037
8.43	1.59083	0.280412	-0.152454	0.432866
8.44	1.60103	0.281378	-0.153397	0.434775
8.45	1.61301	0.282584	-0.154272	0.436856
8.46	1.62447	0.283614	-0.15513	0.438744
8.47	1.62603	0.284607	-0.156073	0.44068
8.48	1.62794	0.285631	-0.15702	0.442651
8.49	1.63738	0.286583	-0.157847	0.44443
8.5	1.64956	0.287502	-0.158598	0.4461
8.51	1.65577	0.28843	-0.159268	0.447698
8.52	1.65715	0.289412	-0.159831	0.449243
8.53	1.6649	0.290449	-0.160471	0.45092
8.54	1.67382	0.291616	-0.161301	0.452917
8.55	1.67677	0.292683	-0.162213	0.454896
8.56	1.68156	0.293553	-0.163142	0.456695
8.57	1.68898	0.294534	-0.164091	0.458625
8.58	1.69206	0.295631	-0.165035	0.460666
8.59	1.6928	0.296677	-0.165846	0.462523
8.6	1.70009	0.297735	-0.166515	0.46425
8.61	1.71356	0.298709	-0.167211	0.46592
8.62	1.72483	0.29957	-0.168101	0.467671
8.63	1.73257	0.300621	-0.169212	0.469833
8.64	1.73755	0.301829	-0.170248	0.472077
8.65	1.74173	0.302765	-0.171029	0.473794
8.66	1.74937	0.303562	-0.171746	0.475308
8.67	1.75479	0.304522	-0.172521	0.477043
8.68	1.75803	0.305584	-0.173406	0.47899
8.69	1.76814	0.306722	-0.174427	0.481149
8.7	1.77667	0.307761	-0.175414	0.483175
8.71	1.77803	0.308734	-0.176216	0.48495
8.72	1.78586	0.309766	-0.177025	0.486791
8.73	1.79795	0.310836	-0.177933	0.488769
8.74	1.80358	0.311849	-0.178732	0.490581
8.75	1.80415	0.312817	-0.179414	0.492231
8.76	1.80622	0.313792	-0.180161	0.493953
8.77	1.81211	0.314793	-0.180979	0.495772
8.78	1.81723	0.315781	-0.181872	0.497653
8.79	1.82037	0.316682	-0.182958	0.49964
8.8	1.82792	0.31782	-0.184107	0.501927
8.81	1.83614	0.319044	-0.185036	0.50408
8.82	1.83933	0.319878	-0.185758	0.505636
8.83	1.84829	0.320762	-0.18642	0.507182
8.84	1.86349	0.32189	-0.186993	0.508883
8.85	1.86927	0.322836	-0.18749	0.510326
8.86	1.86988	0.323692	-0.188071	0.511763
8.87	1.87728	0.324742	-0.188809	0.513551
8.88	1.8918	0.325932	-0.189746	0.515678
8.89	1.90253	0.326925	-0.190859	0.517784
8.9	1.90674	0.327808	-0.191991	0.519799
8.91	1.91677	0.328937	-0.193045	0.521982
8.92	1.92401	0.330057	-0.193931	0.523988
8.93	1.92101	0.330939	-0.19462	0.525559
8.94	1.92572	0.33183	-0.195236	0.527066
8.95	1.93987	0.332996	-0.195845	0.528841
8.96	1.94845	0.334017	-0.196505	0.530522
8.97	1.95178	0.334709	-0.197303	0.532012
8.98	1.96011	0.335663	-0.19821	0.533873
8.99	1.97114	0.336802	-0.199264	0.536066
9	1.98006	0.337833	-0.20047	0.538303
9.01	1.98632	0.338844	-0.201656	0.5405
9.02	1.99342	0.339773	-0.202735	0.542508
9.03	2.00156	0.340737	-0.203684	0.544421
9.04	2.00634	0.341777	-0.204372	0.546149
9.05	2.0152	0.342693	-0.204867	0.54756
9.06	2.02785	0.34379	-0.205403	0.549193
9.07	2.03026	0.345074	-0.206019	0.551093
9.08	2.02782	0.345972	-0.206712	0.552684
9.09	2.03705	0.346654	-0.207584	0.554238
9.1	2.05172	0.347714	-0.208587	0.556301
9.11	2.05508	0.348903	-0.209648	0.558551
9.12	2.05559	0.349829	-0.210744	0.560573
9.13	2.06356	0.350856	-0.211728	0.562584
9.14	2.07319	0.352037	-0.212635	0.564672
9.15	2.07691	0.352923	-0.213642	0.566565
9.16	2.07861	0.353782	-0.214631	0.568413
9.17	2.08715	0.355005	-0.215493	0.570498
9.18	2.09801	0.356092	-0.216314	0.572406
9.19	2.10257	0.356871	-0.217124	0.573995
9.2	2.10427	0.358003	-0.217869	0.575872
9.21	2.11424	0.359245	-0.218498	0.577743
9.22	2.12605	0.360026	-0.219022	0.579048
9.23	2.1268	0.360933	-0.219511	0.580444
9.24	2.1303	0.36215	-0.220032	0.582182
9.25	2.14892	0.36315	-0.220649	0.583799
9.26	2.16064	0.36408	-0.221364	0.585444
9.27	2.15626	0.365121	-0.222147	0.587268
9.28	2.15813	0.366194	-0.223055	0.589249
9.29	2.16229	0.36728	-0.224047	0.591327
9.3	2.16586	0.368127	-0.224924	0.593051
9.31	2.17902	0.368941	-0.225627	0.594568
9.32	2.18955	0.370131	-0.226303	0.596434
9.33	2.19529	0.371146	-0.227065	0.598211
9.34	2.20858	0.371838	-0.227911	0.599749
9.35	2.22193	0.372848	-0.22885	0.601698
9.36	2.22621	0.373964	-0.230022	0.603986
9.37	2.22973	0.374873	-0.231614	0.606487
9.38	2.24025	0.375827	-0.23334	0.609167
9.39	2.25483	0.376874	-0.23463	0.611504
9.4	2.26518	0.377902	-0.235444	0.613346
9.41	2.27353	0.378955	-0.236091	0.615046
9.42	2.28477	0.380057	-0.23672	0.616777
9.43	2.29215	0.381003	-0.237418	0.618421
9.44	2.29707	0.381885	-0.238192	0.620077
9.45	2.30357	0.382982	-0.239001	0.621983
9.46	2.31072	0.384064	-0.239869	0.623933
9.47	2.3189	0.384924	-0.240735	0.625659
9.48	2.32387	0.385898	-0.241481	0.627379
9.49	2.32814	0.387003	-0.242122	0.629125
9.5	2.33428	0.388	-0.242697	0.630697
9.51	2.3379	0.389005	-0.243197	0.632202
9.52	2.34442	0.390144	-0.243714	0.633858
9.53	2.35625	0.391239	-0.244424	0.635663
9.54	2.36445	0.392264	-0.24537	0.637634
9.55	2.37177	0.393313	-0.246343	0.639656
9.56	2.3819	0.394385	-0.247196	0.641581
9.57	2.38552	0.395474	-0.247914	0.643388
9.58	2.38654	0.396406	-0.248488	0.644894
9.59	2.39518	0.39728	-0.249013	0.646293
9.6	2.40181	0.398386	-0.249628	0.648014
9.61	2.40227	0.399436	-0.250337	0.649773
9.62	2.40646	0.400316	-0.251098	0.651414
9.63	2.41844	0.401442	-0.251941	0.653383
9.64	2.42884	0.402572	-0.252865	0.655437
9.65	2.43388	0.403392	-0.253803	0.657195
9.66	2.43716	0.404379	-0.254673	0.659052
9.67	2.43878	0.40543	-0.255512	0.660942
9.68	2.44709	0.406187	-0.256426	0.662613
9.69	2.46107	0.407199	-0.257376	0.664575
9.7	2.46467	0.408507	-0.258275	0.666782
9.71	2.46775	0.409411	-0.259212	0.668623
9.72	2.47851	0.410224	-0.260124	0.670348
9.73	2.48188	0.411341	-0.260838	0.672179
9.74	2.48407	0.412258	-0.261545	0.673803
9.75	2.49488	0.413078	-0.2624	0.675478
9.76	2.50473	0.414097	-0.263433	0.67753
9.77	2.51342	0.415018	-0.264786	0.679804
9.78	2.51963	0.415981	-0.266313	0.682294
9.79	2.5273	0.417035	-0.267772	0.684807
9.8	2.54035	0.417901	-0.269055	0.686956
9.81	2.54416	0.418924	-0.269956	0.68888
9.82	2.54513	0.419937	-0.270506	0.690443
9.83	2.55594	0.420743	-0.270994	0.691737
9.84	2.56657	0.421846	-0.271497	0.693343
9.85	2.57323	0.42295	-0.272025	0.694975
9.86	2.58339	0.424057	-0.272725	0.696782
9.87	2.59145	0.425258	-0.273585	0.698843
9.88	2.59718	0.426098	-0.274447	0.700545
9.89	2.61205	0.426989	-0.275243	0.702232
9.9	2.62082	0.42814	-0.276065	0.704205
9.91	2.61969	0.429126	-0.276986	0.706112
9.92	2.62884	0.430098	-0.278037	0.708135
9.93	2.63806	0.43133	-0.279254	0.710584
9.94	2.64201	0.432402	-0.280387	0.712789
9.95	2.65291	0.433189	-0.281179	0.714368
9.96	2.66294	0.434285	-0.281862	0.716147
9.97	2.66678	0.43556	-0.282619	0.718179
9.98	2.67185	0.436558	-0.283289	0.719847
9.99	2.67686	0.43757	-0.283841	0.721411
10	2.679	0.438647	-0.284435	0.723082
10.01	2.68307	0.439613	-0.285122	0.724735
10.02	2.68897	0.440699	-0.285905	0.726604
10.03	2.69441	0.441622	-0.286709	0.728331
10.04	2.70199	0.442373	-0.287356	0.729729
10.05	2.713	0.443542	-0.287831	0.731373
10.06	2.71958	0.444583	-0.288314	0.732897
10.07	2.72487	0.445314	-0.288902	0.734216
10.08	2.73572	0.446463	-0.289589	0.736052
10.09	2.74693	0.447641	-0.290438	0.738079
10.1	2.75402	0.448447	-0.291501	0.739948
10.11	2.7607	0.449412	-0.292699	0.742111
10.12	2.76891	0.450589	-0.293985	0.744574
10.13	2.77411	0.451513	-0.295329	0.746842
10.14	2.7799	0.452321	-0.296492	0.748813
10.15	2.78922	0.453488	-0.297291	0.750779
10.16	2.79774	0.454501	-0.297848	0.752349
10.17	2.80071	0.455107	-0.298316	0.753423
10.18	2.80543	0.456158	-0.298781	0.754939
10.19	2.81868	0.457344	-0.299388	0.756732
10.2	2.82652	0.458123	-0.300147	0.75827
10.21	2.83065	0.459097	-0.300905	0.760002
10.22	2.8406	0.460154	-0.301693	0.761847
10.23	2.8478	0.46101	-0.302761	0.763771
10.24	2.85808	0.462139	-0.304194	0.766333
10.25	2.8737	0.463297	-0.305543	0.76884
10.26	2.87961	0.464178	-0.306407	0.770585
10.27	2.88142	0.465288	-0.307099	0.772387
10.28	2.8889	0.466464	-0.308008	0.774472
10.29	2.89574	0.467331	-0.30915	0.776481
10.3	2.9032	0.46828	-0.310336	0.778616
10.31	2.91568	0.46937	-0.311264	0.780634
10.32	2.92625	0.470371	-0.311958	0.782329
10.33	2.93367	0.471351	-0.312687	0.784038
10.34	2.94194	0.472523	-0.313447	0.78597
10.35	2.94562	0.473563	-0.314123	0.787686
10.36	2.94714	0.474407	-0.314736	0.789143
10.37	2.9545	0.475526	-0.315305	0.790831
10.38	2.96377	0.476639	-0.315862	0.792501
10.39	2.97069	0.477566	-0.316454	0.79402
10.4	2.97541	0.478621	-0.317117	0.795738
10.41	2.9796	0.47956	-0.317926	0.797486
10.42	2.98847	0.480442	-0.318899	0.799341
10.43	3.00085	0.481505	-0.320131	0.801636
10.44	3.00587	0.482609	-0.321574	0.804183
10.45	3.00881	0.483569	-0.322699	0.806268
10.46	3.01878	0.484606	-0.323387	0.807993
10.47	3.02708	0.48569	-0.324147	0.809837
10.48	3.03141	0.48653	-0.325076	0.811606
10.49	3.03577	0.487416	-0.325914	0.81333
10.5	3.04062	0.488527	-0.326691	0.815218
10.51	3.04809	0.489437	-0.327569	0.817006
10.52	3.05767	0.490326	-0.328571	0.818897
10.53	3.06443	0.491433	-0.329608	0.821041
10.54	3.07255	0.492379	-0.330558	0.822937
10.55	3.08439	0.493255	-0.331351	0.824606
10.56	3.09073	0.494368	-0.332038	0.826406
10.57	3.09483	0.495358	-0.332676	0.828034
10.58	3.1062	0.496172	-0.333338	0.82951
10.59	3.11449	0.497297	-0.334104	0.831401
10.6	3.11855	0.498405	-0.334912	0.833317
10.61	3.12567	0.499357	-0.335719	0.835076
10.62	3.13488	0.500359	-0.336565	0.836924
10.63	3.14204	0.501279	-0.337458	0.838737
10.64	3.14459	0.502253	-0.338409	0.840662
10.65	3.15234	0.503366	-0.339491	0.842857
10.66	3.16701	0.504338	-0.340687	0.845025
10.67	3.17342	0.505257	-0.341734	0.846991
10.68	3.17803	0.506377	-0.342454	0.848831
10.69	3.19047	0.507462	-0.343037	0.850499
10.7	3.20233	0.508509	-0.343631	0.85214
10.71	3.20998	0.509683	-0.344237	0.85392
10.72	3.21754	0.510672	-0.344921	0.855593
10.73	3.22557	0.511635	-0.345658	0.857293
10.74	3.23034	0.512701	-0.346307	0.859008
10.75	3.23627	0.513672	-0.346913	0.860585
10.76	3.24948	0.514592	-0.34762	0.862212
10.77	3.26241	0.515654	-0.348435	0.864089
10.78	3.26352	0.516747	-0.349288	0.866035
10.79	3.26398	0.517639	-0.350092	0.867731
10.8	3.27131	0.518604	-0.350844	0.869448
10.81	3.27853	0.519835	-0.351575	0.87141
10.82	3.28853	0.520815	-0.352249	0.873064
10.83	3.29801	0.521624	-0.352892	0.874516
10.84	3.29898	0.52278	-0.3535	0.87628
10.85	3.30345	0.523837	-0.354032	0.877869
10.86	3.31726	0.52458	-0.354486	0.879066
10.87	3.32561	0.525541	-0.354884	0.880425
10.88	3.33132	0.526613	-0.355343	0.881956
10.89	3.34921	0.527531	-0.355892	0.883423
10.9	3.36226	0.528491	-0.356542	0.885033
10.91	3.35996	0.529546	-0.357432	0.886978
10.92	3.36244	0.53052	-0.358697	0.889217
10.93	3.37094	0.531555	-0.360144	0.891699
10.94	3.37875	0.532566	-0.361331	0.893897
10.95	3.38837	0.533474	-0.362167	0.895641
10.96	3.3936	0.534545	-0.362892	0.897437
10.97	3.39863	0.535626	-0.363563	0.899189
10.98	3.40841	0.53661	-0.364133	0.900743
10.99	3.41373	0.537597	-0.364715	0.902312
11	3.41736	0.538547	-0.365457	0.904004
11.01	3.42795	0.539453	-0.366372	0.905825
11.02	3.43837	0.540444	-0.36733	0.907774
11.03	3.44423	0.541621	-0.368205	0.909826
11.04	3.45165	0.542616	-0.368939	0.911555
11.05	3.46254	0.543462	-0.369517	0.912979
11.06	3.47083	0.544513	-0.370006	0.914519
11.07	3.47215	0.545591	-0.370488	0.916079
11.08	3.47221	0.546598	-0.371007	0.917605
11.09	3.47983	0.547686	-0.371608	0.919294
11.1	3.49369	0.548705	-0.372248	0.920953
11.11	3.50388	0.549536	-0.372861	0.922397
11.12	3.50663	0.550559	-0.373483	0.924042
11.13	3.51497	0.551655	-0.374209	0.925864
11.14	3.52934	0.552561	-0.375089	0.92765
11.15	3.53363	0.55356	-0.375983	0.929543
11.16	3.53314	0.554632	-0.376753	0.931385
11.17	3.54296	0.555631	-0.377456	0.933087
11.18	3.5555	0.556601	-0.37815	0.934751
11.19	3.5644	0.557576	-0.37881	0.936386
11.2	3.57308	0.558542	-0.379469	0.938011
11.21	3.57849	0.55961	-0.380206	0.939816
11.22	3.58259	0.56064	-0.38096	0.9416
11.23	3.59051	0.561503	-0.381684	0.943187
11.24	3.59698	0.562598	-0.382444	0.945042
11.25	3.60194	0.563798	-0.383261	0.947059
11.26	3.61287	0.564593	-0.384176	0.948769
11.27	3.62554	0.565561	-0.38516	0.950721
11.28	3.63081	0.566762	-0.38602	0.952782
11.29	3.63719	0.567634	-0.38671	0.954344
11.3	3.65014	0.568663	-0.387347	0.95601
11.31	3.65439	0.569843	-0.387953	0.957796
11.32	3.65689	0.570671	-0.388547	0.959218
11.33	3.66657	0.571663	-0.389185	0.960848
11.34	3.67117	0.572932	-0.389872	0.962804
11.35	3.68178	0.573781	-0.390586	0.964367
11.36	3.69829	0.57456	-0.391293	0.965853
11.37	3.70138	0.575808	-0.391982	0.96779
11.38	3.69998	0.576869	-0.39266	0.969529
11.39	3.70764	0.577607	-0.393252	0.970859
11.4	3.71853	0.578759	-0.393776	0.972535
11.41	3.72826	0.57999	-0.394331	0.974321
11.42	3.73864	0.580884	-0.394887	0.975771
11.43	3.74839	0.58179	-0.395391	0.977181
11.44	3.75778	0.582769	-0.39604	0.978809
11.45	3.76552	0.583719	-0.397084	0.980803
11.46	3.77281	0.584744	-0.398394	0.983138
11.47	3.78125	0.585679	-0.399548	0.985227
11.48	3.7881	0.586557	-0.40046	0.987017
11.49	3.79131	0.587623	-0.401377	0.989
11.5	3.79669	0.588691	-0.402275	0.990966
11.51	3.80698	0.58957	-0.403041	0.992611
11.52	3.81773	0.590573	-0.4038	0.994373
11.53	3.82597	0.591616	-0.404617	0.996233
11.54	3.83399	0.59246	-0.405435	0.997895
11.55	3.84173	0.593474	-0.406223	0.999697
11.56	3.84942	0.594673	-0.406937	1.00161
11.57	3.86253	0.59555	-0.407553	1.0031
11.58	3.87039	0.59644	-0.408111	1.00455
11.59	3.86986	0.597672	-0.408653	1.00633
11.6	3.8751	0.598748	-0.409215	1.00796
11.61	3.88603	0.599638	-0.40981	1.00945
11.62	3.89575	0.600681	-0.41038	1.01106
11.63	3.90286	0.601605	-0.410887	1.01249
11.64	3.90907	0.602541	-0.411396	1.01394
11.65	3.91733	0.60374	-0.411928	1.01567
11.66	3.92298	0.604753	-0.412397	1.01715
11.67	3.92788	0.605726	-0.412819	1.01855
11.68	3.9399	0.606856	-0.413286	1.02014
11.69	3.94773	0.607796	-0.413798	1.02159
11.7	3.95008	0.608685	-0.414337	1.02302
11.71	3.96003	0.609818	-0.414853	1.02467
11.72	3.97123	0.610958	-0.415319	1.02628
11.73	3.97888	0.611798	-0.415795	1.02759
11.74	3.9864	0.612715	-0.416315	1.02903
11.75	3.99096	0.613912	-0.416885	1.0308
11.76	3.99737	0.61491	-0.417533	1.03244
11.77	4.00411	0.615814	-0.418327	1.03414
11.78	4.00293	0.616957	-0.419267	1.03622
11.79	4.00886	0.61796	-0.420189	1.03815
11.8	4.02557	0.618919	-0.42111	1.04003
11.81	4.03437	0.619952	-0.422313	1.04227
11.82	4.04068	0.620836	-0.423788	1.04462
11.83	4.05538	0.621799	-0.425111	1.04691
11.84	4.06484	0.622929	-0.425958	1.04889
11.85	4.06871	0.623939	-0.426422	1.05036
11.86	4.07734	0.624763	-0.426784	1.05155
11.87	4.08767	0.625761	-0.42712	1.05288
11.88	4.09701	0.626831	-0.427416	1.05425
11.89	4.10693	0.627738	-0.427697	1.05544
11.9	4.1123	0.628717	-0.427995	1.05671
11.91	4.11578	0.629685	-0.428378	1.05806
11.92	4.12588	0.63055	-0.428923	1.05947
11.93	4.14007	0.631618	-0.429668	1.06129
11.94	4.15219	0.63266	-0.430574	1.06323
11.95	4.16162	0.633531	-0.431486	1.06502
11.96	4.16797	0.634561	-0.432396	1.06696
11.97	4.1709	0.635642	-0.433422	1.06906
11.98	4.18008	0.63667	-0.434544	1.07121
11.99	4.19053	0.637744	-0.435652	1.0734
12	4.19116	0.638697	-0.436692	1.07539
12.01	4.19307	0.639533	-0.43765	1.07718
12.02	4.20373	0.640628	-0.438588	1.07922
12.03	4.20885	0.641794	-0.43948	1.08127
12.04	4.20851	0.642672	-0.440161	1.08283
12.05	4.2218	0.643684	-0.440679	1.08436
12.06	4.23918	0.644911	-0.441175	1.08609
12.07	4.2445	0.645946	-0.441657	1.0876
12.08	4.24818	0.646957	-0.442136	1.08909
12.09	4.25591	0.648001	-0.442632	1.09063
12.1	4.26157	0.648973	-0.443166	1.09214
12.11	4.26792	0.65003	-0.443708	1.09374
12.12	4.27748	0.651077	-0.444147	1.09522
12.13	4.28258	0.652082	-0.444488	1.09657
12.14	4.28658	0.653105	-0.444848	1.09795
12.15	4.29448	0.654105	-0.44526	1.09937
12.16	4.29762	0.655051	-0.44577	1.10082
12.17	4.29855	0.656041	-0.446457	1.1025
12.18	4.30667	0.657023	-0.447307	1.10433
12.19	4.31636	0.657976	-0.448314	1.10629
12.2	4.32596	0.658977	-0.449343	1.10832
12.21	4.33863	0.659948	-0.450186	1.11013
12.22	4.34797	0.660974	-0.450925	1.1119
12.23	4.35557	0.661972	-0.451647	1.11362
12.24	4.36102	0.662829	-0.452232	1.11506
12.25	4.36371	0.663795	-0.45273	1.11653
12.26	4.37433	0.66484	-0.453245	1.11809
12.27	4.38939	0.665753	-0.453752	1.11951
12.28	4.39606	0.666654	-0.454273	1.12093
12.29	4.40167	0.667713	-0.45488	1.12259
12.3	4.4128	0.668665	-0.455517	1.12418
12.31	4.42015	0.669495	-0.456148	1.12564
12.32	4.42683	0.67061	-0.456759	1.12737
12.33	4.43742	0.671735	-0.457255	1.12899
12.34	4.44257	0.67258	-0.457679	1.13026
12.35	4.44348	0.673653	-0.458143	1.1318
12.36	4.45349	0.674813	-0.458634	1.13345
12.37	4.46995	0.675686	-0.459156	1.13484
12.38	4.47911	0.676653	-0.459741	1.13639
12.39	4.48393	0.677728	-0.460395	1.13812
12.4	4.49064	0.678722	-0.46112	1.13984
12.41	4.49797	0.679769	-0.461905	1.14167
12.42	4.50492	0.680891	-0.462728	1.14362
12.43	4.50719	0.681871	-0.463567	1.14544
12.44	4.5105	0.682809	-0.464344	1.14715
12.45	4.52166	0.683881	-0.465034	1.14892
12.46	4.53111	0.684846	-0.465669	1.15052
12.47	4.53319	0.685901	-0.466245	1.15215
12.48	4.53764	0.687211	-0.466828	1.15404
12.49	4.5482	0.688229	-0.467605	1.15583
12.5	4.56083	0.689078	-0.468682	1.15776
12.51	4.56618	0.690196	-0.469813	1.16001
12.52	4.56466	0.691239	-0.470722	1.16196
12.53	4.57011	0.692069	-0.471417	1.16349
12.54	4.58115	0.693073	-0.471893	1.16497
12.55	4.58487	0.69413	-0.472204	1.16633
12.56	4.59343	0.695138	-0.472527	1.16766
12.57	4.60818	0.696214	-0.472865	1.16908
12.58	4.60685	0.697087	-0.473154	1.17024
12.59	4.60513	0.697937	-0.473454	1.17139
12.6	4.61966	0.699047	-0.47388	1.17293
12.61	4.62805	0.700027	-0.474385	1.17441
12.62	4.63016	0.70092	-0.474897	1.17582
12.63	4.63974	0.701962	-0.475487	1.17745
12.64	4.64803	0.702941	-0.476172	1.17911
12.65	4.65545	0.703744	-0.476885	1.18063
12.66	4.66997	0.704693	-0.477547	1.18224
12.67	4.68027	0.705814	-0.478101	1.18392
12.68	4.68073	0.706811	-0.478601	1.18541
12.69	4.68956	0.707852	-0.479153	1.18701
12.7	4.70412	0.708887	-0.479797	1.18868
12.71	4.70806	0.709782	-0.480467	1.19025
12.72	4.71002	0.710852	-0.481087	1.19194
12.73	4.72117	0.71191	-0.481669	1.19358
12.74	4.7316	0.712761	-0.482292	1.19505
12.75	4.73391	0.713732	-0.482951	1.19668
12.76	4.73941	0.714866	-0.48353	1.1984
12.77	4.75329	0.715895	-0.484016	1.19991
12.78	4.7681	0.716818	-0.484473	1.20129
12.79	4.7722	0.717847	-0.48497	1.20282
12.8	4.76623	0.71884	-0.485598	1.20444
12.81	4.76581	0.719832	-0.486348	1.20618
12.82	4.7765	0.721009	-0.487145	1.20815
12.83	4.78747	0.722103	-0.487914	1.21002
12.84	4.79719	0.723055	-0.488594	1.21165
12.85	4.80606	0.724079	-0.489256	1.21334
12.86	4.81212	0.724997	-0.489999	1.215
12.87	4.81889	0.725847	-0.490708	1.21655
12.88	4.82614	0.726995	-0.491257	1.21825
12.89	4.83081	0.728124	-0.49169	1.21981
12.9	4.8354	0.729048	-0.492077	1.22113
12.91	4.83728	0.730105	-0.492494	1.2226
12.92	4.83398	0.731198	-0.493029	1.22423
12.93	4.83697	0.732123	-0.493739	1.22586
12.94	4.84942	0.733063	-0.494584	1.22765
12.95	4.86302	0.734054	-0.495416	1.22947
12.96	4.87171	0.735125	-0.496205	1.23133
12.97	4.87715	0.736106	-0.496939	1.23305
12.98	4.88686	0.737002	-0.497527	1.23453
12.99	4.89737	0.737982	-0.497978	1.23596
13	4.90082	0.739002	-0.498367	1.23737
13.01	4.9055	0.739852	-0.49874	1.23859
13.02	4.91164	0.740788	-0.499134	1.23992
13.03	4.91371	0.741939	-0.499612	1.24155
13.04	4.91831	0.742914	-0.500179	1.24309
13.05	4.92722	0.743872	-0.500755	1.24463
13.06	4.93831	0.744845	-0.501304	1.24615
13.07	4.95013	0.745885	-0.501817	1.2477
13.08	4.95793	0.746992	-0.502286	1.24928
13.09	4.95948	0.747856	-0.502763	1.25062
13.1	4.96215	0.748744	-0.503265	1.25201
13.11	4.96993	0.749799	-0.503756	1.25356
13.12	4.97898	0.750744	-0.504319	1.25506
13.13	4.98759	0.751661	-0.504948	1.25661
13.14	4.99654	0.752749	-0.505573	1.25832
13.15	5.00449	0.753857	-0.50627	1.26013
13.16	5.01399	0.754852	-0.507012	1.26186
13.17	5.02858	0.755888	-0.507624	1.26351
13.18	5.0371	0.757052	-0.508087	1.26514
13.19	5.03726	0.758067	-0.508469	1.26654
13.2	5.04143	0.758914	-0.5088	1.26771
13.21	5.04811	0.759899	-0.509128	1.26903
13.22	5.04929	0.760938	-0.509482	1.27042
13.23	5.05409	0.761921	-0.509847	1.27177
13.24	5.06727	0.763009	-0.510272	1.27328
13.25	5.07508	0.763981	-0.51079	1.27477
13.26	5.07603	0.764864	-0.511463	1.27633
13.27	5.08179	0.766004	-0.512423	1.27843
13.28	5.09213	0.767089	-0.513543	1.28063
13.29	5.09969	0.767925	-0.514408	1.28233
13.3	5.10643	0.76894	-0.514967	1.28391
13.31	5.11662	0.770118	-0.515473	1.28559
13.32	5.1257	0.771067	-0.515964	1.28703
13.33	5.12953	0.771988	-0.516359	1.28835
13.34	5.13213	0.77305	-0.516691	1.28974
13.35	5.13491	0.773989	-0.517053	1.29104
13.36	5.13958	0.774945	-0.517456	1.2924
13.37	5.14623	0.776032	-0.517872	1.2939
13.38	5.14966	0.776903	-0.518358	1.29526
13.39	5.15187	0.777844	-0.518916	1.29676
13.4	5.15844	0.779048	-0.519442	1.29849
13.41	5.16483	0.780013	-0.51988	1.29989
13.42	5.16543	0.780894	-0.520326	1.30122
13.43	5.16764	0.782039	-0.5208	1.30284
13.44	5.17556	0.783072	-0.521209	1.30428
13.45	5.1801	0.783894	-0.521561	1.30546
13.46	5.18085	0.784914	-0.521888	1.3068
13.47	5.18823	0.786015	-0.52217	1.30819
13.48	5.1968	0.786866	-0.522455	1.30932
13.49	5.20183	0.787843	-0.522828	1.31067
13.5	5.20599	0.788982	-0.523294	1.31228
13.51	5.20975	0.789878	-0.523851	1.31373
13.52	5.21715	0.79084	-0.524405	1.31524
13.53	5.22287	0.791994	-0.524823	1.31682
13.54	5.2262	0.792981	-0.525141	1.31812
13.55	5.23291	0.793984	-0.525456	1.31944
13.56	5.23696	0.795113	-0.525769	1.32088
13.57	5.24133	0.79608	-0.526048	1.32213
13.58	5.2531	0.796995	-0.526368	1.32336
13.59	5.26072	0.797979	-0.526771	1.32475
13.6	5.25822	0.798831	-0.527145	1.32598
13.61	5.25699	0.799816	-0.527482	1.3273
13.62	5.26243	0.801038	-0.52789	1.32893
13.63	5.26833	0.80198	-0.528334	1.33031
13.64	5.27167	0.8029	-0.528759	1.33166
13.65	5.2806	0.804092	-0.529188	1.33328
13.66	5.29457	0.805044	-0.529617	1.33466
13.67	5.29946	0.805838	-0.530002	1.33584
13.68	5.30246	0.806922	-0.530336	1.33726
13.69	5.31004	0.807931	-0.530665	1.3386
13.7	5.31342	0.80875	-0.531014	1.33976
13.71	5.31949	0.809818	-0.531385	1.3412
13.72	5.33047	0.810859	-0.531803	1.34266
13.73	5.34139	0.811738	-0.532283	1.34402
13.74	5.35052	0.8129	-0.532764	1.34566
13.75	5.35339	0.814035	-0.533229	1.34726
13.76	5.35456	0.814962	-0.533699	1.34866
13.77	5.35887	0.816032	-0.534134	1.35017
13.78	5.36537	0.817028	-0.534526	1.35155
13.79	5.36801	0.817867	-0.534945	1.35281
13.8	5.37114	0.818958	-0.535435	1.35439
13.81	5.37543	0.820117	-0.535923	1.35604
13.82	5.3781	0.820999	-0.536427	1.35743
13.83	5.38006	0.821951	-0.536994	1.35895
13.84	5.38163	0.823152	-0.537552	1.3607
13.85	5.39163	0.824065	-0.538116	1.36218
13.86	5.40641	0.82493	-0.538704	1.36363
13.87	5.40905	0.826143	-0.539169	1.36531
13.88	5.40896	0.827255	-0.539501	1.36676
13.89	5.41477	0.828152	-0.53981	1.36796
13.9	5.41614	0.828981	-0.540086	1.36907
13.91	5.41576	0.829986	-0.540328	1.37031
13.92	5.41771	0.831151	-0.540583	1.37173
13.93	5.42044	0.832131	-0.540835	1.37297
13.94	5.42523	0.83302	-0.541083	1.3741
13.95	5.43025	0.833976	-0.541372	1.37535
13.96	5.43849	0.834905	-0.54169	1.3766
13.97	5.44508	0.835892	-0.542006	1.3779
13.98	5.44487	0.836992	-0.542376	1.37937
13.99	5.44778	0.837962	-0.542847	1.38081
14	5.45493	0.83891	-0.543347	1.38226
14.01	5.46245	0.840085	-0.543866	1.38395
14.02	5.46816	0.841081	-0.54443	1.38551
14.03	5.46945	0.841828	-0.544933	1.38676
14.04	5.47643	0.842825	-0.545304	1.38813
14.05	5.48671	0.8439	-0.545617	1.38952
14.06	5.48882	0.844773	-0.545936	1.39071
14.07	5.48815	0.845885	-0.546225	1.39211
14.08	5.48869	0.846952	-0.546483	1.39344
14.09	5.49192	0.84774	-0.54676	1.3945
14.1	5.49981	0.848782	-0.54702	1.3958
14.11	5.50514	0.849899	-0.547281	1.39718
14.12	5.50513	0.850687	-0.54759	1.39828
14.13	5.51074	0.851702	-0.54791	1.39961
14.14	5.51974	0.852999	-0.54823	1.40123
14.15	5.52132	0.853905	-0.548588	1.40249
14.16	5.52366	0.854878	-0.548975	1.40385
14.17	5.52881	0.856155	-0.54938	1.40554
14.18	5.53197	0.857108	-0.549803	1.40691
14.19	5.53894	0.858012	-0.5502	1.40821
14.2	5.54249	0.859148	-0.550527	1.40968
14.21	5.53952	0.860104	-0.550793	1.4109
14.22	5.54092	0.861103	-0.551044	1.41215
14.23	5.54353	0.862217	-0.551315	1.41353
14.24	5.54769	0.863171	-0.551571	1.41474
14.25	5.55494	0.864166	-0.551788	1.41595
14.26	5.55476	0.86522	-0.552013	1.41723
14.27	5.55024	0.866203	-0.552249	1.41845
14.28	5.55086	0.867227	-0.552478	1.41971
14.29	5.55681	0.868266	-0.552717	1.42098
14.3	5.56189	0.869132	-0.552985	1.42212
14.31	5.55924	0.870051	-0.553243	1.42329
14.32	5.55981	0.871164	-0.553478	1.42464
14.33	5.56749	0.872169	-0.553746	1.42592
14.34	5.56342	0.873002	-0.554004	1.42701
14.35	5.55911	0.874053	-0.55419	1.42824
14.36	5.56454	0.875194	-0.554353	1.42955
14.37	5.56323	0.876044	-0.554526	1.43057
14.38	5.56431	0.876872	-0.554692	1.43156
14.39	5.56903	0.877923	-0.554828	1.43275
14.4	5.56874	0.878887	-0.554926	1.43381
14.41	5.57277	0.879784	-0.555038	1.43482
14.42	5.57996	0.880969	-0.555146	1.43612
14.43	5.58094	0.882036	-0.555226	1.43726
14.44	5.5796	0.882903	-0.555361	1.43826
14.45	5.58431	0.883886	-0.555506	1.43939
14.46	5.58806	0.884843	-0.555588	1.44043
14.47	5.58354	0.88587	-0.555688	1.44156
14.48	5.5815	0.886985	-0.555821	1.44281
14.49	5.58049	0.887885	-0.555917	1.4438
14.5	5.57393	0.888873	-0.556004	1.44488
14.51	5.57802	0.890002	-0.556121	1.44612
14.52	5.58623	0.890864	-0.55622	1.44708
14.53	5.58203	0.891688	-0.556294	1.44798
14.54	5.57998	0.892897	-0.55638	1.44928
14.55	5.57945	0.894067	-0.55649	1.45056
14.56	5.57728	0.894938	-0.556607	1.45155
14.57	5.58483	0.896048	-0.556718	1.45277
14.58	5.59305	0.897218	-0.556834	1.45405
14.59	5.59626	0.898105	-0.55695	1.45506
14.6	5.59867	0.899225	-0.557044	1.45627
14.61	5.59733	0.900409	-0.557139	1.45755
14.62	5.5978	0.901195	-0.557269	1.45846
14.63	5.60259	0.902135	-0.557411	1.45955
14.64	5.60104	0.90338	-0.557572	1.46095
14.65	5.5995	0.904353	-0.557756	1.46211
14.66	5.60406	0.905217	-0.557923	1.46314
14.67	5.60649	0.906279	-0.558092	1.46437
14.68	5.60919	0.90729	-0.558276	1.46557
14.69	5.61607	0.90826	-0.558452	1.46671
14.7	5.61687	0.909279	-0.558609	1.46789
14.71	5.61141	0.910179	-0.558778	1.46896
14.72	5.61438	0.911101	-0.558971	1.47007
14.73	5.6183	0.912115	-0.559124	1.47124
14.74	5.6133	0.913035	-0.55928	1.47232
14.75	5.6148	0.914007	-0.559482	1.47349
14.76	5.6214	0.91516	-0.559661	1.47482
14.77	5.62489	0.916081	-0.55983	1.47591
14.78	5.62663	0.916817	-0.560041	1.47686
14.79	5.62988	0.917912	-0.560241	1.47815
14.8	5.63376	0.91893	-0.5604	1.47933
14.81	5.63222	0.919744	-0.560583	1.48033
14.82	5.62883	0.920966	-0.560795	1.48176
14.83	5.63238	0.922105	-0.561001	1.48311
14.84	5.64175	0.922996	-0.5612	1.4842
14.85	5.64347	0.924038	-0.561397	1.48543
14.86	5.6362	0.924939	-0.561551	1.48649
14.87	5.63572	0.92584	-0.561687	1.48753
14.88	5.64664	0.926902	-0.561871	1.48877
14.89	5.65646	0.927831	-0.562065	1.4899
14.9	5.65428	0.928766	-0.562247	1.49101
14.91	5.64934	0.929952	-0.562442	1.49239
14.92	5.65484	0.931121	-0.562611	1.49373
14.93	5.66327	0.932048	-0.562777	1.49483
14.94	5.66217	0.933053	-0.563015	1.49607
14.95	5.65729	0.934083	-0.563275	1.49736
14.96	5.66024	0.935118	-0.563538	1.49866
14.97	5.6704	0.936218	-0.563836	1.50005
14.98	5.67696	0.937226	-0.564132	1.50136
14.99	5.6716	0.938187	-0.564403	1.50259
15	5.66771	0.939146	-0.564654	1.5038
15.01	5.67094	0.940181	-0.564893	1.50507
15.02	5.67156	0.941238	-0.565141	1.50638
15.03	5.67219	0.942211	-0.565415	1.50763
15.04	5.67618	0.943297	-0.565696	1.50899
15.05	5.67796	0.944291	-0.565958	1.51025
15.06	5.67543	0.945096	-0.566216	1.51131
15.07	5.67055	0.946207	-0.566485	1.51269
15.08	5.66949	0.94733	-0.566764	1.51409
15.09	5.67923	0.948161	-0.567005	1.51517
15.1	5.68563	0.949172	-0.567218	1.51639
15.11	5.67919	0.950343	-0.567454	1.5178
15.12	5.6761	0.951203	-0.567697	1.5189
15.13	5.6829	0.952122	-0.567904	1.52003
15.14	5.69061	0.9532	-0.568106	1.52131
15.15	5.69533	0.953981	-0.568365	1.52235
15.16	5.69491	0.954922	-0.568621	1.52354
15.17	5.69459	0.956132	-0.568796	1.52493
15.18	5.69899	0.95711	-0.568958	1.52607
15.19	5.70221	0.957994	-0.569142	1.52714
15.2	5.70464	0.959116	-0.569293	1.52841
15.21	5.70463	0.960105	-0.569442	1.52955
15.22	5.70151	0.960849	-0.569626	1.53048
15.23	5.70042	0.961924	-0.569787	1.53171
15.24	5.69804	0.963088	-0.5699	1.53299
15.25	5.69533	0.963959	-0.570002	1.53396
15.26	5.69531	0.96501	-0.570102	1.53511
15.27	5.6972	0.96611	-0.570175	1.53629
15.28	5.69767	0.967008	-0.57024	1.53725
15.29	5.69631	0.968051	-0.570307	1.53836
15.3	5.69757	0.969115	-0.570368	1.53948
15.31	5.70254	0.970082	-0.570413	1.5405
15.32	5.70553	0.971169	-0.57043	1.5416
15.33	5.70715	0.972157	-0.570453	1.54261
15.34	5.7068	0.97299	-0.570512	1.5435
15.35	5.70135	0.974046	-0.570548	1.54459
15.36	5.69711	0.975103	-0.570553	1.54566
15.37	5.69471	0.976042	-0.570572	1.54661
15.38	5.692	0.977167	-0.570587	1.54775
15.39	5.69099	0.978216	-0.570593	1.54881
15.4	5.69133	0.979028	-0.570602	1.54963
15.41	5.69561	0.980067	-0.5706	1.55067
15.42	5.69908	0.981274	-0.57061	1.55188
15.43	5.69105	0.982244	-0.570635	1.55288
15.44	5.68066	0.983188	-0.570655	1.55384
15.45	5.67558	0.984275	-0.570661	1.55494
15.46	5.6743	0.985247	-0.57064	1.55589
15.47	5.6758	0.986108	-0.570638	1.55675
15.48	5.6768	0.987144	-0.57066	1.5578
15.49	5.67217	0.988202	-0.570669	1.55887
15.5	5.66768	0.989135	-0.570673	1.55981
15.51	5.6681	0.990105	-0.570662	1.56077
15.52	5.66381	0.991024	-0.570645	1.56167
15.53	5.65691	0.991914	-0.570668	1.56258
15.54	5.66126	0.993004	-0.570694	1.5637
15.55	5.66818	0.994107	-0.570698	1.56481
15.56	5.66568	0.995023	-0.570703	1.56573
15.57	5.66378	0.996013	-0.570703	1.56672
15.58	5.66484	0.997117	-0.570691	1.56781
15.59	5.66634	0.998071	-0.570701	1.56877
15.6	5.6666	0.999081	-0.570731	1.56981
15.61	5.66634	1.0002	-0.570723	1.57093
15.62	5.66928	1.00109	-0.570691	1.57178
15.63	5.67	1.00199	-0.570703	1.57269
15.64	5.66651	1.00307	-0.570724	1.5738
15.65	5.66852	1.00405	-0.57071	1.57476
15.66	5.67077	1.00508	-0.570693	1.57578
15.67	5.66861	1.00618	-0.570711	1.57689
15.68	5.66833	1.007	-0.570734	1.57773
15.69	5.66868	1.00798	-0.570722	1.5787
15.7	5.66466	1.00914	-0.570717	1.57986
15.71	5.66249	1.01009	-0.570726	1.58082
15.72	5.66574	1.01105	-0.57073	1.58178
15.73	5.66509	1.01219	-0.570736	1.58292
15.74	5.66177	1.01307	-0.570727	1.5838
15.75	5.66417	1.01388	-0.570715	1.58459
15.76	5.66423	1.01512	-0.57072	1.58584
15.77	5.65637	1.0162	-0.570734	1.58694
15.78	5.65409	1.01692	-0.570744	1.58767
15.79	5.65841	1.01799	-0.570732	1.58873
15.8	5.65689	1.01921	-0.570728	1.58994
15.81	5.6555	1.02014	-0.570746	1.59089
15.82	5.66237	1.02112	-0.57075	1.59187
15.83	5.66804	1.02221	-0.570743	1.59295
15.84	5.6712	1.02318	-0.570747	1.59392
15.85	5.67407	1.0242	-0.57075	1.59495
15.86	5.66953	1.02531	-0.57074	1.59605
15.87	5.66418	1.02624	-0.570751	1.59699
15.88	5.67111	1.02714	-0.570763	1.5979
15.89	5.67785	1.02818	-0.570756	1.59893
15.9	5.67622	1.02909	-0.570764	1.59986
15.91	5.67693	1.0301	-0.570766	1.60087
15.92	5.67865	1.03127	-0.570769	1.60204
15.93	5.68231	1.03218	-0.570785	1.60296
15.94	5.68458	1.03311	-0.57078	1.60389
15.95	5.67954	1.03427	-0.570775	1.60504
15.96	5.67839	1.03522	-0.57079	1.60601
15.97	5.68156	1.03601	-0.570813	1.60682
15.98	5.68142	1.03707	-0.570817	1.60789
15.99	5.68163	1.03815	-0.570808	1.60896
16	5.68623	1.03905	-0.570814	1.60987
16.01	5.69228	1.04014	-0.570825	1.61097
16.02	5.69428	1.04124	-0.570834	1.61208
16.03	5.69391	1.04216	-0.57086	1.61302
16.04	5.69485	1.04312	-0.570897	1.61402
16.05	5.70143	1.04407	-0.570909	1.61498
16.06	5.70701	1.04497	-0.570921	1.61589
16.07	5.70594	1.04604	-0.570948	1.61699
16.08	5.70816	1.0472	-0.570951	1.61815
16.09	5.71075	1.04815	-0.570989	1.61914
16.1	5.70732	1.04909	-0.571063	1.62015
16.11	5.70801	1.05014	-0.571086	1.62122
16.12	5.71939	1.05105	-0.571124	1.62217
16.13	5.72915	1.05206	-0.571211	1.62327
16.14	5.72653	1.05317	-0.571266	1.62444
16.15	5.72138	1.05411	-0.571331	1.62544
16.16	5.7243	1.05501	-0.571477	1.62649
16.17	5.72854	1.05595	-0.571654	1.62761
16.18	5.72792	1.05701	-0.571846	1.62885
16.19	5.7284	1.05803	-0.572082	1.63011
16.2	5.72956	1.05893	-0.572366	1.63129
16.21	5.72552	1.06	-0.572722	1.63272
16.22	5.72309	1.06117	-0.573184	1.63436
16.23	5.7285	1.06207	-0.573685	1.63576
16.24	5.73477	1.063	-0.574168	1.63716
16.25	5.74055	1.06413	-0.574634	1.63877
16.26	5.74318	1.06513	-0.575053	1.64018
16.27	5.74447	1.06606	-0.575403	1.64146
16.28	5.74801	1.06711	-0.575728	1.64284
16.29	5.749	1.06807	-0.576046	1.64412
16.3	5.74807	1.06908	-0.576307	1.64538
16.31	5.74966	1.07024	-0.576517	1.64676
16.32	5.75198	1.0712	-0.576721	1.64793
16.33	5.75499	1.07208	-0.576929	1.64901
16.34	5.75798	1.07315	-0.577126	1.65028
16.35	5.75876	1.07416	-0.577297	1.65145
16.36	5.75934	1.07516	-0.577446	1.65261
16.37	5.76065	1.07634	-0.577606	1.65395
16.38	5.76193	1.07732	-0.57778	1.6551
16.39	5.76405	1.07814	-0.577953	1.65609
16.4	5.76845	1.07923	-0.578108	1.65734
16.41	5.77168	1.08034	-0.578269	1.6586
16.42	5.76942	1.08113	-0.578438	1.65956
16.43	5.76889	1.08208	-0.578563	1.66065
16.44	5.77611	1.08319	-0.578687	1.66188
16.45	5.78189	1.08406	-0.578854	1.66291
16.46	5.7854	1.08498	-0.57902	1.664
16.47	5.78876	1.08609	-0.579176	1.66527
16.48	5.78801	1.08716	-0.579348	1.6665
16.49	5.78766	1.08809	-0.579524	1.66761
16.5	5.79114	1.0891	-0.579699	1.6688
16.51	5.79465	1.09024	-0.57986	1.6701
16.52	5.79677	1.09114	-0.580026	1.67117
16.53	5.79658	1.09199	-0.580244	1.67224
16.54	5.79659	1.09317	-0.580474	1.67364
16.55	5.80189	1.0942	-0.580668	1.67486
16.56	5.80711	1.09492	-0.580858	1.67578
16.57	5.80774	1.09594	-0.581073	1.67701
16.58	5.80838	1.09703	-0.581318	1.67835
16.59	5.8098	1.09798	-0.581577	1.67956
16.6	5.81303	1.09905	-0.581808	1.68085
16.61	5.81989	1.10005	-0.582046	1.68209
16.62	5.82171	1.10096	-0.582329	1.68329
16.63	5.82553	1.10203	-0.582635	1.68466
16.64	5.83779	1.10306	-0.582968	1.68603
16.65	5.83377	1.1041	-0.583309	1.68741
16.66	5.81805	1.10509	-0.58363	1.68872
16.67	5.8221	1.10602	-0.583939	1.68996
16.68	5.83384	1.10711	-0.58425	1.69136
16.69	5.83725	1.10818	-0.584606	1.69278
16.7	5.84187	1.10911	-0.58498	1.69409
16.71	5.84188	1.11016	-0.585266	1.69543
16.72	5.83949	1.11132	-0.585487	1.69681
16.73	5.84176	1.11231	-0.585721	1.69803
16.74	5.84179	1.1133	-0.58593	1.69923
16.75	5.84188	1.11439	-0.586079	1.70047
16.76	5.84942	1.11519	-0.586223	1.70142
16.77	5.85425	1.11607	-0.586398	1.70247
16.78	5.85177	1.11727	-0.586548	1.70382
16.79	5.85553	1.11822	-0.586695	1.70491
16.8	5.86161	1.11908	-0.586885	1.70596
16.81	5.8594	1.12012	-0.587039	1.70715
16.82	5.85988	1.12107	-0.587172	1.70824
16.83	5.86717	1.12204	-0.587366	1.7094
16.84	5.86729	1.1231	-0.58757	1.71067
16.85	5.86862	1.12411	-0.587777	1.71189
16.86	5.88076	1.1251	-0.588008	1.71311
16.87	5.8917	1.12614	-0.588227	1.71436
16.88	5.8945	1.12706	-0.588468	1.71552
16.89	5.891	1.12797	-0.588756	1.71673
16.9	5.88741	1.12898	-0.589043	1.71803
16.91	5.89257	1.12988	-0.589335	1.71922
16.92	5.89634	1.13081	-0.589661	1.72047
16.93	5.8978	1.13205	-0.589983	1.72203
16.94	5.91028	1.13316	-0.590265	1.72342
16.95	5.92286	1.13399	-0.590522	1.72451
16.96	5.92178	1.13503	-0.590783	1.72582
16.97	5.92174	1.13618	-0.591056	1.72723
16.98	5.9282	1.13708	-0.591301	1.72838
16.99	5.92785	1.13804	-0.591523	1.72956
17	5.92488	1.13914	-0.591746	1.73089
17.01	5.9267	1.14008	-0.591929	1.73201
17.02	5.93028	1.14105	-0.592097	1.73314
17.03	5.93907	1.14204	-0.592288	1.73433
17.04	5.94697	1.14289	-0.592474	1.73537
17.05	5.94601	1.14393	-0.592673	1.7366
17.06	5.95072	1.14516	-0.592891	1.73805
17.07	5.95962	1.14613	-0.593106	1.73924
17.08	5.95694	1.14697	-0.59332	1.74029
17.09	5.95631	1.14813	-0.593511	1.74165
17.1	5.9625	1.14926	-0.593685	1.74295
17.11	5.96318	1.15012	-0.593875	1.74399
17.12	5.97248	1.15115	-0.594072	1.74523
17.13	5.9859	1.15221	-0.594259	1.74647
17.14	5.98436	1.15306	-0.594422	1.74748
17.15	5.98255	1.15415	-0.594581	1.74873
17.16	5.98713	1.15523	-0.594753	1.74999
17.17	5.98702	1.15605	-0.594923	1.75098
17.18	5.98746	1.15717	-0.595059	1.75223
17.19	5.99363	1.15836	-0.595189	1.75354
17.2	5.99459	1.15921	-0.595365	1.75457
17.21	5.9914	1.16004	-0.595546	1.75559
17.22	5.99727	1.16106	-0.595691	1.75675
17.23	6.00557	1.16208	-0.595879	1.75796
17.24	6.00514	1.16315	-0.596106	1.75926
17.25	6.00565	1.16415	-0.596294	1.76044
17.26	6.01435	1.16496	-0.596508	1.76147
17.27	6.02467	1.166	-0.596782	1.76279
17.28	6.02639	1.16718	-0.597019	1.7642
17.29	6.02418	1.16804	-0.597229	1.76527
17.3	6.03157	1.16898	-0.597506	1.76649
17.31	6.03736	1.1701	-0.597822	1.76793
17.32	6.03482	1.17104	-0.598109	1.76915
17.33	6.03707	1.17211	-0.598381	1.77049
17.34	6.03886	1.17333	-0.598676	1.77201
17.35	6.03474	1.17412	-0.598972	1.77309
17.36	6.03568	1.1749	-0.599232	1.77413
17.37	6.04516	1.17611	-0.599444	1.77556
17.38	6.04901	1.17713	-0.599638	1.77677
17.39	6.043	1.17792	-0.599838	1.77776
17.4	6.04199	1.17898	-0.600035	1.77901
17.41	6.04697	1.18005	-0.600225	1.78027
17.42	6.04893	1.18101	-0.600441	1.78145
17.43	6.05018	1.18208	-0.600656	1.78274
17.44	6.05035	1.18307	-0.60084	1.7839
17.45	6.04742	1.18404	-0.601037	1.78508
17.46	6.04778	1.18516	-0.60124	1.7864
17.47	6.05573	1.18615	-0.60143	1.78758
17.48	6.06256	1.18702	-0.601624	1.78864
17.49	6.05872	1.18805	-0.601843	1.78989
17.5	6.05588	1.1892	-0.602114	1.79131
17.51	6.06053	1.19009	-0.602401	1.79249
17.52	6.06271	1.191	-0.602661	1.79366
17.53	6.06539	1.1921	-0.602933	1.79503
17.54	6.06772	1.19308	-0.603215	1.7963
17.55	6.06763	1.19411	-0.603463	1.79757
17.56	6.0724	1.19525	-0.603711	1.79896
17.57	6.07453	1.19619	-0.603964	1.80016
17.58	6.0675	1.19701	-0.604194	1.8012
17.59	6.06803	1.19814	-0.604412	1.80255
17.6	6.07956	1.1992	-0.604653	1.80385
17.61	6.08472	1.2	-0.604911	1.80492
17.62	6.08181	1.20107	-0.605164	1.80623
17.63	6.08443	1.20217	-0.605409	1.80758
17.64	6.09165	1.20311	-0.605637	1.80875
17.65	6.09397	1.20415	-0.605857	1.81001
17.66	6.0962	1.20511	-0.606112	1.81122
17.67	6.1042	1.20607	-0.606419	1.81249
17.68	6.11083	1.20718	-0.606731	1.81391
17.69	6.1083	1.20813	-0.607042	1.81517
17.7	6.10658	1.20903	-0.607374	1.8164
17.71	6.11335	1.21013	-0.607707	1.81783
17.72	6.11848	1.21117	-0.608003	1.81918
17.73	6.11904	1.21206	-0.60831	1.82037
17.74	6.12018	1.21306	-0.608656	1.82172
17.75	6.12219	1.21411	-0.608981	1.82309
17.76	6.12652	1.21499	-0.609287	1.82427
17.77	6.13243	1.21595	-0.60964	1.82559
17.78	6.13538	1.21708	-0.610006	1.82708
17.79	6.14071	1.2181	-0.610337	1.82844
17.8	6.15019	1.21912	-0.61066	1.82978
17.81	6.14808	1.22023	-0.610965	1.83119
17.82	6.14096	1.22115	-0.611239	1.83239
17.83	6.14812	1.22195	-0.611513	1.83346
17.84	6.15798	1.22295	-0.611767	1.83471
17.85	6.15821	1.22399	-0.612014	1.83601
17.86	6.15893	1.22501	-0.612292	1.83731
17.87	6.16749	1.22615	-0.612589	1.83874
17.88	6.17552	1.22709	-0.61286	1.83995
17.89	6.17566	1.22795	-0.613101	1.84105
17.9	6.17775	1.22901	-0.613384	1.8424
17.91	6.18248	1.23008	-0.613729	1.84381
17.92	6.1824	1.2311	-0.614047	1.84515
17.93	6.18674	1.23215	-0.614317	1.84647
17.94	6.19636	1.23311	-0.614597	1.8477
17.95	6.20033	1.23395	-0.614902	1.84886
17.96	6.19711	1.23499	-0.615189	1.85018
17.97	6.20009	1.23616	-0.615454	1.85162
17.98	6.20989	1.23713	-0.6157	1.85283
17.99	6.21573	1.23815	-0.615899	1.85405
18	6.21915	1.23922	-0.616088	1.85531
18.01	6.21988	1.24007	-0.616297	1.85636
18.02	6.21325	1.24098	-0.616486	1.85747
18.03	6.2109	1.24214	-0.616675	1.85882
18.04	6.22011	1.24322	-0.616893	1.86012
18.05	6.22746	1.24416	-0.617083	1.86125
18.06	6.23253	1.2452	-0.617238	1.86244
18.07	6.24465	1.2461	-0.617387	1.86349
18.08	6.24787	1.24704	-0.617532	1.86457
18.09	6.24573	1.24828	-0.617697	1.86597
18.1	6.25322	1.24915	-0.617862	1.86701
18.11	6.25762	1.24998	-0.618014	1.868
18.12	6.25511	1.2512	-0.618186	1.86939
18.13	6.25803	1.25217	-0.618378	1.87054
18.14	6.26284	1.2531	-0.618572	1.87167
18.15	6.26495	1.25429	-0.618788	1.87308
18.16	6.26979	1.25524	-0.618999	1.87424
18.17	6.27519	1.25604	-0.619188	1.87523
18.18	6.2751	1.25707	-0.619409	1.87648
18.19	6.27305	1.25801	-0.619659	1.87767
18.2	6.27789	1.25883	-0.619907	1.87874
18.21	6.28331	1.26009	-0.62014	1.88023
18.22	6.28049	1.26124	-0.620337	1.88157
18.23	6.28279	1.26197	-0.620539	1.88251
18.24	6.29122	1.26311	-0.620768	1.88388
18.25	6.29366	1.26424	-0.620978	1.88522
18.26	6.29669	1.26497	-0.621195	1.88616
18.27	6.30387	1.26598	-0.621438	1.88742
18.28	6.30702	1.26717	-0.621658	1.88883
18.29	6.30566	1.26803	-0.621863	1.88989
18.3	6.31073	1.26893	-0.622081	1.89101
18.31	6.32151	1.27007	-0.622303	1.89238
18.32	6.32504	1.27095	-0.62255	1.8935
18.33	6.32422	1.27182	-0.622792	1.89461
18.34	6.32469	1.27295	-0.622995	1.89595
18.35	6.32483	1.27391	-0.623224	1.89713
18.36	6.32915	1.27487	-0.623481	1.89835
18.37	6.33511	1.27607	-0.623689	1.89976
18.38	6.33668	1.27714	-0.62387	1.90101
18.39	6.34211	1.27809	-0.624113	1.90221
18.4	6.35009	1.27926	-0.624377	1.90364
18.41	6.35162	1.28035	-0.624613	1.90496
18.42	6.35716	1.28121	-0.624887	1.9061
18.43	6.3705	1.28223	-0.625186	1.90742
18.44	6.37345	1.28324	-0.625452	1.9087
18.45	6.36692	1.28407	-0.625735	1.90981
18.46	6.36641	1.28512	-0.62608	1.9112
18.47	6.37236	1.28624	-0.626411	1.91266
18.48	6.37548	1.28718	-0.626689	1.91386
18.49	6.37583	1.28823	-0.627001	1.91523
18.5	6.37647	1.28931	-0.627318	1.91663
18.51	6.38051	1.29029	-0.627598	1.91789
18.52	6.38794	1.29131	-0.627908	1.91921
18.53	6.39201	1.29222	-0.628201	1.92042
18.54	6.3922	1.29315	-0.628456	1.92161
18.55	6.39198	1.29419	-0.628718	1.92291
18.56	6.39588	1.29511	-0.628958	1.92407
18.57	6.40571	1.29612	-0.629166	1.92528
18.58	6.41319	1.29715	-0.629377	1.92653
18.59	6.41221	1.29806	-0.629591	1.92765
18.6	6.40977	1.29923	-0.629833	1.92906
18.61	6.41192	1.30026	-0.630093	1.93035
18.62	6.41598	1.30092	-0.630313	1.93124
18.63	6.42327	1.3019	-0.63056	1.93246
18.64	6.42905	1.30309	-0.63089	1.93398
18.65	6.43024	1.30404	-0.631252	1.93529
18.66	6.43334	1.30499	-0.631666	1.93666
18.67	6.43734	1.30605	-0.632164	1.93822
18.68	6.44154	1.30704	-0.632719	1.93976
18.69	6.44773	1.30801	-0.633252	1.94126
18.7	6.45362	1.30907	-0.633674	1.94274
18.71	6.45949	1.31012	-0.634039	1.94416
18.72	6.46397	1.3111	-0.6344	1.9455
18.73	6.46405	1.31208	-0.634683	1.94676
18.74	6.46353	1.31305	-0.634901	1.94795
18.75	6.46646	1.31404	-0.635094	1.94914
18.76	6.47421	1.3152	-0.635259	1.95046
18.77	6.4803	1.31629	-0.635426	1.95172
18.78	6.4799	1.31714	-0.635629	1.95277
18.79	6.48302	1.31806	-0.635851	1.95391
18.8	6.4909	1.31911	-0.636058	1.95517
18.81	6.49961	1.32014	-0.636279	1.95642
18.82	6.51065	1.32125	-0.636531	1.95778
18.83	6.51308	1.32221	-0.636798	1.95901
18.84	6.51456	1.32307	-0.637093	1.96016
18.85	6.52554	1.32426	-0.637442	1.9617
18.86	6.53231	1.32544	-0.637856	1.9633
18.87	6.53238	1.32624	-0.638326	1.96457
18.88	6.5347	1.32712	-0.638841	1.96596
18.89	6.53509	1.32824	-0.63936	1.9676
18.9	6.53892	1.32913	-0.639855	1.96899
18.91	6.55285	1.3301	-0.640335	1.97044
18.92	6.56394	1.33121	-0.640829	1.97204
18.93	6.5673	1.33207	-0.641307	1.97337
18.94	6.57023	1.33311	-0.641712	1.97482
18.95	6.57415	1.33427	-0.642061	1.97633
18.96	6.57825	1.33505	-0.642364	1.97741
18.97	6.57915	1.33583	-0.642632	1.97846
18.98	6.57986	1.33705	-0.642893	1.97994
18.99	6.58261	1.33823	-0.643172	1.9814
19	6.5838	1.33906	-0.643448	1.98251
19.01	6.58904	1.33996	-0.64373	1.98369
19.02	6.5965	1.34101	-0.644056	1.98507
19.03	6.60392	1.34196	-0.644409	1.98637
19.04	6.61603	1.34295	-0.64476	1.98771
19.05	6.62387	1.34398	-0.645135	1.98911
19.06	6.62268	1.34501	-0.645548	1.99056
19.07	6.62494	1.34617	-0.645919	1.99209
19.08	6.62977	1.34714	-0.64623	1.99337
19.09	6.63243	1.34798	-0.646554	1.99454
19.1	6.63793	1.34911	-0.646898	1.99601
19.11	6.64415	1.35016	-0.647245	1.9974
19.12	6.64913	1.35092	-0.647642	1.99856
19.13	6.6569	1.35205	-0.648106	2.00015
19.14	6.66036	1.35331	-0.648605	2.00191
19.15	6.65974	1.35409	-0.649139	2.00323
19.16	6.66341	1.35508	-0.649663	2.00474
19.17	6.66992	1.35636	-0.650145	2.0065
19.18	6.6734	1.35731	-0.650658	2.00797
19.19	6.67441	1.35829	-0.651198	2.00949
19.2	6.67515	1.35935	-0.651679	2.01103
19.21	6.68006	1.36019	-0.652106	2.01229
19.22	6.68888	1.36115	-0.652515	2.01367
19.23	6.69218	1.36227	-0.652886	2.01516
19.24	6.69339	1.36315	-0.65324	2.01639
19.25	6.69572	1.36414	-0.653609	2.01775
19.26	6.69955	1.3654	-0.653938	2.01933
19.27	6.70364	1.36627	-0.654224	2.02049
19.28	6.70618	1.36706	-0.654487	2.02154
19.29	6.71058	1.36821	-0.654728	2.02293
19.3	6.71697	1.36916	-0.654999	2.02416
19.31	6.72378	1.36998	-0.655292	2.02528
19.32	6.72672	1.37114	-0.65554	2.02668
19.33	6.72931	1.37222	-0.655787	2.02801
19.34	6.73564	1.37304	-0.65608	2.02912
19.35	6.73539	1.37404	-0.656369	2.03041
19.36	6.7335	1.37515	-0.656649	2.0318
19.37	6.73964	1.37595	-0.65693	2.03288
19.38	6.74847	1.37686	-0.657203	2.03406
19.39	6.75068	1.37799	-0.65752	2.03551
19.4	6.74768	1.37894	-0.657913	2.03685
19.41	6.75293	1.37992	-0.658314	2.03823
19.42	6.76569	1.38098	-0.658696	2.03967
19.43	6.76857	1.38195	-0.659087	2.04104
19.44	6.7664	1.38296	-0.659474	2.04243
19.45	6.77141	1.38392	-0.659814	2.04374
19.46	6.77577	1.38496	-0.660119	2.04507
19.47	6.7792	1.38604	-0.660429	2.04647
19.48	6.78287	1.38697	-0.660732	2.0477
19.49	6.78581	1.38796	-0.661001	2.04896
19.5	6.79323	1.38908	-0.661251	2.05033
19.51	6.79901	1.39006	-0.661534	2.05159
19.52	6.79923	1.39111	-0.661826	2.05293
19.53	6.80211	1.39215	-0.662069	2.05422
19.54	6.80491	1.393	-0.662309	2.05531
19.55	6.81085	1.39405	-0.662581	2.05663
19.56	6.82101	1.39523	-0.662827	2.05805
19.57	6.82697	1.39615	-0.663061	2.05921
19.58	6.83133	1.39715	-0.66336	2.06051
19.59	6.83599	1.3983	-0.663661	2.06196
19.6	6.84229	1.39911	-0.66391	2.06302
19.61	6.84554	1.39994	-0.664179	2.06412
19.62	6.84521	1.40108	-0.664479	2.06556
19.63	6.84647	1.402	-0.66477	2.06677
19.64	6.84919	1.40295	-0.665046	2.068
19.65	6.85566	1.40414	-0.665302	2.06944
19.66	6.86385	1.40506	-0.665539	2.0706
19.67	6.86678	1.40595	-0.665765	2.07172
19.68	6.87251	1.40707	-0.665993	2.07306
19.69	6.88419	1.40805	-0.666235	2.07429
19.7	6.89093	1.4089	-0.666496	2.0754
19.71	6.89278	1.41001	-0.666789	2.0768
19.72	6.89425	1.41111	-0.667104	2.07822
19.73	6.89548	1.41202	-0.667419	2.07944
19.74	6.89705	1.41306	-0.66776	2.08082
19.75	6.8997	1.41411	-0.668109	2.08222
19.76	6.90678	1.41503	-0.668423	2.08345
19.77	6.91304	1.41608	-0.668785	2.08487
19.78	6.90854	1.41723	-0.669206	2.08643
19.79	6.90783	1.4182	-0.669619	2.08782
19.8	6.9196	1.41916	-0.670016	2.08918
19.81	6.92567	1.4202	-0.670361	2.09056
19.82	6.9209	1.42117	-0.6707	2.09187
19.83	6.91791	1.42215	-0.671065	2.09322
19.84	6.91956	1.42317	-0.671348	2.09452
19.85	6.92372	1.42413	-0.671588	2.09572
19.86	6.93219	1.42522	-0.671883	2.0971
19.87	6.93688	1.42633	-0.672185	2.09852
19.88	6.93761	1.42711	-0.672454	2.09957
19.89	6.94365	1.42798	-0.67272	2.1007
19.9	6.94715	1.42922	-0.672963	2.10218
19.91	6.94554	1.43026	-0.673147	2.10341
19.92	6.95035	1.43112	-0.673324	2.10444
19.93	6.95632	1.43224	-0.673492	2.10574
19.94	6.96117	1.43335	-0.673625	2.10697
19.95	6.96838	1.43423	-0.673772	2.108
19.96	6.97661	1.43517	-0.673926	2.10909
19.97	6.98116	1.43615	-0.674093	2.11024
19.98	6.97894	1.43707	-0.674291	2.11136
[truncated: 12,042 more rows]
