# Supplementary material for: Experimental data on the development of “Post-installed Screw Pullout test” for in-situ investigation of concrete strength
Source: Data Brief. 2020 Aug 22;32:106190. doi: 10.1016/j.dib.2020.106190 (PMC7475196; doi:10.1016/j.dib.2020.106190)
Supplement: Supplementary file 1 — Fig. 1: Load-displacement curves for test set up 1. Fig. 2: Load-displacement curves for test set up 2. Fig. 3: Load-displacement curves for test set up 3. Fig. 4: Load-displacement curves for test set up 4. Fig. 5: Load-displacement curves for test set up 5. Fig. 6: Load-displacement curves for test set up 6. Fig. 7: Load-displacement curves for test set up 7. Fig. 8: Load-displacement curves for test set up 8. Fig. 9: Load-displacement curves for test set up 9. Fig. 10: Load-displacement curves for test set up 10. Fig. 11: Load-displacement curves for test set up 11. Fig. 12: Load-displacement curves for test set up 12. Fig. 13: Load-displacement curves for test set up 13. Fig. 14: Load-displacement curves for test set up 14. Fig. 15: Load-displacement curves for test set up 15. Fig. 16: Load-displacement curves for test set up 16. Fig. 17: Load-displacement curves for test set up 17. Fig. 18: Load-displacement curves for Mix 1 at 7 days. Fig. 19: Load-displacement curves for Mix 1 at 14 days. Fig. 20: Load-displacement curves for Mix 1 at 28 days. Fig. 21: Load-displacement curves for Mix 1 at 100 days. Fig. 22: Load-displacement curves for Mix 2 at 7 days. Fig. 23: Load-displacement curves for Mix 2 at 14 days. Fig. 24: Load-displacement curves for Mix 2 at 28 days. Fig. 25: Load-displacement curves for Mix 2 at 100 days. [file mmc1.zip › Figure 7 - Test set up 7.xlsx]

## Sheet: M-70-9.0-39
Time [s]	Load [kN]	LVDT 1 [mm]	LVDT 2 [mm]	Displacement [mm]
0	0	0	0	0
0.01	0	0	0	0
0.02	-2e-05	-8e-06	-1e-06	-7e-06
0.03	-0.000301	-0.000129	-1.3e-05	-0.000116
0.04	0.000699	-0.000433	-4.3e-05	-0.00039
0.05	0.00499	-0.000532	-6.8e-05	-0.000464
0.06	0.003814	-0.00038	-6.8e-05	-0.000312
0.07	-0.005414	-0.000482	-5.8e-05	-0.000424
0.08	-0.008972	-0.000617	-6.6e-05	-0.000551
0.09	-0.007099	-0.000515	-9.1e-05	-0.000424
0.1	-0.006914	-0.000478	-9e-05	-0.000388
0.11	-0.001291	-0.000519	-5.7e-05	-0.000462
0.12	0.005004	-0.000471	-5.7e-05	-0.000414
0.13	0.000148	-0.000369	-0.0001	-0.000269
0.14	-0.002659	-0.000445	-0.000107	-0.000338
0.15	0.000292	-0.000555	-8.1e-05	-0.000474
0.16	-0.000588	-0.000446	-6.6e-05	-0.00038
0.17	0.004429	-0.000403	-6.9e-05	-0.000334
0.18	0.011441	-0.000534	-7.2e-05	-0.000462
0.19	0.004489	-0.000552	-7e-05	-0.000482
0.2	-0.003655	-0.000557	-6.1e-05	-0.000496
0.21	-0.001416	-0.000604	-6.1e-05	-0.000543
0.22	0.001004	-0.000505	-7.2e-05	-0.000433
0.23	0.000331	-0.00042	-6.8e-05	-0.000352
0.24	0.000717	-0.000482	-6.2e-05	-0.00042
0.25	0.002907	-0.000499	-6.9e-05	-0.00043
0.26	0.005465	-0.000501	-7.2e-05	-0.000429
0.27	0.007577	-0.000535	-7.8e-05	-0.000457
0.28	0.006276	-0.000473	-7.8e-05	-0.000395
0.29	0.003486	-0.000425	-7.3e-05	-0.000352
0.3	0.004247	-0.000555	-6.4e-05	-0.000491
0.31	0.003328	-0.0006	-6.8e-05	-0.000532
0.32	-0.00272	-0.000539	-8e-05	-0.000459
0.33	-0.006526	-0.000549	-7.4e-05	-0.000475
0.34	-0.005341	-0.000541	-7.6e-05	-0.000465
0.35	-0.00724	-0.000495	-8.6e-05	-0.000409
0.36	-0.011787	-0.000514	-8.3e-05	-0.000431
0.37	-0.009359	-0.000581	-8.5e-05	-0.000496
0.38	-0.008404	-0.000533	-0.000104	-0.000429
0.39	-0.013098	-0.000541	-9.9e-05	-0.000442
0.4	-0.012608	-0.000656	-6.9e-05	-0.000587
0.41	-0.009967	-0.00062	-8.1e-05	-0.000539
0.42	-0.007146	-0.000468	-0.000103	-0.000365
0.43	-0.001484	-0.000502	-6.9e-05	-0.000433
0.44	0.001802	-0.000654	-4.8e-05	-0.000606
0.45	0.002106	-0.000616	-7e-05	-0.000546
0.46	0.00431	-0.000472	-8.4e-05	-0.000388
0.47	0.009185	-0.0005	-7.5e-05	-0.000425
0.48	0.006661	-0.000501	-6.5e-05	-0.000436
0.49	-0.002637	-0.000503	-7.6e-05	-0.000427
0.5	-0.005054	-0.000521	-9.6e-05	-0.000425
0.51	-0.003194	-0.000409	-8.4e-05	-0.000325
0.52	-0.007778	-0.000427	-6.2e-05	-0.000365
0.53	-0.009939	-0.000522	-9.1e-05	-0.000431
0.54	-0.003118	-0.000462	-0.000105	-0.000357
0.55	-0.000648	-0.000489	-7.4e-05	-0.000415
0.56	-0.00422	-0.000498	-8.2e-05	-0.000416
0.57	-0.005328	-0.000452	-0.000108	-0.000344
0.58	-0.005046	-0.000496	-9.7e-05	-0.000399
0.59	-0.010364	-0.00045	-8e-05	-0.00037
0.6	-0.013172	-0.000391	-8.2e-05	-0.000309
0.61	-0.008667	-0.000419	-9.2e-05	-0.000327
0.62	-0.007487	-0.000487	-9.2e-05	-0.000395
0.63	-0.00916	-0.000577	-9e-05	-0.000487
0.64	-0.0065	-0.000532	-8.5e-05	-0.000447
0.65	-0.00194	-0.000443	-7.2e-05	-0.000371
0.66	-0.00093	-0.00053	-0.000101	-0.000429
0.67	0.000283	-0.000592	-0.000118	-0.000474
0.68	0.004708	-0.000404	-8e-05	-0.000324
0.69	0.006791	-0.000315	-4.9e-05	-0.000266
0.7	0.00512	-0.000602	-5.9e-05	-0.000543
0.71	0.000799	-0.000672	-8.4e-05	-0.000588
0.72	-0.005963	-0.000428	-7.8e-05	-0.00035
0.73	-0.009415	-0.000389	-6.5e-05	-0.000324
0.74	-0.008619	-0.000539	-7.4e-05	-0.000465
0.75	-0.003113	-0.000502	-9.6e-05	-0.000406
0.76	0.002039	-0.000304	-0.000104	-0.0002
0.77	-0.002297	-0.000384	-0.000101	-0.000283
0.78	-0.007883	-0.000583	-0.000105	-0.000478
0.79	-0.005942	-0.000592	-9.1e-05	-0.000501
0.8	4.5e-05	-0.000571	-9e-05	-0.000481
0.81	-0.003069	-0.000521	-0.000104	-0.000417
0.82	-0.009191	-0.000416	-8.9e-05	-0.000327
0.83	-0.00386	-0.000427	-8.5e-05	-0.000342
0.84	0.000609	-0.000513	-8.8e-05	-0.000425
0.85	-0.003412	-0.000518	-7.9e-05	-0.000439
0.86	-0.00747	-0.000528	-8.3e-05	-0.000445
0.87	-0.009338	-0.000572	-8e-05	-0.000492
0.88	-0.006231	-0.000461	-8.4e-05	-0.000377
0.89	-0.00488	-0.000396	-0.0001	-0.000296
0.9	-0.007836	-0.000525	-0.0001	-0.000425
0.91	-0.007361	-0.000563	-9.2e-05	-0.000471
0.92	-0.005961	-0.000521	-9.7e-05	-0.000424
0.93	-0.006212	-0.000522	-9.6e-05	-0.000426
0.94	-0.006575	-0.000375	-8.3e-05	-0.000292
0.95	-0.007645	-0.000281	-8.2e-05	-0.000199
0.96	-0.009418	-0.000459	-0.000105	-0.000354
0.97	-0.009915	-0.000461	-0.000102	-0.000359
0.98	-0.010289	-0.000432	-7.4e-05	-0.000358
0.99	-0.00895	-0.000633	-8.4e-05	-0.000549
1	-0.003111	-0.000592	-9.1e-05	-0.000501
1.01	0.001208	-0.000459	-7.8e-05	-0.000381
1.02	0.001366	-0.000439	-8.4e-05	-0.000355
1.03	0.001758	-0.000464	-9.1e-05	-0.000373
1.04	0.003904	-0.000613	-0.000104	-0.000509
1.05	0.002815	-0.000529	-0.000111	-0.000418
1.06	-0.000265	-0.000395	-9.5e-05	-0.0003
1.07	0.001512	-0.00052	-0.000102	-0.000418
1.08	0.003143	-0.000588	-0.000112	-0.000476
1.09	0.000481	-0.000483	-9.4e-05	-0.000389
1.1	-0.002819	-0.000425	-8.7e-05	-0.000338
1.11	-0.003034	-0.000454	-0.0001	-0.000354
1.12	-0.000787	-0.000441	-9.7e-05	-0.000344
1.13	-0.003062	-0.000458	-7.5e-05	-0.000383
1.14	-0.005672	-0.000522	-7.7e-05	-0.000445
1.15	-0.001438	-0.000486	-9e-05	-0.000396
1.16	0.004778	-0.00042	-8.7e-05	-0.000333
1.17	0.008761	-0.000496	-7.8e-05	-0.000418
1.18	0.009047	-0.000499	-7.3e-05	-0.000426
1.19	0.001249	-0.000376	-7.9e-05	-0.000297
1.2	-0.00169	-0.000392	-8.1e-05	-0.000311
1.21	0.007534	-0.000544	-6.8e-05	-0.000476
1.22	0.011024	-0.000502	-7.2e-05	-0.00043
1.23	0.004197	-0.000328	-8.8e-05	-0.00024
1.24	-0.002137	-0.000407	-8.9e-05	-0.000318
1.25	-0.004688	-0.000544	-0.0001	-0.000444
1.26	-0.002276	-0.000485	-0.000107	-0.000378
1.27	-0.002417	-0.000445	-9.5e-05	-0.00035
1.28	-0.006818	-0.000548	-8.7e-05	-0.000461
1.29	-0.001147	-0.000469	-8.6e-05	-0.000383
1.3	0.004145	-0.000367	-0.000103	-0.000264
1.31	-0.004264	-0.000448	-0.000116	-0.000332
1.32	-0.00737	-0.000489	-8.9e-05	-0.0004
1.33	-0.004139	-0.00052	-7.4e-05	-0.000446
1.34	-0.007677	-0.000544	-9.1e-05	-0.000453
1.35	-0.010956	-0.000455	-9.8e-05	-0.000357
1.36	-0.010981	-0.000407	-0.000106	-0.000301
1.37	-0.008875	-0.000402	-0.000103	-0.000299
1.38	-0.004524	-0.000462	-8.6e-05	-0.000376
1.39	-0.004385	-0.000563	-9e-05	-0.000473
1.4	-0.004188	-0.000509	-0.000104	-0.000405
1.41	-0.003146	-0.000389	-0.000105	-0.000284
1.42	-0.004899	-0.000409	-9.9e-05	-0.00031
1.43	-0.005778	-0.000359	-0.000101	-0.000258
1.44	-0.002376	-0.000291	-9.3e-05	-0.000198
1.45	0.002449	-0.000416	-8.7e-05	-0.000329
1.46	0.003778	-0.000566	-0.0001	-0.000466
1.47	0.001495	-0.000466	-9.1e-05	-0.000375
1.48	0.001419	-0.000312	-7.2e-05	-0.00024
1.49	0.001445	-0.000361	-0.000103	-0.000258
1.5	0.000139	-0.000424	-0.000115	-0.000309
1.51	-0.000681	-0.000445	-7.1e-05	-0.000374
1.52	-0.00202	-0.000491	-7.9e-05	-0.000412
1.53	-0.000306	-0.000428	-0.000106	-0.000322
1.54	0.002371	-0.000416	-7.9e-05	-0.000337
1.55	0.00103	-0.000555	-6.6e-05	-0.000489
1.56	0.003973	-0.000499	-8.4e-05	-0.000415
1.57	0.00678	-0.000373	-9.9e-05	-0.000274
1.58	0.000517	-0.000384	-0.000111	-0.000273
1.59	0.000674	-0.000424	-0.00011	-0.000314
1.6	0.007716	-0.000437	-0.000104	-0.000333
1.61	0.009068	-0.00036	-0.000102	-0.000258
1.62	0.008852	-0.000376	-0.000107	-0.000269
1.63	0.010131	-0.000558	-0.000113	-0.000445
1.64	0.010011	-0.000548	-0.000107	-0.000441
1.65	0.004234	-0.000369	-9e-05	-0.000279
1.66	-0.000183	-0.00038	-8.7e-05	-0.000293
1.67	0.005251	-0.000448	-9.7e-05	-0.000351
1.68	0.004506	-0.000376	-0.00011	-0.000266
1.69	-0.003349	-0.000413	-0.000108	-0.000305
1.7	-0.001808	-0.0005	-8.4e-05	-0.000416
1.71	0.006051	-0.000458	-8.7e-05	-0.000371
1.72	0.006342	-0.000415	-0.00011	-0.000305
1.73	-0.000799	-0.000467	-0.000107	-0.00036
1.74	-0.002108	-0.0005	-8.3e-05	-0.000417
1.75	0.004751	-0.000464	-6.5e-05	-0.000399
1.76	0.005489	-0.00045	-6.5e-05	-0.000385
1.77	-0.002242	-0.000459	-9.2e-05	-0.000367
1.78	-0.006056	-0.000433	-0.000104	-0.000329
1.79	-0.002542	-0.000506	-9.5e-05	-0.000411
1.8	0.001836	-0.000559	-9.9e-05	-0.00046
1.81	0.002911	-0.000356	-8.3e-05	-0.000273
1.82	0.002054	-0.000276	-7.5e-05	-0.000201
1.83	0.005204	-0.000481	-9.8e-05	-0.000383
1.84	0.008925	-0.00047	-9.1e-05	-0.000379
1.85	0.004521	-0.000365	-7.1e-05	-0.000294
1.86	-0.00276	-0.000568	-7.5e-05	-0.000493
1.87	-0.004566	-0.000678	-7.1e-05	-0.000607
1.88	0.000674	-0.000528	-6.8e-05	-0.00046
1.89	0.0088	-0.000353	-8.3e-05	-0.00027
1.9	0.008495	-0.000386	-8.5e-05	-0.000301
1.91	0.00017	-0.000506	-7.6e-05	-0.00043
1.92	0.000398	-0.00046	-7.9e-05	-0.000381
1.93	0.00487	-0.000508	-9.2e-05	-0.000416
1.94	0.002041	-0.00055	-0.000107	-0.000443
1.95	0.002205	-0.000453	-0.000107	-0.000346
1.96	0.007883	-0.000436	-8.5e-05	-0.000351
1.97	0.006674	-0.000454	-8.1e-05	-0.000373
1.98	0.003829	-0.000473	-0.000103	-0.00037
1.99	0.005838	-0.000501	-9.3e-05	-0.000408
2	0.002149	-0.00043	-6.7e-05	-0.000363
2.01	-0.004677	-0.000453	-8.7e-05	-0.000366
2.02	0.00099	-0.000553	-0.000115	-0.000438
2.03	0.010449	-0.000502	-9.1e-05	-0.000411
2.04	0.006919	-0.000481	-7.6e-05	-0.000405
2.05	-0.001549	-0.000461	-9.1e-05	-0.00037
2.06	-0.002229	-0.000387	-8.9e-05	-0.000298
2.07	0.004234	-0.000466	-9.5e-05	-0.000371
2.08	0.007271	-0.000578	-0.000102	-0.000476
2.09	0.001789	-0.000533	-8.7e-05	-0.000446
2.1	-0.001429	-0.000481	-7.8e-05	-0.000403
2.11	0.000516	-0.000489	-7.9e-05	-0.00041
2.12	0.001541	-0.000461	-8.6e-05	-0.000375
2.13	0.002286	-0.00052	-0.000105	-0.000415
2.14	-0.004231	-0.00057	-0.000115	-0.000455
2.15	-0.013535	-0.000502	-0.000102	-0.0004
2.16	-0.012234	-0.000537	-9e-05	-0.000447
2.17	-0.007874	-0.000577	-9.1e-05	-0.000486
2.18	-0.006458	-0.000425	-9e-05	-0.000335
2.19	-0.007418	-0.000338	-8.3e-05	-0.000255
2.2	-0.007877	-0.000343	-8.7e-05	-0.000256
2.21	-0.004809	-0.000412	-9.2e-05	-0.00032
2.22	-0.004388	-0.000555	-8.1e-05	-0.000474
2.23	-0.010371	-0.000606	-7.8e-05	-0.000528
2.24	-0.016181	-0.000505	-8.1e-05	-0.000424
2.25	-0.013198	-0.000436	-8.3e-05	-0.000353
2.26	-0.004981	-0.000527	-9.6e-05	-0.000431
2.27	-0.002155	-0.000554	-0.00011	-0.000444
2.28	-0.003741	-0.000528	-9.7e-05	-0.000431
2.29	-0.002312	-0.000625	-9.1e-05	-0.000534
2.3	-0.001349	-0.000655	-9.9e-05	-0.000556
2.31	-0.002864	-0.00053	-8.4e-05	-0.000446
2.32	-0.00245	-0.000486	-7.3e-05	-0.000413
2.33	-0.002461	-0.00047	-8.5e-05	-0.000385
2.34	-0.004129	-0.000466	-9.1e-05	-0.000375
2.35	-0.005649	-0.000572	-9e-05	-0.000482
2.36	-0.007512	-0.000523	-9.3e-05	-0.00043
2.37	-0.00725	-0.000357	-9.4e-05	-0.000263
2.38	-0.005049	-0.000431	-0.000107	-0.000324
2.39	-0.007517	-0.000527	-0.000123	-0.000404
2.4	-0.008545	-0.000385	-0.000106	-0.000279
2.41	-0.006064	-0.000303	-8.2e-05	-0.000221
2.42	-0.006772	-0.000379	-0.000102	-0.000277
2.43	-0.010125	-0.000432	-0.000115	-0.000317
2.44	-0.015625	-0.000477	-9.7e-05	-0.00038
2.45	-0.015339	-0.000563	-9.5e-05	-0.000468
2.46	-0.007355	-0.000504	-0.000102	-0.000402
2.47	-0.006215	-0.000311	-9.5e-05	-0.000216
2.48	-0.008712	-0.000367	-8.1e-05	-0.000286
2.49	-0.008537	-0.000545	-7.2e-05	-0.000473
2.5	-0.010303	-0.000509	-8.6e-05	-0.000423
2.51	-0.009239	-0.000415	-0.000104	-0.000311
2.52	-0.004512	-0.000484	-9.9e-05	-0.000385
2.53	-0.002099	-0.000491	-9.5e-05	-0.000396
2.54	-0.002592	-0.000318	-8.5e-05	-0.000233
2.55	-0.010232	-0.000343	-6.2e-05	-0.000281
2.56	-0.014562	-0.000533	-7.7e-05	-0.000456
2.57	-0.008956	-0.000574	-0.000124	-0.00045
2.58	-0.011837	-0.000544	-0.000112	-0.000432
2.59	-0.018323	-0.000501	-8e-05	-0.000421
2.6	-0.01231	-0.000455	-0.000114	-0.000341
2.61	-0.005202	-0.000411	-0.000135	-0.000276
2.62	-0.01003	-0.000508	-0.000106	-0.000402
2.63	-0.018365	-0.00059	-0.000101	-0.000489
2.64	-0.019125	-0.000443	-0.000109	-0.000334
2.65	-0.011319	-0.000402	-0.000108	-0.000294
2.66	-0.006995	-0.000456	-0.0001	-0.000356
2.67	-0.016039	-0.00041	-8.7e-05	-0.000323
2.68	-0.018941	-0.000455	-0.0001	-0.000355
2.69	-0.007063	-0.000482	-0.000119	-0.000363
2.7	-0.005248	-0.000465	-0.000112	-0.000353
2.71	-0.014388	-0.000514	-0.000119	-0.000395
2.72	-0.014566	-0.000492	-0.000132	-0.00036
2.73	-0.008904	-0.000464	-0.000116	-0.000348
2.74	-0.009407	-0.000462	-0.000105	-0.000357
2.75	-0.011906	-0.000399	-0.000111	-0.000288
2.76	-0.012764	-0.00043	-0.000109	-0.000321
2.77	-0.012562	-0.000482	-0.000101	-0.000381
2.78	-0.009425	-0.000449	-0.000105	-0.000344
2.79	-0.012012	-0.000447	-9.5e-05	-0.000352
2.8	-0.016951	-0.000415	-8.9e-05	-0.000326
2.81	-0.014425	-0.000461	-0.000103	-0.000358
2.82	-0.01229	-0.000521	-9.7e-05	-0.000424
2.83	-0.017891	-0.000475	-8.5e-05	-0.00039
2.84	-0.020849	-0.000386	-9.7e-05	-0.000289
2.85	-0.013794	-0.000397	-0.000115	-0.000282
2.86	-0.012197	-0.000535	-0.000124	-0.000411
2.87	-0.019117	-0.000527	-0.000114	-0.000413
2.88	-0.023334	-0.000472	-0.000115	-0.000357
2.89	-0.019716	-0.000512	-0.000121	-0.000391
2.9	-0.014809	-0.000444	-0.000108	-0.000336
2.91	-0.01688	-0.000345	-0.000101	-0.000244
2.92	-0.018254	-0.000396	-0.000105	-0.000291
2.93	-0.015444	-0.000551	-0.000108	-0.000443
2.94	-0.014349	-0.000565	-0.000103	-0.000462
2.95	-0.013274	-0.000415	-9.3e-05	-0.000322
2.96	-0.010573	-0.000382	-0.000109	-0.000273
2.97	-0.007475	-0.000452	-0.000132	-0.00032
2.98	-0.0082	-0.000439	-0.000122	-0.000317
2.99	-0.013116	-0.000488	-9.6e-05	-0.000392
3	-0.013646	-0.000594	-8.9e-05	-0.000505
3.01	-0.013324	-0.000479	-9.9e-05	-0.00038
3.02	-0.014499	-0.000374	-0.000106	-0.000268
3.03	-0.01217	-0.000461	-0.000108	-0.000353
3.04	-0.011732	-0.000515	-0.000112	-0.000403
3.05	-0.013584	-0.000557	-9.8e-05	-0.000459
3.06	-0.01485	-0.000544	-9.1e-05	-0.000453
3.07	-0.015536	-0.000495	-0.000112	-0.000383
3.08	-0.014326	-0.000589	-0.000114	-0.000475
3.09	-0.014131	-0.000466	-0.000101	-0.000365
3.1	-0.015696	-0.000286	-9.7e-05	-0.000189
3.11	-0.013428	-0.000455	-9.7e-05	-0.000358
3.12	-0.008983	-0.000591	-0.000114	-0.000477
3.13	-0.007367	-0.000602	-0.000126	-0.000476
3.14	-0.006272	-0.000527	-0.000104	-0.000423
3.15	-0.008988	-0.000347	-9.8e-05	-0.000249
3.16	-0.011618	-0.000385	-0.000128	-0.000257
3.17	-0.009397	-0.000535	-0.000146	-0.000389
3.18	-0.011031	-0.000463	-0.000126	-0.000337
3.19	-0.014906	-0.000371	-0.000106	-0.000265
3.2	-0.013414	-0.000468	-0.000119	-0.000349
3.21	-0.011013	-0.000589	-0.000119	-0.00047
3.22	-0.012691	-0.000558	-0.000108	-0.00045
3.23	-0.013059	-0.000441	-0.000113	-0.000328
3.24	-0.013069	-0.000389	-0.00011	-0.000279
3.25	-0.021023	-0.000416	-0.000115	-0.000301
3.26	-0.023567	-0.000439	-0.00013	-0.000309
3.27	-0.014809	-0.000446	-0.00011	-0.000336
3.28	-0.015097	-0.000482	-9.4e-05	-0.000388
3.29	-0.02078	-0.000488	-0.000111	-0.000377
3.3	-0.018792	-0.000459	-0.000117	-0.000342
3.31	-0.016608	-0.000491	-0.000123	-0.000368
3.32	-0.010558	-0.000516	-0.000125	-0.000391
3.33	-0.003555	-0.000525	-0.000106	-0.000419
3.34	-0.007406	-0.000527	-0.000115	-0.000412
3.35	-0.013019	-0.000537	-0.000139	-0.000398
3.36	-0.014141	-0.000553	-0.000125	-0.000428
3.37	-0.016552	-0.000488	-0.00011	-0.000378
3.38	-0.016419	-0.000451	-0.000126	-0.000325
3.39	-0.013248	-0.00051	-0.000129	-0.000381
3.4	-0.013018	-0.000483	-0.00012	-0.000363
3.41	-0.013995	-0.000436	-0.000138	-0.000298
3.42	-0.014337	-0.000504	-0.000138	-0.000366
3.43	-0.013323	-0.000538	-0.000113	-0.000425
3.44	-0.011152	-0.000485	-0.000123	-0.000362
3.45	-0.010212	-0.000469	-0.000126	-0.000343
3.46	-0.008721	-0.000503	-9.3e-05	-0.00041
3.47	-0.007544	-0.000549	-8.8e-05	-0.000461
3.48	-0.010121	-0.00053	-0.000108	-0.000422
3.49	-0.011811	-0.000427	-0.000135	-0.000292
3.5	-0.00965	-0.000354	-0.000155	-0.000199
3.51	-0.004805	-0.000398	-0.000133	-0.000265
3.52	-0.002062	-0.000457	-0.000106	-0.000351
3.53	-0.007469	-0.000515	-0.000102	-0.000413
3.54	-0.011388	-0.000498	-0.000106	-0.000392
3.55	-0.005947	-0.000463	-0.000119	-0.000344
3.56	-0.008896	-0.000532	-0.000141	-0.000391
3.57	-0.017534	-0.000538	-0.00014	-0.000398
3.58	-0.014187	-0.000491	-0.000117	-0.000374
3.59	-0.011307	-0.000464	-0.000117	-0.000347
3.6	-0.018396	-0.000492	-0.000134	-0.000358
3.61	-0.019632	-0.000518	-0.000147	-0.000371
3.62	-0.016129	-0.000488	-0.000142	-0.000346
3.63	-0.016684	-0.000523	-0.000122	-0.000401
3.64	-0.009788	-0.000521	-0.000107	-0.000414
3.65	-0.005167	-0.000419	-0.000123	-0.000296
3.66	-0.011026	-0.000427	-0.000142	-0.000285
3.67	-0.011871	-0.000469	-0.00012	-0.000349
3.68	-0.010086	-0.000499	-0.000105	-0.000394
3.69	-0.015805	-0.00047	-0.000112	-0.000358
3.7	-0.01753	-0.000385	-0.000133	-0.000252
3.71	-0.010782	-0.000445	-0.000162	-0.000283
3.72	-0.012108	-0.000462	-0.000151	-0.000311
3.73	-0.019495	-0.000396	-0.000117	-0.000279
3.74	-0.017414	-0.000506	-0.000125	-0.000381
3.75	-0.010595	-0.000566	-0.000149	-0.000417
3.76	-0.011711	-0.000428	-0.000146	-0.000282
3.77	-0.013167	-0.000393	-0.000128	-0.000265
3.78	-0.01235	-0.000461	-0.0001	-0.000361
3.79	-0.013644	-0.000409	-9.5e-05	-0.000314
3.8	-0.013145	-0.000343	-0.000109	-0.000234
3.81	-0.011137	-0.00044	-0.000116	-0.000324
3.82	-0.011328	-0.000527	-0.000128	-0.000399
3.83	-0.015764	-0.000558	-0.000136	-0.000422
3.84	-0.020203	-0.000549	-0.000133	-0.000416
3.85	-0.018188	-0.000571	-0.000144	-0.000427
3.86	-0.014574	-0.000642	-0.000159	-0.000483
3.87	-0.018517	-0.000583	-0.000143	-0.00044
3.88	-0.025053	-0.000448	-0.000112	-0.000336
3.89	-0.02007	-0.000494	-0.000126	-0.000368
3.9	-0.013879	-0.000581	-0.000146	-0.000435
3.91	-0.01731	-0.000509	-0.00014	-0.000369
3.92	-0.020929	-0.000533	-0.000139	-0.000394
3.93	-0.020808	-0.000531	-0.00014	-0.000391
3.94	-0.021525	-0.000344	-0.00013	-0.000214
3.95	-0.022455	-0.000348	-0.000129	-0.000219
3.96	-0.020343	-0.000525	-0.000142	-0.000383
3.97	-0.023715	-0.000553	-0.000145	-0.000408
3.98	-0.02849	-0.000524	-0.000129	-0.000395
3.99	-0.01936	-0.0006	-0.000107	-0.000493
4	-0.010961	-0.000585	-0.000114	-0.000471
4.01	-0.016103	-0.000431	-0.000135	-0.000296
4.02	-0.020601	-0.000482	-0.000137	-0.000345
4.03	-0.018669	-0.000633	-0.000129	-0.000504
4.04	-0.021127	-0.000564	-0.000125	-0.000439
4.05	-0.022347	-0.000468	-0.000145	-0.000323
4.06	-0.0197	-0.000418	-0.000159	-0.000259
4.07	-0.023836	-0.000485	-0.000131	-0.000354
4.08	-0.024346	-0.000618	-0.000129	-0.000489
4.09	-0.018251	-0.000546	-0.00016	-0.000386
4.1	-0.021876	-0.000509	-0.000165	-0.000344
4.11	-0.029763	-0.00057	-0.000134	-0.000436
4.12	-0.028915	-0.000513	-0.00012	-0.000393
4.13	-0.024276	-0.000504	-0.000148	-0.000356
4.14	-0.021675	-0.000549	-0.000157	-0.000392
4.15	-0.020795	-0.000514	-0.000141	-0.000373
4.16	-0.021727	-0.00049	-0.000146	-0.000344
4.17	-0.0201	-0.000516	-0.000151	-0.000365
4.18	-0.017463	-0.00052	-0.000134	-0.000386
4.19	-0.021152	-0.000551	-0.000117	-0.000434
4.2	-0.024497	-0.000568	-0.000131	-0.000437
4.21	-0.023596	-0.000446	-0.000152	-0.000294
4.22	-0.023493	-0.000374	-0.000125	-0.000249
4.23	-0.022536	-0.000529	-0.000112	-0.000417
4.24	-0.017445	-0.000627	-0.000155	-0.000472
4.25	-0.013292	-0.00053	-0.00017	-0.00036
4.26	-0.013132	-0.000502	-0.000137	-0.000365
4.27	-0.014849	-0.000562	-0.00013	-0.000432
4.28	-0.01869	-0.000508	-0.000133	-0.000375
4.29	-0.021366	-0.000483	-0.000128	-0.000355
4.3	-0.020953	-0.000633	-0.000143	-0.00049
4.31	-0.02423	-0.000582	-0.000149	-0.000433
4.32	-0.024418	-0.000399	-0.000151	-0.000248
4.33	-0.016445	-0.000461	-0.000164	-0.000297
4.34	-0.010995	-0.000532	-0.000153	-0.000379
4.35	-0.014286	-0.000432	-0.000129	-0.000303
4.36	-0.015001	-0.00043	-0.000145	-0.000285
4.37	-0.005861	-0.000503	-0.000154	-0.000349
4.38	-0.004622	-0.000503	-0.000135	-0.000368
4.39	-0.011278	-0.000558	-0.000135	-0.000423
4.4	-0.011529	-0.00062	-0.00013	-0.00049
4.41	-0.011069	-0.000568	-0.000115	-0.000453
4.42	-0.013589	-0.000518	-0.000132	-0.000386
4.43	-0.013215	-0.000503	-0.000158	-0.000345
4.44	-0.009648	-0.000451	-0.000161	-0.00029
4.45	-0.007935	-0.000468	-0.000154	-0.000314
4.46	-0.00515	-0.000601	-0.000152	-0.000449
4.47	-0.002133	-0.000688	-0.000157	-0.000531
4.48	-0.004075	-0.000513	-0.00015	-0.000363
4.49	-0.006114	-0.00031	-0.000136	-0.000174
4.5	-0.012786	-0.000325	-0.000135	-0.00019
4.51	-0.02178	-0.00047	-0.000133	-0.000337
4.52	-0.016902	-0.000635	-0.000132	-0.000503
4.53	-0.008136	-0.000523	-0.000142	-0.000381
4.54	-0.008432	-0.000394	-0.000145	-0.000249
4.55	-0.010057	-0.000538	-0.000146	-0.000392
4.56	-0.012153	-0.000517	-0.000161	-0.000356
4.57	-0.013783	-0.000464	-0.000161	-0.000303
4.58	-0.013417	-0.000575	-0.000125	-0.00045
4.59	-0.012466	-0.00055	-0.000122	-0.000428
4.6	-0.010565	-0.000487	-0.000152	-0.000335
4.61	-0.006285	-0.000474	-0.000145	-0.000329
4.62	-0.006712	-0.000523	-0.000123	-0.0004
4.63	-0.014525	-0.000577	-0.000135	-0.000442
4.64	-0.015299	-0.000562	-0.000155	-0.000407
4.65	-0.012626	-0.000454	-0.000146	-0.000308
4.66	-0.016541	-0.000447	-0.000126	-0.000321
4.67	-0.020608	-0.00059	-0.000144	-0.000446
4.68	-0.017739	-0.000625	-0.000185	-0.00044
4.69	-0.013046	-0.000554	-0.000179	-0.000375
4.7	-0.010091	-0.000443	-0.000151	-0.000292
4.71	-0.006394	-0.000354	-0.000178	-0.000176
4.72	-0.004956	-0.000468	-0.000191	-0.000277
4.73	-0.005201	-0.000579	-0.000122	-0.000457
4.74	-0.00248	-0.000542	-7.6e-05	-0.000466
4.75	-0.007536	-0.000467	-0.000115	-0.000352
4.76	-0.012868	-0.000435	-0.000145	-0.00029
4.77	-0.003521	-0.000481	-0.000137	-0.000344
4.78	-0.000794	-0.000481	-0.000136	-0.000345
4.79	-0.011347	-0.000471	-0.000125	-0.000346
4.8	-0.011513	-0.000504	-0.000128	-0.000376
4.81	-0.006345	-0.000551	-0.000145	-0.000406
4.82	-0.008864	-0.000554	-0.000131	-0.000423
4.83	-0.012576	-0.000497	-0.00014	-0.000357
4.84	-0.013307	-0.000469	-0.000155	-0.000314
4.85	-0.009901	-0.000498	-0.000122	-0.000376
4.86	-0.006992	-0.000516	-0.00011	-0.000406
4.87	-0.008709	-0.000484	-0.00013	-0.000354
4.88	-0.009844	-0.000456	-0.000119	-0.000337
4.89	-0.011837	-0.000576	-0.000116	-0.00046
4.9	-0.014982	-0.000534	-0.000142	-0.000392
4.91	-0.014551	-0.000353	-0.000147	-0.000206
4.92	-0.015536	-0.000444	-0.000149	-0.000295
4.93	-0.017486	-0.000503	-0.000146	-0.000357
4.94	-0.019357	-0.000433	-0.000112	-0.000321
4.95	-0.022686	-0.000464	-0.000107	-0.000357
4.96	-0.021352	-0.000544	-0.000124	-0.00042
4.97	-0.018486	-0.000511	-0.000132	-0.000379
4.98	-0.019476	-0.000449	-0.000149	-0.0003
4.99	-0.019594	-0.000492	-0.000128	-0.000364
5	-0.016533	-0.000453	-9.2e-05	-0.000361
5.01	-0.014796	-0.000387	-0.000114	-0.000273
5.02	-0.014803	-0.000519	-0.000147	-0.000372
5.03	-0.015309	-0.000639	-0.000132	-0.000507
5.04	-0.016374	-0.000494	-9.9e-05	-0.000395
5.05	-0.01632	-0.000368	-9.8e-05	-0.00027
5.06	-0.016785	-0.000533	-0.000127	-0.000406
5.07	-0.016477	-0.000585	-0.000151	-0.000434
5.08	-0.014985	-0.000443	-0.000144	-0.000299
5.09	-0.016391	-0.000469	-0.000141	-0.000328
5.1	-0.017668	-0.000546	-0.000138	-0.000408
5.11	-0.014637	-0.000516	-0.000117	-0.000399
5.12	-0.014183	-0.000496	-0.00013	-0.000366
5.13	-0.018329	-0.000521	-0.000173	-0.000348
5.14	-0.014639	-0.000487	-0.000175	-0.000312
5.15	-0.006073	-0.000496	-0.000123	-0.000373
5.16	-0.004586	-0.000535	-9.9e-05	-0.000436
5.17	-0.007854	-0.000477	-0.000126	-0.000351
5.18	-0.007623	-0.000553	-0.000141	-0.000412
5.19	-0.011517	-0.000646	-0.000134	-0.000512
5.2	-0.019921	-0.000478	-0.000126	-0.000352
5.21	-0.019095	-0.000414	-0.000127	-0.000287
5.22	-0.017642	-0.000558	-0.000147	-0.000411
5.23	-0.022324	-0.000472	-0.000166	-0.000306
5.24	-0.018441	-0.000351	-0.000168	-0.000183
5.25	-0.010748	-0.000521	-0.000149	-0.000372
5.26	-0.010104	-0.000557	-0.000126	-0.000431
5.27	-0.009478	-0.000481	-0.000134	-0.000347
5.28	-0.008888	-0.000582	-0.00016	-0.000422
5.29	-0.011623	-0.000485	-0.000163	-0.000322
5.3	-0.012825	-0.000446	-0.00015	-0.000296
5.31	-0.010027	-0.000671	-0.000128	-0.000543
5.32	-0.009517	-0.000648	-0.00012	-0.000528
5.33	-0.014419	-0.000511	-0.000162	-0.000349
5.34	-0.013416	-0.000476	-0.000198	-0.000278
5.35	-0.005689	-0.000538	-0.000174	-0.000364
5.36	-0.007086	-0.000628	-0.000136	-0.000492
5.37	-0.013176	-0.000445	-0.000126	-0.000319
5.38	-0.013639	-0.000292	-0.000135	-0.000157
5.39	-0.011656	-0.000487	-0.000148	-0.000339
5.4	-0.008218	-0.000586	-0.000148	-0.000438
5.41	-0.005682	-0.000436	-0.000115	-0.000321
5.42	-0.006696	-0.000368	-0.0001	-0.000268
5.43	-0.007062	-0.000446	-0.000141	-0.000305
5.44	-0.009995	-0.000486	-0.000162	-0.000324
5.45	-0.013859	-0.000515	-0.000135	-0.00038
5.46	-0.014062	-0.000413	-0.000124	-0.000289
5.47	-0.012292	-0.000328	-0.000135	-0.000193
5.48	-0.007982	-0.000495	-0.000135	-0.00036
5.49	-0.005719	-0.000478	-0.000146	-0.000332
5.5	-0.011169	-0.000346	-0.000153	-0.000193
5.51	-0.015381	-0.000444	-0.000142	-0.000302
5.52	-0.014428	-0.00057	-0.000118	-0.000452
5.53	-0.015373	-0.00057	-9.4e-05	-0.000476
5.54	-0.011296	-0.00054	-0.000113	-0.000427
5.55	-0.004658	-0.000494	-0.000161	-0.000333
5.56	-0.001998	-0.000494	-0.000171	-0.000323
5.57	-0.003203	-0.000501	-0.000138	-0.000363
5.58	-0.009285	-0.000491	-0.00014	-0.000351
5.59	-0.012343	-0.000537	-0.000193	-0.000344
5.6	-0.013887	-0.000511	-0.000201	-0.00031
5.61	-0.0176	-0.000481	-0.000142	-0.000339
5.62	-0.014464	-0.000545	-0.000123	-0.000422
5.63	-0.006154	-0.000509	-0.000138	-0.000371
5.64	-0.001243	-0.000396	-0.000134	-0.000262
5.65	-0.002436	-0.000466	-0.000154	-0.000312
5.66	-0.011372	-0.000527	-0.000178	-0.000349
5.67	-0.014749	-0.000419	-0.000138	-0.000281
5.68	-0.014084	-0.000533	-0.000111	-0.000422
5.69	-0.020993	-0.000634	-0.000139	-0.000495
5.7	-0.017623	-0.000493	-0.000154	-0.000339
5.71	-0.006888	-0.000509	-0.000158	-0.000351
5.72	-0.008756	-0.000547	-0.000156	-0.000391
5.73	-0.010904	-0.00045	-0.00014	-0.00031
5.74	-0.009623	-0.000403	-0.00015	-0.000253
5.75	-0.014154	-0.000405	-0.000151	-0.000254
5.76	-0.012557	-0.000408	-0.000132	-0.000276
5.77	-0.007502	-0.000467	-0.00014	-0.000327
5.78	-0.012667	-0.000463	-0.000142	-0.000321
5.79	-0.018109	-0.000404	-0.000125	-0.000279
5.8	-0.013794	-0.000459	-0.00012	-0.000339
5.81	-0.01292	-0.000491	-0.000145	-0.000346
5.82	-0.015919	-0.000428	-0.000156	-0.000272
5.83	-0.010671	-0.000439	-0.000128	-0.000311
5.84	-0.005447	-0.000576	-0.000129	-0.000447
5.85	-0.010351	-0.000616	-0.000155	-0.000461
5.86	-0.014014	-0.000519	-0.000145	-0.000374
5.87	-0.01147	-0.000501	-0.000132	-0.000369
5.88	-0.010102	-0.000477	-0.000132	-0.000345
5.89	-0.009254	-0.000428	-0.000125	-0.000303
5.9	-0.008168	-0.000496	-0.000132	-0.000364
5.91	-0.010089	-0.000494	-0.000148	-0.000346
5.92	-0.00827	-0.000422	-0.000162	-0.00026
5.93	-0.005016	-0.000442	-0.000152	-0.00029
5.94	-0.011137	-0.000449	-0.000126	-0.000323
5.95	-0.018347	-0.000421	-0.000127	-0.000294
5.96	-0.018406	-0.000443	-0.000132	-0.000311
5.97	-0.01759	-0.000428	-0.000123	-0.000305
5.98	-0.017857	-0.000434	-0.000142	-0.000292
5.99	-0.018401	-0.000609	-0.000141	-0.000468
6	-0.023433	-0.000673	-0.000121	-0.000552
6.01	-0.030858	-0.000484	-0.000145	-0.000339
6.02	-0.02678	-0.000417	-0.000176	-0.000241
6.03	-0.018299	-0.00049	-0.00017	-0.00032
6.04	-0.020652	-0.000508	-0.000136	-0.000372
6.05	-0.019334	-0.000571	-0.000119	-0.000452
6.06	-0.010329	-0.00057	-0.000146	-0.000424
6.07	-0.010797	-0.000408	-0.000164	-0.000244
6.08	-0.017637	-0.000358	-0.000133	-0.000225
6.09	-0.015553	-0.000428	-0.000115	-0.000313
6.1	-0.011997	-0.000409	-0.000146	-0.000263
6.11	-0.013355	-0.000422	-0.000154	-0.000268
6.12	-0.008604	-0.000487	-0.000152	-0.000335
6.13	-0.004041	-0.000517	-0.00017	-0.000347
6.14	-0.010794	-0.000503	-0.000158	-0.000345
6.15	-0.018614	-0.000419	-0.000137	-0.000282
6.16	-0.017641	-0.000418	-0.000145	-0.000273
6.17	-0.011352	-0.000529	-0.000149	-0.00038
6.18	-0.009232	-0.00061	-0.00015	-0.00046
6.19	-0.012415	-0.000562	-0.00016	-0.000402
6.2	-0.009547	-0.000478	-0.000141	-0.000337
6.21	-0.005133	-0.000483	-0.000119	-0.000364
6.22	-0.011632	-0.000389	-0.000142	-0.000247
6.23	-0.017522	-0.000303	-0.000168	-0.000135
6.24	-0.012709	-0.000392	-0.000168	-0.000224
6.25	-0.009827	-0.000406	-0.000155	-0.000251
6.26	-0.00993	-0.000397	-0.000141	-0.000256
6.27	-0.00865	-0.000533	-0.000149	-0.000384
6.28	-0.010967	-0.000552	-0.00016	-0.000392
6.29	-0.013104	-0.00042	-0.000162	-0.000258
6.3	-0.013933	-0.000506	-0.000168	-0.000338
6.31	-0.016022	-0.000608	-0.000157	-0.000451
6.32	-0.015555	-0.000462	-0.000141	-0.000321
6.33	-0.012235	-0.000451	-0.000147	-0.000304
6.34	-0.006884	-0.00057	-0.00016	-0.00041
6.35	-0.004403	-0.000503	-0.000152	-0.000351
6.36	-0.008836	-0.000469	-0.000139	-0.00033
6.37	-0.010583	-0.000578	-0.000146	-0.000432
6.38	-0.004167	-0.000576	-0.000171	-0.000405
6.39	-0.000112	-0.000469	-0.000177	-0.000292
6.4	-0.007044	-0.000399	-0.000169	-0.00023
6.41	-0.015838	-0.000434	-0.000166	-0.000268
6.42	-0.015344	-0.000506	-0.000171	-0.000335
6.43	-0.012089	-0.000437	-0.000188	-0.000249
6.44	-0.010935	1.4e-05	-0.000194	0.000208
6.45	-0.009803	0.000711	-0.00017	0.000881
6.46	-0.010969	0.001239	-0.00016	0.001399
6.47	-0.013991	0.001733	-0.000175	0.001908
6.48	-0.016074	0.002476	-0.00017	0.002646
6.49	-0.014054	0.003152	-0.000161	0.003313
6.5	-0.00165	0.003695	-0.000174	0.003869
6.51	0.013837	0.004431	-0.000165	0.004596
6.52	0.014627	0.005299	-0.000148	0.005447
6.53	0.009622	0.0061	-0.000175	0.006275
6.54	0.019228	0.006973	-0.000198	0.007171
6.55	0.030382	0.008013	-0.000178	0.008191
6.56	0.027712	0.008966	-0.000172	0.009138
6.57	0.030818	0.009918	-0.000178	0.010096
6.58	0.040487	0.010989	-0.000176	0.011165
6.59	0.040949	0.011917	-0.000187	0.012104
6.6	0.042087	0.012788	-0.000195	0.012983
6.61	0.050243	0.013853	-0.000179	0.014032
6.62	0.053936	0.014888	-0.000156	0.015044
6.63	0.05332	0.015843	-0.000179	0.016022
6.64	0.056666	0.016863	-0.000208	0.017071
6.65	0.066765	0.017872	-0.000186	0.018058
6.66	0.078917	0.018913	-0.000174	0.019087
6.67	0.083021	0.019972	-0.000181	0.020153
6.68	0.082111	0.020977	-0.000165	0.021142
6.69	0.086481	0.02202	-0.000161	0.022181
6.7	0.092438	0.022981	-0.000188	0.023169
6.71	0.093531	0.023939	-0.000189	0.024128
6.72	0.096048	0.025038	-0.000161	0.025199
6.73	0.102201	0.026124	-0.000166	0.02629
6.74	0.108317	0.027106	-0.000188	0.027294
6.75	0.110418	0.028059	-0.000171	0.02823
6.76	0.112942	0.029035	-0.000142	0.029177
6.77	0.119978	0.029987	-0.000149	0.030136
6.78	0.125192	0.031016	-0.000169	0.031185
6.79	0.128054	0.032088	-0.000164	0.032252
6.8	0.128496	0.033155	-0.000149	0.033304
6.81	0.12467	0.034252	-0.000149	0.034401
6.82	0.126185	0.035297	-0.000135	0.035432
6.83	0.135101	0.036228	-0.000134	0.036362
6.84	0.141451	0.037275	-0.00015	0.037425
6.85	0.142735	0.038437	-0.00013	0.038567
6.86	0.145658	0.039382	-0.000123	0.039505
6.87	0.150433	0.040405	-0.000145	0.04055
6.88	0.152585	0.041539	-0.000142	0.041681
6.89	0.150159	0.042447	-0.000133	0.04258
6.9	0.153985	0.043422	-0.000137	0.043559
6.91	0.166491	0.044559	-0.000136	0.044695
6.92	0.170397	0.045572	-0.00011	0.045682
6.93	0.169017	0.046462	-0.00011	0.046572
6.94	0.178188	0.047447	-0.000144	0.047591
6.95	0.186358	0.048513	-0.000141	0.048654
6.96	0.182278	0.049576	-0.000115	0.049691
6.97	0.179815	0.050593	-0.000107	0.0507
6.98	0.185563	0.051643	-0.000117	0.05176
6.99	0.187558	0.052682	-0.000123	0.052805
7	0.18504	0.053679	-0.000115	0.053794
7.01	0.187491	0.054647	-9.7e-05	0.054744
7.02	0.191945	0.055615	-8.5e-05	0.0557
7.03	0.193663	0.056724	-9.8e-05	0.056822
7.04	0.198259	0.057726	-0.000117	0.057843
7.05	0.203317	0.058581	-0.000138	0.058719
7.06	0.205105	0.059702	-0.000142	0.059844
7.07	0.213565	0.060795	-0.00012	0.060915
7.08	0.223229	0.061672	-0.00013	0.061802
7.09	0.222898	0.062705	-0.000144	0.062849
7.1	0.221141	0.063831	-0.000117	0.063948
7.11	0.224739	0.064743	-0.000112	0.064855
7.12	0.225149	0.065703	-0.000127	0.06583
7.13	0.221096	0.066784	-0.000112	0.066896
7.14	0.224962	0.067701	-0.000104	0.067805
7.15	0.229893	0.068759	-0.000122	0.068881
7.16	0.227712	0.069822	-0.000133	0.069955
7.17	0.233801	0.070715	-0.00014	0.070855
7.18	0.245848	0.071846	-0.000122	0.071968
7.19	0.246009	0.072961	-0.000112	0.073073
7.2	0.242567	0.07382	-0.00014	0.07396
7.21	0.245586	0.074816	-0.000142	0.074958
7.22	0.246097	0.075938	-0.000118	0.076056
7.23	0.248629	0.076899	-0.000126	0.077025
7.24	0.260782	0.077865	-0.000123	0.077988
7.25	0.267555	0.078886	-0.000124	0.07901
7.26	0.268616	0.079845	-0.000148	0.079993
7.27	0.271937	0.080904	-0.000146	0.08105
7.28	0.274091	0.082058	-0.000128	0.082186
7.29	0.278937	0.083095	-0.00014	0.083235
7.3	0.2826	0.084015	-0.00016	0.084175
7.31	0.279598	0.085077	-0.000145	0.085222
7.32	0.284078	0.086179	-0.000138	0.086317
7.33	0.292973	0.08718	-0.000152	0.087332
7.34	0.292006	0.088217	-0.000142	0.088359
7.35	0.293587	0.089306	-0.000135	0.089441
7.36	0.303062	0.09034	-0.000154	0.090494
7.37	0.305456	0.091282	-0.000156	0.091438
7.38	0.305541	0.09226	-0.000166	0.092426
7.39	0.311915	0.093355	-0.000185	0.09354
7.4	0.318878	0.094444	-0.000176	0.09462
7.41	0.322674	0.095406	-0.00018	0.095586
7.42	0.327484	0.096388	-0.000192	0.09658
7.43	0.327841	0.097507	-0.000187	0.097694
7.44	0.32117	0.098584	-0.000178	0.098762
7.45	0.322367	0.099491	-0.000187	0.099678
7.46	0.333654	0.100438	-0.000214	0.100652
7.47	0.340924	0.101445	-0.000215	0.10166
7.48	0.342754	0.102476	-0.000195	0.102671
7.49	0.344668	0.103581	-0.000201	0.103782
7.5	0.345427	0.104459	-0.000204	0.104663
7.51	0.349604	0.105379	-0.000203	0.105582
7.52	0.3622	0.106498	-0.000225	0.106723
7.53	0.366619	0.107507	-0.000222	0.107729
7.54	0.362155	0.108556	-0.000212	0.108768
7.55	0.365086	0.109537	-0.000239	0.109776
7.56	0.371756	0.110413	-0.00025	0.110663
7.57	0.375689	0.111528	-0.000244	0.111772
7.58	0.37689	0.112619	-0.000262	0.112881
7.59	0.376634	0.113431	-0.000258	0.113689
7.6	0.376151	0.114436	-0.000231	0.114667
7.61	0.381265	0.115662	-0.000253	0.115915
7.62	0.39119	0.116649	-0.000284	0.116933
7.63	0.398422	0.117488	-0.000281	0.117769
7.64	0.400143	0.118475	-0.000289	0.118764
7.65	0.398094	0.119448	-0.000312	0.11976
7.66	0.405589	0.120451	-0.000312	0.120763
7.67	0.417522	0.121615	-0.000307	0.121922
7.68	0.413806	0.122639	-0.000324	0.122963
7.69	0.411771	0.123522	-0.000341	0.123863
7.7	0.422113	0.124559	-0.000338	0.124897
7.71	0.426896	0.125641	-0.000333	0.125974
7.72	0.428757	0.126656	-0.000352	0.127008
7.73	0.432098	0.12776	-0.00036	0.12812
7.74	0.428499	0.128822	-0.000357	0.129179
7.75	0.428031	0.129712	-0.000395	0.130107
7.76	0.439161	0.13067	-0.000429	0.131099
7.77	0.443223	0.131801	-0.000436	0.132237
7.78	0.442941	0.132936	-0.00046	0.133396
7.79	0.450828	0.133957	-0.00046	0.134417
7.8	0.460855	0.134956	-0.000442	0.135398
7.81	0.465209	0.135964	-0.000465	0.136429
7.82	0.464419	0.137015	-0.000488	0.137503
7.83	0.465571	0.13803	-0.00049	0.13852
7.84	0.472445	0.138814	-0.000516	0.13933
7.85	0.480836	0.139891	-0.000536	0.140427
7.86	0.481693	0.141182	-0.000521	0.141703
7.87	0.477073	0.142057	-0.000539	0.142596
7.88	0.478739	0.142929	-0.000586	0.143515
7.89	0.490154	0.14402	-0.000605	0.144625
7.9	0.497771	0.145018	-0.000647	0.145665
7.91	0.494614	0.145946	-0.000698	0.146644
7.92	0.493351	0.14693	-0.000705	0.147635
7.93	0.498778	0.147924	-0.000724	0.148648
7.94	0.504624	0.148896	-0.000754	0.14965
7.95	0.508442	0.149883	-0.000787	0.15067
7.96	0.513514	0.150866	-0.000826	0.151692
7.97	0.518869	0.151854	-0.000863	0.152717
7.98	0.522182	0.152919	-0.000919	0.153838
7.99	0.522828	0.153937	-0.000977	0.154914
8	0.526251	0.154969	-0.001014	0.155983
8.01	0.533231	0.156054	-0.001076	0.15713
8.02	0.540792	0.156999	-0.001151	0.15815
8.03	0.544936	0.157966	-0.001211	0.159177
8.04	0.542425	0.159059	-0.001316	0.160375
8.05	0.543569	0.160051	-0.001468	0.161519
8.06	0.548532	0.160873	-0.001649	0.162522
8.07	0.5505	0.161904	-0.001913	0.163817
8.08	0.554787	0.163086	-0.00228	0.165366
8.09	0.560008	0.163997	-0.002758	0.166755
8.1	0.563179	0.16493	-0.003414	0.168344
8.11	0.5667	0.166216	-0.004303	0.170519
8.12	0.568836	0.167291	-0.005402	0.172693
8.13	0.57165	0.16814	-0.006422	0.174562
8.14	0.577689	0.169191	-0.007078	0.176269
8.15	0.58659	0.17021	-0.007542	0.177752
8.16	0.591784	0.17119	-0.007934	0.179124
8.17	0.585894	0.172333	-0.008157	0.18049
8.18	0.580472	0.173418	-0.008324	0.181742
8.19	0.588472	0.174348	-0.008523	0.182871
8.2	0.599	0.175396	-0.008687	0.184083
8.21	0.605495	0.176422	-0.008865	0.185287
8.22	0.610245	0.177341	-0.009116	0.186457
8.23	0.608647	0.178375	-0.009378	0.187753
8.24	0.607048	0.179453	-0.009621	0.189074
8.25	0.612469	0.180354	-0.009892	0.190246
8.26	0.616234	0.181306	-0.010198	0.191504
8.27	0.620988	0.18242	-0.010485	0.192905
8.28	0.631374	0.183404	-0.010731	0.194135
8.29	0.636788	0.184411	-0.010967	0.195378
8.3	0.638255	0.185471	-0.011206	0.196677
8.31	0.641421	0.186312	-0.011413	0.197725
8.32	0.64593	0.187278	-0.011583	0.198861
8.33	0.649305	0.188413	-0.01174	0.200153
8.34	0.649311	0.189425	-0.011897	0.201322
8.35	0.654129	0.190462	-0.012054	0.202516
8.36	0.664774	0.191491	-0.012227	0.203718
8.37	0.672354	0.192381	-0.012432	0.204813
8.38	0.674305	0.193354	-0.012635	0.205989
8.39	0.675809	0.194462	-0.012822	0.207284
8.4	0.682376	0.195392	-0.013007	0.208399
8.41	0.688389	0.196344	-0.013207	0.209551
8.42	0.691809	0.197556	-0.013441	0.210997
8.43	0.692771	0.198519	-0.013639	0.212158
8.44	0.692916	0.199332	-0.0138	0.213132
8.45	0.696369	0.200482	-0.014	0.214482
8.46	0.697887	0.201476	-0.014204	0.21568
8.47	0.702447	0.202334	-0.014409	0.216743
8.48	0.713528	0.203512	-0.014661	0.218173
8.49	0.714284	0.204576	-0.014927	0.219503
8.5	0.710191	0.205431	-0.0152	0.220631
8.51	0.714205	0.206514	-0.015523	0.222037
8.52	0.718607	0.207649	-0.015944	0.223593
8.53	0.723927	0.208502	-0.016528	0.22503
8.54	0.73268	0.20938	-0.01725	0.22663
8.55	0.737569	0.210488	-0.018017	0.228505
8.56	0.741028	0.211541	-0.018758	0.230299
8.57	0.748385	0.212623	-0.019462	0.232085
8.58	0.756052	0.213683	-0.020075	0.233758
8.59	0.756249	0.214552	-0.020462	0.235014
8.6	0.7559	0.215623	-0.020714	0.236337
8.61	0.758826	0.216773	-0.020944	0.237717
8.62	0.760979	0.217648	-0.021085	0.238733
8.63	0.769443	0.218561	-0.021178	0.239739
8.64	0.779308	0.219581	-0.021302	0.240883
8.65	0.784501	0.220563	-0.021432	0.241995
8.66	0.79069	0.221524	-0.021562	0.243086
8.67	0.794166	0.22258	-0.021736	0.244316
8.68	0.800711	0.223659	-0.021938	0.245597
8.69	0.811258	0.224598	-0.022157	0.246755
8.7	0.812473	0.225618	-0.022435	0.248053
8.71	0.812955	0.226686	-0.022799	0.249485
8.72	0.816251	0.227696	-0.023299	0.250995
8.73	0.813215	0.228758	-0.024007	0.252765
8.74	0.812043	0.229792	-0.024946	0.254738
8.75	0.819153	0.230752	-0.025896	0.256648
8.76	0.820785	0.231772	-0.026571	0.258343
8.77	0.820057	0.232772	-0.027014	0.259786
8.78	0.828312	0.233671	-0.027338	0.261009
8.79	0.833937	0.234628	-0.027557	0.262185
8.8	0.83693	0.23572	-0.027746	0.263466
8.81	0.84761	0.236777	-0.027938	0.264715
8.82	0.856367	0.237806	-0.0281	0.265906
8.83	0.857241	0.238942	-0.028258	0.2672
8.84	0.855279	0.239993	-0.028435	0.268428
8.85	0.855404	0.240938	-0.028613	0.269551
8.86	0.861057	0.241987	-0.028782	0.270769
8.87	0.867403	0.243075	-0.02897	0.272045
8.88	0.871128	0.24415	-0.029207	0.273357
8.89	0.8741	0.245252	-0.029503	0.274755
8.9	0.874215	0.246178	-0.029853	0.276031
8.91	0.87714	0.247007	-0.030235	0.277242
8.92	0.890938	0.24804	-0.030641	0.278681
8.93	0.902772	0.249096	-0.031075	0.280171
8.94	0.9061	0.25004	-0.031543	0.281583
8.95	0.906877	0.25113	-0.032007	0.283137
8.96	0.905194	0.252149	-0.032408	0.284557
8.97	0.906338	0.252928	-0.032754	0.285682
8.98	0.910529	0.253961	-0.033051	0.287012
8.99	0.913184	0.255085	-0.033307	0.288392
9	0.92326	0.255936	-0.033544	0.28948
9.01	0.931677	0.256931	-0.033742	0.290673
9.02	0.929859	0.258073	-0.033933	0.292006
9.03	0.932686	0.259006	-0.034168	0.293174
9.04	0.93576	0.259964	-0.034422	0.294386
9.05	0.935151	0.261052	-0.034659	0.295711
9.06	0.939076	0.262028	-0.034874	0.296902
9.07	0.940587	0.262932	-0.035091	0.298023
9.08	0.941415	0.26393	-0.035343	0.299273
9.09	0.951392	0.264941	-0.035655	0.300596
9.1	0.956713	0.265966	-0.036036	0.302002
9.11	0.955459	0.267062	-0.03647	0.303532
9.12	0.962276	0.268024	-0.036948	0.304972
9.13	0.968905	0.268953	-0.03745	0.306403
9.14	0.968736	0.270034	-0.037953	0.307987
9.15	0.974992	0.271021	-0.038457	0.309478
9.16	0.98171	0.271942	-0.038893	0.310835
9.17	0.982469	0.273042	-0.03921	0.312252
9.18	0.98747	0.274107	-0.03955	0.313657
9.19	0.99093	0.275052	-0.039966	0.315018
9.2	0.985618	0.276125	-0.040353	0.316478
9.21	0.988416	0.277092	-0.040747	0.317839
9.22	1.00029	0.278033	-0.041247	0.31928
9.23	1.00283	0.279215	-0.04181	0.321025
9.24	1.00044	0.280259	-0.042357	0.322616
9.25	1.0041	0.281185	-0.042837	0.324022
9.26	1.0112	0.282186	-0.043229	0.325415
9.27	1.02172	0.283077	-0.043543	0.32662
9.28	1.02734	0.284047	-0.043788	0.327835
9.29	1.02249	0.285199	-0.044019	0.329218
9.3	1.01696	0.286215	-0.044228	0.330443
9.31	1.01514	0.287126	-0.044396	0.331522
9.32	1.01807	0.288233	-0.044582	0.332815
9.33	1.02475	0.289387	-0.044798	0.334185
9.34	1.03122	0.290224	-0.045035	0.335259
9.35	1.03925	0.291088	-0.04528	0.336368
9.36	1.04811	0.292264	-0.045516	0.33778
9.37	1.05213	0.293284	-0.045813	0.339097
9.38	1.05173	0.294146	-0.046162	0.340308
9.39	1.0532	0.295236	-0.046514	0.34175
9.4	1.05784	0.29626	-0.046923	0.343183
9.41	1.06079	0.297077	-0.047408	0.344485
9.42	1.06722	0.298114	-0.047977	0.346091
9.43	1.07693	0.299176	-0.048589	0.347765
9.44	1.0829	0.300093	-0.049118	0.349211
9.45	1.08225	0.301187	-0.049552	0.350739
9.46	1.07961	0.302274	-0.049946	0.35222
9.47	1.08622	0.303195	-0.05029	0.353485
9.48	1.09792	0.304268	-0.050569	0.354837
9.49	1.10051	0.305406	-0.05082	0.356226
9.5	1.10045	0.306308	-0.051051	0.357359
9.51	1.10561	0.307217	-0.051259	0.358476
9.52	1.10723	0.308221	-0.05147	0.359691
9.53	1.10756	0.309234	-0.051669	0.360903
9.54	1.11497	0.310279	-0.05186	0.362139
9.55	1.12005	0.311297	-0.052077	0.363374
9.56	1.11868	0.312296	-0.05234	0.364636
9.57	1.12059	0.313341	-0.052636	0.365977
9.58	1.12769	0.314444	-0.052941	0.367385
9.59	1.13446	0.31545	-0.053227	0.368677
9.6	1.13766	0.316503	-0.053495	0.369998
9.61	1.14201	0.31767	-0.053741	0.371411
9.62	1.14923	0.31859	-0.053978	0.372568
9.63	1.15115	0.31946	-0.054233	0.373693
9.64	1.15187	0.320555	-0.054497	0.375052
9.65	1.15885	0.321504	-0.054744	0.376248
9.66	1.16092	0.322414	-0.054992	0.377406
9.67	1.15775	0.323494	-0.055258	0.378752
9.68	1.16078	0.324525	-0.055515	0.38004
9.69	1.16713	0.325505	-0.055775	0.38128
9.7	1.17358	0.326587	-0.056073	0.38266
9.71	1.18076	0.327593	-0.056415	0.384008
9.72	1.18227	0.328386	-0.056794	0.38518
9.73	1.17819	0.329361	-0.05717	0.386531
9.74	1.18237	0.330539	-0.057551	0.38809
9.75	1.19436	0.33149	-0.05797	0.38946
9.76	1.19522	0.332427	-0.058394	0.390821
9.77	1.188	0.333454	-0.058811	0.392265
9.78	1.19251	0.334377	-0.059244	0.393621
9.79	1.20598	0.335289	-0.059708	0.394997
9.8	1.21159	0.336307	-0.060215	0.396522
9.81	1.21509	0.337285	-0.060722	0.398007
9.82	1.22354	0.338246	-0.061157	0.399403
9.83	1.2275	0.339282	-0.061531	0.400813
9.84	1.22645	0.340201	-0.061872	0.402073
9.85	1.23038	0.341197	-0.062201	0.403398
9.86	1.23525	0.342264	-0.062501	0.404765
9.87	1.23541	0.343092	-0.062741	0.405833
9.88	1.23628	0.344111	-0.062972	0.407083
9.89	1.23799	0.34538	-0.063239	0.408619
9.9	1.24192	0.346357	-0.063521	0.409878
9.91	1.25351	0.34719	-0.063858	0.411048
9.92	1.26308	0.348308	-0.064294	0.412602
9.93	1.264	0.349373	-0.064812	0.414185
9.94	1.26771	0.350266	-0.065509	0.415775
9.95	1.27253	0.351403	-0.066482	0.417885
9.96	1.27566	0.352496	-0.067591	0.420087
9.97	1.28121	0.353293	-0.068484	0.421777
9.98	1.27958	0.35437	-0.068918	0.423288
9.99	1.27808	0.355623	-0.069105	0.424728
10	1.28828	0.356544	-0.069292	0.425836
10.01	1.29346	0.357488	-0.06944	0.426928
10.02	1.28954	0.358666	-0.069532	0.428198
10.03	1.29504	0.359543	-0.069648	0.429191
10.04	1.30515	0.360398	-0.06977	0.430168
10.05	1.30502	0.36161	-0.069874	0.431484
10.06	1.30433	0.362714	-0.070018	0.432732
10.07	1.31229	0.363649	-0.070216	0.433865
10.08	1.32326	0.364752	-0.070501	0.435253
10.09	1.33389	0.365761	-0.070891	0.436652
10.1	1.34285	0.366658	-0.071395	0.438053
10.11	1.34461	0.367696	-0.071987	0.439683
10.12	1.34767	0.368626	-0.072568	0.441194
10.13	1.35558	0.369515	-0.073111	0.442626
10.14	1.3549	0.370656	-0.073615	0.444271
10.15	1.35557	0.371654	-0.074073	0.445727
10.16	1.36286	0.372503	-0.074475	0.446978
10.17	1.36566	0.373619	-0.074846	0.448465
10.18	1.36913	0.374596	-0.075203	0.449799
10.19	1.37559	0.375401	-0.075543	0.450944
10.2	1.37653	0.376569	-0.075851	0.45242
10.21	1.37805	0.377703	-0.076148	0.453851
10.22	1.3907	0.378588	-0.076498	0.455086
10.23	1.40098	0.379552	-0.076924	0.456476
10.24	1.39655	0.3805	-0.077396	0.457896
10.25	1.3973	0.38138	-0.077878	0.459258
10.26	1.40709	0.382428	-0.07839	0.460818
10.27	1.41061	0.383575	-0.07904	0.462615
10.28	1.40832	0.384533	-0.079848	0.464381
10.29	1.40848	0.385537	-0.080693	0.46623
10.3	1.41445	0.386749	-0.081479	0.468228
10.31	1.42068	0.387784	-0.08213	0.469914
10.32	1.42557	0.388774	-0.08261	0.471384
10.33	1.43317	0.389788	-0.083013	0.472801
10.34	1.44325	0.39066	-0.083403	0.474063
10.35	1.44909	0.391728	-0.083758	0.475486
10.36	1.45069	0.392878	-0.084038	0.476916
10.37	1.45418	0.393771	-0.084262	0.478033
10.38	1.4602	0.394761	-0.084508	0.479269
10.39	1.46328	0.395908	-0.084819	0.480727
10.4	1.46661	0.39681	-0.08515	0.48196
10.41	1.47237	0.397739	-0.085456	0.483195
10.42	1.47267	0.398892	-0.085789	0.484681
10.43	1.46891	0.399936	-0.086199	0.486135
10.44	1.46981	0.400869	-0.086665	0.487534
10.45	1.47384	0.401811	-0.087183	0.488994
10.46	1.4792	0.402753	-0.087768	0.490521
10.47	1.48748	0.403756	-0.088399	0.492155
10.48	1.49097	0.404792	-0.089016	0.493808
10.49	1.49471	0.4058	-0.089537	0.495337
10.5	1.50411	0.406762	-0.089974	0.496736
10.51	1.505	0.407809	-0.090384	0.498193
10.52	1.50131	0.408857	-0.090734	0.499591
10.53	1.50801	0.409748	-0.091013	0.500761
10.54	1.51701	0.410633	-0.091296	0.501929
10.55	1.52113	0.411662	-0.09158	0.503242
10.56	1.52571	0.412702	-0.091837	0.504539
10.57	1.53023	0.413681	-0.092114	0.505795
10.58	1.53164	0.414599	-0.092439	0.507038
10.59	1.53753	0.4155	-0.092802	0.508302
10.6	1.55025	0.416492	-0.093182	0.509674
10.61	1.55538	0.417567	-0.093568	0.511135
10.62	1.55262	0.418592	-0.093966	0.512558
10.63	1.55621	0.419583	-0.094401	0.513984
10.64	1.5651	0.420664	-0.094898	0.515562
10.65	1.57392	0.421678	-0.095395	0.517073
10.66	1.58152	0.422529	-0.0958	0.518329
10.67	1.58143	0.423592	-0.096141	0.519733
10.68	1.58045	0.424744	-0.096477	0.521221
10.69	1.59191	0.425627	-0.096786	0.522413
10.7	1.60644	0.426623	-0.097051	0.523674
10.71	1.61022	0.427735	-0.09733	0.525065
10.72	1.61148	0.428622	-0.097673	0.526295
10.73	1.61748	0.429578	-0.098069	0.527647
10.74	1.62564	0.430689	-0.098567	0.529256
10.75	1.62825	0.431692	-0.099175	0.530867
10.76	1.63267	0.4328	-0.099764	0.532564
10.77	1.64353	0.433938	-0.100276	0.534214
10.78	1.6445	0.434831	-0.100724	0.535555
10.79	1.64488	0.43582	-0.101092	0.536912
10.8	1.6528	0.437003	-0.101372	0.538375
10.81	1.65455	0.438002	-0.101624	0.539626
10.82	1.65682	0.438892	-0.101882	0.540774
10.83	1.6636	0.439888	-0.102108	0.541996
10.84	1.66498	0.44089	-0.102313	0.543203
10.85	1.66708	0.441932	-0.102491	0.544423
10.86	1.67186	0.442956	-0.102635	0.545591
10.87	1.67415	0.443895	-0.102817	0.546712
10.88	1.67896	0.444911	-0.103039	0.54795
10.89	1.68395	0.446073	-0.103248	0.549321
10.9	1.6876	0.447132	-0.103496	0.550628
10.91	1.69355	0.447948	-0.103814	0.551762
10.92	1.69895	0.448917	-0.104192	0.553109
10.93	1.70018	0.450049	-0.104668	0.554717
10.94	1.70384	0.450934	-0.105177	0.556111
10.95	1.71008	0.451896	-0.105669	0.557565
10.96	1.71148	0.452976	-0.10624	0.559216
10.97	1.71566	0.453873	-0.106833	0.560706
10.98	1.72605	0.454862	-0.107329	0.562191
10.99	1.72989	0.455898	-0.107767	0.563665
11	1.73016	0.456843	-0.108162	0.565005
11.01	1.73815	0.457861	-0.108527	0.566388
11.02	1.74463	0.458808	-0.108929	0.567737
11.03	1.74479	0.459764	-0.109335	0.569099
11.04	1.74946	0.460966	-0.109687	0.570653
11.05	1.7573	0.461965	-0.11007	0.572035
11.06	1.75735	0.462755	-0.110559	0.573314
11.07	1.75558	0.463845	-0.111105	0.57495
11.08	1.76135	0.464989	-0.111734	0.576723
11.09	1.76736	0.46581	-0.112467	0.578277
11.1	1.77239	0.466763	-0.113268	0.580031
11.11	1.78222	0.467915	-0.114133	0.582048
11.12	1.78989	0.468819	-0.114979	0.583798
11.13	1.79199	0.469783	-0.115675	0.585458
11.14	1.7949	0.470963	-0.116177	0.58714
11.15	1.80003	0.471901	-0.116563	0.588464
11.16	1.80303	0.472785	-0.11691	0.589695
11.17	1.80432	0.473955	-0.117181	0.591136
11.18	1.80621	0.474983	-0.117429	0.592412
11.19	1.81041	0.475841	-0.117713	0.593554
11.2	1.81389	0.476896	-0.117947	0.594843
11.21	1.81322	0.477931	-0.118153	0.596084
11.22	1.81854	0.478806	-0.118446	0.597252
11.23	1.82998	0.479944	-0.118759	0.598703
11.24	1.83586	0.481149	-0.119066	0.600215
11.25	1.83788	0.481994	-0.119494	0.601488
11.26	1.84303	0.482997	-0.12007	0.603067
11.27	1.84743	0.484231	-0.12077	0.605001
11.28	1.85063	0.485129	-0.121517	0.606646
11.29	1.85773	0.485977	-0.122142	0.608119
11.3	1.86763	0.487061	-0.122666	0.609727
11.31	1.87212	0.488078	-0.123183	0.611261
11.32	1.87287	0.489129	-0.123625	0.612754
11.33	1.87684	0.490237	-0.123987	0.614224
11.34	1.88208	0.491133	-0.124307	0.61544
11.35	1.88854	0.492105	-0.124577	0.616682
11.36	1.89681	0.493258	-0.124823	0.618081
11.37	1.90264	0.494162	-0.125042	0.619204
11.38	1.90983	0.49496	-0.125239	0.620199
11.39	1.9146	0.495988	-0.125467	0.621455
11.4	1.91435	0.497011	-0.125756	0.622767
11.41	1.9218	0.497928	-0.126054	0.623982
11.42	1.92841	0.499028	-0.12636	0.625388
11.43	1.92342	0.500092	-0.126746	0.626838
11.44	1.92615	0.500974	-0.127191	0.628165
11.45	1.93922	0.501994	-0.127659	0.629653
11.46	1.9446	0.50305	-0.128216	0.631266
11.47	1.95162	0.504027	-0.128893	0.63292
11.48	1.9653	0.504992	-0.129578	0.63457
11.49	1.96863	0.505955	-0.13016	0.636115
11.5	1.96792	0.507024	-0.130603	0.637627
11.51	1.97105	0.508065	-0.130947	0.639012
11.52	1.9759	0.509028	-0.131277	0.640305
11.53	1.98312	0.510091	-0.131562	0.641653
11.54	1.98833	0.511143	-0.131786	0.642929
11.55	1.99161	0.512138	-0.132063	0.644201
11.56	1.99506	0.513139	-0.132362	0.645501
11.57	1.99833	0.514181	-0.132618	0.646799
11.58	2.00219	0.515243	-0.132909	0.648152
11.59	2.0051	0.516117	-0.133247	0.649364
11.6	2.00744	0.516984	-0.13357	0.650554
11.61	2.01428	0.518058	-0.133906	0.651964
11.62	2.02731	0.519072	-0.134266	0.653338
11.63	2.0384	0.520033	-0.134625	0.654658
11.64	2.0391	0.521121	-0.13505	0.656171
11.65	2.04093	0.522124	-0.135607	0.657731
11.66	2.04912	0.523084	-0.136235	0.659319
11.67	2.05357	0.524136	-0.136834	0.66097
11.68	2.05674	0.525118	-0.137368	0.662486
11.69	2.06259	0.526156	-0.137877	0.664033
11.7	2.06459	0.527291	-0.138385	0.665676
11.71	2.06609	0.528211	-0.138825	0.667036
11.72	2.07348	0.529119	-0.139173	0.668292
11.73	2.07837	0.530223	-0.139544	0.669767
11.74	2.08095	0.531239	-0.139965	0.671204
11.75	2.08187	0.532203	-0.140362	0.672565
11.76	2.08031	0.533272	-0.140771	0.674043
11.77	2.08568	0.534289	-0.141233	0.675522
11.78	2.0925	0.535271	-0.141711	0.676982
11.79	2.09651	0.536304	-0.142215	0.678519
11.8	2.10517	0.537232	-0.142763	0.679995
11.81	2.11216	0.538114	-0.14328	0.681394
11.82	2.11468	0.539145	-0.143711	0.682856
11.83	2.12344	0.540217	-0.144089	0.684306
11.84	2.13251	0.541134	-0.144428	0.685562
11.85	2.13531	0.542056	-0.14475	0.686806
11.86	2.14158	0.54311	-0.145084	0.688194
11.87	2.14846	0.544097	-0.145427	0.689524
11.88	2.14992	0.545082	-0.145833	0.690915
11.89	2.15211	0.546195	-0.146333	0.692528
11.9	2.15769	0.547148	-0.146849	0.693997
11.91	2.16466	0.547953	-0.147344	0.695297
11.92	2.16739	0.548966	-0.147871	0.696837
11.93	2.17004	0.549999	-0.148425	0.698424
11.94	2.17982	0.550927	-0.148984	0.699911
11.95	2.18786	0.55196	-0.149521	0.701481
11.96	2.19041	0.5529	-0.149995	0.702895
11.97	2.19388	0.553772	-0.150517	0.704289
11.98	2.20056	0.554971	-0.151184	0.706155
11.99	2.20501	0.556108	-0.151852	0.70796
12	2.20759	0.556923	-0.152403	0.709326
12.01	2.21387	0.557921	-0.152934	0.710855
12.02	2.22238	0.559119	-0.153492	0.712611
12.03	2.231	0.560092	-0.153979	0.714071
12.04	2.24022	0.561034	-0.154431	0.715465
12.05	2.25146	0.562138	-0.154889	0.717027
12.06	2.25782	0.563125	-0.15529	0.718415
12.07	2.2571	0.564001	-0.155611	0.719612
12.08	2.25646	0.565004	-0.15592	0.720924
12.09	2.26045	0.56602	-0.156273	0.722293
12.1	2.26813	0.567077	-0.156637	0.723714
12.11	2.27615	0.568232	-0.157007	0.725239
12.12	2.28197	0.569271	-0.15747	0.726741
12.13	2.28145	0.570241	-0.158042	0.728283
12.14	2.28553	0.571323	-0.158607	0.72993
12.15	2.30182	0.57236	-0.159132	0.731492
12.16	2.30924	0.573293	-0.159636	0.732929
12.17	2.30975	0.574313	-0.16006	0.734373
12.18	2.31942	0.575313	-0.160417	0.73573
12.19	2.33042	0.576296	-0.160827	0.737123
12.2	2.33347	0.577457	-0.161314	0.738771
12.21	2.33496	0.578491	-0.16178	0.740271
12.22	2.34316	0.579361	-0.162213	0.741574
12.23	2.34961	0.580434	-0.162669	0.743103
12.24	2.34977	0.581418	-0.163143	0.744561
12.25	2.35456	0.582242	-0.163594	0.745836
12.26	2.36177	0.583332	-0.164013	0.747345
12.27	2.36605	0.584415	-0.164422	0.748837
12.28	2.37329	0.585249	-0.164883	0.750132
12.29	2.37711	0.586262	-0.165423	0.751685
12.3	2.37824	0.587375	-0.166042	0.753417
12.31	2.38761	0.588253	-0.16672	0.754973
12.32	2.39784	0.589207	-0.167399	0.756606
12.33	2.40395	0.590296	-0.168022	0.758318
12.34	2.40757	0.591201	-0.168569	0.75977
12.35	2.4102	0.592077	-0.169095	0.761172
12.36	2.41499	0.593088	-0.169614	0.762702
12.37	2.42026	0.59403	-0.170052	0.764082
12.38	2.42389	0.594975	-0.170405	0.76538
12.39	2.42875	0.59605	-0.170723	0.766773
12.4	2.43592	0.597028	-0.171044	0.768072
12.41	2.44293	0.597965	-0.171348	0.769313
12.42	2.45132	0.599083	-0.171607	0.77069
12.43	2.46182	0.600026	-0.171891	0.771917
12.44	2.46812	0.600848	-0.172232	0.77308
12.45	2.47141	0.602012	-0.172605	0.774617
12.46	2.47684	0.603203	-0.173037	0.77624
12.47	2.48155	0.604072	-0.173538	0.77761
12.48	2.48563	0.605041	-0.174065	0.779106
12.49	2.495	0.606174	-0.174624	0.780798
12.5	2.50526	0.607126	-0.175246	0.782372
12.51	2.51159	0.608122	-0.175873	0.783995
12.52	2.51691	0.609191	-0.176482	0.785673
12.53	2.52362	0.610095	-0.177054	0.787149
12.54	2.52964	0.611148	-0.177518	0.788666
12.55	2.53314	0.612269	-0.177901	0.79017
12.56	2.53776	0.613192	-0.178304	0.791496
12.57	2.5443	0.614182	-0.178785	0.792967
12.58	2.5511	0.615302	-0.179426	0.794728
12.59	2.55914	0.61631	-0.180384	0.796694
12.6	2.56848	0.617267	-0.181519	0.798786
12.61	2.57504	0.618353	-0.182304	0.800657
12.62	2.57805	0.619361	-0.18265	0.802011
12.63	2.58216	0.620338	-0.182964	0.803302
12.64	2.58675	0.621478	-0.183318	0.804796
12.65	2.59073	0.622424	-0.183634	0.806058
12.66	2.59624	0.623317	-0.183969	0.807286
12.67	2.60455	0.624492	-0.184322	0.808814
12.68	2.61004	0.625509	-0.184725	0.810234
12.69	2.60959	0.626363	-0.185192	0.811555
12.7	2.61551	0.627437	-0.185675	0.813112
12.71	2.62664	0.628412	-0.186143	0.814555
12.72	2.63434	0.629303	-0.18661	0.815913
12.73	2.64223	0.630404	-0.187089	0.817493
12.74	2.64955	0.631317	-0.187547	0.818864
12.75	2.65092	0.632131	-0.187989	0.82012
12.76	2.65366	0.633288	-0.188467	0.821755
12.77	2.6651	0.63441	-0.189052	0.823462
12.78	2.67702	0.63528	-0.189768	0.825048
12.79	2.68004	0.636266	-0.190515	0.826781
12.8	2.67962	0.637326	-0.191311	0.828637
12.81	2.68827	0.638271	-0.192219	0.83049
12.82	2.7011	0.639147	-0.193108	0.832255
12.83	2.70304	0.640137	-0.193868	0.834005
12.84	2.70123	0.641195	-0.194494	0.835689
12.85	2.70706	0.64217	-0.194908	0.837078
12.86	2.71734	0.643242	-0.195161	0.838403
12.87	2.725	0.644285	-0.195433	0.839718
12.88	2.72535	0.645197	-0.195717	0.840914
12.89	2.72235	0.646276	-0.195987	0.842263
12.9	2.72369	0.647353	-0.196346	0.843699
12.91	2.73021	0.648311	-0.196814	0.845125
12.92	2.73852	0.649297	-0.197351	0.846648
12.93	2.74527	0.650299	-0.197988	0.848287
12.94	2.75182	0.651223	-0.198607	0.84983
12.95	2.75811	0.652201	-0.199111	0.851312
12.96	2.76103	0.6533	-0.199617	0.852917
12.97	2.76651	0.654296	-0.200133	0.854429
12.98	2.777	0.65531	-0.20061	0.85592
12.99	2.78211	0.656332	-0.201118	0.85745
13	2.78378	0.657229	-0.201601	0.85883
13.01	2.79555	0.658396	-0.202058	0.860454
13.02	2.81408	0.659535	-0.202619	0.862154
13.03	2.82185	0.660355	-0.203251	0.863606
13.04	2.82135	0.661312	-0.203874	0.865186
13.05	2.82073	0.662355	-0.204423	0.866778
13.06	2.82381	0.663336	-0.204879	0.868215
13.07	2.83175	0.664429	-0.205298	0.869727
13.08	2.83854	0.66542	-0.205728	0.871148
13.09	2.8473	0.66631	-0.20617	0.87248
13.1	2.85691	0.667426	-0.20658	0.874006
13.11	2.86012	0.668546	-0.206985	0.875531
13.12	2.86079	0.669411	-0.207432	0.876843
13.13	2.86409	0.670349	-0.207861	0.87821
13.14	2.8669	0.671462	-0.208244	0.879706
13.15	2.87127	0.672351	-0.208604	0.880955
13.16	2.88189	0.673196	-0.208967	0.882163
13.17	2.89011	0.674328	-0.20935	0.883678
13.18	2.89772	0.675343	-0.20973	0.885073
13.19	2.909	0.676263	-0.210098	0.886361
13.2	2.91737	0.677353	-0.210463	0.887816
13.21	2.92509	0.678354	-0.210838	0.889192
13.22	2.92938	0.679217	-0.211305	0.890522
13.23	2.92989	0.680393	-0.211944	0.892337
13.24	2.93616	0.681555	-0.212709	0.894264
13.25	2.94431	0.682312	-0.21346	0.895772
13.26	2.94954	0.683326	-0.214111	0.897437
13.27	2.95203	0.684431	-0.214753	0.899184
13.28	2.95259	0.68522	-0.215479	0.900699
13.29	2.95632	0.686241	-0.216247	0.902488
13.3	2.96307	0.687439	-0.217	0.904439
13.31	2.97282	0.688389	-0.217686	0.906075
13.32	2.9827	0.689398	-0.218221	0.907619
13.33	2.98478	0.690548	-0.21863	0.909178
13.34	2.98811	0.691444	-0.219018	0.910462
13.35	2.99445	0.692352	-0.21944	0.911792
13.36	2.99733	0.693542	-0.219891	0.913433
13.37	3.00698	0.694464	-0.22031	0.914774
13.38	3.01751	0.695275	-0.220711	0.915986
13.39	3.01795	0.696426	-0.221158	0.917584
13.4	3.02489	0.697464	-0.221635	0.919099
13.41	3.03978	0.698447	-0.222126	0.920573
13.42	3.04477	0.699669	-0.222645	0.922314
13.43	3.04492	0.700608	-0.223159	0.923767
13.44	3.04891	0.701473	-0.223603	0.925076
13.45	3.04977	0.702636	-0.224076	0.926712
13.46	3.05183	0.703643	-0.224683	0.928326
13.47	3.06442	0.704509	-0.225353	0.929862
13.48	3.07545	0.705555	-0.226018	0.931573
13.49	3.07689	0.706535	-0.226643	0.933178
13.5	3.08068	0.707375	-0.227163	0.934538
13.51	3.08756	0.708455	-0.227535	0.93599
13.52	3.09145	0.709561	-0.227838	0.937399
13.53	3.09454	0.71049	-0.228159	0.938649
13.54	3.09924	0.711584	-0.228498	0.940082
13.55	3.10401	0.712565	-0.228903	0.941468
13.56	3.10897	0.713296	-0.229369	0.942665
13.57	3.11343	0.714414	-0.229866	0.94428
13.58	3.11879	0.715653	-0.230385	0.946038
13.59	3.12787	0.716465	-0.230889	0.947354
13.6	3.1342	0.717342	-0.231326	0.948668
13.61	3.13824	0.718492	-0.231671	0.950163
13.62	3.14823	0.719392	-0.231985	0.951377
13.63	3.15822	0.720287	-0.232337	0.952624
13.64	3.1646	0.721425	-0.23273	0.954155
13.65	3.17196	0.722378	-0.233184	0.955562
13.66	3.17877	0.723261	-0.233663	0.956924
13.67	3.18452	0.724303	-0.234073	0.958376
13.68	3.19399	0.725348	-0.234456	0.959804
13.69	3.20284	0.726379	-0.234882	0.961261
13.7	3.2098	0.727434	-0.23533	0.962764
13.71	3.21998	0.728388	-0.235737	0.964125
13.72	3.22319	0.729286	-0.236132	0.965418
13.73	3.22181	0.730341	-0.236564	0.966905
13.74	3.22641	0.731405	-0.236985	0.96839
13.75	3.23435	0.732318	-0.237408	0.969726
13.76	3.24405	0.733374	-0.237823	0.971197
13.77	3.24785	0.734391	-0.238213	0.972604
13.78	3.25196	0.735196	-0.23866	0.973856
13.79	3.26287	0.736227	-0.239177	0.975404
13.8	3.26499	0.737376	-0.239679	0.977055
13.81	3.26123	0.738324	-0.240149	0.978473
13.82	3.2649	0.739314	-0.240614	0.979928
13.83	3.27502	0.74042	-0.241031	0.981451
13.84	3.28643	0.741381	-0.241415	0.982796
13.85	3.2919	0.74237	-0.241837	0.984207
13.86	3.29328	0.743514	-0.242313	0.985827
13.87	3.29939	0.744493	-0.242879	0.987372
13.88	3.3068	0.745466	-0.243522	0.988988
13.89	3.30978	0.746618	-0.244097	0.990715
13.9	3.31438	0.747564	-0.244563	0.992127
13.91	3.32131	0.748395	-0.245052	0.993447
13.92	3.32909	0.749467	-0.245663	0.99513
13.93	3.33675	0.750544	-0.246362	0.996906
13.94	3.34345	0.751438	-0.247041	0.998479
13.95	3.35049	0.752495	-0.247628	1.00012
13.96	3.35596	0.75366	-0.248132	1.00179
13.97	3.35974	0.754566	-0.248543	1.00311
13.98	3.36527	0.755595	-0.248855	1.00445
13.99	3.36897	0.756602	-0.249149	1.00575
14	3.36961	0.757383	-0.24946	1.00684
14.01	3.3753	0.758531	-0.249793	1.00832
14.02	3.38651	0.759748	-0.250238	1.00999
14.03	3.39408	0.760508	-0.250806	1.01131
14.04	3.39717	0.761422	-0.251363	1.01279
14.05	3.40009	0.762596	-0.251871	1.01447
14.06	3.40293	0.763495	-0.252426	1.01592
14.07	3.40955	0.764487	-0.253108	1.0176
14.08	3.41936	0.765696	-0.253957	1.01965
14.09	3.42958	0.766612	-0.254846	1.02146
14.1	3.43504	0.767589	-0.255573	1.02316
14.11	3.43507	0.768628	-0.2562	1.02483
14.12	3.44117	0.769358	-0.256804	1.02616
14.13	3.45697	0.770396	-0.257293	1.02769
14.14	3.46547	0.771665	-0.257662	1.02933
14.15	3.46211	0.772531	-0.257947	1.03048
14.16	3.46379	0.773344	-0.258188	1.03153
14.17	3.47569	0.774385	-0.258455	1.03284
14.18	3.48455	0.775407	-0.258708	1.03412
14.19	3.48424	0.776411	-0.258958	1.03537
14.2	3.49179	0.777544	-0.259328	1.03687
14.21	3.50512	0.778478	-0.259748	1.03823
14.22	3.50828	0.779269	-0.260175	1.03944
14.23	3.50819	0.780385	-0.260714	1.0411
14.24	3.51552	0.781555	-0.2613	1.04286
14.25	3.52549	0.782442	-0.261833	1.04428
14.26	3.5314	0.783359	-0.262397	1.04576
14.27	3.53748	0.784395	-0.26311	1.04751
14.28	3.54405	0.785333	-0.263993	1.04933
14.29	3.5485	0.786317	-0.264872	1.05119
14.3	3.55438	0.78742	-0.265569	1.05299
14.31	3.55905	0.788461	-0.266141	1.0546
14.32	3.56615	0.789442	-0.266672	1.05611
14.33	3.57811	0.790483	-0.267103	1.05759
14.34	3.58296	0.791518	-0.267467	1.05898
14.35	3.58407	0.792554	-0.267875	1.06043
14.36	3.59285	0.793487	-0.268326	1.06181
14.37	3.60241	0.794401	-0.26879	1.06319
14.38	3.60385	0.795508	-0.269256	1.06476
14.39	3.60503	0.796602	-0.269656	1.06626
14.4	3.61048	0.797482	-0.269961	1.06744
14.41	3.61519	0.798457	-0.270217	1.06867
14.42	3.6234	0.799549	-0.270423	1.06997
14.43	3.6284	0.800459	-0.270601	1.07106
14.44	3.62521	0.801393	-0.270812	1.07221
14.45	3.62655	0.802504	-0.271025	1.07353
14.46	3.6329	0.803503	-0.271241	1.07474
14.47	3.63435	0.804437	-0.271487	1.07592
14.48	3.64132	0.805542	-0.271766	1.07731
14.49	3.6536	0.806624	-0.27212	1.07874
14.5	3.65501	0.807578	-0.272551	1.08013
14.51	3.65448	0.808575	-0.273054	1.08163
14.52	3.66445	0.809528	-0.273624	1.08315
14.53	3.67309	0.810425	-0.2742	1.08463
14.54	3.67381	0.811554	-0.274782	1.08634
14.55	3.67704	0.812617	-0.275415	1.08803
14.56	3.68497	0.81343	-0.276047	1.08948
14.57	3.69129	0.814411	-0.276672	1.09108
14.58	3.69601	0.81554	-0.277389	1.09293
14.59	3.70318	0.816523	-0.278133	1.09466
14.6	3.71343	0.817466	-0.278733	1.0962
14.61	3.72037	0.81855	-0.279186	1.09774
14.62	3.72167	0.81961	-0.279558	1.09917
14.63	3.72491	0.820546	-0.279871	1.10042
14.64	3.73046	0.821534	-0.28018	1.10171
14.65	3.736	0.82256	-0.280503	1.10306
14.66	3.74173	0.823527	-0.28082	1.10435
14.67	3.74249	0.824529	-0.281154	1.10568
14.68	3.74478	0.825545	-0.281498	1.10704
14.69	3.75636	0.826557	-0.281823	1.10838
14.7	3.76552	0.827604	-0.28216	1.10976
14.71	3.7638	0.828634	-0.282536	1.11117
14.72	3.76797	0.829687	-0.28295	1.11264
14.73	3.78231	0.830738	-0.283379	1.11412
14.74	3.78595	0.831713	-0.283833	1.11555
14.75	3.7856	0.832586	-0.28437	1.11696
14.76	3.796	0.833567	-0.284983	1.11855
14.77	3.80205	0.834666	-0.285575	1.12024
14.78	3.80362	0.835626	-0.286157	1.12178
14.79	3.81304	0.836568	-0.2868	1.12337
14.8	3.81927	0.837662	-0.287398	1.12506
14.81	3.81893	0.838625	-0.287848	1.12647
14.82	3.82675	0.839556	-0.288231	1.12779
14.83	3.83473	0.840669	-0.288558	1.12923
14.84	3.83715	0.841665	-0.288809	1.13047
14.85	3.84769	0.842545	-0.289024	1.13157
14.86	3.8583	0.84366	-0.28923	1.13289
14.87	3.85924	0.844721	-0.289453	1.13417
14.88	3.86069	0.845626	-0.289683	1.13531
14.89	3.86769	0.846677	-0.289934	1.13661
14.9	3.87011	0.84757	-0.290266	1.13784
14.91	3.86997	0.848494	-0.290676	1.13917
14.92	3.87853	0.8497	-0.291158	1.14086
14.93	3.88942	0.850642	-0.291802	1.14244
14.94	3.89499	0.851449	-0.292647	1.1441
14.95	3.90091	0.852529	-0.293612	1.14614
14.96	3.90434	0.853524	-0.29458	1.1481
14.97	3.9041	0.854347	-0.295401	1.14975
14.98	3.90924	0.855401	-0.295995	1.1514
14.99	3.91559	0.856531	-0.296477	1.15301
15	3.91334	0.857448	-0.296943	1.15439
15.01	3.91606	0.85841	-0.297368	1.15578
15.02	3.92794	0.859487	-0.297754	1.15724
15.03	3.93188	0.860448	-0.298106	1.15855
15.04	3.9292	0.861398	-0.298419	1.15982
15.05	3.93419	0.862464	-0.298689	1.16115
15.06	3.94435	0.863483	-0.298926	1.16241
15.07	3.95135	0.864426	-0.299165	1.16359
15.08	3.95669	0.865431	-0.299405	1.16484
15.09	3.96106	0.866508	-0.299655	1.16616
15.1	3.96371	0.867571	-0.299932	1.1675
15.11	3.96874	0.868542	-0.30023	1.16877
15.12	3.97308	0.869383	-0.300534	1.16992
15.13	3.97155	0.870418	-0.300849	1.17127
15.14	3.97267	0.871631	-0.301197	1.17283
15.15	3.9794	0.872606	-0.301545	1.17415
15.16	3.98462	0.873476	-0.301886	1.17536
15.17	3.98527	0.874483	-0.30224	1.17672
15.18	3.9909	0.875524	-0.302603	1.17813
15.19	4.00206	0.876438	-0.302958	1.1794
15.2	4.00582	0.877448	-0.303314	1.18076
15.21	4.00547	0.87862	-0.303672	1.18229
15.22	4.01208	0.879658	-0.304028	1.18369
15.23	4.01834	0.880627	-0.30441	1.18504
15.24	4.0164	0.881545	-0.304825	1.18637
15.25	4.01908	0.882443	-0.305244	1.18769
15.26	4.03097	0.883583	-0.305633	1.18922
15.27	4.04013	0.884736	-0.306002	1.19074
15.28	4.04268	0.885651	-0.306359	1.19201
15.29	4.04117	0.886581	-0.306718	1.1933
15.3	4.04263	0.887706	-0.307096	1.1948
15.31	4.05354	0.888768	-0.307441	1.19621
15.32	4.06488	0.889624	-0.307737	1.19736
15.33	4.06866	0.890653	-0.308008	1.19866
15.34	4.07023	0.891761	-0.308256	1.20002
15.35	4.07335	0.892701	-0.308515	1.20122
15.36	4.08185	0.893624	-0.308819	1.20244
15.37	4.08918	0.894503	-0.30914	1.20364
15.38	4.08503	0.895561	-0.309427	1.20499
15.39	4.08462	0.896729	-0.309713	1.20644
15.4	4.09153	0.897626	-0.310062	1.20769
15.41	4.09487	0.898434	-0.310462	1.2089
15.42	4.09992	0.899496	-0.310877	1.21037
15.43	4.10988	0.900635	-0.31133	1.21196
15.44	4.11846	0.901574	-0.311806	1.21338
15.45	4.12181	0.902515	-0.312222	1.21474
15.46	4.12345	0.903536	-0.312537	1.21607
15.47	4.1329	0.904508	-0.312786	1.21729
15.48	4.14036	0.905493	-0.313021	1.21851
15.49	4.14138	0.906441	-0.313266	1.21971
15.5	4.14371	0.907319	-0.313497	1.22082
15.51	4.14657	0.908397	-0.313723	1.22212
15.52	4.14861	0.909585	-0.313998	1.22358
15.53	4.15313	0.910547	-0.314315	1.22486
15.54	4.15795	0.911426	-0.314634	1.22606
15.55	4.1632	0.912497	-0.314939	1.22744
15.56	4.16762	0.913504	-0.315288	1.22879
15.57	4.16957	0.914503	-0.315718	1.23022
15.58	4.17509	0.915654	-0.316207	1.23186
15.59	4.18035	0.916597	-0.316689	1.23329
15.6	4.18213	0.917439	-0.31711	1.23455
15.61	4.18414	0.918591	-0.317518	1.23611
15.62	4.18649	0.919664	-0.317963	1.23763
15.63	4.18794	0.920497	-0.318419	1.23892
15.64	4.19179	0.921542	-0.318864	1.24041
15.65	4.19625	0.922561	-0.319417	1.24198
15.66	4.19947	0.92345	-0.320115	1.24357
15.67	4.2054	0.924577	-0.320756	1.24533
15.68	4.21488	0.925675	-0.321287	1.24696
15.69	4.22816	0.926538	-0.321821	1.24836
15.7	4.23547	0.927573	-0.322333	1.24991
15.71	4.23001	0.928679	-0.322788	1.25147
15.72	4.22894	0.929599	-0.323185	1.25278
15.73	4.23479	0.930588	-0.323514	1.2541
15.74	4.23494	0.931669	-0.323812	1.25548
15.75	4.23749	0.932582	-0.324104	1.25669
15.76	4.24666	0.933453	-0.324402	1.25786
15.77	4.25347	0.934596	-0.324678	1.25927
15.78	4.25658	0.935626	-0.324891	1.26052
15.79	4.25956	0.936452	-0.325081	1.26153
15.8	4.26445	0.937482	-0.325305	1.26279
15.81	4.2704	0.938554	-0.325521	1.26408
15.82	4.2756	0.939538	-0.325715	1.26525
15.83	4.27508	0.940606	-0.325949	1.26656
15.84	4.27346	0.941535	-0.326189	1.26772
15.85	4.28043	0.942306	-0.326381	1.26869
15.86	4.28839	0.943319	-0.326571	1.26989
15.87	4.28643	0.944443	-0.326803	1.27125
15.88	4.28727	0.945455	-0.327036	1.27249
15.89	4.29745	0.946522	-0.327244	1.27377
15.9	4.30476	0.947476	-0.327448	1.27492
15.91	4.30332	0.948318	-0.327646	1.27596
15.92	4.30308	0.949431	-0.327851	1.27728
15.93	4.31119	0.950562	-0.328072	1.27863
15.94	4.3195	0.951468	-0.328311	1.27978
15.95	4.32146	0.952411	-0.328575	1.28099
15.96	4.32054	0.953511	-0.328843	1.28235
15.97	4.31878	0.954561	-0.3291	1.28366
15.98	4.32249	0.955522	-0.329353	1.28488
15.99	4.32932	0.956523	-0.329606	1.28613
16	4.32941	0.957491	-0.329885	1.28738
16.01	4.32918	0.958466	-0.330162	1.28863
16.02	4.33713	0.959493	-0.33043	1.28992
16.03	4.3453	0.960572	-0.330732	1.2913
16.04	4.34797	0.961655	-0.331038	1.29269
16.05	4.34938	0.962702	-0.331339	1.29404
16.06	4.35138	0.963667	-0.331675	1.29534
16.07	4.35363	0.964662	-0.332022	1.29668
16.08	4.35608	0.9657	-0.332351	1.29805
16.09	4.35604	0.966555	-0.332655	1.29921
16.1	4.35824	0.967502	-0.332906	1.30041
16.11	4.36659	0.968724	-0.333104	1.30183
16.12	4.3725	0.969764	-0.333319	1.30308
16.13	4.37434	0.97064	-0.33354	1.30418
16.14	4.38099	0.971735	-0.333737	1.30547
16.15	4.38581	0.972784	-0.333953	1.30674
16.16	4.3876	0.97368	-0.334199	1.30788
16.17	4.3936	0.974773	-0.334426	1.3092
16.18	4.39206	0.975861	-0.334631	1.31049
16.19	4.38752	0.976755	-0.334866	1.31162
16.2	4.39253	0.977694	-0.335114	1.31281
16.21	4.39868	0.978625	-0.335334	1.31396
16.22	4.40377	0.97958	-0.33553	1.31511
16.23	4.41089	0.980688	-0.335748	1.31644
16.24	4.41285	0.981659	-0.335975	1.31763
16.25	4.40855	0.98249	-0.33619	1.31868
16.26	4.40575	0.98351	-0.336412	1.31992
16.27	4.41048	0.984598	-0.336632	1.32123
16.28	4.41807	0.985454	-0.336829	1.32228
16.29	4.42117	0.986368	-0.337011	1.32338
16.3	4.42475	0.987476	-0.337187	1.32466
16.31	4.42986	0.988415	-0.337344	1.32576
16.32	4.43452	0.98943	-0.337479	1.32691
16.33	4.43898	0.990562	-0.337623	1.32819
16.34	4.4372	0.991422	-0.337762	1.32918
16.35	4.43696	0.992313	-0.337867	1.33018
16.36	4.44519	0.993446	-0.337984	1.33143
16.37	4.45459	0.99449	-0.338101	1.33259
16.38	4.45813	0.995391	-0.338208	1.3336
16.39	4.45953	0.996418	-0.338332	1.33475
16.4	4.46412	0.997484	-0.338474	1.33596
16.41	4.46914	0.998456	-0.33861	1.33707
16.42	4.46931	0.99952	-0.338715	1.33824
16.43	4.46639	1.00057	-0.338823	1.33939
16.44	4.46946	1.00153	-0.338963	1.3405
16.45	4.47441	1.00263	-0.339132	1.34177
16.46	4.47423	1.00371	-0.339334	1.34304
16.47	4.4745	1.0047	-0.339576	1.34428
16.48	4.47872	1.00571	-0.339838	1.34555
16.49	4.48465	1.00658	-0.340109	1.34669
16.5	4.49104	1.00755	-0.340407	1.34795
16.51	4.4931	1.00871	-0.340721	1.34943
16.52	4.48987	1.00971	-0.34101	1.35072
16.53	4.48914	1.01067	-0.341262	1.35193
16.54	4.49197	1.01179	-0.34153	1.35332
16.55	4.49802	1.01278	-0.341854	1.35463
16.56	4.50283	1.01363	-0.342203	1.35584
16.57	4.50079	1.01471	-0.342546	1.35726
16.58	4.50168	1.0158	-0.342869	1.35867
16.59	4.50774	1.01664	-0.343142	1.35978
16.6	4.51064	1.01768	-0.343401	1.36108
16.61	4.51089	1.01882	-0.34367	1.36249
16.62	4.51517	1.01964	-0.343882	1.36353
16.63	4.52074	1.02056	-0.344062	1.36463
16.64	4.52203	1.02168	-0.344281	1.36596
16.65	4.52055	1.02252	-0.344485	1.36701
16.66	4.52429	1.02338	-0.344637	1.36802
16.67	4.52808	1.02454	-0.344803	1.36934
16.68	4.52577	1.02556	-0.344976	1.37054
16.69	4.5309	1.02649	-0.345124	1.37162
16.7	4.54114	1.02757	-0.345291	1.37286
16.71	4.53916	1.02859	-0.345478	1.37406
16.72	4.53693	1.02952	-0.34565	1.37517
16.73	4.5416	1.03065	-0.345798	1.37645
16.74	4.53972	1.03175	-0.34597	1.37772
16.75	4.53629	1.03255	-0.346167	1.37871
16.76	4.54014	1.03334	-0.34633	1.37967
16.77	4.54834	1.03449	-0.346459	1.38095
16.78	4.55269	1.03554	-0.346614	1.38216
16.79	4.55216	1.03643	-0.346784	1.38321
16.8	4.5557	1.03749	-0.346921	1.38441
16.81	4.56127	1.03857	-0.347075	1.38565
16.82	4.5566	1.0396	-0.347259	1.38686
16.83	4.5507	1.04068	-0.347402	1.38808
16.84	4.55728	1.04165	-0.347528	1.38917
16.85	4.56763	1.0425	-0.347676	1.39017
16.86	4.56833	1.04351	-0.347827	1.39134
16.87	4.56534	1.0445	-0.347973	1.39248
16.88	4.56482	1.04543	-0.348113	1.39355
16.89	4.56888	1.0466	-0.348253	1.39485
16.9	4.5741	1.04771	-0.348406	1.39612
16.91	4.57148	1.04867	-0.348554	1.39722
16.92	4.5694	1.04964	-0.348693	1.39833
16.93	4.57632	1.05054	-0.348847	1.39939
16.94	4.5822	1.05161	-0.34901	1.40062
16.95	4.57757	1.05279	-0.349166	1.40196
16.96	4.57783	1.05372	-0.349317	1.40304
16.97	4.5864	1.05453	-0.349498	1.40403
16.98	4.58627	1.05559	-0.349683	1.40528
16.99	4.58334	1.0567	-0.349873	1.40657
17	4.58356	1.05761	-0.350099	1.40771
17.01	4.58532	1.05857	-0.350315	1.40888
17.02	4.59442	1.05964	-0.350517	1.41016
17.03	4.60136	1.06057	-0.35075	1.41132
17.04	4.59401	1.06152	-0.350985	1.41251
17.05	4.58827	1.0627	-0.351208	1.41391
17.06	4.59576	1.06381	-0.351455	1.41527
17.07	4.60169	1.06474	-0.351721	1.41646
17.08	4.60132	1.06567	-0.351967	1.41764
17.09	4.60225	1.06659	-0.352186	1.41878
17.1	4.60619	1.06752	-0.352389	1.41991
17.11	4.6067	1.06857	-0.352607	1.42118
17.12	4.60551	1.06951	-0.352857	1.42237
17.13	4.6088	1.07042	-0.353119	1.42354
17.14	4.61283	1.07153	-0.35339	1.42492
17.15	4.6169	1.07248	-0.353672	1.42615
17.16	4.61903	1.07339	-0.353943	1.42734
17.17	4.61763	1.07449	-0.354174	1.42866
17.18	4.62139	1.07546	-0.354391	1.42985
17.19	4.63256	1.07631	-0.35461	1.43092
17.2	4.64095	1.07747	-0.354808	1.43227
17.21	4.64586	1.07859	-0.354977	1.43357
17.22	4.6535	1.0794	-0.355145	1.43454
17.23	4.6573	1.08048	-0.35534	1.43582
17.24	4.65408	1.08165	-0.355535	1.43718
17.25	4.65153	1.08249	-0.355708	1.43819
17.26	4.65297	1.08359	-0.355874	1.43947
17.27	4.65478	1.08474	-0.356032	1.44077
17.28	4.65785	1.08551	-0.35619	1.4417
17.29	4.66303	1.08651	-0.356334	1.44285
17.3	4.6657	1.08782	-0.356451	1.44427
17.31	4.66785	1.08892	-0.356574	1.44549
17.32	4.67389	1.08982	-0.356693	1.44652
17.33	4.67866	1.09082	-0.356811	1.44764
17.34	4.68013	1.09177	-0.356955	1.44873
17.35	4.6849	1.09261	-0.357084	1.44969
17.36	4.68848	1.09375	-0.357184	1.45093
17.37	4.68199	1.09488	-0.3573	1.45218
17.38	4.67907	1.09576	-0.357422	1.45318
17.39	4.68593	1.09677	-0.357525	1.4543
17.4	4.69208	1.09777	-0.357638	1.45541
17.41	4.69541	1.09862	-0.357764	1.45639
17.42	4.69881	1.09971	-0.357875	1.45759
17.43	4.70158	1.10088	-0.357986	1.45886
17.44	4.70135	1.10186	-0.3581	1.45996
17.45	4.7006	1.10286	-0.358197	1.46105
17.46	4.70146	1.10383	-0.358303	1.46213
17.47	4.70123	1.10468	-0.358423	1.4631
17.48	4.70607	1.10572	-0.358496	1.46421
17.49	4.71536	1.10679	-0.358564	1.46536
17.5	4.71739	1.10763	-0.358674	1.46631
17.51	4.71532	1.10867	-0.358774	1.46745
17.52	4.71667	1.1098	-0.358856	1.46866
17.53	4.71788	1.11062	-0.358946	1.46956
17.54	4.71989	1.11155	-0.359064	1.47061
17.55	4.72354	1.11267	-0.359193	1.47186
17.56	4.72544	1.11356	-0.359325	1.47288
17.57	4.72478	1.11451	-0.359457	1.47397
17.58	4.72374	1.11565	-0.359598	1.47525
17.59	4.72375	1.11663	-0.359781	1.47641
17.6	4.72173	1.11759	-0.359983	1.47757
17.61	4.72559	1.11869	-0.36018	1.47886
17.62	4.73346	1.11973	-0.360384	1.48011
17.63	4.73232	1.12068	-0.360599	1.48128
17.64	4.72953	1.12167	-0.360842	1.48251
17.65	4.73264	1.12268	-0.361066	1.48375
17.66	4.73536	1.12362	-0.361255	1.48488
17.67	4.74043	1.12468	-0.361467	1.48615
17.68	4.75343	1.12577	-0.361675	1.48744
17.69	4.75354	1.12673	-0.361832	1.48856
17.7	4.74445	1.12769	-0.361956	1.48964
17.71	4.74943	1.12865	-0.362073	1.49072
17.72	4.75914	1.12969	-0.362184	1.49187
17.73	4.76095	1.13074	-0.362302	1.49304
17.74	4.75972	1.13171	-0.362406	1.49412
17.75	4.76497	1.13266	-0.3625	1.49516
17.76	4.7717	1.13371	-0.362617	1.49633
17.77	4.76783	1.13482	-0.362749	1.49757
17.78	4.75692	1.13578	-0.362856	1.49864
17.79	4.75657	1.13671	-0.362948	1.49965
17.8	4.76529	1.13773	-0.363069	1.5008
17.81	4.76493	1.13873	-0.363187	1.50191
17.82	4.76175	1.13968	-0.363284	1.50296
17.83	4.76687	1.14065	-0.363399	1.50405
17.84	4.77232	1.14165	-0.363526	1.50517
17.85	4.77169	1.14272	-0.363647	1.50637
17.86	4.77346	1.1438	-0.363791	1.50759
17.87	4.77554	1.14475	-0.363973	1.50872
17.88	4.77719	1.14567	-0.364167	1.50984
17.89	4.78698	1.14677	-0.36437	1.51114
17.9	4.78997	1.14782	-0.3646	1.51242
17.91	4.78129	1.14868	-0.36485	1.51353
17.92	4.78004	1.14967	-0.36511	1.51478
17.93	4.7868	1.15073	-0.365397	1.51612
17.94	4.78861	1.15175	-0.365727	1.51748
17.95	4.78565	1.15281	-0.366034	1.51884
17.96	4.78821	1.1537	-0.366275	1.51997
17.97	4.79505	1.15464	-0.366528	1.52117
17.98	4.79462	1.15578	-0.3668	1.52258
17.99	4.79318	1.15683	-0.36703	1.52386
18	4.79629	1.15772	-0.367242	1.52496
18.01	4.79528	1.15873	-0.367447	1.52617
18.02	4.79472	1.15987	-0.367651	1.52752
18.03	4.79645	1.1608	-0.367869	1.52867
18.04	4.79509	1.16165	-0.368045	1.52969
18.05	4.8011	1.16265	-0.368211	1.53086
18.06	4.81324	1.16364	-0.368427	1.53207
18.07	4.81546	1.1647	-0.368621	1.53332
18.08	4.81345	1.16574	-0.368742	1.53448
18.09	4.81836	1.16671	-0.368832	1.53555
18.1	4.82343	1.16772	-0.368923	1.53664
18.11	4.82484	1.16868	-0.369028	1.53771
18.12	4.82584	1.1696	-0.369122	1.53872
18.13	4.82404	1.1706	-0.369183	1.53979
18.14	4.81949	1.17156	-0.369261	1.54082
18.15	4.82179	1.17245	-0.369369	1.54182
18.16	4.82989	1.17356	-0.369454	1.54302
18.17	4.83078	1.17475	-0.369513	1.54427
18.18	4.83269	1.17568	-0.369594	1.54527
18.19	4.84348	1.17663	-0.369672	1.5463
18.2	4.84792	1.17777	-0.369716	1.54749
18.21	4.84142	1.17862	-0.369779	1.5484
18.22	4.83443	1.17945	-0.369874	1.54932
18.23	4.83772	1.18064	-0.369959	1.55059
18.24	4.84958	1.18163	-0.370045	1.55167
18.25	4.85544	1.18239	-0.370123	1.55251
18.26	4.8547	1.18348	-0.370198	1.55368
18.27	4.85569	1.18462	-0.370318	1.55494
18.28	4.84928	1.18549	-0.370427	1.55592
18.29	4.84239	1.18654	-0.370489	1.55703
18.3	4.8483	1.18774	-0.370578	1.55831
18.31	4.85274	1.18865	-0.370704	1.55935
18.32	4.84849	1.1896	-0.37081	1.56041
18.33	4.84679	1.19067	-0.370917	1.56158
18.34	4.8503	1.19152	-0.371065	1.56258
18.35	4.85137	1.19252	-0.371201	1.56372
18.36	4.85281	1.19374	-0.371342	1.56508
18.37	4.85819	1.19474	-0.37153	1.56627
18.38	4.8626	1.19567	-0.371711	1.56738
18.39	4.86338	1.19681	-0.371909	1.56872
18.4	4.86098	1.19788	-0.372182	1.57007
18.41	4.86135	1.19876	-0.372498	1.57126
18.42	4.86629	1.19964	-0.372837	1.57247
18.43	4.86894	1.20057	-0.373217	1.57379
18.44	4.86979	1.20173	-0.373622	1.57535
18.45	4.871	1.20293	-0.374008	1.57694
18.46	4.87323	1.20375	-0.374318	1.57807
18.47	4.87317	1.20459	-0.374589	1.57918
18.48	4.87041	1.20574	-0.374885	1.58063
18.49	4.87225	1.20677	-0.37512	1.58189
18.5	4.87744	1.20768	-0.375281	1.58297
18.51	4.88061	1.20877	-0.375467	1.58424
18.52	4.87894	1.20981	-0.375643	1.58545
18.53	4.87744	1.21061	-0.375792	1.5864
18.54	4.88142	1.21156	-0.375946	1.58751
18.55	4.88621	1.21274	-0.376082	1.58882
18.56	4.88635	1.21375	-0.376199	1.58994
18.57	4.88133	1.21463	-0.376323	1.59095
18.58	4.88163	1.21563	-0.37645	1.59208
18.59	4.88984	1.2166	-0.376568	1.59317
18.6	4.89016	1.21758	-0.376677	1.59426
18.61	4.88774	1.21866	-0.376802	1.59546
18.62	4.89271	1.2196	-0.376952	1.59655
18.63	4.89595	1.22052	-0.377094	1.59761
18.64	4.89999	1.22156	-0.377213	1.59877
18.65	4.907	1.22248	-0.377332	1.59982
18.66	4.90697	1.22342	-0.377467	1.60089
18.67	4.90209	1.22457	-0.377595	1.60217
18.68	4.90162	1.22558	-0.37772	1.6033
18.69	4.90365	1.2265	-0.377878	1.60438
18.7	4.90359	1.22752	-0.378013	1.60554
18.71	4.90293	1.22853	-0.378122	1.60665
18.72	4.90246	1.22961	-0.378273	1.60788
18.73	4.90257	1.23063	-0.378431	1.60906
18.74	4.90643	1.23156	-0.378575	1.61013
18.75	4.91098	1.2326	-0.378724	1.61133
18.76	4.91038	1.2338	-0.378844	1.61265
18.77	4.90635	1.23487	-0.378961	1.61383
18.78	4.90705	1.23566	-0.379117	1.61478
18.79	4.91322	1.2366	-0.379279	1.61588
18.8	4.91892	1.23765	-0.379423	1.61707
18.81	4.92088	1.23857	-0.379558	1.61812
18.82	4.91867	1.23969	-0.379695	1.61939
18.83	4.91643	1.24083	-0.379843	1.62067
18.84	4.91799	1.24169	-0.379998	1.62169
18.85	4.92359	1.24268	-0.380156	1.62283
18.86	4.92757	1.24385	-0.380322	1.62417
18.87	4.92878	1.24482	-0.38049	1.62531
18.88	4.93209	1.24557	-0.380651	1.62622
18.89	4.9361	1.2466	-0.380784	1.62738
18.9	4.93562	1.2477	-0.38089	1.62859
18.91	4.93759	1.24868	-0.381028	1.62971
18.92	4.94523	1.24984	-0.381184	1.63102
18.93	4.94675	1.25082	-0.381296	1.63212
18.94	4.94719	1.25167	-0.381401	1.63307
18.95	4.95165	1.25276	-0.381538	1.6343
18.96	4.95304	1.25369	-0.381662	1.63535
18.97	4.9544	1.25454	-0.381759	1.6363
18.98	4.95662	1.25566	-0.381867	1.63753
18.99	4.9578	1.25668	-0.381985	1.63866
19	4.95837	1.25755	-0.382094	1.63964
19.01	4.95646	1.25873	-0.382236	1.64097
19.02	4.95366	1.25984	-0.382386	1.64223
19.03	4.95458	1.26061	-0.38252	1.64313
19.04	4.95889	1.26159	-0.38269	1.64428
19.05	4.96577	1.26269	-0.382869	1.64556
19.06	4.97558	1.26351	-0.383056	1.64656
19.07	4.98341	1.26449	-0.383312	1.6478
19.08	4.98412	1.26574	-0.383567	1.64931
19.09	4.98059	1.26665	-0.383831	1.65048
19.1	4.98259	1.26749	-0.384197	1.65169
19.11	4.98775	1.26869	-0.384632	1.65332
19.12	4.9906	1.26972	-0.385053	1.65477
19.13	4.9901	1.27061	-0.385422	1.65604
19.14	4.98695	1.27175	-0.385747	1.65749
19.15	4.98732	1.27275	-0.386028	1.65878
19.16	4.9903	1.2737	-0.386261	1.65997
19.17	4.99277	1.27487	-0.386481	1.66135
19.18	4.99814	1.27584	-0.386688	1.66253
19.19	4.99816	1.27682	-0.386868	1.66369
19.2	4.99308	1.27798	-0.387038	1.66502
19.21	4.99563	1.27885	-0.387182	1.66604
19.22	5.00336	1.27965	-0.387293	1.66695
19.23	5.00662	1.28081	-0.387412	1.66822
19.24	5.00813	1.28193	-0.38752	1.66945
19.25	5.01187	1.2828	-0.387617	1.67041
19.26	5.01397	1.28382	-0.38774	1.67156
19.27	5.0161	1.28487	-0.387842	1.67272
19.28	5.02266	1.28571	-0.387929	1.67364
19.29	5.02491	1.2867	-0.388026	1.67472
19.3	5.02332	1.28773	-0.388129	1.67586
19.31	5.02755	1.28864	-0.388232	1.67687
19.32	5.03235	1.28974	-0.38832	1.67806
19.33	5.03252	1.29087	-0.388413	1.67928
19.34	5.03258	1.29175	-0.38851	1.68026
19.35	5.03215	1.29268	-0.3886	1.68128
19.36	5.03368	1.29376	-0.388675	1.68244
19.37	5.03891	1.29472	-0.388771	1.68349
19.38	5.03911	1.29554	-0.388883	1.68442
19.39	5.03792	1.29651	-0.388966	1.68548
19.4	5.03995	1.2976	-0.389059	1.68666
19.41	5.03952	1.29852	-0.389186	1.6877
19.42	5.03795	1.29956	-0.389289	1.68885
19.43	5.03805	1.3007	-0.389378	1.69008
19.44	5.04167	1.30155	-0.389498	1.69105
19.45	5.05013	1.30246	-0.389624	1.69208
19.46	5.05904	1.30356	-0.389747	1.69331
19.47	5.06115	1.30451	-0.389903	1.69441
19.48	5.0531	1.30552	-0.390059	1.69558
19.49	5.04563	1.30661	-0.390223	1.69684
19.5	5.04826	1.30743	-0.390413	1.69785
19.51	5.05496	1.3084	-0.390599	1.699
19.52	5.06005	1.30964	-0.390795	1.70043
19.53	5.065	1.31069	-0.391033	1.70173
19.54	5.06639	1.31163	-0.391242	1.70287
19.55	5.06552	1.31265	-0.391401	1.70406
19.56	5.0708	1.31363	-0.391573	1.7052
19.57	5.07199	1.31466	-0.391739	1.7064
19.58	5.06202	1.31574	-0.391876	1.70762
19.59	5.06129	1.3167	-0.392005	1.7087
19.6	5.07319	1.31773	-0.392129	1.70986
19.61	5.07937	1.31887	-0.392237	1.71111
19.62	5.07587	1.31986	-0.392323	1.71218
19.63	5.06811	1.32077	-0.392396	1.71317
19.64	5.06624	1.32181	-0.392471	1.71428
19.65	5.07257	1.32284	-0.392546	1.71539
19.66	5.07617	1.3238	-0.392616	1.71642
19.67	5.07854	1.32485	-0.392654	1.7175
19.68	5.08023	1.32581	-0.392688	1.7185
19.69	5.07654	1.32677	-0.392765	1.71953
19.7	5.07859	1.32784	-0.392831	1.72067
19.71	5.08653	1.32881	-0.392873	1.72168
19.72	5.08575	1.32973	-0.392934	1.72266
19.73	5.08428	1.33071	-0.392991	1.7237
19.74	5.0869	1.33171	-0.393029	1.72474
19.75	5.08527	1.33279	-0.393083	1.72588
19.76	5.08262	1.33388	-0.393148	1.72703
19.77	5.0864	1.33484	-0.393192	1.72803
19.78	5.09218	1.33568	-0.393235	1.72892
19.79	5.09796	1.33676	-0.393291	1.73005
19.8	5.10163	1.33781	-0.393341	1.73115
19.81	5.09886	1.33856	-0.393382	1.73194
19.82	5.09788	1.33959	-0.393417	1.733
19.83	5.10298	1.3408	-0.393472	1.73427
19.84	5.10613	1.34163	-0.39354	1.73517
19.85	5.10557	1.34258	-0.393594	1.73617
19.86	5.10705	1.34382	-0.393625	1.73745
19.87	5.10984	1.34472	-0.393669	1.73839
19.88	5.10993	1.34551	-0.393729	1.73924
19.89	5.10793	1.34666	-0.393762	1.74042
19.9	5.11118	1.3477	-0.393793	1.74149
19.91	5.1132	1.34856	-0.393857	1.74242
19.92	5.1073	1.34954	-0.393926	1.74347
19.93	5.10595	1.35045	-0.393991	1.74444
19.94	5.11347	1.35141	-0.394049	1.74546
19.95	5.11934	1.35251	-0.3941	1.74661
19.96	5.12014	1.35359	-0.394177	1.74777
19.97	5.12159	1.35451	-0.394265	1.74878
19.98	5.12529	1.35544	-0.39434	1.74978
[truncated: 10,474 more rows]

## Sheet: M-70-9.0-40
Time [s]	Load [kN]	LVDT 1 [mm]	LVDT 2 [mm]	Displacement [mm]
0	0	0		0
0.01	0	0		0
0.02	4e-06	6e-06		6e-06
0.03	0.000104	9.9e-05		9.9e-05
0.04	0.000771	0.000329		0.000329
0.05	0.004524	0.000421		0.000421
0.06	0.007964	0.000363		0.000363
0.07	0.003511	0.000332		0.000332
0.08	0.001275	0.000367		0.000367
0.09	0.00181	0.000423		0.000423
0.1	-0.004057	0.000362		0.000362
0.11	-0.003674	0.000282		0.000282
0.12	0.003935	0.000291		0.000291
0.13	0.003704	0.000305		0.000305
0.14	-0.003682	0.000317		0.000317
0.15	-0.008916	0.00031		0.00031
0.16	-0.007955	0.000243		0.000243
0.17	-0.003993	0.000319		0.000319
0.18	-0.001587	0.000517		0.000517
0.19	-4.5e-05	0.000503		0.000503
0.2	0.001056	0.000332		0.000332
0.21	-0.001285	0.000321		0.000321
0.22	-0.003494	0.0004		0.0004
0.23	-0.000621	0.000321		0.000321
0.24	0.003632	0.000235		0.000235
0.25	0.003206	0.000401		0.000401
0.26	-0.000813	0.000505		0.000505
0.27	-0.000293	0.000358		0.000358
0.28	0.002281	0.000341		0.000341
0.29	0.002346	0.000438		0.000438
0.3	0.003826	0.000405		0.000405
0.31	0.003924	0.000341		0.000341
0.32	0.003571	0.000401		0.000401
0.33	0.005106	0.000406		0.000406
0.34	0.003893	0.000348		0.000348
0.35	0.005879	0.000341		0.000341
0.36	0.011986	0.000348		0.000348
0.37	0.011975	0.000405		0.000405
0.38	0.005136	0.000448		0.000448
0.39	0.001467	0.000371		0.000371
0.4	0.007275	0.00034		0.00034
0.41	0.010935	0.000421		0.000421
0.42	0.006568	0.000432		0.000432
0.43	0.002576	0.0004		0.0004
0.44	0.002662	0.000451		0.000451
0.45	0.004648	0.000412		0.000412
0.46	0.006	0.000305		0.000305
0.47	0.003753	0.000353		0.000353
0.48	0.000997	0.00043		0.00043
0.49	-0.001583	0.000458		0.000458
0.5	-0.00235	0.000373		0.000373
0.51	0.005419	0.000273		0.000273
0.52	0.012159	0.00035		0.00035
0.53	0.009551	0.000458		0.000458
0.54	0.002719	0.000463		0.000463
0.55	-0.002532	0.000349		0.000349
0.56	0.000303	0.000324		0.000324
0.57	0.007135	0.000486		0.000486
0.58	0.007271	0.000509		0.000509
0.59	0.006465	0.000389		0.000389
0.6	0.011363	0.000392		0.000392
0.61	0.01206	0.000438		0.000438
0.62	0.006731	0.000425		0.000425
0.63	0.004603	0.000402		0.000402
0.64	0.001903	0.00043		0.00043
0.65	-0.002276	0.000449		0.000449
0.66	0.0016	0.00043		0.00043
0.67	0.005863	0.0004		0.0004
0.68	0.000846	0.000346		0.000346
0.69	-0.003415	0.000366		0.000366
0.7	0.001829	0.000389		0.000389
0.71	0.00848	0.000376		0.000376
0.72	0.011114	0.000466		0.000466
0.73	0.009253	0.000523		0.000523
0.74	0.00309	0.000451		0.000451
0.75	0.000899	0.000462		0.000462
0.76	0.003901	0.000461		0.000461
0.77	0.005362	0.000307		0.000307
0.78	0.004289	0.000359		0.000359
0.79	0.00459	0.000483		0.000483
0.8	0.004878	0.000427		0.000427
0.81	0.001123	0.000413		0.000413
0.82	-0.004783	0.000417		0.000417
0.83	-0.003853	0.000314		0.000314
0.84	0.000478	0.000314		0.000314
0.85	-0.000678	0.000411		0.000411
0.86	-0.002865	0.000391		0.000391
0.87	0.00074	0.000226		0.000226
0.88	0.009183	0.000213		0.000213
0.89	0.010544	0.000431		0.000431
0.9	0.003719	0.000533		0.000533
0.91	0.001276	0.000416		0.000416
0.92	0.00129	0.000345		0.000345
0.93	-0.00064	0.000397		0.000397
0.94	-0.001466	0.000419		0.000419
0.95	-0.001738	0.000421		0.000421
0.96	-0.00186	0.000421		0.000421
0.97	-0.000431	0.000427		0.000427
0.98	0.002236	0.000451		0.000451
0.99	0.000227	0.000424		0.000424
1	-0.002502	0.000352		0.000352
1.01	-0.002556	0.000394		0.000394
1.02	-0.005034	0.000444		0.000444
1.03	-0.003394	0.000412		0.000412
1.04	0.005391	0.000421		0.000421
1.05	0.011064	0.000401		0.000401
1.06	0.006061	0.00037		0.00037
1.07	-0.000519	0.000371		0.000371
1.08	0.000623	0.000343		0.000343
1.09	0.003375	0.000383		0.000383
1.1	0.00393	0.000464		0.000464
1.11	0.003409	0.000458		0.000458
1.12	0.001767	0.000404		0.000404
1.13	0.002131	0.00039		0.00039
1.14	0.006112	0.00042		0.00042
1.15	0.006763	0.000411		0.000411
1.16	0.003197	0.000315		0.000315
1.17	0.0011	0.000324		0.000324
1.18	0.000405	0.000427		0.000427
1.19	0.003081	0.000428		0.000428
1.2	0.003823	0.000385		0.000385
1.21	0.002314	0.00042		0.00042
1.22	0.005664	0.000449		0.000449
1.23	0.00679	0.000388		0.000388
1.24	0.002037	0.00037		0.00037
1.25	0.000182	0.000385		0.000385
1.26	0.002706	0.000372		0.000372
1.27	0.002414	0.000374		0.000374
1.28	-0.001856	0.000329		0.000329
1.29	-0.003822	0.000291		0.000291
1.3	-0.002319	0.000334		0.000334
1.31	-0.003215	0.000379		0.000379
1.32	-0.003615	0.000397		0.000397
1.33	-0.000721	0.000365		0.000365
1.34	0.002752	0.000367		0.000367
1.35	0.002089	0.000486		0.000486
1.36	-0.003285	0.000499		0.000499
1.37	-0.003421	0.000321		0.000321
1.38	-0.000225	0.00024		0.00024
1.39	-0.00228	0.000367		0.000367
1.4	-0.004991	0.000441		0.000441
1.41	-0.002507	0.000346		0.000346
1.42	-0.002763	0.000395		0.000395
1.43	-0.006901	0.00045		0.00045
1.44	-0.003705	0.000355		0.000355
1.45	0.002212	0.000358		0.000358
1.46	-0.000128	0.000393		0.000393
1.47	-0.001463	0.000386		0.000386
1.48	0.002789	0.000374		0.000374
1.49	0.005334	0.000386		0.000386
1.5	0.007542	0.000423		0.000423
1.51	0.009329	0.000359		0.000359
1.52	0.004049	0.000256		0.000256
1.53	-0.001546	0.000294		0.000294
1.54	9.9e-05	0.000378		0.000378
1.55	0.000442	0.000413		0.000413
1.56	-0.00491	0.000388		0.000388
1.57	-0.007293	0.000313		0.000313
1.58	-0.004524	0.00038		0.00038
1.59	-0.004159	0.00042		0.00042
1.6	-0.008122	0.000229		0.000229
1.61	-0.011905	0.000228		0.000228
1.62	-0.010634	0.00046		0.00046
1.63	-0.007702	0.000475		0.000475
1.64	-0.006965	0.000358		0.000358
1.65	-0.003558	0.00039		0.00039
1.66	-0.001966	0.00043		0.00043
1.67	-0.004424	0.000394		0.000394
1.68	-0.002876	0.000462		0.000462
1.69	-0.001361	0.000469		0.000469
1.7	-0.00546	0.000351		0.000351
1.71	-0.007914	0.000367		0.000367
1.72	-0.004131	0.000339		0.000339
1.73	-4.8e-05	0.000263		0.000263
1.74	-0.001136	0.000296		0.000296
1.75	-0.002816	0.000373		0.000373
1.76	-0.002558	0.000439		0.000439
1.77	-0.00292	0.000369		0.000369
1.78	0.000415	0.00032		0.00032
1.79	0.0029	0.000429		0.000429
1.8	-0.004654	0.000433		0.000433
1.81	-0.008406	0.000326		0.000326
1.82	-0.001544	0.000415		0.000415
1.83	-0.002629	0.000552		0.000552
1.84	-0.009815	0.000425		0.000425
1.85	-0.008826	0.000302		0.000302
1.86	-0.006301	0.000445		0.000445
1.87	-0.005846	0.000452		0.000452
1.88	-0.005311	0.000289		0.000289
1.89	-0.006764	0.00032		0.00032
1.9	-0.007097	0.00034		0.00034
1.91	-0.003848	0.00027		0.00027
1.92	-0.001997	0.000318		0.000318
1.93	-0.003768	0.00036		0.00036
1.94	-0.00671	0.000355		0.000355
1.95	-0.006988	0.000423		0.000423
1.96	-0.006848	0.000482		0.000482
1.97	-0.00603	0.000354		0.000354
1.98	-0.003894	0.000307		0.000307
1.99	-0.001876	0.000409		0.000409
2	0.002617	0.000362		0.000362
2.01	0.00605	0.000251		0.000251
2.02	0.005227	0.000333		0.000333
2.03	0.007132	0.000486		0.000486
2.04	0.00665	0.000505		0.000505
2.05	-8.7e-05	0.000437		0.000437
2.06	-0.00394	0.000409		0.000409
2.07	-0.0042	0.000372		0.000372
2.08	-0.005736	0.000349		0.000349
2.09	-0.008149	0.000352		0.000352
2.1	-0.007343	0.000322		0.000322
2.11	-0.008364	0.00033		0.00033
2.12	-0.014018	0.000384		0.000384
2.13	-0.012891	0.000417		0.000417
2.14	-0.006473	0.000415		0.000415
2.15	-0.004238	0.000383		0.000383
2.16	-0.00384	0.00033		0.00033
2.17	-0.002893	0.000366		0.000366
2.18	-0.007361	0.000432		0.000432
2.19	-0.01535	0.000338		0.000338
2.2	-0.016014	0.000198		0.000198
2.21	-0.009884	0.000249		0.000249
2.22	-0.008107	0.000377		0.000377
2.23	-0.011579	0.000276		0.000276
2.24	-0.009716	0.000246		0.000246
2.25	-0.005527	0.000336		0.000336
2.26	-0.005338	0.000318		0.000318
2.27	-0.00057	0.000358		0.000358
2.28	0.003031	0.000434		0.000434
2.29	-0.00069	0.00047		0.00047
2.3	-0.000886	0.000451		0.000451
2.31	0.001564	0.000344		0.000344
2.32	-0.001171	0.000299		0.000299
2.33	-0.001916	0.000337		0.000337
2.34	0.000578	0.000427		0.000427
2.35	-0.004449	0.000488		0.000488
2.36	-0.008689	0.000449		0.000449
2.37	-0.003675	0.000397		0.000397
2.38	-0.000695	0.000365		0.000365
2.39	-0.004762	0.000337		0.000337
2.4	-0.009596	0.000366		0.000366
2.41	-0.008584	0.00045		0.00045
2.42	-0.00199	0.000454		0.000454
2.43	6e-06	0.000413		0.000413
2.44	0.000148	0.000436		0.000436
2.45	0.001276	0.000434		0.000434
2.46	-0.001324	0.000344		0.000344
2.47	-0.001301	0.000251		0.000251
2.48	-0.000925	0.000267		0.000267
2.49	-0.005634	0.00032		0.00032
2.5	-0.006326	0.000371		0.000371
2.51	-0.006751	0.000321		0.000321
2.52	-0.007762	0.000291		0.000291
2.53	-0.002927	0.000417		0.000417
2.54	-0.003722	0.000414		0.000414
2.55	-0.007603	0.000309		0.000309
2.56	-0.002094	0.000389		0.000389
2.57	0.001609	0.000472		0.000472
2.58	-0.002292	0.000413		0.000413
2.59	-0.003337	0.000386		0.000386
2.6	-0.002387	0.000435		0.000435
2.61	-0.00512	0.000443		0.000443
2.62	-0.008278	0.000389		0.000389
2.63	-0.009134	0.000355		0.000355
2.64	-0.011032	0.000353		0.000353
2.65	-0.00848	0.000339		0.000339
2.66	-0.002225	0.000363		0.000363
2.67	-0.005472	0.000394		0.000394
2.68	-0.010133	0.000387		0.000387
2.69	-0.006691	0.000371		0.000371
2.7	-0.005843	0.000346		0.000346
2.71	-0.004191	0.000321		0.000321
2.72	-0.000207	0.00037		0.00037
2.73	-0.005446	0.000422		0.000422
2.74	-0.01208	0.000384		0.000384
2.75	-0.010557	0.000386		0.000386
2.76	-0.005859	0.0004		0.0004
2.77	-0.004661	0.000316		0.000316
2.78	-0.006252	0.0003		0.0003
2.79	-0.00533	0.000424		0.000424
2.8	-0.002978	0.000437		0.000437
2.81	-0.003564	0.000372		0.000372
2.82	-0.002516	0.000388		0.000388
2.83	-1.4e-05	0.000372		0.000372
2.84	-0.003292	0.000342		0.000342
2.85	-0.008554	0.000378		0.000378
2.86	-0.007521	0.000373		0.000373
2.87	-0.005248	0.000345		0.000345
2.88	-0.00362	0.000365		0.000365
2.89	0.001822	0.000372		0.000372
2.9	0.005779	0.000395		0.000395
2.91	0.004708	0.000454		0.000454
2.92	0.001474	0.000464		0.000464
2.93	-0.000652	0.000427		0.000427
2.94	0.000662	0.000399		0.000399
2.95	-0.001909	0.000364		0.000364
2.96	-0.007326	0.000351		0.000351
2.97	-0.006096	0.000403		0.000403
2.98	-0.003799	0.000362		0.000362
2.99	-0.006145	0.000315		0.000315
3	-0.005477	0.000371		0.000371
3.01	-0.000607	0.000354		0.000354
3.02	0.0015	0.000389		0.000389
3.03	0.001093	0.000442		0.000442
3.04	-0.000518	0.000335		0.000335
3.05	-0.000759	0.000313		0.000313
3.06	-0.002275	0.000417		0.000417
3.07	-0.007321	0.00041		0.00041
3.08	-0.007438	0.000314		0.000314
3.09	-0.008032	0.000294		0.000294
3.1	-0.011057	0.000339		0.000339
3.11	-0.007036	0.000293		0.000293
3.12	-0.004389	0.0002		0.0002
3.13	-0.007142	0.000228		0.000228
3.14	-0.0058	0.00031		0.00031
3.15	-0.000414	0.000306		0.000306
3.16	-0.000826	0.000281		0.000281
3.17	-0.005613	0.000352		0.000352
3.18	-0.005907	0.000432		0.000432
3.19	-0.008159	0.000409		0.000409
3.2	-0.011735	0.000325		0.000325
3.21	-0.01098	0.000316		0.000316
3.22	-0.012219	0.00038		0.00038
3.23	-0.010647	0.00039		0.00039
3.24	-0.004672	0.000365		0.000365
3.25	-0.003922	0.000367		0.000367
3.26	-0.000886	0.000319		0.000319
3.27	0.007839	0.000294		0.000294
3.28	0.007976	0.000377		0.000377
3.29	-7.4e-05	0.000385		0.000385
3.3	-0.001872	0.000351		0.000351
3.31	0.002484	0.000396		0.000396
3.32	0.001624	0.000336		0.000336
3.33	-0.00707	0.000314		0.000314
3.34	-0.013722	0.000426		0.000426
3.35	-0.011545	0.000459		0.000459
3.36	-0.011561	0.000479		0.000479
3.37	-0.014428	0.000469		0.000469
3.38	-0.010809	0.000329		0.000329
3.39	-0.010758	0.000269		0.000269
3.4	-0.015555	0.0003		0.0003
3.41	-0.011378	0.000346		0.000346
3.42	-0.006023	0.000456		0.000456
3.43	-0.009804	0.00048		0.00048
3.44	-0.013437	0.000412		0.000412
3.45	-0.01399	0.000348		0.000348
3.46	-0.013005	0.0003		0.0003
3.47	-0.010178	0.000329		0.000329
3.48	-0.009374	0.000382		0.000382
3.49	-0.008426	0.000411		0.000411
3.5	-0.005364	0.000371		0.000371
3.51	-0.007114	0.00023		0.00023
3.52	-0.011945	0.000247		0.000247
3.53	-0.010685	0.000459		0.000459
3.54	-0.005656	0.000487		0.000487
3.55	-0.00448	0.000409		0.000409
3.56	-0.001679	0.000462		0.000462
3.57	0.002594	0.000415		0.000415
3.58	0.002872	0.000303		0.000303
3.59	0.005989	0.000401		0.000401
3.6	0.009098	0.000531		0.000531
3.61	0.006216	0.000431		0.000431
3.62	0.002577	0.000275		0.000275
3.63	-0.000114	0.000344		0.000344
3.64	-0.001729	0.000425		0.000425
3.65	0.001875	0.000364		0.000364
3.66	0.004267	0.000482		0.000482
3.67	0.000686	0.000531		0.000531
3.68	0.000236	0.000323		0.000323
3.69	0.002088	0.000294		0.000294
3.7	0.00298	0.000411		0.000411
3.71	0.005939	0.000416		0.000416
3.72	0.004988	0.000336		0.000336
3.73	0.001258	0.000313		0.000313
3.74	0.001965	0.00037		0.00037
3.75	0.00371	0.000385		0.000385
3.76	0.003105	0.00042		0.00042
3.77	0.002895	0.000504		0.000504
3.78	0.004748	0.000481		0.000481
3.79	0.005014	0.000405		0.000405
3.8	0.002696	0.000268		0.000268
3.81	-4.9e-05	0.000213		0.000213
3.82	-0.002104	0.000418		0.000418
3.83	-0.001663	0.000525		0.000525
3.84	-0.001758	0.000433		0.000433
3.85	-0.005488	0.000435		0.000435
3.86	-0.005738	0.000465		0.000465
3.87	-0.003562	0.000367		0.000367
3.88	-0.005033	0.000346		0.000346
3.89	-0.005922	0.000393		0.000393
3.9	-0.0038	0.00037		0.00037
3.91	3.6e-05	0.000314		0.000314
3.92	0.001896	0.000385		0.000385
3.93	0.000708	0.000404		0.000404
3.94	0.000135	0.000314		0.000314
3.95	-0.001342	0.000348		0.000348
3.96	-0.000188	0.000433		0.000433
3.97	0.005368	0.000473		0.000473
3.98	0.00299	0.000513		0.000513
3.99	-0.005384	0.000421		0.000421
4	-0.005263	0.000295		0.000295
4.01	0.001497	0.00035		0.00035
4.02	0.005047	0.000432		0.000432
4.03	0.002705	0.000394		0.000394
4.04	-0.002217	0.000324		0.000324
4.05	-0.001692	0.000384		0.000384
4.06	0.002254	0.000409		0.000409
4.07	0.000378	0.000289		0.000289
4.08	-0.003549	0.000344		0.000344
4.09	-0.001419	0.000444		0.000444
4.1	0.001797	0.000381		0.000381
4.11	-0.001142	0.00037		0.00037
4.12	-0.002981	0.000331		0.000331
4.13	-0.004034	0.000223		0.000223
4.14	-0.003328	0.000309		0.000309
4.15	0.000633	0.000484		0.000484
4.16	-0.000201	0.000464		0.000464
4.17	-0.000901	0.000363		0.000363
4.18	0.000975	0.000325		0.000325
4.19	-0.003524	0.000251		0.000251
4.2	-0.00726	0.000168		0.000168
4.21	-0.006219	0.000263		0.000263
4.22	-0.008762	0.000364		0.000364
4.23	-0.008559	0.000313		0.000313
4.24	-0.003796	0.000245		0.000245
4.25	-0.005461	0.000278		0.000278
4.26	-0.006372	0.000347		0.000347
4.27	-0.006652	0.000327		0.000327
4.28	-0.008743	0.000274		0.000274
4.29	-0.000866	0.000397		0.000397
4.3	0.007404	0.00047		0.00047
4.31	0.003349	0.000352		0.000352
4.32	-0.00225	0.000346		0.000346
4.33	-0.00574	0.000374		0.000374
4.34	-0.007552	0.000382		0.000382
4.35	-0.002373	0.000431		0.000431
4.36	-0.000155	0.000408		0.000408
4.37	-0.003711	0.00038		0.00038
4.38	-0.002608	0.000402		0.000402
4.39	-0.00077	0.000387		0.000387
4.4	-0.003339	0.000333		0.000333
4.41	-0.003839	0.000355		0.000355
4.42	-0.005863	0.000344		0.000344
4.43	-0.005972	0.000283		0.000283
4.44	-0.001785	0.000329		0.000329
4.45	-0.001426	0.000384		0.000384
4.46	-0.001326	0.000291		0.000291
4.47	0.000277	0.000206		0.000206
4.48	-0.002204	0.000292		0.000292
4.49	-0.005108	0.000421		0.000421
4.5	-0.002003	0.000324		0.000324
4.51	-0.000735	0.00024		0.00024
4.52	-0.006831	0.000349		0.000349
4.53	-0.015061	0.000308		0.000308
4.54	-0.019668	0.00023		0.00023
4.55	-0.015444	0.000331		0.000331
4.56	-0.011069	0.000388		0.000388
4.57	-0.015546	0.000335		0.000335
4.58	-0.01722	0.00025		0.00025
4.59	-0.012005	0.000228		0.000228
4.6	-0.007115	0.000283		0.000283
4.61	-0.004483	0.0003		0.0003
4.62	-0.002954	0.000289		0.000289
4.63	-0.004006	0.000345		0.000345
4.64	-0.006339	0.000392		0.000392
4.65	-0.007098	0.000345		0.000345
4.66	-0.006304	0.000358		0.000358
4.67	-0.005741	0.000429		0.000429
4.68	-0.008289	0.000355		0.000355
4.69	-0.011963	0.000293		0.000293
4.7	-0.009423	0.000382		0.000382
4.71	-0.002534	0.000377		0.000377
4.72	-0.000946	0.000191		0.000191
4.73	-0.001994	0.000159		0.000159
4.74	0.004192	0.000258		0.000258
4.75	0.007443	0.000306		0.000306
4.76	0.004178	0.000347		0.000347
4.77	0.006086	0.000363		0.000363
4.78	0.002321	0.000359		0.000359
4.79	-0.004677	0.000357		0.000357
4.8	-0.002599	0.000308		0.000308
4.81	-0.005111	0.000222		0.000222
4.82	-0.011121	0.000152		0.000152
4.83	-0.007348	0.00015		0.00015
4.84	-0.000251	0.000283		0.000283
4.85	0.001511	0.000447		0.000447
4.86	-0.004703	0.000465		0.000465
4.87	-0.012003	0.00039		0.00039
4.88	-0.012017	0.00035		0.00035
4.89	-0.010637	0.000318		0.000318
4.9	-0.010511	0.000307		0.000307
4.91	-0.006283	0.000332		0.000332
4.92	-0.004147	0.000342		0.000342
4.93	-0.007578	0.000333		0.000333
4.94	-0.007623	0.000348		0.000348
4.95	-0.004802	0.000322		0.000322
4.96	-0.003658	0.000295		0.000295
4.97	-0.00447	0.000336		0.000336
4.98	-0.007269	0.000336		0.000336
4.99	-0.008135	0.000275		0.000275
5	-0.007713	0.000199		0.000199
5.01	-0.010208	0.000213		0.000213
5.02	-0.011134	0.000307		0.000307
5.03	-0.008351	0.000312		0.000312
5.04	-0.00697	0.000302		0.000302
5.05	-0.006885	0.000332		0.000332
5.06	-0.004529	0.000302		0.000302
5.07	0.000196	0.000291		0.000291
5.08	0.002067	0.000301		0.000301
5.09	-0.001884	0.000213		0.000213
5.1	-0.00998	0.000169		0.000169
5.11	-0.014001	0.000278		0.000278
5.12	-0.011471	0.000359		0.000359
5.13	-0.008295	0.000393		0.000393
5.14	-0.003376	0.000441		0.000441
5.15	-0.001752	0.000365		0.000365
5.16	-0.003573	0.000308		0.000308
5.17	-0.00047	0.000353		0.000353
5.18	0.000395	0.000352		0.000352
5.19	-0.003705	0.000333		0.000333
5.2	-0.002555	0.000405		0.000405
5.21	-0.000568	0.000397		0.000397
5.22	-0.002559	0.000272		0.000272
5.23	-0.000165	0.000259		0.000259
5.24	0.000103	0.000309		0.000309
5.25	-0.007414	0.000366		0.000366
5.26	-0.006826	0.000406		0.000406
5.27	-0.003194	0.000304		0.000304
5.28	-0.005533	0.000255		0.000255
5.29	-0.006133	0.000335		0.000335
5.3	-0.008039	0.000418		0.000418
5.31	-0.009117	0.000401		0.000401
5.32	-0.002976	0.000315		0.000315
5.33	0.001183	0.000243		0.000243
5.34	-0.002633	0.000201		0.000201
5.35	-0.00752	0.000211		0.000211
5.36	-0.010398	0.000355		0.000355
5.37	-0.009475	0.000411		0.000411
5.38	-0.005853	0.00029		0.00029
5.39	-0.005403	0.000276		0.000276
5.4	-0.00661	0.000345		0.000345
5.41	-0.003594	0.000326		0.000326
5.42	0.000659	0.000346		0.000346
5.43	-0.002715	0.000337		0.000337
5.44	-0.006013	0.000355		0.000355
5.45	-0.00385	0.00045		0.00045
5.46	-0.007685	0.000397		0.000397
5.47	-0.011905	0.000321		0.000321
5.48	-0.004184	0.000389		0.000389
5.49	-0.001589	0.000434		0.000434
5.5	-0.011482	0.000343		0.000343
5.51	-0.014967	0.00029		0.00029
5.52	-0.009606	0.00034		0.00034
5.53	-0.010638	0.000287		0.000287
5.54	-0.013261	0.000214		0.000214
5.55	-0.008462	0.000269		0.000269
5.56	-0.006716	0.000316		0.000316
5.57	-0.008682	0.000335		0.000335
5.58	-0.006966	0.000355		0.000355
5.59	-0.005578	0.000303		0.000303
5.6	-0.00716	0.000288		0.000288
5.61	-0.005047	0.000432		0.000432
5.62	-0.000472	0.000481		0.000481
5.63	-0.000841	0.000336		0.000336
5.64	-0.003603	0.000251		0.000251
5.65	-0.001168	0.000361		0.000361
5.66	0.004359	0.000394		0.000394
5.67	0.002075	0.000309		0.000309
5.68	-0.002072	0.000279		0.000279
5.69	0.000663	0.000329		0.000329
5.7	0.001073	0.000349		0.000349
5.71	-0.00312	0.000272		0.000272
5.72	-0.00676	0.000411		0.000411
5.73	-0.005234	0.000906		0.000906
5.74	-0.001933	0.001574		0.001574
5.75	-0.0046	0.002174		0.002174
5.76	-0.005077	0.002628		0.002628
5.77	0.002172	0.00305		0.00305
5.78	0.008718	0.003589		0.003589
5.79	0.009871	0.004329		0.004329
5.8	0.007262	0.005052		0.005052
5.81	0.009507	0.005745		0.005745
5.82	0.019116	0.006675		0.006675
5.83	0.020365	0.007655		0.007655
5.84	0.016428	0.00842		0.00842
5.85	0.020111	0.009253		0.009253
5.86	0.027301	0.010301		0.010301
5.87	0.033607	0.011293		0.011293
5.88	0.035232	0.01219		0.01219
5.89	0.031357	0.013193		0.013193
5.9	0.032388	0.014236		0.014236
5.91	0.037179	0.015179		0.015179
5.92	0.038891	0.016164		0.016164
5.93	0.041378	0.017222		0.017222
5.94	0.046409	0.018239		0.018239
5.95	0.051925	0.019274		0.019274
5.96	0.055	0.020294		0.020294
5.97	0.056749	0.021316		0.021316
5.98	0.060937	0.02235		0.02235
5.99	0.065543	0.023276		0.023276
6	0.071671	0.024313		0.024313
6.01	0.077463	0.025453		0.025453
6.02	0.074207	0.026466		0.026466
6.03	0.068704	0.027477		0.027477
6.04	0.072952	0.028629		0.028629
6.05	0.079336	0.02975		0.02975
6.06	0.081616	0.030743		0.030743
6.07	0.081989	0.03176		0.03176
6.08	0.081278	0.032827		0.032827
6.09	0.083588	0.033843		0.033843
6.1	0.086121	0.034849		0.034849
6.11	0.090304	0.035837		0.035837
6.12	0.096668	0.036859		0.036859
6.13	0.094567	0.037917		0.037917
6.14	0.09552	0.038853		0.038853
6.15	0.103578	0.039857		0.039857
6.16	0.101765	0.041057		0.041057
6.17	0.100804	0.042102		0.042102
6.18	0.10979	0.043012		0.043012
6.19	0.116444	0.044064		0.044064
6.2	0.115277	0.045191		0.045191
6.21	0.111649	0.046215		0.046215
6.22	0.116392	0.047255		0.047255
6.23	0.122968	0.048321		0.048321
6.24	0.126378	0.049311		0.049311
6.25	0.131376	0.050373		0.050373
6.26	0.133611	0.051459		0.051459
6.27	0.132563	0.052467		0.052467
6.28	0.136731	0.053396		0.053396
6.29	0.144505	0.054285		0.054285
6.3	0.148026	0.055263		0.055263
6.31	0.150439	0.056323		0.056323
6.32	0.157561	0.057389		0.057389
6.33	0.162163	0.05843		0.05843
6.34	0.16095	0.059464		0.059464
6.35	0.158059	0.06045		0.06045
6.36	0.159099	0.061408		0.061408
6.37	0.170696	0.062443		0.062443
6.38	0.18231	0.063503		0.063503
6.39	0.181575	0.064502		0.064502
6.4	0.175161	0.065522		0.065522
6.41	0.179172	0.066569		0.066569
6.42	0.188124	0.067552		0.067552
6.43	0.18512	0.068518		0.068518
6.44	0.18243	0.069544		0.069544
6.45	0.189216	0.070587		0.070587
6.46	0.194614	0.071635		0.071635
6.47	0.192553	0.07273		0.07273
6.48	0.191747	0.073763		0.073763
6.49	0.19861	0.074656		0.074656
6.5	0.204185	0.075594		0.075594
6.51	0.209305	0.076679		0.076679
6.52	0.213469	0.077714		0.077714
6.53	0.215532	0.078674		0.078674
6.54	0.220921	0.079756		0.079756
6.55	0.223726	0.080813		0.080813
6.56	0.224431	0.08171		0.08171
6.57	0.230196	0.082685		0.082685
6.58	0.234833	0.083841		0.083841
6.59	0.240237	0.084933		0.084933
6.6	0.245734	0.085876		0.085876
6.61	0.243076	0.086833		0.086833
6.62	0.242684	0.087863		0.087863
6.63	0.248231	0.088947		0.088947
6.64	0.251002	0.089956		0.089956
6.65	0.248359	0.090892		0.090892
6.66	0.250885	0.091855		0.091855
6.67	0.261504	0.092889		0.092889
6.68	0.267586	0.094055		0.094055
6.69	0.2698	0.09504		0.09504
6.7	0.272592	0.095895		0.095895
6.71	0.277272	0.096972		0.096972
6.72	0.285558	0.098098		0.098098
6.73	0.288655	0.09911		0.09911
6.74	0.286098	0.100097		0.100097
6.75	0.289972	0.101062		0.101062
6.76	0.293678	0.102072		0.102072
6.77	0.289613	0.103191		0.103191
6.78	0.29111	0.104255		0.104255
6.79	0.297577	0.105193		0.105193
6.8	0.298238	0.106151		0.106151
6.81	0.296899	0.107179		0.107179
6.82	0.300818	0.108263		0.108263
6.83	0.306897	0.109373		0.109373
6.84	0.310647	0.110316		0.110316
6.85	0.31626	0.11123		0.11123
6.86	0.324486	0.112375		0.112375
6.87	0.329975	0.113501		0.113501
6.88	0.331196	0.114389		0.114389
6.89	0.332283	0.115327		0.115327
6.9	0.334606	0.116454		0.116454
6.91	0.336428	0.11739		0.11739
6.92	0.341806	0.118156		0.118156
6.93	0.353426	0.119247		0.119247
6.94	0.356621	0.120464		0.120464
6.95	0.35103	0.121407		0.121407
6.96	0.350966	0.122349		0.122349
6.97	0.358402	0.123468		0.123468
6.98	0.368529	0.124443		0.124443
6.99	0.377288	0.125345		0.125345
7	0.382052	0.126425		0.126425
7.01	0.380925	0.127444		0.127444
7.02	0.375387	0.128408		0.128408
7.03	0.376864	0.129538		0.129538
7.04	0.389131	0.130556		0.130556
7.05	0.394543	0.13142		0.13142
7.06	0.391137	0.13244		0.13244
7.07	0.397725	0.133469		0.133469
7.08	0.406214	0.134436		0.134436
7.09	0.406441	0.135489		0.135489
7.1	0.410078	0.136503		0.136503
7.11	0.41746	0.137465		0.137465
7.12	0.424599	0.138505		0.138505
7.13	0.430575	0.139536		0.139536
7.14	0.429145	0.140505		0.140505
7.15	0.429188	0.14148		0.14148
7.16	0.43468	0.142426		0.142426
7.17	0.439696	0.143445		0.143445
7.18	0.445469	0.144584		0.144584
7.19	0.453863	0.145585		0.145585
7.2	0.46062	0.14648		0.14648
7.21	0.46137	0.147582		0.147582
7.22	0.460796	0.14869		0.14869
7.23	0.463057	0.149672		0.149672
7.24	0.465971	0.150756		0.150756
7.25	0.4742	0.151812		0.151812
7.26	0.489496	0.152737		0.152737
7.27	0.49728	0.153771		0.153771
7.28	0.497575	0.15484		0.15484
7.29	0.50485	0.155752		0.155752
7.3	0.516622	0.156756		0.156756
7.31	0.522764	0.157858		0.157858
7.32	0.521864	0.158836		0.158836
7.33	0.520605	0.159798		0.159798
7.34	0.521679	0.160944		0.160944
7.35	0.525075	0.162078		0.162078
7.36	0.534611	0.162979		0.162979
7.37	0.547137	0.163959		0.163959
7.38	0.548491	0.165079		0.165079
7.39	0.542859	0.166097		0.166097
7.4	0.550833	0.167099		0.167099
7.41	0.561716	0.16813		0.16813
7.42	0.562268	0.169095		0.169095
7.43	0.564599	0.170067		0.170067
7.44	0.569922	0.171151		0.171151
7.45	0.570674	0.172243		0.172243
7.46	0.574153	0.173213		0.173213
7.47	0.585021	0.174159		0.174159
7.48	0.59206	0.1751		0.1751
7.49	0.595769	0.176059		0.176059
7.5	0.600143	0.177177		0.177177
7.51	0.603834	0.178244		0.178244
7.52	0.606896	0.179235		0.179235
7.53	0.606772	0.180197		0.180197
7.54	0.607623	0.181129		0.181129
7.55	0.611926	0.182179		0.182179
7.56	0.617331	0.183184		0.183184
7.57	0.620527	0.184128		0.184128
7.58	0.622394	0.185117		0.185117
7.59	0.632459	0.186023		0.186023
7.6	0.643189	0.186987		0.186987
7.61	0.645474	0.18808		0.18808
7.62	0.64836	0.189099		0.189099
7.63	0.652551	0.190061		0.190061
7.64	0.654371	0.191121		0.191121
7.65	0.659977	0.192141		0.192141
7.66	0.669897	0.19306		0.19306
7.67	0.675586	0.194063		0.194063
7.68	0.677671	0.195157		0.195157
7.69	0.68265	0.19618		0.19618
7.7	0.688915	0.197136		0.197136
7.71	0.694655	0.198085		0.198085
7.72	0.697411	0.199062		0.199062
7.73	0.700367	0.200109		0.200109
7.74	0.706548	0.201203		0.201203
7.75	0.711245	0.202235		0.202235
7.76	0.715406	0.203224		0.203224
7.77	0.725234	0.204242		0.204242
7.78	0.733761	0.205236		0.205236
7.79	0.737773	0.206283		0.206283
7.8	0.744285	0.207409		0.207409
7.81	0.74982	0.208304		0.208304
7.82	0.753491	0.209185		0.209185
7.83	0.758359	0.210292		0.210292
7.84	0.759437	0.211336		0.211336
7.85	0.760697	0.212363		0.212363
7.86	0.768045	0.213444		0.213444
7.87	0.776026	0.214465		0.214465
7.88	0.786945	0.215538		0.215538
7.89	0.799085	0.216592		0.216592
7.9	0.7986	0.217513		0.217513
7.91	0.793862	0.218491		0.218491
7.92	0.799028	0.219522		0.219522
7.93	0.804645	0.220545		0.220545
7.94	0.810454	0.221623		0.221623
7.95	0.823024	0.222644		0.222644
7.96	0.830446	0.223608		0.223608
7.97	0.826274	0.224644		0.224644
7.98	0.828054	0.225658		0.225658
7.99	0.839527	0.226624		0.226624
8	0.848073	0.227636		0.227636
8.01	0.852023	0.228627		0.228627
8.02	0.857202	0.22961		0.22961
8.03	0.860792	0.230668		0.230668
8.04	0.856829	0.23167		0.23167
8.05	0.853788	0.232638		0.232638
8.06	0.862968	0.233617		0.233617
8.07	0.875312	0.234573		0.234573
8.08	0.87755	0.235598		0.235598
8.09	0.881681	0.236704		0.236704
8.1	0.891605	0.237689		0.237689
8.11	0.893812	0.238665		0.238665
8.12	0.892504	0.239729		0.239729
8.13	0.897402	0.240771		0.240771
8.14	0.905888	0.241799		0.241799
8.15	0.915175	0.242771		0.242771
8.16	0.921449	0.243668		0.243668
8.17	0.924931	0.244673		0.244673
8.18	0.933409	0.245775		0.245775
8.19	0.9379	0.246702		0.246702
8.2	0.938018	0.247633		0.247633
8.21	0.94241	0.248705		0.248705
8.22	0.943423	0.249704		0.249704
8.23	0.946848	0.250697		0.250697
8.24	0.95147	0.251739		0.251739
8.25	0.947551	0.252702		0.252702
8.26	0.952651	0.253689		0.253689
8.27	0.964122	0.254743		0.254743
8.28	0.966385	0.25571		0.25571
8.29	0.971401	0.256655		0.256655
8.3	0.97986	0.257706		0.257706
8.31	0.979817	0.258806		0.258806
8.32	0.983462	0.259763		0.259763
8.33	0.996813	0.260688		0.260688
8.34	0.999092	0.26173		0.26173
8.35	0.994577	0.262778		0.262778
8.36	0.998953	0.263783		0.263783
8.37	1.00299	0.264778		0.264778
8.38	1.00609	0.265778		0.265778
8.39	1.01441	0.266794		0.266794
8.4	1.02281	0.267768		0.267768
8.41	1.02879	0.268761		0.268761
8.42	1.02745	0.269851		0.269851
8.43	1.02301	0.270823		0.270823
8.44	1.02557	0.271769		0.271769
8.45	1.02807	0.272833		0.272833
8.46	1.02634	0.273899		0.273899
8.47	1.02958	0.274908		0.274908
8.48	1.03931	0.275892		0.275892
8.49	1.04455	0.276985		0.276985
8.5	1.04317	0.278036		0.278036
8.51	1.04767	0.278919		0.278919
8.52	1.05897	0.279881		0.279881
8.53	1.06313	0.280913		0.280913
8.54	1.06553	0.281966		0.281966
8.55	1.07549	0.283019		0.283019
8.56	1.09295	0.283992		0.283992
8.57	1.10755	0.285026		0.285026
8.58	1.10651	0.286137		0.286137
8.59	1.1022	0.287098		0.287098
8.6	1.11418	0.28801		0.28801
8.61	1.1218	0.2891		0.2891
8.62	1.1155	0.290156		0.290156
8.63	1.11297	0.291102		0.291102
8.64	1.11676	0.29213		0.29213
8.65	1.12334	0.293165		0.293165
8.66	1.1374	0.294126		0.294126
8.67	1.14989	0.295082		0.295082
8.68	1.14942	0.296074		0.296074
8.69	1.15358	0.297031		0.297031
8.7	1.16737	0.298012		0.298012
8.71	1.17016	0.299079		0.299079
8.72	1.17136	0.300098		0.300098
8.73	1.1847	0.301093		0.301093
8.74	1.19118	0.302084		0.302084
8.75	1.18917	0.303033		0.303033
8.76	1.19389	0.303982		0.303982
8.77	1.19911	0.304952		0.304952
8.78	1.20045	0.306017		0.306017
8.79	1.20615	0.307064		0.307064
8.8	1.21217	0.307953		0.307953
8.81	1.21532	0.30889		0.30889
8.82	1.22187	0.309956		0.309956
8.83	1.23168	0.310909		0.310909
8.84	1.24231	0.311863		0.311863
8.85	1.24857	0.312926		0.312926
8.86	1.2479	0.313888		0.313888
8.87	1.25087	0.314882		0.314882
8.88	1.25664	0.316028		0.316028
8.89	1.25941	0.317035		0.317035
8.9	1.26548	0.317996		0.317996
8.91	1.27004	0.319054		0.319054
8.92	1.26734	0.320065		0.320065
8.93	1.26694	0.321027		0.321027
8.94	1.27353	0.322042		0.322042
8.95	1.28396	0.323075		0.323075
8.96	1.28645	0.324136		0.324136
8.97	1.28689	0.32516		0.32516
8.98	1.29634	0.326117		0.326117
8.99	1.30465	0.327245		0.327245
9	1.30951	0.328377		0.328377
9.01	1.31219	0.329335		0.329335
9.02	1.31625	0.330288		0.330288
9.03	1.32331	0.331207		0.331207
9.04	1.33095	0.332244		0.332244
9.05	1.33846	0.333398		0.333398
9.06	1.34283	0.334312		0.334312
9.07	1.34953	0.335176		0.335176
9.08	1.3566	0.336199		0.336199
9.09	1.35803	0.337219		0.337219
9.1	1.36625	0.338299		0.338299
9.11	1.37968	0.339411		0.339411
9.12	1.38324	0.340313		0.340313
9.13	1.38068	0.341242		0.341242
9.14	1.38853	0.342349		0.342349
9.15	1.39995	0.343451		0.343451
9.16	1.40148	0.34442		0.34442
9.17	1.40191	0.345355		0.345355
9.18	1.40471	0.346373		0.346373
9.19	1.40815	0.347331		0.347331
9.2	1.41526	0.348245		0.348245
9.21	1.42386	0.349268		0.349268
9.22	1.4302	0.350321		0.350321
9.23	1.43219	0.351356		0.351356
9.24	1.43761	0.352397		0.352397
9.25	1.44813	0.353421		0.353421
9.26	1.45657	0.354437		0.354437
9.27	1.46178	0.35556		0.35556
9.28	1.46702	0.356595		0.356595
9.29	1.47887	0.35739		0.35739
9.3	1.48608	0.358427		0.358427
9.31	1.48453	0.359558		0.359558
9.32	1.48924	0.36044		0.36044
9.33	1.49657	0.361429		0.361429
9.34	1.49687	0.362499		0.362499
9.35	1.49996	0.36338		0.36338
9.36	1.50946	0.36434		0.36434
9.37	1.51946	0.365475		0.365475
9.38	1.52637	0.366493		0.366493
9.39	1.52838	0.367457		0.367457
9.4	1.53432	0.368578		0.368578
9.41	1.54068	0.36958		0.36958
9.42	1.54057	0.370481		0.370481
9.43	1.54735	0.371541		0.371541
9.44	1.55917	0.372607		0.372607
9.45	1.56038	0.373578		0.373578
9.46	1.55814	0.374505		0.374505
9.47	1.56752	0.375491		0.375491
9.48	1.58095	0.376483		0.376483
9.49	1.58493	0.377386		0.377386
9.5	1.58643	0.378369		0.378369
9.51	1.594	0.379438		0.379438
9.52	1.60516	0.38048		0.38048
9.53	1.61025	0.381482		0.381482
9.54	1.60939	0.382461		0.382461
9.55	1.61564	0.38348		0.38348
9.56	1.62096	0.384532		0.384532
9.57	1.61778	0.385643		0.385643
9.58	1.62119	0.386771		0.386771
9.59	1.63698	0.387676		0.387676
9.6	1.65001	0.388512		0.388512
9.61	1.65838	0.38958		0.38958
9.62	1.66731	0.390605		0.390605
9.63	1.66978	0.391471		0.391471
9.64	1.67174	0.392533		0.392533
9.65	1.68007	0.393659		0.393659
9.66	1.68788	0.394587		0.394587
9.67	1.6917	0.395525		0.395525
9.68	1.69654	0.396605		0.396605
9.69	1.70628	0.397657		0.397657
9.7	1.71595	0.398748		0.398748
9.71	1.72145	0.399852		0.399852
9.72	1.72588	0.400831		0.400831
9.73	1.7294	0.401775		0.401775
9.74	1.7342	0.402774		0.402774
9.75	1.74054	0.40377		0.40377
9.76	1.74438	0.404723		0.404723
9.77	1.7498	0.405684		0.405684
9.78	1.7571	0.406613		0.406613
9.79	1.76423	0.407556		0.407556
9.8	1.77309	0.408578		0.408578
9.81	1.77937	0.409603		0.409603
9.82	1.78371	0.410683		0.410683
9.83	1.79098	0.411755		0.411755
9.84	1.79622	0.412711		0.412711
9.85	1.79931	0.413631		0.413631
9.86	1.8077	0.414613		0.414613
9.87	1.81688	0.415597		0.415597
9.88	1.82279	0.416497		0.416497
9.89	1.82645	0.417522		0.417522
9.9	1.83013	0.418609		0.418609
9.91	1.83522	0.419528		0.419528
9.92	1.83952	0.420499		0.420499
9.93	1.84648	0.421578		0.421578
9.94	1.8578	0.422539		0.422539
9.95	1.86319	0.42352		0.42352
9.96	1.86791	0.424591		0.424591
9.97	1.87838	0.425622		0.425622
9.98	1.88417	0.426639		0.426639
9.99	1.88757	0.4276		0.4276
10	1.89497	0.428512		0.428512
10.01	1.90158	0.429504		0.429504
10.02	1.90723	0.430576		0.430576
10.03	1.91295	0.431627		0.431627
10.04	1.91905	0.432592		0.432592
10.05	1.92466	0.433553		0.433553
10.06	1.93001	0.434627		0.434627
10.07	1.93785	0.43569		0.43569
10.08	1.94384	0.436667		0.436667
10.09	1.94872	0.437636		0.437636
10.1	1.95662	0.438658		0.438658
10.11	1.96089	0.439686		0.439686
10.12	1.96282	0.440701		0.440701
10.13	1.96914	0.441736		0.441736
10.14	1.9747	0.44274		0.44274
10.15	1.97937	0.443747		0.443747
10.16	1.98851	0.444738		0.444738
10.17	1.99999	0.445637		0.445637
10.18	2.00973	0.446711		0.446711
10.19	2.01281	0.447819		0.447819
10.2	2.01433	0.448784		0.448784
10.21	2.02351	0.44977		0.44977
10.22	2.0347	0.450759		0.450759
10.23	2.043	0.451787		0.451787
10.24	2.04878	0.452903		0.452903
10.25	2.05222	0.453956		0.453956
10.26	2.05977	0.454902		0.454902
10.27	2.06338	0.455918		0.455918
10.28	2.06438	0.456925		0.456925
10.29	2.07809	0.457837		0.457837
10.3	2.08812	0.45885		0.45885
10.31	2.08893	0.459957		0.459957
10.32	2.09703	0.461001		0.461001
10.33	2.10489	0.46196		0.46196
10.34	2.10242	0.462883		0.462883
10.35	2.10513	0.4639		0.4639
10.36	2.1178	0.464972		0.464972
10.37	2.12683	0.465897		0.465897
10.38	2.13029	0.466793		0.466793
10.39	2.1328	0.467831		0.467831
10.4	2.13561	0.468825		0.468825
10.41	2.14207	0.469736		0.469736
10.42	2.15278	0.470699		0.470699
10.43	2.15799	0.471701		0.471701
10.44	2.15761	0.472777		0.472777
10.45	2.16451	0.473829		0.473829
10.46	2.17643	0.474772		0.474772
10.47	2.18157	0.475744		0.475744
10.48	2.18309	0.476841		0.476841
10.49	2.18962	0.477908		0.477908
10.5	2.19394	0.478809		0.478809
10.51	2.19495	0.479768		0.479768
10.52	2.20324	0.480836		0.480836
10.53	2.20987	0.481832		0.481832
10.54	2.21071	0.482801		0.482801
10.55	2.21655	0.483827		0.483827
10.56	2.2293	0.484783		0.484783
10.57	2.23912	0.48574		0.48574
10.58	2.24085	0.486824		0.486824
10.59	2.24454	0.487818		0.487818
10.6	2.25719	0.488855		0.488855
10.61	2.27091	0.490069		0.490069
10.62	2.27516	0.491099		0.491099
10.63	2.27628	0.49201		0.49201
10.64	2.28298	0.493035		0.493035
10.65	2.28658	0.493995		0.493995
10.66	2.29027	0.494828		0.494828
10.67	2.29913	0.495828		0.495828
10.68	2.30612	0.496916		0.496916
10.69	2.31738	0.497906		0.497906
10.7	2.33412	0.498904		0.498904
10.71	2.34301	0.499967		0.499967
10.72	2.34261	0.500977		0.500977
10.73	2.34325	0.501927		0.501927
10.74	2.35283	0.502835		0.502835
10.75	2.35988	0.503782		0.503782
10.76	2.35602	0.504869		0.504869
10.77	2.35933	0.505926		0.505926
10.78	2.37242	0.506883		0.506883
10.79	2.37856	0.507911		0.507911
10.8	2.3823	0.508927		0.508927
10.81	2.38785	0.509856		0.509856
10.82	2.39618	0.510812		0.510812
10.83	2.4096	0.511822		0.511822
10.84	2.4166	0.512815		0.512815
10.85	2.41583	0.513852		0.513852
10.86	2.42147	0.514948		0.514948
10.87	2.43263	0.515924		0.515924
10.88	2.44181	0.516909		0.516909
10.89	2.45067	0.51804		0.51804
10.9	2.45868	0.518976		0.518976
10.91	2.46785	0.519944		0.519944
10.92	2.47401	0.521154		0.521154
10.93	2.47225	0.522203		0.522203
10.94	2.47416	0.523137		0.523137
10.95	2.4831	0.524176		0.524176
10.96	2.48972	0.525194		0.525194
10.97	2.49488	0.526109		0.526109
10.98	2.49951	0.527024		0.527024
10.99	2.50482	0.528016		0.528016
11	2.51565	0.529082		0.529082
11.01	2.52481	0.530123		0.530123
11.02	2.5261	0.531077		0.531077
11.03	2.5301	0.532018		0.532018
11.04	2.53942	0.533104		0.533104
11.05	2.54549	0.534236		0.534236
11.06	2.55015	0.535236		0.535236
11.07	2.55775	0.536168		0.536168
11.08	2.5691	0.537062		0.537062
11.09	2.5777	0.537931		0.537931
11.1	2.57347	0.538884		0.538884
11.11	2.57454	0.53989		0.53989
11.12	2.58872	0.540891		0.540891
11.13	2.59215	0.541951		0.541951
11.14	2.59099	0.54294		0.54294
11.15	2.59963	0.543864		0.543864
11.16	2.60785	0.544905		0.544905
11.17	2.61353	0.54597		0.54597
11.18	2.62432	0.546895		0.546895
11.19	2.63531	0.54785		0.54785
11.2	2.63709	0.548927		0.548927
11.21	2.63916	0.549948		0.549948
11.22	2.64844	0.550843		0.550843
11.23	2.65515	0.551804		0.551804
11.24	2.65648	0.552899		0.552899
11.25	2.66022	0.55393		0.55393
11.26	2.66891	0.554947		0.554947
11.27	2.67896	0.556091		0.556091
11.28	2.68927	0.557182		0.557182
11.29	2.70016	0.558187		0.558187
11.3	2.70576	0.559144		0.559144
11.31	2.70629	0.560118		0.560118
11.32	2.70714	0.561208		0.561208
11.33	2.70951	0.562205		0.562205
11.34	2.71701	0.56306		0.56306
11.35	2.7271	0.564045		0.564045
11.36	2.7338	0.565143		0.565143
11.37	2.74067	0.566203		0.566203
11.38	2.74979	0.567274		0.567274
11.39	2.75193	0.568304		0.568304
11.4	2.75232	0.569225		0.569225
11.41	2.75778	0.570222		0.570222
11.42	2.76051	0.571302		0.571302
11.43	2.76968	0.572307		0.572307
11.44	2.78168	0.573308		0.573308
11.45	2.78053	0.574294		0.574294
11.46	2.78563	0.575251		0.575251
11.47	2.79876	0.576228		0.576228
11.48	2.79739	0.577261		0.577261
11.49	2.79597	0.578302		0.578302
11.5	2.80298	0.579192		0.579192
11.51	2.80704	0.580091		0.580091
11.52	2.81268	0.581155		0.581155
11.53	2.82048	0.582137		0.582137
11.54	2.8235	0.58303		0.58303
11.55	2.8303	0.58407		0.58407
11.56	2.83966	0.585113		0.585113
11.57	2.84444	0.586037		0.586037
11.58	2.85206	0.587052		0.587052
11.59	2.85716	0.588067		0.588067
11.6	2.85487	0.588941		0.588941
11.61	2.86303	0.589858		0.589858
11.62	2.87966	0.590925		0.590925
11.63	2.88695	0.59194		0.59194
11.64	2.88911	0.592995		0.592995
11.65	2.89471	0.594141		0.594141
11.66	2.90476	0.595117		0.595117
11.67	2.9134	0.596025		0.596025
11.68	2.91531	0.597033		0.597033
11.69	2.9232	0.598045		0.598045
11.7	2.9332	0.599052		0.599052
11.71	2.93338	0.599996		0.599996
11.72	2.93792	0.600898		0.600898
11.73	2.94965	0.602016		0.602016
11.74	2.95272	0.603183		0.603183
11.75	2.95095	0.604033		0.604033
11.76	2.95676	0.604964		0.604964
11.77	2.97152	0.60612		0.60612
11.78	2.98242	0.607069		0.607069
11.79	2.98252	0.608017		0.608017
11.8	2.98671	0.609098		0.609098
11.81	2.99635	0.610101		0.610101
11.82	3.00367	0.611177		0.611177
11.83	3.01072	0.612289		0.612289
11.84	3.01753	0.613095		0.613095
11.85	3.02253	0.613984		0.613984
11.86	3.02443	0.61517		0.61517
11.87	3.02384	0.616098		0.616098
11.88	3.03053	0.616971		0.616971
11.89	3.03954	0.6182		0.6182
11.9	3.0418	0.619274		0.619274
11.91	3.04332	0.620128		0.620128
11.92	3.05182	0.621159		0.621159
11.93	3.06573	0.622113		0.622113
11.94	3.07397	0.623042		0.623042
11.95	3.07681	0.624229		0.624229
11.96	3.08344	0.625328		0.625328
11.97	3.08937	0.626245		0.626245
11.98	3.09105	0.627254		0.627254
11.99	3.0932	0.628286		0.628286
12	3.09488	0.629306		0.629306
12.01	3.09882	0.630357		0.630357
12.02	3.10859	0.631299		0.631299
12.03	3.11599	0.632249		0.632249
12.04	3.11582	0.633332		0.633332
12.05	3.11993	0.63433		0.63433
12.06	3.13335	0.635287		0.635287
12.07	3.14204	0.636446		0.636446
12.08	3.14067	0.637548		0.637548
12.09	3.13949	0.63841		0.63841
12.1	3.14504	0.639395		0.639395
12.11	3.14889	0.640403		0.640403
12.12	3.15415	0.641228		0.641228
12.13	3.16249	0.642241		0.642241
12.14	3.16208	0.643389		0.643389
12.15	3.16507	0.644315		0.644315
12.16	3.17887	0.645227		0.645227
12.17	3.18724	0.646323		0.646323
12.18	3.18875	0.647398		0.647398
12.19	3.19313	0.648354		0.648354
12.2	3.19984	0.649387		0.649387
12.21	3.20747	0.650418		0.650418
12.22	3.21463	0.651323		0.651323
12.23	3.21907	0.652281		0.652281
12.24	3.22168	0.653284		0.653284
12.25	3.22352	0.65426		0.65426
12.26	3.22882	0.655304		0.655304
12.27	3.23668	0.656296		0.656296
12.28	3.23556	0.657138		0.657138
12.29	3.21507	0.658111		0.658111
12.3	3.19217	0.659263		0.659263
12.31	3.19799	0.660276		0.660276
12.32	3.21256	0.661217		0.661217
12.33	3.21059	0.662271		0.662271
12.34	3.21147	0.663347		0.663347
12.35	3.22488	0.664298		0.664298
12.36	3.23563	0.665264		0.665264
12.37	3.24194	0.666319		0.666319
12.38	3.25128	0.667271		0.667271
12.39	3.25828	0.66825		0.66825
12.4	3.25851	0.669393		0.669393
12.41	3.26575	0.670413		0.670413
12.42	3.28034	0.671294		0.671294
12.43	3.28784	0.672332		0.672332
12.44	3.2937	0.673385		0.673385
12.45	3.30077	0.674341		0.674341
12.46	3.30141	0.675337		0.675337
12.47	3.30072	0.676271		0.676271
12.48	3.30699	0.677253		0.677253
12.49	3.3169	0.678266		0.678266
12.5	3.32269	0.679177		0.679177
12.51	3.33019	0.680248		0.680248
12.52	3.3435	0.681332		0.681332
12.53	3.35157	0.682238		0.682238
12.54	3.35263	0.683231		0.683231
12.55	3.35407	0.684281		0.684281
12.56	3.36192	0.685285		0.685285
12.57	3.37197	0.686298		0.686298
12.58	3.37406	0.68733		0.68733
12.59	3.37447	0.688358		0.688358
12.6	3.38187	0.689424		0.689424
12.61	3.38982	0.69045		0.69045
12.62	3.39371	0.691379		0.691379
12.63	3.39947	0.692354		0.692354
12.64	3.40621	0.693422		0.693422
12.65	3.40923	0.694437		0.694437
12.66	3.41088	0.695359		0.695359
12.67	3.41438	0.696273		0.696273
12.68	3.42167	0.697325		0.697325
12.69	3.43333	0.698473		0.698473
12.7	3.43682	0.699455		0.699455
12.71	3.43277	0.700363		0.700363
12.72	3.43796	0.701457		0.701457
12.73	3.44397	0.702483		0.702483
12.74	3.44852	0.703387		0.703387
12.75	3.45617	0.704404		0.704404
12.76	3.45733	0.705471		0.705471
12.77	3.46035	0.70645		0.70645
12.78	3.46865	0.707418		0.707418
12.79	3.47419	0.708491		0.708491
12.8	3.47967	0.709427		0.709427
12.81	3.47776	0.710336		0.710336
12.82	3.47768	0.711405		0.711405
12.83	3.48971	0.712344		0.712344
12.84	3.49452	0.713187		0.713187
12.85	3.49475	0.714192		0.714192
12.86	3.50218	0.71523		0.71523
12.87	3.50789	0.716121		0.716121
12.88	3.51187	0.717068		0.717068
12.89	3.51752	0.718194		0.718194
12.9	3.52598	0.719215		0.719215
12.91	3.53276	0.720126		0.720126
12.92	3.53214	0.721128		0.721128
12.93	3.53823	0.722138		0.722138
12.94	3.54875	0.723117		0.723117
12.95	3.55279	0.724167		0.724167
12.96	3.55673	0.725279		0.725279
12.97	3.55905	0.726376		0.726376
12.98	3.56598	0.727343		0.727343
12.99	3.58007	0.728294		0.728294
13	3.58782	0.729411		0.729411
13.01	3.58715	0.730402		0.730402
13.02	3.58888	0.731291		0.731291
13.03	3.59668	0.732378		0.732378
13.04	3.6004	0.733478		0.733478
13.05	3.60091	0.734418		0.734418
13.06	3.60826	0.735296		0.735296
13.07	3.61517	0.736329		0.736329
13.08	3.61644	0.737443		0.737443
13.09	3.6205	0.738469		0.738469
13.1	3.62241	0.739465		0.739465
13.11	3.62277	0.740529		0.740529
13.12	3.62918	0.741583		0.741583
13.13	3.63636	0.742592		0.742592
13.14	3.6413	0.743622		0.743622
13.15	3.64643	0.744516		0.744516
13.16	3.64633	0.745422		0.745422
13.17	3.64188	0.746499		0.746499
13.18	3.64814	0.747527		0.747527
13.19	3.66009	0.74844		0.74844
13.2	3.65958	0.749303		0.749303
13.21	3.65401	0.750297		0.750297
13.22	3.65858	0.751475		0.751475
13.23	3.66656	0.752555		0.752555
13.24	3.67153	0.7535		0.7535
13.25	3.67627	0.754471		0.754471
13.26	3.67376	0.755445		0.755445
13.27	3.6679	0.756434		0.756434
13.28	3.67165	0.757398		0.757398
13.29	3.68102	0.758335		0.758335
13.3	3.68303	0.759391		0.759391
13.31	3.67871	0.760441		0.760441
13.32	3.67977	0.761403		0.761403
13.33	3.68456	0.762386		0.762386
13.34	3.68817	0.763475		0.763475
13.35	3.69294	0.764577		0.764577
13.36	3.69701	0.765574		0.765574
13.37	3.69754	0.766537		0.766537
13.38	3.69656	0.767563		0.767563
13.39	3.69559	0.768565		0.768565
13.4	3.69608	0.769488		0.769488
13.41	3.70023	0.770473		0.770473
13.42	3.70378	0.771543		0.771543
13.43	3.70337	0.772539		0.772539
13.44	3.70431	0.773472		0.773472
13.45	3.70749	0.774452		0.774452
13.46	3.71009	0.775426		0.775426
13.47	3.71796	0.776359		0.776359
13.48	3.7252	0.777364		0.777364
13.49	3.72252	0.778447		0.778447
13.5	3.71864	0.779437		0.779437
13.51	3.72	0.780298		0.780298
13.52	3.72843	0.781366		0.781366
13.53	3.73971	0.782461		0.782461
13.54	3.74551	0.783395		0.783395
13.55	3.7419	0.784446		0.784446
13.56	3.73763	0.785495		0.785495
13.57	3.74091	0.786411		0.786411
13.58	3.74711	0.787348		0.787348
13.59	3.74973	0.788341		0.788341
13.6	3.74918	0.789381		0.789381
13.61	3.75397	0.790438		0.790438
13.62	3.76014	0.791402		0.791402
13.63	3.76383	0.792289		0.792289
13.64	3.76748	0.793328		0.793328
13.65	3.76891	0.794482		0.794482
13.66	3.7687	0.795499		0.795499
13.67	3.76996	0.796481		0.796481
13.68	3.77355	0.797466		0.797466
13.69	3.77774	0.798466		0.798466
13.7	3.77853	0.799546		0.799546
13.71	3.7755	0.800577		0.800577
13.72	3.77668	0.801542		0.801542
13.73	3.7824	0.802489		0.802489
13.74	3.78682	0.803538		0.803538
13.75	3.79125	0.80461		0.80461
13.76	3.79777	0.805537		0.805537
13.77	3.80159	0.80656		0.80656
13.78	3.80046	0.80765		0.80765
13.79	3.79938	0.808644		0.808644
13.8	3.80156	0.809663		0.809663
13.81	3.80175	0.81069		0.81069
13.82	3.80295	0.811682		0.811682
13.83	3.80874	0.812627		0.812627
13.84	3.81241	0.813533		0.813533
13.85	3.81315	0.81455		0.81455
13.86	3.81469	0.815604		0.815604
13.87	3.81848	0.816547		0.816547
13.88	3.82386	0.817516		0.817516
13.89	3.82796	0.818511		0.818511
13.9	3.83013	0.819443		0.819443
13.91	3.83454	0.820426		0.820426
13.92	3.83808	0.821475		0.821475
13.93	3.83894	0.822485		0.822485
13.94	3.84377	0.823449		0.823449
13.95	3.8504	0.824398		0.824398
13.96	3.85052	0.825379		0.825379
13.97	3.85119	0.826419		0.826419
13.98	3.85704	0.827472		0.827472
13.99	3.85585	0.828554		0.828554
14	3.85259	0.829566		0.829566
14.01	3.8593	0.830425		0.830425
14.02	3.86411	0.831466		0.831466
14.03	3.86224	0.832702		0.832702
14.04	3.86876	0.833689		0.833689
14.05	3.87398	0.834548		0.834548
14.06	3.87086	0.835626		0.835626
14.07	3.87672	0.836782		0.836782
14.08	3.88501	0.83775		0.83775
14.09	3.88408	0.8386		0.8386
14.1	3.88581	0.83956		0.83956
14.11	3.8927	0.8407		0.8407
14.12	3.89356	0.841798		0.841798
14.13	3.89678	0.842699		0.842699
14.14	3.90379	0.843568		0.843568
14.15	3.90185	0.844557		0.844557
14.16	3.90197	0.845589		0.845589
14.17	3.90953	0.846508		0.846508
14.18	3.91286	0.84749		0.84749
14.19	3.91373	0.848583		0.848583
14.2	3.91995	0.849565		0.849565
14.21	3.92853	0.8505		0.8505
14.22	3.93064	0.851432		0.851432
14.23	3.92921	0.852406		0.852406
14.24	3.9343	0.853447		0.853447
14.25	3.9367	0.85447		0.85447
14.26	3.93372	0.855514		0.855514
14.27	3.9358	0.85654		0.85654
14.28	3.94372	0.857554		0.857554
14.29	3.949	0.858478		0.858478
14.3	3.94356	0.859386		0.859386
14.31	3.93696	0.860489		0.860489
14.32	3.94647	0.861563		0.861563
14.33	3.96151	0.862462		0.862462
14.34	3.96619	0.863426		0.863426
14.35	3.97004	0.864488		0.864488
14.36	3.97512	0.865506		0.865506
14.37	3.9702	0.866528		0.866528
14.38	3.96874	0.867595		0.867595
14.39	3.97837	0.868608		0.868608
14.4	3.98294	0.869577		0.869577
14.41	3.98302	0.870563		0.870563
14.42	3.98879	0.871507		0.871507
14.43	3.9911	0.872504		0.872504
14.44	3.98744	0.873623		0.873623
14.45	3.98737	0.874647		0.874647
14.46	3.99305	0.875633		0.875633
14.47	3.99888	0.876749		0.876749
14.48	3.99822	0.877741		0.877741
14.49	3.99322	0.878602		0.878602
14.5	3.9948	0.879587		0.879587
14.51	4.001	0.880549		0.880549
14.52	4.00478	0.881491		0.881491
14.53	4.00625	0.882572		0.882572
14.54	4.00578	0.883601		0.883601
14.55	4.00485	0.884574		0.884574
14.56	4.00869	0.885552		0.885552
14.57	4.01019	0.88642		0.88642
14.58	4.00935	0.887324		0.887324
14.59	4.01521	0.888371		0.888371
14.6	4.02345	0.889417		0.889417
14.61	4.02698	0.8905		0.8905
14.62	4.03002	0.891581		0.891581
14.63	4.03489	0.892478		0.892478
14.64	4.03881	0.893361		0.893361
14.65	4.03871	0.894418		0.894418
14.66	4.03531	0.895516		0.895516
14.67	4.04036	0.896497		0.896497
14.68	4.04803	0.897384		0.897384
14.69	4.04629	0.89835		0.89835
14.7	4.0473	0.899374		0.899374
14.71	4.05373	0.900408		0.900408
14.72	4.05845	0.901501		0.901501
14.73	4.06148	0.902579		0.902579
14.74	4.05865	0.903585		0.903585
14.75	4.05592	0.904602		0.904602
14.76	4.05962	0.90558		0.90558
14.77	4.06447	0.906531		0.906531
14.78	4.06303	0.907648		0.907648
14.79	4.05966	0.908686		0.908686
14.8	4.06495	0.909661		0.909661
14.81	4.07455	0.910737		0.910737
14.82	4.07953	0.911646		0.911646
14.83	4.08105	0.91255		0.91255
14.84	4.08108	0.913631		0.913631
14.85	4.08147	0.914709		0.914709
14.86	4.0832	0.915764		0.915764
14.87	4.08806	0.916742		0.916742
14.88	4.09714	0.917763		0.917763
14.89	4.10025	0.91881		0.91881
14.9	4.09483	0.919788		0.919788
14.91	4.09394	0.920717		0.920717
14.92	4.09775	0.921558		0.921558
14.93	4.09939	0.922515		0.922515
14.94	4.10292	0.923621		0.923621
14.95	4.10714	0.924585		0.924585
14.96	4.10722	0.925533		0.925533
14.97	4.10681	0.926714		0.926714
14.98	4.1082	0.927687		0.927687
14.99	4.11127	0.928445		0.928445
15	4.11369	0.929403		0.929403
15.01	4.1167	0.930463		0.930463
15.02	4.11871	0.931511		0.931511
15.03	4.12055	0.932451		0.932451
15.04	4.12405	0.933412		0.933412
15.05	4.12595	0.934505		0.934505
15.06	4.13021	0.935503		0.935503
15.07	4.13418	0.936428		0.936428
15.08	4.13142	0.937504		0.937504
15.09	4.12819	0.938695		0.938695
15.1	4.1288	0.939633		0.939633
15.11	4.13455	0.940414		0.940414
15.12	4.14099	0.94152		0.94152
15.13	4.1403	0.942752		0.942752
15.14	4.13994	0.943731		0.943731
15.15	4.14534	0.944662		0.944662
15.16	4.14803	0.945704		0.945704
15.17	4.14696	0.94665		0.94665
15.18	4.15056	0.947598		0.947598
15.19	4.15542	0.94863		0.94863
15.2	4.15536	0.949618		0.949618
15.21	4.15457	0.950667		0.950667
15.22	4.15881	0.951728		0.951728
15.23	4.16433	0.952716		0.952716
15.24	4.1653	0.953725		0.953725
15.25	4.16477	0.954757		0.954757
15.26	4.17134	0.955773		0.955773
15.27	4.18095	0.956773		0.956773
15.28	4.18188	0.95776		0.95776
15.29	4.17356	0.958735		0.958735
15.3	4.17732	0.959652		0.959652
15.31	4.19483	0.960623		0.960623
15.32	4.19528	0.961638		0.961638
15.33	4.18576	0.96256		0.96256
15.34	4.18958	0.963521		0.963521
15.35	4.19481	0.964527		0.964527
15.36	4.19164	0.9655		0.9655
15.37	4.18724	0.966643		0.966643
15.38	4.18847	0.967796		0.967796
15.39	4.1945	0.968695		0.968695
15.4	4.19806	0.96963		0.96963
15.41	4.19978	0.970699		0.970699
15.42	4.20259	0.971685		0.971685
15.43	4.20382	0.97259		0.97259
15.44	4.20506	0.973574		0.973574
15.45	4.2078	0.974635		0.974635
15.46	4.20774	0.975647		0.975647
15.47	4.21133	0.976666		0.976666
15.48	4.21829	0.977675		0.977675
15.49	4.22146	0.978618		0.978618
15.5	4.22068	0.979629		0.979629
15.51	4.21642	0.980675		0.980675
15.52	4.21359	0.981601		0.981601
15.53	4.21744	0.982565		0.982565
15.54	4.22316	0.983692		0.983692
15.55	4.22409	0.984776		0.984776
15.56	4.22068	0.985703		0.985703
15.57	4.22289	0.986626		0.986626
15.58	4.23005	0.987624		0.987624
15.59	4.23192	0.988653		0.988653
15.6	4.23355	0.989617		0.989617
15.61	4.23819	0.990609		0.990609
15.62	4.23789	0.991691		0.991691
15.63	4.24142	0.992778		0.992778
15.64	4.24499	0.993764		0.993764
15.65	4.23959	0.994691		0.994691
15.66	4.2373	0.99564		0.99564
15.67	4.24301	0.996547		0.996547
15.68	4.25046	0.997543		0.997543
15.69	4.25319	0.998644		0.998644
15.7	4.25087	0.999633		0.999633
15.71	4.24902	1.00063		1.00063
15.72	4.25159	1.0017		1.0017
15.73	4.25618	1.00263		1.00263
15.74	4.25846	1.00355		1.00355
15.75	4.2571	1.0047		1.0047
15.76	4.25561	1.0057		1.0057
15.77	4.2539	1.00653		1.00653
15.78	4.25304	1.00775		1.00775
15.79	4.25695	1.00893		1.00893
15.8	4.26227	1.00973		1.00973
15.81	4.26425	1.01069		1.01069
15.82	4.26385	1.01184		1.01184
15.83	4.26136	1.01287		1.01287
15.84	4.26217	1.01384		1.01384
15.85	4.26839	1.0148		1.0148
15.86	4.27224	1.01575		1.01575
15.87	4.27169	1.01676		1.01676
15.88	4.27314	1.01779		1.01779
15.89	4.27343	1.01876		1.01876
15.9	4.27123	1.01966		1.01966
15.91	4.27265	1.02061		1.02061
15.92	4.27587	1.02174		1.02174
15.93	4.27491	1.02274		1.02274
15.94	4.27431	1.02366		1.02366
15.95	4.27564	1.02468		1.02468
15.96	4.27295	1.02561		1.02561
15.97	4.27307	1.02655		1.02655
15.98	4.2769	1.02759		1.02759
15.99	4.27664	1.02854		1.02854
16	4.27142	1.02944		1.02944
16.01	4.26978	1.03048		1.03048
16.02	4.27719	1.0316		1.0316
16.03	4.27933	1.03262		1.03262
16.04	4.27821	1.03363		1.03363
16.05	4.29203	1.03468		1.03468
16.06	4.30044	1.03571		1.03571
16.07	4.29164	1.03672		1.03672
16.08	4.28871	1.03767		1.03767
16.09	4.2955	1.03867		1.03867
16.1	4.29844	1.03973		1.03973
16.11	4.29824	1.04067		1.04067
16.12	4.29872	1.04164		1.04164
16.13	4.30227	1.04274		1.04274
16.14	4.30352	1.04369		1.04369
16.15	4.29925	1.04465		1.04465
16.16	4.29996	1.04578		1.04578
16.17	4.30585	1.04674		1.04674
16.18	4.30612	1.04764		1.04764
16.19	4.30633	1.04875		1.04875
16.2	4.30845	1.04981		1.04981
16.21	4.30638	1.05078		1.05078
16.22	4.3066	1.0518		1.0518
16.23	4.31449	1.05268		1.05268
16.24	4.32123	1.05354		1.05354
16.25	4.31913	1.05452		1.05452
16.26	4.31596	1.05556		1.05556
16.27	4.31719	1.05655		1.05655
16.28	4.31777	1.05752		1.05752
16.29	4.31669	1.05857		1.05857
16.3	4.31727	1.05965		1.05965
16.31	4.32201	1.06071		1.06071
16.32	4.32823	1.06169		1.06169
16.33	4.33105	1.06254		1.06254
16.34	4.33443	1.06344		1.06344
16.35	4.34118	1.06455		1.06455
16.36	4.34328	1.06557		1.06557
16.37	4.34339	1.06646		1.06646
16.38	4.34499	1.06748		1.06748
16.39	4.3444	1.06854		1.06854
16.4	4.34156	1.06958		1.06958
16.41	4.34005	1.07061		1.07061
16.42	4.34416	1.07161		1.07161
16.43	4.35034	1.0727		1.0727
16.44	4.35287	1.07384		1.07384
16.45	4.35112	1.07491		1.07491
16.46	4.3506	1.07597		1.07597
16.47	4.35335	1.07698		1.07698
16.48	4.3516	1.07796		1.07796
16.49	4.3494	1.07899		1.07899
16.5	4.35399	1.08006		1.08006
16.51	4.35383	1.0811		1.0811
16.52	4.35107	1.08198		1.08198
16.53	4.35638	1.08289		1.08289
16.54	4.36239	1.08391		1.08391
16.55	4.36288	1.08485		1.08485
16.56	4.36392	1.08581		1.08581
16.57	4.36705	1.08687		1.08687
16.58	4.36932	1.08785		1.08785
16.59	4.37204	1.0888		1.0888
16.6	4.37372	1.08985		1.08985
16.61	4.37355	1.09086		1.09086
16.62	4.3745	1.09181		1.09181
16.63	4.37763	1.09279		1.09279
16.64	4.3767	1.0938		1.0938
16.65	4.37102	1.0947		1.0947
16.66	4.37409	1.09557		1.09557
16.67	4.38207	1.09658		1.09658
16.68	4.3862	1.09759		1.09759
16.69	4.38714	1.09855		1.09855
16.7	4.38736	1.09952		1.09952
16.71	4.39297	1.1005		1.1005
16.72	4.39582	1.10149		1.10149
16.73	4.39326	1.10246		1.10246
16.74	4.3994	1.10346		1.10346
16.75	4.40781	1.10457		1.10457
16.76	4.40882	1.10558		1.10558
16.77	4.40943	1.10648		1.10648
16.78	4.41169	1.10763		1.10763
16.79	4.41115	1.10874		1.10874
16.8	4.41014	1.10953		1.10953
16.81	4.41423	1.11045		1.11045
16.82	4.41649	1.1116		1.1116
16.83	4.41461	1.11269		1.11269
16.84	4.41617	1.11376		1.11376
16.85	4.4242	1.11482		1.11482
16.86	4.43363	1.11578		1.11578
16.87	4.43383	1.11679		1.11679
16.88	4.43399	1.11786		1.11786
16.89	4.4491	1.11881		1.11881
16.9	4.45591	1.11981		1.11981
16.91	4.44529	1.12092		1.12092
16.92	4.44113	1.12191		1.12191
16.93	4.44772	1.12281		1.12281
16.94	4.45291	1.12374		1.12374
16.95	4.45433	1.12475		1.12475
16.96	4.45898	1.12574		1.12574
16.97	4.46445	1.12671		1.12671
16.98	4.46657	1.12766		1.12766
16.99	4.47054	1.1286		1.1286
17	4.4775	1.12968		1.12968
17.01	4.48033	1.13075		1.13075
17.02	4.47495	1.13166		1.13166
17.03	4.4686	1.13258		1.13258
17.04	4.47291	1.1336		1.1336
17.05	4.48047	1.13458		1.13458
17.06	4.48175	1.13555		1.13555
17.07	4.48689	1.13658		1.13658
17.08	4.49718	1.13749		1.13749
17.09	4.5011	1.13848		1.13848
17.1	4.50062	1.13968		1.13968
17.11	4.50363	1.14069		1.14069
17.12	4.50639	1.14164		1.14164
17.13	4.50693	1.14268		1.14268
17.14	4.50963	1.14359		1.14359
17.15	4.51341	1.14452		1.14452
17.16	4.51681	1.14559		1.14559
17.17	4.52417	1.14659		1.14659
17.18	4.53282	1.14764		1.14764
17.19	4.53407	1.14873		1.14873
17.2	4.53506	1.14967		1.14967
17.21	4.53958	1.15069		1.15069
17.22	4.53911	1.15182		1.15182
17.23	4.53885	1.15282		1.15282
17.24	4.54513	1.15377		1.15377
17.25	4.54996	1.15481		1.15481
17.26	4.55084	1.1558		1.1558
17.27	4.55188	1.15667		1.15667
17.28	4.55162	1.15761		1.15761
17.29	4.55689	1.1587		1.1587
17.3	4.56692	1.15973		1.15973
17.31	4.56457	1.16074		1.16074
17.32	4.55944	1.16175		1.16175
17.33	4.56556	1.1627		1.1627
17.34	4.5721	1.16369		1.16369
17.35	4.57137	1.16469		1.16469
17.36	4.57097	1.16564		1.16564
17.37	4.57402	1.16658		1.16658
17.38	4.57631	1.1676		1.1676
17.39	4.58328	1.16857		1.16857
17.4	4.58949	1.16955		1.16955
17.41	4.58695	1.17061		1.17061
17.42	4.5911	1.17156		1.17156
17.43	4.60212	1.17244		1.17244
17.44	4.60711	1.17345		1.17345
17.45	4.61172	1.17442		1.17442
17.46	4.61146	1.17539		1.17539
17.47	4.60466	1.17646		1.17646
17.48	4.60724	1.17747		1.17747
17.49	4.61345	1.17842		1.17842
17.5	4.61114	1.17944		1.17944
17.51	4.61147	1.18051		1.18051
17.52	4.61635	1.18154		1.18154
17.53	4.61856	1.18247		1.18247
17.54	4.61995	1.18349		1.18349
17.55	4.62099	1.18463		1.18463
17.56	4.62904	1.18559		1.18559
17.57	4.63918	1.18649		1.18649
17.58	4.64007	1.1876		1.1876
17.59	4.63916	1.18877		1.18877
17.6	4.64124	1.18973		1.18973
17.61	4.64302	1.19072		1.19072
17.62	4.64561	1.19181		1.19181
17.63	4.6503	1.19277		1.19277
17.64	4.65257	1.19378		1.19378
17.65	4.64937	1.19482		1.19482
17.66	4.64999	1.19576		1.19576
17.67	4.65505	1.19674		1.19674
17.68	4.6576	1.19779		1.19779
17.69	4.65936	1.1988		1.1988
17.7	4.65891	1.19975		1.19975
17.71	4.65685	1.20074		1.20074
17.72	4.65794	1.20181		1.20181
17.73	4.66535	1.20279		1.20279
17.74	4.67888	1.20368		1.20368
17.75	4.684	1.20461		1.20461
17.76	4.68017	1.2057		1.2057
17.77	4.68367	1.20678		1.20678
17.78	4.69131	1.20776		1.20776
17.79	4.6919	1.2088		1.2088
17.8	4.68699	1.20983		1.20983
17.81	4.68707	1.21074		1.21074
17.82	4.69094	1.21166		1.21166
17.83	4.69144	1.21264		1.21264
17.84	4.69765	1.21363		1.21363
17.85	4.70712	1.2146		1.2146
17.86	4.70742	1.21561		1.21561
17.87	4.70395	1.21661		1.21661
17.88	4.70476	1.21764		1.21764
17.89	4.70973	1.21873		1.21873
17.9	4.7139	1.21971		1.21971
17.91	4.71193	1.2206		1.2206
17.92	4.71187	1.22161		1.22161
17.93	4.71751	1.22269		1.22269
17.94	4.71972	1.22375		1.22375
17.95	4.72071	1.22467		1.22467
17.96	4.723	1.22551		1.22551
17.97	4.7214	1.22655		1.22655
17.98	4.72413	1.22764		1.22764
17.99	4.73461	1.22852		1.22852
18	4.73509	1.22943		1.22943
18.01	4.73018	1.23055		1.23055
18.02	4.73641	1.23164		1.23164
18.03	4.74279	1.23252		1.23252
18.04	4.73921	1.23349		1.23349
18.05	4.73417	1.23457		1.23457
18.06	4.73802	1.23553		1.23553
18.07	4.7465	1.23652		1.23652
18.08	4.74976	1.23762		1.23762
18.09	4.75043	1.23858		1.23858
18.1	4.75576	1.23947		1.23947
18.11	4.75777	1.24057		1.24057
18.12	4.75745	1.24164		1.24164
18.13	4.762	1.24251		1.24251
18.14	4.76216	1.24353		1.24353
18.15	4.7628	1.24468		1.24468
18.16	4.77186	1.24564		1.24564
18.17	4.77934	1.24666		1.24666
18.18	4.78088	1.24771		1.24771
18.19	4.78139	1.24869		1.24869
18.2	4.78466	1.24972		1.24972
18.21	4.78892	1.25081		1.25081
18.22	4.78842	1.25181		1.25181
18.23	4.78679	1.25269		1.25269
18.24	4.7927	1.25364		1.25364
18.25	4.79994	1.25471		1.25471
18.26	4.79991	1.25579		1.25579
18.27	4.79542	1.25676		1.25676
18.28	4.79014	1.25773		1.25773
18.29	4.79042	1.25883		1.25883
18.3	4.79455	1.25984		1.25984
18.31	4.79631	1.2607		1.2607
18.32	4.79887	1.26167		1.26167
18.33	4.80044	1.26274		1.26274
18.34	4.8002	1.26373		1.26373
18.35	4.8081	1.26467		1.26467
18.36	4.81764	1.26581		1.26581
18.37	4.81942	1.26684		1.26684
18.38	4.82301	1.2677		1.2677
18.39	4.82904	1.26869		1.26869
18.4	4.82873	1.26973		1.26973
18.41	4.82966	1.27071		1.27071
18.42	4.83892	1.27178		1.27178
18.43	4.84069	1.27281		1.27281
18.44	4.83731	1.27366		1.27366
18.45	4.83917	1.27469		1.27469
18.46	4.84168	1.27579		1.27579
18.47	4.84701	1.27665		1.27665
18.48	4.85029	1.27761		1.27761
18.49	4.84866	1.2788		1.2788
18.5	4.85106	1.27981		1.27981
18.51	4.85621	1.28076		1.28076
18.52	4.85609	1.28183		1.28183
18.53	4.85811	1.28282		1.28282
18.54	4.86379	1.28383		1.28383
18.55	4.86501	1.28486		1.28486
18.56	4.8658	1.28575		1.28575
18.57	4.86984	1.28668		1.28668
18.58	4.87464	1.28781		1.28781
18.59	4.87707	1.28889		1.28889
18.6	4.87677	1.28988		1.28988
18.61	4.87701	1.29094		1.29094
18.62	4.87988	1.29192		1.29192
18.63	4.87744	1.29278		1.29278
18.64	4.87653	1.29383		1.29383
18.65	4.88433	1.29482		1.29482
18.66	4.88533	1.29566		1.29566
18.67	4.8817	1.29664		1.29664
18.68	4.88634	1.29764		1.29764
18.69	4.89212	1.29861		1.29861
18.7	4.89418	1.29963		1.29963
18.71	4.89205	1.3006		1.3006
18.72	4.89262	1.30153		1.30153
18.73	4.90226	1.30257		1.30257
18.74	4.91039	1.30355		1.30355
18.75	4.91062	1.3044		1.3044
18.76	4.91137	1.30537		1.30537
18.77	4.91383	1.3064		1.3064
18.78	4.91891	1.30735		1.30735
18.79	4.9279	1.30837		1.30837
18.8	4.93066	1.30942		1.30942
18.81	4.92789	1.31046		1.31046
18.82	4.93109	1.31148		1.31148
18.83	4.93617	1.31247		1.31247
18.84	4.93572	1.31354		1.31354
18.85	4.93718	1.31457		1.31457
18.86	4.94103	1.3155		1.3155
18.87	4.94124	1.31642		1.31642
18.88	4.94502	1.3175		1.3175
18.89	4.95361	1.31868		1.31868
18.9	4.95734	1.31962		1.31962
18.91	4.95539	1.32055		1.32055
18.92	4.95206	1.32173		1.32173
18.93	4.9547	1.32284		1.32284
18.94	4.96557	1.32378		1.32378
18.95	4.9732	1.32487		1.32487
18.96	4.97238	1.32599		1.32599
18.97	4.97247	1.32688		1.32688
18.98	4.97688	1.32792		1.32792
18.99	4.97985	1.32911		1.32911
19	4.97744	1.33005		1.33005
19.01	4.97763	1.33102		1.33102
19.02	4.98679	1.33215		1.33215
19.03	4.99023	1.33308		1.33308
19.04	4.98346	1.33395		1.33395
19.05	4.98437	1.33503		1.33503
19.06	4.99164	1.33599		1.33599
19.07	4.98949	1.33679		1.33679
19.08	4.98391	1.33779		1.33779
19.09	4.98744	1.33898		1.33898
19.1	4.99236	1.33998		1.33998
19.11	4.9916	1.34083		1.34083
19.12	4.99481	1.34175		1.34175
19.13	5.00207	1.3427		1.3427
19.14	5.00013	1.34368		1.34368
19.15	4.99717	1.34461		1.34461
19.16	5.00482	1.34546		1.34546
19.17	5.01274	1.34655		1.34655
19.18	5.01329	1.3477		1.3477
19.19	5.01439	1.34863		1.34863
19.2	5.01568	1.34966		1.34966
19.21	5.01329	1.35077		1.35077
19.22	5.01741	1.35157		1.35157
19.23	5.02553	1.35248		1.35248
19.24	5.02641	1.35357		1.35357
19.25	5.02693	1.35446		1.35446
19.26	5.03103	1.35543		1.35543
19.27	5.0351	1.35656		1.35656
19.28	5.03909	1.35747		1.35747
19.29	5.04407	1.35848		1.35848
19.3	5.04626	1.35966		1.35966
19.31	5.04649	1.3606		1.3606
19.32	5.05032	1.36153		1.36153
19.33	5.05353	1.36257		1.36257
19.34	5.05437	1.36356		1.36356
19.35	5.05857	1.36462		1.36462
19.36	5.06083	1.36567		1.36567
19.37	5.05974	1.36658		1.36658
19.38	5.06386	1.36762		1.36762
19.39	5.06723	1.36877		1.36877
19.4	5.06694	1.36976		1.36976
19.41	5.07177	1.37067		1.37067
19.42	5.07718	1.37172		1.37172
19.43	5.07512	1.37278		1.37278
19.44	5.07305	1.37366		1.37366
19.45	5.07519	1.37462		1.37462
19.46	5.07845	1.37575		1.37575
19.47	5.08204	1.37673		1.37673
19.48	5.08509	1.37761		1.37761
19.49	5.08581	1.37853		1.37853
19.5	5.08592	1.37939		1.37939
19.51	5.08812	1.38043		1.38043
19.52	5.09183	1.38159		1.38159
19.53	5.09705	1.38255		1.38255
19.54	5.09932	1.3835		1.3835
19.55	5.09676	1.38455		1.38455
19.56	5.0981	1.38555		1.38555
19.57	5.10157	1.38657		1.38657
19.58	5.09913	1.38763		1.38763
19.59	5.10201	1.38858		1.38858
19.6	5.11057	1.38952		1.38952
19.61	5.11253	1.3906		1.3906
19.62	5.11414	1.3915		1.3915
19.63	5.12022	1.39243		1.39243
19.64	5.12341	1.39373		1.39373
19.65	5.12967	1.39491		1.39491
19.66	5.14062	1.39571		1.39571
19.67	5.14308	1.39664		1.39664
19.68	5.14064	1.39773		1.39773
19.69	5.1394	1.39874		1.39874
19.7	5.14128	1.39973		1.39973
19.71	5.14824	1.40073		1.40073
19.72	5.15454	1.40169		1.40169
19.73	5.15323	1.40269		1.40269
19.74	5.15414	1.40378		1.40378
19.75	5.16376	1.40476		1.40476
19.76	5.16856	1.40565		1.40565
19.77	5.16701	1.40665		1.40665
19.78	5.16745	1.40765		1.40765
19.79	5.16934	1.40868		1.40868
19.8	5.1724	1.40973		1.40973
19.81	5.17793	1.41066		1.41066
19.82	5.18174	1.41156		1.41156
19.83	5.18053	1.41263		1.41263
19.84	5.18408	1.41377		1.41377
19.85	5.19285	1.41481		1.41481
19.86	5.19462	1.41575		1.41575
19.87	5.19176	1.41665		1.41665
19.88	5.19392	1.41768		1.41768
19.89	5.19969	1.41878		1.41878
19.9	5.20325	1.41976		1.41976
19.91	5.20108	1.42065		1.42065
19.92	5.19927	1.42167		1.42167
19.93	5.20563	1.42273		1.42273
19.94	5.21208	1.4236		1.4236
19.95	5.21356	1.42455		1.42455
19.96	5.21652	1.42564		1.42564
19.97	5.21851	1.4266		1.4266
19.98	5.21774	1.42754		1.42754
[truncated: 14,398 more rows]

## Sheet: M-70-9.0-41
Time [s]	Load [kN]	LVDT 1 [mm]	LVDT 2 [mm]	Displacement [mm]
0	0	0		0
0.01	0	0		0
0.02	1e-06	1e-06		1e-06
0.03	-0.000406	8e-06		8e-06
0.04	-0.003494	2.3e-05		2.3e-05
0.05	-0.007777	2.9e-05		2.9e-05
0.06	-0.008185	4.6e-05		4.6e-05
0.07	-0.01053	4.5e-05		4.5e-05
0.08	-0.015404	3.8e-05		3.8e-05
0.09	-0.01435	0.00011		0.00011
0.1	-0.008787	9.3e-05		9.3e-05
0.11	-0.006435	2.9e-05		2.9e-05
0.12	-0.008911	9.3e-05		9.3e-05
0.13	-0.010213	0.000123		0.000123
0.14	-0.010898	5e-06		5e-06
0.15	-0.011984	-1.4e-05		-1.4e-05
0.16	-0.009356	9.8e-05		9.8e-05
0.17	-0.003416	7.6e-05		7.6e-05
0.18	-4e-05	-3.2e-05		-3.2e-05
0.19	4e-06	-6.8e-05		-6.8e-05
0.2	-0.000476	-6.5e-05		-6.5e-05
0.21	-0.004649	-3e-05		-3e-05
0.22	-0.008704	1.7e-05		1.7e-05
0.23	-0.005608	5e-05		5e-05
0.24	-0.004577	6.6e-05		6.6e-05
0.25	-0.00806	4.1e-05		4.1e-05
0.26	-0.002839	2.3e-05		2.3e-05
0.27	0.001502	-2.6e-05		-2.6e-05
0.28	-0.006337	2.2e-05		2.2e-05
0.29	-0.005358	4.5e-05		4.5e-05
0.3	0.003044	-7.3e-05		-7.3e-05
0.31	0.000134	-5.7e-05		-5.7e-05
0.32	-0.001291	0.00012		0.00012
0.33	0.002133	0.000114		0.000114
0.34	-0.007699	1e-06		1e-06
0.35	-0.018026	3.9e-05		3.9e-05
0.36	-0.01345	3.9e-05		3.9e-05
0.37	-0.008285	-6.4e-05		-6.4e-05
0.38	-0.003803	-5.8e-05		-5.8e-05
0.39	-0.002089	-9e-06		-9e-06
0.4	-0.008255	5.4e-05		5.4e-05
0.41	-0.011215	0.000112		0.000112
0.42	-0.007641	7e-06		7e-06
0.43	-0.002678	-5.8e-05		-5.8e-05
0.44	0.000279	6.4e-05		6.4e-05
0.45	-0.004103	8.1e-05		8.1e-05
0.46	-0.005858	-2.7e-05		-2.7e-05
0.47	-0.000534	4.1e-05		4.1e-05
0.48	-0.003356	9.9e-05		9.9e-05
0.49	-0.008611	-3.2e-05		-3.2e-05
0.5	-0.002018	-0.000103		-0.000103
0.51	0.003936	-4.2e-05		-4.2e-05
0.52	0.002999	3.1e-05		3.1e-05
0.53	0.000872	7.9e-05		7.9e-05
0.54	-0.002685	-1.9e-05		-1.9e-05
0.55	-0.001491	-0.000182		-0.000182
0.56	0.002766	-0.000104		-0.000104
0.57	0.000514	3e-05		3e-05
0.58	-0.002514	2e-05		2e-05
0.59	-0.001182	2e-05		2e-05
0.6	-0.003932	2.2e-05		2.2e-05
0.61	-0.006514	2e-05		2e-05
0.62	-0.004804	-2.7e-05		-2.7e-05
0.63	-0.009231	-6.5e-05		-6.5e-05
0.64	-0.011064	-1.7e-05		-1.7e-05
0.65	0.00012	-7.7e-05		-7.7e-05
0.66	0.006615	-0.000135		-0.000135
0.67	0.001797	-4.2e-05		-4.2e-05
0.68	-0.002739	-5.5e-05		-5.5e-05
0.69	-0.003986	-0.000152		-0.000152
0.7	-0.004528	-5.5e-05		-5.5e-05
0.71	-0.002267	0.000129		0.000129
0.72	0.005304	0.000135		0.000135
0.73	0.007905	-4e-05		-4e-05
0.74	-0.002141	-9.4e-05		-9.4e-05
0.75	-0.006114	-1.4e-05		-1.4e-05
0.76	0.000231	-3.7e-05		-3.7e-05
0.77	-0.001766	3e-06		3e-06
0.78	-0.008462	9e-05		9e-05
0.79	-0.005507	8.8e-05		8.8e-05
0.8	-0.00225	9.3e-05		9.3e-05
0.81	-0.003908	-7e-06		-7e-06
0.82	-0.002476	-9.6e-05		-9.6e-05
0.83	0.001026	-3.3e-05		-3.3e-05
0.84	-0.000574	3e-06		3e-06
0.85	-0.004033	-2.1e-05		-2.1e-05
0.86	-0.001981	-1e-05		-1e-05
0.87	0.001841	7.5e-05		7.5e-05
0.88	0.000543	4.7e-05		4.7e-05
0.89	-0.004306	-9e-05		-9e-05
0.9	-0.002876	-7.9e-05		-7.9e-05
0.91	0.000803	7e-05		7e-05
0.92	-0.001478	8.5e-05		8.5e-05
0.93	-0.00056	-2.8e-05		-2.8e-05
0.94	0.00013	-1.8e-05		-1.8e-05
0.95	-0.004848	0.000118		0.000118
0.96	-0.00559	9.2e-05		9.2e-05
0.97	-0.002745	-2.5e-05		-2.5e-05
0.98	-0.006788	7.6e-05		7.6e-05
0.99	-0.01145	0.00015		0.00015
1	-0.007321	8.1e-05		8.1e-05
1.01	-0.001365	2.2e-05		2.2e-05
1.02	-0.000723	-5.1e-05		-5.1e-05
1.03	-0.001825	-7.9e-05		-7.9e-05
1.04	0.002013	1e-06		1e-06
1.05	0.003007	7.8e-05		7.8e-05
1.06	-0.00277	0.000163		0.000163
1.07	-0.001128	0.000163		0.000163
1.08	0.004814	2.6e-05		2.6e-05
1.09	0.002194	-1e-05		-1e-05
1.1	-0.003725	3.7e-05		3.7e-05
1.11	-0.007331	1e-06		1e-06
1.12	-0.006344	-4.4e-05		-4.4e-05
1.13	-0.003986	-4.8e-05		-4.8e-05
1.14	-0.00319	-6.4e-05		-6.4e-05
1.15	-0.003052	-1.1e-05		-1.1e-05
1.16	-0.002705	8e-05		8e-05
1.17	-0.002028	-5.7e-05		-5.7e-05
1.18	-0.003353	-0.000139		-0.000139
1.19	-0.005265	4.7e-05		4.7e-05
1.2	-0.007265	7.1e-05		7.1e-05
1.21	-0.010976	-4.8e-05		-4.8e-05
1.22	-0.009499	-3.7e-05		-3.7e-05
1.23	-0.006059	4e-05		4e-05
1.24	-0.008941	0.00012		0.00012
1.25	-0.008045	0.000101		0.000101
1.26	-0.002056	-6.2e-05		-6.2e-05
1.27	-0.002162	-3.3e-05		-3.3e-05
1.28	-0.005435	0.000125		0.000125
1.29	-0.004498	2.9e-05		2.9e-05
1.3	-0.002644	-9.2e-05		-9.2e-05
1.31	-0.003808	-6e-05		-6e-05
1.32	-0.004361	-6.5e-05		-6.5e-05
1.33	-0.003002	-3.3e-05		-3.3e-05
1.34	-0.004349	-1.5e-05		-1.5e-05
1.35	-0.005597	-3.6e-05		-3.6e-05
1.36	-0.006327	-1e-06		-1e-06
1.37	-0.011089	9.3e-05		9.3e-05
1.38	-0.014385	0.000122		0.000122
1.39	-0.008158	5e-06		5e-06
1.4	0.003613	-4.8e-05		-4.8e-05
1.41	0.003233	1.8e-05		1.8e-05
1.42	-0.007845	9.1e-05		9.1e-05
1.43	-0.010498	5.7e-05		5.7e-05
1.44	-0.008153	-6.8e-05		-6.8e-05
1.45	-0.00564	-6.5e-05		-6.5e-05
1.46	-0.001821	4.7e-05		4.7e-05
1.47	-0.003744	-6e-06		-6e-06
1.48	-0.004363	-2.8e-05		-2.8e-05
1.49	-0.004724	0.0001		0.0001
1.5	-0.008246	0.000122		0.000122
1.51	-0.006509	0.000148		0.000148
1.52	-0.004492	0.000148		0.000148
1.53	-0.00256	4.2e-05		4.2e-05
1.54	0.004131	-4.3e-05		-4.3e-05
1.55	0.005339	-0.000148		-0.000148
1.56	-0.001318	-8e-05		-8e-05
1.57	-0.004585	9.7e-05		9.7e-05
1.58	-0.001582	1.5e-05		1.5e-05
1.59	0.001874	-2.2e-05		-2.2e-05
1.6	0.000177	0.00012		0.00012
1.61	0.000315	0.000118		0.000118
1.62	0.001998	5.4e-05		5.4e-05
1.63	-0.002599	0.000127		0.000127
1.64	-0.007464	0.000121		0.000121
1.65	-0.009307	-8.3e-05		-8.3e-05
1.66	-0.008437	-0.000202		-0.000202
1.67	-0.003799	-0.000107		-0.000107
1.68	-0.001317	-2.6e-05		-2.6e-05
1.69	-0.003388	-6.6e-05		-6.6e-05
1.7	-0.004041	-5.8e-05		-5.8e-05
1.71	-0.003141	-3.9e-05		-3.9e-05
1.72	-0.000625	-2.3e-05		-2.3e-05
1.73	0.000511	8.4e-05		8.4e-05
1.74	-0.002986	0.000175		0.000175
1.75	-0.004877	8.3e-05		8.3e-05
1.76	0.002669	-1.7e-05		-1.7e-05
1.77	0.00766	-4.6e-05		-4.6e-05
1.78	0.003607	-0.000111		-0.000111
1.79	-0.002129	-9.9e-05		-9.9e-05
1.8	-0.006148	-5.6e-05		-5.6e-05
1.81	-0.006062	7e-06		7e-06
1.82	-0.006869	0.000147		0.000147
1.83	-0.008009	1.8e-05		1.8e-05
1.84	-0.004514	-0.000149		-0.000149
1.85	-0.0021	5.7e-05		5.7e-05
1.86	-0.004704	7.6e-05		7.6e-05
1.87	-0.006472	-6.4e-05		-6.4e-05
1.88	-0.004701	9.7e-05		9.7e-05
1.89	-0.005419	8e-05		8e-05
1.9	-0.006622	-6.5e-05		-6.5e-05
1.91	-0.003221	6.3e-05		6.3e-05
1.92	-0.00044	8.7e-05		8.7e-05
1.93	-0.000233	-6.2e-05		-6.2e-05
1.94	0.002835	-1.4e-05		-1.4e-05
1.95	0.005355	0.000133		0.000133
1.96	0.006458	7.6e-05		7.6e-05
1.97	0.008091	-1.8e-05		-1.8e-05
1.98	0.006185	-1.2e-05		-1.2e-05
1.99	0.004245	-3.9e-05		-3.9e-05
2	0.004544	-5e-06		-5e-06
2.01	0.004048	8.3e-05		8.3e-05
2.02	0.000822	-2e-06		-2e-06
2.03	-0.005442	-9.1e-05		-9.1e-05
2.04	-0.00945	-5.2e-05		-5.2e-05
2.05	-0.007531	-4.4e-05		-4.4e-05
2.06	-0.001338	4.4e-05		4.4e-05
2.07	-0.00073	3.1e-05		3.1e-05
2.08	-0.004032	-8.9e-05		-8.9e-05
2.09	-0.003974	-1.3e-05		-1.3e-05
2.1	-0.00977	5.8e-05		5.8e-05
2.11	-0.015017	0.00011		0.00011
2.12	-0.008396	0.000199		0.000199
2.13	-0.007089	-1e-06		-1e-06
2.14	-0.011739	-0.000135		-0.000135
2.15	-0.00726	-1.6e-05		-1.6e-05
2.16	-0.003991	-3.6e-05		-3.6e-05
2.17	-0.007366	1.9e-05		1.9e-05
2.18	-0.00925	0.00011		0.00011
2.19	-0.009441	-3.4e-05		-3.4e-05
2.2	-0.008964	-0.000154		-0.000154
2.21	-0.008669	-0.000109		-0.000109
2.22	-0.007458	3.3e-05		3.3e-05
2.23	-0.005359	0.000109		0.000109
2.24	-0.005992	-1.8e-05		-1.8e-05
2.25	-0.006408	-0.000113		-0.000113
2.26	-0.003981	-7.5e-05		-7.5e-05
2.27	-0.003908	-5.5e-05		-5.5e-05
2.28	-0.008529	-4.9e-05		-4.9e-05
2.29	-0.009087	-5.4e-05		-5.4e-05
2.3	-0.005825	-9.9e-05		-9.9e-05
2.31	-0.005532	-2.2e-05		-2.2e-05
2.32	-0.004965	0.000105		0.000105
2.33	-0.005801	1.9e-05		1.9e-05
2.34	-0.00679	-0.000157		-0.000157
2.35	-0.004516	-0.00013		-0.00013
2.36	-0.004809	7.5e-05		7.5e-05
2.37	-0.006143	0.000158		0.000158
2.38	-0.005598	8.5e-05		8.5e-05
2.39	-0.00744	4.7e-05		4.7e-05
2.4	-0.008036	1e-06		1e-06
2.41	-0.002165	-3.9e-05		-3.9e-05
2.42	0.00109	5e-05		5e-05
2.43	-0.004199	0.000127		0.000127
2.44	-0.007746	4.8e-05		4.8e-05
2.45	-0.00505	2.2e-05		2.2e-05
2.46	-0.003052	9.4e-05		9.4e-05
2.47	-0.007209	6.3e-05		6.3e-05
2.48	-0.015211	4e-06		4e-06
2.49	-0.015642	-3.4e-05		-3.4e-05
2.5	-0.010046	-2.4e-05		-2.4e-05
2.51	-0.008106	-1e-06		-1e-06
2.52	-0.007564	-5e-05		-5e-05
2.53	-0.007527	-1.1e-05		-1.1e-05
2.54	-0.008795	6.8e-05		6.8e-05
2.55	-0.00885	9e-06		9e-06
2.56	-0.01011	-0.000112		-0.000112
2.57	-0.008345	-7.6e-05		-7.6e-05
2.58	-0.005357	1.8e-05		1.8e-05
2.59	-0.006962	-4e-05		-4e-05
2.6	-0.006835	-3.3e-05		-3.3e-05
2.61	-0.008669	6.2e-05		6.2e-05
2.62	-0.011619	-2.1e-05		-2.1e-05
2.63	-0.0083	-0.000138		-0.000138
2.64	-0.006596	-9.7e-05		-9.7e-05
2.65	-0.006998	0		0
2.66	-0.005593	4.9e-05		4.9e-05
2.67	-0.006642	6.3e-05		6.3e-05
2.68	-0.009615	9.6e-05		9.6e-05
2.69	-0.011558	0.000124		0.000124
2.7	-0.014162	5e-06		5e-06
2.71	-0.01596	-0.000181		-0.000181
2.72	-0.01154	-0.00016		-0.00016
2.73	-0.008818	9e-06		9e-06
2.74	-0.010256	0.000118		0.000118
2.75	-0.008394	0.000116		0.000116
2.76	-0.007887	6.8e-05		6.8e-05
2.77	-0.006728	6.2e-05		6.2e-05
2.78	-0.002783	0.000117		0.000117
2.79	-0.001952	0.0001		0.0001
2.8	-0.001422	-5.2e-05		-5.2e-05
2.81	-0.002481	-3.4e-05		-3.4e-05
2.82	-0.006109	7.7e-05		7.7e-05
2.83	-0.005213	0.0001		0.0001
2.84	-0.004842	9.6e-05		9.6e-05
2.85	-0.006949	5.8e-05		5.8e-05
2.86	-0.004704	4.1e-05		4.1e-05
2.87	-0.005213	-2.6e-05		-2.6e-05
2.88	-0.009097	-7.4e-05		-7.4e-05
2.89	-0.008805	5.5e-05		5.5e-05
2.9	-0.007567	0.000109		0.000109
2.91	-0.005292	7e-06		7e-06
2.92	-0.00806	2.1e-05		2.1e-05
2.93	-0.014223	9.8e-05		9.8e-05
2.94	-0.012285	2.2e-05		2.2e-05
2.95	-0.00606	-5.7e-05		-5.7e-05
2.96	-0.004328	6.3e-05		6.3e-05
2.97	-0.007776	0.00015		0.00015
2.98	-0.009177	7.5e-05		7.5e-05
2.99	-0.007431	-3e-05		-3e-05
3	-0.007793	-5.1e-05		-5.1e-05
3.01	-0.010792	-1.9e-05		-1.9e-05
3.02	-0.012985	-3.7e-05		-3.7e-05
3.03	-0.010343	-6.6e-05		-6.6e-05
3.04	-0.003799	-6.7e-05		-6.7e-05
3.05	-0.003077	-2.3e-05		-2.3e-05
3.06	-0.00903	3e-05		3e-05
3.07	-0.008393	-9e-06		-9e-06
3.08	-0.002731	-2.6e-05		-2.6e-05
3.09	0.000272	7.4e-05		7.4e-05
3.1	0.001975	0.000136		0.000136
3.11	6.7e-05	7.3e-05		7.3e-05
3.12	-0.003432	2.2e-05		2.2e-05
3.13	-0.004111	-7e-06		-7e-06
3.14	-0.004787	3.1e-05		3.1e-05
3.15	-0.004129	6.9e-05		6.9e-05
3.16	-0.004143	-2.6e-05		-2.6e-05
3.17	-0.007598	-2.6e-05		-2.6e-05
3.18	-0.010309	0.000129		0.000129
3.19	-0.007992	5.3e-05		5.3e-05
3.2	-0.004943	-6.1e-05		-6.1e-05
3.21	-0.00394	7.6e-05		7.6e-05
3.22	-0.006311	6.8e-05		6.8e-05
3.23	-0.012072	-5e-05		-5e-05
3.24	-0.013495	0.000124		0.000124
3.25	-0.010131	0.000155		0.000155
3.26	-0.007856	-7.5e-05		-7.5e-05
3.27	-0.009492	-8.1e-05		-8.1e-05
3.28	-0.009102	7.7e-05		7.7e-05
3.29	-0.005886	5.2e-05		5.2e-05
3.3	-0.004982	7e-06		7e-06
3.31	-0.008551	4.4e-05		4.4e-05
3.32	-0.011804	-5.5e-05		-5.5e-05
3.33	-0.00716	-9.3e-05		-9.3e-05
3.34	-0.000295	5.8e-05		5.8e-05
3.35	-0.003812	5.8e-05		5.8e-05
3.36	-0.011771	-3.7e-05		-3.7e-05
3.37	-0.010764	-2.4e-05		-2.4e-05
3.38	-0.009047	-2.6e-05		-2.6e-05
3.39	-0.013331	-4.3e-05		-4.3e-05
3.4	-0.015565	1.4e-05		1.4e-05
3.41	-0.011656	5.8e-05		5.8e-05
3.42	-0.006096	6.4e-05		6.4e-05
3.43	-0.010912	-3e-05		-3e-05
3.44	-0.020234	-0.000103		-0.000103
3.45	-0.018386	-1.4e-05		-1.4e-05
3.46	-0.014834	2e-06		2e-06
3.47	-0.014891	2.8e-05		2.8e-05
3.48	-0.009648	9.8e-05		9.8e-05
3.49	-0.007133	-2.6e-05		-2.6e-05
3.5	-0.013872	-5.3e-05		-5.3e-05
3.51	-0.016351	0.000119		0.000119
3.52	-0.010417	4.4e-05		4.4e-05
3.53	-0.006083	-5.1e-05		-5.1e-05
3.54	-0.009127	8.6e-05		8.6e-05
3.55	-0.013125	8.5e-05		8.5e-05
3.56	-0.009802	-1.1e-05		-1.1e-05
3.57	-0.007667	7.4e-05		7.4e-05
3.58	-0.01075	7.9e-05		7.9e-05
3.59	-0.010746	-2.7e-05		-2.7e-05
3.6	-0.009114	-3.5e-05		-3.5e-05
3.61	-0.010829	-3e-05		-3e-05
3.62	-0.01438	-2.6e-05		-2.6e-05
3.63	-0.014859	-2e-05		-2e-05
3.64	-0.010731	6e-06		6e-06
3.65	-0.008136	7.2e-05		7.2e-05
3.66	-0.010814	6.6e-05		6.6e-05
3.67	-0.009048	-2.3e-05		-2.3e-05
3.68	-0.009087	2e-05		2e-05
3.69	-0.016925	0.000117		0.000117
3.7	-0.02135	3.2e-05		3.2e-05
3.71	-0.019191	-4.2e-05		-4.2e-05
3.72	-0.015543	7.6e-05		7.6e-05
3.73	-0.015552	9e-05		9e-05
3.74	-0.015848	7e-06		7e-06
3.75	-0.012804	7.3e-05		7.3e-05
3.76	-0.011301	6.6e-05		6.6e-05
3.77	-0.011466	9.2e-05		9.2e-05
3.78	-0.010917	0.000117		0.000117
3.79	-0.012542	-4.7e-05		-4.7e-05
3.8	-0.014488	-6.4e-05		-6.4e-05
3.81	-0.01083	3e-05		3e-05
3.82	-0.008925	-2.4e-05		-2.4e-05
3.83	-0.009179	-4.6e-05		-4.6e-05
3.84	-0.005074	6.6e-05		6.6e-05
3.85	-0.004154	9.6e-05		9.6e-05
3.86	-0.004946	-2.4e-05		-2.4e-05
3.87	-0.001602	-5e-05		-5e-05
3.88	-0.004775	5.4e-05		5.4e-05
3.89	-0.011752	7.5e-05		7.5e-05
3.9	-0.012157	0.000123		0.000123
3.91	-0.012661	0.000134		0.000134
3.92	-0.014745	2.9e-05		2.9e-05
3.93	-0.013584	3.2e-05		3.2e-05
3.94	-0.012391	2.5e-05		2.5e-05
3.95	-0.013575	-4.4e-05		-4.4e-05
3.96	-0.014249	5e-06		5e-06
3.97	-0.017198	5.8e-05		5.8e-05
3.98	-0.018963	1.8e-05		1.8e-05
3.99	-0.017748	-5.3e-05		-5.3e-05
4	-0.019014	-1.3e-05		-1.3e-05
4.01	-0.019149	8.2e-05		8.2e-05
4.02	-0.016112	4.1e-05		4.1e-05
4.03	-0.012975	-6e-06		-6e-06
4.04	-0.012195	6.1e-05		6.1e-05
4.05	-0.00843	0.000141		0.000141
4.06	-0.004579	5.6e-05		5.6e-05
4.07	-0.009975	-1.6e-05		-1.6e-05
4.08	-0.009449	7.7e-05		7.7e-05
4.09	-0.005657	4.1e-05		4.1e-05
4.1	-0.012941	1.3e-05		1.3e-05
4.11	-0.017912	8.4e-05		8.4e-05
4.12	-0.019124	1.4e-05		1.4e-05
4.13	-0.017886	-8.6e-05		-8.6e-05
4.14	-0.014457	7e-06		7e-06
4.15	-0.017207	0.000124		0.000124
4.16	-0.018548	0.000152		0.000152
4.17	-0.010383	0.000119		0.000119
4.18	-0.009503	3.5e-05		3.5e-05
4.19	-0.019648	-5e-05		-5e-05
4.2	-0.021625	-8.1e-05		-8.1e-05
4.21	-0.019603	4.2e-05		4.2e-05
4.22	-0.021974	0.000221		0.000221
4.23	-0.021142	0.000194		0.000194
4.24	-0.018651	5.8e-05		5.8e-05
4.25	-0.020507	-5e-06		-5e-06
4.26	-0.019462	5.5e-05		5.5e-05
4.27	-0.01567	0.000129		0.000129
4.28	-0.016277	4e-06		4e-06
4.29	-0.015061	-9.8e-05		-9.8e-05
4.3	-0.008104	8e-06		8e-06
4.31	-0.004448	0.000143		0.000143
4.32	-0.007326	0.0001		0.0001
4.33	-0.006532	-6e-06		-6e-06
4.34	-0.005534	5.1e-05		5.1e-05
4.35	-0.008213	6.4e-05		6.4e-05
4.36	-0.006825	-7.5e-05		-7.5e-05
4.37	-0.003831	-1.3e-05		-1.3e-05
4.38	-0.006946	0.000139		0.000139
4.39	-0.010278	0.000119		0.000119
4.4	-0.010678	2.6e-05		2.6e-05
4.41	-0.012917	-2.8e-05		-2.8e-05
4.42	-0.013749	9e-06		9e-06
4.43	-0.004656	8.6e-05		8.6e-05
4.44	0.003148	2.2e-05		2.2e-05
4.45	-0.00652	-7.5e-05		-7.5e-05
4.46	-0.01205	1.5e-05		1.5e-05
4.47	-0.002116	9.8e-05		9.8e-05
4.48	0.001114	5.8e-05		5.8e-05
4.49	-0.001994	2e-05		2e-05
4.5	-0.002211	7.7e-05		7.7e-05
4.51	-0.004928	0.000189		0.000189
4.52	-0.009018	0.00012		0.00012
4.53	-0.009378	7e-06		7e-06
4.54	-0.006832	-2e-05		-2e-05
4.55	-0.005888	-6.1e-05		-6.1e-05
4.56	-0.005417	-1.6e-05		-1.6e-05
4.57	-0.001985	4.6e-05		4.6e-05
4.58	-0.000345	1e-05		1e-05
4.59	-0.001416	5.1e-05		5.1e-05
4.6	-0.003973	6.6e-05		6.6e-05
4.61	-0.008126	-1.7e-05		-1.7e-05
4.62	-0.005415	2.6e-05		2.6e-05
4.63	-0.001696	0		0
4.64	-0.007094	-6.8e-05		-6.8e-05
4.65	-0.010461	3.9e-05		3.9e-05
4.66	-0.007413	5.3e-05		5.3e-05
4.67	-0.005029	-7.3e-05		-7.3e-05
4.68	-0.005743	-2.8e-05		-2.8e-05
4.69	-0.011564	0.000102		0.000102
4.7	-0.014366	4.7e-05		4.7e-05
4.71	-0.010434	-3.7e-05		-3.7e-05
4.72	-0.005917	5.2e-05		5.2e-05
4.73	-0.001604	0.000117		0.000117
4.74	0.000553	2e-06		2e-06
4.75	-0.003085	-0.000107		-0.000107
4.76	-0.00958	3e-06		3e-06
4.77	-0.010284	0.000173		0.000173
4.78	-0.005013	9.7e-05		9.7e-05
4.79	-0.004234	1.3e-05		1.3e-05
4.8	-0.010367	7.5e-05		7.5e-05
4.81	-0.013812	-3e-05		-3e-05
4.82	-0.009483	-0.000145		-0.000145
4.83	-0.001212	-9.4e-05		-9.4e-05
4.84	0.004746	-4.9e-05		-4.9e-05
4.85	0.00223	0		0
4.86	-0.000155	9.4e-05		9.4e-05
4.87	-0.001063	0.000127		0.000127
4.88	-0.007157	0.000112		0.000112
4.89	-0.006721	4.7e-05		4.7e-05
4.9	-0.002856	-1.9e-05		-1.9e-05
4.91	-0.007369	3.7e-05		3.7e-05
4.92	-0.009833	9.7e-05		9.7e-05
4.93	-0.003385	4.9e-05		4.9e-05
4.94	0.000351	5.5e-05		5.5e-05
4.95	0.001729	0.000122		0.000122
4.96	0.006436	8.5e-05		8.5e-05
4.97	0.005432	-5.5e-05		-5.5e-05
4.98	0.003351	-5.1e-05		-5.1e-05
4.99	0.004543	8.5e-05		8.5e-05
5	-0.000285	0.000125		0.000125
5.01	-0.003998	8.3e-05		8.3e-05
5.02	-0.001823	6e-06		6e-06
5.03	0.000595	-6.3e-05		-6.3e-05
5.04	0.006495	-7.6e-05		-7.6e-05
5.05	0.009797	-7.6e-05		-7.6e-05
5.06	0.000555	1e-05		1e-05
5.07	-0.00579	3.5e-05		3.5e-05
5.08	-0.001741	-0.000103		-0.000103
5.09	-0.001124	-5e-05		-5e-05
5.1	-0.004215	0.000106		0.000106
5.11	-0.006707	1.5e-05		1.5e-05
5.12	-0.009355	-2.6e-05		-2.6e-05
5.13	-0.006673	8.1e-05		8.1e-05
5.14	-0.001136	7.7e-05		7.7e-05
5.15	-0.001991	3.5e-05		3.5e-05
5.16	-0.005527	7.1e-05		7.1e-05
5.17	-0.003645	3.9e-05		3.9e-05
5.18	-0.000139	-3.5e-05		-3.5e-05
5.19	-0.00265	6.3e-05		6.3e-05
5.2	-0.006701	8.5e-05		8.5e-05
5.21	-0.008387	-7.1e-05		-7.1e-05
5.22	-0.006543	-8e-06		-8e-06
5.23	-4.2e-05	0.000117		0.000117
5.24	-0.001855	5e-06		5e-06
5.25	-0.009697	2.5e-05		2.5e-05
5.26	-0.005401	0.000202		0.000202
5.27	0.002449	6.6e-05		6.6e-05
5.28	-0.003571	-0.00013		-0.00013
5.29	-0.010714	4.3e-05		4.3e-05
5.3	-0.004613	0.000147		0.000147
5.31	-0.001149	7.8e-05		7.8e-05
5.32	-0.005015	0.000118		0.000118
5.33	-0.001787	9.2e-05		9.2e-05
5.34	0.003819	4e-05		4e-05
5.35	-0.000222	8.5e-05		8.5e-05
5.36	-0.00576	8.4e-05		8.4e-05
5.37	-0.00505	1.8e-05		1.8e-05
5.38	-0.003803	1.6e-05		1.6e-05
5.39	-0.003033	-9e-06		-9e-06
5.4	0.001983	-7.4e-05		-7.4e-05
5.41	0.005715	2.5e-05		2.5e-05
5.42	0.004194	0.000144		0.000144
5.43	0.004466	9.9e-05		9.9e-05
5.44	0.004293	-3.3e-05		-3.3e-05
5.45	0.003229	-4.9e-05		-4.9e-05
5.46	0.004051	4.4e-05		4.4e-05
5.47	0.002163	1.3e-05		1.3e-05
5.48	-0.000692	5e-06		5e-06
5.49	-0.002196	7.3e-05		7.3e-05
5.5	0.000218	6.1e-05		6.1e-05
5.51	0.000314	-3.9e-05		-3.9e-05
5.52	-0.00703	-4.1e-05		-4.1e-05
5.53	-0.007289	5.2e-05		5.2e-05
5.54	-0.001752	4.3e-05		4.3e-05
5.55	-0.004862	4.5e-05		4.5e-05
5.56	-0.008122	3.8e-05		3.8e-05
5.57	-0.007549	-0.000148		-0.000148
5.58	-0.012059	-0.000177		-0.000177
5.59	-0.013268	2e-06		2e-06
5.6	-0.007822	4.3e-05		4.3e-05
5.61	-0.005992	2.8e-05		2.8e-05
5.62	-0.005778	4e-05		4e-05
5.63	-0.004418	-3e-05		-3e-05
5.64	-0.00796	2.8e-05		2.8e-05
5.65	-0.011298	0.000232		0.000232
5.66	-0.009391	0.00019		0.00019
5.67	-0.007119	-2.6e-05		-2.6e-05
5.68	-0.008168	-5e-05		-5e-05
5.69	-0.008615	1.6e-05		1.6e-05
5.7	-0.00537	-3e-06		-3e-06
5.71	-0.002123	4.2e-05		4.2e-05
5.72	-0.001841	0.000108		0.000108
5.73	-0.001936	4e-05		4e-05
5.74	-0.001899	3.7e-05		3.7e-05
5.75	-0.006408	9.3e-05		9.3e-05
5.76	-0.006305	4.6e-05		4.6e-05
5.77	0.000147	8e-06		8e-06
5.78	0.00285	8.9e-05		8.9e-05
5.79	0.002462	6.1e-05		6.1e-05
5.8	0.002286	-6.3e-05		-6.3e-05
5.81	0.00111	-2.7e-05		-2.7e-05
5.82	-0.000456	7.8e-05		7.8e-05
5.83	-0.000124	7e-05		7e-05
5.84	0.001395	3e-06		3e-06
5.85	0.001128	2e-05		2e-05
5.86	-0.000711	7.1e-05		7.1e-05
5.87	-0.002228	0.000103		0.000103
5.88	-0.005878	8.3e-05		8.3e-05
5.89	-0.008963	-3e-05		-3e-05
5.9	-0.005022	2.7e-05		2.7e-05
5.91	-4e-05	9.6e-05		9.6e-05
5.92	-0.001038	-4.9e-05		-4.9e-05
5.93	-0.006519	-0.0001		-0.0001
5.94	-0.010339	2.3e-05		2.3e-05
5.95	-0.005387	9.6e-05		9.6e-05
5.96	-0.00066	1.4e-05		1.4e-05
5.97	-0.007016	-4.2e-05		-4.2e-05
5.98	-0.010247	4.1e-05		4.1e-05
5.99	-0.003564	6.1e-05		6.1e-05
6	0.002262	-9e-06		-9e-06
6.01	0.001906	-6e-05		-6e-05
6.02	-0.00099	-5.1e-05		-5.1e-05
6.03	-0.00054	7.2e-05		7.2e-05
6.04	0.001158	0.000117		0.000117
6.05	0.000273	1e-05		1e-05
6.06	0.000426	9.4e-05		9.4e-05
6.07	-0.005492	0.000211		0.000211
6.08	-0.013543	2.7e-05		2.7e-05
6.09	-0.006597	-9.9e-05		-9.9e-05
6.1	-0.001921	5.5e-05		5.5e-05
6.11	-0.010329	0.000104		0.000104
6.12	-0.00933	5.9e-05		5.9e-05
6.13	-0.006641	0.000137		0.000137
6.14	-0.017005	6.4e-05		6.4e-05
6.15	-0.019908	-6.2e-05		-6.2e-05
6.16	-0.010358	0.000377		0.000377
6.17	-0.004439	0.001292		0.001292
6.18	-0.006313	0.001972		0.001972
6.19	-0.009402	0.002392		0.002392
6.2	-0.010177	0.002899		0.002899
6.21	-0.008558	0.003529		0.003529
6.22	-0.001526	0.004192		0.004192
6.23	0.004615	0.004858		0.004858
6.24	0.002965	0.005565		0.005565
6.25	0.001848	0.006354		0.006354
6.26	0.004423	0.007234		0.007234
6.27	0.009055	0.008152		0.008152
6.28	0.014475	0.009045		0.009045
6.29	0.015881	0.010031		0.010031
6.3	0.019168	0.011112		0.011112
6.31	0.024458	0.012064		0.012064
6.32	0.024266	0.012951		0.012951
6.33	0.023456	0.014021		0.014021
6.34	0.027966	0.015022		0.015022
6.35	0.033196	0.01591		0.01591
6.36	0.038594	0.016908		0.016908
6.37	0.049664	0.017842		0.017842
6.38	0.057341	0.018746		0.018746
6.39	0.058835	0.019932		0.019932
6.4	0.066397	0.021104		0.021104
6.41	0.069749	0.022022		0.022022
6.42	0.062876	0.023015		0.023015
6.43	0.064942	0.024076		0.024076
6.44	0.072373	0.025069		0.025069
6.45	0.072784	0.026122		0.026122
6.46	0.075196	0.027171		0.027171
6.47	0.080262	0.028145		0.028145
6.48	0.079404	0.029158		0.029158
6.49	0.083147	0.03021		0.03021
6.5	0.091579	0.031304		0.031304
6.51	0.093401	0.03237		0.03237
6.52	0.096189	0.033408		0.033408
6.53	0.105742	0.034474		0.034474
6.54	0.109466	0.035495		0.035495
6.55	0.108031	0.036476		0.036476
6.56	0.114423	0.037493		0.037493
6.57	0.126274	0.038536		0.038536
6.58	0.13438	0.039602		0.039602
6.59	0.138172	0.040624		0.040624
6.6	0.14126	0.04163		0.04163
6.61	0.145812	0.042798		0.042798
6.62	0.149513	0.043926		0.043926
6.63	0.152171	0.044797		0.044797
6.64	0.15474	0.045696		0.045696
6.65	0.154873	0.046725		0.046725
6.66	0.158394	0.047759		0.047759
6.67	0.167136	0.048809		0.048809
6.68	0.173927	0.049835		0.049835
6.69	0.173361	0.050761		0.050761
6.7	0.171937	0.051657		0.051657
6.71	0.176082	0.052789		0.052789
6.72	0.180025	0.053991		0.053991
6.73	0.185015	0.055003		0.055003
6.74	0.191073	0.055931		0.055931
6.75	0.190135	0.056913		0.056913
6.76	0.190568	0.057976		0.057976
6.77	0.197718	0.058946		0.058946
6.78	0.203907	0.05989		0.05989
6.79	0.212977	0.060807		0.060807
6.8	0.218939	0.061781		0.061781
6.81	0.217155	0.06291		0.06291
6.82	0.221034	0.06393		0.06393
6.83	0.228826	0.064856		0.064856
6.84	0.228973	0.065899		0.065899
6.85	0.230572	0.06697		0.06697
6.86	0.235703	0.067991		0.067991
6.87	0.237785	0.069031		0.069031
6.88	0.240787	0.070066		0.070066
6.89	0.250418	0.071052		0.071052
6.9	0.256849	0.072038		0.072038
6.91	0.258257	0.073008		0.073008
6.92	0.263084	0.074055		0.074055
6.93	0.270804	0.075189		0.075189
6.94	0.275469	0.076163		0.076163
6.95	0.276128	0.077059		0.077059
6.96	0.276641	0.078224		0.078224
6.97	0.279577	0.079456		0.079456
6.98	0.284515	0.080416		0.080416
6.99	0.287394	0.081318		0.081318
7	0.287606	0.08233		0.08233
7.01	0.290295	0.083395		0.083395
7.02	0.293599	0.084396		0.084396
7.03	0.294913	0.085264		0.085264
7.04	0.299369	0.086238		0.086238
7.05	0.305408	0.087326		0.087326
7.06	0.306318	0.088339		0.088339
7.07	0.308637	0.08934		0.08934
7.08	0.312601	0.090424		0.090424
7.09	0.311946	0.091505		0.091505
7.1	0.312804	0.092527		0.092527
7.11	0.319257	0.093523		0.093523
7.12	0.323743	0.09454		0.09454
7.13	0.329201	0.095586		0.095586
7.14	0.338115	0.096562		0.096562
7.15	0.337132	0.097488		0.097488
7.16	0.334176	0.098498		0.098498
7.17	0.342481	0.099506		0.099506
7.18	0.348431	0.100459		0.100459
7.19	0.349679	0.101472		0.101472
7.2	0.360331	0.102561		0.102561
7.21	0.36927	0.10364		0.10364
7.22	0.366711	0.104567		0.104567
7.23	0.36984	0.105387		0.105387
7.24	0.379265	0.106396		0.106396
7.25	0.383358	0.107465		0.107465
7.26	0.387734	0.108489		0.108489
7.27	0.391585	0.109599		0.109599
7.28	0.393511	0.110656		0.110656
7.29	0.403045	0.11161		0.11161
7.3	0.413433	0.112605		0.112605
7.31	0.411658	0.113677		0.113677
7.32	0.412444	0.114731		0.114731
7.33	0.422697	0.115677		0.115677
7.34	0.426892	0.116666		0.116666
7.35	0.4279	0.117764		0.117764
7.36	0.435664	0.118841		0.118841
7.37	0.443258	0.119829		0.119829
7.38	0.444279	0.120849		0.120849
7.39	0.444409	0.121952		0.121952
7.4	0.448624	0.123026		0.123026
7.41	0.451675	0.123995		0.123995
7.42	0.454244	0.125002		0.125002
7.43	0.465713	0.125991		0.125991
7.44	0.476932	0.126949		0.126949
7.45	0.478451	0.127949		0.127949
7.46	0.479631	0.129002		0.129002
7.47	0.483371	0.130129		0.130129
7.48	0.488385	0.131143		0.131143
7.49	0.499262	0.132011		0.132011
7.5	0.506787	0.133036		0.133036
7.51	0.500939	0.134173		0.134173
7.52	0.49442	0.135131		0.135131
7.53	0.502075	0.136073		0.136073
7.54	0.512045	0.13712		0.13712
7.55	0.511321	0.138136		0.138136
7.56	0.515921	0.139125		0.139125
7.57	0.525948	0.140064		0.140064
7.58	0.525748	0.141065		0.141065
7.59	0.527885	0.142087		0.142087
7.6	0.542046	0.142971		0.142971
7.61	0.551748	0.14397		0.14397
7.62	0.552641	0.145024		0.145024
7.63	0.553155	0.145969		0.145969
7.64	0.55813	0.147021		0.147021
7.65	0.565981	0.148045		0.148045
7.66	0.57218	0.149006		0.149006
7.67	0.576639	0.150063		0.150063
7.68	0.58214	0.151114		0.151114
7.69	0.588758	0.152129		0.152129
7.7	0.592694	0.153087		0.153087
7.71	0.597091	0.154095		0.154095
7.72	0.602775	0.155261		0.155261
7.73	0.604447	0.156262		0.156262
7.74	0.606514	0.157175		0.157175
7.75	0.611676	0.158219		0.158219
7.76	0.616683	0.159241		0.159241
7.77	0.622915	0.160322		0.160322
7.78	0.629485	0.161453		0.161453
7.79	0.633548	0.162436		0.162436
7.8	0.638481	0.163407		0.163407
7.81	0.64478	0.164463		0.164463
7.82	0.647283	0.165524		0.165524
7.83	0.647639	0.166551		0.166551
7.84	0.651747	0.167497		0.167497
7.85	0.658524	0.168452		0.168452
7.86	0.663953	0.169538		0.169538
7.87	0.666857	0.170627		0.170627
7.88	0.670919	0.171514		0.171514
7.89	0.678661	0.172453		0.172453
7.9	0.687288	0.173557		0.173557
7.91	0.69092	0.174519		0.174519
7.92	0.69302	0.175519		0.175519
7.93	0.699176	0.176613		0.176613
7.94	0.704569	0.177564		0.177564
7.95	0.705488	0.178518		0.178518
7.96	0.710666	0.179527		0.179527
7.97	0.722104	0.18052		0.18052
7.98	0.727858	0.181512		0.181512
7.99	0.727118	0.182501		0.182501
8	0.730603	0.183514		0.183514
8.01	0.734887	0.184479		0.184479
8.02	0.735407	0.185421		0.185421
8.03	0.739692	0.186411		0.186411
8.04	0.75343	0.187401		0.187401
8.05	0.767407	0.188467		0.188467
8.06	0.769308	0.189549		0.189549
8.07	0.766877	0.190501		0.190501
8.08	0.772377	0.191484		0.191484
8.09	0.7829	0.19247		0.19247
8.1	0.792377	0.193421		0.193421
8.11	0.800421	0.194532		0.194532
8.12	0.808144	0.19564		0.19564
8.13	0.810895	0.196574		0.196574
8.14	0.807908	0.197587		0.197587
8.15	0.812436	0.198686		0.198686
8.16	0.825508	0.199732		0.199732
8.17	0.833282	0.200753		0.200753
8.18	0.833131	0.201737		0.201737
8.19	0.836754	0.202784		0.202784
8.2	0.844836	0.203851		0.203851
8.21	0.850142	0.204845		0.204845
8.22	0.853075	0.205868		0.205868
8.23	0.857343	0.206816		0.206816
8.24	0.864006	0.207695		0.207695
8.25	0.868516	0.208778		0.208778
8.26	0.868685	0.209894		0.209894
8.27	0.869718	0.210817		0.210817
8.28	0.87683	0.211739		0.211739
8.29	0.886614	0.212769		0.212769
8.3	0.896753	0.21385		0.21385
8.31	0.90295	0.214854		0.214854
8.32	0.904631	0.215772		0.215772
8.33	0.906615	0.216762		0.216762
8.34	0.910431	0.217805		0.217805
8.35	0.916024	0.218779		0.218779
8.36	0.923519	0.219734		0.219734
8.37	0.929111	0.220818		0.220818
8.38	0.929612	0.221897		0.221897
8.39	0.93199	0.222916		0.222916
8.4	0.938567	0.223937		0.223937
8.41	0.94483	0.224891		0.224891
8.42	0.950645	0.225863		0.225863
8.43	0.952986	0.22689		0.22689
8.44	0.95435	0.227953		0.227953
8.45	0.960232	0.228994		0.228994
8.46	0.969245	0.229955		0.229955
8.47	0.975988	0.230932		0.230932
8.48	0.976604	0.231976		0.231976
8.49	0.976693	0.233012		0.233012
8.5	0.980656	0.233992		0.233992
8.51	0.984731	0.234969		0.234969
8.52	0.988872	0.236009		0.236009
8.53	0.996419	0.237085		0.237085
8.54	1.00442	0.238067		0.238067
8.55	1.0092	0.239016		0.239016
8.56	1.01244	0.240098		0.240098
8.57	1.01394	0.241129		0.241129
8.58	1.0169	0.242046		0.242046
8.59	1.0264	0.243076		0.243076
8.6	1.03848	0.244109		0.244109
8.61	1.04576	0.245089		0.245089
8.62	1.04585	0.246126		0.246126
8.63	1.04716	0.247174		0.247174
8.64	1.05259	0.248127		0.248127
8.65	1.0596	0.249053		0.249053
8.66	1.06902	0.250041		0.250041
8.67	1.07485	0.251081		0.251081
8.68	1.07442	0.25205		0.25205
8.69	1.07658	0.25292		0.25292
8.7	1.08412	0.25386		0.25386
8.71	1.08681	0.254994		0.254994
8.72	1.08833	0.25617		0.25617
8.73	1.0975	0.25715		0.25715
8.74	1.10738	0.258021		0.258021
8.75	1.11231	0.259021		0.259021
8.76	1.12062	0.260124		0.260124
8.77	1.13233	0.261126		0.261126
8.78	1.13606	0.262111		0.262111
8.79	1.14599	0.263158		0.263158
8.8	1.16004	0.264134		0.264134
8.81	1.15475	0.265161		0.265161
8.82	1.15099	0.266277		0.266277
8.83	1.16348	0.267252		0.267252
8.84	1.17015	0.268131		0.268131
8.85	1.17091	0.269211		0.269211
8.86	1.17322	0.270338		0.270338
8.87	1.1769	0.271276		0.271276
8.88	1.18251	0.272227		0.272227
8.89	1.19069	0.273284		0.273284
8.9	1.196	0.274298		0.274298
8.91	1.19636	0.275288		0.275288
8.92	1.20219	0.276236		0.276236
8.93	1.21385	0.277195		0.277195
8.94	1.22167	0.278302		0.278302
8.95	1.2243	0.279344		0.279344
8.96	1.2262	0.280261		0.280261
8.97	1.23117	0.281339		0.281339
8.98	1.23961	0.282436		0.282436
8.99	1.24524	0.283311		0.283311
9	1.24817	0.284282		0.284282
9.01	1.25443	0.285425		0.285425
9.02	1.26123	0.286514		0.286514
9.03	1.26446	0.287548		0.287548
9.04	1.26735	0.288543		0.288543
9.05	1.26946	0.28951		0.28951
9.06	1.27551	0.290462		0.290462
9.07	1.29093	0.291475		0.291475
9.08	1.29644	0.292526		0.292526
9.09	1.2899	0.293538		0.293538
9.1	1.2967	0.294517		0.294517
9.11	1.30733	0.295514		0.295514
9.12	1.30874	0.296561		0.296561
9.13	1.31539	0.297548		0.297548
9.14	1.32579	0.298489		0.298489
9.15	1.32777	0.299515		0.299515
9.16	1.33127	0.300565		0.300565
9.17	1.34441	0.301491		0.301491
9.18	1.3521	0.302426		0.302426
9.19	1.35209	0.303452		0.303452
9.2	1.35668	0.304465		0.304465
9.21	1.36378	0.30547		0.30547
9.22	1.36607	0.306537		0.306537
9.23	1.37062	0.307572		0.307572
9.24	1.37898	0.308437		0.308437
9.25	1.39097	0.309378		0.309378
9.26	1.40512	0.310433		0.310433
9.27	1.41347	0.311401		0.311401
9.28	1.41703	0.312416		0.312416
9.29	1.42308	0.313468		0.313468
9.3	1.43079	0.31442		0.31442
9.31	1.43281	0.315383		0.315383
9.32	1.43614	0.316415		0.316415
9.33	1.44751	0.317422		0.317422
9.34	1.45609	0.318398		0.318398
9.35	1.45773	0.31937		0.31937
9.36	1.46151	0.320383		0.320383
9.37	1.47078	0.321432		0.321432
9.38	1.47975	0.322453		0.322453
9.39	1.48685	0.323487		0.323487
9.4	1.49306	0.324604		0.324604
9.41	1.49651	0.325689		0.325689
9.42	1.50334	0.326637		0.326637
9.43	1.5138	0.327616		0.327616
9.44	1.52171	0.328618		0.328618
9.45	1.52475	0.329571		0.329571
9.46	1.52208	0.330657		0.330657
9.47	1.52429	0.331692		0.331692
9.48	1.53688	0.332568		0.332568
9.49	1.54344	0.33359		0.33359
9.5	1.54438	0.334745		0.334745
9.51	1.54881	0.335756		0.335756
9.52	1.55407	0.33665		0.33665
9.53	1.55966	0.337642		0.337642
9.54	1.5649	0.338705		0.338705
9.55	1.56893	0.339715		0.339715
9.56	1.57388	0.340636		0.340636
9.57	1.58362	0.341634		0.341634
9.58	1.59369	0.342757		0.342757
9.59	1.59765	0.343867		0.343867
9.6	1.60466	0.344848		0.344848
9.61	1.61205	0.345804		0.345804
9.62	1.61244	0.346835		0.346835
9.63	1.61975	0.347842		0.347842
9.64	1.63645	0.34883		0.34883
9.65	1.64605	0.349799		0.349799
9.66	1.64941	0.350718		0.350718
9.67	1.65265	0.351712		0.351712
9.68	1.65221	0.352836		0.352836
9.69	1.65661	0.353849		0.353849
9.7	1.66779	0.354759		0.354759
9.71	1.67339	0.355815		0.355815
9.72	1.67778	0.356836		0.356836
9.73	1.68638	0.357631		0.357631
9.74	1.69358	0.358576		0.358576
9.75	1.69888	0.359751		0.359751
9.76	1.70827	0.360725		0.360725
9.77	1.71805	0.361633		0.361633
9.78	1.72176	0.362728		0.362728
9.79	1.72669	0.363759		0.363759
9.8	1.73678	0.364755		0.364755
9.81	1.74234	0.365891		0.365891
9.82	1.74495	0.366991		0.366991
9.83	1.75076	0.367921		0.367921
9.84	1.75858	0.368808		0.368808
9.85	1.76841	0.369791		0.369791
9.86	1.78008	0.370802		0.370802
9.87	1.78661	0.371775		0.371775
9.88	1.78785	0.372697		0.372697
9.89	1.79575	0.37364		0.37364
9.9	1.80563	0.374635		0.374635
9.91	1.80635	0.37571		0.37571
9.92	1.80761	0.376829		0.376829
9.93	1.82084	0.377834		0.377834
9.94	1.83361	0.378843		0.378843
9.95	1.83499	0.379856		0.379856
9.96	1.83366	0.380704		0.380704
9.97	1.83799	0.381652		0.381652
9.98	1.84685	0.38278		0.38278
9.99	1.85651	0.383879		0.383879
10	1.86387	0.384905		0.384905
10.01	1.86357	0.385915		0.385915
10.02	1.86758	0.386966		0.386966
10.03	1.88259	0.387983		0.387983
10.04	1.88625	0.388871		0.388871
10.05	1.88241	0.389831		0.389831
10.06	1.89037	0.390871		0.390871
10.07	1.90145	0.391871		0.391871
10.08	1.90527	0.392909		0.392909
10.09	1.90972	0.393934		0.393934
10.1	1.91803	0.394863		0.394863
10.11	1.92731	0.395773		0.395773
10.12	1.93524	0.396742		0.396742
10.13	1.94211	0.397847		0.397847
10.14	1.9481	0.398911		0.398911
10.15	1.95315	0.39993		0.39993
10.16	1.95781	0.400969		0.400969
10.17	1.9652	0.401951		0.401951
10.18	1.97331	0.40294		0.40294
10.19	1.97528	0.403986		0.403986
10.2	1.97945	0.404978		0.404978
10.21	1.99014	0.405927		0.405927
10.22	1.99904	0.406992		0.406992
10.23	2.005	0.408101		0.408101
10.24	2.00826	0.409085		0.409085
10.25	2.01627	0.410021		0.410021
10.26	2.02841	0.41109		0.41109
10.27	2.03265	0.412196		0.412196
10.28	2.03568	0.413135		0.413135
10.29	2.04296	0.413975		0.413975
10.3	2.05263	0.414942		0.414942
10.31	2.06343	0.415976		0.415976
10.32	2.06514	0.416953		0.416953
10.33	2.06212	0.417994		0.417994
10.34	2.07442	0.419077		0.419077
10.35	2.09117	0.420081		0.420081
10.36	2.09019	0.421027		0.421027
10.37	2.09294	0.422019		0.422019
10.38	2.10561	0.423017		0.423017
10.39	2.10748	0.42396		0.42396
10.4	2.10557	0.424973		0.424973
10.41	2.11424	0.42604		0.42604
10.42	2.1252	0.426997		0.426997
10.43	2.12902	0.427916		0.427916
10.44	2.13461	0.428958		0.428958
10.45	2.14492	0.430012		0.430012
10.46	2.1509	0.431012		0.431012
10.47	2.15224	0.431957		0.431957
10.48	2.15957	0.432885		0.432885
10.49	2.17272	0.433911		0.433911
10.5	2.18174	0.434906		0.434906
10.51	2.18472	0.435864		0.435864
10.52	2.18845	0.436858		0.436858
10.53	2.19564	0.437854		0.437854
10.54	2.20296	0.438854		0.438854
10.55	2.21144	0.439837		0.439837
10.56	2.22114	0.440824		0.440824
10.57	2.22681	0.441851		0.441851
10.58	2.23051	0.442961		0.442961
10.59	2.23486	0.444054		0.444054
10.6	2.23794	0.444999		0.444999
10.61	2.2442	0.446015		0.446015
10.62	2.25294	0.447162		0.447162
10.63	2.26186	0.44814		0.44814
10.64	2.27087	0.449072		0.449072
10.65	2.27258	0.450129		0.450129
10.66	2.27712	0.451085		0.451085
10.67	2.29139	0.451992		0.451992
10.68	2.30278	0.453001		0.453001
10.69	2.31155	0.45404		0.45404
10.7	2.31995	0.455047		0.455047
10.71	2.32525	0.456179		0.456179
10.72	2.32809	0.457388		0.457388
10.73	2.33129	0.458348		0.458348
10.74	2.33828	0.459218		0.459218
10.75	2.34376	0.460246		0.460246
10.76	2.34611	0.461257		0.461257
10.77	2.35233	0.462284		0.462284
10.78	2.3612	0.463405		0.463405
10.79	2.36759	0.464379		0.464379
10.8	2.37543	0.465259		0.465259
10.81	2.38375	0.466272		0.466272
10.82	2.38837	0.467269		0.467269
10.83	2.39553	0.468271		0.468271
10.84	2.40648	0.46945		0.46945
10.85	2.41226	0.470452		0.470452
10.86	2.4182	0.471297		0.471297
10.87	2.42529	0.472245		0.472245
10.88	2.42742	0.47319		0.47319
10.89	2.43304	0.474187		0.474187
10.9	2.43864	0.475285		0.475285
10.91	2.44111	0.476243		0.476243
10.92	2.44842	0.477142		0.477142
10.93	2.45735	0.478174		0.478174
10.94	2.46217	0.47924		0.47924
10.95	2.46459	0.480213		0.480213
10.96	2.46611	0.481113		0.481113
10.97	2.47002	0.482123		0.482123
10.98	2.48153	0.483227		0.483227
10.99	2.49101	0.484198		0.484198
11	2.49341	0.485144		0.485144
11.01	2.50057	0.48612		0.48612
11.02	2.50855	0.487039		0.487039
11.03	2.50904	0.488079		0.488079
11.04	2.50802	0.489157		0.489157
11.05	2.51494	0.490166		0.490166
11.06	2.52627	0.491229		0.491229
11.07	2.535	0.492246		0.492246
11.08	2.5445	0.493164		0.493164
11.09	2.54885	0.49411		0.49411
11.1	2.54963	0.495146		0.495146
11.11	2.55687	0.496164		0.496164
11.12	2.56345	0.497121		0.497121
11.13	2.57172	0.4981		0.4981
11.14	2.58472	0.499174		0.499174
11.15	2.58884	0.500289		0.500289
11.16	2.58788	0.501315		0.501315
11.17	2.59695	0.502255		0.502255
11.18	2.61196	0.503276		0.503276
11.19	2.61701	0.504316		0.504316
11.2	2.61045	0.505279		0.505279
11.21	2.60934	0.506279		0.506279
11.22	2.62279	0.507237		0.507237
11.23	2.64102	0.508192		0.508192
11.24	2.65212	0.509321		0.509321
11.25	2.65675	0.510446		0.510446
11.26	2.66413	0.511416		0.511416
11.27	2.67405	0.512324		0.512324
11.28	2.67315	0.513324		0.513324
11.29	2.67116	0.514443		0.514443
11.3	2.68211	0.515398		0.515398
11.31	2.68974	0.516317		0.516317
11.32	2.68774	0.517396		0.517396
11.33	2.69067	0.518383		0.518383
11.34	2.69672	0.519338		0.519338
11.35	2.69891	0.520418		0.520418
11.36	2.70614	0.521436		0.521436
11.37	2.72138	0.522311		0.522311
11.38	2.72671	0.523267		0.523267
11.39	2.72165	0.524353		0.524353
11.4	2.7263	0.525433		0.525433
11.41	2.73356	0.526391		0.526391
11.42	2.73536	0.527412		0.527412
11.43	2.74021	0.5285		0.5285
11.44	2.74637	0.529377		0.529377
11.45	2.75248	0.530294		0.530294
11.46	2.76492	0.531411		0.531411
11.47	2.77328	0.532384		0.532384
11.48	2.77433	0.533313		0.533313
11.49	2.78078	0.534368		0.534368
11.5	2.78983	0.535364		0.535364
11.51	2.79594	0.536351		0.536351
11.52	2.79788	0.537446		0.537446
11.53	2.79381	0.538518		0.538518
11.54	2.7928	0.539553		0.539553
11.55	2.80114	0.540459		0.540459
11.56	2.81069	0.541305		0.541305
11.57	2.81555	0.542342		0.542342
11.58	2.81916	0.543396		0.543396
11.59	2.82169	0.544353		0.544353
11.6	2.82567	0.545372		0.545372
11.61	2.83877	0.54647		0.54647
11.62	2.85105	0.54748		0.54748
11.63	2.85457	0.54838		0.54838
11.64	2.85874	0.549314		0.549314
11.65	2.86806	0.550346		0.550346
11.66	2.86981	0.551387		0.551387
11.67	2.86547	0.552314		0.552314
11.68	2.87266	0.553273		0.553273
11.69	2.8832	0.554343		0.554343
11.7	2.89155	0.555355		0.555355
11.71	2.90203	0.556322		0.556322
11.72	2.90688	0.557335		0.557335
11.73	2.90671	0.558369		0.558369
11.74	2.91294	0.559425		0.559425
11.75	2.92231	0.560512		0.560512
11.76	2.92547	0.56152		0.56152
11.77	2.92946	0.56249		0.56249
11.78	2.936	0.563443		0.563443
11.79	2.94006	0.564369		0.564369
11.8	2.94813	0.565353		0.565353
11.81	2.95404	0.566366		0.566366
11.82	2.95265	0.567342		0.567342
11.83	2.95417	0.568356		0.568356
11.84	2.96886	0.569398		0.569398
11.85	2.98494	0.570347		0.570347
11.86	2.98556	0.571335		0.571335
11.87	2.98361	0.572536		0.572536
11.88	2.98828	0.573628		0.573628
11.89	2.99174	0.574472		0.574472
11.9	2.99728	0.575393		0.575393
11.91	3.01008	0.576415		0.576415
11.92	3.01626	0.577356		0.577356
11.93	3.01342	0.578387		0.578387
11.94	3.01879	0.579544		0.579544
11.95	3.02805	0.580611		0.580611
11.96	3.03003	0.581585		0.581585
11.97	3.02789	0.582567		0.582567
11.98	3.02974	0.583624		0.583624
11.99	3.03635	0.584679		0.584679
12	3.04468	0.585553		0.585553
12.01	3.05306	0.586431		0.586431
12.02	3.06102	0.587517		0.587517
12.03	3.06678	0.588536		0.588536
12.04	3.06957	0.589488		0.589488
12.05	3.07458	0.590591		0.590591
12.06	3.08173	0.591613		0.591613
12.07	3.0822	0.592491		0.592491
12.08	3.08183	0.593521		0.593521
12.09	3.08895	0.594601		0.594601
12.1	3.09707	0.595538		0.595538
12.11	3.10057	0.596398		0.596398
12.12	3.10956	0.597384		0.597384
12.13	3.11868	0.59854		0.59854
12.14	3.11692	0.599596		0.599596
12.15	3.11854	0.600469		0.600469
12.16	3.12539	0.601393		0.601393
12.17	3.13096	0.602421		0.602421
12.18	3.13983	0.603338		0.603338
12.19	3.14519	0.604257		0.604257
12.2	3.14457	0.605273		0.605273
12.21	3.15114	0.606208		0.606208
12.22	3.1612	0.607213		0.607213
12.23	3.15925	0.60837		0.60837
12.24	3.15878	0.609426		0.609426
12.25	3.17099	0.610394		0.610394
12.26	3.17912	0.61137		0.61137
12.27	3.18394	0.612349		0.612349
12.28	3.19064	0.613461		0.613461
12.29	3.19234	0.614472		0.614472
12.3	3.19176	0.615287		0.615287
12.31	3.1956	0.616361		0.616361
12.32	3.20271	0.617558		0.617558
12.33	3.20679	0.618529		0.618529
12.34	3.21077	0.619516		0.619516
12.35	3.21965	0.620539		0.620539
12.36	3.22727	0.621513		0.621513
12.37	3.22815	0.622529		0.622529
12.38	3.22883	0.623632		0.623632
12.39	3.23389	0.624709		0.624709
12.4	3.24001	0.625621		0.625621
12.41	3.24065	0.626588		0.626588
12.42	3.23896	0.627655		0.627655
12.43	3.24404	0.628607		0.628607
12.44	3.24671	0.629549		0.629549
12.45	3.24253	0.630602		0.630602
12.46	3.24601	0.631671		0.631671
12.47	3.25517	0.632675		0.632675
12.48	3.25484	0.633676		0.633676
12.49	3.24952	0.634668		0.634668
12.5	3.25074	0.635629		0.635629
12.51	3.25762	0.636666		0.636666
12.52	3.26401	0.637703		0.637703
12.53	3.26429	0.638602		0.638602
12.54	3.26521	0.639554		0.639554
12.55	3.27193	0.640699		0.640699
12.56	3.2782	0.64172		0.64172
12.57	3.27855	0.642603		0.642603
12.58	3.2784	0.643539		0.643539
12.59	3.2831	0.64447		0.64447
12.6	3.28829	0.645461		0.645461
12.61	3.28934	0.64656		0.64656
12.62	3.28727	0.647613		0.647613
12.63	3.29012	0.648616		0.648616
12.64	3.29596	0.649685		0.649685
12.65	3.29637	0.650725		0.650725
12.66	3.30039	0.65166		0.65166
12.67	3.30404	0.652672		0.652672
12.68	3.30194	0.653773		0.653773
12.69	3.30603	0.65474		0.65474
12.7	3.31198	0.655691		0.655691
12.71	3.31165	0.65672		0.65672
12.72	3.31119	0.657658		0.657658
12.73	3.31512	0.658673		0.658673
12.74	3.3196	0.659803		0.659803
12.75	3.31946	0.660745		0.660745
12.76	3.31861	0.66165		0.66165
12.77	3.32212	0.662724		0.662724
12.78	3.32824	0.663737		0.663737
12.79	3.33479	0.664664		0.664664
12.8	3.33862	0.665687		0.665687
12.81	3.33975	0.66681		0.66681
12.82	3.34129	0.667847		0.667847
12.83	3.34683	0.668759		0.668759
12.84	3.35371	0.66972		0.66972
12.85	3.35229	0.670685		0.670685
12.86	3.34814	0.671665		0.671665
12.87	3.35571	0.672707		0.672707
12.88	3.36507	0.673668		0.673668
12.89	3.36374	0.674559		0.674559
12.9	3.35954	0.675626		0.675626
12.91	3.36521	0.676725		0.676725
12.92	3.37908	0.677656		0.677656
12.93	3.38343	0.678636		0.678636
12.94	3.37473	0.67978		0.67978
12.95	3.36963	0.680857		0.680857
12.96	3.37513	0.681775		0.681775
12.97	3.37728	0.68274		0.68274
12.98	3.37479	0.683773		0.683773
12.99	3.38041	0.684743		0.684743
13	3.38516	0.685666		0.685666
13.01	3.38234	0.68659		0.68659
13.02	3.38518	0.687629		0.687629
13.03	3.39061	0.688752		0.688752
13.04	3.38819	0.689806		0.689806
13.05	3.38663	0.690831		0.690831
13.06	3.39561	0.691865		0.691865
13.07	3.40298	0.6929		0.6929
13.08	3.40223	0.693908		0.693908
13.09	3.40311	0.694846		0.694846
13.1	3.40736	0.695851		0.695851
13.11	3.40657	0.696864		0.696864
13.12	3.3993	0.697793		0.697793
13.13	3.39835	0.698818		0.698818
13.14	3.40531	0.699886		0.699886
13.15	3.41094	0.700854		0.700854
13.16	3.41177	0.701814		0.701814
13.17	3.41455	0.702729		0.702729
13.18	3.42084	0.703643		0.703643
13.19	3.42361	0.704679		0.704679
13.2	3.42264	0.705719		0.705719
13.21	3.42246	0.706688		0.706688
13.22	3.42353	0.707657		0.707657
13.23	3.42504	0.708677		0.708677
13.24	3.42874	0.70973		0.70973
13.25	3.43213	0.710757		0.710757
13.26	3.43088	0.711708		0.711708
13.27	3.43339	0.712603		0.712603
13.28	3.44178	0.713583		0.713583
13.29	3.44725	0.714663		0.714663
13.3	3.44639	0.715663		0.715663
13.31	3.44679	0.716657		0.716657
13.32	3.45035	0.717676		0.717676
13.33	3.45	0.718647		0.718647
13.34	3.45041	0.719604		0.719604
13.35	3.45215	0.72052		0.72052
13.36	3.44891	0.721469		0.721469
13.37	3.44896	0.722572		0.722572
13.38	3.45596	0.723671		0.723671
13.39	3.46248	0.72462		0.72462
13.4	3.4615	0.725642		0.725642
13.41	3.46085	0.726693		0.726693
13.42	3.46679	0.727587		0.727587
13.43	3.46583	0.728585		0.728585
13.44	3.45901	0.729766		0.729766
13.45	3.4601	0.730796		0.730796
13.46	3.46903	0.731741		0.731741
13.47	3.47588	0.73275		0.73275
13.48	3.47583	0.733674		0.733674
13.49	3.47464	0.7346		0.7346
13.5	3.47609	0.735632		0.735632
13.51	3.47611	0.736671		0.736671
13.52	3.47555	0.737692		0.737692
13.53	3.47957	0.738694		0.738694
13.54	3.48313	0.739768		0.739768
13.55	3.48203	0.740883		0.740883
13.56	3.47819	0.741889		0.741889
13.57	3.47235	0.742795		0.742795
13.58	3.47328	0.743698		0.743698
13.59	3.48296	0.744668		0.744668
13.6	3.48486	0.745685		0.745685
13.61	3.47675	0.746732		0.746732
13.62	3.47337	0.747882		0.747882
13.63	3.47347	0.748947		0.748947
13.64	3.47543	0.7499		0.7499
13.65	3.47963	0.750832		0.750832
13.66	3.47973	0.751792		0.751792
13.67	3.4832	0.752828		0.752828
13.68	3.48922	0.753895		0.753895
13.69	3.48745	0.754893		0.754893
13.7	3.48491	0.755836		0.755836
13.71	3.48275	0.756881		0.756881
13.72	3.48097	0.757951		0.757951
13.73	3.48474	0.758959		0.758959
13.74	3.4865	0.759893		0.759893
13.75	3.48972	0.760818		0.760818
13.76	3.49836	0.761805		0.761805
13.77	3.49584	0.762831		0.762831
13.78	3.48918	0.763814		0.763814
13.79	3.49271	0.764724		0.764724
13.8	3.49819	0.765718		0.765718
13.81	3.49877	0.766835		0.766835
13.82	3.49792	0.76783		0.76783
13.83	3.50218	0.768657		0.768657
13.84	3.50292	0.769606		0.769606
13.85	3.5004	0.770716		0.770716
13.86	3.50764	0.771792		0.771792
13.87	3.5129	0.772824		0.772824
13.88	3.5109	0.773799		0.773799
13.89	3.51152	0.774711		0.774711
13.9	3.51267	0.77569		0.77569
13.91	3.50959	0.776808		0.776808
13.92	3.50607	0.777829		0.777829
13.93	3.50897	0.778705		0.778705
13.94	3.51632	0.779723		0.779723
13.95	3.51518	0.780806		0.780806
13.96	3.50952	0.78181		0.78181
13.97	3.5109	0.782779		0.782779
13.98	3.51665	0.783778		0.783778
13.99	3.52141	0.784804		0.784804
14	3.52461	0.785808		0.785808
14.01	3.52667	0.78682		0.78682
14.02	3.52565	0.787847		0.787847
14.03	3.52055	0.788895		0.788895
14.04	3.52004	0.789835		0.789835
14.05	3.52568	0.790767		0.790767
14.06	3.52286	0.791843		0.791843
14.07	3.51725	0.792795		0.792795
14.08	3.5246	0.793697		0.793697
14.09	3.52917	0.794775		0.794775
14.1	3.52763	0.795856		0.795856
14.11	3.5296	0.796819		0.796819
14.12	3.53225	0.797846		0.797846
14.13	3.53657	0.798887		0.798887
14.14	3.53827	0.799834		0.799834
14.15	3.53535	0.80084		0.80084
14.16	3.5332	0.801847		0.801847
14.17	3.53262	0.802766		0.802766
14.18	3.53567	0.803694		0.803694
14.19	3.54004	0.804709		0.804709
14.2	3.53764	0.805713		0.805713
14.21	3.53845	0.806676		0.806676
14.22	3.54543	0.807657		0.807657
14.23	3.54279	0.808641		0.808641
14.24	3.53705	0.809638		0.809638
14.25	3.53744	0.810736		0.810736
14.26	3.54045	0.811908		0.811908
14.27	3.54291	0.812902		0.812902
14.28	3.54154	0.8138		0.8138
14.29	3.5443	0.814799		0.814799
14.3	3.55303	0.8158		0.8158
14.31	3.5551	0.81691		0.81691
14.32	3.55292	0.818047		0.818047
14.33	3.54734	0.818972		0.818972
14.34	3.54401	0.819952		0.819952
14.35	3.54597	0.821046		0.821046
14.36	3.54064	0.822001		0.822001
14.37	3.54416	0.822875		0.822875
14.38	3.55309	0.823852		0.823852
14.39	3.54822	0.824861		0.824861
14.4	3.54602	0.82592		0.82592
14.41	3.546	0.826999		0.826999
14.42	3.54063	0.827929		0.827929
14.43	3.53908	0.828855		0.828855
14.44	3.53506	0.829943		0.829943
14.45	3.5282	0.830952		0.830952
14.46	3.52886	0.831871		0.831871
14.47	3.52848	0.832874		0.832874
14.48	3.52647	0.833764		0.833764
14.49	3.52883	0.834625		0.834625
14.5	3.52871	0.835663		0.835663
14.51	3.5257	0.836728		0.836728
14.52	3.52636	0.837737		0.837737
14.53	3.53161	0.838676		0.838676
14.54	3.53093	0.839664		0.839664
14.55	3.53065	0.840731		0.840731
14.56	3.54113	0.841704		0.841704
14.57	3.54688	0.842705		0.842705
14.58	3.54464	0.843715		0.843715
14.59	3.54533	0.844747		0.844747
14.6	3.54783	0.845802		0.845802
14.61	3.54319	0.846705		0.846705
14.62	3.53905	0.847644		0.847644
14.63	3.54556	0.848678		0.848678
14.64	3.55136	0.849595		0.849595
14.65	3.54961	0.850546		0.850546
14.66	3.55138	0.851731		0.851731
14.67	3.55603	0.852828		0.852828
14.68	3.55429	0.85366		0.85366
14.69	3.55199	0.854709		0.854709
14.7	3.55346	0.855991		0.855991
14.71	3.55732	0.857051		0.857051
14.72	3.56351	0.857986		0.857986
14.73	3.56646	0.858949		0.858949
14.74	3.56556	0.859877		0.859877
14.75	3.56706	0.860913		0.860913
14.76	3.56932	0.861927		0.861927
14.77	3.56552	0.862959		0.862959
14.78	3.56454	0.864094		0.864094
14.79	3.56718	0.865115		0.865115
14.8	3.56989	0.866036		0.866036
14.81	3.57583	0.867009		0.867009
14.82	3.57712	0.868053		0.868053
14.83	3.56973	0.869032		0.869032
14.84	3.57064	0.869988		0.869988
14.85	3.57867	0.871039		0.871039
14.86	3.57424	0.871964		0.871964
14.87	3.57343	0.872864		0.872864
14.88	3.58311	0.873925		0.873925
14.89	3.58449	0.874861		0.874861
14.9	3.58099	0.875827		0.875827
14.91	3.58267	0.876922		0.876922
14.92	3.58579	0.877819		0.877819
14.93	3.58679	0.878709		0.878709
14.94	3.5876	0.879797		0.879797
14.95	3.5895	0.880825		0.880825
14.96	3.59038	0.881748		0.881748
14.97	3.58884	0.882753		0.882753
14.98	3.59129	0.883726		0.883726
14.99	3.59672	0.88461		0.88461
15	3.60229	0.885619		0.885619
15.01	3.60705	0.886644		0.886644
15.02	3.6054	0.887662		0.887662
15.03	3.60384	0.888829		0.888829
15.04	3.61053	0.889821		0.889821
15.05	3.61717	0.890638		0.890638
15.06	3.61479	0.891678		0.891678
15.07	3.61705	0.892828		0.892828
15.08	3.62057	0.893856		0.893856
15.09	3.61337	0.894832		0.894832
15.1	3.6116	0.895731		0.895731
15.11	3.61672	0.896653		0.896653
15.12	3.6169	0.897781		0.897781
15.13	3.61632	0.898826		0.898826
15.14	3.61325	0.899773		0.899773
15.15	3.60922	0.900855		0.900855
15.16	3.61433	0.901897		0.901897
15.17	3.61445	0.902904		0.902904
15.18	3.60378	0.903882		0.903882
15.19	3.60444	0.904815		0.904815
15.2	3.61236	0.905816		0.905816
15.21	3.61119	0.906779		0.906779
15.22	3.61079	0.907789		0.907789
15.23	3.62011	0.908857		0.908857
15.24	3.6288	0.909787		0.909787
15.25	3.62926	0.91067		0.91067
15.26	3.62828	0.911701		0.911701
15.27	3.63118	0.912763		0.912763
15.28	3.63327	0.913797		0.913797
15.29	3.62929	0.914851		0.914851
15.3	3.62292	0.915879		0.915879
15.31	3.62492	0.916893		0.916893
15.32	3.62912	0.917875		0.917875
15.33	3.62863	0.918837		0.918837
15.34	3.63436	0.919958		0.919958
15.35	3.63994	0.921032		0.921032
15.36	3.63818	0.921939		0.921939
15.37	3.63707	0.922911		0.922911
15.38	3.63576	0.923974		0.923974
15.39	3.63783	0.924966		0.924966
15.4	3.64663	0.925919		0.925919
15.41	3.64896	0.926911		0.926911
15.42	3.64155	0.927901		0.927901
15.43	3.63831	0.928932		0.928932
15.44	3.64131	0.930048		0.930048
15.45	3.64348	0.931071		0.931071
15.46	3.64232	0.931971		0.931971
15.47	3.64362	0.932963		0.932963
15.48	3.64935	0.934048		0.934048
15.49	3.64944	0.935038		0.935038
15.5	3.6461	0.935967		0.935967
15.51	3.64853	0.936988		0.936988
15.52	3.6524	0.93805		0.93805
15.53	3.64928	0.938984		0.938984
15.54	3.64859	0.939897		0.939897
15.55	3.65773	0.940955		0.940955
15.56	3.66322	0.941958		0.941958
15.57	3.66078	0.942959		0.942959
15.58	3.66121	0.944077		0.944077
15.59	3.66602	0.945016		0.945016
15.6	3.66853	0.945843		0.945843
15.61	3.66913	0.946912		0.946912
15.62	3.66605	0.947999		0.947999
15.63	3.66131	0.948888		0.948888
15.64	3.6613	0.949797		0.949797
15.65	3.66671	0.950784		0.950784
15.66	3.67061	0.951726		0.951726
15.67	3.6696	0.952681		0.952681
15.68	3.67068	0.95373		0.95373
15.69	3.67476	0.954813		0.954813
15.7	3.6791	0.955866		0.955866
15.71	3.6843	0.956932		0.956932
15.72	3.6877	0.958055		0.958055
15.73	3.68461	0.959038		0.959038
15.74	3.6851	0.959937		0.959937
15.75	3.69563	0.960976		0.960976
15.76	3.69771	0.961928		0.961928
15.77	3.69073	0.962786		0.962786
15.78	3.69135	0.963848		0.963848
15.79	3.6924	0.964891		0.964891
15.8	3.69339	0.965799		0.965799
15.81	3.70032	0.966888		0.966888
15.82	3.70114	0.968011		0.968011
15.83	3.69784	0.969012		0.969012
15.84	3.70343	0.969991		0.969991
15.85	3.70998	0.970889		0.970889
15.86	3.71041	0.971752		0.971752
15.87	3.71252	0.972793		0.972793
15.88	3.71416	0.973891		0.973891
15.89	3.71326	0.974811		0.974811
15.9	3.71814	0.975699		0.975699
15.91	3.72368	0.976759		0.976759
15.92	3.7218	0.977817		0.977817
15.93	3.72089	0.978844		0.978844
15.94	3.72512	0.979927		0.979927
15.95	3.72823	0.980892		0.980892
15.96	3.72668	0.981821		0.981821
15.97	3.72528	0.982849		0.982849
15.98	3.72502	0.983856		0.983856
15.99	3.72199	0.984877		0.984877
16	3.72256	0.986013		0.986013
16.01	3.72691	0.987048		0.987048
16.02	3.72782	0.987882		0.987882
16.03	3.72962	0.988847		0.988847
16.04	3.73321	0.989956		0.989956
16.05	3.73456	0.99098		0.99098
16.06	3.73858	0.99191		0.99191
16.07	3.74166	0.992884		0.992884
16.08	3.73878	0.99398		0.99398
16.09	3.73915	0.995071		0.995071
16.1	3.74513	0.99601		0.99601
16.11	3.75006	0.996899		0.996899
16.12	3.75109	0.997924		0.997924
16.13	3.7475	0.998954		0.998954
16.14	3.74356	0.999862		0.999862
16.15	3.74239	1.00084		1.00084
16.16	3.74541	1.00195		1.00195
16.17	3.75013	1.00294		1.00294
16.18	3.7471	1.00394		1.00394
16.19	3.74333	1.00507		1.00507
16.2	3.74562	1.00599		1.00599
16.21	3.74877	1.00676		1.00676
16.22	3.74706	1.00774		1.00774
16.23	3.74276	1.00883		1.00883
16.24	3.74695	1.00984		1.00984
16.25	3.75267	1.01085		1.01085
16.26	3.75272	1.01179		1.01179
16.27	3.75693	1.01275		1.01275
16.28	3.76369	1.01384		1.01384
16.29	3.75942	1.01484		1.01484
16.3	3.75106	1.01571		1.01571
16.31	3.75564	1.01663		1.01663
16.32	3.76387	1.01767		1.01767
16.33	3.76331	1.0187		1.0187
16.34	3.75909	1.01971		1.01971
16.35	3.75734	1.02073		1.02073
16.36	3.75782	1.02168		1.02168
16.37	3.7605	1.02266		1.02266
16.38	3.76294	1.02378		1.02378
16.39	3.76275	1.0249		1.0249
16.4	3.7646	1.02587		1.02587
16.41	3.76916	1.02681		1.02681
16.42	3.76793	1.02779		1.02779
16.43	3.76444	1.02887		1.02887
16.44	3.77165	1.02997		1.02997
16.45	3.77924	1.03092		1.03092
16.46	3.77533	1.03187		1.03187
16.47	3.77465	1.03282		1.03282
16.48	3.78294	1.03384		1.03384
16.49	3.78429	1.03496		1.03496
16.5	3.78272	1.03601		1.03601
16.51	3.78981	1.03704		1.03704
16.52	3.79047	1.0381		1.0381
16.53	3.785	1.03908		1.03908
16.54	3.79041	1.04004		1.04004
16.55	3.79415	1.04104		1.04104
16.56	3.79417	1.04203		1.04203
16.57	3.80267	1.04294		1.04294
16.58	3.80617	1.04384		1.04384
16.59	3.79987	1.04484		1.04484
16.6	3.79808	1.0459		1.0459
16.61	3.80486	1.04695		1.04695
16.62	3.81285	1.04794		1.04794
16.63	3.81643	1.049		1.049
16.64	3.81315	1.05005		1.05005
16.65	3.81097	1.05103		1.05103
16.66	3.8172	1.05201		1.05201
16.67	3.81907	1.05293		1.05293
16.68	3.81452	1.05389		1.05389
16.69	3.82173	1.05486		1.05486
16.7	3.83355	1.05576		1.05576
16.71	3.83464	1.05678		1.05678
16.72	3.83373	1.05785		1.05785
16.73	3.8346	1.05881		1.05881
16.74	3.83495	1.05983		1.05983
16.75	3.83846	1.06085		1.06085
16.76	3.84404	1.06185		1.06185
16.77	3.84603	1.06294		1.06294
16.78	3.84906	1.06401		1.06401
16.79	3.85556	1.06499		1.06499
16.8	3.85543	1.06603		1.06603
16.81	3.85842	1.06708		1.06708
16.82	3.87231	1.068		1.068
16.83	3.88258	1.06894		1.06894
16.84	3.88393	1.07003		1.07003
16.85	3.88212	1.07109		1.07109
16.86	3.88086	1.072		1.072
16.87	3.88491	1.07286		1.07286
16.88	3.88878	1.07387		1.07387
16.89	3.88687	1.07497		1.07497
16.9	3.88727	1.07597		1.07597
16.91	3.89204	1.07689		1.07689
16.92	3.8969	1.07777		1.07777
16.93	3.90152	1.07874		1.07874
16.94	3.90558	1.07981		1.07981
16.95	3.90265	1.0808		1.0808
16.96	3.9046	1.0818		1.0818
16.97	3.91672	1.08287		1.08287
16.98	3.91885	1.08383		1.08383
16.99	3.91968	1.08474		1.08474
17	3.92622	1.08576		1.08576
17.01	3.92209	1.08675		1.08675
17.02	3.91896	1.08768		1.08768
17.03	3.92729	1.08878		1.08878
17.04	3.93402	1.08995		1.08995
17.05	3.93341	1.0909		1.0909
17.06	3.932	1.09182		1.09182
17.07	3.93724	1.09284		1.09284
17.08	3.94132	1.09388		1.09388
17.09	3.94215	1.09503		1.09503
17.1	3.94641	1.09615		1.09615
17.11	3.94493	1.09705		1.09705
17.12	3.94181	1.09797		1.09797
17.13	3.94605	1.09892		1.09892
17.14	3.94892	1.09979		1.09979
17.15	3.95349	1.10085		1.10085
17.16	3.96276	1.10197		1.10197
17.17	3.96638	1.10295		1.10295
17.18	3.96701	1.10393		1.10393
17.19	3.96589	1.10494		1.10494
17.2	3.95918	1.106		1.106
17.21	3.96213	1.10706		1.10706
17.22	3.97323	1.10797		1.10797
17.23	3.97751	1.10895		1.10895
17.24	3.98071	1.10998		1.10998
17.25	3.98367	1.11088		1.11088
17.26	3.98103	1.11189		1.11189
17.27	3.98289	1.11298		1.11298
17.28	3.98967	1.11396		1.11396
17.29	3.99308	1.11482		1.11482
17.3	3.99111	1.11577		1.11577
17.31	3.99003	1.11687		1.11687
17.32	3.9979	1.1179		1.1179
17.33	4.00541	1.11886		1.11886
17.34	4.00591	1.11985		1.11985
17.35	4.00661	1.12077		1.12077
17.36	4.00961	1.12174		1.12174
17.37	4.01461	1.12283		1.12283
17.38	4.01894	1.12383		1.12383
17.39	4.02228	1.12485		1.12485
17.4	4.02828	1.12591		1.12591
17.41	4.03044	1.12686		1.12686
17.42	4.02787	1.12792		1.12792
17.43	4.03111	1.12911		1.12911
17.44	4.03536	1.13011		1.13011
17.45	4.03432	1.13089		1.13089
17.46	4.03456	1.13191		1.13191
17.47	4.03547	1.13311		1.13311
17.48	4.03992	1.13407		1.13407
17.49	4.04995	1.13493		1.13493
17.5	4.05373	1.13601		1.13601
17.51	4.0507	1.13714		1.13714
17.52	4.04812	1.13807		1.13807
17.53	4.05148	1.13905		1.13905
17.54	4.06028	1.14006		1.14006
17.55	4.06579	1.141		1.141
17.56	4.06654	1.14194		1.14194
17.57	4.06895	1.14286		1.14286
17.58	4.07353	1.1438		1.1438
17.59	4.0743	1.14485		1.14485
17.6	4.07317	1.14587		1.14587
17.61	4.08251	1.14684		1.14684
17.62	4.09475	1.14785		1.14785
17.63	4.09725	1.14881		1.14881
17.64	4.10338	1.14986		1.14986
17.65	4.11153	1.15096		1.15096
17.66	4.10936	1.15186		1.15186
17.67	4.10861	1.15285		1.15285
17.68	4.1147	1.15397		1.15397
17.69	4.11749	1.1549		1.1549
17.7	4.1194	1.15584		1.15584
17.71	4.12417	1.15692		1.15692
17.72	4.12673	1.15786		1.15786
17.73	4.1251	1.15877		1.15877
17.74	4.1269	1.15982		1.15982
17.75	4.12898	1.16086		1.16086
17.76	4.12913	1.16182		1.16182
17.77	4.13197	1.16284		1.16284
17.78	4.13127	1.16388		1.16388
17.79	4.13389	1.16487		1.16487
17.8	4.14369	1.16586		1.16586
17.81	4.14581	1.16689		1.16689
17.82	4.14568	1.16791		1.16791
17.83	4.15173	1.1689		1.1689
17.84	4.15589	1.16987		1.16987
17.85	4.1589	1.17088		1.17088
17.86	4.16541	1.17197		1.17197
17.87	4.16896	1.17306		1.17306
17.88	4.17282	1.1741		1.1741
17.89	4.18094	1.17511		1.17511
17.9	4.18512	1.17603		1.17603
17.91	4.19025	1.17684		1.17684
17.92	4.19619	1.17775		1.17775
17.93	4.19732	1.17895		1.17895
17.94	4.20139	1.18003		1.18003
17.95	4.20659	1.18093		1.18093
17.96	4.2064	1.18192		1.18192
17.97	4.2091	1.18287		1.18287
17.98	4.2181	1.18374		1.18374
17.99	4.22216	1.18471		1.18471
18	4.21432	1.18578		1.18578
18.01	4.2098	1.18683		1.18683
18.02	4.21802	1.18782		1.18782
18.03	4.22851	1.18878		1.18878
18.04	4.23628	1.18977		1.18977
18.05	4.23777	1.19082		1.19082
18.06	4.2357	1.19185		1.19185
18.07	4.24089	1.19278		1.19278
18.08	4.24754	1.1938		1.1938
18.09	4.24715	1.19496		1.19496
18.1	4.24473	1.19596		1.19596
18.11	4.24725	1.19684		1.19684
18.12	4.25278	1.19787		1.19787
18.13	4.2571	1.19887		1.19887
18.14	4.26291	1.19986		1.19986
18.15	4.26943	1.20091		1.20091
18.16	4.27247	1.20195		1.20195
18.17	4.27198	1.20302		1.20302
18.18	4.27132	1.20404		1.20404
18.19	4.27388	1.20497		1.20497
18.2	4.27665	1.20599		1.20599
18.21	4.27658	1.20701		1.20701
18.22	4.27909	1.20802		1.20802
18.23	4.28347	1.20902		1.20902
18.24	4.28338	1.20995		1.20995
18.25	4.28633	1.21094		1.21094
18.26	4.29682	1.21196		1.21196
18.27	4.30561	1.21298		1.21298
18.28	4.30527	1.21404		1.21404
18.29	4.30046	1.21501		1.21501
18.3	4.29835	1.21598		1.21598
18.31	4.29992	1.21698		1.21698
18.32	4.30355	1.21801		1.21801
18.33	4.31102	1.21903		1.21903
18.34	4.31471	1.21987		1.21987
18.35	4.30813	1.2207		1.2207
18.36	4.30689	1.22181		1.22181
18.37	4.31319	1.22287		1.22287
18.38	4.31618	1.22378		1.22378
18.39	4.31712	1.22471		1.22471
18.4	4.3162	1.22569		1.22569
18.41	4.32048	1.22682		1.22682
18.42	4.33184	1.2279		1.2279
18.43	4.33459	1.22875		1.22875
18.44	4.3302	1.22972		1.22972
18.45	4.32869	1.23081		1.23081
18.46	4.33271	1.23172		1.23172
18.47	4.34051	1.23262		1.23262
18.48	4.34494	1.23371		1.23371
18.49	4.34498	1.23484		1.23484
18.5	4.3483	1.23588		1.23588
18.51	4.35558	1.23696		1.23696
18.52	4.35871	1.238		1.238
18.53	4.35611	1.23892		1.23892
18.54	4.35275	1.23994		1.23994
18.55	4.35594	1.24104		1.24104
18.56	4.36174	1.24198		1.24198
18.57	4.35957	1.2429		1.2429
18.58	4.36029	1.24396		1.24396
18.59	4.36992	1.24494		1.24494
18.6	4.37017	1.24591		1.24591
18.61	4.36872	1.247		1.247
18.62	4.38172	1.24804		1.24804
18.63	4.39285	1.24897		1.24897
18.64	4.3894	1.24991		1.24991
18.65	4.38018	1.25095		1.25095
18.66	4.37601	1.25199		1.25199
18.67	4.38381	1.25307		1.25307
18.68	4.39447	1.25408		1.25408
18.69	4.39456	1.25495		1.25495
18.7	4.38938	1.25598		1.25598
18.71	4.39002	1.25699		1.25699
18.72	4.39424	1.25786		1.25786
18.73	4.39856	1.25892		1.25892
18.74	4.4048	1.25997		1.25997
18.75	4.4091	1.26087		1.26087
18.76	4.40875	1.26194		1.26194
18.77	4.40774	1.263		1.263
18.78	4.41128	1.26389		1.26389
18.79	4.41926	1.26483		1.26483
18.8	4.42122	1.26586		1.26586
18.81	4.41984	1.26686		1.26686
18.82	4.4275	1.26794		1.26794
18.83	4.43376	1.26902		1.26902
18.84	4.42896	1.26986		1.26986
18.85	4.42359	1.27086		1.27086
18.86	4.42808	1.27208		1.27208
18.87	4.43609	1.27295		1.27295
18.88	4.4352	1.27377		1.27377
18.89	4.42685	1.27497		1.27497
18.9	4.42466	1.27609		1.27609
18.91	4.43213	1.27695		1.27695
18.92	4.4376	1.27791		1.27791
18.93	4.43948	1.279		1.279
18.94	4.44312	1.28003		1.28003
18.95	4.44486	1.28109		1.28109
18.96	4.44613	1.28208		1.28208
18.97	4.44989	1.28286		1.28286
18.98	4.45011	1.28382		1.28382
18.99	4.4496	1.28495		1.28495
19	4.45559	1.28587		1.28587
19.01	4.45771	1.28682		1.28682
19.02	4.45652	1.28782		1.28782
19.03	4.46633	1.28878		1.28878
19.04	4.47921	1.28997		1.28997
19.05	4.47949	1.29115		1.29115
19.06	4.47107	1.29189		1.29189
19.07	4.46869	1.29279		1.29279
19.08	4.47284	1.29401		1.29401
19.09	4.47203	1.29498		1.29498
19.1	4.47225	1.29589		1.29589
19.11	4.47819	1.297		1.297
19.12	4.4825	1.29795		1.29795
19.13	4.4877	1.29887		1.29887
19.14	4.49269	1.29989		1.29989
19.15	4.49525	1.30081		1.30081
19.16	4.4983	1.30183		1.30183
19.17	4.49921	1.30304		1.30304
19.18	4.49736	1.30413		1.30413
19.19	4.49883	1.30499		1.30499
19.2	4.50552	1.30596		1.30596
19.21	4.51395	1.30705		1.30705
19.22	4.51859	1.30802		1.30802
19.23	4.52317	1.30899		1.30899
19.24	4.53036	1.31003		1.31003
19.25	4.53032	1.31103		1.31103
19.26	4.52287	1.31195		1.31195
19.27	4.52028	1.31296		1.31296
19.28	4.52434	1.31406		1.31406
19.29	4.52656	1.31507		1.31507
19.3	4.53041	1.31607		1.31607
19.31	4.53998	1.31705		1.31705
19.32	4.54112	1.31796		1.31796
19.33	4.53411	1.31897		1.31897
19.34	4.53695	1.32002		1.32002
19.35	4.54712	1.32102		1.32102
19.36	4.54853	1.32194		1.32194
19.37	4.54672	1.32285		1.32285
19.38	4.55112	1.32387		1.32387
19.39	4.55778	1.32489		1.32489
19.4	4.55622	1.32581		1.32581
19.41	4.55373	1.32681		1.32681
19.42	4.56251	1.32785		1.32785
19.43	4.56707	1.32891		1.32891
19.44	4.56841	1.33		1.33
19.45	4.57678	1.33106		1.33106
19.46	4.5785	1.332		1.332
19.47	4.57568	1.33295		1.33295
19.48	4.58101	1.33402		1.33402
19.49	4.58617	1.33502		1.33502
19.5	4.58573	1.33585		1.33585
19.51	4.5853	1.33682		1.33682
19.52	4.58537	1.33797		1.33797
19.53	4.58526	1.33901		1.33901
19.54	4.59135	1.33996		1.33996
19.55	4.60103	1.34096		1.34096
19.56	4.60602	1.3419		1.3419
19.57	4.60595	1.34287		1.34287
19.58	4.60695	1.34389		1.34389
19.59	4.60823	1.3449		1.3449
19.6	4.60677	1.34593		1.34593
19.61	4.60762	1.347		1.347
19.62	4.60919	1.34802		1.34802
19.63	4.61167	1.34885		1.34885
19.64	4.6162	1.34971		1.34971
19.65	4.61933	1.35075		1.35075
19.66	4.62256	1.35178		1.35178
19.67	4.62387	1.35284		1.35284
19.68	4.62359	1.35389		1.35389
19.69	4.62624	1.35482		1.35482
19.7	4.6331	1.3558		1.3558
19.71	4.63829	1.35685		1.35685
19.72	4.63558	1.35791		1.35791
19.73	4.63737	1.35885		1.35885
19.74	4.64855	1.35985		1.35985
19.75	4.65005	1.36091		1.36091
19.76	4.64253	1.36176		1.36176
19.77	4.64229	1.36268		1.36268
19.78	4.64344	1.36381		1.36381
19.79	4.6414	1.36485		1.36485
19.8	4.64614	1.3657		1.3657
19.81	4.65337	1.36664		1.36664
19.82	4.65479	1.36787		1.36787
19.83	4.65537	1.36912		1.36912
19.84	4.65745	1.37008		1.37008
19.85	4.65949	1.37108		1.37108
19.86	4.66123	1.37228		1.37228
19.87	4.66276	1.37333		1.37333
19.88	4.66446	1.37424		1.37424
19.89	4.66674	1.37528		1.37528
19.9	4.67334	1.37621		1.37621
19.91	4.67927	1.3771		1.3771
19.92	4.67647	1.37822		1.37822
19.93	4.67197	1.37931		1.37931
19.94	4.67615	1.38016		1.38016
19.95	4.6841	1.38105		1.38105
19.96	4.69162	1.38207		1.38207
19.97	4.69467	1.38302		1.38302
19.98	4.68827	1.38406		1.38406
[truncated: 12,432 more rows]

## Sheet: M-70-9.0-42
Time [s]	Load [kN]	LVDT 1 [mm]	LVDT 2 [mm]	Displacement [mm]
0	0	0	0	0
0.01	0	0	0	0
0.02	2.9e-05	2e-06	0	2e-06
0.03	0.000522	-1e-06	-9e-06	8e-06
0.04	0.002358	-3e-05	-3.3e-05	3e-06
0.05	0.003159	-7.1e-05	-3.4e-05	-3.7e-05
0.06	0.000329	-0.000107	4e-06	-0.000111
0.07	-0.000792	-2.1e-05	1.1e-05	-3.2e-05
0.08	-0.002357	1.9e-05	-2.1e-05	4e-05
0.09	-0.008409	-0.000113	-1.7e-05	-9.6e-05
0.1	-0.005028	-0.000101	1e-06	-0.000102
0.11	0.002278	7.2e-05	-1.6e-05	8.8e-05
0.12	-0.000655	0.000128	-2.7e-05	0.000155
0.13	-0.006086	3.3e-05	-6e-06	3.9e-05
0.14	-0.004763	5e-06	1e-06	4e-06
0.15	0.000485	3.5e-05	-2.9e-05	6.4e-05
0.16	-0.000764	2.8e-05	-4.1e-05	6.9e-05
0.17	-0.002164	2.4e-05	-1.7e-05	4.1e-05
0.18	0.001145	0.000101	-8e-06	0.000109
0.19	0.000486	0.000133	-1.4e-05	0.000147
0.2	-0.000737	-3.9e-05	-2.2e-05	-1.7e-05
0.21	-0.002795	-4.3e-05	-4e-05	-3e-06
0.22	-0.004141	0.000129	-2.7e-05	0.000156
0.23	-0.001307	0.000164	-1e-06	0.000165
0.24	-0.005296	0.000114	-1.2e-05	0.000126
0.25	-0.010126	0.000117	-2.1e-05	0.000138
0.26	-0.005979	9.8e-05	-1.3e-05	0.000111
0.27	-0.002775	0.000155	-1.7e-05	0.000172
0.28	-0.002316	0.000208	-2.3e-05	0.000231
0.29	0.001089	5.8e-05	-2.8e-05	8.6e-05
0.3	0.004603	-7e-06	-2.9e-05	2.2e-05
0.31	0.002339	0.000103	-2.1e-05	0.000124
0.32	-0.004353	0.000154	-1.9e-05	0.000173
0.33	-0.003522	-1.8e-05	-2.5e-05	7e-06
0.34	0.003518	-7.1e-05	-2.4e-05	-4.7e-05
0.35	0.006567	8.2e-05	-3.6e-05	0.000118
0.36	0.008584	0.000103	-3.5e-05	0.000138
0.37	0.009915	-4.3e-05	-1e-05	-3.3e-05
0.38	0.007118	-8.9e-05	-1e-05	-7.9e-05
0.39	0.000548	4e-06	-2.6e-05	3e-05
0.4	-0.004083	4.2e-05	-3.7e-05	7.9e-05
0.41	9.1e-05	6.5e-05	-4.3e-05	0.000108
0.42	0.004916	0.00016	-3.4e-05	0.000194
0.43	0.000478	0.000197	-2.6e-05	0.000223
0.44	-0.003626	0.000198	-2.4e-05	0.000222
0.45	-0.000306	0.000178	-2.1e-05	0.000199
0.46	0.00336	0.00016	-2.5e-05	0.000185
0.47	0.004654	0.00026	-2.1e-05	0.000281
0.48	0.002659	0.000239	-2.2e-05	0.000261
0.49	-0.003287	7.3e-05	-3.3e-05	0.000106
0.5	-0.00726	8e-05	-3.4e-05	0.000114
0.51	-0.004337	8.9e-05	-2.6e-05	0.000115
0.52	0.000602	-4.2e-05	-2e-05	-2.2e-05
0.53	0.001463	1.4e-05	-3e-05	4.4e-05
0.54	0.003506	9e-05	-2.7e-05	0.000117
0.55	0.005759	-1.3e-05	-1.6e-05	3e-06
0.56	-0.000433	-5.9e-05	-1.8e-05	-4.1e-05
0.57	-0.004857	-2e-05	-1.6e-05	-4e-06
0.58	0.000681	-0.000107	-2e-05	-8.7e-05
0.59	0.00346	-0.000247	-2.9e-05	-0.000218
0.6	0.000566	-0.000204	-3.3e-05	-0.000171
0.61	0.000439	-9.2e-05	-5.5e-05	-3.7e-05
0.62	-0.001068	-4.8e-05	-6.9e-05	2.1e-05
0.63	-0.001294	6e-06	-5e-05	5.6e-05
0.64	0.004346	5.5e-05	-3.7e-05	9.2e-05
0.65	-0.000438	3.6e-05	-4e-05	7.6e-05
0.66	-0.006178	1.2e-05	-3.3e-05	4.5e-05
0.67	0.002318	6.5e-05	-2.8e-05	9.3e-05
0.68	0.008589	5.4e-05	-3.6e-05	9e-05
0.69	0.00668	-4.6e-05	-2.9e-05	-1.7e-05
0.7	0.005809	3.4e-05	-2.2e-05	5.6e-05
0.71	0.006285	0.00013	-3.9e-05	0.000169
0.72	0.005519	-2.6e-05	-3.7e-05	1.1e-05
0.73	0.003115	-0.000163	-2.7e-05	-0.000136
0.74	-0.000782	-0.00013	-2.9e-05	-0.000101
0.75	-0.00576	-0.000139	-4.1e-05	-9.8e-05
0.76	-0.005396	-0.000133	-5.8e-05	-7.5e-05
0.77	0.003158	3e-06	-5.2e-05	5.5e-05
0.78	0.003328	7.5e-05	-4.1e-05	0.000116
0.79	-0.007262	-1e-05	-3.5e-05	2.5e-05
0.8	-0.009259	0.000138	-3.1e-05	0.000169
0.81	-0.005288	0.000261	-4.4e-05	0.000305
0.82	-0.007023	4e-05	-4.7e-05	8.7e-05
0.83	-0.006928	-7.8e-05	-2.4e-05	-5.4e-05
0.84	0.000628	-5.9e-05	-2.2e-05	-3.7e-05
0.85	0.000753	-0.000113	-2.7e-05	-8.6e-05
0.86	-0.010217	-0.000114	-1.8e-05	-9.6e-05
0.87	-0.009957	2.7e-05	-2.7e-05	5.4e-05
0.88	-0.000361	0.000141	-5.1e-05	0.000192
0.89	-0.003819	9e-06	-5.5e-05	6.4e-05
0.9	-0.010269	-0.000113	-4e-05	-7.3e-05
0.91	-0.007573	8e-06	-4.7e-05	5.5e-05
0.92	-0.005433	3.6e-05	-6.1e-05	9.7e-05
0.93	-0.002167	-0.000174	-5.7e-05	-0.000117
0.94	-0.003264	-0.000267	-4.3e-05	-0.000224
0.95	-0.009825	-0.000124	-3.3e-05	-9.1e-05
0.96	-0.004071	-0.0001	-4e-05	-6e-05
0.97	0.003417	-0.000141	-4.4e-05	-9.7e-05
0.98	-0.005082	-7.5e-05	-3.4e-05	-4.1e-05
0.99	-0.00656	-0.000109	-5.1e-05	-5.8e-05
1	0.001782	-0.000129	-6.9e-05	-6e-05
1.01	-0.002	-2.8e-05	-5.1e-05	2.3e-05
1.02	-0.007804	6.7e-05	-3.7e-05	0.000104
1.03	-0.002701	7.4e-05	-4.7e-05	0.000121
1.04	0.002156	9.2e-05	-4.9e-05	0.000141
1.05	-0.003501	0.000126	-3.5e-05	0.000161
1.06	-0.010703	0.000112	-3.6e-05	0.000148
1.07	-0.012156	7.4e-05	-5.3e-05	0.000127
1.08	-0.01394	-6e-06	-5.3e-05	4.7e-05
1.09	-0.015377	-4.2e-05	-4.9e-05	7e-06
1.1	-0.013278	-4.6e-05	-4.5e-05	-1e-06
1.11	-0.009258	7e-06	-4.3e-05	5e-05
1.12	-0.006707	7.3e-05	-6.3e-05	0.000136
1.13	-0.006701	-2.6e-05	-5.5e-05	2.9e-05
1.14	-0.003749	-0.000148	-3.3e-05	-0.000115
1.15	-0.000875	-7e-05	-4.6e-05	-2.4e-05
1.16	-0.007056	0.000101	-5.6e-05	0.000157
1.17	-0.013161	0.000101	-6.8e-05	0.000169
1.18	-0.009415	-5.7e-05	-6.8e-05	1.1e-05
1.19	-0.009676	-6.7e-05	-4.3e-05	-2.4e-05
1.2	-0.015091	6.4e-05	-4.9e-05	0.000113
1.21	-0.011844	-2e-05	-7.1e-05	5.1e-05
1.22	-0.005808	-0.000175	-5.7e-05	-0.000118
1.23	-0.002141	-0.000116	-5.1e-05	-6.5e-05
1.24	-0.001999	-8.2e-05	-6.3e-05	-1.9e-05
1.25	-0.004636	-0.000175	-5.1e-05	-0.000124
1.26	-0.001449	-9.9e-05	-4.7e-05	-5.2e-05
1.27	0.001399	-3e-05	-7.5e-05	4.5e-05
1.28	-0.006263	-9.5e-05	-6.9e-05	-2.6e-05
1.29	-0.009724	-0.000111	-3.5e-05	-7.6e-05
1.3	-0.001528	-0.000142	-4.8e-05	-9.4e-05
1.31	0.001687	-0.000208	-7.2e-05	-0.000136
1.32	0.000723	-0.000203	-6.3e-05	-0.00014
1.33	-0.000358	-0.00016	-4.8e-05	-0.000112
1.34	-0.005749	-0.000113	-4.2e-05	-7.1e-05
1.35	-0.009845	-0.000103	-4.9e-05	-5.4e-05
1.36	-0.011126	-0.000189	-5.9e-05	-0.00013
1.37	-0.01174	-0.000221	-5.8e-05	-0.000163
1.38	-0.008778	-7e-05	-4.9e-05	-2.1e-05
1.39	-0.007081	8.6e-05	-4.1e-05	0.000127
1.4	-0.011093	-2.4e-05	-5.7e-05	3.3e-05
1.41	-0.011379	-0.000222	-7.8e-05	-0.000144
1.42	-0.006863	-0.000156	-7.7e-05	-7.9e-05
1.43	-0.006153	-0.000103	-7e-05	-3.3e-05
1.44	-0.008033	-0.000273	-6.7e-05	-0.000206
1.45	-0.00914	-0.000288	-6.4e-05	-0.000224
1.46	-0.007926	-0.000183	-7.7e-05	-0.000106
1.47	-0.006086	-0.00018	-8.4e-05	-9.6e-05
1.48	-0.008107	-0.000205	-6.5e-05	-0.00014
1.49	-0.010869	-0.000244	-6e-05	-0.000184
1.5	-0.010465	-0.00023	-6.9e-05	-0.000161
1.51	-0.011123	-0.000179	-6.5e-05	-0.000114
1.52	-0.010682	-0.000183	-7.3e-05	-0.00011
1.53	-0.007	-0.00018	-8.3e-05	-9.7e-05
1.54	-0.006147	-0.000184	-7.4e-05	-0.00011
1.55	-0.005106	-0.00025	-7.5e-05	-0.000175
1.56	-0.000359	-0.000221	-7.4e-05	-0.000147
1.57	0.001561	-0.000147	-7.5e-05	-7.2e-05
1.58	0.001492	-0.000114	-8.8e-05	-2.6e-05
1.59	0.001564	-0.000161	-8.5e-05	-7.6e-05
1.6	-0.002078	-0.000186	-6.7e-05	-0.000119
1.61	-0.007692	-0.000101	-5.9e-05	-4.2e-05
1.62	-0.006333	-1.9e-05	-6.3e-05	4.4e-05
1.63	0.001253	5.9e-05	-7.5e-05	0.000134
1.64	0.004342	-5.1e-05	-7.3e-05	2.2e-05
1.65	0.000791	-0.000208	-6.4e-05	-0.000144
1.66	0.00196	-8.5e-05	-6.4e-05	-2.1e-05
1.67	0.008281	3.7e-05	-7.4e-05	0.000111
1.68	0.007344	4.9e-05	-8.4e-05	0.000133
1.69	0.000752	0.000106	-8.1e-05	0.000187
1.7	0.001351	7.3e-05	-6.8e-05	0.000141
1.71	0.006419	5e-06	-6.9e-05	7.4e-05
1.72	0.003326	-6.1e-05	-8.8e-05	2.7e-05
1.73	-0.000261	-0.000215	-7.2e-05	-0.000143
1.74	0.001221	-0.000312	-5.1e-05	-0.000261
1.75	0.002343	-0.000118	-6.6e-05	-5.2e-05
1.76	0.002906	-6e-06	-8.8e-05	8.2e-05
1.77	-0.000767	-0.000162	-9e-05	-7.2e-05
1.78	-0.005028	-0.000107	-8.6e-05	-2.1e-05
1.79	-0.001766	-4.9e-05	-7.6e-05	2.7e-05
1.8	9.1e-05	-0.000182	-7.5e-05	-0.000107
1.81	0.000595	-0.000177	-8.8e-05	-8.9e-05
1.82	0.004625	-0.000151	-8e-05	-7.1e-05
1.83	0.004257	-0.000181	-6.3e-05	-0.000118
1.84	0.002249	-8.5e-05	-7.9e-05	-6e-06
1.85	0.003117	-6e-06	-9.6e-05	9e-05
1.86	0.002847	-1.1e-05	-8.4e-05	7.3e-05
1.87	0.003548	3.8e-05	-7.7e-05	0.000115
1.88	0.007196	-0.000125	-8.9e-05	-3.6e-05
1.89	0.0019	-0.000276	-9.3e-05	-0.000183
1.9	-0.009899	-7.8e-05	-8.3e-05	5e-06
1.91	-0.008461	-9.1e-05	-7.7e-05	-1.4e-05
1.92	0.001651	-0.000348	-9.1e-05	-0.000257
1.93	0.00229	-0.000253	-0.000101	-0.000152
1.94	0.002308	4.1e-05	-0.000105	0.000146
1.95	0.007481	-8.8e-05	-0.000102	1.4e-05
1.96	0.006221	-0.000292	-8e-05	-0.000212
1.97	0.003034	-0.00018	-8.8e-05	-9.2e-05
1.98	0.004056	-0.000125	-0.000109	-1.6e-05
1.99	0.001461	-0.00017	-0.000107	-6.3e-05
2	-0.002849	-0.000142	-0.000108	-3.4e-05
2.01	-0.001055	-0.000141	-0.000103	-3.8e-05
2.02	0.001278	-0.000146	-8.5e-05	-6.1e-05
2.03	0.004839	-0.000175	-8.3e-05	-9.2e-05
2.04	0.007193	-0.000194	-9.7e-05	-9.7e-05
2.05	-0.001961	-0.000108	-0.000104	-4e-06
2.06	-0.01298	-7.7e-05	-9.8e-05	2.1e-05
2.07	-0.008324	-8.5e-05	-9.6e-05	1.1e-05
2.08	0.00039	-0.000137	-9.6e-05	-4.1e-05
2.09	-0.001149	-0.000115	-8.4e-05	-3.1e-05
2.1	-0.001252	-5e-05	-9.6e-05	4.6e-05
2.11	-0.001595	-0.000196	-0.0001	-9.6e-05
2.12	-0.005738	-0.000239	-7.9e-05	-0.00016
2.13	-0.00402	-0.000123	-7.4e-05	-4.9e-05
2.14	0.003281	-0.000161	-7.3e-05	-8.8e-05
2.15	0.006701	-0.000243	-7.8e-05	-0.000165
2.16	0.005728	-0.000214	-9.3e-05	-0.000121
2.17	0.002293	-0.000208	-8.8e-05	-0.00012
2.18	-0.004317	-0.000336	-8.8e-05	-0.000248
2.19	-0.004431	-0.000285	-0.000106	-0.000179
2.2	0.002972	-0.000131	-9.5e-05	-3.6e-05
2.21	0.003954	-0.000232	-8.1e-05	-0.000151
2.22	0.003271	-0.000329	-9.9e-05	-0.00023
2.23	0.007128	-0.000221	-0.000103	-0.000118
2.24	0.004568	-0.000196	-9.2e-05	-0.000104
2.25	-0.001677	-0.000191	-0.000101	-9e-05
2.26	0.00225	-0.000129	-0.000103	-2.6e-05
2.27	0.00742	-0.000111	-9.3e-05	-1.8e-05
2.28	0.003041	-0.000146	-0.000107	-3.9e-05
2.29	0.00374	-0.000209	-0.000116	-9.3e-05
2.3	0.014445	-0.000168	-0.0001	-6.8e-05
2.31	0.013208	-8.2e-05	-0.000107	2.5e-05
2.32	0.00508	-9.6e-05	-0.000129	3.3e-05
2.33	0.007236	-0.000195	-0.000125	-7e-05
2.34	0.004503	-0.000151	-0.000107	-4.4e-05
2.35	-0.001606	-4.1e-05	-0.000105	6.4e-05
2.36	0.005614	-0.000189	-0.000114	-7.5e-05
2.37	0.01047	-0.000281	-0.000118	-0.000163
2.38	0.003278	-0.000138	-0.000102	-3.6e-05
2.39	-0.00548	-7.9e-05	-8.4e-05	5e-06
2.4	-0.004213	-0.000116	-8.4e-05	-3.2e-05
2.41	0.004182	-0.000123	-9.8e-05	-2.5e-05
2.42	0.003241	-9.2e-05	-9.9e-05	7e-06
2.43	-0.003391	2.4e-05	-9.7e-05	0.000121
2.44	0.000125	2.2e-05	-0.000111	0.000133
2.45	0.001719	-0.000105	-0.000119	1.4e-05
2.46	-0.005292	-0.000199	-0.000109	-9e-05
2.47	-0.002342	-0.000165	-9.9e-05	-6.6e-05
2.48	-0.000695	-2.6e-05	-9.3e-05	6.7e-05
2.49	-0.012473	-2.2e-05	-9.2e-05	7e-05
2.5	-0.015326	-0.000213	-9.7e-05	-0.000116
2.51	-0.008487	-0.000209	-0.000116	-9.3e-05
2.52	-0.011377	-3.3e-05	-0.000123	9e-05
2.53	-0.01426	-4.3e-05	-0.0001	5.7e-05
2.54	-0.006787	-8.1e-05	-9.5e-05	1.4e-05
2.55	-0.004352	-6.1e-05	-0.000113	5.2e-05
2.56	-0.004201	-0.000138	-0.000123	-1.5e-05
2.57	-0.00233	-0.000106	-0.000126	2e-05
2.58	-0.004394	-6.9e-05	-0.000118	4.9e-05
2.59	-0.003859	-0.000106	-0.000105	-1e-06
2.6	-0.002568	8e-06	-0.000114	0.000122
2.61	0.000669	-2.6e-05	-0.000123	9.7e-05
2.62	0.008676	-0.000156	-0.000116	-4e-05
2.63	0.008399	-0.000169	-0.000109	-6e-05
2.64	0.004936	-0.00017	-0.000113	-5.7e-05
2.65	0.005676	-6e-05	-0.000105	4.5e-05
2.66	0.002991	1.3e-05	-0.000101	0.000114
2.67	-0.000119	-6.7e-05	-0.000113	4.6e-05
2.68	0.004283	-7.3e-05	-0.000119	4.6e-05
2.69	0.007651	-5.2e-05	-0.000118	6.6e-05
2.7	0.003282	-0.00017	-0.00012	-5e-05
2.71	-0.001351	-0.000254	-0.000124	-0.00013
2.72	-0.002808	-0.000194	-0.000116	-7.8e-05
2.73	-0.007075	-0.000136	-0.000106	-3e-05
2.74	-0.014148	-0.000222	-0.000125	-9.7e-05
2.75	-0.013819	-0.000264	-0.000128	-0.000136
2.76	-0.008374	-0.000157	-0.000111	-4.6e-05
2.77	-0.0043	-8.1e-05	-0.000126	4.5e-05
2.78	-0.002355	-5.8e-05	-0.000132	7.4e-05
2.79	-0.004551	-0.000184	-0.000109	-7.5e-05
2.8	-0.008468	-0.000281	-0.00011	-0.000171
2.81	-0.006288	-0.000263	-0.000135	-0.000128
2.82	0.000621	-0.000244	-0.000135	-0.000109
2.83	-0.000701	-0.00022	-0.000124	-9.6e-05
2.84	-0.003692	-0.000164	-0.000118	-4.6e-05
2.85	0.000424	-0.000155	-0.000113	-4.2e-05
2.86	-2.5e-05	-0.00018	-0.000105	-7.5e-05
2.87	-0.003551	-9.7e-05	-0.000105	8e-06
2.88	0.000271	5e-06	-0.000109	0.000114
2.89	0.001257	-5.3e-05	-0.000106	5.3e-05
2.9	-0.004281	-0.00015	-0.00011	-4e-05
2.91	-0.007427	-0.00011	-0.000127	1.7e-05
2.92	-0.008296	-3.8e-05	-0.000147	0.000109
2.93	-0.006684	4.4e-05	-0.000146	0.00019
2.94	-0.004571	0.00013	-0.000134	0.000264
2.95	-0.0066	-2.1e-05	-0.000131	0.00011
2.96	-0.005173	-0.000197	-0.000132	-6.5e-05
2.97	-0.001044	-0.000131	-0.000123	-8e-06
2.98	-0.00405	-8.3e-05	-0.00012	3.7e-05
2.99	-0.008932	-7.8e-05	-0.000122	4.4e-05
3	-0.007109	1.2e-05	-0.00012	0.000132
3.01	-0.005656	-2.2e-05	-0.000122	0.0001
3.02	-0.004731	-0.000135	-0.000128	-7e-06
3.03	-0.003521	-0.000168	-0.000135	-3.3e-05
3.04	-0.006449	-7.4e-05	-0.000131	5.7e-05
3.05	-0.009282	2.6e-05	-0.000136	0.000162
3.06	-0.007605	4.4e-05	-0.000143	0.000187
3.07	-0.001141	3.4e-05	-0.000131	0.000165
3.08	-5.3e-05	-9.3e-05	-0.000117	2.4e-05
3.09	-0.005905	-0.000173	-0.000108	-6.5e-05
3.1	-0.004995	-8e-05	-0.000106	2.6e-05
3.11	-0.006594	-4.2e-05	-0.000107	6.5e-05
3.12	-0.012832	-1e-06	-0.000107	0.000106
3.13	-0.010716	9.3e-05	-0.000117	0.00021
3.14	-0.012017	3.7e-05	-0.000135	0.000172
3.15	-0.013871	-0.000101	-0.000145	4.4e-05
3.16	-0.005658	-0.000128	-0.000142	1.4e-05
3.17	-0.007724	-0.000136	-0.00013	-6e-06
3.18	-0.017081	-0.000123	-0.000127	4e-06
3.19	-0.017281	4.4e-05	-0.000129	0.000173
3.2	-0.015034	3.4e-05	-0.000123	0.000157
3.21	-0.014345	-0.000146	-0.000131	-1.5e-05
3.22	-0.011908	-0.000116	-0.000147	3.1e-05
3.23	-0.011208	6.9e-05	-0.000145	0.000214
3.24	-0.008384	2.4e-05	-0.000152	0.000176
3.25	-0.001673	-5.9e-05	-0.000166	0.000107
3.26	-0.000272	1e-06	-0.000154	0.000155
3.27	-0.002962	-3.9e-05	-0.000129	9e-05
3.28	-0.004789	-0.000145	-0.000113	-3.2e-05
3.29	-0.00664	-0.000115	-0.000123	8e-06
3.3	-0.007787	-5.7e-05	-0.000135	7.8e-05
3.31	-0.009427	-0.00016	-0.000141	-1.9e-05
3.32	-0.010842	-0.000164	-0.000146	-1.8e-05
3.33	-0.009815	-6.8e-05	-0.000142	7.4e-05
3.34	-0.009798	-8.8e-05	-0.000146	5.8e-05
3.35	-0.01185	-4e-06	-0.000145	0.000141
3.36	-0.013527	-5.1e-05	-0.000134	8.3e-05
3.37	-0.011706	-0.000136	-0.00015	1.4e-05
3.38	-0.005964	-3e-06	-0.000161	0.000158
3.39	-0.001259	2.4e-05	-0.00014	0.000164
3.4	-0.002218	-9.6e-05	-0.000133	3.7e-05
3.41	-0.001946	-8.7e-05	-0.000136	4.9e-05
3.42	0.000522	8.5e-05	-0.000122	0.000207
3.43	-0.004756	0.00018	-0.000129	0.000309
3.44	-0.00912	0.000168	-0.00014	0.000308
3.45	-0.008583	2.4e-05	-0.000138	0.000162
3.46	-0.012283	-9.3e-05	-0.000147	5.4e-05
3.47	-0.012901	1.2e-05	-0.000152	0.000164
3.48	-0.008832	0.000111	-0.000156	0.000267
3.49	-0.006775	9.1e-05	-0.000161	0.000252
3.5	-0.005432	0.000126	-0.00014	0.000266
3.51	-0.002301	0.000221	-0.000125	0.000346
3.52	0.00394	0.000282	-0.00014	0.000422
3.53	0.004389	0.000256	-0.000151	0.000407
3.54	-0.002893	0.000302	-0.000142	0.000444
3.55	-0.002474	0.000355	-0.000141	0.000496
3.56	0.002035	0.000228	-0.000154	0.000382
3.57	-0.002292	0.000229	-0.000155	0.000384
3.58	-0.002152	0.000425	-0.00015	0.000575
3.59	0.002441	0.000419	-0.000151	0.00057
3.6	-0.000628	0.000322	-0.000142	0.000464
3.61	-0.003418	0.000413	-0.000135	0.000548
3.62	-0.001213	0.000491	-0.000136	0.000627
3.63	1e-06	0.000432	-0.000144	0.000576
3.64	0.000138	0.00045	-0.000157	0.000607
3.65	0.001501	0.000473	-0.000156	0.000629
3.66	0.002795	0.000421	-0.000144	0.000565
3.67	-0.000462	0.000423	-0.000136	0.000559
3.68	-0.001209	0.0004	-0.000151	0.000551
3.69	0.006275	0.000434	-0.000171	0.000605
3.7	0.011052	0.00053	-0.000156	0.000686
3.71	0.007777	0.00055	-0.000138	0.000688
3.72	0.002513	0.000515	-0.000145	0.00066
3.73	0.000114	0.000521	-0.000136	0.000657
3.74	-0.00232	0.000505	-0.000144	0.000649
3.75	-0.004816	0.00039	-0.000175	0.000565
3.76	-0.005722	0.000436	-0.000168	0.000604
3.77	-0.002238	0.000563	-0.000138	0.000701
3.78	0.004706	0.000521	-0.000142	0.000663
3.79	0.005467	0.000548	-0.000159	0.000707
3.8	0.000983	0.000667	-0.000149	0.000816
3.81	-7e-06	0.000544	-0.000153	0.000697
3.82	0.004096	0.000431	-0.000167	0.000598
3.83	0.006725	0.000489	-0.000153	0.000642
3.84	0.003394	0.000523	-0.000142	0.000665
3.85	0.003108	0.000508	-0.000158	0.000666
3.86	0.009371	0.000546	-0.000177	0.000723
3.87	0.00953	0.000617	-0.000178	0.000795
3.88	0.00512	0.000517	-0.000168	0.000685
3.89	0.005429	0.0005	-0.000161	0.000661
3.9	0.007791	0.000643	-0.000159	0.000802
3.91	0.007813	0.000549	-0.000162	0.000711
3.92	0.001043	0.000377	-0.000165	0.000542
3.93	-0.003383	0.00047	-0.000156	0.000626
3.94	0.003448	0.00063	-0.000137	0.000767
3.95	0.006328	0.000575	-0.000146	0.000721
3.96	0.003453	0.000494	-0.000161	0.000655
3.97	0.007052	0.000487	-0.000149	0.000636
3.98	0.005468	0.00047	-0.000146	0.000616
3.99	0.000119	0.000521	-0.000162	0.000683
4	0.005819	0.00055	-0.000159	0.000709
4.01	0.0089	0.000468	-0.000148	0.000616
4.02	0.003432	0.000403	-0.000153	0.000556
4.03	0.000576	0.000378	-0.000152	0.00053
4.04	0.000138	0.000465	-0.000152	0.000617
4.05	0.000268	0.000526	-0.000167	0.000693
4.06	-0.001679	0.000436	-0.000172	0.000608
4.07	-0.004649	0.000322	-0.000166	0.000488
4.08	-0.003594	0.000374	-0.00016	0.000534
4.09	-0.00338	0.000503	-0.000162	0.000665
4.1	-0.004128	0.000434	-0.000164	0.000598
4.11	-0.002237	0.000257	-0.000158	0.000415
4.12	-0.001447	0.000291	-0.000154	0.000445
4.13	9.6e-05	0.000466	-0.000161	0.000627
4.14	0.004209	0.000504	-0.000174	0.000678
4.15	0.010496	0.000454	-0.000182	0.000636
4.16	0.005957	0.000423	-0.000189	0.000612
4.17	-0.006728	0.000378	-0.000181	0.000559
4.18	-0.003799	0.000352	-0.000161	0.000513
4.19	0.008789	0.000414	-0.000161	0.000575
4.2	0.004952	0.000456	-0.000163	0.000619
4.21	-0.001929	0.000414	-0.000159	0.000573
4.22	0.006144	0.000372	-0.000163	0.000535
4.23	0.009119	0.000267	-0.000168	0.000435
4.24	0.000993	0.000281	-0.00017	0.000451
4.25	-0.001719	0.000434	-0.000176	0.00061
4.26	-0.002212	0.000372	-0.000183	0.000555
4.27	-0.000144	0.000342	-0.000171	0.000513
4.28	0.004905	0.000505	-0.000155	0.00066
4.29	0.00345	0.00048	-0.000176	0.000656
4.3	-0.000406	0.000353	-0.000195	0.000548
4.31	-0.002026	0.000479	-0.000172	0.000651
4.32	0.001605	0.000528	-0.000155	0.000683
4.33	0.006414	0.000373	-0.000173	0.000546
4.34	0.003979	0.000302	-0.000191	0.000493
4.35	-0.002615	0.000355	-0.000175	0.00053
4.36	-0.004515	0.000411	-0.000164	0.000575
4.37	8.4e-05	0.000385	-0.000175	0.00056
4.38	0.004246	0.000409	-0.000173	0.000582
4.39	0.009478	0.000411	-0.00018	0.000591
4.4	0.012805	0.000311	-0.000197	0.000508
4.41	0.006111	0.000344	-0.000195	0.000539
4.42	0.00141	0.000383	-0.000181	0.000564
4.43	0.001135	0.000338	-0.000174	0.000512
4.44	-0.003137	0.000414	-0.000177	0.000591
4.45	-0.005797	0.000434	-0.00017	0.000604
4.46	-0.007328	0.000458	-0.000165	0.000623
4.47	-0.006858	0.000543	-0.000185	0.000728
4.48	0.003828	0.000417	-0.000184	0.000601
4.49	0.008183	0.000267	-0.000163	0.00043
4.5	-0.00041	0.000336	-0.000178	0.000514
4.51	-0.000727	0.000416	-0.000199	0.000615
4.52	0.005824	0.000438	-0.00018	0.000618
4.53	0.009208	0.000491	-0.000168	0.000659
4.54	0.014099	0.000447	-0.000183	0.00063
4.55	0.014202	0.000307	-0.000188	0.000495
4.56	0.010127	0.00039	-0.000173	0.000563
4.57	0.008828	0.000446	-0.000174	0.00062
4.58	0.007236	0.000279	-0.000187	0.000466
4.59	0.006129	0.000361	-0.000175	0.000536
4.6	0.004077	0.000517	-0.000174	0.000691
4.61	0.003394	0.00035	-0.000192	0.000542
4.62	0.005271	0.000303	-0.00018	0.000483
4.63	0.001509	0.000439	-0.000172	0.000611
4.64	-0.001683	0.000396	-0.000189	0.000585
4.65	0.000778	0.000324	-0.000182	0.000506
4.66	0.001632	0.000351	-0.000186	0.000537
4.67	-0.001622	0.000357	-0.00021	0.000567
4.68	-0.004051	0.00035	-0.000198	0.000548
4.69	-0.002072	0.00034	-0.000174	0.000514
4.7	-0.000315	0.000395	-0.00018	0.000575
4.71	0.000326	0.000468	-0.000189	0.000657
4.72	0.005473	0.000378	-0.000172	0.00055
4.73	0.008632	0.000206	-0.00017	0.000376
4.74	0.004995	0.00025	-0.000191	0.000441
4.75	0.004516	0.000371	-0.000191	0.000562
4.76	0.005612	0.000298	-0.000192	0.00049
4.77	-0.000435	0.000217	-0.000195	0.000412
4.78	-0.001109	0.000309	-0.000187	0.000496
4.79	0.003444	0.000399	-0.000191	0.00059
4.8	-0.001115	0.000308	-0.000198	0.000506
4.81	-0.003615	0.000318	-0.000192	0.00051
4.82	0.002747	0.000391	-0.000189	0.00058
4.83	0.002933	0.000274	-0.000188	0.000462
4.84	-0.001865	0.000311	-0.000193	0.000504
4.85	-0.00255	0.000498	-0.000208	0.000706
4.86	-0.003595	0.000363	-0.000206	0.000569
4.87	-0.006933	0.000185	-0.000193	0.000378
4.88	-0.008605	0.000231	-0.000174	0.000405
4.89	-0.007149	0.000309	-0.000159	0.000468
4.9	-0.002366	0.000257	-0.00018	0.000437
4.91	0.001131	0.000232	-0.000196	0.000428
4.92	-0.00023	0.000336	-0.000189	0.000525
4.93	-0.004583	0.000384	-0.000189	0.000573
4.94	0.000607	0.000321	-0.000197	0.000518
4.95	0.007152	0.000282	-0.000197	0.000479
4.96	-0.001616	0.000296	-0.000194	0.00049
4.97	-0.008545	0.000319	-0.000198	0.000517
4.98	-0.002541	0.000357	-0.000195	0.000552
4.99	-0.001108	0.000307	-0.000176	0.000483
5	-0.007691	0.000151	-0.000189	0.00034
5.01	-0.004053	0.0002	-0.000215	0.000415
5.02	0.000792	0.000376	-0.00021	0.000586
5.03	-0.003974	0.000399	-0.000207	0.000606
5.04	0.001467	0.000328	-0.000212	0.00054
5.05	0.009029	0.000259	-0.000193	0.000452
5.06	0.004032	0.000257	-0.000183	0.00044
5.07	0.002902	0.000276	-0.000202	0.000478
5.08	0.007134	0.000275	-0.000205	0.00048
5.09	0.005188	0.000363	-0.000195	0.000558
5.1	0.001468	0.000332	-0.000205	0.000537
5.11	0.000372	0.000187	-0.000204	0.000391
5.12	0.004132	0.000263	-0.00019	0.000453
5.13	0.007963	0.000356	-0.0002	0.000556
5.14	0.009605	0.000289	-0.000208	0.000497
5.15	0.010343	0.000271	-0.000204	0.000475
5.16	0.007071	0.000265	-0.000195	0.00046
5.17	0.003494	0.00022	-0.000194	0.000414
5.18	0.004589	0.000303	-0.000207	0.00051
5.19	0.007153	0.000378	-0.000215	0.000593
5.2	0.008425	0.0003	-0.000201	0.000501
5.21	0.004521	0.000295	-0.000191	0.000486
5.22	0.000387	0.000279	-0.000199	0.000478
5.23	0.00891	0.000197	-0.000204	0.000401
5.24	0.01861	0.000247	-0.000218	0.000465
5.25	0.013282	0.000264	-0.000222	0.000486
5.26	0.007201	0.000218	-0.000202	0.00042
5.27	0.005446	0.000255	-0.000199	0.000454
5.28	0.000408	0.000283	-0.000214	0.000497
5.29	0.000226	0.000211	-0.000211	0.000422
5.3	0.005012	0.000241	-0.000208	0.000449
5.31	0.004453	0.000307	-0.000223	0.00053
5.32	0.004957	0.000289	-0.00022	0.000509
5.33	0.009446	0.00033	-0.000204	0.000534
5.34	0.007333	0.000301	-0.0002	0.000501
5.35	0.001365	0.000153	-0.000213	0.000366
5.36	0.000439	0.000153	-0.000215	0.000368
5.37	0.006417	0.000286	-0.000205	0.000491
5.38	0.00918	0.000324	-0.000201	0.000525
5.39	0.001891	0.00027	-0.000198	0.000468
5.4	-0.002757	0.000168	-0.000204	0.000372
5.41	0.004041	9.5e-05	-0.000214	0.000309
5.42	0.005372	0.000241	-0.000213	0.000454
5.43	-5.3e-05	0.000367	-0.000223	0.00059
5.44	0.003434	0.000251	-0.000236	0.000487
5.45	0.008381	0.000182	-0.000224	0.000406
5.46	0.005951	0.000268	-0.000208	0.000476
5.47	3.6e-05	0.000315	-0.000214	0.000529
5.48	-0.004804	0.0003	-0.000228	0.000528
5.49	-0.004663	0.000254	-0.000229	0.000483
5.5	0.000772	0.000201	-0.000224	0.000425
5.51	0.00465	0.000137	-0.000209	0.000346
5.52	0.007801	0.000137	-0.000211	0.000348
5.53	0.011353	0.00022	-0.000227	0.000447
5.54	0.010314	0.000332	-0.000215	0.000547
5.55	0.009623	0.000269	-0.000205	0.000474
5.56	0.008629	0.000136	-0.000225	0.000361
5.57	0.006565	0.000207	-0.000222	0.000429
5.58	0.007909	0.000195	-0.000205	0.0004
5.59	0.007455	0.000131	-0.00022	0.000351
5.6	0.007049	0.000259	-0.000219	0.000478
5.61	0.011289	0.000277	-0.000201	0.000478
5.62	0.012251	0.000184	-0.000218	0.000402
5.63	0.007385	0.000103	-0.000223	0.000326
5.64	0.004083	0.000122	-0.000216	0.000338
5.65	0.005099	0.000363	-0.000226	0.000589
5.66	0.007939	0.000401	-0.000221	0.000622
5.67	0.010653	0.000441	-0.000218	0.000659
5.68	0.01436	0.001138	-0.000236	0.001374
5.69	0.016116	0.002076	-0.000231	0.002307
5.7	0.017978	0.0027	-0.000208	0.002908
5.71	0.01921	0.003182	-0.000205	0.003387
5.72	0.018328	0.003773	-0.000221	0.003994
5.73	0.018919	0.004387	-0.000219	0.004606
5.74	0.021583	0.004934	-0.000201	0.005135
5.75	0.027247	0.005692	-0.000189	0.005881
5.76	0.035292	0.006562	-0.00019	0.006752
5.77	0.044408	0.007307	-0.000186	0.007493
5.78	0.052912	0.008135	-0.000179	0.008314
5.79	0.063335	0.009132	-0.000182	0.009314
5.8	0.069989	0.010122	-0.000189	0.010311
5.81	0.072187	0.01112	-0.00018	0.0113
5.82	0.08043	0.012027	-0.000168	0.012195
5.83	0.086734	0.012819	-0.000176	0.012995
5.84	0.088389	0.013811	-0.000189	0.014
5.85	0.094591	0.014908	-0.00017	0.015078
5.86	0.103425	0.015905	-0.000148	0.016053
5.87	0.112181	0.016915	-0.000154	0.017069
5.88	0.118514	0.018015	-0.000158	0.018173
5.89	0.120748	0.019027	-0.000144	0.019171
5.9	0.127296	0.019949	-0.000143	0.020092
5.91	0.141662	0.02101	-0.000161	0.021171
5.92	0.151626	0.022042	-0.000158	0.0222
5.93	0.151898	0.02302	-0.000135	0.023155
5.94	0.156277	0.024065	-0.000131	0.024196
5.95	0.16284	0.02507	-0.000155	0.025225
5.96	0.162449	0.025986	-0.000163	0.026149
5.97	0.171699	0.027025	-0.000146	0.027171
5.98	0.187063	0.028101	-0.000144	0.028245
5.99	0.188485	0.028983	-0.000155	0.029138
6	0.187274	0.029802	-0.000155	0.029957
6.01	0.197185	0.030844	-0.000161	0.031005
6.02	0.206598	0.031934	-0.000171	0.032105
6.03	0.209523	0.032815	-0.000157	0.032972
6.04	0.213358	0.033715	-0.000144	0.033859
6.05	0.219714	0.034869	-0.000156	0.035025
6.06	0.223046	0.035996	-0.000165	0.036161
6.07	0.227032	0.037	-0.000163	0.037163
6.08	0.24004	0.038038	-0.000167	0.038205
6.09	0.253171	0.039047	-0.000166	0.039213
6.1	0.254262	0.040043	-0.000167	0.04021
6.11	0.251329	0.041	-0.00017	0.04117
6.12	0.255465	0.041972	-0.000162	0.042134
6.13	0.266415	0.043097	-0.000162	0.043259
6.14	0.275081	0.044176	-0.000175	0.044351
6.15	0.277154	0.045162	-0.000176	0.045338
6.16	0.282766	0.046189	-0.000175	0.046364
6.17	0.292661	0.047312	-0.000194	0.047506
6.18	0.298162	0.048396	-0.000216	0.048612
6.19	0.303108	0.049464	-0.000198	0.049662
6.2	0.312364	0.050584	-0.000178	0.050762
6.21	0.319056	0.051651	-0.000183	0.051834
6.22	0.318645	0.052679	-0.000172	0.052851
6.23	0.319162	0.053642	-0.000173	0.053815
6.24	0.328984	0.054645	-0.000204	0.054849
6.25	0.336847	0.055718	-0.000204	0.055922
6.26	0.341763	0.056681	-0.000182	0.056863
6.27	0.350517	0.057681	-0.000193	0.057874
6.28	0.358129	0.058758	-0.00021	0.058968
6.29	0.360297	0.059802	-0.000207	0.060009
6.3	0.363753	0.060794	-0.000213	0.061007
6.31	0.37483	0.061785	-0.000212	0.061997
6.32	0.381932	0.062791	-0.000206	0.062997
6.33	0.381077	0.063726	-0.000229	0.063955
6.34	0.385324	0.064722	-0.00024	0.064962
6.35	0.390648	0.065708	-0.000225	0.065933
6.36	0.392024	0.066707	-0.00023	0.066937
6.37	0.39839	0.067852	-0.000242	0.068094
6.38	0.406929	0.068892	-0.000236	0.069128
6.39	0.411229	0.069765	-0.000223	0.069988
6.4	0.418953	0.070769	-0.000233	0.071002
6.41	0.428006	0.071801	-0.000242	0.072043
6.42	0.429692	0.072778	-0.000225	0.073003
6.43	0.430886	0.07381	-0.000234	0.074044
6.44	0.433388	0.074763	-0.000253	0.075016
6.45	0.438061	0.075722	-0.000235	0.075957
6.46	0.448708	0.07677	-0.000229	0.076999
6.47	0.456165	0.077769	-0.000236	0.078005
6.48	0.460054	0.078663	-0.000226	0.078889
6.49	0.466004	0.07972	-0.000225	0.079945
6.5	0.468937	0.080853	-0.000239	0.081092
6.51	0.470085	0.081817	-0.000249	0.082066
6.52	0.475921	0.082852	-0.000248	0.0831
6.53	0.481715	0.083992	-0.000231	0.084223
6.54	0.48452	0.084985	-0.00023	0.085215
6.55	0.491126	0.085838	-0.000245	0.086083
6.56	0.500627	0.086841	-0.000246	0.087087
6.57	0.510769	0.088008	-0.000253	0.088261
6.58	0.51707	0.089014	-0.000272	0.089286
6.59	0.520284	0.089929	-0.000293	0.090222
6.6	0.527681	0.090995	-0.000283	0.091278
6.61	0.535226	0.092062	-0.000255	0.092317
6.62	0.538729	0.092975	-0.000275	0.09325
6.63	0.543165	0.093942	-0.000289	0.094231
6.64	0.550343	0.09505	-0.000276	0.095326
6.65	0.558932	0.09616	-0.000279	0.096439
6.66	0.568771	0.097188	-0.000284	0.097472
6.67	0.578277	0.098159	-0.000284	0.098443
6.68	0.584243	0.099245	-0.000306	0.099551
6.69	0.587219	0.10035	-0.000315	0.100665
6.7	0.590871	0.101301	-0.00029	0.101591
6.71	0.597072	0.102172	-0.000288	0.10246
6.72	0.600054	0.103029	-0.000304	0.103333
6.73	0.603719	0.104025	-0.000298	0.104323
6.74	0.612875	0.105218	-0.000304	0.105522
6.75	0.616994	0.106307	-0.0003	0.106607
6.76	0.622047	0.107326	-0.000288	0.107614
6.77	0.635501	0.108448	-0.000307	0.108755
6.78	0.638484	0.109511	-0.000312	0.109823
6.79	0.639053	0.110419	-0.000304	0.110723
6.8	0.648241	0.11132	-0.000319	0.111639
6.81	0.650609	0.112229	-0.000326	0.112555
6.82	0.651891	0.113272	-0.000323	0.113595
6.83	0.661102	0.114443	-0.000328	0.114771
6.84	0.667697	0.11549	-0.00033	0.11582
6.85	0.673012	0.116528	-0.000339	0.116867
6.86	0.682594	0.117629	-0.000339	0.117968
6.87	0.687955	0.1186	-0.000315	0.118915
6.88	0.690978	0.119439	-0.000296	0.119735
6.89	0.702395	0.120479	-0.000304	0.120783
6.9	0.712155	0.121597	-0.000324	0.121921
6.91	0.711671	0.122568	-0.000334	0.122902
6.92	0.717315	0.123525	-0.000339	0.123864
6.93	0.727772	0.124467	-0.000343	0.12481
6.94	0.730524	0.125455	-0.000342	0.125797
6.95	0.73566	0.12653	-0.000348	0.126878
6.96	0.743601	0.127474	-0.000356	0.12783
6.97	0.746649	0.128449	-0.000359	0.128808
6.98	0.750526	0.129611	-0.000355	0.129966
6.99	0.756594	0.13061	-0.000343	0.130953
7	0.765073	0.131547	-0.000349	0.131896
7.01	0.772231	0.132635	-0.000376	0.133011
7.02	0.773138	0.133644	-0.000383	0.134027
7.03	0.775107	0.13461	-0.000376	0.134986
7.04	0.787041	0.135726	-0.00038	0.136106
7.05	0.798642	0.136732	-0.000376	0.137108
7.06	0.801507	0.137679	-0.000383	0.138062
7.07	0.806374	0.138869	-0.000422	0.139291
7.08	0.816159	0.139899	-0.000424	0.140323
7.09	0.823195	0.140712	-0.000405	0.141117
7.1	0.82902	0.141865	-0.000417	0.142282
7.11	0.833863	0.143054	-0.000416	0.14347
7.12	0.835358	0.143896	-0.000407	0.144303
7.13	0.83748	0.144766	-0.000425	0.145191
7.14	0.841408	0.145795	-0.00043	0.146225
7.15	0.845527	0.146846	-0.000419	0.147265
7.16	0.851804	0.147882	-0.00042	0.148302
7.17	0.857261	0.148813	-0.000428	0.149241
7.18	0.861001	0.149848	-0.000436	0.150284
7.19	0.867148	0.151017	-0.000441	0.151458
7.2	0.87263	0.151983	-0.000446	0.152429
7.21	0.876575	0.152863	-0.000452	0.153315
7.22	0.88106	0.15387	-0.000441	0.154311
7.23	0.888474	0.154886	-0.000437	0.155323
7.24	0.89959	0.155838	-0.000462	0.1563
7.25	0.90655	0.15683	-0.000472	0.157302
7.26	0.912115	0.15789	-0.000469	0.158359
7.27	0.920479	0.158927	-0.000488	0.159415
7.28	0.924233	0.159906	-0.000499	0.160405
7.29	0.928108	0.160829	-0.00049	0.161319
7.3	0.937451	0.161776	-0.000494	0.16227
7.31	0.943857	0.162696	-0.000502	0.163198
7.32	0.950218	0.163695	-0.000508	0.164203
7.33	0.96184	0.164711	-0.000517	0.165228
7.34	0.96918	0.165577	-0.000521	0.166098
7.35	0.969797	0.166647	-0.000524	0.167171
7.36	0.972935	0.167762	-0.000524	0.168286
7.37	0.981023	0.168614	-0.000513	0.169127
7.38	0.989093	0.169582	-0.000517	0.170099
7.39	0.99412	0.170773	-0.000528	0.171301
7.4	0.992786	0.171766	-0.000509	0.172275
7.41	0.992784	0.17278	-0.000493	0.173273
7.42	0.999863	0.173981	-0.00051	0.174491
7.43	1.00219	0.174994	-0.000519	0.175513
7.44	1.00339	0.176052	-0.000495	0.176547
7.45	1.0125	0.177202	-0.000476	0.177678
7.46	1.02214	0.178116	-0.000467	0.178583
7.47	1.02876	0.179038	-0.000464	0.179502
7.48	1.03911	0.18022	-0.000464	0.180684
7.49	1.05158	0.181365	-0.000471	0.181836
7.5	1.05818	0.182246	-0.000494	0.18274
7.51	1.06282	0.183265	-0.000503	0.183768
7.52	1.06576	0.184423	-0.00049	0.184913
7.53	1.06379	0.185339	-0.000494	0.185833
7.54	1.06644	0.186376	-0.000502	0.186878
7.55	1.07414	0.187625	-0.000492	0.188117
7.56	1.08075	0.188585	-0.000494	0.189079
7.57	1.08868	0.189486	-0.000513	0.189999
7.58	1.09328	0.190551	-0.000522	0.191073
7.59	1.09623	0.191407	-0.000509	0.191916
7.6	1.1033	0.192215	-0.000508	0.192723
7.61	1.10842	0.193372	-0.000527	0.193899
7.62	1.10894	0.19449	-0.000531	0.195021
7.63	1.11208	0.195424	-0.000526	0.19595
7.64	1.12045	0.196445	-0.000548	0.196993
7.65	1.1268	0.197315	-0.000565	0.19788
7.66	1.1269	0.198212	-0.000548	0.19876
7.67	1.12858	0.199331	-0.000538	0.199869
7.68	1.13677	0.200385	-0.000538	0.200923
7.69	1.14534	0.201272	-0.000535	0.201807
7.7	1.14682	0.202251	-0.000557	0.202808
7.71	1.14304	0.203284	-0.000587	0.203871
7.72	1.14474	0.204224	-0.00059	0.204814
7.73	1.15308	0.205152	-0.000579	0.205731
7.74	1.16378	0.206108	-0.000581	0.206689
7.75	1.17116	0.207131	-0.000587	0.207718
7.76	1.17016	0.208172	-0.000582	0.208754
7.77	1.17018	0.209148	-0.000574	0.209722
7.78	1.18349	0.210105	-0.000584	0.210689
7.79	1.19378	0.211095	-0.000593	0.211688
7.8	1.19423	0.212188	-0.000594	0.212782
7.81	1.1971	0.213306	-0.00061	0.213916
7.82	1.20321	0.214328	-0.000634	0.214962
7.83	1.20929	0.215302	-0.000623	0.215925
7.84	1.22002	0.216394	-0.000607	0.217001
7.85	1.22951	0.21755	-0.000625	0.218175
7.86	1.23376	0.218605	-0.000646	0.219251
7.87	1.23863	0.219578	-0.000642	0.22022
7.88	1.24093	0.220612	-0.000634	0.221246
7.89	1.24565	0.221661	-0.000642	0.222303
7.9	1.25926	0.222574	-0.000665	0.223239
7.91	1.26384	0.223535	-0.000673	0.224208
7.92	1.26175	0.224667	-0.000655	0.225322
7.93	1.27021	0.225641	-0.000655	0.226296
7.94	1.27627	0.226462	-0.000667	0.227129
7.95	1.2745	0.227495	-0.000665	0.22816
7.96	1.27682	0.228519	-0.000661	0.22918
7.97	1.28116	0.229462	-0.000675	0.230137
7.98	1.29	0.230606	-0.000693	0.231299
7.99	1.30111	0.231653	-0.000689	0.232342
8	1.30621	0.232619	-0.000685	0.233304
8.01	1.31129	0.233698	-0.000708	0.234406
8.02	1.31807	0.234675	-0.000716	0.235391
8.03	1.3202	0.23552	-0.00072	0.23624
8.04	1.31963	0.236461	-0.000738	0.237199
8.05	1.32418	0.237566	-0.000724	0.23829
8.06	1.32997	0.23858	-0.000712	0.239292
8.07	1.33349	0.239552	-0.000735	0.240287
8.08	1.33886	0.24066	-0.000748	0.241408
8.09	1.34253	0.241641	-0.000752	0.242393
8.1	1.34213	0.242584	-0.000751	0.243335
8.11	1.34704	0.243636	-0.000743	0.244379
8.12	1.35919	0.244597	-0.000756	0.245353
8.13	1.37093	0.245653	-0.000779	0.246432
8.14	1.37793	0.246775	-0.000776	0.247551
8.15	1.38051	0.247744	-0.000773	0.248517
8.16	1.38392	0.248653	-0.000786	0.249439
8.17	1.39331	0.249688	-0.000802	0.25049
8.18	1.39846	0.250778	-0.000815	0.251593
8.19	1.3986	0.251728	-0.000812	0.25254
8.2	1.40334	0.252656	-0.00081	0.253466
8.21	1.41118	0.253659	-0.000826	0.254485
8.22	1.41594	0.254747	-0.000834	0.255581
8.23	1.41707	0.25582	-0.000834	0.256654
8.24	1.42018	0.256804	-0.000845	0.257649
8.25	1.43012	0.2579	-0.000865	0.258765
8.26	1.44345	0.25901	-0.000865	0.259875
8.27	1.44648	0.259935	-0.000853	0.260788
8.28	1.44622	0.260837	-0.000866	0.261703
8.29	1.45695	0.2619	-0.000891	0.262791
8.3	1.46875	0.263031	-0.000894	0.263925
8.31	1.47808	0.263947	-0.000893	0.26484
8.32	1.49076	0.26482	-0.000907	0.265727
8.33	1.49492	0.265879	-0.000917	0.266796
8.34	1.49308	0.26697	-0.00092	0.26789
8.35	1.49424	0.267913	-0.000924	0.268837
8.36	1.4894	0.268779	-0.00093	0.269709
8.37	1.48957	0.269734	-0.000939	0.270673
8.38	1.50223	0.270762	-0.00094	0.271702
8.39	1.51054	0.271781	-0.000945	0.272726
8.4	1.51159	0.27278	-0.000973	0.273753
8.41	1.51443	0.27378	-0.000993	0.274773
8.42	1.52804	0.274902	-0.00098	0.275882
8.43	1.54289	0.276009	-0.000965	0.276974
8.44	1.54321	0.276988	-0.000982	0.27797
8.45	1.53889	0.278013	-0.000998	0.279011
8.46	1.54008	0.278896	-0.000999	0.279895
8.47	1.54726	0.279761	-0.00101	0.280771
8.48	1.55391	0.280885	-0.001021	0.281906
8.49	1.55683	0.28198	-0.001026	0.283006
8.5	1.56496	0.282911	-0.00104	0.283951
8.51	1.57507	0.283869	-0.001046	0.284915
8.52	1.5798	0.284952	-0.001052	0.286004
8.53	1.58692	0.286012	-0.001063	0.287075
8.54	1.59761	0.286985	-0.001066	0.288051
8.55	1.60225	0.287952	-0.001078	0.28903
8.56	1.60533	0.288957	-0.0011	0.290057
8.57	1.61808	0.29003	-0.001126	0.291156
8.58	1.62869	0.291095	-0.001144	0.292239
8.59	1.62533	0.29212	-0.001146	0.293266
8.6	1.62431	0.293119	-0.001157	0.294276
8.61	1.63239	0.294007	-0.001167	0.295174
8.62	1.63745	0.295	-0.001167	0.296167
8.63	1.64102	0.296109	-0.001176	0.297285
8.64	1.64952	0.297079	-0.001199	0.298278
8.65	1.65736	0.297949	-0.001205	0.299154
8.66	1.65989	0.298979	-0.001206	0.300185
8.67	1.66448	0.300076	-0.001233	0.301309
8.68	1.67214	0.301024	-0.001246	0.30227
8.69	1.67405	0.30203	-0.001236	0.303266
8.7	1.68254	0.303155	-0.001244	0.304399
8.71	1.69515	0.304133	-0.001267	0.3054
8.72	1.69718	0.305059	-0.001295	0.306354
8.73	1.69971	0.306054	-0.001307	0.307361
8.74	1.70772	0.307047	-0.00131	0.308357
8.75	1.70911	0.308038	-0.001336	0.309374
8.76	1.70716	0.309003	-0.001361	0.310364
8.77	1.71411	0.310083	-0.001358	0.311441
8.78	1.72365	0.311214	-0.001368	0.312582
8.79	1.72803	0.312146	-0.001395	0.313541
8.8	1.73172	0.313114	-0.001411	0.314525
8.81	1.73918	0.314309	-0.001421	0.31573
8.82	1.74726	0.315441	-0.001454	0.316895
8.83	1.74949	0.31642	-0.001491	0.317911
8.84	1.74627	0.317395	-0.001493	0.318888
8.85	1.75289	0.318391	-0.001515	0.319906
8.86	1.76455	0.319468	-0.001574	0.321042
8.87	1.7654	0.320482	-0.001606	0.322088
8.88	1.76916	0.321402	-0.001621	0.323023
8.89	1.78176	0.322427	-0.001654	0.324081
8.9	1.78647	0.323467	-0.001668	0.325135
8.91	1.78791	0.32438	-0.001693	0.326073
8.92	1.793	0.325304	-0.001759	0.327063
8.93	1.79666	0.326322	-0.001805	0.328127
8.94	1.80539	0.327284	-0.001839	0.329123
8.95	1.81762	0.328305	-0.001915	0.33022
8.96	1.82218	0.329441	-0.002006	0.331447
8.97	1.82683	0.330396	-0.002114	0.33251
8.98	1.83643	0.331273	-0.00228	0.333553
8.99	1.83803	0.332304	-0.002501	0.334805
9	1.83199	0.333328	-0.002753	0.336081
9.01	1.83651	0.334218	-0.002983	0.337201
9.02	1.84975	0.335175	-0.003157	0.338332
9.03	1.85893	0.336313	-0.003359	0.339672
9.04	1.87227	0.337351	-0.00363	0.340981
9.05	1.88662	0.338267	-0.003873	0.34214
9.06	1.89013	0.339327	-0.004051	0.343378
9.07	1.89073	0.340314	-0.004246	0.34456
9.08	1.8922	0.341161	-0.004488	0.345649
9.09	1.89143	0.342084	-0.004731	0.346815
9.1	1.89482	0.343062	-0.004971	0.348033
9.11	1.90924	0.344112	-0.005236	0.349348
9.12	1.92016	0.345196	-0.005531	0.350727
9.13	1.92114	0.346252	-0.005853	0.352105
9.14	1.92457	0.347212	-0.006199	0.353411
9.15	1.92678	0.348135	-0.006582	0.354717
9.16	1.92803	0.349202	-0.007072	0.356274
9.17	1.93501	0.350311	-0.007769	0.35808
9.18	1.94413	0.351284	-0.008639	0.359923
9.19	1.95591	0.352319	-0.009514	0.361833
9.2	1.967	0.353479	-0.010338	0.363817
9.21	1.96974	0.354535	-0.01115	0.365685
9.22	1.96703	0.355485	-0.011941	0.367426
9.23	1.96822	0.356506	-0.012649	0.369155
9.24	1.97725	0.357507	-0.013172	0.370679
9.25	1.9831	0.358475	-0.013518	0.371993
9.26	1.98365	0.359518	-0.013799	0.373317
9.27	1.99197	0.360522	-0.014054	0.374576
9.28	2.00674	0.361521	-0.014265	0.375786
9.29	2.01321	0.362577	-0.014444	0.377021
9.3	2.01428	0.363541	-0.014606	0.378147
9.31	2.01898	0.36441	-0.014787	0.379197
9.32	2.02333	0.365451	-0.015004	0.380455
9.33	2.0283	0.366517	-0.015224	0.381741
9.34	2.03401	0.367452	-0.015434	0.382886
9.35	2.03998	0.368442	-0.015672	0.384114
9.36	2.04782	0.369413	-0.015954	0.385367
9.37	2.05465	0.370314	-0.016258	0.386572
9.38	2.05992	0.371302	-0.016584	0.387886
9.39	2.0634	0.372296	-0.016971	0.389267
9.4	2.06225	0.373271	-0.017474	0.390745
9.41	2.06579	0.374354	-0.018094	0.392448
9.42	2.07666	0.375509	-0.018838	0.394347
9.43	2.08169	0.376537	-0.019809	0.396346
9.44	2.08582	0.377403	-0.021049	0.398452
9.45	2.09247	0.37832	-0.022441	0.400761
9.46	2.09497	0.3794	-0.023699	0.403099
9.47	2.10146	0.38054	-0.024611	0.405151
9.48	2.1129	0.381529	-0.025285	0.406814
9.49	2.12123	0.382364	-0.02588	0.408244
9.5	2.13062	0.383345	-0.0264	0.409745
9.51	2.13884	0.384594	-0.026885	0.411479
9.52	2.1391	0.385767	-0.027402	0.413169
9.53	2.13963	0.386625	-0.02796	0.414585
9.54	2.14669	0.387515	-0.028526	0.416041
9.55	2.15589	0.388597	-0.02908	0.417677
9.56	2.15913	0.38958	-0.029645	0.419225
9.57	2.15611	0.390459	-0.030243	0.420702
9.58	2.15708	0.391527	-0.030846	0.422373
9.59	2.16796	0.392665	-0.0314	0.424065
9.6	2.18004	0.393627	-0.031937	0.425564
9.61	2.18672	0.394631	-0.032449	0.42708
9.62	2.19323	0.395712	-0.032832	0.428544
9.63	2.20357	0.396652	-0.033148	0.4298
9.64	2.21028	0.397572	-0.033556	0.431128
9.65	2.21389	0.398678	-0.033992	0.43267
9.66	2.22146	0.399732	-0.034368	0.4341
9.67	2.22746	0.400596	-0.034803	0.435399
9.68	2.22529	0.401494	-0.035377	0.436871
9.69	2.22819	0.402487	-0.036055	0.438542
9.7	2.241	0.403477	-0.036902	0.440379
9.71	2.24357	0.404553	-0.037983	0.442536
9.72	2.24174	0.40557	-0.039027	0.444597
9.73	2.25261	0.406489	-0.039707	0.446196
9.74	2.26204	0.407514	-0.040065	0.447579
9.75	2.2656	0.408596	-0.040303	0.448899
9.76	2.27052	0.409484	-0.040488	0.449972
9.77	2.27184	0.410303	-0.040623	0.450926
9.78	2.27699	0.411455	-0.040753	0.452208
9.79	2.28838	0.412669	-0.040899	0.453568
9.8	2.29694	0.413655	-0.041063	0.454718
9.81	2.3044	0.414688	-0.041257	0.455945
9.82	2.31282	0.415635	-0.041472	0.457107
9.83	2.31358	0.41644	-0.041724	0.458164
9.84	2.31138	0.417454	-0.042097	0.459551
9.85	2.32062	0.418693	-0.042596	0.461289
9.86	2.33212	0.419766	-0.043208	0.462974
9.87	2.33608	0.420591	-0.044018	0.464609
9.88	2.3435	0.421586	-0.044988	0.466574
9.89	2.35308	0.422786	-0.045935	0.468721
9.9	2.35204	0.423795	-0.046646	0.470441
9.91	2.35142	0.424649	-0.047104	0.471753
9.92	2.35983	0.425665	-0.047494	0.473159
9.93	2.36211	0.42681	-0.047859	0.474669
9.94	2.35932	0.42779	-0.048137	0.475927
9.95	2.36653	0.428719	-0.04839	0.477109
9.96	2.37788	0.429766	-0.048681	0.478447
9.97	2.38487	0.430809	-0.049009	0.479818
9.98	2.3903	0.431756	-0.049448	0.481204
9.99	2.39299	0.43271	-0.050016	0.482726
10	2.39449	0.433634	-0.050661	0.484295
10.01	2.40142	0.434464	-0.051349	0.485813
10.02	2.40986	0.435417	-0.052015	0.487432
10.03	2.41541	0.436607	-0.052703	0.48931
10.04	2.42317	0.437721	-0.053424	0.491145
10.05	2.4338	0.43862	-0.054013	0.492633
10.06	2.43937	0.439643	-0.054456	0.494099
10.07	2.44112	0.440797	-0.054928	0.495725
10.08	2.44733	0.441809	-0.055467	0.497276
10.09	2.45186	0.442707	-0.055954	0.498661
10.1	2.44914	0.443731	-0.056346	0.500077
10.11	2.4532	0.44481	-0.056685	0.501495
10.12	2.46678	0.445794	-0.057011	0.502805
10.13	2.47304	0.446772	-0.057361	0.504133
10.14	2.47308	0.447808	-0.057702	0.50551
10.15	2.4773	0.448713	-0.057995	0.506708
10.16	2.48292	0.449635	-0.058271	0.507906
10.17	2.48842	0.450809	-0.058577	0.509386
10.18	2.49247	0.451943	-0.058969	0.510912
10.19	2.49165	0.452902	-0.059474	0.512376
10.2	2.49625	0.453909	-0.060117	0.514026
10.21	2.51247	0.454977	-0.061	0.515977
10.22	2.52074	0.455962	-0.062118	0.51808
10.23	2.51786	0.456889	-0.063195	0.520084
10.24	2.52157	0.457865	-0.063907	0.521772
10.25	2.53116	0.458809	-0.064231	0.52304
10.26	2.54072	0.459786	-0.064408	0.524194
10.27	2.54593	0.4609	-0.064559	0.525459
10.28	2.54811	0.46204	-0.064638	0.526678
10.29	2.55309	0.463105	-0.064681	0.527786
10.3	2.55928	0.464028	-0.064757	0.528785
10.31	2.56263	0.464816	-0.064814	0.52963
10.32	2.55901	0.465672	-0.064851	0.530523
10.33	2.55893	0.466778	-0.064908	0.531686
10.34	2.56514	0.467968	-0.06496	0.532928
10.35	2.56843	0.468919	-0.065013	0.533932
10.36	2.57171	0.469718	-0.065114	0.534832
10.37	2.57938	0.470764	-0.065266	0.53603
10.38	2.58487	0.47191	-0.065474	0.537384
10.39	2.58604	0.47278	-0.065889	0.538669
10.4	2.59224	0.473596	-0.066823	0.540419
10.41	2.60188	0.474595	-0.068656	0.543251
10.42	2.6087	0.475621	-0.071113	0.546734
10.43	2.61521	0.476654	-0.072815	0.549469
10.44	2.61995	0.477652	-0.073296	0.550948
10.45	2.6179	0.478553	-0.073518	0.552071
10.46	2.61802	0.479593	-0.073758	0.553351
10.47	2.62901	0.480776	-0.073782	0.554558
10.48	2.63925	0.481793	-0.073806	0.555599
10.49	2.63995	0.482656	-0.073906	0.556562
10.5	2.64043	0.483623	-0.073924	0.557547
10.51	2.64755	0.484747	-0.073917	0.558664
10.52	2.66021	0.485905	-0.073949	0.559854
10.53	2.66706	0.487006	-0.073979	0.560985
10.54	2.66134	0.487958	-0.074021	0.561979
10.55	2.66193	0.48887	-0.07406	0.56293
10.56	2.67226	0.490024	-0.074079	0.564103
10.57	2.67632	0.491099	-0.074123	0.565222
10.58	2.67293	0.491918	-0.074167	0.566085
10.59	2.67478	0.492882	-0.074206	0.567088
10.6	2.68664	0.49399	-0.074303	0.568293
10.61	2.69474	0.495021	-0.074407	0.569428
10.62	2.69217	0.496124	-0.074529	0.570653
10.63	2.69281	0.49722	-0.074808	0.572028
10.64	2.69994	0.498032	-0.075321	0.573353
10.65	2.70411	0.498914	-0.076108	0.575022
10.66	2.70739	0.500042	-0.077155	0.577197
10.67	2.71424	0.501122	-0.078584	0.579706
10.68	2.71896	0.502063	-0.080552	0.582615
10.69	2.72372	0.502977	-0.082339	0.585316
10.7	2.72886	0.504016	-0.083176	0.587192
10.71	2.73109	0.505098	-0.083436	0.588534
10.72	2.73673	0.506046	-0.083615	0.589661
10.73	2.74247	0.506983	-0.083698	0.590681
10.74	2.74761	0.508042	-0.083723	0.591765
10.75	2.75562	0.509119	-0.083762	0.592881
10.76	2.75997	0.510185	-0.083783	0.593968
10.77	2.76416	0.511116	-0.08381	0.594926
10.78	2.76989	0.511884	-0.083839	0.595723
10.79	2.77306	0.512826	-0.083851	0.596677
10.8	2.77447	0.513993	-0.083889	0.597882
10.81	2.77771	0.515122	-0.083929	0.599051
10.82	2.78206	0.515983	-0.083952	0.599935
10.83	2.78599	0.516876	-0.083999	0.600875
10.84	2.79332	0.518023	-0.08403	0.602053
10.85	2.8009	0.519043	-0.084067	0.60311
10.86	2.80321	0.519933	-0.084161	0.604094
10.87	2.80372	0.520967	-0.084283	0.60525
10.88	2.80817	0.522121	-0.084539	0.60666
10.89	2.81601	0.523246	-0.085182	0.608428
10.9	2.82672	0.52416	-0.086455	0.610615
10.91	2.8375	0.524947	-0.088241	0.613188
10.92	2.84426	0.525936	-0.089886	0.615822
10.93	2.8439	0.527045	-0.090934	0.617979
10.94	2.83979	0.527988	-0.091517	0.619505
10.95	2.84025	0.528914	-0.091865	0.620779
10.96	2.84422	0.530027	-0.092067	0.622094
10.97	2.85165	0.531098	-0.092197	0.623295
10.98	2.86355	0.531994	-0.092301	0.624295
10.99	2.86958	0.53296	-0.092372	0.625332
11	2.86616	0.534074	-0.09242	0.626494
11.01	2.86587	0.535134	-0.092491	0.627625
11.02	2.87613	0.535944	-0.092567	0.628511
11.03	2.88225	0.53671	-0.092607	0.629317
11.04	2.88216	0.537823	-0.092645	0.630468
11.05	2.88901	0.538952	-0.092706	0.631658
11.06	2.89419	0.53978	-0.092772	0.632552
11.07	2.89568	0.540742	-0.09288	0.633622
11.08	2.90336	0.541894	-0.093062	0.634956
11.09	2.90949	0.543033	-0.09334	0.636373
11.1	2.91174	0.544105	-0.093762	0.637867
11.11	2.91699	0.545079	-0.09443	0.639509
11.12	2.91985	0.546046	-0.09551	0.641556
11.13	2.9189	0.547071	-0.097089	0.64416
11.14	2.92147	0.548055	-0.098851	0.646906
11.15	2.93105	0.548986	-0.100004	0.64899
11.16	2.93877	0.549942	-0.10039	0.650332
11.17	2.93821	0.550972	-0.100608	0.65158
11.18	2.93954	0.552002	-0.100839	0.652841
11.19	2.94632	0.553013	-0.100958	0.653971
11.2	2.95223	0.554094	-0.101052	0.655146
11.21	2.95803	0.555147	-0.101143	0.65629
11.22	2.96815	0.556191	-0.10119	0.657381
11.23	2.97847	0.557302	-0.101235	0.658537
11.24	2.97889	0.558273	-0.101303	0.659576
11.25	2.97942	0.559145	-0.101365	0.66051
11.26	2.9864	0.560204	-0.101419	0.661623
11.27	2.98903	0.561265	-0.101482	0.662747
11.28	2.99471	0.562225	-0.101549	0.663774
11.29	3.00049	0.563258	-0.101648	0.664906
11.3	2.9985	0.564143	-0.101782	0.665925
11.31	2.99889	0.564936	-0.10194	0.666876
11.32	3.00562	0.566026	-0.102233	0.668259
11.33	3.01053	0.56713	-0.102755	0.669885
11.34	3.01129	0.568047	-0.103567	0.671614
11.35	3.0145	0.569035	-0.104743	0.673778
11.36	3.02256	0.570124	-0.106031	0.676155
11.37	3.03004	0.571076	-0.10697	0.678046
11.38	3.03383	0.57211	-0.107507	0.679617
11.39	3.03523	0.573247	-0.107876	0.681123
11.4	3.03641	0.574124	-0.108129	0.682253
11.41	3.03922	0.574909	-0.108267	0.683176
11.42	3.04572	0.575987	-0.108366	0.684353
11.43	3.05149	0.577165	-0.108486	0.685651
11.44	3.0518	0.578091	-0.108608	0.686699
11.45	3.04987	0.578964	-0.108694	0.687658
11.46	3.04937	0.579979	-0.108774	0.688753
11.47	3.05377	0.581014	-0.1089	0.689914
11.48	3.05718	0.582005	-0.109051	0.691056
11.49	3.0587	0.582996	-0.109225	0.692221
11.5	3.06591	0.583987	-0.109477	0.693464
11.51	3.07267	0.584973	-0.109834	0.694807
11.52	3.0804	0.585921	-0.110342	0.696263
11.53	3.09105	0.586926	-0.111129	0.698055
11.54	3.09609	0.587994	-0.11217	0.700164
11.55	3.0936	0.589118	-0.113146	0.702264
11.56	3.08961	0.590208	-0.113791	0.703999
11.57	3.09362	0.59121	-0.11417	0.70538
11.58	3.10092	0.592184	-0.114426	0.70661
11.59	3.10041	0.593209	-0.114594	0.707803
11.6	3.10304	0.594293	-0.1147	0.708993
11.61	3.11395	0.595221	-0.114784	0.710005
11.62	3.11849	0.596051	-0.114867	0.710918
11.63	3.12453	0.597065	-0.114938	0.712003
11.64	3.12882	0.59811	-0.114991	0.713101
11.65	3.12501	0.599109	-0.115045	0.714154
11.66	3.13087	0.600148	-0.115108	0.715256
11.67	3.14058	0.601167	-0.115168	0.716335
11.68	3.1418	0.602183	-0.115219	0.717402
11.69	3.14454	0.60322	-0.115292	0.718512
11.7	3.15072	0.604225	-0.115371	0.719596
11.71	3.15459	0.605158	-0.115441	0.720599
11.72	3.15225	0.606181	-0.115547	0.721728
11.73	3.15295	0.607173	-0.115705	0.722878
11.74	3.16025	0.608132	-0.115907	0.724039
11.75	3.16316	0.609196	-0.116245	0.725441
11.76	3.16569	0.610182	-0.11683	0.727012
11.77	3.17144	0.611173	-0.117661	0.728834
11.78	3.17665	0.612182	-0.118604	0.730786
11.79	3.18171	0.613131	-0.119441	0.732572
11.8	3.18611	0.614088	-0.120046	0.734134
11.81	3.18875	0.615019	-0.120438	0.735457
11.82	3.19043	0.616004	-0.120685	0.736689
11.83	3.19242	0.617135	-0.120844	0.737979
11.84	3.19267	0.618246	-0.120947	0.739193
11.85	3.19206	0.619207	-0.121028	0.740235
11.86	3.19519	0.620186	-0.1211	0.741286
11.87	3.19774	0.621237	-0.121158	0.742395
11.88	3.1957	0.622241	-0.121217	0.743458
11.89	3.19665	0.623213	-0.121267	0.74448
11.9	3.20489	0.624142	-0.121291	0.745433
11.91	3.21098	0.625094	-0.121317	0.746411
11.92	3.20863	0.626264	-0.121365	0.747629
11.93	3.20868	0.627356	-0.121404	0.74876
11.94	3.21752	0.628247	-0.121425	0.749672
11.95	3.22438	0.629271	-0.121441	0.750712
11.96	3.22562	0.63039	-0.121458	0.751848
11.97	3.22864	0.631425	-0.121482	0.752907
11.98	3.23294	0.632475	-0.121517	0.753992
11.99	3.23348	0.633477	-0.121561	0.755038
12	3.23102	0.634455	-0.121604	0.756059
12.01	3.23101	0.635541	-0.121654	0.757195
12.02	3.23192	0.636529	-0.121709	0.758238
12.03	3.23126	0.637461	-0.121776	0.759237
12.04	3.22948	0.638457	-0.121885	0.760342
12.05	3.23045	0.639332	-0.122032	0.761364
12.06	3.23796	0.640266	-0.122281	0.762547
12.07	3.2417	0.641343	-0.122675	0.764018
12.08	3.23841	0.642358	-0.123158	0.765516
12.09	3.24024	0.643339	-0.123655	0.766994
12.1	3.24532	0.644357	-0.124079	0.768436
12.11	3.24628	0.645374	-0.124392	0.769766
12.12	3.24979	0.64633	-0.124665	0.770995
12.13	3.25317	0.64725	-0.12493	0.77218
12.14	3.2497	0.6482	-0.125105	0.773305
12.15	3.2547	0.649251	-0.12523	0.774481
12.16	3.26877	0.650344	-0.125403	0.775747
12.17	3.27076	0.651301	-0.125585	0.776886
12.18	3.26942	0.65221	-0.125723	0.777933
12.19	3.27554	0.65315	-0.125855	0.779005
12.2	3.2756	0.654029	-0.125991	0.78002
12.21	3.27359	0.655007	-0.126116	0.781123
12.22	3.27994	0.656151	-0.126251	0.782402
12.23	3.2835	0.657187	-0.126408	0.783595
12.24	3.2813	0.658198	-0.12659	0.784788
12.25	3.28623	0.659333	-0.126769	0.786102
12.26	3.29349	0.660303	-0.126937	0.78724
12.27	3.29233	0.661055	-0.127127	0.788182
12.28	3.2924	0.661883	-0.127357	0.78924
12.29	3.29702	0.662929	-0.12766	0.790589
12.3	3.29848	0.664045	-0.128046	0.792091
12.31	3.302	0.665042	-0.128439	0.793481
12.32	3.30938	0.66603	-0.12878	0.79481
12.33	3.31156	0.667044	-0.129098	0.796142
12.34	3.31084	0.668035	-0.129408	0.797443
12.35	3.317	0.669022	-0.129755	0.798777
12.36	3.32424	0.670036	-0.130197	0.800233
12.37	3.32169	0.671194	-0.13067	0.801864
12.38	3.32034	0.672294	-0.131114	0.803408
12.39	3.3286	0.673291	-0.131561	0.804852
12.4	3.3323	0.67432	-0.132012	0.806332
12.41	3.32919	0.675297	-0.132363	0.80766
12.42	3.33244	0.676294	-0.132577	0.808871
12.43	3.34122	0.677327	-0.132758	0.810085
12.44	3.34324	0.67832	-0.132937	0.811257
12.45	3.33758	0.679289	-0.13307	0.812359
12.46	3.33461	0.68029	-0.133174	0.813464
12.47	3.33866	0.681312	-0.133272	0.814584
12.48	3.34557	0.68235	-0.133349	0.815699
12.49	3.34906	0.683455	-0.133429	0.816884
12.5	3.34759	0.684557	-0.133524	0.818081
12.51	3.34892	0.685527	-0.133606	0.819133
12.52	3.35568	0.686411	-0.133692	0.820103
12.53	3.36324	0.687373	-0.133785	0.821158
12.54	3.36719	0.68838	-0.133869	0.822249
12.55	3.36481	0.689363	-0.133973	0.823336
12.56	3.36268	0.690453	-0.134103	0.824556
12.57	3.36732	0.691488	-0.134252	0.82574
12.58	3.37112	0.692293	-0.134394	0.826687
12.59	3.37147	0.693332	-0.134527	0.827859
12.6	3.37679	0.694558	-0.134714	0.829272
12.61	3.38067	0.695552	-0.135007	0.830559
12.62	3.37743	0.69644	-0.135344	0.831784
12.63	3.37981	0.697377	-0.135691	0.833068
12.64	3.38942	0.698269	-0.136138	0.834407
12.65	3.39434	0.699172	-0.136782	0.835954
12.66	3.39717	0.70029	-0.137637	0.837927
12.67	3.40311	0.701434	-0.138482	0.839916
12.68	3.40514	0.702371	-0.13902	0.841391
12.69	3.40449	0.7033	-0.139312	0.842612
12.7	3.40454	0.704342	-0.139573	0.843915
12.71	3.40416	0.705286	-0.139815	0.845101
12.72	3.40614	0.706108	-0.139972	0.84608
12.73	3.41131	0.707054	-0.140062	0.847116
12.74	3.41504	0.708172	-0.140135	0.848307
12.75	3.41374	0.709271	-0.140217	0.849488
12.76	3.41174	0.710321	-0.140291	0.850612
12.77	3.41734	0.711328	-0.140336	0.851664
12.78	3.42809	0.712276	-0.140416	0.852692
12.79	3.4323	0.713255	-0.140493	0.853748
12.8	3.43035	0.714254	-0.140511	0.854765
12.81	3.4336	0.715192	-0.140565	0.855757
12.82	3.43804	0.716181	-0.14064	0.856821
12.83	3.43438	0.717347	-0.140665	0.858012
12.84	3.43621	0.718404	-0.140703	0.859107
12.85	3.44527	0.719253	-0.140774	0.860027
12.86	3.44708	0.720148	-0.140841	0.860989
12.87	3.44755	0.721226	-0.140888	0.862114
12.88	3.45182	0.722278	-0.140928	0.863206
12.89	3.45474	0.723189	-0.141014	0.864203
12.9	3.45491	0.724151	-0.14113	0.865281
12.91	3.45666	0.725307	-0.141255	0.866562
12.92	3.46309	0.726387	-0.141464	0.867851
12.93	3.46748	0.727214	-0.141782	0.868996
12.94	3.46702	0.728153	-0.142182	0.870335
12.95	3.46829	0.729369	-0.142706	0.872075
12.96	3.47277	0.730505	-0.143413	0.873918
12.97	3.47507	0.73135	-0.144237	0.875587
12.98	3.47502	0.732232	-0.145022	0.877254
12.99	3.47495	0.733275	-0.145662	0.878937
13	3.47316	0.734263	-0.146094	0.880357
13.01	3.4752	0.735206	-0.146357	0.881563
13.02	3.48214	0.736165	-0.146559	0.882724
13.03	3.48394	0.737103	-0.146711	0.883814
13.04	3.482	0.738152	-0.146799	0.884951
13.05	3.48488	0.73925	-0.146881	0.886131
13.06	3.48894	0.740205	-0.146945	0.88715
13.07	3.49388	0.741029	-0.146975	0.888004
13.08	3.49821	0.741925	-0.147031	0.888956
13.09	3.49482	0.743074	-0.14708	0.890154
13.1	3.49	0.744076	-0.147094	0.89117
13.11	3.49279	0.744896	-0.147134	0.89203
13.12	3.49799	0.745987	-0.147164	0.893151
13.13	3.50052	0.747026	-0.147158	0.894184
13.14	3.50269	0.747832	-0.147176	0.895008
13.15	3.50314	0.748786	-0.147201	0.895987
13.16	3.49988	0.749873	-0.147196	0.897069
13.17	3.49777	0.750906	-0.147199	0.898105
13.18	3.49668	0.751906	-0.147226	0.899132
13.19	3.50006	0.753041	-0.14726	0.900301
13.2	3.50759	0.754267	-0.147271	0.901538
13.21	3.50968	0.755283	-0.147264	0.902547
13.22	3.50691	0.756175	-0.147276	0.903451
13.23	3.50701	0.75722	-0.14731	0.90453
13.24	3.511	0.758384	-0.147319	0.905703
13.25	3.51257	0.759453	-0.147318	0.906771
13.26	3.50857	0.760405	-0.147334	0.907739
13.27	3.50523	0.761332	-0.147347	0.908679
13.28	3.5057	0.76223	-0.14735	0.90958
13.29	3.51076	0.763143	-0.147364	0.910507
13.3	3.51654	0.764147	-0.147385	0.911532
13.31	3.51873	0.76521	-0.147401	0.912611
13.32	3.52109	0.766263	-0.147429	0.913692
13.33	3.52297	0.767402	-0.147449	0.914851
13.34	3.52476	0.768574	-0.147461	0.916035
13.35	3.52781	0.769461	-0.147484	0.916945
13.36	3.52664	0.770292	-0.147515	0.917807
13.37	3.52075	0.771242	-0.147556	0.918798
13.38	3.5197	0.772171	-0.147621	0.919792
13.39	3.52264	0.773167	-0.147686	0.920853
13.4	3.52622	0.774102	-0.147768	0.92187
13.41	3.53258	0.775009	-0.147975	0.922984
13.42	3.53636	0.776039	-0.148504	0.924543
13.43	3.53999	0.777001	-0.149728	0.926729
13.44	3.54134	0.777978	-0.151679	0.929657
13.45	3.53929	0.779002	-0.153237	0.932239
13.46	3.54226	0.779919	-0.153663	0.933582
13.47	3.54425	0.780867	-0.153722	0.934589
13.48	3.54384	0.78189	-0.153898	0.935788
13.49	3.54828	0.78279	-0.15395	0.93674
13.5	3.5491	0.783785	-0.153935	0.93772
13.51	3.54805	0.784826	-0.153991	0.938817
13.52	3.55459	0.785679	-0.154026	0.939705
13.53	3.55753	0.786648	-0.154046	0.940694
13.54	3.55611	0.787737	-0.154072	0.941809
13.55	3.56076	0.78867	-0.154061	0.942731
13.56	3.56468	0.789687	-0.154054	0.943741
13.57	3.5659	0.790961	-0.154099	0.94506
13.58	3.56812	0.792096	-0.154128	0.946224
13.59	3.56525	0.793019	-0.154113	0.947132
13.6	3.56439	0.794029	-0.154122	0.948151
13.61	3.56795	0.795086	-0.154151	0.949237
13.62	3.56697	0.7961	-0.154152	0.950252
13.63	3.56876	0.797079	-0.154137	0.951216
13.64	3.57475	0.798133	-0.15415	0.952283
13.65	3.57552	0.799258	-0.154173	0.953431
13.66	3.57502	0.800223	-0.15418	0.954403
13.67	3.57538	0.801119	-0.154195	0.955314
13.68	3.57695	0.802163	-0.154205	0.956368
13.69	3.5812	0.803128	-0.154193	0.957321
13.7	3.58354	0.804052	-0.154207	0.958259
13.71	3.58178	0.805185	-0.154234	0.959419
13.72	3.58084	0.806253	-0.154243	0.960496
13.73	3.58177	0.8072	-0.154249	0.961449
13.74	3.58262	0.8082	-0.154265	0.962465
13.75	3.58798	0.809235	-0.154272	0.963507
13.76	3.59758	0.81031	-0.15428	0.96459
13.77	3.60222	0.811215	-0.154314	0.965529
13.78	3.60309	0.81216	-0.154348	0.966508
13.79	3.60517	0.813366	-0.154372	0.967738
13.8	3.60563	0.814418	-0.154435	0.968853
13.81	3.606	0.815277	-0.154559	0.969836
13.82	3.60744	0.816242	-0.154753	0.970995
13.83	3.60668	0.8173	-0.155128	0.972428
13.84	3.60654	0.818356	-0.155943	0.974299
13.85	3.61013	0.819401	-0.157375	0.976776
13.86	3.60991	0.820335	-0.15911	0.979445
13.87	3.60736	0.82121	-0.160405	0.981615
13.88	3.60775	0.822209	-0.160921	0.98313
13.89	3.6118	0.823251	-0.161063	0.984314
13.9	3.61902	0.824218	-0.161183	0.985401
13.91	3.62256	0.825198	-0.16125	0.986448
13.92	3.62297	0.826127	-0.161276	0.987403
13.93	3.62403	0.827071	-0.161319	0.98839
13.94	3.62347	0.828115	-0.161338	0.989453
13.95	3.6222	0.829095	-0.161335	0.99043
13.96	3.6228	0.830048	-0.16136	0.991408
13.97	3.62392	0.831007	-0.161392	0.992399
13.98	3.62821	0.831934	-0.161394	0.993328
13.99	3.63578	0.833036	-0.161401	0.994437
14	3.6392	0.834197	-0.161408	0.995605
14.01	3.63843	0.835206	-0.161394	0.9966
14.02	3.63598	0.836266	-0.161388	0.997654
14.03	3.63505	0.837251	-0.161402	0.998653
14.04	3.64351	0.838157	-0.161429	0.999586
14.05	3.64834	0.839249	-0.161434	1.00068
14.06	3.64183	0.840324	-0.16142	1.00174
14.07	3.64307	0.841213	-0.161424	1.00264
14.08	3.6546	0.842139	-0.161431	1.00357
14.09	3.65723	0.843223	-0.161422	1.00465
14.1	3.65063	0.844227	-0.161423	1.00565
14.11	3.65336	0.845093	-0.161452	1.00655
14.12	3.6597	0.84611	-0.161472	1.00758
14.13	3.6576	0.84726	-0.161455	1.00872
14.14	3.66029	0.848199	-0.161451	1.00965
14.15	3.6699	0.849129	-0.161468	1.0106
14.16	3.67316	0.850195	-0.161471	1.01167
14.17	3.66975	0.851219	-0.161467	1.01269
14.18	3.67033	0.852206	-0.161472	1.01368
14.19	3.67313	0.853265	-0.161493	1.01476
14.2	3.67301	0.854419	-0.161508	1.01593
14.21	3.67497	0.855438	-0.1615	1.01694
14.22	3.67883	0.856333	-0.161496	1.01783
14.23	3.68118	0.857276	-0.161494	1.01877
14.24	3.68396	0.858179	-0.161495	1.01967
14.25	3.68646	0.859104	-0.161507	1.02061
14.26	3.68274	0.86017	-0.161515	1.02169
14.27	3.67875	0.861215	-0.161518	1.02273
14.28	3.6829	0.862115	-0.161514	1.02363
14.29	3.68499	0.863086	-0.161524	1.02461
14.3	3.68346	0.864116	-0.161553	1.02567
14.31	3.68966	0.865162	-0.161558	1.02672
14.32	3.69765	0.866162	-0.161555	1.02772
14.33	3.6954	0.867078	-0.161567	1.02865
14.34	3.69194	0.868146	-0.161592	1.02974
14.35	3.69678	0.869341	-0.161612	1.03095
14.36	3.70283	0.870404	-0.161624	1.03203
14.37	3.70518	0.871364	-0.161648	1.03301
14.38	3.70679	0.8723	-0.161706	1.03401
14.39	3.70716	0.873257	-0.161818	1.03508
14.4	3.70157	0.874298	-0.162041	1.03634
14.41	3.69521	0.875407	-0.162505	1.03791
14.42	3.69589	0.876368	-0.163409	1.03978
14.43	3.7009	0.877179	-0.164841	1.04202
14.44	3.70322	0.878247	-0.166355	1.0446
14.45	3.69928	0.87944	-0.167301	1.04674
14.46	3.69689	0.88037	-0.167771	1.04814
14.47	3.69899	0.881215	-0.16812	1.04934
14.48	3.69599	0.882199	-0.168316	1.05051
14.49	3.69848	0.883251	-0.168381	1.05163
14.5	3.70854	0.884275	-0.168455	1.05273
14.51	3.70746	0.885238	-0.168537	1.05378
14.52	3.70193	0.886219	-0.168565	1.05478
14.53	3.70304	0.887292	-0.168565	1.05586
14.54	3.70631	0.888387	-0.168595	1.05698
14.55	3.70915	0.889439	-0.168616	1.05805
14.56	3.71373	0.890381	-0.168622	1.059
14.57	3.71901	0.891282	-0.168647	1.05993
14.58	3.72154	0.892359	-0.168667	1.06103
14.59	3.7237	0.893519	-0.168675	1.06219
14.6	3.72801	0.894559	-0.168685	1.06324
14.61	3.72579	0.895496	-0.168679	1.06418
14.62	3.72049	0.896364	-0.168672	1.06504
14.63	3.73024	0.897309	-0.168674	1.06598
14.64	3.74431	0.898394	-0.168678	1.06707
14.65	3.74255	0.899398	-0.168691	1.06809
14.66	3.73812	0.900344	-0.168697	1.06904
14.67	3.73846	0.901412	-0.168698	1.07011
14.68	3.73891	0.902387	-0.168719	1.07111
14.69	3.74352	0.903311	-0.168726	1.07204
14.7	3.74637	0.904355	-0.168708	1.07306
14.71	3.74317	0.905284	-0.168718	1.074
14.72	3.74507	0.906156	-0.168737	1.07489
14.73	3.74711	0.907165	-0.168735	1.0759
14.74	3.74199	0.908139	-0.168741	1.07688
14.75	3.74144	0.909038	-0.168748	1.07779
14.76	3.74549	0.910037	-0.168736	1.07877
14.77	3.74436	0.911137	-0.168729	1.07987
14.78	3.74159	0.91221	-0.168747	1.08096
14.79	3.74462	0.913291	-0.168776	1.08207
14.8	3.74811	0.914324	-0.168784	1.08311
14.81	3.74848	0.915314	-0.168773	1.08409
14.82	3.75164	0.916338	-0.168768	1.08511
14.83	3.75938	0.917382	-0.168784	1.08617
14.84	3.7602	0.918402	-0.168805	1.08721
14.85	3.75466	0.919354	-0.168807	1.08816
14.86	3.7578	0.920218	-0.168809	1.08903
14.87	3.76486	0.921149	-0.168835	1.08998
14.88	3.76719	0.922191	-0.168862	1.09105
14.89	3.77074	0.92323	-0.168869	1.0921
14.9	3.77546	0.924297	-0.168875	1.09317
14.91	3.77467	0.925343	-0.168908	1.09425
14.92	3.77294	0.926417	-0.168975	1.09539
14.93	3.77545	0.92752	-0.169111	1.09663
14.94	3.78052	0.928532	-0.169415	1.09795
14.95	3.78663	0.929548	-0.170094	1.09964
14.96	3.78617	0.930557	-0.171478	1.10203
14.97	3.77854	0.93148	-0.17347	1.10495
14.98	3.7764	0.932459	-0.17502	1.10748
14.99	3.78063	0.933454	-0.175478	1.10893
15	3.7838	0.934356	-0.175579	1.10993
15.01	3.78786	0.935312	-0.175812	1.11112
15.02	3.79216	0.936375	-0.175907	1.11228
15.03	3.79137	0.937449	-0.175907	1.11336
15.04	3.79042	0.938516	-0.175985	1.1145
15.05	3.79156	0.939482	-0.176024	1.11551
15.06	3.79322	0.940317	-0.176027	1.11634
15.07	3.79547	0.941235	-0.176071	1.11731
15.08	3.79965	0.942196	-0.176092	1.11829
15.09	3.80232	0.943087	-0.1761	1.11919
15.1	3.80396	0.944202	-0.176142	1.12034
15.11	3.80653	0.945426	-0.176157	1.12158
15.12	3.80627	0.946379	-0.176146	1.12252
15.13	3.8113	0.947302	-0.176162	1.12346
15.14	3.81729	0.948376	-0.176186	1.12456
15.15	3.81236	0.949419	-0.176188	1.12561
15.16	3.80709	0.95036	-0.176187	1.12655
15.17	3.81273	0.951302	-0.176194	1.1275
15.18	3.8185	0.95227	-0.1762	1.12847
15.19	3.81697	0.953211	-0.176203	1.12941
15.2	3.81388	0.95409	-0.176221	1.13031
15.21	3.81169	0.955007	-0.176263	1.13127
15.22	3.81168	0.956066	-0.176274	1.13234
15.23	3.81517	0.957122	-0.17626	1.13338
15.24	3.82324	0.958139	-0.176282	1.13442
15.25	3.83336	0.959238	-0.176294	1.13553
15.26	3.83559	0.960311	-0.176282	1.13659
15.27	3.83002	0.961311	-0.176303	1.13761
15.28	3.83006	0.962338	-0.17632	1.13866
15.29	3.8346	0.963379	-0.176323	1.1397
15.3	3.83123	0.964299	-0.176359	1.14066
15.31	3.8267	0.965274	-0.176384	1.14166
15.32	3.83079	0.966365	-0.176391	1.14276
15.33	3.83608	0.967348	-0.176437	1.14378
15.34	3.83836	0.968278	-0.176478	1.14476
15.35	3.83607	0.969271	-0.176503	1.14577
15.36	3.83337	0.970265	-0.176567	1.14683
15.37	3.83768	0.97119	-0.176665	1.14785
15.38	3.84186	0.972221	-0.176816	1.14904
15.39	3.84469	0.973444	-0.177098	1.15054
15.4	3.84503	0.974563	-0.177573	1.15214
15.41	3.84003	0.975402	-0.178344	1.15375
15.42	3.8406	0.97615	-0.179395	1.15555
15.43	3.84668	0.977103	-0.180306	1.15741
15.44	3.84703	0.978157	-0.180783	1.15894
15.45	3.84576	0.979114	-0.181066	1.16018
15.46	3.8475	0.980142	-0.181299	1.16144
15.47	3.84882	0.981217	-0.181428	1.16264
15.48	3.84782	0.982203	-0.181521	1.16372
15.49	3.84898	0.983295	-0.181609	1.1649
15.5	3.852	0.984405	-0.181638	1.16604
15.51	3.85156	0.985303	-0.181657	1.16696
15.52	3.85373	0.986217	-0.181711	1.16793
15.53	3.85956	0.987233	-0.181741	1.16897
15.54	3.86011	0.988176	-0.181746	1.16992
15.55	3.85793	0.989202	-0.181769	1.17097
15.56	3.85747	0.990326	-0.181786	1.17211
15.57	3.85542	0.991331	-0.181789	1.17312
15.58	3.85417	0.992341	-0.181803	1.17414
15.59	3.85568	0.993428	-0.181818	1.17525
15.6	3.85481	0.994422	-0.181824	1.17625
15.61	3.85327	0.995315	-0.181821	1.17714
15.62	3.85601	0.996285	-0.181815	1.1781
15.63	3.85695	0.997461	-0.181825	1.17929
15.64	3.8578	0.998592	-0.181839	1.18043
15.65	3.85975	0.999496	-0.181841	1.18134
15.66	3.85689	1.00051	-0.181848	1.18236
15.67	3.8563	1.00158	-0.181858	1.18344
15.68	3.85849	1.00256	-0.181864	1.18442
15.69	3.85713	1.00359	-0.181871	1.18546
15.7	3.85973	1.00465	-0.181878	1.18652
15.71	3.8657	1.00556	-0.18189	1.18745
15.72	3.86533	1.00645	-0.181909	1.18836
15.73	3.86405	1.00751	-0.181914	1.18942
15.74	3.86316	1.0085	-0.181906	1.19041
15.75	3.85919	1.00935	-0.181902	1.19125
15.76	3.85925	1.01042	-0.181916	1.19234
15.77	3.8639	1.01156	-0.181934	1.19349
15.78	3.86596	1.01254	-0.181917	1.19445
15.79	3.86712	1.01349	-0.181902	1.19539
15.8	3.86629	1.01442	-0.181923	1.19634
15.81	3.86457	1.01538	-0.181945	1.19733
15.82	3.86467	1.01641	-0.181943	1.19835
15.83	3.86571	1.01742	-0.181938	1.19936
15.84	3.87066	1.01846	-0.181954	1.20042
15.85	3.87377	1.01941	-0.181968	1.20137
15.86	3.87164	1.02023	-0.181952	1.20218
15.87	3.8711	1.0212	-0.181935	1.20314
15.88	3.8736	1.02224	-0.181945	1.20419
15.89	3.87506	1.02313	-0.181972	1.2051
15.9	3.87599	1.02408	-0.181989	1.20607
15.91	3.87821	1.02522	-0.18199	1.20721
15.92	3.8832	1.0263	-0.181992	1.20829
15.93	3.88836	1.02721	-0.182009	1.20922
15.94	3.88681	1.02817	-0.182022	1.21019
15.95	3.88282	1.02925	-0.182022	1.21127
15.96	3.88449	1.03025	-0.182049	1.2123
15.97	3.88777	1.03128	-0.182111	1.21339
15.98	3.89158	1.03243	-0.182142	1.21457
15.99	3.89862	1.03345	-0.182203	1.21565
16	3.89758	1.03443	-0.182387	1.21682
16.01	3.89364	1.03554	-0.182734	1.21827
16.02	3.89922	1.03656	-0.183459	1.22002
16.03	3.90049	1.03744	-0.184668	1.22211
16.04	3.89902	1.03846	-0.185923	1.22439
16.05	3.90402	1.03955	-0.186667	1.22622
16.06	3.90517	1.04047	-0.186965	1.22744
16.07	3.90443	1.04133	-0.187144	1.22847
16.08	3.90635	1.04236	-0.187268	1.22963
16.09	3.90552	1.04347	-0.187335	1.23081
16.1	3.90403	1.04449	-0.187387	1.23188
16.11	3.90775	1.04547	-0.187437	1.23291
16.12	3.91267	1.04639	-0.187465	1.23385
16.13	3.91477	1.04743	-0.187483	1.23491
16.14	3.91771	1.0486	-0.18751	1.23611
16.15	3.91752	1.04959	-0.187523	1.23711
16.16	3.91405	1.05048	-0.187524	1.23801
16.17	3.91493	1.05141	-0.187518	1.23893
16.18	3.91775	1.05235	-0.187517	1.23987
16.19	3.92203	1.05338	-0.18755	1.24093
16.2	3.92686	1.05444	-0.187582	1.24202
16.21	3.93082	1.05542	-0.187567	1.24299
16.22	3.93484	1.05644	-0.187559	1.244
16.23	3.93478	1.05752	-0.187587	1.24511
16.24	3.93364	1.05843	-0.187599	1.24603
16.25	3.93733	1.05925	-0.187596	1.24685
16.26	3.94059	1.06032	-0.187593	1.24792
16.27	3.93987	1.06136	-0.187607	1.24896
16.28	3.93731	1.06218	-0.187623	1.24981
16.29	3.93415	1.06323	-0.187625	1.25086
16.3	3.93573	1.0644	-0.187635	1.25204
16.31	3.94083	1.06528	-0.187634	1.25292
16.32	3.94403	1.06614	-0.187629	1.25377
16.33	3.94746	1.0673	-0.187651	1.25495
16.34	3.95196	1.0684	-0.187658	1.25606
16.35	3.95673	1.06936	-0.18764	1.257
16.36	3.95611	1.07046	-0.187644	1.2581
16.37	3.95268	1.07151	-0.187665	1.25918
16.38	3.95583	1.07242	-0.187677	1.2601
16.39	3.95689	1.07338	-0.187673	1.26105
16.4	3.95265	1.07443	-0.18768	1.26211
16.41	3.952	1.07546	-0.187704	1.26317
16.42	3.95494	1.07647	-0.187706	1.26418
16.43	3.95742	1.0775	-0.187708	1.26521
16.44	3.95683	1.07856	-0.187733	1.26629
16.45	3.95851	1.07954	-0.187746	1.26729
16.46	3.96431	1.08047	-0.187752	1.26822
16.47	3.96633	1.08152	-0.187766	1.26928
16.48	3.9636	1.08257	-0.187781	1.27035
16.49	3.96404	1.08352	-0.187801	1.27132
16.5	3.96922	1.08447	-0.18785	1.27232
16.51	3.97031	1.08541	-0.187932	1.27334
16.52	3.96841	1.08642	-0.188033	1.27445
16.53	3.97402	1.08746	-0.188244	1.2757
16.54	3.97792	1.08837	-0.188771	1.27714
16.55	3.97332	1.08931	-0.189894	1.27921
16.56	3.97282	1.09043	-0.191742	1.28217
16.57	3.97649	1.09157	-0.193738	1.28531
16.58	3.97601	1.09255	-0.194878	1.28743
16.59	3.97511	1.09353	-0.195126	1.28865
16.6	3.98172	1.09464	-0.195241	1.28988
16.61	3.98852	1.09562	-0.195401	1.29102
16.62	3.98883	1.09655	-0.195433	1.29198
16.63	3.99105	1.09764	-0.195451	1.29309
16.64	3.9936	1.09863	-0.195511	1.29414
16.65	3.99232	1.0995	-0.195533	1.29504
16.66	3.99389	1.10051	-0.195543	1.29605
16.67	3.99865	1.1015	-0.195576	1.29708
16.68	3.99807	1.1024	-0.195589	1.29799
16.69	3.99622	1.10337	-0.195581	1.29895
16.7	4.00322	1.10439	-0.195588	1.29998
16.71	4.01069	1.1054	-0.195609	1.30101
16.72	4.0148	1.10653	-0.195634	1.30216
16.73	4.02186	1.1076	-0.195642	1.30325
16.74	4.0285	1.10848	-0.195634	1.30411
16.75	4.02872	1.10943	-0.195641	1.30507
16.76	4.0265	1.1105	-0.195651	1.30615
16.77	4.0323	1.11151	-0.195651	1.30716
16.78	4.03841	1.11247	-0.195665	1.30814
16.79	4.03335	1.11333	-0.195674	1.30901
16.8	4.02852	1.1142	-0.195672	1.30988
16.81	4.03255	1.11531	-0.195686	1.311
16.82	4.03638	1.11647	-0.195683	1.31216
16.83	4.0343	1.11745	-0.19568	1.31313
16.84	4.03218	1.11836	-0.195708	1.31406
16.85	4.03352	1.11937	-0.19572	1.31509
16.86	4.03197	1.12045	-0.195711	1.31616
16.87	4.02895	1.1215	-0.195718	1.31722
16.88	4.03469	1.12257	-0.195733	1.3183
16.89	4.04109	1.12356	-0.195739	1.3193
16.9	4.03902	1.12453	-0.195746	1.32028
16.91	4.03389	1.12552	-0.195753	1.32127
16.92	4.03472	1.12643	-0.195758	1.32219
16.93	4.04063	1.12736	-0.195766	1.32313
16.94	4.04075	1.1284	-0.195784	1.32419
16.95	4.03688	1.12943	-0.195799	1.32523
16.96	4.03798	1.13047	-0.195799	1.32626
16.97	4.04107	1.13156	-0.195797	1.32736
16.98	4.03969	1.13258	-0.195808	1.32839
16.99	4.03867	1.13358	-0.19585	1.32943
17	4.04074	1.13464	-0.195871	1.33051
17.01	4.03998	1.13562	-0.195863	1.33148
17.02	4.04548	1.13656	-0.195873	1.33243
17.03	4.04797	1.13754	-0.195893	1.33343
17.04	4.04047	1.13853	-0.195916	1.33444
17.05	4.04113	1.13955	-0.19596	1.33551
17.06	4.04709	1.14051	-0.19601	1.33652
17.07	4.04819	1.14147	-0.196066	1.33753
17.08	4.04704	1.14248	-0.196151	1.33863
17.09	4.04793	1.14343	-0.196299	1.33973
17.1	4.05053	1.14438	-0.196551	1.34093
17.11	4.05353	1.14537	-0.196939	1.34231
17.12	4.05893	1.14633	-0.197574	1.34391
17.13	4.06166	1.14737	-0.198538	1.34591
17.14	4.05891	1.14856	-0.199528	1.34809
17.15	4.05943	1.14953	-0.200144	1.34968
17.16	4.06386	1.15034	-0.200481	1.35082
17.17	4.06617	1.1514	-0.200745	1.35214
17.18	4.06297	1.15252	-0.200913	1.35343
17.19	4.05752	1.15352	-0.201002	1.35452
17.2	4.05698	1.15453	-0.201076	1.35561
17.21	4.06059	1.15548	-0.201141	1.35662
17.22	4.06677	1.15642	-0.2012	1.35762
17.23	4.06804	1.15744	-0.201257	1.3587
17.24	4.06771	1.15841	-0.201294	1.35971
17.25	4.07155	1.1594	-0.2013	1.3607
17.26	4.0769	1.16046	-0.201321	1.36178
17.27	4.08301	1.16152	-0.201363	1.36288
17.28	4.08526	1.16257	-0.201384	1.36395
17.29	4.08362	1.16364	-0.201383	1.36503
17.3	4.08657	1.16472	-0.201396	1.36612
17.31	4.08792	1.16568	-0.20142	1.3671
17.32	4.08016	1.16657	-0.201439	1.36801
17.33	4.07841	1.16763	-0.201452	1.36908
17.34	4.08916	1.16865	-0.20147	1.37012
17.35	4.09585	1.1695	-0.201477	1.37098
17.36	4.09871	1.17052	-0.20147	1.37199
17.37	4.10561	1.1716	-0.201478	1.37308
17.38	4.11177	1.17261	-0.201489	1.3741
17.39	4.1117	1.17365	-0.201498	1.37515
17.4	4.10749	1.17464	-0.2015	1.37614
17.41	4.10694	1.17569	-0.201513	1.3772
17.42	4.11027	1.17677	-0.201538	1.3783
17.43	4.11672	1.17772	-0.201535	1.37926
17.44	4.12175	1.1786	-0.201527	1.38013
17.45	4.12111	1.1795	-0.201544	1.38105
17.46	4.11948	1.18056	-0.201566	1.38213
17.47	4.11713	1.18165	-0.201583	1.38323
17.48	4.1169	1.18252	-0.201594	1.38411
17.49	4.12029	1.18342	-0.201599	1.38502
17.5	4.12284	1.18446	-0.201607	1.38607
17.51	4.12464	1.18541	-0.201632	1.38704
17.52	4.12507	1.18642	-0.201659	1.38808
17.53	4.12346	1.18754	-0.201668	1.38921
17.54	4.12292	1.18851	-0.201693	1.39021
17.55	4.12532	1.1894	-0.201739	1.39114
17.56	4.13403	1.19039	-0.201786	1.39218
17.57	4.14057	1.19139	-0.201854	1.39325
17.58	4.13706	1.19237	-0.201995	1.39437
17.59	4.13392	1.19343	-0.202279	1.39571
17.6	4.13404	1.19447	-0.202847	1.39732
17.61	4.1327	1.19545	-0.203916	1.39936
17.62	4.13263	1.19651	-0.205541	1.40206
17.63	4.13251	1.19762	-0.207272	1.40489
17.64	4.13267	1.19855	-0.208376	1.40693
17.65	4.14033	1.19941	-0.208793	1.4082
17.66	4.15002	1.20039	-0.209029	1.40942
17.67	4.15121	1.2015	-0.209231	1.41073
17.68	4.14794	1.20258	-0.209305	1.41189
17.69	4.15058	1.20354	-0.209351	1.41289
17.7	4.15697	1.20452	-0.209422	1.41394
17.71	4.15986	1.20554	-0.209469	1.41501
17.72	4.15711	1.20647	-0.209502	1.41597
17.73	4.15704	1.20759	-0.209537	1.41713
17.74	4.16543	1.2088	-0.209558	1.41836
17.75	4.17017	1.20968	-0.209561	1.41924
17.76	4.16912	1.21064	-0.209563	1.4202
17.77	4.17003	1.21185	-0.20958	1.42142
17.78	4.17367	1.21276	-0.209611	1.42237
17.79	4.17155	1.21355	-0.209638	1.42319
17.8	4.16654	1.21465	-0.209651	1.4243
17.81	4.17358	1.21566	-0.20964	1.4253
17.82	4.17892	1.21651	-0.209621	1.42613
17.83	4.17389	1.21744	-0.209639	1.42708
17.84	4.17678	1.21836	-0.209664	1.42803
17.85	4.18545	1.21938	-0.209664	1.42905
17.86	4.18848	1.22053	-0.209683	1.43021
17.87	4.18649	1.22155	-0.209695	1.43125
17.88	4.18429	1.22248	-0.209683	1.43217
17.89	4.18387	1.22343	-0.209688	1.43312
17.9	4.18683	1.22442	-0.209696	1.43411
17.91	4.18684	1.22543	-0.209701	1.43513
17.92	4.18062	1.22647	-0.209703	1.43617
17.93	4.17779	1.22756	-0.209706	1.43726
17.94	4.18326	1.22858	-0.209733	1.43831
17.95	4.18811	1.22954	-0.209753	1.43929
17.96	4.1869	1.23048	-0.209735	1.44021
17.97	4.18594	1.23136	-0.209719	1.44108
17.98	4.18346	1.23236	-0.20974	1.4421
17.99	4.18159	1.23344	-0.209754	1.44319
18	4.1853	1.23448	-0.209736	1.44422
18.01	4.19159	1.23551	-0.20974	1.44525
18.02	4.19652	1.23642	-0.209769	1.44619
18.03	4.19626	1.23735	-0.209781	1.44714
18.04	4.19419	1.23835	-0.209785	1.44814
18.05	4.19241	1.23934	-0.209782	1.44912
18.06	4.19491	1.2403	-0.209783	1.45008
18.07	4.20271	1.24129	-0.2098	1.45109
18.08	4.20878	1.24237	-0.209804	1.45218
18.09	4.21075	1.24348	-0.209809	1.45329
18.1	4.21068	1.24456	-0.209825	1.45439
18.11	4.2065	1.24562	-0.20983	1.45546
18.12	4.2032	1.24668	-0.209828	1.45651
18.13	4.2065	1.24775	-0.209841	1.45759
18.14	4.20562	1.24869	-0.209854	1.45854
18.15	4.20045	1.24952	-0.209863	1.45938
18.16	4.20344	1.25045	-0.20988	1.46033
18.17	4.20673	1.25143	-0.209889	1.46132
18.18	4.20677	1.25248	-0.209909	1.46239
18.19	4.21057	1.25358	-0.209935	1.46352
18.2	4.21197	1.25459	-0.20995	1.46454
18.21	4.20989	1.25547	-0.209979	1.46545
18.22	4.21179	1.25644	-0.210037	1.46648
18.23	4.21516	1.25758	-0.210099	1.46768
18.24	4.21585	1.25861	-0.210172	1.46878
18.25	4.21852	1.25949	-0.210309	1.4698
18.26	4.22193	1.26051	-0.210543	1.47105
18.27	4.22391	1.26152	-0.210994	1.47252
18.28	4.22737	1.2625	-0.211766	1.47426
18.29	4.22845	1.26371	-0.212719	1.47643
18.3	4.22666	1.26479	-0.213696	1.47849
18.31	4.22842	1.26566	-0.214589	1.48025
18.32	4.2355	1.2666	-0.215251	1.48185
18.33	4.2379	1.26758	-0.215638	1.48321
18.34	4.23233	1.26854	-0.215851	1.48439
18.35	4.23037	1.26948	-0.21599	1.48547
18.36	4.23123	1.27052	-0.216088	1.48661
18.37	4.22779	1.27166	-0.21617	1.48783
18.38	4.2285	1.27269	-0.216243	1.48893
18.39	4.23565	1.27372	-0.216288	1.49001
18.4	4.23914	1.27471	-0.21632	1.49103
18.41	4.23969	1.27561	-0.216349	1.49196
18.42	4.24054	1.27659	-0.216374	1.49297
18.43	4.23817	1.27753	-0.216405	1.49394
18.44	4.23991	1.27845	-0.216416	1.49486
18.45	4.24578	1.27947	-0.216429	1.4959
18.46	4.24773	1.28056	-0.216463	1.49702
18.47	4.25036	1.28162	-0.216476	1.4981
18.48	4.25275	1.28259	-0.216471	1.49906
18.49	4.24948	1.28349	-0.21647	1.49996
18.5	4.25293	1.28451	-0.216476	1.50098
18.51	4.26361	1.28556	-0.216482	1.50204
18.52	4.26069	1.28646	-0.216488	1.50295
18.53	4.25209	1.28751	-0.216508	1.50402
18.54	4.25733	1.28865	-0.216524	1.50517
18.55	4.26325	1.28958	-0.216524	1.50611
18.56	4.25967	1.29044	-0.21652	1.50696
18.57	4.25939	1.29138	-0.216526	1.5079
18.58	4.26254	1.2923	-0.216546	1.50885
18.59	4.26097	1.29335	-0.216559	1.50991
18.6	4.25732	1.29447	-0.216562	1.51103
18.61	4.26038	1.29545	-0.216587	1.51204
18.62	4.26866	1.29644	-0.216597	1.51304
18.63	4.2718	1.29753	-0.216576	1.51411
18.64	4.27063	1.29862	-0.216575	1.51519
18.65	4.26692	1.29957	-0.216584	1.51616
18.66	4.26443	1.30044	-0.216578	1.51701
18.67	4.26706	1.30135	-0.216591	1.51794
18.68	4.26674	1.30244	-0.216607	1.51904
18.69	4.26284	1.30358	-0.216598	1.52018
18.7	4.26486	1.30457	-0.216601	1.52117
18.71	4.26926	1.3055	-0.216619	1.52212
18.72	4.27613	1.30648	-0.216627	1.52311
18.73	4.28402	1.30755	-0.216641	1.52419
18.74	4.28373	1.30864	-0.216647	1.52528
18.75	4.28269	1.30961	-0.216636	1.52625
18.76	4.28453	1.31054	-0.216626	1.52717
18.77	4.28443	1.31157	-0.21663	1.5282
18.78	4.28382	1.31258	-0.216643	1.52923
18.79	4.28343	1.31344	-0.216656	1.5301
18.8	4.28309	1.31434	-0.21666	1.531
18.81	4.28181	1.31554	-0.216661	1.5322
18.82	4.28256	1.31679	-0.216687	1.53348
18.83	4.28413	1.31769	-0.2167	1.53439
18.84	4.2876	1.31848	-0.216684	1.53516
18.85	4.29331	1.3195	-0.216698	1.5362
18.86	4.29412	1.32055	-0.216722	1.53727
18.87	4.29339	1.32149	-0.216714	1.53821
18.88	4.29515	1.32255	-0.216724	1.53928
18.89	4.30023	1.32361	-0.216756	1.54036
18.9	4.30751	1.32455	-0.216781	1.54133
18.91	4.30758	1.32557	-0.216801	1.54237
18.92	4.30114	1.32664	-0.216839	1.54347
18.93	4.30091	1.32776	-0.216896	1.54466
18.94	4.30548	1.32892	-0.21696	1.54588
18.95	4.3013	1.32992	-0.217074	1.54699
18.96	4.29458	1.33071	-0.217357	1.54807
18.97	4.30094	1.33154	-0.21798	1.54952
18.98	4.30811	1.3326	-0.219295	1.55189
18.99	4.3038	1.33355	-0.221575	1.55513
19	4.29909	1.33445	-0.223846	1.55829
19.01	4.29742	1.33565	-0.224685	1.56033
19.02	4.30046	1.33671	-0.224647	1.56135
19.03	4.311	1.33747	-0.224796	1.56226
19.04	4.3172	1.33847	-0.224914	1.56338
19.05	4.31522	1.3396	-0.224865	1.56447
19.06	4.31541	1.34057	-0.224914	1.56548
19.07	4.31879	1.34151	-0.224977	1.56649
19.08	4.31679	1.34252	-0.224955	1.56748
19.09	4.31004	1.34357	-0.224953	1.56853
19.1	4.31173	1.34458	-0.224971	1.56955
19.11	4.31899	1.34554	-0.224968	1.57051
19.12	4.3203	1.34646	-0.22498	1.57144
19.13	4.31567	1.34736	-0.224996	1.57235
19.14	4.31214	1.34845	-0.225	1.57345
19.15	4.31531	1.34965	-0.22501	1.57466
19.16	4.32232	1.35058	-0.225026	1.5756
19.17	4.32718	1.35143	-0.22503	1.57646
19.18	4.32756	1.35258	-0.225032	1.57761
19.19	4.3248	1.3536	-0.225039	1.57864
19.2	4.32729	1.35443	-0.225038	1.57946
19.21	4.33339	1.35544	-0.225043	1.58048
19.22	4.33833	1.35643	-0.225056	1.58149
19.23	4.33965	1.35734	-0.225056	1.5824
19.24	4.33556	1.35841	-0.225063	1.58347
19.25	4.33609	1.35939	-0.225074	1.58447
19.26	4.34262	1.36035	-0.225066	1.58541
19.27	4.34733	1.36147	-0.225067	1.58653
19.28	4.35361	1.36252	-0.225091	1.58761
19.29	4.35654	1.36348	-0.22509	1.58857
19.3	4.35608	1.36451	-0.22507	1.58958
19.31	4.35844	1.36559	-0.225077	1.59067
19.32	4.36189	1.36667	-0.225096	1.59177
19.33	4.36235	1.36767	-0.225095	1.59276
19.34	4.35835	1.36873	-0.225092	1.59382
19.35	4.35613	1.36976	-0.225109	1.59487
19.36	4.35737	1.37062	-0.225117	1.59574
19.37	4.35639	1.37156	-0.225103	1.59667
19.38	4.3579	1.37264	-0.225096	1.59773
19.39	4.36974	1.37365	-0.225113	1.59876
19.4	4.38161	1.37451	-0.225137	1.59965
19.41	4.38013	1.37547	-0.225131	1.60061
19.42	4.37928	1.37657	-0.22512	1.60169
19.43	4.38295	1.37749	-0.225131	1.60263
19.44	4.37976	1.37845	-0.225122	1.60357
19.45	4.37805	1.3796	-0.22513	1.60473
19.46	4.38273	1.38071	-0.225159	1.60587
19.47	4.38677	1.38167	-0.225177	1.60685
19.48	4.38869	1.38261	-0.225179	1.60779
19.49	4.39093	1.38366	-0.225178	1.60883
19.5	4.39393	1.38468	-0.225189	1.60987
19.51	4.39875	1.38559	-0.225212	1.6108
19.52	4.40243	1.38655	-0.225235	1.61179
19.53	4.4012	1.38755	-0.225256	1.61281
19.54	4.3944	1.38851	-0.225275	1.61379
19.55	4.39027	1.3896	-0.225329	1.61493
19.56	4.39743	1.39075	-0.225441	1.61619
19.57	4.40255	1.39174	-0.22561	1.61735
19.58	4.40137	1.39271	-0.225923	1.61863
19.59	4.40199	1.39372	-0.226528	1.62025
19.6	4.39794	1.39462	-0.227546	1.62217
19.61	4.39763	1.3955	-0.228778	1.62428
19.62	4.40671	1.39647	-0.229773	1.62625
19.63	4.40998	1.39751	-0.230359	1.62787
19.64	4.40854	1.39856	-0.230687	1.62925
19.65	4.41225	1.39955	-0.230885	1.63043
19.66	4.41668	1.40057	-0.231006	1.63158
19.67	4.4153	1.4016	-0.231104	1.6327
19.68	4.4113	1.40254	-0.231194	1.63373
19.69	4.41117	1.40351	-0.231263	1.63478
19.7	4.41262	1.40452	-0.231326	1.63585
19.71	4.41709	1.4055	-0.231387	1.63689
19.72	4.42043	1.40652	-0.231438	1.63796
19.73	4.42202	1.40755	-0.231472	1.63902
19.74	4.42906	1.4085	-0.231495	1.63999
19.75	4.43181	1.40952	-0.231542	1.64106
19.76	4.43033	1.41053	-0.231596	1.64213
19.77	4.43378	1.41147	-0.231621	1.64309
19.78	4.43693	1.41257	-0.231643	1.64421
19.79	4.44235	1.41361	-0.231686	1.6453
19.8	4.44979	1.4145	-0.231723	1.64623
19.81	4.44893	1.41549	-0.231753	1.64725
19.82	4.44526	1.41649	-0.231793	1.64829
19.83	4.44831	1.41746	-0.231815	1.64928
19.84	4.45371	1.41855	-0.231841	1.65039
19.85	4.45448	1.41967	-0.231896	1.65156
19.86	4.45466	1.42061	-0.231939	1.65255
19.87	4.4587	1.42154	-0.231978	1.65352
19.88	4.46087	1.42261	-0.232036	1.65464
19.89	4.45574	1.42357	-0.232071	1.65564
19.9	4.45437	1.42449	-0.232097	1.65658
19.91	4.45909	1.42551	-0.23216	1.65766
19.92	4.46097	1.42653	-0.232235	1.65876
19.93	4.45745	1.42761	-0.23231	1.65992
19.94	4.45435	1.42865	-0.232391	1.66104
19.95	4.45564	1.42958	-0.232472	1.66205
19.96	4.45712	1.43048	-0.232556	1.66304
19.97	4.45727	1.43142	-0.232656	1.66408
19.98	4.4589	1.4325	-0.2328	1.6653
[truncated: 13,990 more rows]
