# Supplementary material for: Experimental data on the development of “Post-installed Screw Pullout test” for in-situ investigation of concrete strength
Source: Data Brief. 2020 Aug 22;32:106190. doi: 10.1016/j.dib.2020.106190 (PMC7475196; doi:10.1016/j.dib.2020.106190)
Supplement: Supplementary file 1 — Fig. 1: Load-displacement curves for test set up 1. Fig. 2: Load-displacement curves for test set up 2. Fig. 3: Load-displacement curves for test set up 3. Fig. 4: Load-displacement curves for test set up 4. Fig. 5: Load-displacement curves for test set up 5. Fig. 6: Load-displacement curves for test set up 6. Fig. 7: Load-displacement curves for test set up 7. Fig. 8: Load-displacement curves for test set up 8. Fig. 9: Load-displacement curves for test set up 9. Fig. 10: Load-displacement curves for test set up 10. Fig. 11: Load-displacement curves for test set up 11. Fig. 12: Load-displacement curves for test set up 12. Fig. 13: Load-displacement curves for test set up 13. Fig. 14: Load-displacement curves for test set up 14. Fig. 15: Load-displacement curves for test set up 15. Fig. 16: Load-displacement curves for test set up 16. Fig. 17: Load-displacement curves for test set up 17. Fig. 18: Load-displacement curves for Mix 1 at 7 days. Fig. 19: Load-displacement curves for Mix 1 at 14 days. Fig. 20: Load-displacement curves for Mix 1 at 28 days. Fig. 21: Load-displacement curves for Mix 1 at 100 days. Fig. 22: Load-displacement curves for Mix 2 at 7 days. Fig. 23: Load-displacement curves for Mix 2 at 14 days. Fig. 24: Load-displacement curves for Mix 2 at 28 days. Fig. 25: Load-displacement curves for Mix 2 at 100 days. [file mmc1.zip › Figure 8 - Test set up 8.xlsx]

## Sheet: M-70-9.0-43
Time [s]	Load [kN]	LVDT 1 [mm]	LVDT 2 [mm]	Displacement [mm]
0	0	0	0	0
0.01	0	0	0	0
0.02	-2.3e-05	-9e-06	-1e-06	-8e-06
0.03	-0.000344	-0.000119	-9e-06	-0.00011
0.04	0.000244	-0.000356	-3.6e-05	-0.00032
0.05	0.00323	-0.000368	-6e-05	-0.000308
0.06	0.005674	-0.000142	-4.6e-05	-9.6e-05
0.07	0.006592	-0.000135	-4.2e-05	-9.3e-05
0.08	0.007215	-0.000197	-5.7e-05	-0.00014
0.09	0.007435	-7.5e-05	-5.1e-05	-2.4e-05
0.1	0.005675	-1.9e-05	-4.1e-05	2.2e-05
0.11	0.004946	-0.000136	-4e-05	-9.6e-05
0.12	0.001682	-0.00022	-4e-05	-0.00018
0.13	-0.006089	-0.000116	-4.5e-05	-7.1e-05
0.14	-0.008524	-0.000113	-4.2e-05	-7.1e-05
0.15	-0.00493	-0.00014	-3.5e-05	-0.000105
0.16	-0.003705	-8.5e-05	-5.1e-05	-3.4e-05
0.17	-0.004638	-0.000207	-5.5e-05	-0.000152
0.18	-0.000719	-0.00041	-5.3e-05	-0.000357
0.19	0.002315	-0.000433	-5.8e-05	-0.000375
0.2	-0.000577	-0.000423	-5.3e-05	-0.00037
0.21	-0.000481	-0.000273	-4.7e-05	-0.000226
0.22	0.000931	-0.000147	-4.1e-05	-0.000106
0.23	-0.001974	-0.000155	-5.2e-05	-0.000103
0.24	-0.00033	-0.000157	-5.9e-05	-9.8e-05
0.25	0.004159	-0.000145	-4.6e-05	-9.9e-05
0.26	0.004868	3.2e-05	-5.1e-05	8.3e-05
0.27	0.008201	2.6e-05	-5.7e-05	8.3e-05
0.28	0.009794	-6e-05	-4.5e-05	-1.5e-05
0.29	0.006311	6.6e-05	-3.4e-05	0.0001
0.3	0.013136	7.7e-05	-3.2e-05	0.000109
0.31	0.016703	-6.5e-05	-4.2e-05	-2.3e-05
0.32	0.003107	-0.00018	-5.8e-05	-0.000122
0.33	0.002927	-0.000111	-6.2e-05	-4.9e-05
0.34	0.01587	1.2e-05	-5.9e-05	7.1e-05
0.35	0.017483	5.3e-05	-6e-05	0.000113
0.36	0.014612	-1.7e-05	-4.7e-05	3e-05
0.37	0.014955	-5.5e-05	-4.1e-05	-1.4e-05
0.38	0.016703	-1.4e-05	-4.4e-05	3e-05
0.39	0.016778	-2.8e-05	-5.4e-05	2.6e-05
0.4	0.012651	-2e-05	-7e-05	5e-05
0.41	0.006857	-3.4e-05	-6.1e-05	2.7e-05
0.42	0.00643	-0.000128	-4.2e-05	-8.6e-05
0.43	0.006087	-0.000107	-4e-05	-6.7e-05
0.44	0.001529	5.4e-05	-5.1e-05	0.000105
0.45	0.000994	0.000138	-6.6e-05	0.000204
0.46	0.002168	-7.3e-05	-6.8e-05	-5e-06
0.47	0.001996	-0.000205	-4.9e-05	-0.000156
0.48	0.008661	-8.4e-05	-4e-05	-4.4e-05
0.49	0.014959	-1.9e-05	-4e-05	2.1e-05
0.5	0.007921	4.6e-05	-3.7e-05	8.3e-05
0.51	0.00676	0.000107	-3.2e-05	0.000139
0.52	0.013814	0	-2.7e-05	2.7e-05
0.53	0.010116	-2.1e-05	-3.8e-05	1.7e-05
0.54	0.00835	-3.2e-05	-4.6e-05	1.4e-05
0.55	0.012016	-0.000148	-4.2e-05	-0.000106
0.56	0.009951	-0.000194	-5.3e-05	-0.000141
0.57	0.012448	-8.5e-05	-6.3e-05	-2.2e-05
0.58	0.019692	-4.5e-05	-6.4e-05	1.9e-05
0.59	0.020822	-0.000143	-5.8e-05	-8.5e-05
0.6	0.017924	-0.000129	-4.2e-05	-8.7e-05
0.61	0.012466	-7.3e-05	-4.9e-05	-2.4e-05
0.62	0.00773	-0.000105	-6.6e-05	-3.9e-05
0.63	0.011868	-0.000193	-5.7e-05	-0.000136
0.64	0.019948	-0.000166	-5.6e-05	-0.00011
0.65	0.020369	-0.00014	-5.8e-05	-8.2e-05
0.66	0.014864	-9.2e-05	-4.8e-05	-4.4e-05
0.67	0.010432	4.1e-05	-5.4e-05	9.5e-05
0.68	0.01041	2.6e-05	-6.7e-05	9.3e-05
0.69	0.012217	-7.6e-05	-7.6e-05	0
0.7	0.010298	-0.000168	-7.5e-05	-9.3e-05
0.71	0.01	-0.0002	-4.6e-05	-0.000154
0.72	0.01522	-0.000121	-3.1e-05	-9e-05
0.73	0.01667	-7e-06	-6.1e-05	5.4e-05
0.74	0.01093	2.3e-05	-6.6e-05	8.9e-05
0.75	0.008992	-0.000109	-2.1e-05	-8.8e-05
0.76	0.00963	-0.00018	-2.5e-05	-0.000155
0.77	0.008223	-0.000109	-6.9e-05	-4e-05
0.78	0.009244	-0.000221	-6.3e-05	-0.000158
0.79	0.011109	-0.000177	-5.3e-05	-0.000124
0.8	0.008785	-1e-05	-6.8e-05	5.8e-05
0.81	0.000625	-0.000128	-5.8e-05	-7e-05
0.82	-0.004213	-0.00023	-5.4e-05	-0.000176
0.83	0.005462	-3.9e-05	-5.3e-05	1.4e-05
0.84	0.009696	7.8e-05	-3.6e-05	0.000114
0.85	0.001187	-2e-05	-4.1e-05	2.1e-05
0.86	0.000498	7.4e-05	-6e-05	0.000134
0.87	0.002235	0.000101	-5.7e-05	0.000158
0.88	0.001374	3.6e-05	-3e-05	6.6e-05
0.89	0.004257	6.3e-05	-2.1e-05	8.4e-05
0.9	0.005996	7.2e-05	-4.2e-05	0.000114
0.91	0.004486	7.2e-05	-5.1e-05	0.000123
0.92	0.003156	6.9e-05	-3.5e-05	0.000104
0.93	0.005923	6e-05	-3.4e-05	9.4e-05
0.94	0.008398	-1.5e-05	-5.7e-05	4.2e-05
0.95	0.005998	-2e-06	-7.5e-05	7.3e-05
0.96	0.006109	2.5e-05	-7.9e-05	0.000104
0.97	0.012543	3.9e-05	-6e-05	9.9e-05
0.98	0.020011	4.6e-05	-4.4e-05	9e-05
0.99	0.020197	-7.6e-05	-5.2e-05	-2.4e-05
1	0.013185	-4e-05	-5.1e-05	1.1e-05
1.01	0.007815	0.000108	-5.1e-05	0.000159
1.02	0.010793	0.000177	-6.8e-05	0.000245
1.03	0.014871	9.5e-05	-7.3e-05	0.000168
1.04	0.010501	-4.1e-05	-6.4e-05	2.3e-05
1.05	0.007955	7.8e-05	-5.6e-05	0.000134
1.06	0.006302	0.000229	-6.4e-05	0.000293
1.07	-0.003187	8.3e-05	-7.1e-05	0.000154
1.08	-0.002485	5.8e-05	-5e-05	0.000108
1.09	0.005067	0.00012	-5e-05	0.00017
1.1	0.000569	5.7e-05	-6.5e-05	0.000122
1.11	-0.003143	0.000181	-5.6e-05	0.000237
1.12	0.0042	0.000215	-6.2e-05	0.000277
1.13	0.006773	5.4e-05	-7.5e-05	0.000129
1.14	0.003128	8.5e-05	-5.6e-05	0.000141
1.15	0.003863	9.9e-05	-2.8e-05	0.000127
1.16	0.008809	4.9e-05	-2.5e-05	7.4e-05
1.17	0.012508	-7e-06	-5e-05	4.3e-05
1.18	0.012474	7e-06	-5.8e-05	6.5e-05
1.19	0.009396	2.5e-05	-3.9e-05	6.4e-05
1.2	0.007729	-2.4e-05	-3.6e-05	1.2e-05
1.21	0.007284	-5.4e-05	-4.6e-05	-8e-06
1.22	0.008583	-0.000161	-5.5e-05	-0.000106
1.23	0.012672	-0.000158	-4.9e-05	-0.000109
1.24	0.012768	-0.000234	-5.1e-05	-0.000183
1.25	0.007496	-0.000371	-6.5e-05	-0.000306
1.26	0.006023	-0.00025	-5.8e-05	-0.000192
1.27	0.010642	-0.000131	-5e-05	-8.1e-05
1.28	0.013659	-0.000122	-5.4e-05	-6.8e-05
1.29	0.011579	-0.000119	-6.3e-05	-5.6e-05
1.3	0.002904	-1.2e-05	-7.4e-05	6.2e-05
1.31	0.004916	3.6e-05	-6.4e-05	0.0001
1.32	0.015903	-8e-05	-4e-05	-4e-05
1.33	0.013612	9.1e-05	-5.3e-05	0.000144
1.34	0.008141	0.000405	-6.8e-05	0.000473
1.35	0.003817	0.000195	-4.2e-05	0.000237
1.36	0.002047	-0.000175	-4e-05	-0.000135
1.37	0.010659	0.000109	-7.9e-05	0.000188
1.38	0.016596	0.000391	-8.2e-05	0.000473
1.39	0.01499	0.000109	-4.6e-05	0.000155
1.4	0.016999	0.00011	-2.3e-05	0.000133
1.41	0.017521	0.000295	-3.7e-05	0.000332
1.42	0.009336	0.000143	-6.7e-05	0.00021
1.43	0.005862	-3e-05	-7.4e-05	4.4e-05
1.44	0.014586	2.6e-05	-6.6e-05	9.2e-05
1.45	0.017276	0.000197	-6.3e-05	0.00026
1.46	0.011703	0.000199	-4.9e-05	0.000248
1.47	0.012286	6.6e-05	-5.6e-05	0.000122
1.48	0.012456	8.3e-05	-7e-05	0.000153
1.49	0.008953	7.9e-05	-4.6e-05	0.000125
1.5	0.005397	-3.3e-05	-3.7e-05	4e-06
1.51	0.001455	-0.00013	-5.8e-05	-7.2e-05
1.52	0.00422	-4.1e-05	-5.5e-05	1.4e-05
1.53	0.006823	5.2e-05	-4.5e-05	9.7e-05
1.54	0.001284	-4.6e-05	-6.3e-05	1.7e-05
1.55	0.001477	-7.7e-05	-6.2e-05	-1.5e-05
1.56	0.009016	-0.000152	-4.2e-05	-0.00011
1.57	0.008157	-0.000222	-4.8e-05	-0.000174
1.58	0.000714	-0.00027	-5.1e-05	-0.000219
1.59	0.000156	-0.000245	-3.2e-05	-0.000213
1.6	0.002193	-0.000141	-2.4e-05	-0.000117
1.61	-0.000177	-0.000293	-4.1e-05	-0.000252
1.62	-0.003231	-0.00034	-6.4e-05	-0.000276
1.63	-0.001987	-0.000251	-5.9e-05	-0.000192
1.64	0.007119	-0.000251	-4.9e-05	-0.000202
1.65	0.01458	-0.00028	-5.6e-05	-0.000224
1.66	0.006785	-0.000358	-5.6e-05	-0.000302
1.67	-0.002712	-0.000303	-5.5e-05	-0.000248
1.68	-0.001739	-0.000277	-6.7e-05	-0.00021
1.69	0.002563	-0.000285	-5.9e-05	-0.000226
1.7	0.008588	-0.000259	-4.6e-05	-0.000213
1.71	0.011554	-0.000217	-5.5e-05	-0.000162
1.72	0.011107	-7.9e-05	-6.4e-05	-1.5e-05
1.73	0.010733	-0.000265	-7e-05	-0.000195
1.74	0.005773	-0.000338	-6.9e-05	-0.000269
1.75	0.003855	-7.2e-05	-4.9e-05	-2.3e-05
1.76	0.007338	-9.6e-05	-4.3e-05	-5.3e-05
1.77	0.006233	-0.000154	-6.6e-05	-8.8e-05
1.78	0.000775	-4.5e-05	-8.8e-05	4.3e-05
1.79	0.000334	-6.8e-05	-7.5e-05	7e-06
1.8	0.006558	-0.000156	-6e-05	-9.6e-05
1.81	0.009302	-9e-05	-7.5e-05	-1.5e-05
1.82	0.007463	-9.8e-05	-6.5e-05	-3.3e-05
1.83	0.006878	-0.00019	-3.9e-05	-0.000151
1.84	0.006522	-6.8e-05	-5.5e-05	-1.3e-05
1.85	0.004036	-1e-06	-7.2e-05	7.1e-05
1.86	0.003858	3.4e-05	-5.8e-05	9.2e-05
1.87	0.005546	6.3e-05	-4.5e-05	0.000108
1.88	0.006937	-2.4e-05	-5.5e-05	3.1e-05
1.89	0.006596	-3.6e-05	-7e-05	3.4e-05
1.9	0.000812	-0.000103	-5.9e-05	-4.4e-05
1.91	0.000676	-0.000131	-5e-05	-8.1e-05
1.92	0.002487	-0.000102	-5.6e-05	-4.6e-05
1.93	-0.002175	-9.3e-05	-4.5e-05	-4.8e-05
1.94	0.001314	-2.2e-05	-4.6e-05	2.4e-05
1.95	0.010029	-0.000119	-6.5e-05	-5.4e-05
1.96	0.008768	-0.000195	-5.4e-05	-0.000141
1.97	0.009912	-0.000202	-3e-05	-0.000172
1.98	0.015513	-0.000241	-2.9e-05	-0.000212
1.99	0.011355	-0.00028	-6.8e-05	-0.000212
2	0.009779	-0.000269	-8.1e-05	-0.000188
2.01	0.016123	-0.000133	-6e-05	-7.3e-05
2.02	0.0117	-0.000227	-4.5e-05	-0.000182
2.03	0.005965	-0.000364	-3.1e-05	-0.000333
2.04	0.009257	-0.000177	-2.6e-05	-0.000151
2.05	0.011333	-0.000174	-3.8e-05	-0.000136
2.06	0.01049	-0.000279	-4.3e-05	-0.000236
2.07	0.009293	-0.000221	-5.5e-05	-0.000166
2.08	0.008994	-0.000226	-8.5e-05	-0.000141
2.09	0.010811	-0.000299	-8.7e-05	-0.000212
2.1	0.008145	-0.000263	-6.8e-05	-0.000195
2.11	0.00562	-0.000259	-5.3e-05	-0.000206
2.12	0.010104	-0.000424	-5.5e-05	-0.000369
2.13	0.012324	-0.000303	-6.4e-05	-0.000239
2.14	0.007318	-1.2e-05	-5.1e-05	3.9e-05
2.15	0.001367	-9.4e-05	-4.4e-05	-5e-05
2.16	0.003407	-0.000264	-4.9e-05	-0.000215
2.17	0.004699	-0.000153	-5.2e-05	-0.000101
2.18	0.003096	6.1e-05	-5.2e-05	0.000113
2.19	0.006496	-7.3e-05	-5.2e-05	-2.1e-05
2.2	0.00852	-0.000382	-3.7e-05	-0.000345
2.21	0.004458	-0.000336	-4.1e-05	-0.000295
2.22	0.004167	-0.000147	-7.7e-05	-7e-05
2.23	0.008108	-0.000125	-7.7e-05	-4.8e-05
2.24	0.006211	-0.000185	-5.3e-05	-0.000132
2.25	0.003505	-0.000212	-5.1e-05	-0.000161
2.26	0.00823	-0.00027	-4.6e-05	-0.000224
2.27	0.015048	-0.000229	-3.9e-05	-0.00019
2.28	0.012826	-3.3e-05	-4.4e-05	1.1e-05
2.29	0.004641	3.3e-05	-6e-05	9.3e-05
2.3	0.005069	-0.000168	-6.9e-05	-9.9e-05
2.31	0.007191	-0.000363	-5e-05	-0.000313
2.32	0.006003	-0.000227	-4e-05	-0.000187
2.33	0.010335	-0.000102	-4.5e-05	-5.7e-05
2.34	0.01534	-0.000247	-4.4e-05	-0.000203
2.35	0.011689	-0.00024	-4.9e-05	-0.000191
2.36	0.003273	-0.000122	-6.6e-05	-5.6e-05
2.37	0.000512	-0.000264	-5.6e-05	-0.000208
2.38	0.000182	-0.000425	-3.3e-05	-0.000392
2.39	-0.004835	-0.000386	-4.4e-05	-0.000342
2.4	-0.007066	-5.2e-05	-5.4e-05	2e-06
2.41	-0.004879	0.000131	-4.5e-05	0.000176
2.42	-0.001997	-5.6e-05	-5.7e-05	1e-06
2.43	0.00101	-0.000132	-6.9e-05	-6.3e-05
2.44	0.000617	-5e-05	-5.7e-05	7e-06
2.45	-0.001681	-2.1e-05	-5.3e-05	3.2e-05
2.46	-0.000358	3.9e-05	-4.5e-05	8.4e-05
2.47	0.007469	4.5e-05	-2.9e-05	7.4e-05
2.48	0.010276	-4.1e-05	-4.2e-05	1e-06
2.49	0.006605	-6.7e-05	-6.8e-05	1e-06
2.5	0.007727	-7.8e-05	-7.4e-05	-4e-06
2.51	0.00844	8e-06	-5.9e-05	6.7e-05
2.52	0.008216	3.9e-05	-5e-05	8.9e-05
2.53	0.01257	-0.000104	-4.6e-05	-5.8e-05
2.54	0.013025	-2.9e-05	-5.1e-05	2.2e-05
2.55	0.009318	-1.1e-05	-6.8e-05	5.7e-05
2.56	0.009601	-0.000137	-5.8e-05	-7.9e-05
2.57	0.011918	-5.7e-05	-3.7e-05	-2e-05
2.58	0.01187	3e-05	-5e-05	8e-05
2.59	0.012348	4.4e-05	-5.9e-05	0.000103
2.6	0.015473	-3e-06	-5.1e-05	4.8e-05
2.61	0.017533	0	-5.2e-05	5.2e-05
2.62	0.014545	0.000136	-5.9e-05	0.000195
2.63	0.007793	0.00021	-4.9e-05	0.000259
2.64	0.007036	0.00029	-4.5e-05	0.000335
2.65	0.010041	0.0003	-6.9e-05	0.000369
2.66	0.007372	0.000155	-7.1e-05	0.000226
2.67	0.006426	6.9e-05	-5.2e-05	0.000121
2.68	0.0097	9e-05	-5.3e-05	0.000143
2.69	0.012924	0.000136	-6.4e-05	0.0002
2.7	0.019114	0.000134	-6.3e-05	0.000197
2.71	0.016482	6e-06	-4.7e-05	5.3e-05
2.72	0.00622	-0.000148	-3.6e-05	-0.000112
2.73	0.010419	2.7e-05	-2.6e-05	5.3e-05
2.74	0.018627	0.000141	-2e-05	0.000161
2.75	0.015364	-5.8e-05	-5.6e-05	-2e-06
2.76	0.013736	2.9e-05	-6.9e-05	9.8e-05
2.77	0.016885	0.000157	-2.4e-05	0.000181
2.78	0.016579	5e-05	-3.6e-05	8.6e-05
2.79	0.015559	2e-05	-7.3e-05	9.3e-05
2.8	0.015864	4.5e-05	-5.2e-05	9.7e-05
2.81	0.015082	7.8e-05	-4.8e-05	0.000126
2.82	0.013779	0.000112	-7.3e-05	0.000185
2.83	0.017578	3e-05	-6e-05	9e-05
2.84	0.021278	7.3e-05	-4e-05	0.000113
2.85	0.018183	0.000162	-5.6e-05	0.000218
2.86	0.015424	3.6e-05	-6.1e-05	9.7e-05
2.87	0.014195	-0.000204	-3.5e-05	-0.000169
2.88	0.010649	-0.00018	-3.5e-05	-0.000145
2.89	0.006783	-1e-05	-6.3e-05	5.3e-05
2.9	0.005754	3.8e-05	-5.8e-05	9.6e-05
2.91	0.005569	-7e-05	-4.2e-05	-2.8e-05
2.92	-0.000786	-0.000233	-6.5e-05	-0.000168
2.93	-0.005497	-0.000154	-8.7e-05	-6.7e-05
2.94	0.001825	-3.4e-05	-5.6e-05	2.2e-05
2.95	0.006274	-8e-05	-2.9e-05	-5.1e-05
2.96	0.001146	-9.7e-05	-5.3e-05	-4.4e-05
2.97	0.00239	-5.6e-05	-8e-05	2.4e-05
2.98	0.010461	-4.3e-05	-7.2e-05	2.9e-05
2.99	0.010365	-6.2e-05	-5.9e-05	-3e-06
3	0.008841	-2.7e-05	-4.5e-05	1.8e-05
3.01	0.01183	-1.1e-05	-3e-05	1.9e-05
3.02	0.010907	-7.9e-05	-4.3e-05	-3.6e-05
3.03	0.007868	-0.000137	-6.7e-05	-7e-05
3.04	0.005638	1.9e-05	-6.5e-05	8.4e-05
3.05	0.008682	0.000143	-4.7e-05	0.00019
3.06	0.014807	9.1e-05	-5.4e-05	0.000145
3.07	0.016736	2.7e-05	-7.4e-05	0.000101
3.08	0.012691	8e-06	-7.4e-05	8.2e-05
3.09	0.007086	0.000143	-6.6e-05	0.000209
3.1	0.00763	0.000242	-5.1e-05	0.000293
3.11	0.013638	0.000169	-4.2e-05	0.000211
3.12	0.015979	0.000163	-5.9e-05	0.000222
3.13	0.011873	0.000216	-6.3e-05	0.000279
3.14	0.008524	0.000201	-4.6e-05	0.000247
3.15	0.011049	0.000121	-5.1e-05	0.000172
3.16	0.014488	-7e-06	-6.6e-05	5.9e-05
3.17	0.013262	-8e-05	-5.4e-05	-2.6e-05
3.18	0.011161	7.8e-05	-5.5e-05	0.000133
3.19	0.010972	0.000263	-6.8e-05	0.000331
3.2	0.012959	0.000179	-6.4e-05	0.000243
3.21	0.016342	8.6e-05	-7.4e-05	0.00016
3.22	0.016963	9.1e-05	-8.5e-05	0.000176
3.23	0.016627	0.000177	-7.5e-05	0.000252
3.24	0.009283	0.000212	-7.4e-05	0.000286
3.25	-0.002797	5.4e-05	-7.5e-05	0.000129
3.26	-0.003973	5.9e-05	-6.3e-05	0.000122
3.27	-0.001499	0.00016	-5.6e-05	0.000216
3.28	-0.000613	0.000172	-5.2e-05	0.000224
3.29	0.008091	0.000154	-5e-05	0.000204
3.3	0.013862	0.000146	-6.7e-05	0.000213
3.31	0.01049	0.000203	-7.3e-05	0.000276
3.32	0.007818	0.000245	-5.2e-05	0.000297
3.33	0.008618	0.000181	-4.2e-05	0.000223
3.34	0.009391	0.00023	-5.4e-05	0.000284
3.35	0.008629	0.000257	-7.1e-05	0.000328
3.36	0.008687	7.7e-05	-7.6e-05	0.000153
3.37	0.00883	-8.7e-05	-6.6e-05	-2.1e-05
3.38	0.006189	2.9e-05	-6.2e-05	9.1e-05
3.39	0.003989	0.000147	-4.3e-05	0.00019
3.4	0.002567	-3e-06	-3.2e-05	2.9e-05
3.41	0.001451	-0.000174	-5.5e-05	-0.000119
3.42	0.008712	-0.000174	-6.1e-05	-0.000113
3.43	0.015436	-5.3e-05	-5e-05	-3e-06
3.44	0.006724	-0.000191	-4.8e-05	-0.000143
3.45	0.000375	-0.000333	-5.1e-05	-0.000282
3.46	0.006239	-0.000136	-4.5e-05	-9.1e-05
3.47	0.009459	-8.9e-05	-5e-05	-3.9e-05
3.48	0.008009	-0.000146	-7.8e-05	-6.8e-05
3.49	0.007462	-9.4e-05	-7.2e-05	-2.2e-05
3.5	0.01048	1e-06	-4.5e-05	4.6e-05
3.51	0.015341	-6.7e-05	-6.5e-05	-2e-06
3.52	0.015782	-8e-05	-7.7e-05	-3e-06
3.53	0.016307	0.000121	-6.1e-05	0.000182
3.54	0.016455	2.8e-05	-5.9e-05	8.7e-05
3.55	0.012479	-7.4e-05	-6e-05	-1.4e-05
3.56	0.009697	5.5e-05	-5.3e-05	0.000108
3.57	0.010919	-7e-06	-5.5e-05	4.8e-05
3.58	0.0153	-0.000125	-5.5e-05	-7e-05
3.59	0.018865	-0.000168	-4.6e-05	-0.000122
3.6	0.015557	-2.7e-05	-4.8e-05	2.1e-05
3.61	0.01484	0.000105	-5.4e-05	0.000159
3.62	0.018762	-6e-06	-4.6e-05	4e-05
3.63	0.016815	-0.000179	-4.7e-05	-0.000132
3.64	0.017794	-0.000233	-5.5e-05	-0.000178
3.65	0.024842	-6.3e-05	-4.6e-05	-1.7e-05
3.66	0.022421	7.8e-05	-4.4e-05	0.000122
3.67	0.012798	-2.5e-05	-6.4e-05	3.9e-05
3.68	0.009976	-0.000136	-6.4e-05	-7.2e-05
3.69	0.011246	-5e-06	-4.1e-05	3.6e-05
3.7	0.010347	4.3e-05	-5.3e-05	9.6e-05
3.71	0.010105	-0.00018	-8.2e-05	-9.8e-05
3.72	0.010704	-0.000225	-5e-05	-0.000175
3.73	0.008617	-0.000145	-4e-05	-0.000105
3.74	0.008058	-1.3e-05	-7.5e-05	6.2e-05
3.75	0.008505	3.9e-05	-6.1e-05	0.0001
3.76	0.010724	-0.000284	-5.3e-05	-0.000231
3.77	0.014002	-0.000186	-7.8e-05	-0.000108
3.78	0.012383	0.000105	-6.5e-05	0.00017
3.79	0.008607	-0.000143	-4.9e-05	-9.4e-05
3.8	0.008932	-0.000218	-5.9e-05	-0.000159
3.81	0.00735	3.6e-05	-6.8e-05	0.000104
3.82	0.006051	2.2e-05	-7.7e-05	9.9e-05
3.83	0.010041	-3.4e-05	-8.3e-05	4.9e-05
3.84	0.00925	0.000114	-7.3e-05	0.000187
3.85	0.004224	1.6e-05	-6.8e-05	8.4e-05
3.86	0.006276	-7.2e-05	-6.5e-05	-7e-06
3.87	0.011229	4.2e-05	-3.9e-05	8.1e-05
3.88	0.006567	-6e-06	-3e-05	2.4e-05
3.89	-0.001008	-9.9e-05	-7e-05	-2.9e-05
3.9	-0.000543	-0.000145	-8.7e-05	-5.8e-05
3.91	0.003692	-0.000153	-6.3e-05	-9e-05
3.92	0.004539	-6e-05	-6e-05	1.77636e-15
3.93	0.00723	-6.6e-05	-5.5e-05	-1.1e-05
3.94	0.010594	-0.000155	-5.5e-05	-0.0001
3.95	0.008852	-0.000237	-8.8e-05	-0.000149
3.96	0.006805	-0.000122	-0.000106	-1.6e-05
3.97	0.011605	-1.1e-05	-6.8e-05	5.7e-05
3.98	0.01499	-0.000188	-4.1e-05	-0.000147
3.99	0.010862	-5.9e-05	-6.6e-05	7e-06
4	0.006808	0.000132	-7.8e-05	0.00021
4.01	0.006534	-1.2e-05	-7e-05	5.8e-05
4.02	0.005621	-8.3e-05	-7.4e-05	-9e-06
4.03	0.0068	-0.000211	-7.3e-05	-0.000138
4.04	0.009002	-0.000237	-6.7e-05	-0.00017
4.05	0.010479	-1.8e-05	-5.5e-05	3.7e-05
4.06	0.010052	3.4e-05	-7.3e-05	0.000107
4.07	0.006712	-0.000107	-8.1e-05	-2.6e-05
4.08	0.00711	-0.000152	-4.7e-05	-0.000105
4.09	0.00946	-3.8e-05	-4.2e-05	4e-06
4.1	0.005721	-1.5e-05	-7.1e-05	5.6e-05
4.11	0.002352	-1.7e-05	-7.6e-05	5.9e-05
4.12	0.007279	-7.1e-05	-6.5e-05	-6e-06
4.13	0.011503	-0.000136	-6.8e-05	-6.8e-05
4.14	0.011361	-4.9e-05	-8.6e-05	3.7e-05
4.15	0.014081	-2.9e-05	-8.6e-05	5.7e-05
4.16	0.014462	-1e-06	-6.7e-05	6.6e-05
4.17	0.010717	6.1e-05	-5.7e-05	0.000118
4.18	0.011446	0.000122	-4.7e-05	0.000169
4.19	0.010213	1.9e-05	-5.7e-05	7.6e-05
4.2	0.005366	-0.000261	-7.9e-05	-0.000182
4.21	0.004765	-0.000137	-6.6e-05	-7.1e-05
4.22	0.004026	7.4e-05	-6.8e-05	0.000142
4.23	0.005617	-0.000168	-7.9e-05	-8.9e-05
4.24	0.011707	-0.00036	-5.5e-05	-0.000305
4.25	0.012184	-0.000209	-5.5e-05	-0.000154
4.26	0.00943	1.6e-05	-8.2e-05	9.8e-05
4.27	0.007941	3e-06	-6.4e-05	6.7e-05
4.28	0.000319	-0.000103	-4.2e-05	-6.1e-05
4.29	-0.007509	-8.2e-05	-6.1e-05	-2.1e-05
4.3	-0.003755	2.5e-05	-7.5e-05	0.0001
4.31	0.005927	-6.9e-05	-6.2e-05	-7e-06
4.32	0.008468	-0.000278	-6.4e-05	-0.000214
4.33	0.004394	-0.000264	-7.1e-05	-0.000193
4.34	-0.000307	-0.000261	-5e-05	-0.000211
4.35	-0.00057	-0.000312	-4.9e-05	-0.000263
4.36	0.003554	-0.000324	-7.8e-05	-0.000246
4.37	0.005233	-0.000357	-8e-05	-0.000277
4.38	0.006704	-0.000276	-6.9e-05	-0.000207
4.39	0.009552	-0.000252	-6.3e-05	-0.000189
4.4	0.010809	-0.000298	-6.3e-05	-0.000235
4.41	0.013781	-0.000193	-6.4e-05	-0.000129
4.42	0.010983	-9.5e-05	-7.4e-05	-2.1e-05
4.43	0.004378	-0.000185	-8e-05	-0.000105
4.44	0.001601	-0.000275	-5.2e-05	-0.000223
4.45	-0.004114	-0.000215	-3.8e-05	-0.000177
4.46	-0.005684	-0.000299	-5.9e-05	-0.00024
4.47	0.002357	-0.000355	-6.6e-05	-0.000289
4.48	0.005232	-8.6e-05	-5.6e-05	-3e-05
4.49	0.002591	-4.9e-05	-6e-05	1.1e-05
4.5	0.005507	-0.000227	-5.3e-05	-0.000174
4.51	0.003857	-0.00019	-4.8e-05	-0.000142
4.52	-0.001245	-1.5e-05	-7e-05	5.5e-05
4.53	-0.001863	-2.8e-05	-8.6e-05	5.8e-05
4.54	-0.005457	-8.9e-05	-7.4e-05	-1.5e-05
4.55	-0.003094	-3e-06	-6.7e-05	6.4e-05
4.56	0.008667	-3e-05	-8.7e-05	5.7e-05
4.57	0.007033	-8.1e-05	-8.3e-05	2e-06
4.58	-0.004294	-9.1e-05	-6e-05	-3.1e-05
4.59	-0.00161	-0.000102	-7e-05	-3.2e-05
4.6	0.003232	-0.000278	-9.2e-05	-0.000186
4.61	0.00017	-0.000432	-8e-05	-0.000352
4.62	0.001688	-0.000301	-6.8e-05	-0.000233
4.63	0.005456	-0.000276	-7e-05	-0.000206
4.64	0.00586	-0.000301	-6e-05	-0.000241
4.65	0.006928	-0.00029	-6.1e-05	-0.000229
4.66	0.007944	-0.00033	-6.1e-05	-0.000269
4.67	0.009735	-0.000159	-5.3e-05	-0.000106
4.68	0.006416	-6e-06	-6.9e-05	6.3e-05
4.69	0.001184	-0.000178	-7.9e-05	-9.9e-05
4.7	0.005481	-0.000408	-6.7e-05	-0.000341
4.71	0.008399	-0.00035	-6e-05	-0.00029
4.72	0.004522	-0.000234	-6.2e-05	-0.000172
4.73	0.005085	-0.00029	-8.1e-05	-0.000209
4.74	0.008186	-0.000238	-9.2e-05	-0.000146
4.75	0.010407	-0.000166	-6.4e-05	-0.000102
4.76	0.013009	-0.000189	-4.7e-05	-0.000142
4.77	0.009089	-0.000135	-4.6e-05	-8.9e-05
4.78	0.002222	-0.000102	-4.6e-05	-5.6e-05
4.79	0.000599	-5.3e-05	-6.9e-05	1.6e-05
4.8	0.00285	-4.2e-05	-6.9e-05	2.7e-05
4.81	0.005775	1e-05	-4.6e-05	5.6e-05
4.82	0.007097	-8e-06	-5.3e-05	4.5e-05
4.83	0.005299	-0.000188	-8.4e-05	-0.000104
4.84	0.00293	1e-06	-7.7e-05	7.8e-05
4.85	0.00174	0.000201	-4.5e-05	0.000246
4.86	0.003132	1.4e-05	-6.6e-05	8e-05
4.87	0.00419	-0.000165	-6.8e-05	-9.7e-05
4.88	0.003314	-0.000204	-5.4e-05	-0.00015
4.89	0.006045	-0.000217	-8e-05	-0.000137
4.9	0.006494	-0.000174	-6.8e-05	-0.000106
4.91	0.000184	-0.000136	-6.2e-05	-7.4e-05
4.92	-0.004387	-0.000244	-9.6e-05	-0.000148
4.93	-0.00071	-0.000183	-7.4e-05	-0.000109
4.94	0.007682	2.4e-05	-4.7e-05	7.1e-05
4.95	0.00765	3.7e-05	-6.5e-05	0.000102
4.96	0.005485	-1.3e-05	-5.9e-05	4.6e-05
4.97	0.011244	5.3e-05	-4.9e-05	0.000102
4.98	0.011561	0.000204	-6.7e-05	0.000271
4.99	0.001658	0.000271	-8e-05	0.000351
5	-0.001355	0.000176	-6.7e-05	0.000243
5.01	0.009033	2.7e-05	-4.1e-05	6.8e-05
5.02	0.011377	4.4e-05	-3.7e-05	8.1e-05
5.03	0.002812	8.3e-05	-6.4e-05	0.000147
5.04	0.005046	-0.00012	-7.1e-05	-4.9e-05
5.05	0.009447	-7.7e-05	-5.7e-05	-2e-05
5.06	0.004709	0.000222	-6.4e-05	0.000286
5.07	0.001637	4.7e-05	-7.5e-05	0.000122
5.08	0.00158	-0.000235	-7.1e-05	-0.000164
5.09	0.00211	-0.0001	-6.5e-05	-3.5e-05
5.1	0.005013	0.000108	-7.6e-05	0.000184
5.11	0.009561	-3e-06	-7.6e-05	7.3e-05
5.12	0.010447	-4.6e-05	-6.2e-05	1.6e-05
5.13	0.004878	4.4e-05	-8.1e-05	0.000125
5.14	0.001215	-4e-06	-8.9e-05	8.5e-05
5.15	2.7e-05	0.000183	-6.5e-05	0.000248
5.16	0.004453	0.000292	-6.1e-05	0.000353
5.17	0.012097	0.000105	-6.6e-05	0.000171
5.18	0.009481	-1.6e-05	-6.1e-05	4.5e-05
5.19	0.002413	-9.8e-05	-7.1e-05	-2.7e-05
5.2	0.008166	-4.1e-05	-7e-05	2.9e-05
5.21	0.013363	0.000112	-5.7e-05	0.000169
5.22	0.005698	8.4e-05	-6.6e-05	0.00015
5.23	0.00093	6e-06	-6.2e-05	6.8e-05
5.24	0.004859	-1.1e-05	-4.4e-05	3.3e-05
5.25	0.005953	-5.6e-05	-5.8e-05	2e-06
5.26	0.004004	-1.3e-05	-8.3e-05	7e-05
5.27	0.004544	3.6e-05	-6.5e-05	0.000101
5.28	0.004985	-3.4e-05	-3.3e-05	-1e-06
5.29	0.005383	-1.8e-05	-4.3e-05	2.5e-05
5.3	0.0042	6e-06	-7.9e-05	8.5e-05
5.31	0.003718	-9e-06	-9.8e-05	8.9e-05
5.32	0.010654	3.3e-05	-9.2e-05	0.000125
5.33	0.014918	3.4e-05	-8e-05	0.000114
5.34	0.010274	-1.6e-05	-7.6e-05	6e-05
5.35	0.00855	0.000112	-6.9e-05	0.000181
5.36	0.006114	0.000187	-5.9e-05	0.000246
5.37	0.002892	-0.000177	-6.6e-05	-0.000111
5.38	0.003288	-0.00023	-6.8e-05	-0.000162
5.39	0.002286	0.000168	-5.8e-05	0.000226
5.4	0.000905	8.6e-05	-4.8e-05	0.000134
5.41	-0.001233	-0.000151	-6.1e-05	-9e-05
5.42	-0.006698	4.7e-05	-8.4e-05	0.000131
5.43	-0.008553	0.000192	-8.2e-05	0.000274
5.44	-0.003048	1.1e-05	-6.8e-05	7.9e-05
5.45	-0.000698	-7e-05	-6.5e-05	-5e-06
5.46	-0.007093	0.000121	-7.3e-05	0.000194
5.47	-0.01077	0.000162	-7e-05	0.000232
5.48	-0.009839	4.4e-05	-6.2e-05	0.000106
5.49	-0.013958	0.00012	-4.9e-05	0.000169
5.5	-0.01999	0.000222	-4.2e-05	0.000264
5.51	-0.02196	0.000253	-5.7e-05	0.00031
5.52	-0.018906	0.000224	-5.8e-05	0.000282
5.53	-0.01036	0.000189	-5.6e-05	0.000245
5.54	-0.004675	0.000227	-6.8e-05	0.000295
5.55	-0.007723	0.00026	-5.9e-05	0.000319
5.56	-0.011224	0.000585	-5.4e-05	0.000639
5.57	-0.008126	0.001464	-5.4e-05	0.001518
5.58	-0.004057	0.002469	-4.1e-05	0.00251
5.59	-0.002652	0.003141	-5.4e-05	0.003195
5.6	-0.001798	0.003807	-6.9e-05	0.003876
5.61	-0.000824	0.004571	-5.5e-05	0.004626
5.62	0.000207	0.005127	-5.5e-05	0.005182
5.63	0.000615	0.00562	-8.2e-05	0.005702
5.64	0.000638	0.006088	-9.6e-05	0.006184
5.65	0.004988	0.006606	-8.7e-05	0.006693
5.66	0.007457	0.007186	-7.4e-05	0.00726
5.67	0.008909	0.007767	-8.2e-05	0.007849
5.68	0.024694	0.008579	-0.000113	0.008692
5.69	0.035543	0.009522	-0.000126	0.009648
5.7	0.030378	0.010253	-0.000115	0.010368
5.71	0.031815	0.010995	-0.000104	0.011099
5.72	0.039516	0.01207	-9.2e-05	0.012162
5.73	0.040164	0.013052	-9e-05	0.013142
5.74	0.045081	0.013953	-0.000105	0.014058
5.75	0.057262	0.01512	-0.000109	0.015229
5.76	0.059113	0.016217	-0.000103	0.01632
5.77	0.056903	0.017226	-0.000112	0.017338
5.78	0.065507	0.018289	-0.00012	0.018409
5.79	0.074156	0.019209	-0.000109	0.019318
5.8	0.076907	0.020226	-0.000116	0.020342
5.81	0.081041	0.021472	-0.000124	0.021596
5.82	0.087865	0.022467	-0.000116	0.022583
5.83	0.095232	0.023318	-0.000134	0.023452
5.84	0.098973	0.024561	-0.00015	0.024711
5.85	0.101329	0.02574	-0.000111	0.025851
5.86	0.106285	0.026599	-9.8e-05	0.026697
5.87	0.108918	0.027589	-0.000131	0.02772
5.88	0.111308	0.028653	-0.000118	0.028771
5.89	0.118693	0.029755	-9.3e-05	0.029848
5.9	0.124834	0.030779	-0.000108	0.030887
5.91	0.131766	0.031677	-0.000108	0.031785
5.92	0.138272	0.032661	-0.000105	0.032766
5.93	0.135271	0.033691	-0.000119	0.03381
5.94	0.134698	0.034662	-0.000112	0.034774
5.95	0.145302	0.035621	-0.00011	0.035731
5.96	0.152534	0.036639	-0.000119	0.036758
5.97	0.15177	0.037668	-0.00011	0.037778
5.98	0.156424	0.038633	-0.00011	0.038743
5.99	0.164859	0.039569	-0.000127	0.039696
6	0.166549	0.040671	-0.000123	0.040794
6.01	0.165736	0.041754	-9.3e-05	0.041847
6.02	0.169717	0.042676	-8.5e-05	0.042761
6.03	0.176434	0.043769	-0.000101	0.04387
6.04	0.18075	0.044845	-0.000112	0.044957
6.05	0.186871	0.045798	-0.000109	0.045907
6.06	0.198697	0.046962	-9.5e-05	0.047057
6.07	0.208324	0.048063	-8.9e-05	0.048152
6.08	0.20765	0.048927	-9.7e-05	0.049024
6.09	0.206566	0.049947	-0.000105	0.050052
6.1	0.210862	0.05109	-8.7e-05	0.051177
6.11	0.211279	0.052055	-7.5e-05	0.05213
6.12	0.215514	0.052902	-9.5e-05	0.052997
6.13	0.226429	0.05393	-0.000101	0.054031
6.14	0.233225	0.054992	-9.2e-05	0.055084
6.15	0.239646	0.055948	-9.7e-05	0.056045
6.16	0.248557	0.056981	-8.8e-05	0.057069
6.17	0.254785	0.057979	-7.6e-05	0.058055
6.18	0.260822	0.058991	-8.7e-05	0.059078
6.19	0.269264	0.060113	-8.4e-05	0.060197
6.2	0.27114	0.061084	-7.9e-05	0.061163
6.21	0.269755	0.062032	-8.9e-05	0.062121
6.22	0.27219	0.063167	-8.3e-05	0.06325
6.23	0.270262	0.064141	-8.1e-05	0.064222
6.24	0.270705	0.065122	-0.0001	0.065222
6.25	0.28264	0.066294	-9.7e-05	0.066391
6.26	0.29389	0.067172	-8.2e-05	0.067254
6.27	0.292899	0.068028	-9.9e-05	0.068127
6.28	0.290837	0.069322	-0.00011	0.069432
6.29	0.302301	0.070447	-8.6e-05	0.070533
6.3	0.308286	0.071273	-7.7e-05	0.07135
6.31	0.304353	0.072394	-0.000101	0.072495
6.32	0.308748	0.073391	-0.000119	0.07351
6.33	0.312043	0.074157	-0.000103	0.07426
6.34	0.309521	0.0753	-7.9e-05	0.075379
6.35	0.317787	0.076324	-8.8e-05	0.076412
6.36	0.332794	0.077038	-0.000113	0.077151
6.37	0.336993	0.07806	-0.000108	0.078168
6.38	0.336722	0.079158	-8.9e-05	0.079247
6.39	0.340794	0.080044	-8.5e-05	0.080129
6.4	0.343179	0.081064	-9.2e-05	0.081156
6.41	0.344826	0.082126	-8.8e-05	0.082214
6.42	0.348099	0.083023	-8.4e-05	0.083107
6.43	0.349667	0.084117	-8.5e-05	0.084202
6.44	0.354832	0.085248	-9.9e-05	0.085347
6.45	0.362882	0.08612	-0.000106	0.086226
6.46	0.36662	0.087186	-0.000104	0.08729
6.47	0.368263	0.088352	-0.000111	0.088463
6.48	0.370117	0.089265	-0.000116	0.089381
6.49	0.380069	0.090251	-0.000109	0.09036
6.5	0.391012	0.091388	-9.1e-05	0.091479
6.51	0.395131	0.09237	-9.1e-05	0.092461
6.52	0.39588	0.093464	-0.000117	0.093581
6.53	0.399294	0.094646	-0.000116	0.094762
6.54	0.408727	0.095577	-9.3e-05	0.09567
6.55	0.412482	0.09656	-0.000109	0.096669
6.56	0.410798	0.097669	-0.000126	0.097795
6.57	0.416085	0.098606	-0.00011	0.098716
6.58	0.418625	0.099594	-0.000102	0.099696
6.59	0.414911	0.100783	-0.000108	0.100891
6.6	0.421875	0.101738	-0.00011	0.101848
6.61	0.429726	0.102537	-9.2e-05	0.102629
6.62	0.430079	0.103673	-6e-05	0.103733
6.63	0.435454	0.104702	-7.1e-05	0.104773
6.64	0.439609	0.105558	-0.000105	0.105663
6.65	0.442547	0.106708	-8.1e-05	0.106789
6.66	0.450087	0.107805	-7.2e-05	0.107877
6.67	0.454947	0.108633	-0.000102	0.108735
6.68	0.455266	0.109679	-9.1e-05	0.10977
6.69	0.455568	0.110814	-0.000103	0.110917
6.7	0.458703	0.111654	-0.000133	0.111787
6.71	0.465546	0.112649	-0.00011	0.112759
6.72	0.475267	0.113771	-0.000106	0.113877
6.73	0.481438	0.114796	-0.00012	0.114916
6.74	0.483278	0.115867	-0.000108	0.115975
6.75	0.488844	0.116847	-0.000103	0.11695
6.76	0.492989	0.117845	-0.000113	0.117958
6.77	0.490777	0.118923	-0.000125	0.119048
6.78	0.490638	0.119906	-0.000124	0.12003
6.79	0.497954	0.120908	-0.000109	0.121017
6.8	0.505606	0.12194	-0.000125	0.122065
6.81	0.509042	0.122971	-0.000145	0.123116
6.82	0.515578	0.123913	-0.00012	0.124033
6.83	0.52542	0.12485	-0.0001	0.12495
6.84	0.5311	0.126031	-0.00012	0.126151
6.85	0.533545	0.127206	-0.000137	0.127343
6.86	0.53631	0.12818	-0.000126	0.128306
6.87	0.53647	0.129265	-0.000123	0.129388
6.88	0.536395	0.13039	-0.000121	0.130511
6.89	0.54309	0.131249	-0.000113	0.131362
6.9	0.554419	0.132283	-0.000131	0.132414
6.91	0.558403	0.133515	-0.00013	0.133645
6.92	0.556174	0.134469	-0.000123	0.134592
6.93	0.560624	0.13539	-0.000134	0.135524
6.94	0.571134	0.136409	-0.000132	0.136541
6.95	0.580778	0.13742	-0.000125	0.137545
6.96	0.5851	0.138498	-0.000137	0.138635
6.97	0.588353	0.139509	-0.000143	0.139652
6.98	0.596354	0.140375	-0.000147	0.140522
6.99	0.603264	0.141342	-0.000154	0.141496
7	0.602676	0.142479	-0.000153	0.142632
7.01	0.605123	0.143428	-0.000134	0.143562
7.02	0.614772	0.144279	-0.000112	0.144391
7.03	0.62032	0.145343	-0.000132	0.145475
7.04	0.623265	0.146331	-0.000173	0.146504
7.05	0.629052	0.147247	-0.000178	0.147425
7.06	0.630846	0.14841	-0.000163	0.148573
7.07	0.634889	0.149453	-0.000161	0.149614
7.08	0.644925	0.150296	-0.000147	0.150443
7.09	0.652843	0.151298	-0.000125	0.151423
7.1	0.658886	0.152258	-0.000135	0.152393
7.11	0.66249	0.153191	-0.000161	0.153352
7.12	0.669002	0.154325	-0.000173	0.154498
7.13	0.674603	0.155343	-0.000178	0.155521
7.14	0.67138	0.1562	-0.000171	0.156371
7.15	0.670206	0.157282	-0.000167	0.157449
7.16	0.678647	0.158386	-0.000189	0.158575
7.17	0.691606	0.159353	-0.000205	0.159558
7.18	0.694915	0.160378	-0.000178	0.160556
7.19	0.685912	0.161422	-0.000164	0.161586
7.2	0.688143	0.162361	-0.000193	0.162554
7.21	0.703321	0.163352	-0.000205	0.163557
7.22	0.712503	0.164585	-0.000194	0.164779
7.23	0.715307	0.165569	-0.000201	0.16577
7.24	0.722643	0.166381	-0.000213	0.166594
7.25	0.730294	0.167567	-0.000212	0.167779
7.26	0.7294	0.168706	-0.000212	0.168918
7.27	0.727392	0.169638	-0.000205	0.169843
7.28	0.729012	0.170761	-0.000193	0.170954
7.29	0.732902	0.171782	-0.000199	0.171981
7.3	0.743623	0.172689	-0.000208	0.172897
7.31	0.75823	0.173845	-0.000205	0.17405
7.32	0.763179	0.174907	-0.000213	0.17512
7.33	0.758637	0.175788	-0.000225	0.176013
7.34	0.75613	0.176786	-0.000229	0.177015
7.35	0.759501	0.177875	-0.000241	0.178116
7.36	0.763378	0.178816	-0.000262	0.179078
7.37	0.765815	0.179704	-0.000278	0.179982
7.38	0.767424	0.180717	-0.000269	0.180986
7.39	0.769265	0.181634	-0.000249	0.181883
7.4	0.774521	0.182558	-0.000238	0.182796
7.41	0.780016	0.183581	-0.000254	0.183835
7.42	0.782886	0.184609	-0.000277	0.184886
7.43	0.780824	0.185655	-0.000273	0.185928
7.44	0.780098	0.186598	-0.000273	0.186871
7.45	0.791234	0.187715	-0.000285	0.188
7.46	0.801037	0.188927	-0.00028	0.189207
7.47	0.797569	0.189911	-0.000275	0.190186
7.48	0.79374	0.19086	-0.000287	0.191147
7.49	0.798592	0.191921	-0.000285	0.192206
7.5	0.8075	0.193007	-0.000283	0.19329
7.51	0.814784	0.193977	-0.000304	0.194281
7.52	0.816066	0.194938	-0.000306	0.195244
7.53	0.815197	0.196038	-0.000298	0.196336
7.54	0.820183	0.197171	-0.000314	0.197485
7.55	0.827187	0.198118	-0.000326	0.198444
7.56	0.82777	0.199027	-0.000329	0.199356
7.57	0.823935	0.200162	-0.000342	0.200504
7.58	0.821334	0.201227	-0.000343	0.20157
7.59	0.8238	0.202091	-0.000342	0.202433
7.6	0.833096	0.203085	-0.000357	0.203442
7.61	0.842953	0.204183	-0.000361	0.204544
7.62	0.844428	0.205167	-0.000362	0.205529
7.63	0.849748	0.206107	-0.000378	0.206485
7.64	0.857922	0.20717	-0.00037	0.20754
7.65	0.859372	0.208216	-0.00035	0.208566
7.66	0.860326	0.209135	-0.000369	0.209504
7.67	0.861	0.210091	-0.000387	0.210478
7.68	0.8615	0.211109	-0.000378	0.211487
7.69	0.866298	0.212095	-0.000396	0.212491
7.7	0.869445	0.213023	-0.000428	0.213451
7.71	0.865395	0.213993	-0.000428	0.214421
7.72	0.866908	0.215051	-0.00042	0.215471
7.73	0.871129	0.216185	-0.000418	0.216603
7.74	0.870251	0.217203	-0.000416	0.217619
7.75	0.873123	0.218029	-0.000435	0.218464
7.76	0.877936	0.218984	-0.000459	0.219443
7.77	0.882946	0.220015	-0.000478	0.220493
7.78	0.887943	0.220976	-0.000484	0.22146
7.79	0.891389	0.222082	-0.000483	0.222565
7.8	0.89832	0.223113	-0.000493	0.223606
7.81	0.908742	0.223922	-0.000496	0.224418
7.82	0.911118	0.225053	-0.000494	0.225547
7.83	0.908004	0.22642	-0.000507	0.226927
7.84	0.911638	0.227299	-0.000543	0.227842
7.85	0.919662	0.228049	-0.000551	0.2286
7.86	0.923543	0.229147	-0.000546	0.229693
7.87	0.926682	0.230117	-0.000559	0.230676
7.88	0.93041	0.231109	-0.000574	0.231683
7.89	0.930026	0.232347	-0.000595	0.232942
7.9	0.934996	0.233325	-0.000615	0.23394
7.91	0.944636	0.23423	-0.00062	0.23485
7.92	0.942142	0.235367	-0.00064	0.236007
7.93	0.938285	0.236358	-0.000671	0.237029
7.94	0.94644	0.237267	-0.00067	0.237937
7.95	0.954368	0.238427	-0.000672	0.239099
7.96	0.960188	0.239548	-0.000703	0.240251
7.97	0.966088	0.240422	-0.000727	0.241149
7.98	0.972779	0.241457	-0.000733	0.24219
7.99	0.982671	0.242609	-0.000757	0.243366
8	0.990899	0.243455	-0.000795	0.24425
8.01	0.993939	0.244429	-0.000819	0.245248
8.02	0.992662	0.245585	-0.000838	0.246423
8.03	0.988917	0.246437	-0.000865	0.247302
8.04	0.992749	0.247479	-0.000892	0.248371
8.05	1.00375	0.248707	-0.000902	0.249609
8.06	1.00796	0.249508	-0.000925	0.250433
8.07	1.0087	0.250398	-0.00097	0.251368
8.08	1.01285	0.251548	-0.001016	0.252564
8.09	1.01649	0.252478	-0.001054	0.253532
8.1	1.02311	0.253399	-0.001095	0.254494
8.11	1.03025	0.25445	-0.001166	0.255616
8.12	1.03405	0.255384	-0.001248	0.256632
8.13	1.0358	0.256421	-0.001312	0.257733
8.14	1.03736	0.257497	-0.001383	0.25888
8.15	1.04303	0.258456	-0.001464	0.25992
8.16	1.04958	0.259507	-0.001543	0.26105
8.17	1.0514	0.260482	-0.001633	0.262115
8.18	1.05363	0.261435	-0.001718	0.263153
8.19	1.05716	0.262508	-0.0018	0.264308
8.2	1.05837	0.263581	-0.001914	0.265495
8.21	1.06925	0.264619	-0.002069	0.266688
8.22	1.08464	0.265652	-0.002255	0.267907
8.23	1.08185	0.266647	-0.002478	0.269125
8.24	1.07705	0.267614	-0.002737	0.270351
8.25	1.08843	0.268664	-0.003041	0.271705
8.26	1.09507	0.269844	-0.003416	0.27326
8.27	1.09262	0.270926	-0.003951	0.274877
8.28	1.09909	0.271748	-0.004707	0.276455
8.29	1.1081	0.272743	-0.005592	0.278335
8.3	1.11072	0.273844	-0.006418	0.280262
8.31	1.11401	0.274768	-0.007076	0.281844
8.32	1.11899	0.27584	-0.007561	0.283401
8.33	1.12064	0.276989	-0.007951	0.28494
8.34	1.12513	0.277793	-0.00832	0.286113
8.35	1.13424	0.278631	-0.008665	0.287296
8.36	1.1391	0.279874	-0.008997	0.288871
8.37	1.14068	0.280939	-0.009292	0.290231
8.38	1.14352	0.281737	-0.00953	0.291267
8.39	1.14638	0.282738	-0.00977	0.292508
8.4	1.1465	0.283767	-0.009995	0.293762
8.41	1.14311	0.284684	-0.010176	0.29486
8.42	1.14217	0.285685	-0.010355	0.29604
8.43	1.15064	0.28671	-0.01056	0.29727
8.44	1.16218	0.287706	-0.010833	0.298539
8.45	1.17155	0.288766	-0.011196	0.299962
8.46	1.18007	0.289629	-0.011672	0.301301
8.47	1.1827	0.29046	-0.012322	0.302782
8.48	1.18251	0.291601	-0.013098	0.304699
8.49	1.189	0.292645	-0.013819	0.306464
8.5	1.19518	0.293526	-0.014335	0.307861
8.51	1.1982	0.294682	-0.01471	0.309392
8.52	1.20577	0.29578	-0.015072	0.310852
8.53	1.2125	0.296489	-0.015426	0.311915
8.54	1.21354	0.297426	-0.015784	0.31321
8.55	1.21588	0.29865	-0.016146	0.314796
8.56	1.22271	0.299653	-0.016466	0.316119
8.57	1.23142	0.300699	-0.016789	0.317488
8.58	1.2396	0.301798	-0.017176	0.318974
8.59	1.24391	0.302717	-0.017599	0.320316
8.6	1.249	0.303767	-0.018028	0.321795
8.61	1.25831	0.304936	-0.018458	0.323394
8.62	1.26083	0.305928	-0.018905	0.324833
8.63	1.25566	0.306981	-0.019359	0.32634
8.64	1.26355	0.308175	-0.019733	0.327908
8.65	1.27842	0.309139	-0.020073	0.329212
8.66	1.27859	0.310024	-0.020476	0.3305
8.67	1.27788	0.311187	-0.020897	0.332084
8.68	1.28306	0.312222	-0.02129	0.333512
8.69	1.2818	0.313065	-0.021718	0.334783
8.7	1.28449	0.314224	-0.022197	0.336421
8.71	1.29275	0.315282	-0.022659	0.337941
8.72	1.29714	0.316043	-0.023062	0.339105
8.73	1.30294	0.317081	-0.023453	0.340534
8.74	1.30716	0.318171	-0.023901	0.342072
8.75	1.30525	0.319037	-0.024434	0.343471
8.76	1.31145	0.320153	-0.025016	0.345169
8.77	1.32463	0.321334	-0.025595	0.346929
8.78	1.32784	0.322119	-0.026161	0.34828
8.79	1.32926	0.323012	-0.026717	0.349729
8.8	1.34066	0.324261	-0.027223	0.351484
8.81	1.3441	0.325288	-0.027648	0.352936
8.82	1.33879	0.326122	-0.028013	0.354135
8.83	1.3472	0.327133	-0.028307	0.35544
8.84	1.35813	0.328133	-0.02851	0.356643
8.85	1.35359	0.329047	-0.028704	0.357751
8.86	1.34993	0.330057	-0.02893	0.358987
8.87	1.35918	0.331099	-0.029118	0.360217
8.88	1.36605	0.332057	-0.029288	0.361345
8.89	1.36792	0.332905	-0.029507	0.362412
8.9	1.37208	0.33391	-0.029757	0.363667
8.91	1.37707	0.335088	-0.030044	0.365132
8.92	1.38021	0.336006	-0.030411	0.366417
8.93	1.38339	0.336897	-0.030882	0.367779
8.94	1.38834	0.337976	-0.031469	0.369445
8.95	1.39399	0.33893	-0.032146	0.371076
8.96	1.39806	0.339944	-0.032811	0.372755
8.97	1.40343	0.341094	-0.033339	0.374433
8.98	1.41074	0.341986	-0.033742	0.375728
8.99	1.41776	0.342973	-0.034147	0.37712
9	1.42407	0.344203	-0.034581	0.378784
9.01	1.42535	0.34513	-0.034993	0.380123
9.02	1.42416	0.346096	-0.035363	0.381459
9.03	1.42793	0.347299	-0.035678	0.382977
9.04	1.42883	0.348135	-0.035951	0.384086
9.05	1.42996	0.348977	-0.036225	0.385202
9.06	1.44136	0.350208	-0.036466	0.386674
9.07	1.44795	0.351191	-0.036657	0.387848
9.08	1.44793	0.351997	-0.036828	0.388825
9.09	1.45558	0.353141	-0.036976	0.390117
9.1	1.46212	0.354166	-0.037143	0.391309
9.11	1.46172	0.35496	-0.037356	0.392316
9.12	1.46969	0.35598	-0.037565	0.393545
9.13	1.48114	0.357055	-0.037787	0.394842
9.14	1.48085	0.357974	-0.038062	0.396036
9.15	1.47942	0.359051	-0.038362	0.397413
9.16	1.48298	0.360186	-0.038741	0.398927
9.17	1.48574	0.361158	-0.039271	0.400429
9.18	1.49523	0.362199	-0.039951	0.40215
9.19	1.50948	0.363154	-0.040747	0.403901
9.2	1.50834	0.363921	-0.041539	0.40546
9.21	1.50133	0.365048	-0.042193	0.407241
9.22	1.5117	0.366328	-0.042704	0.409032
9.23	1.52621	0.367102	-0.043167	0.410269
9.24	1.52935	0.367904	-0.043608	0.411512
9.25	1.53184	0.369041	-0.043957	0.412998
9.26	1.53605	0.369959	-0.044243	0.414202
9.27	1.5391	0.370952	-0.044513	0.415465
9.28	1.54391	0.372258	-0.044782	0.41704
9.29	1.55024	0.373246	-0.045072	0.418318
9.3	1.55549	0.374065	-0.045365	0.41943
9.31	1.55794	0.375262	-0.045647	0.420909
9.32	1.56275	0.376327	-0.04594	0.422267
9.33	1.57034	0.377149	-0.046291	0.42344
9.34	1.57507	0.378358	-0.046688	0.425046
9.35	1.58125	0.379533	-0.047135	0.426668
9.36	1.58786	0.380316	-0.047657	0.427973
9.37	1.58863	0.381269	-0.04818	0.429449
9.38	1.58994	0.382319	-0.048615	0.430934
9.39	1.59529	0.383275	-0.048953	0.432228
9.4	1.60062	0.384355	-0.04926	0.433615
9.41	1.60522	0.38535	-0.049557	0.434907
9.42	1.60955	0.386203	-0.049831	0.436034
9.43	1.61308	0.38724	-0.050104	0.437344
9.44	1.61603	0.38836	-0.050381	0.438741
9.45	1.61783	0.38935	-0.05067	0.44002
9.46	1.6204	0.390435	-0.050975	0.44141
9.47	1.63083	0.391505	-0.051276	0.442781
9.48	1.64119	0.392301	-0.051634	0.443935
9.49	1.64463	0.393226	-0.052088	0.445314
9.5	1.64573	0.394386	-0.052536	0.446922
9.51	1.64733	0.395302	-0.052905	0.448207
9.52	1.65265	0.39612	-0.053236	0.449356
9.53	1.65724	0.39723	-0.053591	0.450821
9.54	1.65981	0.398236	-0.053967	0.452203
9.55	1.66223	0.399127	-0.054317	0.453444
9.56	1.66408	0.4002	-0.054663	0.454863
9.57	1.66915	0.401164	-0.055035	0.456199
9.58	1.67689	0.402108	-0.055405	0.457513
9.59	1.68055	0.403227	-0.055787	0.459014
9.6	1.68121	0.404199	-0.056249	0.460448
9.61	1.68725	0.405122	-0.056786	0.461908
9.62	1.69255	0.406234	-0.057344	0.463578
9.63	1.69298	0.407256	-0.057902	0.465158
9.64	1.69807	0.408184	-0.058454	0.466638
9.65	1.70726	0.409113	-0.059005	0.468118
9.66	1.7112	0.410094	-0.059567	0.469661
9.67	1.71741	0.411236	-0.060203	0.471439
9.68	1.72838	0.412317	-0.061033	0.47335
9.69	1.7328	0.413273	-0.062057	0.47533
9.7	1.73657	0.414243	-0.062963	0.477206
9.71	1.74721	0.415222	-0.063497	0.478719
9.72	1.75187	0.416229	-0.063822	0.480051
9.73	1.7542	0.4174	-0.064105	0.481505
9.74	1.76366	0.418481	-0.064344	0.482825
9.75	1.7684	0.419352	-0.064611	0.483963
9.76	1.76617	0.42041	-0.064916	0.485326
9.77	1.77069	0.421543	-0.065206	0.486749
9.78	1.78022	0.422505	-0.065538	0.488043
9.79	1.7864	0.423445	-0.065887	0.489332
9.8	1.79206	0.424452	-0.066191	0.490643
9.81	1.79655	0.425445	-0.066527	0.491972
9.82	1.79227	0.426501	-0.066948	0.493449
9.83	1.7896	0.427621	-0.067458	0.495079
9.84	1.80041	0.428656	-0.068111	0.496767
9.85	1.81214	0.429692	-0.068843	0.498535
9.86	1.82078	0.430781	-0.06942	0.500201
9.87	1.82733	0.431804	-0.069827	0.501631
9.88	1.82736	0.432791	-0.070206	0.502997
9.89	1.82673	0.433798	-0.070586	0.504384
9.9	1.82784	0.434756	-0.070943	0.505699
9.91	1.83467	0.435617	-0.071287	0.506904
9.92	1.84865	0.436513	-0.071609	0.508122
9.93	1.8544	0.437586	-0.071908	0.509494
9.94	1.85157	0.438644	-0.072212	0.510856
9.95	1.85604	0.439578	-0.072501	0.512079
9.96	1.86648	0.440589	-0.072753	0.513342
9.97	1.87057	0.44166	-0.072993	0.514653
9.98	1.86807	0.442664	-0.073212	0.515876
9.99	1.87167	0.443648	-0.07342	0.517068
10	1.88668	0.444668	-0.073665	0.518333
10.01	1.89474	0.445661	-0.073946	0.519607
10.02	1.89331	0.446631	-0.074264	0.520895
10.03	1.89815	0.447571	-0.074612	0.522183
10.04	1.91051	0.448517	-0.074982	0.523499
10.05	1.91535	0.449574	-0.075416	0.52499
10.06	1.91128	0.450568	-0.075962	0.52653
10.07	1.91719	0.45145	-0.076611	0.528061
10.08	1.93004	0.452371	-0.07734	0.529711
10.09	1.92868	0.453361	-0.078078	0.531439
10.1	1.9232	0.454396	-0.078736	0.533132
10.11	1.93185	0.455461	-0.079278	0.534739
10.12	1.94692	0.456431	-0.079744	0.536175
10.13	1.95398	0.457382	-0.080206	0.537588
10.14	1.95337	0.45848	-0.080722	0.539202
10.15	1.9591	0.459573	-0.081365	0.540938
10.16	1.96676	0.460459	-0.082162	0.542621
10.17	1.96779	0.461422	-0.082974	0.544396
10.18	1.97123	0.462569	-0.083635	0.546204
10.19	1.98072	0.463562	-0.084135	0.547697
10.2	1.98881	0.464453	-0.084596	0.549049
10.21	1.99112	0.465527	-0.085109	0.550636
10.22	1.99116	0.466547	-0.085664	0.552211
10.23	1.99617	0.467432	-0.086202	0.553634
10.24	2.00176	0.468396	-0.086645	0.555041
10.25	2.00238	0.469327	-0.087012	0.556339
10.26	2.00882	0.470387	-0.087399	0.557786
10.27	2.02034	0.4716	-0.087795	0.559395
10.28	2.02584	0.472679	-0.088187	0.560866
10.29	2.02753	0.473721	-0.08861	0.562331
10.3	2.03224	0.474809	-0.089035	0.563844
10.31	2.04006	0.47581	-0.089475	0.565285
10.32	2.04408	0.476733	-0.089983	0.566716
10.33	2.04422	0.477773	-0.090534	0.568307
10.34	2.04387	0.478875	-0.09107	0.569945
10.35	2.044	0.479809	-0.091588	0.571397
10.36	2.04902	0.480702	-0.092075	0.572777
10.37	2.05655	0.481872	-0.09253	0.574402
10.38	2.06222	0.482868	-0.092971	0.575839
10.39	2.06995	0.483586	-0.093392	0.576978
10.4	2.07738	0.484699	-0.093784	0.578483
10.41	2.07811	0.48583	-0.094145	0.579975
10.42	2.07492	0.486638	-0.094522	0.58116
10.43	2.08344	0.487676	-0.094935	0.582611
10.44	2.09651	0.488707	-0.095328	0.584035
10.45	2.10141	0.489554	-0.095702	0.585256
10.46	2.10774	0.490595	-0.096025	0.58662
10.47	2.11316	0.491626	-0.096277	0.587903
10.48	2.11378	0.492553	-0.096543	0.589096
10.49	2.11906	0.49359	-0.096822	0.590412
10.5	2.12576	0.494634	-0.097092	0.591726
10.51	2.12831	0.495556	-0.097411	0.592967
10.52	2.12994	0.496591	-0.097798	0.594389
10.53	2.13732	0.49778	-0.098278	0.596058
10.54	2.14804	0.498742	-0.099013	0.597755
10.55	2.15397	0.499698	-0.100221	0.599919
10.56	2.1603	0.500915	-0.1017	0.602615
10.57	2.17036	0.501902	-0.102771	0.604673
10.58	2.17582	0.502671	-0.103245	0.605916
10.59	2.1736	0.503814	-0.103524	0.607338
10.6	2.17591	0.505003	-0.103826	0.608829
10.61	2.18809	0.505803	-0.104085	0.609888
10.62	2.19719	0.506799	-0.104305	0.611104
10.63	2.19998	0.507933	-0.104553	0.612486
10.64	2.20404	0.508857	-0.104806	0.613663
10.65	2.21255	0.509947	-0.105054	0.615001
10.66	2.21939	0.510955	-0.105321	0.616276
10.67	2.21864	0.511751	-0.105643	0.617394
10.68	2.22156	0.512875	-0.106024	0.618899
10.69	2.22891	0.513957	-0.106414	0.620371
10.7	2.22614	0.514845	-0.10677	0.621615
10.71	2.22355	0.515966	-0.107092	0.623058
10.72	2.23302	0.517074	-0.107423	0.624497
10.73	2.24162	0.518008	-0.107796	0.625804
10.74	2.25192	0.519061	-0.108234	0.627295
10.75	2.26451	0.520045	-0.108748	0.628793
10.76	2.26788	0.520839	-0.10931	0.630149
10.77	2.26887	0.521899	-0.109831	0.63173
10.78	2.27434	0.523101	-0.110265	0.633366
10.79	2.28201	0.523958	-0.1107	0.634658
10.8	2.29127	0.524821	-0.111149	0.63597
10.81	2.29742	0.526013	-0.111591	0.637604
10.82	2.29768	0.527033	-0.112074	0.639107
10.83	2.29413	0.52784	-0.112631	0.640471
10.84	2.29494	0.528933	-0.113253	0.642186
10.85	2.30553	0.529996	-0.113864	0.64386
10.86	2.31709	0.53083	-0.114387	0.645217
10.87	2.31832	0.531791	-0.114837	0.646628
10.88	2.31957	0.532764	-0.1153	0.648064
10.89	2.33386	0.533691	-0.115841	0.649532
10.9	2.34566	0.534747	-0.11646	0.651207
10.91	2.34243	0.535723	-0.117115	0.652838
10.92	2.33876	0.536553	-0.117755	0.654308
10.93	2.3382	0.537554	-0.118372	0.655926
10.94	2.34178	0.538689	-0.118998	0.657687
10.95	2.35319	0.539647	-0.119751	0.659398
10.96	2.36285	0.540584	-0.120606	0.66119
10.97	2.36672	0.541605	-0.121207	0.662812
10.98	2.37576	0.542539	-0.121505	0.664044
10.99	2.38643	0.543568	-0.121804	0.665372
11	2.38832	0.544735	-0.122135	0.66687
11.01	2.39214	0.54576	-0.122443	0.668203
11.02	2.39641	0.546782	-0.122788	0.66957
11.03	2.3921	0.547951	-0.123176	0.671127
11.04	2.39611	0.548936	-0.123634	0.67257
11.05	2.41362	0.549834	-0.124267	0.674101
11.06	2.42252	0.550972	-0.125043	0.676015
11.07	2.4198	0.552034	-0.125834	0.677868
11.08	2.42368	0.552927	-0.126562	0.679489
11.09	2.43587	0.554119	-0.127213	0.681332
11.1	2.44402	0.555233	-0.127803	0.683036
11.11	2.44949	0.556021	-0.128325	0.684346
11.12	2.45537	0.55707	-0.12874	0.68581
11.13	2.45912	0.558179	-0.12905	0.687229
11.14	2.46359	0.559081	-0.129324	0.688405
11.15	2.47089	0.560101	-0.129593	0.689694
11.16	2.47614	0.561147	-0.129854	0.691001
11.17	2.47563	0.562007	-0.130157	0.692164
11.18	2.47771	0.562931	-0.130497	0.693428
11.19	2.48667	0.56401	-0.130807	0.694817
11.2	2.49281	0.564931	-0.131109	0.69604
11.21	2.49606	0.565853	-0.131445	0.697298
11.22	2.50271	0.566989	-0.131825	0.698814
11.23	2.50924	0.567929	-0.132233	0.700162
11.24	2.51451	0.568817	-0.132773	0.70159
11.25	2.52121	0.569953	-0.133511	0.703464
11.26	2.52648	0.570872	-0.134223	0.705095
11.27	2.52796	0.57171	-0.134798	0.706508
11.28	2.53143	0.572899	-0.135306	0.708205
11.29	2.5374	0.573984	-0.135729	0.709713
11.3	2.54855	0.574785	-0.136119	0.710904
11.31	2.55955	0.575843	-0.13649	0.712333
11.32	2.56031	0.576921	-0.136802	0.713723
11.33	2.55907	0.577827	-0.137153	0.71498
11.34	2.56231	0.578843	-0.137566	0.716409
11.35	2.56862	0.579763	-0.137955	0.717718
11.36	2.57582	0.580631	-0.138332	0.718963
11.37	2.57726	0.581784	-0.138727	0.720511
11.38	2.57757	0.582855	-0.139136	0.721991
11.39	2.58242	0.58371	-0.139583	0.723293
11.4	2.5886	0.584747	-0.140085	0.724832
11.41	2.59695	0.585883	-0.140612	0.726495
11.42	2.60481	0.586873	-0.141131	0.728004
11.43	2.60873	0.587909	-0.141616	0.729525
11.44	2.6093	0.589013	-0.142079	0.731092
11.45	2.61311	0.589923	-0.142557	0.73248
11.46	2.62129	0.590942	-0.143044	0.733986
11.47	2.62602	0.592156	-0.143529	0.735685
11.48	2.63177	0.593146	-0.14406	0.737206
11.49	2.63866	0.594098	-0.144683	0.738781
11.5	2.64411	0.595237	-0.145339	0.740576
11.51	2.65019	0.596269	-0.14594	0.742209
11.52	2.65401	0.597286	-0.146496	0.743782
11.53	2.65548	0.598442	-0.147036	0.745478
11.54	2.65918	0.599321	-0.147496	0.746817
11.55	2.66442	0.600163	-0.14784	0.748003
11.56	2.66832	0.601298	-0.148146	0.749444
11.57	2.67469	0.602168	-0.148441	0.750609
11.58	2.67848	0.602914	-0.14874	0.751654
11.59	2.67509	0.604059	-0.149085	0.753144
11.6	2.67914	0.605105	-0.149459	0.754564
11.61	2.69285	0.605905	-0.149894	0.755799
11.62	2.70198	0.606952	-0.150417	0.757369
11.63	2.70824	0.607959	-0.150994	0.758953
11.64	2.713	0.608851	-0.151643	0.760494
11.65	2.70787	0.610013	-0.152286	0.762299
11.66	2.70581	0.611164	-0.152816	0.76398
11.67	2.71636	0.611978	-0.153254	0.765232
11.68	2.72563	0.612927	-0.153583	0.76651
11.69	2.72535	0.614009	-0.153825	0.767834
11.7	2.72696	0.614804	-0.154069	0.768873
11.71	2.73675	0.615744	-0.15433	0.770074
11.72	2.74468	0.617022	-0.154603	0.771625
11.73	2.74936	0.618007	-0.154932	0.772939
11.74	2.75828	0.6188	-0.155316	0.774116
11.75	2.76471	0.619843	-0.15574	0.775583
11.76	2.76805	0.620884	-0.15624	0.777124
11.77	2.77416	0.621888	-0.156798	0.778686
11.78	2.77652	0.623023	-0.157315	0.780338
11.79	2.78201	0.623938	-0.157797	0.781735
11.8	2.79336	0.624714	-0.158308	0.783022
11.81	2.80048	0.625827	-0.158817	0.784644
11.82	2.80192	0.626933	-0.159407	0.78634
11.83	2.8043	0.62785	-0.160115	0.787965
11.84	2.81305	0.628975	-0.160642	0.789617
11.85	2.82234	0.630048	-0.160902	0.79095
11.86	2.82746	0.630883	-0.161141	0.792024
11.87	2.83029	0.631939	-0.161431	0.79337
11.88	2.82968	0.633048	-0.161715	0.794763
11.89	2.83173	0.633966	-0.162046	0.796012
11.9	2.84144	0.63505	-0.1625	0.79755
11.91	2.8507	0.636115	-0.163106	0.799221
11.92	2.85313	0.636995	-0.163962	0.800957
11.93	2.8565	0.638074	-0.164945	0.803019
11.94	2.86028	0.639201	-0.165658	0.804859
11.95	2.86143	0.640089	-0.166011	0.8061
11.96	2.8645	0.641094	-0.166291	0.807385
11.97	2.87074	0.642187	-0.166618	0.808805
11.98	2.88158	0.643051	-0.166918	0.809969
11.99	2.88794	0.643979	-0.167245	0.811224
12	2.88595	0.645135	-0.16764	0.812775
12.01	2.88837	0.64602	-0.168049	0.814069
12.02	2.89461	0.646818	-0.168498	0.815316
12.03	2.8971	0.647899	-0.169033	0.816932
12.04	2.90101	0.648925	-0.169603	0.818528
12.05	2.90787	0.649883	-0.170214	0.820097
12.06	2.91357	0.650932	-0.170933	0.821865
12.07	2.92141	0.651944	-0.171688	0.823632
12.08	2.93201	0.652944	-0.172268	0.825212
12.09	2.93558	0.654077	-0.172643	0.82672
12.1	2.93513	0.655198	-0.173008	0.828206
12.11	2.94212	0.656101	-0.173383	0.829484
12.12	2.95031	0.657098	-0.173736	0.830834
12.13	2.95271	0.658154	-0.174125	0.832279
12.14	2.95811	0.658999	-0.174502	0.833501
12.15	2.96459	0.660102	-0.174864	0.834966
12.16	2.96733	0.661351	-0.175294	0.836645
12.17	2.97137	0.6622	-0.175716	0.837916
12.18	2.97513	0.663133	-0.176064	0.839197
12.19	2.97806	0.664217	-0.176407	0.840624
12.2	2.98243	0.665104	-0.176721	0.841825
12.21	2.98455	0.666113	-0.176953	0.843066
12.22	2.98924	0.667231	-0.177206	0.844437
12.23	2.99504	0.6681	-0.17749	0.84559
12.24	2.99818	0.669017	-0.177748	0.846765
12.25	3.00611	0.670107	-0.17816	0.848267
12.26	3.01597	0.67102	-0.178918	0.849938
12.27	3.0206	0.671974	-0.179828	0.851802
12.28	3.02246	0.673174	-0.180539	0.853713
12.29	3.02726	0.674163	-0.181046	0.855209
12.3	3.0304	0.675068	-0.181483	0.856551
12.31	3.03305	0.676235	-0.181848	0.858083
12.32	3.04243	0.677274	-0.182134	0.859408
12.33	3.04666	0.678121	-0.182402	0.860523
12.34	3.04274	0.679205	-0.182687	0.861892
12.35	3.05139	0.680352	-0.182951	0.863303
12.36	3.06601	0.681281	-0.183236	0.864517
12.37	3.06821	0.682293	-0.183618	0.865911
12.38	3.06862	0.683253	-0.184032	0.867285
12.39	3.07439	0.683983	-0.184389	0.868372
12.4	3.07821	0.684997	-0.184695	0.869692
12.41	3.0806	0.686086	-0.184955	0.871041
12.42	3.08431	0.68695	-0.18521	0.87216
12.43	3.08424	0.68793	-0.185541	0.873471
12.44	3.08329	0.688906	-0.185906	0.874812
12.45	3.09234	0.689751	-0.186237	0.875988
12.46	3.10249	0.690716	-0.186615	0.877331
12.47	3.10586	0.6918	-0.187088	0.878888
12.48	3.11338	0.69269	-0.18757	0.88026
12.49	3.12134	0.693598	-0.187972	0.88157
12.5	3.12327	0.694721	-0.188282	0.883003
12.51	3.12945	0.695756	-0.188547	0.884303
12.52	3.13729	0.696752	-0.188807	0.885559
12.53	3.13609	0.69778	-0.189091	0.886871
12.54	3.13697	0.698879	-0.189413	0.888292
12.55	3.14794	0.699934	-0.189778	0.889712
12.56	3.15369	0.700756	-0.190175	0.890931
12.57	3.15513	0.701812	-0.190608	0.89242
12.58	3.16383	0.702963	-0.19115	0.894113
12.59	3.17137	0.703898	-0.191787	0.895685
12.6	3.17759	0.704941	-0.192423	0.897364
12.61	3.18586	0.706005	-0.193048	0.899053
12.62	3.1863	0.706965	-0.193675	0.90064
12.63	3.18497	0.707988	-0.194246	0.902234
12.64	3.19276	0.709092	-0.194755	0.903847
12.65	3.20434	0.709985	-0.195225	0.90521
12.66	3.21349	0.710902	-0.195727	0.906629
12.67	3.21803	0.712002	-0.196311	0.908313
12.68	3.22317	0.712951	-0.196945	0.909896
12.69	3.22732	0.713936	-0.197569	0.911505
12.7	3.22836	0.715111	-0.198089	0.9132
12.71	3.23172	0.716127	-0.198474	0.914601
12.72	3.23367	0.717055	-0.198841	0.915896
12.73	3.23926	0.718091	-0.199244	0.917335
12.74	3.25039	0.719091	-0.199612	0.918703
12.75	3.25349	0.720057	-0.19992	0.919977
12.76	3.2593	0.721161	-0.200198	0.921359
12.77	3.26781	0.722233	-0.200468	0.922701
12.78	3.26818	0.723223	-0.200696	0.923919
12.79	3.27144	0.724191	-0.200926	0.925117
12.8	3.2754	0.725196	-0.201212	0.926408
12.81	3.27394	0.726282	-0.201507	0.927789
12.82	3.2787	0.727337	-0.201817	0.929154
12.83	3.28997	0.728393	-0.202151	0.930544
12.84	3.2979	0.729299	-0.202454	0.931753
12.85	3.30489	0.730255	-0.202733	0.932988
12.86	3.30823	0.731322	-0.203068	0.93439
12.87	3.31037	0.732229	-0.203408	0.935637
12.88	3.31627	0.73324	-0.203689	0.936929
12.89	3.32054	0.734332	-0.203941	0.938273
12.9	3.32696	0.735202	-0.204198	0.9394
12.91	3.33027	0.736076	-0.204495	0.940571
12.92	3.33365	0.737158	-0.204853	0.942011
12.93	3.34905	0.738176	-0.205239	0.943415
12.94	3.35492	0.739049	-0.205641	0.94469
12.95	3.35095	0.740046	-0.206062	0.946108
12.96	3.36052	0.741011	-0.206513	0.947524
12.97	3.3707	0.741928	-0.206989	0.948917
12.98	3.36664	0.74303	-0.207456	0.950486
12.99	3.36831	0.744008	-0.208014	0.952022
13	3.3792	0.744839	-0.208801	0.95364
13.01	3.38591	0.745928	-0.209787	0.955715
13.02	3.39258	0.747126	-0.210742	0.957868
13.03	3.40026	0.748061	-0.211438	0.959499
13.04	3.40351	0.748997	-0.211878	0.960875
13.05	3.40736	0.750094	-0.212192	0.962286
13.06	3.41239	0.751019	-0.212432	0.963451
13.07	3.41376	0.75196	-0.212642	0.964602
13.08	3.41657	0.753067	-0.212883	0.96595
13.09	3.42231	0.753926	-0.213124	0.96705
13.1	3.42948	0.754908	-0.213374	0.968282
13.11	3.43696	0.756095	-0.21369	0.969785
13.12	3.44444	0.75691	-0.214084	0.970994
13.13	3.45332	0.757796	-0.2146	0.972396
13.14	3.46065	0.759046	-0.215283	0.974329
13.15	3.46373	0.760067	-0.216044	0.976111
13.16	3.46197	0.760933	-0.216677	0.97761
13.17	3.46639	0.762098	-0.21709	0.979188
13.18	3.47877	0.76327	-0.217425	0.980695
13.19	3.48375	0.764287	-0.217785	0.982072
13.2	3.48169	0.765393	-0.218116	0.983509
13.21	3.48596	0.766337	-0.218419	0.984756
13.22	3.49398	0.767376	-0.218735	0.986111
13.23	3.49683	0.768662	-0.219021	0.987683
13.24	3.49902	0.769566	-0.219275	0.988841
13.25	3.50445	0.770263	-0.21954	0.989803
13.26	3.51208	0.771387	-0.219806	0.991193
13.27	3.52151	0.772533	-0.220091	0.992624
13.28	3.52467	0.773284	-0.220431	0.993715
13.29	3.51795	0.774287	-0.220811	0.995098
13.3	3.51578	0.775352	-0.221232	0.996584
13.31	3.52453	0.776044	-0.221678	0.997722
13.32	3.53116	0.777064	-0.222172	0.999236
13.33	3.5301	0.778201	-0.222793	1.00099
13.34	3.53076	0.778937	-0.223503	1.00244
13.35	3.53737	0.77983	-0.224244	1.00407
13.36	3.54776	0.78089	-0.224987	1.00588
13.37	3.55505	0.78182	-0.225579	1.0074
13.38	3.55524	0.782741	-0.225944	1.00869
13.39	3.5573	0.783731	-0.226228	1.00996
13.4	3.56115	0.784686	-0.226524	1.01121
13.41	3.56197	0.785748	-0.226805	1.01255
13.42	3.56737	0.786875	-0.227107	1.01398
13.43	3.57443	0.78786	-0.22748	1.01534
13.44	3.57863	0.788944	-0.227895	1.01684
13.45	3.58493	0.790025	-0.228377	1.0184
13.46	3.59059	0.790989	-0.228936	1.01993
13.47	3.59379	0.792011	-0.22948	1.02149
13.48	3.60076	0.793057	-0.229957	1.02301
13.49	3.61261	0.794058	-0.230359	1.02442
13.5	3.61976	0.795025	-0.230694	1.02572
13.51	3.61594	0.796089	-0.230974	1.02706
13.52	3.61079	0.797081	-0.231232	1.02831
13.53	3.60822	0.797926	-0.231475	1.0294
13.54	3.60957	0.798976	-0.231683	1.03066
13.55	3.61493	0.800111	-0.231917	1.03203
13.56	3.62467	0.801087	-0.23226	1.03335
13.57	3.63664	0.802127	-0.232714	1.03484
13.58	3.64179	0.803339	-0.233226	1.03657
13.59	3.64292	0.804334	-0.233704	1.03804
13.6	3.64769	0.805214	-0.234077	1.03929
13.61	3.655	0.806379	-0.234311	1.04069
13.62	3.6614	0.807471	-0.234495	1.04197
13.63	3.66336	0.808345	-0.234723	1.04307
13.64	3.66781	0.80937	-0.23496	1.04433
13.65	3.67863	0.810353	-0.23521	1.04556
13.66	3.68449	0.811311	-0.235576	1.04689
13.67	3.68459	0.812439	-0.236092	1.04853
13.68	3.68584	0.813415	-0.236681	1.0501
13.69	3.69332	0.814289	-0.237294	1.05158
13.7	3.70363	0.81539	-0.237899	1.05329
13.71	3.70786	0.816402	-0.238472	1.05487
13.72	3.71031	0.817152	-0.238979	1.05613
13.73	3.71486	0.818242	-0.239372	1.05761
13.74	3.71358	0.819432	-0.239712	1.05914
13.75	3.71037	0.820281	-0.240071	1.06035
13.76	3.71729	0.821273	-0.240472	1.06175
13.77	3.73306	0.822295	-0.240911	1.06321
13.78	3.7395	0.823171	-0.241356	1.06453
13.79	3.73506	0.824196	-0.241832	1.06603
13.8	3.74269	0.825264	-0.242327	1.06759
13.81	3.7582	0.826193	-0.24278	1.06897
13.82	3.76292	0.827214	-0.243204	1.07042
13.83	3.76565	0.828286	-0.243624	1.07191
13.84	3.77521	0.829249	-0.244079	1.07333
13.85	3.78203	0.830362	-0.244617	1.07498
13.86	3.78352	0.831435	-0.245103	1.07654
13.87	3.78579	0.83227	-0.245419	1.07769
13.88	3.7904	0.833331	-0.245648	1.07898
13.89	3.79242	0.834456	-0.245855	1.08031
13.9	3.79338	0.835272	-0.246049	1.08132
13.91	3.79565	0.836256	-0.246246	1.0825
13.92	3.80019	0.837551	-0.24646	1.08401
13.93	3.80784	0.838582	-0.246714	1.0853
13.94	3.815	0.839453	-0.247016	1.08647
13.95	3.81702	0.840618	-0.247384	1.088
13.96	3.8138	0.841652	-0.247855	1.08951
13.97	3.81029	0.842527	-0.248383	1.09091
13.98	3.81696	0.84367	-0.248843	1.09251
13.99	3.82582	0.844744	-0.249237	1.09398
14	3.8247	0.845613	-0.249707	1.09532
14.01	3.82966	0.846623	-0.250233	1.09686
14.02	3.84198	0.847753	-0.250667	1.09842
14.03	3.84602	0.848739	-0.25103	1.09977
14.04	3.8462	0.84969	-0.251387	1.10108
14.05	3.84966	0.850658	-0.251711	1.10237
14.06	3.8529	0.851463	-0.252024	1.10349
14.07	3.85757	0.852444	-0.252326	1.10477
14.08	3.8643	0.853484	-0.252523	1.10601
14.09	3.87011	0.854293	-0.2527	1.10699
14.1	3.87669	0.855318	-0.252974	1.10829
14.11	3.88029	0.856396	-0.253272	1.10967
14.12	3.87846	0.857188	-0.253602	1.11079
14.13	3.87981	0.858153	-0.254026	1.11218
14.14	3.89075	0.859375	-0.254492	1.11387
14.15	3.89819	0.860314	-0.255004	1.11532
14.16	3.89716	0.861216	-0.255547	1.11676
14.17	3.90231	0.86239	-0.255993	1.11838
14.18	3.90825	0.86337	-0.256341	1.11971
14.19	3.90619	0.864152	-0.256662	1.12081
14.2	3.90951	0.865249	-0.256978	1.12223
14.21	3.91832	0.866273	-0.257343	1.12362
14.22	3.92271	0.867116	-0.257766	1.12488
14.23	3.93009	0.868189	-0.258206	1.1264
14.24	3.93994	0.869215	-0.25868	1.1279
14.25	3.94223	0.870172	-0.259086	1.12926
14.26	3.94289	0.871283	-0.259322	1.13061
14.27	3.94794	0.872329	-0.259529	1.13186
14.28	3.95263	0.87317	-0.259776	1.13295
14.29	3.9548	0.87417	-0.260013	1.13418
14.3	3.95524	0.875297	-0.260284	1.13558
14.31	3.95671	0.876236	-0.260563	1.1368
14.32	3.95922	0.877337	-0.260796	1.13813
14.33	3.96644	0.878535	-0.261013	1.13955
14.34	3.97744	0.879419	-0.26127	1.14069
14.35	3.98662	0.880327	-0.261627	1.14195
14.36	3.98986	0.881431	-0.262065	1.1435
14.37	3.9903	0.882415	-0.262482	1.1449
14.38	3.99603	0.883371	-0.262844	1.14621
14.39	4.00204	0.884399	-0.263168	1.14757
14.4	4.00865	0.88532	-0.263439	1.14876
14.41	4.01461	0.886256	-0.263665	1.14992
14.42	4.0146	0.887251	-0.263884	1.15114
14.43	4.02012	0.888074	-0.264099	1.15217
14.44	4.03063	0.88897	-0.264289	1.15326
14.45	4.03213	0.890086	-0.264486	1.15457
14.46	4.0267	0.891059	-0.264742	1.1558
14.47	4.02754	0.891854	-0.265038	1.15689
14.48	4.03563	0.892843	-0.265414	1.15826
14.49	4.04361	0.893936	-0.265931	1.15987
14.5	4.04202	0.89484	-0.266527	1.16137
14.51	4.04346	0.895839	-0.267022	1.16286
14.52	4.05744	0.896888	-0.267302	1.16419
14.53	4.06568	0.897809	-0.267508	1.16532
14.54	4.06583	0.89889	-0.26777	1.16666
14.55	4.06743	0.899948	-0.268023	1.16797
14.56	4.06545	0.90081	-0.268241	1.16905
14.57	4.06729	0.901831	-0.268499	1.17033
14.58	4.07717	0.902999	-0.268836	1.17184
14.59	4.08368	0.904	-0.269225	1.17323
14.6	4.08993	0.905024	-0.269631	1.17466
14.61	4.09672	0.906173	-0.270019	1.17619
14.62	4.10258	0.907208	-0.270359	1.17757
14.63	4.10637	0.908234	-0.270668	1.1789
14.64	4.10906	0.909387	-0.270985	1.18037
14.65	4.11254	0.910427	-0.271331	1.18176
14.66	4.11679	0.911462	-0.271713	1.18318
14.67	4.12459	0.912621	-0.272106	1.18473
14.68	4.13082	0.913578	-0.272494	1.18607
14.69	4.13113	0.914451	-0.27291	1.18736
14.7	4.13179	0.915464	-0.2733	1.18876
14.71	4.13394	0.916428	-0.273584	1.19001
14.72	4.13497	0.917302	-0.273862	1.19116
14.73	4.14132	0.918302	-0.27419	1.19249
14.74	4.14772	0.919382	-0.274498	1.19388
14.75	4.14978	0.920433	-0.274812	1.19525
14.76	4.15634	0.921465	-0.275136	1.1966
14.77	4.16148	0.9224	-0.275391	1.19779
14.78	4.15945	0.92323	-0.275605	1.19884
14.79	4.16226	0.924239	-0.275852	1.20009
14.8	4.16718	0.925395	-0.276123	1.20152
14.81	4.16812	0.92636	-0.276423	1.20278
14.82	4.17432	0.927258	-0.276781	1.20404
14.83	4.18372	0.928334	-0.277158	1.20549
14.84	4.18748	0.929287	-0.277547	1.20683
14.85	4.18761	0.930191	-0.277995	1.20819
14.86	4.18871	0.931341	-0.278517	1.20986
14.87	4.19323	0.932315	-0.279118	1.21143
14.88	4.20093	0.933129	-0.279772	1.2129
14.89	4.20628	0.934244	-0.280285	1.21453
14.9	4.2077	0.935324	-0.280571	1.2159
14.91	4.2129	0.93623	-0.280812	1.21704
14.92	4.2193	0.937276	-0.281066	1.21834
14.93	4.22595	0.938244	-0.28127	1.21951
14.94	4.2319	0.939117	-0.281467	1.22058
14.95	4.22892	0.940134	-0.281701	1.22184
14.96	4.22386	0.941138	-0.281953	1.22309
14.97	4.22613	0.941995	-0.282194	1.22419
14.98	4.23402	0.942894	-0.282457	1.22535
14.99	4.23852	0.943876	-0.282771	1.22665
15	4.23533	0.944898	-0.283076	1.22797
15.01	4.23822	0.94603	-0.283429	1.22946
15.02	4.25042	0.947107	-0.283915	1.23102
15.03	4.26124	0.94812	-0.284425	1.23255
15.04	4.26697	0.948977	-0.284888	1.23386
15.05	4.26553	0.949985	-0.285326	1.23531
15.06	4.2656	0.951275	-0.285721	1.237
15.07	4.27618	0.952276	-0.286061	1.23834
15.08	4.28407	0.953242	-0.286354	1.2396
15.09	4.28244	0.954533	-0.286647	1.24118
15.1	4.28204	0.955538	-0.286956	1.24249
15.11	4.28602	0.956395	-0.287238	1.24363
15.12	4.29123	0.957641	-0.287486	1.24513
15.13	4.30063	0.958795	-0.287765	1.24656
15.14	4.30987	0.959651	-0.288091	1.24774
15.15	4.31116	0.960693	-0.288405	1.2491
15.16	4.31492	0.96185	-0.288698	1.25055
15.17	4.31862	0.962762	-0.288999	1.25176
15.18	4.31835	0.963662	-0.289286	1.25295
15.19	4.32786	0.964659	-0.289576	1.25424
15.2	4.33829	0.965615	-0.289892	1.25551
15.21	4.34192	0.966741	-0.290222	1.25696
15.22	4.35052	0.967859	-0.290556	1.25842
15.23	4.35421	0.968733	-0.2909	1.25963
15.24	4.35075	0.969727	-0.291262	1.26099
15.25	4.35513	0.970891	-0.291642	1.26253
15.26	4.36158	0.971758	-0.292033	1.26379
15.27	4.36083	0.972712	-0.292423	1.26514
15.28	4.36286	0.973982	-0.292737	1.26672
15.29	4.37061	0.974835	-0.292937	1.26777
15.3	4.37418	0.975634	-0.293113	1.26875
15.31	4.37673	0.976826	-0.293317	1.27014
15.32	4.38364	0.977807	-0.293484	1.27129
15.33	4.38592	0.978614	-0.29362	1.27223
15.34	4.3821	0.979723	-0.293784	1.27351
15.35	4.38469	0.980767	-0.29395	1.27472
15.36	4.39629	0.98158	-0.294098	1.27568
15.37	4.39937	0.982651	-0.294272	1.27692
15.38	4.39119	0.983693	-0.294438	1.27813
15.39	4.39555	0.984478	-0.294561	1.27904
15.4	4.40628	0.985455	-0.294699	1.28015
15.41	4.40291	0.986514	-0.294871	1.28139
15.42	4.3968	0.987454	-0.295057	1.28251
15.43	4.40227	0.988508	-0.295277	1.28378
15.44	4.41459	0.98961	-0.29554	1.28515
15.45	4.42279	0.99056	-0.295816	1.28638
15.46	4.42254	0.991545	-0.296086	1.28763
15.47	4.42199	0.992541	-0.296414	1.28896
15.48	4.43279	0.993344	-0.296809	1.29015
15.49	4.44075	0.994313	-0.29718	1.29149
15.5	4.43418	0.995437	-0.297532	1.29297
15.51	4.43516	0.996324	-0.297896	1.29422
15.52	4.44122	0.997317	-0.298214	1.29553
15.53	4.43778	0.998381	-0.298477	1.29686
15.54	4.43571	0.999137	-0.298702	1.29784
15.55	4.43702	1.00001	-0.298884	1.2989
15.56	4.4398	1.00111	-0.299026	1.30014
15.57	4.44512	1.00207	-0.299147	1.30121
15.58	4.44757	1.00298	-0.299281	1.30226
15.59	4.45111	1.00403	-0.299404	1.30343
15.6	4.4584	1.00506	-0.299515	1.30457
15.61	4.46061	1.00602	-0.299656	1.30567
15.62	4.46165	1.00712	-0.299811	1.30693
15.63	4.46331	1.00818	-0.299958	1.30814
15.64	4.46724	1.00905	-0.300107	1.30916
15.65	4.47847	1.01008	-0.300265	1.31034
15.66	4.48422	1.01111	-0.300457	1.31157
15.67	4.47871	1.01196	-0.300664	1.31263
15.68	4.47792	1.01297	-0.300869	1.31384
15.69	4.47979	1.01412	-0.301105	1.31522
15.7	4.47886	1.01501	-0.301349	1.31636
15.71	4.48225	1.01599	-0.301567	1.31756
15.72	4.4829	1.01718	-0.301796	1.31898
15.73	4.48599	1.01815	-0.302016	1.32017
15.74	4.49797	1.01914	-0.302209	1.32135
15.75	4.49976	1.0203	-0.302416	1.32271
15.76	4.49504	1.02141	-0.30264	1.32405
15.77	4.49883	1.02241	-0.302859	1.32527
15.78	4.50268	1.02328	-0.303093	1.32637
15.79	4.50723	1.02439	-0.303377	1.32776
15.8	4.51227	1.02552	-0.303705	1.32923
15.81	4.51445	1.02639	-0.30408	1.33047
15.82	4.52187	1.02732	-0.304517	1.33184
15.83	4.52951	1.02849	-0.304977	1.33347
15.84	4.53386	1.02966	-0.305393	1.33505
15.85	4.53535	1.03056	-0.305726	1.33629
15.86	4.53359	1.03138	-0.30598	1.33736
15.87	4.53759	1.03243	-0.306206	1.33864
15.88	4.54482	1.0336	-0.306406	1.34
15.89	4.54409	1.03451	-0.306591	1.3411
15.9	4.54133	1.03538	-0.306801	1.34219
15.91	4.54528	1.03638	-0.306989	1.34337
15.92	4.55391	1.03736	-0.307136	1.3445
15.93	4.56226	1.03837	-0.307278	1.34565
15.94	4.56346	1.03934	-0.307418	1.34675
15.95	4.5599	1.04028	-0.307572	1.34785
15.96	4.56626	1.04141	-0.307735	1.34915
15.97	4.57228	1.04262	-0.307899	1.35051
15.98	4.56824	1.04357	-0.308089	1.35165
15.99	4.56637	1.04454	-0.308317	1.35286
16	4.5728	1.04574	-0.308602	1.35434
16.01	4.58046	1.04672	-0.309006	1.35573
16.02	4.58026	1.04766	-0.309502	1.35716
16.03	4.57816	1.04892	-0.309989	1.35891
16.04	4.58352	1.04999	-0.310433	1.36042
16.05	4.58413	1.05082	-0.310786	1.36161
16.06	4.57956	1.05187	-0.31103	1.3629
16.07	4.58202	1.05285	-0.311223	1.36407
16.08	4.5877	1.0537	-0.311382	1.36509
16.09	4.59801	1.0548	-0.31152	1.36632
16.1	4.60675	1.05579	-0.311653	1.36745
16.11	4.60514	1.05663	-0.311761	1.36839
16.12	4.60242	1.05768	-0.31184	1.36952
16.13	4.60417	1.05868	-0.311933	1.37061
16.14	4.61167	1.05939	-0.312022	1.37142
16.15	4.62189	1.06037	-0.312092	1.37247
16.16	4.62511	1.06152	-0.31216	1.37368
16.17	4.62304	1.0623	-0.312237	1.37454
16.18	4.62709	1.06325	-0.31233	1.37558
16.19	4.632	1.06447	-0.312446	1.37692
16.2	4.63491	1.06538	-0.312573	1.37795
16.21	4.64238	1.06633	-0.312719	1.37905
16.22	4.6471	1.06745	-0.312921	1.38038
16.23	4.64855	1.06829	-0.313171	1.38146
16.24	4.64876	1.06917	-0.313476	1.38264
16.25	4.64496	1.07028	-0.313906	1.38418
16.26	4.64763	1.07111	-0.314442	1.38555
16.27	4.65297	1.07191	-0.314959	1.38687
16.28	4.65314	1.07302	-0.315365	1.38838
16.29	4.65578	1.07396	-0.315697	1.38966
16.3	4.66531	1.07483	-0.316013	1.39085
16.31	4.67229	1.07605	-0.31627	1.39232
16.32	4.66524	1.0772	-0.31647	1.39367
16.33	4.65424	1.07811	-0.316666	1.39478
16.34	4.65689	1.07927	-0.31686	1.39613
16.35	4.67225	1.08042	-0.317046	1.39747
16.36	4.68364	1.08125	-0.317253	1.3985
16.37	4.68317	1.08227	-0.317479	1.39975
16.38	4.68426	1.08331	-0.317706	1.40101
16.39	4.6895	1.08426	-0.317946	1.40221
16.4	4.68795	1.0855	-0.318195	1.4037
16.41	4.69055	1.08675	-0.318467	1.40522
16.42	4.70002	1.08775	-0.318777	1.40652
16.43	4.6991	1.08874	-0.319073	1.40782
16.44	4.69545	1.08967	-0.319365	1.40903
16.45	4.69911	1.09052	-0.319667	1.41019
16.46	4.69854	1.09167	-0.319909	1.41158
16.47	4.69695	1.09282	-0.32012	1.41294
16.48	4.70679	1.09368	-0.320391	1.41407
16.49	4.71305	1.09474	-0.320635	1.41537
16.5	4.70706	1.09585	-0.320812	1.41666
16.51	4.70756	1.09658	-0.321024	1.41761
16.52	4.71764	1.09746	-0.321213	1.41868
16.53	4.71998	1.09855	-0.32132	1.41987
16.54	4.7101	1.09938	-0.321464	1.42084
16.55	4.70761	1.10033	-0.321661	1.42199
16.56	4.71691	1.10157	-0.3218	1.42337
16.57	4.72114	1.10257	-0.321914	1.42448
16.58	4.72314	1.10338	-0.322065	1.42545
16.59	4.7303	1.10445	-0.322195	1.42664
16.6	4.73461	1.10548	-0.322322	1.4278
16.61	4.73404	1.10627	-0.322478	1.42875
16.62	4.73706	1.10739	-0.322631	1.43002
16.63	4.74389	1.10852	-0.322766	1.43129
16.64	4.74741	1.10931	-0.322901	1.43221
16.65	4.74947	1.11031	-0.323072	1.43338
16.66	4.75457	1.1114	-0.323279	1.43467
16.67	4.75828	1.11219	-0.323518	1.43571
16.68	4.75941	1.11315	-0.32381	1.43696
16.69	4.76173	1.11436	-0.324135	1.4385
16.7	4.76371	1.11527	-0.324496	1.43976
16.71	4.76133	1.11617	-0.324915	1.44109
16.72	4.75935	1.1174	-0.325294	1.44269
16.73	4.76933	1.11838	-0.325589	1.44397
16.74	4.78232	1.11929	-0.325843	1.44513
16.75	4.78282	1.12039	-0.326065	1.44645
16.76	4.7798	1.12148	-0.326303	1.44779
16.77	4.78196	1.12266	-0.32655	1.44921
16.78	4.78385	1.12379	-0.326752	1.45054
16.79	4.78607	1.12468	-0.326936	1.45161
16.8	4.78726	1.12559	-0.327103	1.45269
16.81	4.78735	1.12671	-0.327243	1.45396
16.82	4.79591	1.12769	-0.327399	1.45509
16.83	4.80673	1.12844	-0.327542	1.45599
16.84	4.80987	1.12947	-0.327675	1.45715
16.85	4.81216	1.13053	-0.327843	1.45837
16.86	4.81422	1.13133	-0.328001	1.45933
16.87	4.81405	1.13231	-0.328129	1.46044
16.88	4.81502	1.13342	-0.328259	1.46167
16.89	4.81539	1.13429	-0.328396	1.46268
16.9	4.81967	1.1352	-0.328544	1.46375
16.91	4.82747	1.13624	-0.328746	1.46499
16.92	4.82688	1.13718	-0.329019	1.4662
16.93	4.82322	1.13811	-0.329354	1.46747
16.94	4.82649	1.13907	-0.329806	1.46888
16.95	4.83362	1.14004	-0.330483	1.47052
16.96	4.83584	1.14104	-0.331403	1.47245
16.97	4.83555	1.14205	-0.332348	1.4744
16.98	4.83918	1.14294	-0.332954	1.4759
16.99	4.84187	1.14396	-0.333217	1.47718
17	4.84476	1.14519	-0.33341	1.4786
17.01	4.85111	1.14616	-0.333606	1.47977
17.02	4.85636	1.14698	-0.333759	1.48074
17.03	4.86178	1.14809	-0.333904	1.482
17.04	4.87148	1.14918	-0.334052	1.48323
17.05	4.88388	1.15001	-0.334177	1.48418
17.06	4.88436	1.15108	-0.334297	1.48538
17.07	4.87965	1.15211	-0.334433	1.48654
17.08	4.88524	1.15293	-0.334566	1.4875
17.09	4.89211	1.15402	-0.334719	1.48874
17.1	4.89289	1.15506	-0.334923	1.48999
17.11	4.89538	1.15598	-0.335162	1.49115
17.12	4.90081	1.15698	-0.335443	1.49243
17.13	4.90461	1.15811	-0.335786	1.49389
17.14	4.91068	1.15918	-0.336166	1.49535
17.15	4.91785	1.16011	-0.336612	1.49673
17.16	4.91547	1.16116	-0.337127	1.49829
17.17	4.91631	1.16231	-0.337669	1.49998
17.18	4.92499	1.16324	-0.338188	1.50142
17.19	4.92383	1.16408	-0.338586	1.50267
17.2	4.92208	1.16517	-0.338842	1.50401
17.21	4.93187	1.16624	-0.339048	1.50529
17.22	4.94396	1.16715	-0.339224	1.50638
17.23	4.94842	1.16822	-0.339369	1.50759
17.24	4.95308	1.16926	-0.339499	1.50876
17.25	4.96164	1.17015	-0.33963	1.50978
17.26	4.95943	1.17117	-0.339788	1.51096
17.27	4.95107	1.17216	-0.339962	1.51212
17.28	4.95129	1.17302	-0.340146	1.51317
17.29	4.95287	1.17411	-0.340358	1.51447
17.3	4.95962	1.17528	-0.340586	1.51587
17.31	4.97072	1.17612	-0.340813	1.51694
17.32	4.9733	1.17699	-0.341066	1.51806
17.33	4.9757	1.17811	-0.341343	1.51946
17.34	4.98064	1.17907	-0.341585	1.52066
17.35	4.98132	1.18007	-0.341772	1.52184
17.36	4.98381	1.18115	-0.341969	1.52312
17.37	4.99097	1.18203	-0.342222	1.52425
17.38	4.99897	1.183	-0.342473	1.52547
17.39	5.00192	1.18411	-0.342687	1.5268
17.4	4.99952	1.18501	-0.342882	1.52789
17.41	5.00195	1.18599	-0.343058	1.52905
17.42	5.00667	1.18721	-0.343246	1.53046
17.43	5.00325	1.18815	-0.34349	1.53164
17.44	4.99888	1.18896	-0.343788	1.53275
17.45	5.00668	1.19004	-0.344098	1.53414
17.46	5.01641	1.19109	-0.344441	1.53553
17.47	5.01966	1.19202	-0.344837	1.53685
17.48	5.02583	1.1931	-0.345209	1.53831
17.49	5.03716	1.19407	-0.345543	1.53961
17.5	5.04446	1.19483	-0.345821	1.54065
17.51	5.04567	1.1959	-0.346019	1.54192
17.52	5.0463	1.19708	-0.346189	1.54327
17.53	5.04732	1.198	-0.346361	1.54436
17.54	5.0446	1.19893	-0.346532	1.54547
17.55	5.03933	1.20015	-0.346681	1.54683
17.56	5.04429	1.20122	-0.346801	1.54802
17.57	5.06114	1.20207	-0.346917	1.54899
17.58	5.06522	1.2031	-0.347071	1.55018
17.59	5.05356	1.20409	-0.347228	1.55132
17.6	5.05454	1.20504	-0.347346	1.55239
17.61	5.06399	1.20618	-0.347472	1.55365
17.62	5.0664	1.2072	-0.347648	1.55485
17.63	5.06871	1.20818	-0.347848	1.55603
17.64	5.07158	1.20927	-0.348056	1.55732
17.65	5.07398	1.2103	-0.348273	1.55858
17.66	5.07591	1.21123	-0.348488	1.55972
17.67	5.07276	1.21218	-0.348708	1.56089
17.68	5.0721	1.21327	-0.34896	1.56223
17.69	5.07559	1.2143	-0.349236	1.56353
17.7	5.07738	1.21518	-0.349491	1.56467
17.71	5.07981	1.2162	-0.349714	1.56591
17.72	5.08358	1.21729	-0.349959	1.56725
17.73	5.08521	1.21815	-0.35024	1.56839
17.74	5.08664	1.21905	-0.350512	1.56956
17.75	5.09225	1.22024	-0.35076	1.571
17.76	5.09927	1.22124	-0.35099	1.57223
17.77	5.10498	1.22218	-0.35117	1.57335
17.78	5.11049	1.22329	-0.351293	1.57458
17.79	5.11174	1.22424	-0.351412	1.57565
17.8	5.10353	1.22521	-0.351522	1.57673
17.81	5.09739	1.22636	-0.351604	1.57796
17.82	5.10661	1.2273	-0.351678	1.57898
17.83	5.11541	1.2282	-0.351753	1.57995
17.84	5.11159	1.22933	-0.351817	1.58115
17.85	5.10978	1.23041	-0.351881	1.58229
17.86	5.11385	1.23127	-0.351971	1.58324
17.87	5.11616	1.23232	-0.352053	1.58437
17.88	5.121	1.23344	-0.352126	1.58556
17.89	5.12556	1.23432	-0.352216	1.58654
17.9	5.12362	1.23537	-0.352321	1.58769
17.91	5.12523	1.23648	-0.352433	1.58891
17.92	5.13314	1.23733	-0.352555	1.58989
17.93	5.14017	1.23834	-0.352697	1.59104
17.94	5.1382	1.2395	-0.352856	1.59236
17.95	5.12817	1.24042	-0.353033	1.59346
17.96	5.12647	1.24137	-0.353225	1.5946
17.97	5.13503	1.24241	-0.353438	1.59584
17.98	5.14457	1.24333	-0.353708	1.59704
17.99	5.14946	1.24435	-0.354012	1.59836
18	5.14941	1.24528	-0.354315	1.59959
18.01	5.15327	1.24606	-0.354639	1.6007
18.02	5.15776	1.24714	-0.354971	1.60211
18.03	5.15773	1.24827	-0.355277	1.60355
18.04	5.15857	1.24907	-0.355574	1.60465
18.05	5.16081	1.24995	-0.355854	1.6058
18.06	5.16386	1.2511	-0.356094	1.6072
18.07	5.16584	1.25212	-0.356338	1.60846
18.08	5.16911	1.25304	-0.356612	1.60965
18.09	5.17752	1.25424	-0.356867	1.61111
18.1	5.18413	1.25533	-0.357099	1.61242
18.11	5.18695	1.25622	-0.357322	1.61355
18.12	5.1915	1.25737	-0.357516	1.61489
18.13	5.19193	1.25852	-0.357712	1.61623
18.14	5.18792	1.25954	-0.357945	1.61749
18.15	5.19277	1.26062	-0.358181	1.6188
18.16	5.19841	1.26156	-0.358411	1.61998
18.17	5.19788	1.26247	-0.358648	1.62112
18.18	5.20382	1.2637	-0.358875	1.62258
18.19	5.21106	1.26486	-0.359103	1.62397
18.2	5.20707	1.2657	-0.359329	1.62503
18.21	5.20662	1.26675	-0.359525	1.62627
18.22	5.21235	1.2679	-0.359702	1.6276
18.23	5.21063	1.26874	-0.35987	1.62861
18.24	5.20737	1.26962	-0.360039	1.62966
18.25	5.20617	1.27078	-0.360192	1.63097
18.26	5.20906	1.2718	-0.360292	1.63209
18.27	5.213	1.27265	-0.360381	1.63303
18.28	5.21276	1.27361	-0.360511	1.63412
18.29	5.21345	1.27452	-0.360638	1.63516
18.3	5.22044	1.27552	-0.360748	1.63627
18.31	5.23037	1.27667	-0.360866	1.63753
18.32	5.23247	1.27746	-0.360983	1.63844
18.33	5.23319	1.27823	-0.361115	1.63935
18.34	5.24025	1.2794	-0.361281	1.64068
18.35	5.24092	1.2804	-0.361474	1.64187
18.36	5.24021	1.28121	-0.361695	1.6429
18.37	5.24547	1.28224	-0.361929	1.64417
18.38	5.24231	1.28321	-0.362179	1.64538
18.39	5.2361	1.28404	-0.362485	1.64652
18.4	5.24033	1.28515	-0.36284	1.64799
18.41	5.2525	1.28623	-0.363177	1.64941
18.42	5.26151	1.28706	-0.363452	1.65051
18.43	5.26675	1.28814	-0.363711	1.65185
18.44	5.2733	1.28926	-0.364029	1.65329
18.45	5.2735	1.29019	-0.364336	1.65452
18.46	5.26625	1.2912	-0.364573	1.65577
18.47	5.26375	1.29219	-0.364786	1.65698
18.48	5.26304	1.29318	-0.364986	1.65817
18.49	5.26009	1.29416	-0.365148	1.65931
18.5	5.26449	1.29507	-0.365277	1.66035
18.51	5.27133	1.2961	-0.365407	1.66151
18.52	5.27436	1.29717	-0.365544	1.66272
18.53	5.28099	1.29819	-0.365668	1.66385
18.54	5.28737	1.29929	-0.36578	1.66507
18.55	5.2821	1.30032	-0.365878	1.6662
18.56	5.27871	1.30125	-0.365995	1.66725
18.57	5.29057	1.30239	-0.366158	1.66855
18.58	5.29477	1.3036	-0.36631	1.66991
18.59	5.28881	1.30449	-0.366434	1.67092
18.6	5.29162	1.30537	-0.366547	1.67192
18.61	5.30177	1.30646	-0.366658	1.67312
18.62	5.31079	1.30746	-0.366751	1.67421
18.63	5.31313	1.30843	-0.366857	1.67529
18.64	5.30975	1.30955	-0.366997	1.67655
18.65	5.30467	1.31064	-0.367126	1.67777
18.66	5.30208	1.31159	-0.367257	1.67885
18.67	5.3032	1.31262	-0.367415	1.68004
18.68	5.30298	1.31369	-0.367566	1.68125
18.69	5.30166	1.31453	-0.3677	1.68223
18.7	5.30394	1.31538	-0.367829	1.68321
18.71	5.31019	1.31639	-0.367961	1.68435
18.72	5.31532	1.31739	-0.368125	1.68551
18.73	5.31729	1.31839	-0.368326	1.68671
18.74	5.31952	1.31939	-0.368544	1.68793
18.75	5.31751	1.32035	-0.368778	1.68913
18.76	5.31491	1.32135	-0.369009	1.69036
18.77	5.32471	1.3224	-0.369273	1.69167
18.78	5.33145	1.32336	-0.369572	1.69293
18.79	5.32113	1.3243	-0.369854	1.69416
18.8	5.31628	1.32543	-0.370095	1.69552
18.81	5.32376	1.32652	-0.37031	1.69683
18.82	5.33198	1.3274	-0.370536	1.69793
18.83	5.33706	1.32838	-0.370801	1.69918
18.84	5.33493	1.32962	-0.371089	1.70071
18.85	5.333	1.33062	-0.371336	1.70196
18.86	5.33939	1.33131	-0.371525	1.70284
18.87	5.34311	1.33226	-0.371722	1.70399
18.88	5.3427	1.33338	-0.371934	1.70531
18.89	5.34482	1.33444	-0.372105	1.70654
18.9	5.34836	1.33546	-0.37225	1.70771
18.91	5.3528	1.33645	-0.372389	1.70884
18.92	5.35088	1.33747	-0.372513	1.70998
18.93	5.34702	1.33837	-0.37266	1.71103
18.94	5.35639	1.33932	-0.372826	1.71215
18.95	5.36376	1.34049	-0.372971	1.71346
18.96	5.35808	1.34146	-0.373088	1.71455
18.97	5.35487	1.3423	-0.373192	1.71549
18.98	5.35961	1.34339	-0.373289	1.71668
18.99	5.36494	1.3445	-0.373411	1.71791
19	5.36666	1.34536	-0.373557	1.71891
19.01	5.36774	1.34632	-0.373685	1.72
19.02	5.37228	1.34739	-0.37382	1.72121
19.03	5.37406	1.3484	-0.373979	1.72238
19.04	5.3698	1.34948	-0.374152	1.72363
19.05	5.37048	1.35046	-0.374335	1.7248
19.06	5.37512	1.35138	-0.374531	1.72591
19.07	5.37573	1.35238	-0.374739	1.72711
19.08	5.38291	1.35344	-0.374947	1.72839
19.09	5.39614	1.3545	-0.375146	1.72965
19.1	5.40039	1.35535	-0.37534	1.73069
19.11	5.39767	1.35625	-0.375545	1.7318
19.12	5.39649	1.35739	-0.375737	1.73312
19.13	5.39631	1.35835	-0.375898	1.73425
19.14	5.39723	1.35913	-0.376043	1.73517
19.15	5.40022	1.36014	-0.376194	1.73633
19.16	5.40395	1.36124	-0.376364	1.7376
19.17	5.40327	1.36211	-0.37653	1.73864
19.18	5.40402	1.36304	-0.376674	1.73971
19.19	5.41175	1.36408	-0.37683	1.74091
19.2	5.41638	1.36509	-0.37701	1.7421
19.21	5.41431	1.36611	-0.377185	1.74329
19.22	5.41749	1.36711	-0.377338	1.74445
19.23	5.42364	1.36804	-0.377483	1.74552
19.24	5.41959	1.36915	-0.377637	1.74679
19.25	5.41769	1.37039	-0.377803	1.74819
19.26	5.42912	1.3713	-0.377981	1.74929
19.27	5.4371	1.37227	-0.378184	1.75045
19.28	5.43666	1.3735	-0.378424	1.75192
19.29	5.43469	1.37441	-0.378693	1.75311
19.3	5.43617	1.37527	-0.379034	1.75431
19.31	5.44201	1.37642	-0.379462	1.75588
19.32	5.44934	1.37742	-0.37989	1.75731
19.33	5.45445	1.3783	-0.380248	1.75855
19.34	5.4521	1.37934	-0.38055	1.75989
19.35	5.44641	1.3805	-0.380812	1.76131
19.36	5.44639	1.38156	-0.381039	1.7626
19.37	5.45207	1.38244	-0.381232	1.76367
19.38	5.45308	1.38341	-0.381375	1.76478
19.39	5.44639	1.38463	-0.381489	1.76612
19.4	5.44626	1.38559	-0.381592	1.76718
19.41	5.45297	1.38637	-0.381678	1.76805
19.42	5.45525	1.38746	-0.381761	1.76922
19.43	5.45942	1.3885	-0.381854	1.77035
19.44	5.46602	1.38941	-0.381938	1.77135
19.45	5.46662	1.39051	-0.38201	1.77252
19.46	5.46864	1.39162	-0.382078	1.7737
19.47	5.4726	1.39268	-0.382136	1.77481
19.48	5.46983	1.39368	-0.38218	1.77586
19.49	5.46451	1.39464	-0.382241	1.77688
19.5	5.4643	1.39563	-0.382306	1.77794
19.51	5.46301	1.39665	-0.382324	1.77898
19.52	5.46418	1.39774	-0.382332	1.78007
19.53	5.46782	1.39878	-0.382374	1.78115
19.54	5.46389	1.39967	-0.38241	1.78208
19.55	5.46033	1.40058	-0.382429	1.78301
19.56	5.4612	1.40156	-0.382451	1.78401
19.57	5.46424	1.40251	-0.382476	1.78498
19.58	5.47261	1.40343	-0.382498	1.78593
19.59	5.47656	1.40446	-0.382523	1.78698
19.6	5.4701	1.40561	-0.382565	1.78818
19.61	5.46872	1.40663	-0.382591	1.78922
19.62	5.46988	1.40756	-0.38258	1.79014
19.63	5.46786	1.40852	-0.3826	1.79112
19.64	5.47251	1.40943	-0.382651	1.79208
19.65	5.47771	1.41046	-0.382679	1.79313
19.66	5.47735	1.41159	-0.382705	1.79429
19.67	5.48022	1.41253	-0.382724	1.79526
19.68	5.48258	1.41346	-0.382708	1.79617
19.69	5.48398	1.41452	-0.382718	1.79724
19.7	5.4884	1.41536	-0.382765	1.79813
19.71	5.48419	1.4163	-0.382787	1.79909
19.72	5.47785	1.41748	-0.382795	1.80027
19.73	5.48141	1.41839	-0.382828	1.80122
19.74	5.48545	1.41929	-0.382849	1.80214
19.75	5.48733	1.42042	-0.382856	1.80327
19.76	5.48933	1.4215	-0.382878	1.80438
19.77	5.48523	1.42262	-0.3829	1.80552
19.78	5.48129	1.42376	-0.382918	1.80668
19.79	5.48439	1.42455	-0.382938	1.80748
19.8	5.48384	1.42534	-0.38295	1.80829
19.81	5.47891	1.42653	-0.382974	1.80951
19.82	5.48315	1.42752	-0.383026	1.81054
19.83	5.48901	1.42833	-0.383055	1.81138
19.84	5.48338	1.42943	-0.383053	1.81248
19.85	5.47792	1.43034	-0.383082	1.81343
19.86	5.48564	1.43111	-0.383141	1.81425
19.87	5.49398	1.43227	-0.383172	1.81544
19.88	5.49364	1.43333	-0.383205	1.81653
19.89	5.4961	1.43422	-0.383258	1.81747
19.9	5.49727	1.43537	-0.383307	1.81867
19.91	5.49117	1.4364	-0.383345	1.81975
19.92	5.48701	1.43725	-0.383387	1.82064
19.93	5.49005	1.43838	-0.383459	1.82184
19.94	5.49679	1.43956	-0.38355	1.82311
19.95	5.50273	1.44035	-0.383641	1.82399
19.96	5.50822	1.44125	-0.383766	1.82502
19.97	5.50605	1.4424	-0.383925	1.82632
19.98	5.4982	1.44335	-0.384099	1.82745
[truncated: 13,171 more rows]

## Sheet: M-70-9.0-44
Time [s]	Load [kN]	LVDT 1 [mm]	LVDT 2 [mm]	Displacement [mm]
0	0	0	0	0
0.01	0	0	0	0
0.02	-5e-06	1e-06	1e-06	-2.44249e-15
0.03	-0.000514	-2.7e-05	2e-06	-2.9e-05
0.04	-0.003246	-9.5e-05	9e-06	-0.000104
0.05	-0.006221	-0.000122	1.9e-05	-0.000141
0.06	-0.006625	-0.000125	2.1e-05	-0.000146
0.07	-0.007547	-0.000113	2e-05	-0.000133
0.08	-0.005964	-0.00013	2.3e-05	-0.000153
0.09	-0.001439	-0.000184	2.4e-05	-0.000208
0.1	-0.001313	-0.000153	2.3e-05	-0.000176
0.11	-0.001303	-0.000125	3.3e-05	-0.000158
0.12	-2.3e-05	-0.000314	2.7e-05	-0.000341
0.13	0.000309	-0.000342	6e-06	-0.000348
0.14	0.000689	-0.000186	4e-06	-0.00019
0.15	-0.001957	-0.000304	8e-06	-0.000312
0.16	-0.004973	-0.000354	6e-06	-0.00036
0.17	-0.007587	-0.000387	2.5e-05	-0.000412
0.18	-0.012369	-0.000738	4.1e-05	-0.000779
0.19	-0.016533	-0.000619	2.7e-05	-0.000646
0.2	-0.020177	-0.000219	1.8e-05	-0.000237
0.21	-0.016061	-0.00039	2.4e-05	-0.000414
0.22	-0.005502	-0.000647	2.1e-05	-0.000668
0.23	-0.002243	-0.000605	2.1e-05	-0.000626
0.24	-0.003281	-0.000611	3.1e-05	-0.000642
0.25	-0.001323	-0.000572	3.3e-05	-0.000605
0.26	0.002018	-0.000452	2.5e-05	-0.000477
0.27	0.003721	-0.000513	1e-05	-0.000523
0.28	0.00445	-0.000487	2e-06	-0.000489
0.29	0.004879	-0.000505	1.7e-05	-0.000522
0.3	0.002501	-0.000637	3.5e-05	-0.000672
0.31	0.003183	-0.000473	2.4e-05	-0.000497
0.32	0.008569	-0.00043	1e-06	-0.000431
0.33	0.004899	-0.000618	7e-06	-0.000625
0.34	-0.001878	-0.000536	2.7e-05	-0.000563
0.35	0.002497	-0.000412	1.9e-05	-0.000431
0.36	0.003761	-0.000526	4e-06	-0.00053
0.37	-0.002894	-0.000506	2.1e-05	-0.000527
0.38	-0.001918	-0.000381	3.7e-05	-0.000418
0.39	0.003435	-0.000401	1.7e-05	-0.000418
0.4	-0.000479	-0.000531	6e-06	-0.000537
0.41	-0.006164	-0.000529	2.3e-05	-0.000552
0.42	-0.001956	-0.000425	2.7e-05	-0.000452
0.43	0.003353	-0.000374	9e-06	-0.000383
0.44	0.002626	-0.000467	1e-05	-0.000477
0.45	-0.000299	-0.000619	2.3e-05	-0.000642
0.46	-0.000824	-0.000545	1.1e-05	-0.000556
0.47	-4.7e-05	-0.000476	5e-06	-0.000481
0.48	-0.000507	-0.000537	1.7e-05	-0.000554
0.49	0.003235	-0.00056	1e-05	-0.00057
0.5	0.005834	-0.000504	-5e-06	-0.000499
0.51	0.002052	-0.000474	2e-06	-0.000476
0.52	0.000944	-0.000486	1.4e-05	-0.0005
0.53	0.002456	-0.000499	1.3e-05	-0.000512
0.54	0.004117	-0.00055	2e-06	-0.000552
0.55	0.006031	-0.000469	4e-06	-0.000473
0.56	0.007702	-0.000372	2.8e-05	-0.0004
0.57	0.008933	-0.000529	3.3e-05	-0.000562
0.58	0.003556	-0.000575	1e-05	-0.000585
0.59	-0.004937	-0.000499	3e-06	-0.000502
0.6	-0.003649	-0.000519	2.1e-05	-0.00054
0.61	-0.000898	-0.000425	1.9e-05	-0.000444
0.62	-0.005043	-0.000298	6e-06	-0.000304
0.63	-0.00821	-0.000375	2.5e-05	-0.0004
0.64	-0.00769	-0.00054	4e-05	-0.00058
0.65	-0.008392	-0.000507	1.1e-05	-0.000518
0.66	-0.010112	-0.00042	-2e-06	-0.000418
0.67	-0.007688	-0.000424	2.2e-05	-0.000446
0.68	-0.003238	-0.000505	2e-05	-0.000525
0.69	-0.002607	-0.000667	4e-06	-0.000671
0.7	0.001837	-0.000682	2.1e-05	-0.000703
0.71	0.008084	-0.000508	1.7e-05	-0.000525
0.72	0.005707	-0.000571	-1e-05	-0.000561
0.73	0.000526	-0.000716	1e-05	-0.000726
0.74	-0.002035	-0.000508	1.7e-05	-0.000525
0.75	-0.003757	-0.00038	2e-06	-0.000382
0.76	-0.00151	-0.00057	1.9e-05	-0.000589
0.77	0.004616	-0.000589	2.4e-05	-0.000613
0.78	0.003213	-0.000494	1.2e-05	-0.000506
0.79	-0.003109	-0.000556	8e-06	-0.000564
0.8	-0.000499	-0.000564	1.3e-05	-0.000577
0.81	-0.000131	-0.000571	1.9e-05	-0.00059
0.82	-0.007798	-0.000516	-2e-06	-0.000514
0.83	-0.003632	-0.000497	-1.2e-05	-0.000485
0.84	0.004774	-0.000629	2.1e-05	-0.00065
0.85	0.000344	-0.000544	3.3e-05	-0.000577
0.86	-0.002266	-0.000482	1.6e-05	-0.000498
0.87	0.001288	-0.000602	1.8e-05	-0.00062
0.88	0.000715	-0.000758	1e-05	-0.000768
0.89	-0.002235	-0.000732	-4e-06	-0.000728
0.9	-0.004254	-0.000502	4e-06	-0.000506
0.91	-0.004093	-0.000544	-1e-06	-0.000543
0.92	-0.000756	-0.000646	-3e-06	-0.000643
0.93	0.002702	-0.000582	1.5e-05	-0.000597
0.94	0.005035	-0.000544	1.6e-05	-0.00056
0.95	0.005707	-0.000515	1.2e-05	-0.000527
0.96	0.00092	-0.00065	1.1e-05	-0.000661
0.97	-0.004392	-0.000666	-2e-06	-0.000664
0.98	-0.005826	-0.000422	-6e-06	-0.000416
0.99	-0.005526	-0.000335	9e-06	-0.000344
1	-0.002389	-0.000559	1.4e-05	-0.000573
1.01	-8.4e-05	-0.00068	4e-06	-0.000684
1.02	-0.000671	-0.000451	-4e-06	-0.000447
1.03	0.000833	-0.000393	-2e-06	-0.000391
1.04	0.001273	-0.000394	2e-06	-0.000396
1.05	-0.001202	-0.000497	-5e-06	-0.000492
1.06	-0.003108	-0.000725	-7e-06	-0.000718
1.07	-0.006325	-0.000536	7e-06	-0.000543
1.08	-0.004105	-0.000366	1.9e-05	-0.000385
1.09	0.002557	-0.000485	9e-06	-0.000494
1.1	0.001335	-0.000633	-4e-06	-0.000629
1.11	-0.004976	-0.000634	3e-06	-0.000637
1.12	-0.007627	-0.000473	6e-06	-0.000479
1.13	-0.006135	-0.000467	1e-06	-0.000468
1.14	-0.004859	-0.000586	1.4e-05	-0.0006
1.15	-0.006312	-0.00063	2.2e-05	-0.000652
1.16	-0.006188	-0.000533	8e-06	-0.000541
1.17	0.000348	-0.000507	1.6e-05	-0.000523
1.18	0.0023	-0.000592	1.5e-05	-0.000607
1.19	-0.005592	-0.000471	5e-06	-0.000476
1.2	-0.007391	-0.000458	1.9e-05	-0.000477
1.21	-0.002186	-0.000587	2.4e-05	-0.000611
1.22	-0.001546	-0.000482	9e-06	-0.000491
1.23	-0.005427	-0.000378	-8e-06	-0.00037
1.24	-0.008234	-0.000517	-2e-06	-0.000515
1.25	-0.004452	-0.000671	1.1e-05	-0.000682
1.26	0.00093	-0.000644	6e-06	-0.00065
1.27	0.002261	-0.000613	8e-06	-0.000621
1.28	0.003497	-0.000547	1.4e-05	-0.000561
1.29	0.003692	-0.000432	2e-06	-0.000434
1.3	0.002568	-0.000468	3e-06	-0.000471
1.31	-0.00104	-0.000577	1.6e-05	-0.000593
1.32	-0.006078	-0.00068	1.3e-05	-0.000693
1.33	-0.003482	-0.000643	-5e-06	-0.000638
1.34	0.000318	-0.000509	-9e-06	-0.0005
1.35	-0.00393	-0.000456	-2e-06	-0.000454
1.36	-0.008877	-0.000541	-7e-06	-0.000534
1.37	-0.010455	-0.000785	-1.9e-05	-0.000766
1.38	-0.01026	-0.000644	-1.4e-05	-0.00063
1.39	-0.004992	-0.00036	8e-06	-0.000368
1.4	0.00082	-0.000586	5e-06	-0.000591
1.41	0.002408	-0.000644	-3e-06	-0.000641
1.42	-0.000553	-0.000397	1.5e-05	-0.000412
1.43	-0.004475	-0.00042	-2e-06	-0.000418
1.44	-0.004778	-0.000593	-3.4e-05	-0.000559
1.45	-0.002835	-0.000508	-3.2e-05	-0.000476
1.46	-0.00051	-0.000373	-1.4e-05	-0.000359
1.47	-0.001995	-0.000572	6e-06	-0.000578
1.48	-0.003637	-0.000619	1.3e-05	-0.000632
1.49	-0.000453	-0.000512	8e-06	-0.00052
1.5	-0.000489	-0.000573	4e-06	-0.000577
1.51	-0.003397	-0.000573	-3e-06	-0.00057
1.52	-0.002405	-0.000411	-7e-06	-0.000404
1.53	-0.000224	-0.000404	-5e-06	-0.000399
1.54	-2e-05	-0.000668	-2e-06	-0.000666
1.55	-0.001179	-0.000569	0	-0.000569
1.56	-0.002484	-0.000309	1.1e-05	-0.00032
1.57	-0.004109	-0.000602	2.4e-05	-0.000626
1.58	-0.008746	-0.000812	1.2e-05	-0.000824
1.59	-0.006494	-0.000648	-5e-06	-0.000643
1.6	0.001469	-0.000537	1e-06	-0.000538
1.61	-0.002551	-0.00051	1.5e-05	-0.000525
1.62	-0.010664	-0.000566	7e-06	-0.000573
1.63	-0.007459	-0.000813	-6e-06	-0.000807
1.64	-0.001181	-0.000806	-4e-06	-0.000802
1.65	0.00232	-0.000434	9e-06	-0.000443
1.66	0.007447	-0.000436	1.4e-05	-0.00045
1.67	0.004705	-0.000573	5e-06	-0.000578
1.68	-0.00157	-0.000588	-8e-06	-0.00058
1.69	0.004443	-0.000684	-2e-06	-0.000682
1.7	0.006304	-0.000599	6e-06	-0.000605
1.71	-0.003353	-0.000512	-1e-06	-0.000511
1.72	-0.005492	-0.000561	-4e-06	-0.000557
1.73	-0.003401	-0.000565	0	-0.000565
1.74	-0.006366	-0.000571	2e-06	-0.000573
1.75	-0.005939	-0.000564	-1.2e-05	-0.000552
1.76	0.001104	-0.000621	-1e-05	-0.000611
1.77	0.001508	-0.000546	1.3e-05	-0.000559
1.78	-0.006315	-0.000404	3e-06	-0.000407
1.79	-0.008381	-0.000497	-8e-06	-0.000489
1.8	-0.004781	-0.000658	9e-06	-0.000667
1.81	-0.006456	-0.000695	-1.2e-05	-0.000683
1.82	-0.009666	-0.000499	-2.7e-05	-0.000472
1.83	-0.00743	-0.000347	-3e-06	-0.000344
1.84	-0.005273	-0.000501	0	-0.000501
1.85	-0.004672	-0.000688	-1e-05	-0.000678
1.86	-0.005879	-0.000575	-1.2e-05	-0.000563
1.87	-0.009268	-0.000349	-1.5e-05	-0.000334
1.88	-0.010714	-0.000401	-9e-06	-0.000392
1.89	-0.00804	-0.000605	7e-06	-0.000612
1.9	-0.005731	-0.000622	6e-06	-0.000628
1.91	-0.009829	-0.000469	-3e-06	-0.000466
1.92	-0.011453	-0.000476	1e-06	-0.000477
1.93	-0.002473	-0.000499	-2e-06	-0.000497
1.94	0.001834	-0.000629	5e-06	-0.000634
1.95	-0.006298	-0.000835	2.1e-05	-0.000856
1.96	-0.008559	-0.00062	-1e-06	-0.000619
1.97	-0.004291	-0.000504	-2.9e-05	-0.000475
1.98	-0.007094	-0.000729	-2e-05	-0.000709
1.99	-0.008522	-0.00067	-9e-06	-0.000661
2	-0.002413	-0.000519	-1.5e-05	-0.000504
2.01	-0.000111	-0.000598	-1.5e-05	-0.000583
2.02	-0.007838	-0.000608	-1.1e-05	-0.000597
2.03	-0.012985	-0.000566	-1.2e-05	-0.000554
2.04	-0.009333	-0.000679	-1.3e-05	-0.000666
2.05	-0.005691	-0.000663	-2e-06	-0.000661
2.06	-0.010293	-0.000556	-2e-06	-0.000554
2.07	-0.015999	-0.000609	-1.5e-05	-0.000594
2.08	-0.01129	-0.000602	-1.2e-05	-0.00059
2.09	-0.005543	-0.000569	-3e-06	-0.000566
2.1	-0.008007	-0.000503	-5e-06	-0.000498
2.11	-0.010683	-0.000489	1e-06	-0.00049
2.12	-0.005908	-0.00068	1.3e-05	-0.000693
2.13	-0.003747	-0.000743	3e-06	-0.000746
2.14	-0.00903	-0.000616	-4e-06	-0.000612
2.15	-0.005028	-0.000407	-2e-06	-0.000405
2.16	0.003383	-0.00052	-1.7e-05	-0.000503
2.17	-0.000904	-0.000814	-2.2e-05	-0.000792
2.18	-0.000773	-0.000598	-2e-06	-0.000596
2.19	0.003754	-0.000306	-1.2e-05	-0.000294
2.2	-0.00274	-0.00052	-2.3e-05	-0.000497
2.21	-0.003424	-0.000677	1e-05	-0.000687
2.22	0.001552	-0.000538	1.6e-05	-0.000554
2.23	-0.001685	-0.000536	-1.1e-05	-0.000525
2.24	-0.00176	-0.000497	-1.1e-05	-0.000486
2.25	0.002572	-0.000495	4e-06	-0.000499
2.26	0.001964	-0.000632	6e-06	-0.000638
2.27	-0.002042	-0.000609	0	-0.000609
2.28	-0.005348	-0.000563	1.1e-05	-0.000574
2.29	-0.005565	-0.00048	1.4e-05	-0.000494
2.3	-0.008171	-0.000556	-8e-06	-0.000548
2.31	-0.008408	-0.000655	-1.1e-05	-0.000644
2.32	-0.003342	-0.000387	-8e-06	-0.000379
2.33	-0.002284	-0.000389	-2.1e-05	-0.000368
2.34	-0.003783	-0.00062	-1.8e-05	-0.000602
2.35	-0.005259	-0.000598	-2e-06	-0.000596
2.36	-0.007612	-0.000492	1e-06	-0.000493
2.37	-0.00738	-0.000468	4e-06	-0.000472
2.38	-0.007565	-0.000466	3e-06	-0.000469
2.39	-0.008339	-0.00052	-6e-06	-0.000514
2.4	-0.003586	-0.000577	2e-06	-0.000579
2.41	-0.003935	-0.000459	5e-06	-0.000464
2.42	-0.012316	-0.000452	1e-06	-0.000453
2.43	-0.013623	-0.00053	3e-06	-0.000533
2.44	-0.01262	-0.000483	-1.3e-05	-0.00047
2.45	-0.014081	-0.000565	-1.8e-05	-0.000547
2.46	-0.012315	-0.000609	-4e-06	-0.000605
2.47	-0.009628	-0.000641	-5e-06	-0.000636
2.48	-0.011217	-0.000708	-6e-06	-0.000702
2.49	-0.011388	-0.000455	7e-06	-0.000462
2.5	-0.006004	-0.000457	4e-06	-0.000461
2.51	-0.002569	-0.000739	-1.2e-05	-0.000727
2.52	-0.004765	-0.000592	-1.6e-05	-0.000576
2.53	-0.005016	-0.000289	-7e-06	-0.000282
2.54	-0.006149	-0.000369	3e-06	-0.000372
2.55	-0.010131	-0.000566	1.1e-05	-0.000577
2.56	-0.010932	-0.000497	0	-0.000497
2.57	-0.009235	-0.000578	-2.2e-05	-0.000556
2.58	-0.007234	-0.000619	-2.4e-05	-0.000595
2.59	-0.005132	-0.000419	-8e-06	-0.000411
2.6	-0.005136	-0.000502	-6e-06	-0.000496
2.61	-0.007775	-0.000655	-1.6e-05	-0.000639
2.62	-0.010046	-0.000427	-1.6e-05	-0.000411
2.63	-0.007935	-0.000441	8e-06	-0.000449
2.64	-0.004964	-0.000709	4e-06	-0.000713
2.65	-0.004622	-0.000558	-2.8e-05	-0.00053
2.66	-0.008627	-0.000519	-7e-06	-0.000512
2.67	-0.009713	-0.000671	8e-06	-0.000679
2.68	-0.003541	-0.000511	-1.8e-05	-0.000493
2.69	-0.000857	-0.000452	-1.7e-05	-0.000435
2.7	-0.00579	-0.000502	3e-06	-0.000505
2.71	-0.009736	-0.000551	5e-06	-0.000556
2.72	-0.009099	-0.000613	-1e-05	-0.000603
2.73	-0.011152	-0.000443	-1.9e-05	-0.000424
2.74	-0.014089	-0.0005	-4e-06	-0.000496
2.75	-0.01039	-0.000722	1e-06	-0.000723
2.76	-0.014962	-0.000542	-1.8e-05	-0.000524
2.77	-0.022476	-0.000388	-2.1e-05	-0.000367
2.78	-0.014711	-0.000569	-1.1e-05	-0.000558
2.79	-0.006571	-0.000557	-1.1e-05	-0.000546
2.8	-0.009846	-0.000475	-2.8e-05	-0.000447
2.81	-0.014578	-0.000526	-3.2e-05	-0.000494
2.82	-0.013726	-0.000476	-1.4e-05	-0.000462
2.83	-0.006682	-0.000569	-8e-06	-0.000561
2.84	-0.004194	-0.000593	-2.4e-05	-0.000569
2.85	-0.00993	-0.000373	-1.9e-05	-0.000354
2.86	-0.009589	-0.000448	9e-06	-0.000457
2.87	-0.004465	-0.000586	-7e-06	-0.000579
2.88	-0.005392	-0.000515	-3.6e-05	-0.000479
2.89	-0.004849	-0.000516	-2e-05	-0.000496
2.9	-0.000464	-0.000486	-3e-06	-0.000483
2.91	-0.004844	-0.000503	-1.3e-05	-0.00049
2.92	-0.010291	-0.0006	-2e-05	-0.00058
2.93	-0.007614	-0.000536	-1.1e-05	-0.000525
2.94	-0.005606	-0.000391	-8e-06	-0.000383
2.95	-0.007337	-0.000471	-1.9e-05	-0.000452
2.96	-0.010049	-0.000619	-2.6e-05	-0.000593
2.97	-0.014376	-0.000427	-4e-06	-0.000423
2.98	-0.016526	-0.000334	1.2e-05	-0.000346
2.99	-0.01421	-0.000501	-6e-06	-0.000495
3	-0.011039	-0.000553	-1.7e-05	-0.000536
3.01	-0.01181	-0.000518	-8e-06	-0.00051
3.02	-0.016006	-0.000495	-7e-06	-0.000488
3.03	-0.014712	-0.000665	-6e-06	-0.000659
3.04	-0.008214	-0.000712	-6e-06	-0.000706
3.05	-0.00354	-0.000562	-1.5e-05	-0.000547
3.06	-0.001211	-0.000533	-1.2e-05	-0.000521
3.07	-0.003423	-0.000487	0	-0.000487
3.08	-0.008155	-0.000496	-8e-06	-0.000488
3.09	-0.01103	-0.000642	-2.1e-05	-0.000621
3.1	-0.012269	-0.000565	-2e-05	-0.000545
3.11	-0.011092	-0.00042	-2.3e-05	-0.000397
3.12	-0.0111	-0.000574	-2.7e-05	-0.000547
3.13	-0.014479	-0.000652	-2.1e-05	-0.000631
3.14	-0.014459	-0.000455	-6e-06	-0.000449
3.15	-0.011789	-0.000325	1.4e-05	-0.000339
3.16	-0.011239	-0.000489	1.6e-05	-0.000505
3.17	-0.010392	-0.00071	1e-06	-0.000711
3.18	-0.006039	-0.000584	-7e-06	-0.000577
3.19	-0.005492	-0.000362	-1.5e-05	-0.000347
3.2	-0.010625	-0.000483	-2.9e-05	-0.000454
3.21	-0.010379	-0.000551	-2.9e-05	-0.000522
3.22	-0.009247	-0.000454	-1.3e-05	-0.000441
3.23	-0.008276	-0.000452	-1.5e-05	-0.000437
3.24	-0.002771	-0.000485	-3.5e-05	-0.00045
3.25	-0.004062	-0.000501	-2.6e-05	-0.000475
3.26	-0.008839	-0.0005	-7e-06	-0.000493
3.27	-0.008709	-0.000482	-1.6e-05	-0.000466
3.28	-0.008465	-0.000505	-1.9e-05	-0.000486
3.29	-0.005412	-0.000507	-1.5e-05	-0.000492
3.3	-0.001798	-0.000492	-1.2e-05	-0.00048
3.31	-0.005124	-0.000449	-1e-05	-0.000439
3.32	-0.008795	-0.000534	-2.6e-05	-0.000508
3.33	-0.004193	-0.000625	-2.9e-05	-0.000596
3.34	0.000269	-0.000483	0	-0.000483
3.35	-0.001063	-0.000347	6e-06	-0.000353
3.36	-0.000878	-0.000431	-1.2e-05	-0.000419
3.37	0.00224	-0.000603	-2.8e-05	-0.000575
3.38	0.001508	-0.000479	-3.5e-05	-0.000444
3.39	-0.003129	-0.000395	-6e-06	-0.000389
3.4	-0.007874	-0.000534	2e-06	-0.000536
3.41	-0.007945	-0.000439	-4.4e-05	-0.000395
3.42	0.000696	-0.000322	-4.3e-05	-0.000279
3.43	0.004831	-0.000533	-1.3e-05	-0.00052
3.44	-0.003647	-0.000697	-2.2e-05	-0.000675
3.45	-0.008422	-0.000539	-2e-05	-0.000519
3.46	-0.00561	-0.000312	-6e-06	-0.000306
3.47	-0.009874	-0.000382	-1.6e-05	-0.000366
3.48	-0.014658	-0.00058	-3.4e-05	-0.000546
3.49	-0.009873	-0.000497	-2.5e-05	-0.000472
3.5	-0.008985	-0.000475	-1.1e-05	-0.000464
3.51	-0.012571	-0.000526	-8e-06	-0.000518
3.52	-0.009392	-0.000413	-1.6e-05	-0.000397
3.53	-0.005803	-0.000417	-2.9e-05	-0.000388
3.54	-0.005521	-0.000584	-2.9e-05	-0.000555
3.55	-0.005235	-0.000432	-1.7e-05	-0.000415
3.56	-0.007873	-0.000363	-8e-06	-0.000355
3.57	-0.010935	-0.000629	-1.7e-05	-0.000612
3.58	-0.005938	-0.000479	-2e-05	-0.000459
3.59	-0.001906	-0.0003	-1.9e-05	-0.000281
3.6	-0.009086	-0.000574	-2.3e-05	-0.000551
3.61	-0.012504	-0.000629	-1.8e-05	-0.000611
3.62	-0.008269	-0.000486	-1.5e-05	-0.000471
3.63	-0.010932	-0.000467	-1e-05	-0.000457
3.64	-0.014413	-0.00057	1e-06	-0.000571
3.65	-0.009067	-0.000682	-1.1e-05	-0.000671
3.66	-0.008208	-0.00048	-2.6e-05	-0.000454
3.67	-0.009388	-0.000359	-1.7e-05	-0.000342
3.68	-0.004793	-0.000564	-8e-06	-0.000556
3.69	-0.007296	-0.000609	-1.9e-05	-0.00059
3.7	-0.012343	-0.000546	-1.5e-05	-0.000531
3.71	-0.010539	-0.000482	-2e-06	-0.00048
3.72	-0.008118	-0.000492	-1.9e-05	-0.000473
3.73	-0.00558	-0.000583	-2.5e-05	-0.000558
3.74	-0.002834	-0.000546	-1e-06	-0.000545
3.75	-0.009384	-0.000491	-1.2e-05	-0.000479
3.76	-0.015206	-0.000544	-3.8e-05	-0.000506
3.77	-0.009528	-0.000473	-2.1e-05	-0.000452
3.78	-0.005154	-0.000422	-5e-06	-0.000417
3.79	-0.006145	-0.000652	-2.1e-05	-0.000631
3.8	-0.009072	-0.000683	-4e-05	-0.000643
3.81	-0.007118	-0.000468	-3.5e-05	-0.000433
3.82	0.000163	-0.000432	-2.3e-05	-0.000409
3.83	0.004367	-0.000506	-2.2e-05	-0.000484
3.84	0.001092	-0.000557	-1.5e-05	-0.000542
3.85	-0.002022	-0.00045	-1.8e-05	-0.000432
3.86	0.000899	-0.000455	-3.2e-05	-0.000423
3.87	0.002864	-0.000625	-2.7e-05	-0.000598
3.88	-0.000917	-0.000564	-1.2e-05	-0.000552
3.89	-0.006231	-0.000537	-1.2e-05	-0.000525
3.9	-0.005038	-0.000564	-2.1e-05	-0.000543
3.91	-0.000709	-0.000525	-2.4e-05	-0.000501
3.92	-0.00063	-0.000597	-1e-05	-0.000587
3.93	-0.000551	-0.000588	-1.4e-05	-0.000574
3.94	0.001092	-0.000476	-3.9e-05	-0.000437
3.95	-0.002249	-0.000567	-4.5e-05	-0.000522
3.96	-0.005727	-0.000687	-3e-05	-0.000657
3.97	-0.004637	-0.000496	-1e-05	-0.000486
3.98	-0.005311	-0.00054	-9e-06	-0.000531
3.99	-0.007867	-0.000741	-3.3e-05	-0.000708
4	-0.009995	-0.00048	-3.5e-05	-0.000445
4.01	-0.012484	-0.000419	-2e-05	-0.000399
4.02	-0.009174	-0.000677	-1.6e-05	-0.000661
4.03	-3.7e-05	-0.00069	-2.7e-05	-0.000663
4.04	0.001386	-0.00063	-3.1e-05	-0.000599
4.05	-0.004208	-0.000521	-1.1e-05	-0.00051
4.06	-0.00081	-0.000445	-3e-06	-0.000442
4.07	0.004683	-0.000483	-2.9e-05	-0.000454
4.08	0.000664	-0.000461	-3e-05	-0.000431
4.09	-0.002708	-0.000487	-1.6e-05	-0.000471
4.1	-0.002773	-0.00057	-4.6e-05	-0.000524
4.11	-0.006079	-0.000497	-5.5e-05	-0.000442
4.12	-0.008837	-0.000363	-1.2e-05	-0.000351
4.13	-0.00883	-0.00048	-1e-05	-0.00047
4.14	-0.007869	-0.000639	-3.5e-05	-0.000604
4.15	-0.005215	-0.000548	-2.8e-05	-0.00052
4.16	-0.002658	-0.000451	-2.8e-05	-0.000423
4.17	-0.000321	-0.000542	-3.9e-05	-0.000503
4.18	0.000517	-0.000608	-3.5e-05	-0.000573
4.19	-0.002828	-0.000467	-3.6e-05	-0.000431
4.2	-8.1e-05	-0.000483	-3.9e-05	-0.000444
4.21	0.007451	-0.000521	-2.1e-05	-0.0005
4.22	0.000487	-0.000531	-1.4e-05	-0.000517
4.23	-0.006836	-0.000542	-2.2e-05	-0.00052
4.24	-0.00139	-0.000375	-2.9e-05	-0.000346
4.25	0.006658	-0.00048	-3.5e-05	-0.000445
4.26	0.011354	-0.000509	-3.1e-05	-0.000478
4.27	0.004595	-0.000339	-2.1e-05	-0.000318
4.28	-0.004512	-0.000602	-2.8e-05	-0.000574
4.29	-0.005229	-0.000717	-3.6e-05	-0.000681
4.3	-0.007942	-0.000414	-3.3e-05	-0.000381
4.31	-0.008082	-0.000431	-3.4e-05	-0.000397
4.32	0.001217	-0.000641	-4.1e-05	-0.0006
4.33	0.004375	-0.000396	-3.5e-05	-0.000361
4.34	-0.000324	-0.000369	-1.8e-05	-0.000351
4.35	-0.000128	-0.000637	-1.4e-05	-0.000623
4.36	0.000834	-0.000489	-1.9e-05	-0.00047
4.37	-0.002549	-0.000437	-2e-05	-0.000417
4.38	-0.006672	-0.000572	-3.5e-05	-0.000537
4.39	-0.009906	-0.000627	-3.6e-05	-0.000591
4.4	-0.012791	-0.000588	-2.8e-05	-0.00056
4.41	-0.009198	-0.000491	-2.2e-05	-0.000469
4.42	-0.003865	-0.00048	-1.6e-05	-0.000464
4.43	-0.005124	-0.000518	-3.2e-05	-0.000486
4.44	-0.003769	-0.000587	-4e-05	-0.000547
4.45	-0.001531	-0.000549	-2e-05	-0.000529
4.46	-0.009144	-0.000555	-1.3e-05	-0.000542
4.47	-0.011438	-0.000633	-2e-05	-0.000613
4.48	-0.004816	-0.000601	-1.1e-05	-0.00059
4.49	-0.002828	-0.000535	-2.1e-05	-0.000514
4.5	-0.004531	-0.000389	-3.6e-05	-0.000353
4.51	-0.006752	-0.000425	-3.3e-05	-0.000392
4.52	-0.010818	-0.000694	-3e-05	-0.000664
4.53	-0.01353	-0.000663	-3.8e-05	-0.000625
4.54	-0.012469	-0.000606	-3.6e-05	-0.00057
4.55	-0.008518	-0.000594	-2.5e-05	-0.000569
4.56	-0.010456	-0.000438	-2.5e-05	-0.000413
4.57	-0.017457	-0.000464	-1.9e-05	-0.000445
4.58	-0.021475	-0.000577	-1.2e-05	-0.000565
4.59	-0.023535	-0.000589	-2.6e-05	-0.000563
4.6	-0.019315	-0.00054	-3.2e-05	-0.000508
4.61	-0.014403	-0.000546	-2.3e-05	-0.000523
4.62	-0.016193	-0.000549	-2.6e-05	-0.000523
4.63	-0.013971	-0.000456	-2.7e-05	-0.000429
4.64	-0.010543	-0.000504	-3.2e-05	-0.000472
4.65	-0.014417	-0.000608	-4.4e-05	-0.000564
4.66	-0.016281	-0.000557	-2.7e-05	-0.00053
4.67	-0.012344	-0.000497	-2e-05	-0.000477
4.68	-0.00787	-0.000457	-4.9e-05	-0.000408
4.69	-0.006012	-0.000473	-5.6e-05	-0.000417
4.7	-0.006437	-0.000621	-4.1e-05	-0.00058
4.71	-0.005377	-0.000593	-4.1e-05	-0.000552
4.72	-0.003159	-0.000575	-4.3e-05	-0.000532
4.73	-0.003788	-0.000614	-2.1e-05	-0.000593
4.74	-0.00742	-0.000534	-1.5e-05	-0.000519
4.75	-0.009374	-0.000451	-3.7e-05	-0.000414
4.76	-0.007413	-0.000459	-3.2e-05	-0.000427
4.77	-0.007926	-0.00056	-2e-05	-0.00054
4.78	-0.011401	-0.000492	-3.6e-05	-0.000456
4.79	-0.009347	-0.000429	-5.3e-05	-0.000376
4.8	-0.008003	-0.000656	-5.5e-05	-0.000601
4.81	-0.012777	-0.000692	-4.2e-05	-0.00065
4.82	-0.015635	-0.000502	-2.7e-05	-0.000475
4.83	-0.009889	-0.00042	-4e-05	-0.00038
4.84	-0.000931	-0.000487	-5.4e-05	-0.000433
4.85	-0.00143	-0.000542	-4.4e-05	-0.000498
4.86	-0.00989	-0.000504	-3.6e-05	-0.000468
4.87	-0.014612	-0.000509	-2.8e-05	-0.000481
4.88	-0.010464	-0.000516	-3e-05	-0.000486
4.89	-0.009581	-0.000415	-4.6e-05	-0.000369
4.9	-0.015505	-0.000404	-3.1e-05	-0.000373
4.91	-0.016549	-0.000655	-2.9e-05	-0.000626
4.92	-0.012811	-0.000691	-5.4e-05	-0.000637
4.93	-0.009054	-0.000447	-4.3e-05	-0.000404
4.94	-0.010802	-0.000463	-2.3e-05	-0.00044
4.95	-0.013753	-0.000576	-2.1e-05	-0.000555
4.96	-0.009838	-0.00062	-2.2e-05	-0.000598
4.97	-0.005651	-0.000581	-3.9e-05	-0.000542
4.98	-0.005921	-0.000439	-4.7e-05	-0.000392
4.99	-0.0073	-0.000502	-3.2e-05	-0.00047
5	-0.004471	-0.000509	-2.9e-05	-0.00048
5.01	-0.000916	-0.000443	-3.6e-05	-0.000407
5.02	-0.005026	-0.000526	-3.1e-05	-0.000495
5.03	-0.0108	-0.000478	-3.4e-05	-0.000444
5.04	-0.014092	-0.000471	-4e-05	-0.000431
5.05	-0.013087	-0.000519	-4.1e-05	-0.000478
5.06	-0.008262	-0.000512	-4.6e-05	-0.000466
5.07	-0.008168	-0.000561	-3.8e-05	-0.000523
5.08	-0.007729	-0.000559	-2.6e-05	-0.000533
5.09	-0.004965	-0.000414	-4.7e-05	-0.000367
5.1	-0.006398	-0.000511	-6.8e-05	-0.000443
5.11	-0.00683	-0.000674	-4.2e-05	-0.000632
5.12	-0.007197	-0.000471	-1.9e-05	-0.000452
5.13	-0.010472	-0.000412	-4.8e-05	-0.000364
5.14	-0.01054	-0.000551	-5.9e-05	-0.000492
5.15	-0.009188	-0.000586	-3.6e-05	-0.00055
5.16	-0.006991	-0.000441	-4.1e-05	-0.0004
5.17	-0.003661	-0.000305	-4.9e-05	-0.000256
5.18	-0.003552	-0.000549	-3e-05	-0.000519
5.19	-0.004663	-0.000611	-2.5e-05	-0.000586
5.2	-0.006215	-0.000325	-3.1e-05	-0.000294
5.21	-0.007398	-0.000461	-2.5e-05	-0.000436
5.22	-0.007783	-0.000632	-2.1e-05	-0.000611
5.23	-0.011846	-0.000498	-3.8e-05	-0.00046
5.24	-0.008225	-0.000502	-5.2e-05	-0.00045
5.25	-1.5e-05	-0.000517	-4.7e-05	-0.00047
5.26	-0.006134	-0.000486	-4.5e-05	-0.000441
5.27	-0.010346	-0.000572	-6.2e-05	-0.00051
5.28	-0.003306	-0.000594	-5.8e-05	-0.000536
5.29	-0.003227	-0.000425	-4.1e-05	-0.000384
5.3	-0.006302	-0.000498	-3.6e-05	-0.000462
5.31	-0.003575	-0.000642	-4.7e-05	-0.000595
5.32	-0.001633	-0.000421	-5.5e-05	-0.000366
5.33	-0.00328	-0.000338	-4.4e-05	-0.000294
5.34	-0.003383	-0.000529	-3.1e-05	-0.000498
5.35	-0.003943	-0.000623	-3e-05	-0.000593
5.36	-0.007991	-0.000412	-2.9e-05	-0.000383
5.37	-0.007832	-0.000361	-3e-05	-0.000331
5.38	-0.007566	-0.000493	-3.9e-05	-0.000454
5.39	-0.012479	-0.00048	-3.6e-05	-0.000444
5.4	-0.011983	-0.000598	-3.6e-05	-0.000562
5.41	-0.010619	-0.000487	-3.4e-05	-0.000453
5.42	-0.016096	-0.000354	-2.8e-05	-0.000326
5.43	-0.013467	-0.00051	-4.2e-05	-0.000468
5.44	-0.007077	-0.000476	-5.9e-05	-0.000417
5.45	-0.010327	-0.000376	-5.7e-05	-0.000319
5.46	-0.010569	-0.000476	-5.2e-05	-0.000424
5.47	-0.004499	-0.00055	-4.5e-05	-0.000505
5.48	-0.003232	-0.00041	-2.8e-05	-0.000382
5.49	-0.002908	-0.000367	-2.1e-05	-0.000346
5.5	0.000222	-0.000449	-3.2e-05	-0.000417
5.51	-0.005673	-0.00036	-4.9e-05	-0.000311
5.52	-0.015724	-0.000392	-5.2e-05	-0.00034
5.53	-0.015633	-0.000583	-4.8e-05	-0.000535
5.54	-0.012274	-0.000511	-3.6e-05	-0.000475
5.55	-0.010714	-0.000406	-2.5e-05	-0.000381
5.56	-0.007563	-0.000477	-3.9e-05	-0.000438
5.57	-0.003559	-0.000459	-4.1e-05	-0.000418
5.58	-0.005625	-0.000478	-2e-05	-0.000458
5.59	-0.013164	-0.000627	-4.6e-05	-0.000581
5.6	-0.014171	-0.000504	-6.7e-05	-0.000437
5.61	-0.009635	-0.000355	-2.8e-05	-0.000327
5.62	-0.006127	-0.000465	-9e-06	-0.000456
5.63	-0.00649	-0.000516	-3.2e-05	-0.000484
5.64	-0.007754	-0.00046	-4.9e-05	-0.000411
5.65	-0.004942	-0.000351	-5.1e-05	-0.0003
5.66	-0.005644	-0.000406	-4.5e-05	-0.000361
5.67	-0.007415	-0.000607	-3.9e-05	-0.000568
5.68	-0.006049	-0.000552	-6.1e-05	-0.000491
5.69	-0.008466	-0.000381	-6.7e-05	-0.000314
5.7	-0.007979	-0.000395	-3.7e-05	-0.000358
5.71	-0.003374	-0.000423	-3.4e-05	-0.000389
5.72	-0.009862	-0.000548	-5.2e-05	-0.000496
5.73	-0.016095	-0.000644	-4.7e-05	-0.000597
5.74	-0.012724	-0.000488	-3.4e-05	-0.000454
5.75	-0.01197	-0.000406	-4.5e-05	-0.000361
5.76	-0.011252	-0.000466	-4.3e-05	-0.000423
5.77	-0.009026	-0.000464	-4e-05	-0.000424
5.78	-0.010668	-0.000194	-5.3e-05	-0.000141
5.79	-0.011552	0.000425	-6.7e-05	0.000492
5.8	-0.013369	0.001493	-6.6e-05	0.001559
5.81	-0.013481	0.002678	-2.8e-05	0.002706
5.82	-0.007929	0.003484	-1.8e-05	0.003502
5.83	-0.006397	0.004282	-5e-05	0.004332
5.84	-0.008888	0.005085	-4.5e-05	0.00513
5.85	-0.007102	0.00556	-3.5e-05	0.005595
5.86	-0.006538	0.006064	-4.5e-05	0.006109
5.87	-0.003972	0.006863	-5e-05	0.006913
5.88	0.001008	0.007557	-5.3e-05	0.00761
5.89	-0.001181	0.007953	-6.1e-05	0.008014
5.9	0.000115	0.008539	-6.6e-05	0.008605
5.91	0.008217	0.009265	-6.9e-05	0.009334
5.92	0.00846	0.009905	-7e-05	0.009975
5.93	0.00573	0.01076	-7.3e-05	0.010833
5.94	0.007208	0.011701	-7.7e-05	0.011778
5.95	0.00839	0.012621	-6.5e-05	0.012686
5.96	0.011929	0.013615	-6.9e-05	0.013684
5.97	0.013869	0.014572	-9.9e-05	0.014671
5.98	0.014074	0.015368	-0.000107	0.015475
5.99	0.021396	0.016305	-8.6e-05	0.016391
6	0.029021	0.017367	-8.6e-05	0.017453
6.01	0.027654	0.018378	-0.000114	0.018492
6.02	0.026108	0.019486	-0.000121	0.019607
6.03	0.029295	0.02057	-0.000112	0.020682
6.04	0.037461	0.021495	-0.000121	0.021616
6.05	0.044575	0.022597	-0.000134	0.022731
6.06	0.038734	0.023779	-0.000155	0.023934
6.07	0.034008	0.024684	-0.000176	0.02486
6.08	0.043514	0.025695	-0.000184	0.025879
6.09	0.055308	0.027001	-0.000223	0.027224
6.1	0.06026	0.027993	-0.000429	0.028422
6.11	0.064046	0.028796	-0.001209	0.030005
6.12	0.062214	0.029935	-0.003262	0.033197
6.13	0.05637	0.030974	-0.006171	0.037145
6.14	0.062637	0.031814	-0.007873	0.039687
6.15	0.07491	0.032808	-0.007917	0.040725
6.16	0.078633	0.033885	-0.007934	0.041819
6.17	0.084962	0.034849	-0.008312	0.043161
6.18	0.091345	0.035846	-0.008548	0.044394
6.19	0.081476	0.036907	-0.008816	0.045723
6.2	0.081805	0.037912	-0.009206	0.047118
6.21	0.096754	0.038817	-0.009667	0.048484
6.22	0.095533	0.039785	-0.010335	0.05012
6.23	0.088791	0.040859	-0.011116	0.051975
6.24	0.094743	0.041861	-0.011836	0.053697
6.25	0.099177	0.042848	-0.012485	0.055333
6.26	0.098766	0.043913	-0.013051	0.056964
6.27	0.103489	0.045083	-0.013533	0.058616
6.28	0.105956	0.046161	-0.013995	0.060156
6.29	0.104641	0.047094	-0.014433	0.061527
6.3	0.106691	0.048118	-0.014766	0.062884
6.31	0.110988	0.049142	-0.015016	0.064158
6.32	0.11455	0.050065	-0.015285	0.06535
6.33	0.116392	0.051231	-0.015614	0.066845
6.34	0.117669	0.052352	-0.016004	0.068356
6.35	0.121897	0.053205	-0.016456	0.069661
6.36	0.130426	0.054164	-0.017046	0.07121
6.37	0.138465	0.055351	-0.017859	0.07321
6.38	0.142884	0.056329	-0.018752	0.075081
6.39	0.142607	0.057179	-0.01947	0.076649
6.4	0.143371	0.05837	-0.020014	0.078384
6.41	0.148405	0.059519	-0.020519	0.080038
6.42	0.150163	0.060448	-0.020985	0.081433
6.43	0.149303	0.061486	-0.021444	0.08293
6.44	0.15063	0.062572	-0.021957	0.084529
6.45	0.151949	0.063564	-0.022437	0.086001
6.46	0.156425	0.064668	-0.022858	0.087526
6.47	0.162156	0.06573	-0.023358	0.089088
6.48	0.166687	0.0666	-0.023961	0.090561
6.49	0.167509	0.067658	-0.024578	0.092236
6.5	0.166388	0.068814	-0.025155	0.093969
6.51	0.174404	0.069705	-0.025666	0.095371
6.52	0.182054	0.070575	-0.026157	0.096732
6.53	0.175342	0.071728	-0.026674	0.098402
6.54	0.172835	0.072778	-0.02715	0.099928
6.55	0.182417	0.073609	-0.027551	0.10116
6.56	0.187054	0.074646	-0.027984	0.10263
6.57	0.187665	0.075676	-0.028518	0.104194
6.58	0.19021	0.076631	-0.029167	0.105798
6.59	0.191699	0.077784	-0.029911	0.107695
6.6	0.191941	0.078793	-0.030661	0.109454
6.61	0.193936	0.079619	-0.031397	0.111016
6.62	0.199494	0.080705	-0.03209	0.112795
6.63	0.203106	0.081833	-0.032666	0.114499
6.64	0.203493	0.082734	-0.0331	0.115834
6.65	0.206819	0.083722	-0.033469	0.117191
6.66	0.212245	0.084842	-0.033866	0.118708
6.67	0.216113	0.085804	-0.03428	0.120084
6.68	0.220129	0.086814	-0.03466	0.121474
6.69	0.223451	0.087893	-0.03514	0.123033
6.7	0.22476	0.088829	-0.035914	0.124743
6.71	0.22681	0.08984	-0.036954	0.126794
6.72	0.232072	0.090897	-0.03816	0.129057
6.73	0.2361	0.091852	-0.038998	0.13085
6.74	0.231346	0.092883	-0.039069	0.131952
6.75	0.233356	0.094008	-0.039175	0.133183
6.76	0.243058	0.095058	-0.039625	0.134683
6.77	0.23834	0.096136	-0.039927	0.136063
6.78	0.232484	0.097201	-0.040318	0.137519
6.79	0.240572	0.098002	-0.040906	0.138908
6.8	0.24618	0.098886	-0.041359	0.140245
6.81	0.245382	0.100013	-0.041741	0.141754
6.82	0.249487	0.100988	-0.042284	0.143272
6.83	0.254743	0.101962	-0.043389	0.145351
6.84	0.254748	0.103121	-0.044511	0.147632
6.85	0.254958	0.10416	-0.044667	0.148827
6.86	0.25927	0.105107	-0.044598	0.149705
6.87	0.265812	0.10619	-0.045046	0.151236
6.88	0.268525	0.107295	-0.045545	0.15284
6.89	0.268509	0.108268	-0.045863	0.154131
6.9	0.271222	0.109218	-0.046172	0.15539
6.91	0.273672	0.110185	-0.046664	0.156849
6.92	0.276883	0.111086	-0.047312	0.158398
6.93	0.281611	0.112132	-0.047704	0.159836
6.94	0.285582	0.113239	-0.047936	0.161175
6.95	0.289748	0.114126	-0.048525	0.162651
6.96	0.290201	0.115142	-0.049419	0.164561
6.97	0.288865	0.116389	-0.050106	0.166495
6.98	0.291665	0.11739	-0.050478	0.167868
6.99	0.296845	0.118268	-0.050959	0.169227
7	0.301476	0.11942	-0.051565	0.170985
7.01	0.30676	0.12044	-0.051888	0.172328
7.02	0.309994	0.12135	-0.052042	0.173392
7.03	0.313992	0.122449	-0.052455	0.174904
7.04	0.319459	0.123465	-0.053098	0.176563
7.05	0.323967	0.124419	-0.053613	0.178032
7.06	0.327454	0.125497	-0.05388	0.179377
7.07	0.327093	0.126546	-0.054137	0.180683
7.08	0.328563	0.127414	-0.054575	0.181989
7.09	0.332969	0.128395	-0.055105	0.1835
7.1	0.334173	0.129544	-0.055692	0.185236
7.11	0.33774	0.13051	-0.056368	0.186878
7.12	0.346568	0.131523	-0.056957	0.18848
7.13	0.350699	0.132728	-0.057354	0.190082
7.14	0.352339	0.133657	-0.057819	0.191476
7.15	0.355966	0.134611	-0.058622	0.193233
7.16	0.360113	0.135695	-0.059526	0.195221
7.17	0.369507	0.136541	-0.060037	0.196578
7.18	0.375167	0.137577	-0.060213	0.19779
7.19	0.371272	0.13868	-0.06052	0.1992
7.2	0.368221	0.139585	-0.061126	0.200711
7.21	0.370181	0.140674	-0.061944	0.202618
7.22	0.373733	0.141766	-0.062778	0.204544
7.23	0.379526	0.142637	-0.06341	0.206047
7.24	0.388131	0.143688	-0.063931	0.207619
7.25	0.39201	0.144845	-0.064476	0.209321
7.26	0.395254	0.145745	-0.064971	0.210716
7.27	0.400949	0.146675	-0.065477	0.212152
7.28	0.404816	0.147769	-0.066062	0.213831
7.29	0.403953	0.148778	-0.066574	0.215352
7.3	0.398237	0.14976	-0.066949	0.216709
7.31	0.394023	0.150769	-0.067266	0.218035
7.32	0.403246	0.15175	-0.067565	0.219315
7.33	0.418971	0.152745	-0.067869	0.220614
7.34	0.422895	0.153832	-0.06826	0.222092
7.35	0.426721	0.154829	-0.068816	0.223645
7.36	0.437435	0.155683	-0.069491	0.225174
7.37	0.437752	0.156741	-0.070131	0.226872
7.38	0.436614	0.157858	-0.070613	0.228471
7.39	0.447498	0.158831	-0.071032	0.229863
7.4	0.451625	0.159913	-0.071549	0.231462
7.41	0.447303	0.160947	-0.072113	0.23306
7.42	0.45427	0.161821	-0.072608	0.234429
7.43	0.462247	0.162909	-0.073084	0.235993
7.44	0.462075	0.163957	-0.073595	0.237552
7.45	0.465219	0.16479	-0.074072	0.238862
7.46	0.47255	0.165853	-0.07456	0.240413
7.47	0.475725	0.167081	-0.075128	0.242209
7.48	0.474792	0.167965	-0.075731	0.243696
7.49	0.476689	0.168786	-0.076367	0.245153
7.5	0.479711	0.169918	-0.077006	0.246924
7.51	0.487967	0.170995	-0.07757	0.248565
7.52	0.495093	0.172014	-0.078131	0.250145
7.53	0.4921	0.173035	-0.078765	0.2518
7.54	0.493255	0.173866	-0.079497	0.253363
7.55	0.500534	0.174892	-0.080245	0.255137
7.56	0.502309	0.176127	-0.080702	0.256829
7.57	0.505996	0.176954	-0.081154	0.258108
7.58	0.513399	0.177816	-0.082041	0.259857
7.59	0.517849	0.179063	-0.082867	0.26193
7.6	0.523478	0.180165	-0.083218	0.263383
7.61	0.531558	0.181086	-0.083383	0.264469
7.62	0.538009	0.182098	-0.083679	0.265777
7.63	0.542707	0.183143	-0.084233	0.267376
7.64	0.543783	0.184066	-0.084842	0.268908
7.65	0.54191	0.185111	-0.085122	0.270233
7.66	0.544282	0.186213	-0.085292	0.271505
7.67	0.552567	0.187117	-0.085925	0.273042
7.68	0.557888	0.1881	-0.087209	0.275309
7.69	0.560975	0.189186	-0.088544	0.27773
7.7	0.563361	0.190088	-0.089086	0.279174
7.71	0.56492	0.191139	-0.089289	0.280428
7.72	0.568583	0.192421	-0.089896	0.282317
7.73	0.573746	0.193443	-0.090632	0.284075
7.74	0.575462	0.194332	-0.091364	0.285696
7.75	0.575931	0.195418	-0.092732	0.28815
7.76	0.576069	0.196395	-0.095163	0.291558
7.77	0.557455	0.197317	-0.099117	0.296434
7.78	0.498679	0.198468	-0.107385	0.305853
7.79	0.38884	0.199562	-0.122812	0.322374
7.8	0.263542	0.200628	-0.144374	0.345002
7.81	0.199055	0.201765	-0.166358	0.368123
7.82	0.208897	0.20267	-0.178382	0.381052
7.83	0.237447	0.203501	-0.172663	0.376164
7.84	0.259037	0.20456	-0.159019	0.363579
7.85	0.2732	0.205536	-0.140976	0.346512
7.86	0.26199	0.206342	-0.125337	0.331679
7.87	0.238714	0.20741	-0.127554	0.334964
7.88	0.236884	0.208537	-0.130196	0.338733
7.89	0.251104	0.209399	-0.109864	0.319263
7.9	0.264769	0.210395	-0.082686	0.293081
7.91	0.268931	0.21142	-0.083239	0.294659
7.92	0.262325	0.212222	-0.103677	0.315899
7.93	0.259294	0.213272	-0.1182	0.331472
7.94	0.265518	0.214398	-0.120326	0.334724
7.95	0.279346	0.215259	-0.11682	0.332079
7.96	0.289674	0.216249	-0.114792	0.331041
7.97	0.286744	0.217349	-0.11485	0.332199
7.98	0.286566	0.218228	-0.113085	0.331313
7.99	0.298847	0.219139	-0.109946	0.329085
8	0.312874	0.220265	-0.110612	0.330877
8.01	0.321703	0.221271	-0.112605	0.333876
8.02	0.328518	0.222229	-0.112258	0.334487
8.03	0.332219	0.223289	-0.112148	0.335437
8.04	0.334106	0.224207	-0.112813	0.33702
8.05	0.342243	0.225285	-0.11276	0.338045
8.06	0.348505	0.226537	-0.112695	0.339232
8.07	0.346464	0.227481	-0.112983	0.340464
8.08	0.348221	0.228392	-0.113382	0.341774
8.09	0.356685	0.229536	-0.114659	0.344195
8.1	0.364863	0.230593	-0.117475	0.348068
8.11	0.371042	0.231555	-0.120024	0.351579
8.12	0.382909	0.232563	-0.120024	0.352587
8.13	0.394276	0.233561	-0.119539	0.3531
8.14	0.400333	0.234579	-0.120472	0.355051
8.15	0.400883	0.235754	-0.121838	0.357592
8.16	0.400845	0.236863	-0.122626	0.359489
8.17	0.417689	0.237746	-0.122584	0.36033
8.18	0.430975	0.238742	-0.122513	0.361255
8.19	0.42286	0.239805	-0.122903	0.362708
8.2	0.419783	0.240707	-0.123244	0.363951
8.21	0.432405	0.241747	-0.12335	0.365097
8.22	0.439501	0.242895	-0.123746	0.366641
8.23	0.44164	0.243796	-0.125197	0.368993
8.24	0.445885	0.244713	-0.127463	0.372176
8.25	0.449504	0.245819	-0.128561	0.37438
8.26	0.462416	0.24672	-0.128255	0.374975
8.27	0.475928	0.247711	-0.12832	0.376031
8.28	0.47459	0.248834	-0.128875	0.377709
8.29	0.475645	0.249678	-0.129499	0.379177
8.3	0.483111	0.250578	-0.130266	0.380844
8.31	0.483498	0.251812	-0.130634	0.382446
8.32	0.487316	0.252837	-0.131045	0.383882
8.33	0.500102	0.253643	-0.132493	0.386136
8.34	0.509549	0.254732	-0.134121	0.388853
8.35	0.511665	0.255655	-0.135019	0.390674
8.36	0.512647	0.25642	-0.136028	0.392448
8.37	0.518957	0.257645	-0.137363	0.395008
8.38	0.528555	0.258752	-0.13819	0.396942
8.39	0.534465	0.259491	-0.138412	0.397903
8.4	0.537132	0.260615	-0.138515	0.39913
8.41	0.53902	0.261849	-0.138701	0.40055
8.42	0.542632	0.262689	-0.139077	0.401766
8.43	0.548384	0.263732	-0.139769	0.403501
8.44	0.553878	0.264922	-0.140787	0.405709
8.45	0.562155	0.26583	-0.141975	0.407805
8.46	0.569674	0.266825	-0.143088	0.409913
8.47	0.572715	0.267957	-0.14418	0.412137
8.48	0.575919	0.26888	-0.145429	0.414309
8.49	0.581626	0.269823	-0.14658	0.416403
8.5	0.585685	0.270985	-0.147254	0.418239
8.51	0.590578	0.271957	-0.147618	0.419575
8.52	0.60099	0.272905	-0.148037	0.420942
8.53	0.61247	0.27411	-0.148599	0.422709
8.54	0.620306	0.275083	-0.149197	0.42428
8.55	0.61952	0.276024	-0.149698	0.425722
8.56	0.620879	0.277264	-0.150226	0.42749
8.57	0.63017	0.278226	-0.151091	0.429317
8.58	0.634503	0.279046	-0.152293	0.431339
8.59	0.635789	0.280217	-0.153485	0.433702
8.6	0.637441	0.281295	-0.154327	0.435622
8.61	0.638264	0.282106	-0.154861	0.436967
8.62	0.644844	0.283155	-0.155401	0.438556
8.63	0.656219	0.284168	-0.155931	0.440099
8.64	0.660298	0.284957	-0.156265	0.441222
8.65	0.658831	0.285995	-0.156592	0.442587
8.66	0.66527	0.287073	-0.157409	0.444482
8.67	0.676524	0.287949	-0.158927	0.446876
8.68	0.683976	0.288927	-0.16063	0.449557
8.69	0.686115	0.289995	-0.161728	0.451723
8.7	0.686487	0.290983	-0.162268	0.453251
8.71	0.696019	0.291924	-0.162942	0.454866
8.72	0.702105	0.292951	-0.164003	0.456954
8.73	0.698676	0.293909	-0.165077	0.458986
8.74	0.703388	0.294806	-0.165738	0.460544
8.75	0.709529	0.295915	-0.166011	0.461926
8.76	0.713916	0.29701	-0.166241	0.463251
8.77	0.727984	0.297956	-0.166662	0.464618
8.78	0.743573	0.298916	-0.167485	0.466401
8.79	0.75561	0.299954	-0.168904	0.468858
8.8	0.767034	0.30116	-0.170494	0.471654
8.81	0.772022	0.302257	-0.171524	0.473781
8.82	0.770572	0.303022	-0.172086	0.475108
8.83	0.772472	0.303987	-0.172786	0.476773
8.84	0.775576	0.305161	-0.173667	0.478828
8.85	0.781148	0.306132	-0.174425	0.480557
8.86	0.792635	0.307081	-0.175009	0.48209
8.87	0.798381	0.308233	-0.175526	0.483759
8.88	0.795762	0.309282	-0.176025	0.485307
8.89	0.796395	0.310245	-0.176601	0.486846
8.9	0.80461	0.311445	-0.177516	0.488961
8.91	0.814645	0.312448	-0.17883	0.491278
8.92	0.827517	0.313294	-0.180011	0.493305
8.93	0.8365	0.314409	-0.180727	0.495136
8.94	0.831784	0.31542	-0.181325	0.496745
8.95	0.831054	0.316256	-0.18199	0.498246
8.96	0.84119	0.317366	-0.182631	0.499997
8.97	0.847774	0.318468	-0.183295	0.501763
8.98	0.850149	0.319329	-0.184011	0.50334
8.99	0.855858	0.320389	-0.184649	0.505038
9	0.861785	0.321463	-0.185161	0.506624
9.01	0.861208	0.322345	-0.185749	0.508094
9.02	0.860401	0.323291	-0.18664	0.509931
9.03	0.86315	0.324315	-0.187734	0.512049
9.04	0.866453	0.325275	-0.188715	0.51399
9.05	0.873982	0.326159	-0.189577	0.515736
9.06	0.885077	0.327116	-0.190473	0.517589
9.07	0.891897	0.328168	-0.191202	0.51937
9.08	0.892963	0.329121	-0.191662	0.520783
9.09	0.895272	0.330175	-0.192046	0.522221
9.1	0.902891	0.33114	-0.192419	0.523559
9.11	0.910496	0.331985	-0.192858	0.524843
9.12	0.914604	0.333171	-0.193431	0.526602
9.13	0.921468	0.33427	-0.193964	0.528234
9.14	0.927345	0.33514	-0.194408	0.529548
9.15	0.925525	0.33634	-0.194945	0.531285
9.16	0.928199	0.337399	-0.195648	0.533047
9.17	0.937835	0.338141	-0.1964	0.534541
9.18	0.937523	0.339172	-0.196995	0.536167
9.19	0.933777	0.34029	-0.197309	0.537599
9.2	0.938123	0.341217	-0.197433	0.53865
9.21	0.942123	0.342201	-0.197527	0.539728
9.22	0.942448	0.343278	-0.197687	0.540965
9.23	0.944242	0.344268	-0.197953	0.542221
9.24	0.947394	0.345275	-0.198337	0.543612
9.25	0.945999	0.346375	-0.198745	0.54512
9.26	0.945297	0.347321	-0.199156	0.546477
9.27	0.949702	0.348328	-0.199748	0.548076
9.28	0.95235	0.349504	-0.200485	0.549989
9.29	0.953296	0.350442	-0.201071	0.551513
9.3	0.959517	0.351307	-0.2014	0.552707
9.31	0.96679	0.352502	-0.201616	0.554118
9.32	0.970088	0.353543	-0.201839	0.555382
9.33	0.979003	0.354401	-0.202094	0.556495
9.34	0.989045	0.355509	-0.202385	0.557894
9.35	0.993017	0.356472	-0.202782	0.559254
9.36	0.998956	0.357357	-0.203348	0.560705
9.37	1.00458	0.358555	-0.204052	0.562607
9.38	1.00857	0.359605	-0.204806	0.564411
9.39	1.01734	0.360377	-0.205561	0.565938
9.4	1.02837	0.361374	-0.206371	0.567745
9.41	1.03133	0.36253	-0.207175	0.569705
9.42	1.03176	0.363538	-0.207778	0.571316
9.43	1.04119	0.364519	-0.208274	0.572793
9.44	1.05064	0.365479	-0.208791	0.57427
9.45	1.05249	0.366441	-0.209286	0.575727
9.46	1.05822	0.367563	-0.209866	0.577429
9.47	1.0722	0.368605	-0.210586	0.579191
9.48	1.07983	0.369431	-0.211282	0.580713
9.49	1.08303	0.37044	-0.211885	0.582325
9.5	1.0887	0.371516	-0.212511	0.584027
9.51	1.09003	0.372371	-0.213324	0.585695
9.52	1.09272	0.373301	-0.214237	0.587538
9.53	1.10114	0.374504	-0.214904	0.589408
9.54	1.10637	0.375554	-0.215271	0.590825
9.55	1.11049	0.376369	-0.215596	0.591965
9.56	1.11863	0.377391	-0.216065	0.593456
9.57	1.12351	0.378483	-0.216723	0.595206
9.58	1.12096	0.379458	-0.217486	0.596944
9.59	1.12051	0.380481	-0.218218	0.598699
9.6	1.12743	0.381378	-0.218982	0.60036
9.61	1.13809	0.382357	-0.219924	0.602281
9.62	1.15242	0.383527	-0.220938	0.604465
9.63	1.16097	0.384488	-0.221648	0.606136
9.64	1.16104	0.385362	-0.22205	0.607412
9.65	1.16353	0.386451	-0.22257	0.609021
9.66	1.16627	0.387532	-0.223307	0.610839
9.67	1.17003	0.388441	-0.224038	0.612479
9.68	1.17765	0.389465	-0.22467	0.614135
9.69	1.17977	0.390558	-0.225211	0.615769
9.7	1.18176	0.391475	-0.225726	0.617201
9.71	1.1914	0.392511	-0.226399	0.61891
9.72	1.19812	0.393614	-0.227281	0.620895
9.73	1.20038	0.394467	-0.228187	0.622654
9.74	1.20639	0.395501	-0.228979	0.62448
9.75	1.21408	0.396758	-0.229647	0.626405
9.76	1.21842	0.397661	-0.230209	0.62787
9.77	1.2227	0.398493	-0.230713	0.629206
9.78	1.23059	0.399614	-0.231212	0.630826
9.79	1.23429	0.400548	-0.231629	0.632177
9.8	1.23314	0.401436	-0.231985	0.633421
9.81	1.24006	0.402616	-0.232484	0.6351
9.82	1.25688	0.403608	-0.233138	0.636746
9.83	1.26365	0.404506	-0.233832	0.638338
9.84	1.26059	0.405649	-0.234627	0.640276
9.85	1.26353	0.406733	-0.235462	0.642195
9.86	1.27116	0.407669	-0.236118	0.643787
9.87	1.27543	0.408695	-0.236645	0.64534
9.88	1.2775	0.409697	-0.23716	0.646857
9.89	1.28115	0.410646	-0.237658	0.648304
9.9	1.28843	0.411692	-0.238167	0.649859
9.91	1.29133	0.412684	-0.238676	0.65136
9.92	1.29418	0.413564	-0.23916	0.652724
9.93	1.30705	0.414528	-0.239643	0.654171
9.94	1.31972	0.415496	-0.24023	0.655726
9.95	1.32744	0.416439	-0.241077	0.657516
9.96	1.33491	0.41749	-0.241922	0.659412
9.97	1.33992	0.418678	-0.242549	0.661227
9.98	1.34348	0.419706	-0.243283	0.662989
9.99	1.34507	0.420688	-0.244214	0.664902
10	1.34665	0.421828	-0.24502	0.666848
10.01	1.35308	0.422784	-0.245518	0.668302
10.02	1.36105	0.423753	-0.24587	0.669623
10.03	1.36827	0.424878	-0.246366	0.671244
10.04	1.37491	0.425793	-0.247106	0.672899
10.05	1.37949	0.42673	-0.247894	0.674624
10.06	1.38105	0.427848	-0.248631	0.676479
10.07	1.38457	0.428836	-0.249443	0.678279
10.08	1.39226	0.429651	-0.250387	0.680038
10.09	1.40081	0.430684	-0.251414	0.682098
10.1	1.40848	0.431798	-0.252311	0.684109
10.11	1.41289	0.432671	-0.252851	0.685522
10.12	1.41818	0.433772	-0.253254	0.687026
10.13	1.42779	0.434879	-0.253745	0.688624
10.14	1.43125	0.435649	-0.254243	0.689892
10.15	1.42833	0.436668	-0.25472	0.691388
10.16	1.43074	0.437713	-0.255246	0.692959
10.17	1.43489	0.438551	-0.255785	0.694336
10.18	1.43854	0.439672	-0.256287	0.695959
10.19	1.44677	0.440784	-0.256806	0.69759
10.2	1.45469	0.441572	-0.257398	0.69897
10.21	1.45906	0.442563	-0.25819	0.700753
10.22	1.46348	0.443733	-0.25934	0.703073
10.23	1.47024	0.444641	-0.260442	0.705083
10.24	1.48019	0.445588	-0.260998	0.706586
10.25	1.48728	0.44678	-0.261388	0.708168
10.26	1.48529	0.447784	-0.262106	0.70989
10.27	1.48751	0.448685	-0.26294	0.711625
10.28	1.49635	0.449708	-0.26353	0.713238
10.29	1.49836	0.450585	-0.264037	0.714622
10.3	1.50152	0.451686	-0.264747	0.716433
10.31	1.51104	0.452957	-0.265564	0.718521
10.32	1.51407	0.453891	-0.26628	0.720171
10.33	1.51596	0.454752	-0.266829	0.721581
10.34	1.52393	0.455823	-0.267325	0.723148
10.35	1.53191	0.456862	-0.267914	0.724776
10.36	1.53928	0.457779	-0.268495	0.726274
10.37	1.54707	0.458828	-0.269	0.727828
10.38	1.55189	0.459895	-0.269555	0.72945
10.39	1.55726	0.460775	-0.270189	0.730964
10.4	1.56338	0.461783	-0.270833	0.732616
10.41	1.5667	0.462819	-0.271435	0.734254
10.42	1.57331	0.463753	-0.271982	0.735735
10.43	1.58513	0.46479	-0.272526	0.737316
10.44	1.59686	0.465752	-0.273098	0.73885
10.45	1.60284	0.466638	-0.273673	0.740311
10.46	1.60045	0.4677	-0.274295	0.741995
10.47	1.60457	0.468811	-0.275004	0.743815
10.48	1.61716	0.469737	-0.275743	0.74548
10.49	1.6188	0.470649	-0.276475	0.747124
10.5	1.61691	0.471682	-0.277199	0.748881
10.51	1.62675	0.472636	-0.277905	0.750541
10.52	1.63509	0.47358	-0.278598	0.752178
10.53	1.64046	0.474677	-0.279263	0.75394
10.54	1.65198	0.475772	-0.279836	0.755608
10.55	1.66114	0.476864	-0.280324	0.757188
10.56	1.66522	0.477928	-0.280778	0.758706
10.57	1.66897	0.478819	-0.281236	0.760055
10.58	1.67293	0.479822	-0.281825	0.761647
10.59	1.67976	0.480955	-0.282596	0.763551
10.6	1.68823	0.482027	-0.283385	0.765412
10.61	1.69321	0.482997	-0.28406	0.767057
10.62	1.69762	0.483963	-0.28467	0.768633
10.63	1.70215	0.485057	-0.285341	0.770398
10.64	1.7057	0.486106	-0.286117	0.772223
10.65	1.71439	0.486987	-0.28689	0.773877
10.66	1.72498	0.487904	-0.287571	0.775475
10.67	1.73177	0.488946	-0.288134	0.77708
10.68	1.74164	0.490014	-0.288574	0.778588
10.69	1.75091	0.490983	-0.289032	0.780015
10.7	1.75052	0.491892	-0.289683	0.781575
10.71	1.74769	0.49294	-0.290471	0.783411
10.72	1.75003	0.493992	-0.291109	0.785101
10.73	1.75792	0.495016	-0.291492	0.786508
10.74	1.76667	0.496121	-0.291899	0.78802
10.75	1.7736	0.497174	-0.292513	0.789687
10.76	1.77906	0.498058	-0.293226	0.791284
10.77	1.78087	0.498967	-0.29394	0.792907
10.78	1.78496	0.500106	-0.294689	0.794795
10.79	1.79671	0.501118	-0.295433	0.796551
10.8	1.80327	0.502019	-0.296076	0.798095
10.81	1.80568	0.503073	-0.296695	0.799768
10.82	1.81236	0.503961	-0.297439	0.8014
10.83	1.8183	0.504881	-0.298241	0.803122
10.84	1.82384	0.506069	-0.298918	0.804987
10.85	1.8298	0.507001	-0.299459	0.80646
10.86	1.83574	0.507864	-0.299975	0.807839
10.87	1.84255	0.509003	-0.30062	0.809623
10.88	1.84895	0.509899	-0.301479	0.811378
10.89	1.85571	0.510599	-0.302436	0.813035
10.9	1.8622	0.511782	-0.303259	0.815041
10.91	1.86858	0.513078	-0.303854	0.816932
10.92	1.87619	0.513898	-0.304361	0.818259
10.93	1.88023	0.51481	-0.30505	0.81986
10.94	1.88417	0.515956	-0.305904	0.82186
10.95	1.89	0.516965	-0.306607	0.823572
10.96	1.89228	0.517993	-0.307209	0.825202
10.97	1.9004	0.519092	-0.307974	0.827066
10.98	1.91207	0.520061	-0.308789	0.82885
10.99	1.91199	0.521029	-0.309568	0.830597
11	1.91485	0.522206	-0.310464	0.83267
11.01	1.93127	0.523184	-0.311381	0.834565
11.02	1.93967	0.524046	-0.312155	0.836201
11.03	1.94388	0.525206	-0.312887	0.838093
11.04	1.95715	0.526175	-0.31359	0.839765
11.05	1.96212	0.526927	-0.314194	0.841121
11.06	1.96122	0.528022	-0.314798	0.84282
11.07	1.96989	0.529084	-0.315404	0.844488
11.08	1.97957	0.529945	-0.315842	0.845787
11.09	1.98493	0.531112	-0.316243	0.847355
11.1	1.9844	0.532173	-0.316863	0.849036
11.11	1.98168	0.532812	-0.317613	0.850425
11.12	1.99324	0.533803	-0.318365	0.852168
11.13	2.01002	0.53503	-0.319168	0.854198
11.14	2.0124	0.53599	-0.319937	0.855927
11.15	2.01419	0.537031	-0.320631	0.857662
11.16	2.02271	0.538114	-0.321442	0.859556
11.17	2.02763	0.538906	-0.322321	0.861227
11.18	2.03364	0.540004	-0.323079	0.863083
11.19	2.04403	0.541315	-0.323753	0.865068
11.2	2.05217	0.542129	-0.324399	0.866528
11.21	2.05926	0.543021	-0.325078	0.868099
11.22	2.06684	0.544241	-0.325774	0.870015
11.23	2.07572	0.545133	-0.326384	0.871517
11.24	2.08643	0.545922	-0.326995	0.872917
11.25	2.08793	0.547008	-0.327676	0.874684
11.26	2.08373	0.547962	-0.328262	0.876224
11.27	2.09082	0.548717	-0.328707	0.877424
11.28	2.10075	0.549811	-0.32922	0.879031
11.29	2.10565	0.550937	-0.329826	0.880763
11.3	2.11431	0.551769	-0.330427	0.882196
11.31	2.12256	0.552838	-0.33112	0.883958
11.32	2.12671	0.554012	-0.331866	0.885878
11.33	2.13295	0.554936	-0.332476	0.887412
11.34	2.13911	0.556005	-0.333007	0.889012
11.35	2.14032	0.557148	-0.333635	0.890783
11.36	2.14336	0.558139	-0.334336	0.892475
11.37	2.15077	0.559183	-0.335024	0.894207
11.38	2.15968	0.560203	-0.335645	0.895848
11.39	2.16646	0.561089	-0.336198	0.897287
11.4	2.16949	0.56202	-0.336812	0.898832
11.41	2.17897	0.563128	-0.337618	0.900746
11.42	2.19187	0.5642	-0.338457	0.902657
11.43	2.19514	0.565161	-0.339043	0.904204
11.44	2.19893	0.566216	-0.339563	0.905779
11.45	2.20779	0.567235	-0.340307	0.907542
11.46	2.21342	0.568214	-0.341124	0.909338
11.47	2.22076	0.569195	-0.341826	0.911021
11.48	2.22986	0.570103	-0.342409	0.912512
11.49	2.23769	0.571006	-0.342926	0.913932
11.5	2.24684	0.572074	-0.343562	0.915636
11.51	2.25068	0.573128	-0.34441	0.917538
11.52	2.24749	0.574045	-0.345241	0.919286
11.53	2.25442	0.575045	-0.345894	0.920939
11.54	2.2675	0.576129	-0.346522	0.922651
11.55	2.27324	0.577102	-0.347255	0.924357
11.56	2.28185	0.577972	-0.34807	0.926042
11.57	2.29202	0.578981	-0.348908	0.927889
11.58	2.29589	0.580169	-0.349618	0.929787
11.59	2.29978	0.581135	-0.350176	0.931311
11.6	2.30667	0.582006	-0.35076	0.932766
11.61	2.31163	0.58312	-0.351447	0.934567
11.62	2.31565	0.584058	-0.352154	0.936212
11.63	2.32459	0.584818	-0.35286	0.937678
11.64	2.3315	0.585975	-0.353601	0.939576
11.65	2.33769	0.587164	-0.354275	0.941439
11.66	2.34957	0.588005	-0.354865	0.94287
11.67	2.35894	0.588957	-0.355589	0.944546
11.68	2.36847	0.590097	-0.356534	0.946631
11.69	2.37632	0.591056	-0.357477	0.948533
11.7	2.37954	0.59195	-0.358216	0.950166
11.71	2.38474	0.593025	-0.358747	0.951772
11.72	2.39007	0.594058	-0.359236	0.953294
11.73	2.3963	0.594833	-0.359901	0.954734
11.74	2.39996	0.595759	-0.360687	0.956446
11.75	2.40078	0.597127	-0.361349	0.958476
11.76	2.41059	0.59818	-0.361866	0.960046
11.77	2.42144	0.598971	-0.362446	0.961417
11.78	2.42473	0.600084	-0.363199	0.963283
11.79	2.42784	0.601144	-0.364012	0.965156
11.8	2.43196	0.60209	-0.364795	0.966885
11.81	2.43981	0.603171	-0.365573	0.968744
11.82	2.45221	0.604191	-0.366348	0.970539
11.83	2.45889	0.605084	-0.367132	0.972216
11.84	2.46227	0.606141	-0.367796	0.973937
11.85	2.47005	0.607258	-0.368265	0.975523
11.86	2.47968	0.608159	-0.36885	0.977009
11.87	2.48842	0.609114	-0.369725	0.978839
11.88	2.49199	0.61018	-0.37056	0.98074
11.89	2.49413	0.611106	-0.371142	0.982248
11.9	2.50218	0.612177	-0.3717	0.983877
11.91	2.51089	0.613273	-0.372301	0.985574
11.92	2.51807	0.614171	-0.372809	0.98698
11.93	2.52252	0.615122	-0.373388	0.98851
11.94	2.52724	0.616191	-0.374212	0.990403
11.95	2.54006	0.617192	-0.375091	0.992283
11.96	2.55179	0.618045	-0.375781	0.993826
11.97	2.55422	0.618943	-0.376313	0.995256
11.98	2.55902	0.619965	-0.376884	0.996849
11.99	2.5721	0.621061	-0.377588	0.998649
12	2.58401	0.622126	-0.378336	1.00046
12.01	2.58728	0.623128	-0.37903	1.00216
12.02	2.5913	0.624117	-0.379717	1.00383
12.03	2.59875	0.625167	-0.380397	1.00556
12.04	2.60593	0.626241	-0.380971	1.00721
12.05	2.6122	0.627171	-0.381512	1.00868
12.06	2.61699	0.628115	-0.382166	1.01028
12.07	2.62169	0.62912	-0.382867	1.01199
12.08	2.62979	0.630088	-0.383556	1.01364
12.09	2.64292	0.631171	-0.384314	1.01548
12.1	2.65125	0.632156	-0.385086	1.01724
12.11	2.65625	0.633047	-0.385836	1.01888
12.12	2.65988	0.634129	-0.386757	1.02089
12.13	2.66063	0.63511	-0.387745	1.02285
12.14	2.66777	0.636003	-0.388428	1.02443
12.15	2.6776	0.637168	-0.388897	1.02606
12.16	2.67939	0.638222	-0.389425	1.02765
12.17	2.67869	0.638984	-0.390001	1.02898
12.18	2.68767	0.640112	-0.390589	1.0307
12.19	2.70032	0.641294	-0.3912	1.03249
12.2	2.70611	0.642054	-0.391809	1.03386
12.21	2.70597	0.642966	-0.39248	1.03545
12.22	2.70925	0.644095	-0.393133	1.03723
12.23	2.71941	0.64505	-0.393708	1.03876
12.24	2.72758	0.646066	-0.394413	1.04048
12.25	2.73225	0.647272	-0.395187	1.04246
12.26	2.7367	0.648214	-0.395852	1.04407
12.27	2.73869	0.649167	-0.396585	1.04575
12.28	2.74559	0.650305	-0.397384	1.04769
12.29	2.76049	0.65108	-0.39798	1.04906
12.3	2.76875	0.651932	-0.39849	1.05042
12.31	2.77329	0.653231	-0.399168	1.0524
12.32	2.78052	0.654179	-0.399892	1.05407
12.33	2.78468	0.654874	-0.400492	1.05537
12.34	2.78966	0.656034	-0.401083	1.05712
12.35	2.7992	0.657198	-0.40183	1.05903
12.36	2.808	0.658016	-0.40272	1.06074
12.37	2.81578	0.658976	-0.403581	1.06256
12.38	2.82608	0.660027	-0.404244	1.06427
12.39	2.83743	0.66104	-0.404803	1.06584
12.4	2.84497	0.662162	-0.405432	1.06759
12.41	2.84957	0.663172	-0.406061	1.06923
12.42	2.85328	0.66404	-0.406631	1.07067
12.43	2.85656	0.665075	-0.40728	1.07235
12.44	2.86388	0.666101	-0.407949	1.07405
12.45	2.87292	0.667021	-0.408472	1.07549
12.46	2.8786	0.668185	-0.408937	1.07712
12.47	2.88614	0.669283	-0.409523	1.07881
12.48	2.89079	0.670118	-0.410255	1.08037
12.49	2.89389	0.671212	-0.411032	1.08224
12.5	2.9082	0.672296	-0.411785	1.08408
12.51	2.92655	0.673068	-0.412596	1.08566
12.52	2.93544	0.674093	-0.413554	1.08765
12.53	2.94168	0.675278	-0.414348	1.08963
12.54	2.95082	0.676157	-0.414751	1.09091
12.55	2.95805	0.677095	-0.415182	1.09228
12.56	2.9613	0.678298	-0.415934	1.09423
12.57	2.96481	0.679219	-0.416867	1.09609
12.58	2.97353	0.679967	-0.417807	1.09777
12.59	2.97844	0.68114	-0.418528	1.09967
12.6	2.97657	0.68221	-0.418983	1.10119
12.61	2.98135	0.683036	-0.419526	1.10256
12.62	2.99104	0.684208	-0.420375	1.10458
12.63	2.99815	0.685301	-0.421309	1.10661
12.64	3.00654	0.68608	-0.422093	1.10817
12.65	3.01349	0.687051	-0.422696	1.10975
12.66	3.01891	0.688105	-0.423161	1.11127
12.67	3.02482	0.688973	-0.423686	1.11266
12.68	3.03233	0.690041	-0.424467	1.11451
12.69	3.04258	0.691187	-0.42539	1.11658
12.7	3.05053	0.692069	-0.426205	1.11827
12.71	3.05749	0.693241	-0.426845	1.12009
12.72	3.06433	0.694463	-0.427448	1.12191
12.73	3.06909	0.695118	-0.428165	1.12328
12.74	3.07206	0.696054	-0.429017	1.12507
12.75	3.07799	0.697369	-0.429823	1.12719
12.76	3.08809	0.698244	-0.430408	1.12865
12.77	3.09832	0.698979	-0.43098	1.12996
12.78	3.10155	0.700191	-0.431821	1.13201
12.79	3.10022	0.701335	-0.432813	1.13415
12.8	3.1051	0.702216	-0.433714	1.13593
12.81	3.11489	0.703229	-0.434481	1.13771
12.82	3.1232	0.704098	-0.435165	1.13926
12.83	3.13038	0.704987	-0.435854	1.14084
12.84	3.13746	0.706224	-0.436658	1.14288
12.85	3.1416	0.707276	-0.43743	1.14471
12.86	3.14368	0.708115	-0.438036	1.14615
12.87	3.14977	0.709242	-0.438676	1.14792
12.88	3.16103	0.710384	-0.439379	1.14976
12.89	3.1739	0.711216	-0.440017	1.15123
12.9	3.18457	0.712151	-0.440713	1.15286
12.91	3.19377	0.713215	-0.441547	1.15476
12.92	3.2	0.714025	-0.442447	1.15647
12.93	3.2055	0.715057	-0.443389	1.15845
12.94	3.21674	0.716255	-0.444247	1.1605
12.95	3.22668	0.71714	-0.444897	1.16204
12.96	3.22805	0.718246	-0.445505	1.16375
12.97	3.23287	0.719503	-0.446161	1.16566
12.98	3.24319	0.720358	-0.446745	1.1671
12.99	3.24699	0.721255	-0.447329	1.16858
13	3.25179	0.722469	-0.448064	1.17053
13.01	3.26395	0.723453	-0.448772	1.17222
13.02	3.27356	0.72427	-0.449236	1.17351
13.03	3.27965	0.725354	-0.449618	1.17497
13.04	3.29148	0.726399	-0.450189	1.17659
13.05	3.30151	0.727308	-0.451047	1.17835
13.06	3.30322	0.728414	-0.452061	1.18047
13.07	3.30755	0.729439	-0.452876	1.18231
13.08	3.31733	0.730216	-0.453371	1.18359
13.09	3.3247	0.731121	-0.45387	1.18499
13.1	3.32722	0.732198	-0.454482	1.18668
13.11	3.33155	0.733257	-0.455114	1.18837
13.12	3.33681	0.734323	-0.45585	1.19017
13.13	3.34139	0.735386	-0.456628	1.19201
13.14	3.34899	0.736352	-0.45725	1.1936
13.15	3.35723	0.737366	-0.457795	1.19516
13.16	3.36415	0.738374	-0.458433	1.19681
13.17	3.37226	0.739267	-0.459172	1.19844
13.18	3.38112	0.74038	-0.460052	1.20043
13.19	3.38606	0.741507	-0.461029	1.20254
13.2	3.38805	0.74229	-0.461863	1.20415
13.21	3.39659	0.743324	-0.462522	1.20585
13.22	3.40602	0.744627	-0.463167	1.20779
13.23	3.4068	0.745532	-0.463773	1.2093
13.24	3.40845	0.746361	-0.464303	1.21066
13.25	3.41889	0.747527	-0.464944	1.21247
13.26	3.42999	0.748443	-0.46566	1.2141
13.27	3.4382	0.749228	-0.466251	1.21548
13.28	3.44902	0.750402	-0.466838	1.21724
13.29	3.45527	0.751458	-0.467541	1.219
13.3	3.45733	0.752366	-0.468272	1.22064
13.31	3.4608	0.753441	-0.468869	1.22231
13.32	3.46778	0.754463	-0.469267	1.22373
13.33	3.47851	0.755419	-0.469649	1.22507
13.34	3.48171	0.756402	-0.470137	1.22654
13.35	3.48081	0.757366	-0.470608	1.22797
13.36	3.49125	0.758315	-0.471027	1.22934
13.37	3.50742	0.759442	-0.471525	1.23097
13.38	3.51304	0.760443	-0.472065	1.23251
13.39	3.5126	0.761274	-0.472636	1.23391
13.4	3.51457	0.762387	-0.473449	1.23584
13.41	3.51715	0.763424	-0.474419	1.23784
13.42	3.52949	0.764215	-0.475227	1.23944
13.43	3.55033	0.765315	-0.475969	1.24128
13.44	3.5556	0.766434	-0.476752	1.24319
13.45	3.55099	0.767218	-0.477441	1.24466
13.46	3.55628	0.768189	-0.478049	1.24624
13.47	3.56883	0.769303	-0.478603	1.24791
13.48	3.5814	0.770167	-0.479115	1.24928
13.49	3.58877	0.771107	-0.479757	1.25086
13.5	3.59086	0.772165	-0.480627	1.25279
13.51	3.59445	0.773052	-0.481569	1.25462
13.52	3.60429	0.774171	-0.482372	1.25654
13.53	3.61214	0.775404	-0.482997	1.2584
13.54	3.61203	0.776279	-0.483581	1.25986
13.55	3.61397	0.77727	-0.484303	1.26157
13.56	3.62306	0.778448	-0.485131	1.26358
13.57	3.63512	0.779325	-0.485827	1.26515
13.58	3.64455	0.780258	-0.486319	1.26658
13.59	3.65267	0.781433	-0.486753	1.26819
13.6	3.65965	0.78236	-0.487276	1.26964
13.61	3.66408	0.783236	-0.487916	1.27115
13.62	3.67375	0.7844	-0.488599	1.273
13.63	3.6818	0.785423	-0.489282	1.2747
13.64	3.68091	0.786358	-0.490025	1.27638
13.65	3.68723	0.787501	-0.49074	1.27824
13.66	3.7045	0.788544	-0.49129	1.27983
13.67	3.71397	0.789382	-0.491863	1.28124
13.68	3.71261	0.790383	-0.492564	1.28295
13.69	3.71681	0.791447	-0.493239	1.28469
13.7	3.7294	0.792316	-0.493863	1.28618
13.71	3.73352	0.793219	-0.494582	1.2878
13.72	3.73217	0.794261	-0.495409	1.28967
13.73	3.74347	0.795247	-0.49627	1.29152
13.74	3.75567	0.796355	-0.497098	1.29345
13.75	3.75631	0.797537	-0.497765	1.2953
13.76	3.76149	0.79849	-0.498324	1.29681
13.77	3.77556	0.799369	-0.498939	1.29831
13.78	3.78837	0.800303	-0.499505	1.29981
13.79	3.79613	0.80127	-0.499945	1.30121
13.8	3.80021	0.802343	-0.500416	1.30276
13.81	3.80549	0.803484	-0.500941	1.30442
13.82	3.81834	0.804493	-0.501477	1.30597
13.83	3.82976	0.805415	-0.502156	1.30757
13.84	3.82923	0.806358	-0.502975	1.30933
13.85	3.83041	0.807156	-0.50366	1.31082
13.86	3.83977	0.808033	-0.504147	1.31218
13.87	3.85077	0.80926	-0.504686	1.31395
13.88	3.858	0.810285	-0.505358	1.31564
13.89	3.86453	0.811094	-0.506045	1.31714
13.9	3.87504	0.812303	-0.506681	1.31898
13.91	3.88493	0.813512	-0.507273	1.32078
13.92	3.89125	0.814334	-0.507898	1.32223
13.93	3.89449	0.81535	-0.508587	1.32394
13.94	3.89741	0.816415	-0.509284	1.3257
13.95	3.90293	0.81725	-0.509961	1.32721
13.96	3.91021	0.818296	-0.510652	1.32895
13.97	3.9191	0.819459	-0.511453	1.33091
13.98	3.92758	0.820328	-0.512393	1.33272
13.99	3.9363	0.821304	-0.51328	1.33458
14	3.94369	0.822413	-0.513944	1.33636
14.01	3.94977	0.823203	-0.514524	1.33773
14.02	3.95646	0.824174	-0.515141	1.33931
14.03	3.96786	0.825421	-0.515641	1.34106
14.04	3.97965	0.82628	-0.516029	1.34231
14.05	3.97883	0.827134	-0.516534	1.34367
14.06	3.97913	0.828332	-0.517165	1.3455
14.07	3.99298	0.829289	-0.517761	1.34705
14.08	4.00368	0.830111	-0.518288	1.3484
14.09	4.00611	0.831223	-0.518796	1.35002
14.1	4.01225	0.832279	-0.519329	1.35161
14.11	4.02019	0.833157	-0.519996	1.35315
14.12	4.02496	0.834235	-0.520837	1.35507
14.13	4.03266	0.835378	-0.521695	1.35707
14.14	4.04411	0.836416	-0.522437	1.35885
14.15	4.04748	0.837597	-0.52302	1.36062
14.16	4.04634	0.838537	-0.523447	1.36198
14.17	4.0515	0.839134	-0.523835	1.36297
14.18	4.05905	0.840201	-0.524337	1.36454
14.19	4.06793	0.841535	-0.524963	1.3665
14.2	4.07685	0.842388	-0.525645	1.36803
14.21	4.08475	0.843302	-0.526403	1.3697
14.22	4.09528	0.84441	-0.527239	1.37165
14.23	4.10216	0.845298	-0.528131	1.37343
14.24	4.10395	0.846423	-0.529164	1.37559
14.25	4.11227	0.847632	-0.530344	1.37798
14.26	4.12398	0.84842	-0.531535	1.37995
14.27	4.1299	0.849336	-0.532355	1.38169
14.28	4.13473	0.850541	-0.532781	1.38332
14.29	4.14356	0.851384	-0.533258	1.38464
14.3	4.15289	0.85213	-0.533915	1.38604
14.31	4.16273	0.853325	-0.534586	1.38791
14.32	4.17105	0.854432	-0.535192	1.38962
14.33	4.17207	0.855267	-0.535775	1.39104
14.34	4.17787	0.856349	-0.536341	1.39269
14.35	4.19031	0.857309	-0.536847	1.39416
14.36	4.19761	0.858133	-0.537322	1.39545
14.37	4.20349	0.859421	-0.53781	1.39723
14.38	4.20766	0.860554	-0.538293	1.39885
14.39	4.21073	0.861313	-0.538787	1.4001
14.4	4.22368	0.862431	-0.539372	1.4018
14.41	4.23786	0.86353	-0.540068	1.4036
14.42	4.24429	0.864292	-0.540799	1.40509
14.43	4.24936	0.865346	-0.541572	1.40692
14.44	4.2529	0.866456	-0.542274	1.40873
14.45	4.25437	0.867254	-0.542742	1.41
14.46	4.26112	0.868204	-0.543182	1.41139
14.47	4.27297	0.8693	-0.54378	1.41308
14.48	4.2808	0.870289	-0.54446	1.41475
14.49	4.28472	0.871444	-0.545141	1.41658
14.5	4.29198	0.872626	-0.545761	1.41839
14.51	4.29551	0.873462	-0.546304	1.41977
14.52	4.29303	0.874316	-0.546854	1.42117
14.53	4.30109	0.875447	-0.547379	1.42283
14.54	4.31543	0.876467	-0.54781	1.42428
14.55	4.31838	0.877411	-0.548351	1.42576
14.56	4.32118	0.878475	-0.549068	1.42754
14.57	4.33144	0.879352	-0.549756	1.42911
14.58	4.34029	0.880176	-0.550404	1.43058
14.59	4.35296	0.881363	-0.551044	1.43241
14.6	4.36139	0.882485	-0.551627	1.43411
14.61	4.35848	0.883302	-0.552208	1.43551
14.62	4.36452	0.884394	-0.55283	1.43722
14.63	4.37744	0.885599	-0.553459	1.43906
14.64	4.38274	0.886315	-0.554108	1.44042
14.65	4.38999	0.887148	-0.554788	1.44194
14.66	4.39784	0.888433	-0.555374	1.44381
14.67	4.39974	0.889508	-0.555861	1.44537
14.68	4.4081	0.890403	-0.556366	1.44677
14.69	4.42036	0.891442	-0.556821	1.44826
14.7	4.42561	0.892444	-0.557189	1.44963
14.71	4.43541	0.893382	-0.557644	1.45103
14.72	4.45279	0.894361	-0.558282	1.45264
14.73	4.46148	0.895363	-0.559036	1.4544
14.74	4.46155	0.896448	-0.559826	1.45627
14.75	4.46086	0.897584	-0.560464	1.45805
14.76	4.46596	0.898493	-0.560935	1.45943
14.77	4.47672	0.899408	-0.561503	1.46091
14.78	4.48351	0.900557	-0.562177	1.46273
14.79	4.48966	0.901443	-0.562838	1.46428
14.8	4.49839	0.902236	-0.563533	1.46577
14.81	4.50479	0.903408	-0.564179	1.46759
14.82	4.51158	0.904508	-0.564684	1.46919
14.83	4.52169	0.90542	-0.565146	1.47057
14.84	4.53249	0.906452	-0.565665	1.47212
14.85	4.54289	0.907368	-0.566213	1.47358
14.86	4.54713	0.908226	-0.566787	1.47501
14.87	4.54831	0.909345	-0.567418	1.47676
14.88	4.55382	0.910505	-0.568056	1.47856
14.89	4.56021	0.911472	-0.568657	1.48013
14.9	4.56585	0.912403	-0.569283	1.48169
14.91	4.57242	0.91334	-0.569939	1.48328
14.92	4.5787	0.914328	-0.570588	1.48492
14.93	4.58529	0.915497	-0.571133	1.48663
14.94	4.59382	0.916488	-0.571485	1.48797
14.95	4.60158	0.917238	-0.571817	1.48905
14.96	4.60707	0.91825	-0.572337	1.49059
14.97	4.61282	0.919393	-0.573049	1.49244
14.98	4.62339	0.920402	-0.573886	1.49429
14.99	4.63173	0.921424	-0.574632	1.49606
15	4.63134	0.922502	-0.575148	1.49765
15.01	4.63382	0.923503	-0.575612	1.49911
15.02	4.64415	0.924442	-0.576196	1.50064
15.03	4.65541	0.92548	-0.576906	1.50239
15.04	4.665	0.926504	-0.577661	1.50416
15.05	4.67558	0.927416	-0.578345	1.50576
15.06	4.68131	0.928393	-0.578865	1.50726
15.07	4.68271	0.929442	-0.579285	1.50873
15.08	4.68873	0.930334	-0.579738	1.51007
15.09	4.69604	0.931319	-0.580239	1.51156
15.1	4.70443	0.932412	-0.580768	1.51318
15.11	4.71664	0.933408	-0.581427	1.51483
15.12	4.72594	0.934545	-0.582349	1.51689
15.13	4.73142	0.935504	-0.58347	1.51897
15.14	4.73925	0.936303	-0.584371	1.52067
15.15	4.74396	0.937536	-0.584879	1.52241
15.16	4.74484	0.938617	-0.585277	1.52389
15.17	4.75129	0.93928	-0.585714	1.52499
15.18	4.7617	0.940319	-0.586195	1.52651
15.19	4.7708	0.941524	-0.5867	1.52822
15.2	4.7801	0.94229	-0.587181	1.52947
15.21	4.78514	0.943169	-0.587722	1.53089
15.22	4.78802	0.944421	-0.588322	1.53274
15.23	4.79567	0.945393	-0.588868	1.53426
15.24	4.80249	0.946207	-0.589377	1.53558
15.25	4.80892	0.947347	-0.589902	1.53725
15.26	4.81479	0.948362	-0.590473	1.53883
15.27	4.81601	0.949212	-0.591124	1.54034
15.28	4.82103	0.950283	-0.591791	1.54207
15.29	4.83184	0.951356	-0.592386	1.54374
15.3	4.84106	0.952314	-0.59293	1.54524
15.31	4.84859	0.953384	-0.593416	1.5468
15.32	4.85573	0.954402	-0.593863	1.54826
15.33	4.86353	0.955159	-0.594347	1.54951
15.34	4.87206	0.95614	-0.594823	1.55096
15.35	4.87409	0.957338	-0.595329	1.55267
15.36	4.87292	0.958296	-0.595935	1.55423
15.37	4.88038	0.959307	-0.596501	1.55581
15.38	4.89293	0.960376	-0.596936	1.55731
15.39	4.90072	0.961295	-0.597351	1.55865
15.4	4.90794	0.962388	-0.597839	1.56023
15.41	4.91686	0.963411	-0.598396	1.56181
15.42	4.92092	0.964225	-0.598977	1.5632
15.43	4.92183	0.96543	-0.599628	1.56506
15.44	4.92361	0.966705	-0.600383	1.56709
15.45	4.92793	0.967436	-0.601145	1.56858
15.46	4.93567	0.968323	-0.60179	1.57011
15.47	4.94637	0.969655	-0.602283	1.57194
15.48	4.95164	0.970595	-0.602748	1.57334
15.49	4.9557	0.971349	-0.603321	1.57467
15.5	4.9704	0.97249	-0.604052	1.57654
15.51	4.97934	0.973517	-0.604875	1.57839
15.52	4.98069	0.974405	-0.605582	1.57999
15.53	4.99185	0.97545	-0.606055	1.5815
15.54	5.00349	0.976436	-0.606443	1.58288
15.55	5.00831	0.977332	-0.606916	1.58425
15.56	5.01587	0.97835	-0.607435	1.58578
15.57	5.0222	0.979491	-0.607965	1.58746
15.58	5.0226	0.980438	-0.608561	1.589
15.59	5.02915	0.981285	-0.609181	1.59047
15.6	5.04341	0.982296	-0.609769	1.59206
15.61	5.05008	0.983409	-0.610346	1.59375
15.62	5.05377	0.984434	-0.610916	1.59535
15.63	5.06581	0.985361	-0.611486	1.59685
15.64	5.08161	0.98633	-0.612017	1.59835
15.65	5.08585	0.987415	-0.612393	1.59981
15.66	5.08019	0.988417	-0.612675	1.60109
15.67	5.08721	0.989268	-0.613071	1.60234
15.68	5.10045	0.990353	-0.613603	1.60396
15.69	5.10905	0.99146	-0.614197	1.60566
15.7	5.12025	0.992296	-0.614879	1.60717
15.71	5.12595	0.993435	-0.615608	1.60904
15.72	5.12457	0.994616	-0.616282	1.6109
15.73	5.12583	0.99534	-0.616849	1.61219
15.74	5.12881	0.996281	-0.617337	1.61362
15.75	5.13876	0.997388	-0.617823	1.61521
15.76	5.149	0.99833	-0.618272	1.6166
15.77	5.15031	0.999427	-0.618661	1.61809
15.78	5.15373	1.00052	-0.619132	1.61965
15.79	5.16107	1.00141	-0.619748	1.62116
15.8	5.16932	1.00243	-0.620393	1.62283
15.81	5.17904	1.0036	-0.620957	1.62455
15.82	5.18481	1.00457	-0.621431	1.626
15.83	5.18525	1.00557	-0.621906	1.62747
15.84	5.19083	1.00671	-0.622458	1.62916
15.85	5.2027	1.00758	-0.623055	1.63063
15.86	5.21	1.00851	-0.623627	1.63214
15.87	5.2114	1.00966	-0.624135	1.63379
15.88	5.2151	1.01046	-0.624588	1.63505
15.89	5.22307	1.01118	-0.625037	1.63622
15.9	5.23277	1.01242	-0.625546	1.63796
15.91	5.23866	1.01355	-0.626156	1.63971
15.92	5.2398	1.01427	-0.626818	1.64109
15.93	5.24141	1.01541	-0.627445	1.64285
15.94	5.24999	1.01659	-0.628024	1.64461
15.95	5.26063	1.01729	-0.628604	1.6459
15.96	5.26429	1.01831	-0.629247	1.64755
15.97	5.26852	1.01957	-0.629904	1.64948
15.98	5.27501	1.0204	-0.630503	1.65091
15.99	5.28081	1.02125	-0.63105	1.6523
16	5.29154	1.02244	-0.631526	1.65396
16.01	5.30321	1.02348	-0.632013	1.6555
16.02	5.30572	1.02442	-0.632643	1.65706
16.03	5.30532	1.02541	-0.633281	1.65869
16.04	5.31567	1.02635	-0.633741	1.66009
16.05	5.32879	1.02737	-0.63416	1.66153
16.06	5.33412	1.02851	-0.634693	1.6632
16.07	5.33802	1.02948	-0.635299	1.66478
16.08	5.34447	1.03039	-0.635909	1.6663
16.09	5.3531	1.03151	-0.636486	1.668
16.1	5.36301	1.03243	-0.636999	1.66943
16.11	5.37032	1.03325	-0.637495	1.67075
16.12	5.37724	1.03442	-0.638031	1.67245
16.13	5.37822	1.03552	-0.63855	1.67407
16.14	5.37821	1.03648	-0.639027	1.6755
16.15	5.39079	1.03755	-0.639508	1.67705
16.16	5.3986	1.0386	-0.640048	1.67865
16.17	5.39742	1.03951	-0.640662	1.68017
16.18	5.40324	1.04055	-0.641231	1.68178
16.19	5.40787	1.04167	-0.641651	1.68332
16.2	5.40798	1.04256	-0.641983	1.68455
16.21	5.41624	1.04361	-0.642345	1.68595
16.22	5.42758	1.04467	-0.642752	1.68743
16.23	5.43288	1.04554	-0.64321	1.68875
16.24	5.43668	1.04651	-0.643769	1.69028
16.25	5.44439	1.04762	-0.644361	1.69198
16.26	5.45368	1.04857	-0.644866	1.69344
16.27	5.46387	1.04953	-0.645333	1.69486
16.28	5.47222	1.05064	-0.645857	1.6965
16.29	5.47694	1.0516	-0.64635	1.69795
16.3	5.48224	1.05251	-0.646702	1.69921
16.31	5.48765	1.05369	-0.646946	1.70064
16.32	5.49383	1.05473	-0.647178	1.7019
16.33	5.49804	1.05549	-0.647502	1.703
16.34	5.49662	1.05652	-0.647938	1.70445
16.35	5.49541	1.05755	-0.648418	1.70597
16.36	5.50325	1.05835	-0.64889	1.70724
16.37	5.51339	1.05938	-0.649343	1.70872
16.38	5.51942	1.06054	-0.649771	1.71031
16.39	5.52411	1.06146	-0.650162	1.71162
16.4	5.5293	1.06242	-0.650523	1.71294
16.41	5.53986	1.06349	-0.650911	1.7144
16.42	5.55142	1.06439	-0.651328	1.71571
16.43	5.55345	1.06536	-0.651714	1.71707
16.44	5.54852	1.06646	-0.652112	1.71857
16.45	5.54931	1.06734	-0.652591	1.71993
16.46	5.55973	1.06828	-0.653115	1.72139
16.47	5.57313	1.06944	-0.653596	1.72304
16.48	5.58107	1.07037	-0.653981	1.72435
16.49	5.58186	1.07134	-0.654351	1.72569
16.5	5.58729	1.0725	-0.654838	1.72734
16.51	5.59765	1.07335	-0.655454	1.7288
16.52	5.59961	1.07424	-0.656115	1.73036
16.53	5.60151	1.07541	-0.656727	1.73214
16.54	5.61161	1.07646	-0.657194	1.73365
16.55	5.62016	1.0775	-0.657555	1.73505
16.56	5.62889	1.07856	-0.657884	1.73644
16.57	5.63598	1.07955	-0.6582	1.73775
16.58	5.63556	1.08055	-0.658578	1.73913
16.59	5.63923	1.08151	-0.659052	1.74057
16.6	5.64547	1.08255	-0.659616	1.74217
16.61	5.64768	1.08353	-0.660242	1.74378
16.62	5.65241	1.08442	-0.66083	1.74525
16.63	5.65928	1.08535	-0.661335	1.74669
16.64	5.66631	1.08642	-0.661776	1.74819
16.65	5.67426	1.0876	-0.66216	1.74976
16.66	5.67714	1.0886	-0.662522	1.75113
16.67	5.67688	1.08941	-0.662863	1.75227
16.68	5.68459	1.09044	-0.663178	1.75362
16.69	5.69362	1.0915	-0.66354	1.75504
16.7	5.69751	1.09238	-0.663967	1.75635
16.71	5.70377	1.0935	-0.664448	1.75795
16.72	5.70914	1.09463	-0.665045	1.75967
16.73	5.71238	1.09546	-0.665671	1.76113
16.74	5.71813	1.09638	-0.66611	1.76249
16.75	5.72358	1.0975	-0.666391	1.76389
16.76	5.73018	1.09849	-0.666665	1.76516
16.77	5.73509	1.09942	-0.66695	1.76637
16.78	5.73661	1.10048	-0.66724	1.76772
16.79	5.73953	1.10149	-0.667553	1.76905
16.8	5.74422	1.10243	-0.66787	1.7703
16.81	5.75108	1.10343	-0.668179	1.77161
16.82	5.75751	1.10438	-0.668501	1.77288
16.83	5.76096	1.10534	-0.668818	1.77415
16.84	5.7631	1.10638	-0.66913	1.77551
16.85	5.76709	1.10726	-0.669493	1.77676
16.86	5.77334	1.10818	-0.669931	1.77811
16.87	5.77522	1.10932	-0.670418	1.77974
16.88	5.77504	1.11034	-0.670929	1.78127
16.89	5.78155	1.11128	-0.671415	1.78269
16.9	5.79167	1.11244	-0.671805	1.78424
16.91	5.79816	1.11353	-0.672102	1.78563
16.92	5.80219	1.11431	-0.672365	1.78667
16.93	5.80905	1.11531	-0.67264	1.78795
16.94	5.81527	1.1165	-0.67298	1.78948
16.95	5.8175	1.11733	-0.673401	1.79073
16.96	5.82047	1.11826	-0.673845	1.79211
16.97	5.82629	1.11948	-0.67427	1.79375
16.98	5.83195	1.12047	-0.674677	1.79515
16.99	5.83423	1.12142	-0.675069	1.79649
17	5.83582	1.12244	-0.675411	1.79785
17.01	5.8421	1.12332	-0.675706	1.79903
17.02	5.84791	1.12432	-0.676009	1.80033
17.03	5.85449	1.12541	-0.67631	1.80172
17.04	5.8643	1.12633	-0.676613	1.80294
17.05	5.86523	1.12727	-0.676974	1.80424
17.06	5.86341	1.12839	-0.677348	1.80574
17.07	5.87627	1.12941	-0.677697	1.80711
17.08	5.88455	1.13034	-0.67807	1.80841
17.09	5.87756	1.13146	-0.678437	1.8099
17.1	5.87708	1.13245	-0.678736	1.81118
17.11	5.88112	1.1333	-0.679029	1.81233
17.12	5.88193	1.1344	-0.679355	1.81375
17.13	5.88619	1.13548	-0.679651	1.81513
17.14	5.89242	1.13634	-0.679946	1.81629
17.15	5.89617	1.13736	-0.680285	1.81764
17.16	5.89672	1.13841	-0.680623	1.81903
17.17	5.90575	1.1393	-0.68097	1.82027
17.18	5.9202	1.14042	-0.68137	1.82179
17.19	5.92328	1.14161	-0.681746	1.82335
17.2	5.92129	1.14239	-0.682037	1.82443
17.21	5.92851	1.14326	-0.682308	1.82557
17.22	5.93686	1.14442	-0.682631	1.82705
17.23	5.94022	1.14547	-0.682979	1.82845
17.24	5.93807	1.14641	-0.683322	1.82973
17.25	5.93551	1.14742	-0.683714	1.83114
17.26	5.94686	1.14845	-0.684118	1.83257
17.27	5.95981	1.14945	-0.684452	1.8339
17.28	5.96176	1.15045	-0.684786	1.83523
17.29	5.95919	1.1514	-0.685163	1.83656
17.3	5.959	1.15244	-0.685524	1.83796
17.31	5.96637	1.15354	-0.685858	1.83939
17.32	5.97883	1.15444	-0.686143	1.84058
17.33	5.98071	1.15541	-0.686391	1.8418
17.34	5.97748	1.15658	-0.686673	1.84326
17.35	5.98121	1.15746	-0.686983	1.84444
17.36	5.99035	1.15825	-0.687314	1.84556
17.37	5.9995	1.15938	-0.687648	1.84703
17.38	6.00073	1.16038	-0.687912	1.84829
17.39	6.00202	1.16126	-0.688122	1.84938
17.4	6.00789	1.16251	-0.688354	1.85086
17.41	6.01286	1.16371	-0.688614	1.85232
17.42	6.01641	1.16444	-0.688888	1.85333
17.43	6.01863	1.16528	-0.689185	1.85446
17.44	6.02088	1.16631	-0.689484	1.85579
17.45	6.02485	1.16722	-0.68979	1.85701
17.46	6.02824	1.16831	-0.690167	1.85848
17.47	6.03261	1.1695	-0.690601	1.8601
17.48	6.03929	1.17042	-0.690988	1.86141
17.49	6.04577	1.1714	-0.691334	1.86273
17.5	6.05044	1.17247	-0.69165	1.86412
17.51	6.05568	1.1733	-0.691933	1.86523
17.52	6.06092	1.1743	-0.692271	1.86658
17.53	6.06515	1.17554	-0.692592	1.86813
17.54	6.06923	1.1764	-0.6928	1.8692
17.55	6.07385	1.17727	-0.693023	1.87029
17.56	6.08004	1.17853	-0.693313	1.87184
17.57	6.0823	1.17947	-0.693618	1.87309
17.58	6.08029	1.18042	-0.693959	1.87438
17.59	6.08185	1.18173	-0.694332	1.87606
17.6	6.08813	1.18261	-0.69467	1.87728
17.61	6.09081	1.18334	-0.694973	1.87831
17.62	6.09129	1.18452	-0.695344	1.87986
17.63	6.095	1.1856	-0.69577	1.88137
17.64	6.09759	1.18637	-0.696092	1.88246
17.65	6.09906	1.18743	-0.696273	1.8837
17.66	6.10442	1.18854	-0.69643	1.88497
17.67	6.11168	1.18943	-0.696631	1.88606
17.68	6.11378	1.19048	-0.696851	1.88733
17.69	6.1144	1.19155	-0.697069	1.88862
17.7	6.11955	1.19237	-0.697276	1.88965
17.71	6.12437	1.19333	-0.697453	1.89079
17.72	6.12964	1.19443	-0.697628	1.89206
17.73	6.13503	1.19544	-0.697859	1.8933
17.74	6.13463	1.19649	-0.698122	1.89462
17.75	6.13555	1.19752	-0.698409	1.89593
17.76	6.13854	1.19836	-0.698715	1.89707
17.77	6.14235	1.19934	-0.698997	1.89834
17.78	6.15349	1.20051	-0.699311	1.89983
17.79	6.16272	1.20141	-0.699783	1.90119
17.8	6.16083	1.20222	-0.700352	1.90257
17.81	6.15766	1.2034	-0.700766	1.90416
17.82	6.15944	1.20443	-0.70099	1.90542
17.83	6.16553	1.20523	-0.701178	1.90641
17.84	6.16764	1.20631	-0.701346	1.90766
17.85	6.16655	1.20736	-0.701507	1.90887
17.86	6.17119	1.20828	-0.701729	1.91001
17.87	6.1747	1.20935	-0.70193	1.91128
17.88	6.17546	1.21033	-0.70208	1.91241
17.89	6.18067	1.21136	-0.702301	1.91366
17.9	6.19075	1.21255	-0.702601	1.91515
17.91	6.19139	1.21346	-0.70291	1.91637
17.92	6.18345	1.21431	-0.703215	1.91753
17.93	6.18689	1.21548	-0.703482	1.91897
17.94	6.1987	1.21649	-0.703686	1.92017
17.95	6.2037	1.21727	-0.703892	1.92117
17.96	6.20413	1.21846	-0.704125	1.92259
17.97	6.20321	1.21969	-0.70434	1.92403
17.98	6.20065	1.22048	-0.704533	1.92501
17.99	6.20212	1.22139	-0.704738	1.92613
18	6.20723	1.22258	-0.704918	1.9275
18.01	6.20893	1.22353	-0.705067	1.9286
18.02	6.2114	1.22447	-0.705245	1.92971
18.03	6.21713	1.22558	-0.705422	1.93101
18.04	6.21886	1.22653	-0.705556	1.93208
18.05	6.21521	1.22748	-0.705671	1.93315
18.06	6.21511	1.22855	-0.705798	1.93435
18.07	6.22009	1.22947	-0.70593	1.9354
18.08	6.22203	1.23038	-0.706041	1.93642
18.09	6.22505	1.23143	-0.706137	1.93757
18.1	6.22851	1.23242	-0.706227	1.93865
18.11	6.22748	1.23325	-0.706319	1.93957
18.12	6.22333	1.23424	-0.706413	1.94065
18.13	6.21985	1.23525	-0.706497	1.94175
18.14	6.22371	1.23617	-0.706572	1.94274
18.15	6.2293	1.23727	-0.706646	1.94392
18.16	6.22788	1.23841	-0.706711	1.94512
18.17	6.22493	1.23939	-0.706775	1.94616
18.18	6.22523	1.24035	-0.706849	1.9472
18.19	6.22259	1.24138	-0.706917	1.94829
18.2	6.21919	1.24237	-0.706966	1.94934
18.21	6.21905	1.24337	-0.707028	1.9504
18.22	6.22221	1.24437	-0.70713	1.9515
18.23	6.22987	1.24527	-0.707242	1.95251
18.24	6.23213	1.24626	-0.707318	1.95358
18.25	6.22783	1.24743	-0.707396	1.95483
18.26	6.23173	1.24836	-0.707524	1.95589
18.27	6.24082	1.24924	-0.707658	1.9569
18.28	6.24311	1.25036	-0.707762	1.95813
18.29	6.24373	1.25136	-0.707877	1.95923
18.3	6.24586	1.25231	-0.70804	1.96035
18.31	6.24689	1.2535	-0.708197	1.9617
18.32	6.2467	1.25452	-0.708319	1.96284
18.33	6.24418	1.25541	-0.708457	1.96386
18.34	6.24219	1.25659	-0.70862	1.96521
18.35	6.24406	1.2576	-0.708748	1.96635
18.36	6.24741	1.2583	-0.708853	1.96715
18.37	6.24613	1.25936	-0.708984	1.96835
18.38	6.24277	1.26049	-0.70911	1.9696
18.39	6.25029	1.26138	-0.709233	1.97062
18.4	6.26328	1.26253	-0.709391	1.97192
18.41	6.26372	1.26369	-0.709549	1.97324
18.42	6.25997	1.26449	-0.709699	1.97419
18.43	6.26232	1.26534	-0.709877	1.97522
18.44	6.26437	1.26645	-0.710046	1.9765
18.45	6.2666	1.26754	-0.710174	1.97771
18.46	6.27224	1.2685	-0.710316	1.97882
18.47	6.27253	1.26941	-0.710492	1.9799
18.48	6.26654	1.27034	-0.710662	1.98101
18.49	6.26827	1.27136	-0.71083	1.98219
18.5	6.27292	1.27232	-0.711018	1.98334
18.51	6.27465	1.27317	-0.71118	1.98435
18.52	6.28041	1.27421	-0.711288	1.9855
18.53	6.28799	1.27534	-0.711413	1.98675
18.54	6.29288	1.2762	-0.711565	1.98776
18.55	6.29889	1.27719	-0.711714	1.98891
18.56	6.30261	1.27845	-0.711871	1.99032
18.57	6.30079	1.27936	-0.712032	1.99139
18.58	6.30238	1.28019	-0.71216	1.99235
18.59	6.3029	1.28142	-0.712276	1.99369
18.6	6.29579	1.28247	-0.71245	1.99492
18.61	6.29604	1.28333	-0.712652	1.99598
18.62	6.30584	1.28439	-0.712837	1.99722
18.63	6.3114	1.2853	-0.713019	1.99832
18.64	6.31502	1.28615	-0.713196	1.99934
18.65	6.32284	1.28735	-0.713355	2.0007
18.66	6.32733	1.28841	-0.71351	2.00192
18.67	6.32476	1.28919	-0.7137	2.00289
18.68	6.32179	1.29032	-0.713927	2.00425
18.69	6.32071	1.29155	-0.714142	2.00569
18.7	6.3247	1.29233	-0.714327	2.00666
18.71	6.33077	1.29329	-0.714522	2.00782
18.72	6.33554	1.29456	-0.714725	2.00929
18.73	6.3378	1.29547	-0.714894	2.01036
18.74	6.33634	1.29646	-0.715047	2.01151
18.75	6.3363	1.29774	-0.715211	2.01295
18.76	6.34159	1.29862	-0.71535	2.01397
18.77	6.3432	1.29952	-0.715486	2.015
18.78	6.33713	1.30061	-0.715656	2.01626
18.79	6.33375	1.30142	-0.715802	2.01722
18.8	6.33474	1.30228	-0.715937	2.01822
18.81	6.33748	1.3035	-0.716121	2.01963
18.82	6.34181	1.30459	-0.71629	2.02088
18.83	6.34295	1.30542	-0.716403	2.02183
18.84	6.34345	1.3064	-0.716512	2.02291
18.85	6.35035	1.30737	-0.716622	2.02399
18.86	6.35715	1.30823	-0.716736	2.02497
18.87	6.35424	1.30926	-0.716893	2.02615
18.88	6.35333	1.31031	-0.717057	2.02736
18.89	6.35933	1.31132	-0.717191	2.02851
18.9	6.36183	1.31244	-0.71734	2.02978
18.91	6.36193	1.31345	-0.71748	2.03093
18.92	6.36508	1.31427	-0.717578	2.03185
18.93	6.36722	1.31525	-0.717669	2.03292
18.94	6.36545	1.31642	-0.717787	2.03421
18.95	6.36517	1.31742	-0.717888	2.03531
18.96	6.36493	1.31843	-0.717974	2.0364
18.97	6.36183	1.31951	-0.718074	2.03759
18.98	6.35976	1.32042	-0.718181	2.0386
18.99	6.35879	1.32138	-0.718311	2.03969
19	6.35813	1.3225	-0.71844	2.04094
19.01	6.36293	1.32346	-0.718523	2.04198
19.02	6.37226	1.32438	-0.718619	2.043
19.03	6.37798	1.32542	-0.718733	2.04415
19.04	6.38375	1.32647	-0.718808	2.04527
19.05	6.3891	1.32745	-0.71888	2.04633
19.06	6.38438	1.32842	-0.718981	2.0474
19.07	6.3824	1.32934	-0.719106	2.04845
19.08	6.3906	1.33032	-0.719221	2.04954
19.09	6.38992	1.33149	-0.719325	2.05082
19.1	6.38281	1.33249	-0.719448	2.05193
19.11	6.38097	1.33341	-0.719582	2.053
19.12	6.38445	1.33456	-0.719701	2.05426
19.13	6.39075	1.33556	-0.719808	2.05537
19.14	6.38934	1.3364	-0.71993	2.05633
19.15	6.38425	1.33744	-0.720067	2.0575
19.16	6.38975	1.33844	-0.720192	2.05863
19.17	6.39688	1.3393	-0.720329	2.05963
19.18	6.39367	1.34037	-0.720495	2.06086
19.19	6.3934	1.34148	-0.720638	2.06212
19.2	6.40394	1.34236	-0.720752	2.06311
19.21	6.40994	1.3433	-0.720898	2.0642
19.22	6.40759	1.34444	-0.721065	2.06551
19.23	6.40796	1.34545	-0.72121	2.06666
19.24	6.41181	1.34638	-0.721359	2.06774
19.25	6.41251	1.34753	-0.72153	2.06906
19.26	6.41033	1.34857	-0.721703	2.07027
19.27	6.40968	1.34938	-0.721839	2.07122
19.28	6.41073	1.35041	-0.72194	2.07235
19.29	6.40912	1.3514	-0.722064	2.07346
19.3	6.40512	1.35234	-0.722199	2.07454
19.31	6.40618	1.35347	-0.7223	2.07577
19.32	6.41122	1.35439	-0.722397	2.07679
19.33	6.41387	1.35527	-0.722485	2.07776
19.34	6.41412	1.35646	-0.722543	2.07901
19.35	6.41294	1.3575	-0.722605	2.08011
19.36	6.40811	1.35833	-0.72266	2.08099
19.37	6.40279	1.35939	-0.722696	2.08209
19.38	6.40356	1.36043	-0.722734	2.08317
19.39	6.40725	1.36134	-0.722761	2.0841
19.4	6.40885	1.3625	-0.722781	2.08528
19.41	6.41108	1.36359	-0.722822	2.08641
19.42	6.41567	1.3644	-0.722868	2.08727
19.43	6.41412	1.3655	-0.722882	2.08839
19.44	6.40952	1.36657	-0.722896	2.08947
19.45	6.41209	1.36738	-0.722929	2.0903
19.46	6.41579	1.36845	-0.722957	2.09141
19.47	6.41372	1.36955	-0.722974	2.09253
19.48	6.41149	1.37045	-0.723005	2.09345
19.49	6.41157	1.37145	-0.723032	2.09448
19.5	6.40835	1.37249	-0.72304	2.09553
19.51	6.40868	1.37334	-0.723062	2.0964
19.52	6.4142	1.37426	-0.723119	2.09738
19.53	6.41619	1.37539	-0.723176	2.09857
19.54	6.41819	1.37639	-0.72322	2.09961
19.55	6.41996	1.37738	-0.723285	2.10066
19.56	6.42051	1.37843	-0.723355	2.10178
19.57	6.42128	1.37932	-0.723412	2.10273
19.58	6.42223	1.3803	-0.723508	2.10381
19.59	6.42194	1.38133	-0.72362	2.10495
19.6	6.42262	1.38223	-0.723715	2.10595
19.61	6.423	1.38325	-0.723848	2.1071
19.62	6.41821	1.38438	-0.724023	2.1084
19.63	6.41941	1.3853	-0.724194	2.10949
19.64	6.431	1.38621	-0.724348	2.11055
19.65	6.439	1.38745	-0.724493	2.11195
19.66	6.43782	1.38851	-0.724636	2.11314
19.67	6.43452	1.38925	-0.724788	2.11404
19.68	6.43252	1.39031	-0.724944	2.11526
19.69	6.43134	1.39143	-0.725088	2.11651
19.7	6.43436	1.39226	-0.725263	2.11752
19.71	6.43592	1.39335	-0.725475	2.11883
19.72	6.43562	1.39458	-0.725664	2.12024
19.73	6.43944	1.39544	-0.72582	2.12126
19.74	6.44339	1.39637	-0.725969	2.12234
19.75	6.44719	1.39751	-0.726127	2.12363
19.76	6.44749	1.39838	-0.726273	2.12465
19.77	6.44413	1.39937	-0.726406	2.12577
19.78	6.45016	1.4006	-0.726569	2.12717
19.79	6.46244	1.40162	-0.726765	2.12839
19.8	6.46161	1.40252	-0.726977	2.1295
19.81	6.45215	1.40362	-0.727185	2.1308
19.82	6.45654	1.40462	-0.727391	2.13201
19.83	6.46689	1.40558	-0.727632	2.13321
19.84	6.46482	1.40672	-0.727873	2.13459
19.85	6.46363	1.40764	-0.728075	2.13572
19.86	6.46922	1.40848	-0.728265	2.13674
19.87	6.47242	1.40965	-0.728448	2.1381
19.88	6.47657	1.41071	-0.728624	2.13933
19.89	6.47874	1.41145	-0.728844	2.14029
19.9	6.4776	1.41254	-0.729097	2.14164
19.91	6.48273	1.4137	-0.72934	2.14304
19.92	6.48883	1.41441	-0.729594	2.14401
19.93	6.48607	1.41536	-0.729894	2.14525
19.94	6.48579	1.41656	-0.730191	2.14675
19.95	6.4922	1.41743	-0.730424	2.14786
19.96	6.49249	1.41835	-0.730625	2.14898
19.97	6.49333	1.41945	-0.73082	2.15027
19.98	6.50216	1.42043	-0.730988	2.15142
[truncated: 11,095 more rows]

## Sheet: M-70-9.0-45
Time [s]	Load [kN]	LVDT 1 [mm]	LVDT 2 [mm]	Displacement [mm]
0	0	0	0	0
0.01	0	0	0	0
0.02	2.3e-05	3e-06	1e-06	2e-06
0.03	0.000459	6.5e-05	1.3e-05	5.2e-05
0.04	0.000376	0.000261	4.2e-05	0.000219
0.05	-0.003412	0.000383	5.9e-05	0.000324
0.06	-0.007331	0.000375	5.1e-05	0.000324
0.07	-0.006721	0.000451	4.6e-05	0.000405
0.08	-0.009387	0.000695	5e-05	0.000645
0.09	-0.015439	0.00093	3.9e-05	0.000891
0.1	-0.012209	0.000987	3.4e-05	0.000953
0.11	-0.008222	0.001031	4.3e-05	0.000988
0.12	-0.010571	0.001278	4.5e-05	0.001233
0.13	-0.008795	0.001429	4.9e-05	0.00138
0.14	-0.008583	0.00137	5.9e-05	0.001311
0.15	-0.009259	0.001337	4.7e-05	0.00129
0.16	-0.005597	0.001465	4.3e-05	0.001422
0.17	-0.009293	0.001634	5.6e-05	0.001578
0.18	-0.014216	0.001718	5.6e-05	0.001662
0.19	-0.01109	0.001641	4.3e-05	0.001598
0.2	-0.01396	0.001598	4.1e-05	0.001557
0.21	-0.019211	0.001673	3.2e-05	0.001641
0.22	-0.01425	0.001787	1.6e-05	0.001771
0.23	-0.010692	0.001952	4e-05	0.001912
0.24	-0.013817	0.002066	6.5e-05	0.002001
0.25	-0.014767	0.00202	5.2e-05	0.001968
0.26	-0.011713	0.002051	3.2e-05	0.002019
0.27	-0.011019	0.002145	3.1e-05	0.002114
0.28	-0.0138	0.002077	5.2e-05	0.002025
0.29	-0.014049	0.002122	4.8e-05	0.002074
0.3	-0.010034	0.002173	2.2e-05	0.002151
0.31	-0.006179	0.002012	2.8e-05	0.001984
0.32	-0.006474	0.001997	4.4e-05	0.001953
0.33	-0.003572	0.002041	4.3e-05	0.001998
0.34	0.002861	0.001851	4.5e-05	0.001806
0.35	-0.000105	0.001582	5.1e-05	0.001531
0.36	-0.007428	0.001468	4.8e-05	0.00142
0.37	-0.007479	0.001383	4e-05	0.001343
0.38	-0.006499	0.001207	3.4e-05	0.001173
0.39	-0.005597	0.001201	3.1e-05	0.00117
0.4	-0.002187	0.001339	3.9e-05	0.0013
0.41	-0.000818	0.001326	5.7e-05	0.001269
0.42	-0.001923	0.001301	6e-05	0.001241
0.43	-0.001762	0.00127	5.2e-05	0.001218
0.44	-0.001223	0.001092	4.6e-05	0.001046
0.45	-0.003524	0.00117	3.2e-05	0.001138
0.46	-0.0027	0.00128	2.5e-05	0.001255
0.47	-0.000453	0.001077	3.7e-05	0.00104
0.48	-0.003098	0.000992	4.4e-05	0.000948
0.49	-0.006114	0.001058	4e-05	0.001018
0.5	-0.007459	0.000931	3.1e-05	0.0009
0.51	-0.00517	0.000844	2.7e-05	0.000817
0.52	0.002171	0.000918	3.6e-05	0.000882
0.53	0.002599	0.000942	4.7e-05	0.000895
0.54	-0.002439	0.000965	4.8e-05	0.000917
0.55	-0.003358	0.001014	4e-05	0.000974
0.56	-0.005199	0.00112	3.5e-05	0.001085
0.57	-0.007214	0.001076	4.6e-05	0.00103
0.58	-0.004365	0.000885	3.7e-05	0.000848
0.59	-0.005665	0.000818	1.5e-05	0.000803
0.6	-0.013557	0.000809	2.3e-05	0.000786
0.61	-0.013526	0.000862	4.3e-05	0.000819
0.62	-0.005182	0.001025	4.8e-05	0.000977
0.63	-0.005994	0.001163	5.2e-05	0.001111
0.64	-0.013419	0.001003	4.8e-05	0.000955
0.65	-0.009684	0.000835	3.1e-05	0.000804
0.66	-0.001578	0.000861	2.2e-05	0.000839
0.67	-0.001428	0.000835	2.2e-05	0.000813
0.68	-0.002633	0.000857	3.6e-05	0.000821
0.69	-0.002376	0.000869	4.7e-05	0.000822
0.7	-0.003705	0.000929	2.7e-05	0.000902
0.71	-0.005874	0.000962	9e-06	0.000953
0.72	-0.007511	0.000908	2.8e-05	0.00088
0.73	-0.003793	0.000836	3.7e-05	0.000799
0.74	-0.000864	0.000609	2.9e-05	0.00058
0.75	-0.007004	0.000664	3.2e-05	0.000632
0.76	-0.00988	0.000972	3.8e-05	0.000934
0.77	-0.003743	0.00085	3.8e-05	0.000812
0.78	0.004678	0.000746	3.5e-05	0.000711
0.79	0.006922	0.00087	3e-05	0.00084
0.8	0.003773	0.00087	2.6e-05	0.000844
0.81	-0.000428	0.000863	3.6e-05	0.000827
0.82	-0.003634	0.000982	4.9e-05	0.000933
0.83	-0.004359	0.000956	4.5e-05	0.000911
0.84	-0.001903	0.000798	2.8e-05	0.00077
0.85	-0.001905	0.000808	2.2e-05	0.000786
0.86	-0.000649	0.000779	3.3e-05	0.000746
0.87	0.00316	0.000801	2.6e-05	0.000775
0.88	-0.00324	0.00088	2.1e-05	0.000859
0.89	-0.0142	0.00085	3.2e-05	0.000818
0.9	-0.013833	0.000833	3.2e-05	0.000801
0.91	-0.010653	0.000831	2.4e-05	0.000807
0.92	-0.011838	0.000804	3.5e-05	0.000769
0.93	-0.0094	0.000839	5.5e-05	0.000784
0.94	-0.006882	0.000929	4.1e-05	0.000888
0.95	-0.010798	0.000822	1.5e-05	0.000807
0.96	-0.012781	0.000825	1.7e-05	0.000808
0.97	-0.008365	0.000993	3.4e-05	0.000959
0.98	-0.004274	0.00089	3.9e-05	0.000851
0.99	0.002463	0.000771	2.8e-05	0.000743
1	0.005107	0.000764	2.7e-05	0.000737
1.01	-0.006003	0.000871	4.5e-05	0.000826
1.02	-0.00848	0.000926	4.3e-05	0.000883
1.03	0.001987	0.000842	2.3e-05	0.000819
1.04	-0.000748	0.00088	2.3e-05	0.000857
1.05	-0.008747	0.00096	3.1e-05	0.000929
1.06	-0.004086	0.000968	3.5e-05	0.000933
1.07	0.001121	0.000909	3.6e-05	0.000873
1.08	-0.004414	0.00073	2.6e-05	0.000704
1.09	-0.009917	0.000683	2.8e-05	0.000655
1.1	-0.007727	0.000772	5.3e-05	0.000719
1.11	-0.004876	0.000757	5.7e-05	0.0007
1.12	-0.006292	0.000736	3.2e-05	0.000704
1.13	-0.007571	0.000903	2.2e-05	0.000881
1.14	-0.005074	0.00097	3.3e-05	0.000937
1.15	-0.003095	0.000773	3.9e-05	0.000734
1.16	-0.006675	0.000673	3.5e-05	0.000638
1.17	-0.012224	0.000807	2.4e-05	0.000783
1.18	-0.016661	0.000827	1.7e-05	0.00081
1.19	-0.016985	0.000743	2.7e-05	0.000716
1.2	-0.011198	0.00076	4.1e-05	0.000719
1.21	-0.007379	0.000782	3.8e-05	0.000744
1.22	-0.007253	0.000696	3.6e-05	0.00066
1.23	-0.008138	0.000813	4.3e-05	0.00077
1.24	-0.009626	0.000901	3.2e-05	0.000869
1.25	-0.008285	0.000736	2.2e-05	0.000714
1.26	-0.001439	0.000858	2.7e-05	0.000831
1.27	0.002768	0.001003	2.4e-05	0.000979
1.28	0.000336	0.000868	2.5e-05	0.000843
1.29	-0.00142	0.000871	4.4e-05	0.000827
1.3	-0.004143	0.001011	4.7e-05	0.000964
1.31	-0.008987	0.00086	1.5e-05	0.000845
1.32	-0.012171	0.000614	1e-05	0.000604
1.33	-0.007206	0.00082	4.5e-05	0.000775
1.34	0.001101	0.001028	4.6e-05	0.000982
1.35	-0.000105	0.000712	2.5e-05	0.000687
1.36	-0.003462	0.000606	2.7e-05	0.000579
1.37	-0.002971	0.000957	2.1e-05	0.000936
1.38	-0.004139	0.000936	1.2e-05	0.000924
1.39	-0.004577	0.000818	3.1e-05	0.000787
1.4	-0.007422	0.001008	3.5e-05	0.000973
1.41	-0.013901	0.000781	1.6e-05	0.000765
1.42	-0.011921	0.000528	1.2e-05	0.000516
1.43	-0.002586	0.000925	1.4e-05	0.000911
1.44	0.000283	0.001102	1.3e-05	0.001089
1.45	-0.006889	0.000823	1.9e-05	0.000804
1.46	-0.011541	0.00081	2.9e-05	0.000781
1.47	-0.005835	0.000867	3.3e-05	0.000834
1.48	0.000184	0.000768	2.8e-05	0.00074
1.49	0.001328	0.000784	2e-05	0.000764
1.5	0.003921	0.000836	2.1e-05	0.000815
1.51	0.005201	0.000903	3.2e-05	0.000871
1.52	0.000543	0.000916	2.8e-05	0.000888
1.53	-0.00288	0.000709	1.8e-05	0.000691
1.54	-0.002915	0.000681	1.5e-05	0.000666
1.55	0.000102	0.000809	1.3e-05	0.000796
1.56	0.003795	0.000829	2.7e-05	0.000802
1.57	0.002957	0.000835	4e-05	0.000795
1.58	0.004387	0.000831	2.9e-05	0.000802
1.59	0.003195	0.000747	4e-05	0.000707
1.6	-0.005352	0.000683	5e-05	0.000633
1.61	-0.007321	0.000705	2.3e-05	0.000682
1.62	-0.003946	0.00072	1.7e-05	0.000703
1.63	-0.007223	0.000899	3.6e-05	0.000863
1.64	-0.01114	0.000967	4e-05	0.000927
1.65	-0.011797	0.00077	3e-05	0.00074
1.66	-0.015433	0.000651	1.6e-05	0.000635
1.67	-0.015178	0.000655	1.9e-05	0.000636
1.68	-0.004647	0.000731	3.9e-05	0.000692
1.69	0.000632	0.000772	3.3e-05	0.000739
1.7	-0.004415	0.00074	1e-06	0.000739
1.71	-0.007565	0.000665	1.1e-05	0.000654
1.72	-0.004715	0.000703	4.5e-05	0.000658
1.73	0.00116	0.000794	2.9e-05	0.000765
1.74	-0.000527	0.000868	1.8e-05	0.00085
1.75	-0.007727	0.000889	3.1e-05	0.000858
1.76	-0.005459	0.000704	2.1e-05	0.000683
1.77	0.000491	0.000749	2.1e-05	0.000728
1.78	-0.004915	0.001027	2.9e-05	0.000998
1.79	-0.00982	0.000826	1.9e-05	0.000807
1.8	-0.001377	0.000581	3e-06	0.000578
1.81	0.005452	0.000852	1.3e-05	0.000839
1.82	0.002534	0.000941	2.9e-05	0.000912
1.83	0.002127	0.000744	1.7e-05	0.000727
1.84	0.007099	0.00089	5e-06	0.000885
1.85	0.006776	0.000865	-2e-06	0.000867
1.86	0.006039	0.000759	3e-06	0.000756
1.87	0.003015	0.000908	2.9e-05	0.000879
1.88	-0.003612	0.000811	4.3e-05	0.000768
1.89	-0.002496	0.000676	2.2e-05	0.000654
1.9	-0.004718	0.000849	-4e-06	0.000853
1.91	-0.013277	0.000851	-9e-06	0.00086
1.92	-0.01016	0.000793	1.2e-05	0.000781
1.93	-0.000405	0.000706	2.6e-05	0.00068
1.94	-0.001799	0.000625	1.7e-05	0.000608
1.95	-0.00277	0.000759	1.4e-05	0.000745
1.96	0.002071	0.00088	7e-06	0.000873
1.97	-0.000229	0.000747	9e-06	0.000738
1.98	-0.002811	0.000589	3e-05	0.000559
1.99	0.005018	0.000858	3.4e-05	0.000824
2	0.011652	0.001024	1.3e-05	0.001011
2.01	0.008539	0.00068	7e-06	0.000673
2.02	0.003927	0.000647	1.4e-05	0.000633
2.03	6.3e-05	0.000931	1.2e-05	0.000919
2.04	-0.005614	0.000852	2.5e-05	0.000827
2.05	-0.007277	0.000637	2.8e-05	0.000609
2.06	-0.008472	0.000714	4e-06	0.00071
2.07	-0.012874	0.000787	-1.9e-05	0.000806
2.08	-0.015327	0.000812	-6e-06	0.000818
2.09	-0.0152	0.000956	2.6e-05	0.00093
2.1	-0.011846	0.000916	4.3e-05	0.000873
2.11	-0.009559	0.000798	3.1e-05	0.000767
2.12	-0.011265	0.000703	7e-06	0.000696
2.13	-0.014261	0.00079	2e-06	0.000788
2.14	-0.016104	0.00095	1.6e-05	0.000934
2.15	-0.016145	0.000753	2.6e-05	0.000727
2.16	-0.013	0.000649	7e-06	0.000642
2.17	-0.01214	0.000883	-1e-06	0.000884
2.18	-0.012977	0.000932	1.5e-05	0.000917
2.19	-0.006786	0.000821	2e-05	0.000801
2.2	-0.001923	0.000873	5e-06	0.000868
2.21	-0.002755	0.000881	-5e-06	0.000886
2.22	-0.004804	0.000863	4e-06	0.000859
2.23	-0.004047	0.000941	2e-06	0.000939
2.24	-0.003801	0.000828	1.1e-05	0.000817
2.25	-0.007006	0.000645	3.6e-05	0.000609
2.26	-0.002142	0.000662	3e-05	0.000632
2.27	0.002894	0.000814	2e-05	0.000794
2.28	-0.004571	0.000792	3e-05	0.000762
2.29	-0.008209	0.000686	1.9e-05	0.000667
2.3	0.000198	0.000842	1e-05	0.000832
2.31	-0.000143	0.000934	2.6e-05	0.000908
2.32	-0.008272	0.000718	3e-05	0.000688
2.33	-0.005381	0.000708	1.9e-05	0.000689
2.34	-0.000442	0.000824	3e-06	0.000821
2.35	-0.004426	0.0007	-8e-06	0.000708
2.36	-0.00784	0.000695	8e-06	0.000687
2.37	-0.004616	0.000897	2.5e-05	0.000872
2.38	0.000354	0.000817	2.3e-05	0.000794
2.39	0.00099	0.000691	2.6e-05	0.000665
2.4	-0.000744	0.00089	3.3e-05	0.000857
2.41	-0.00183	0.000875	2.8e-05	0.000847
2.42	-0.004681	0.000783	6e-06	0.000777
2.43	-0.004407	0.000962	4e-06	0.000958
2.44	-0.002195	0.001063	2.6e-05	0.001037
2.45	-0.002723	0.000838	2.1e-05	0.000817
2.46	-0.003859	0.000891	3e-06	0.000888
2.47	-0.003602	0.001098	2.2e-05	0.001076
2.48	-0.002016	0.000902	3.8e-05	0.000864
2.49	0.003478	0.000965	1.4e-05	0.000951
2.5	0.011493	0.001211	-6e-06	0.001217
2.51	0.015118	0.000965	-2e-06	0.000967
2.52	0.010114	0.000891	1.4e-05	0.000877
2.53	0.001249	0.001196	2.3e-05	0.001173
2.54	-0.003357	0.000995	9e-06	0.000986
2.55	-0.008687	0.000934	-7e-06	0.000941
2.56	-0.019971	0.00126	-8e-06	0.001268
2.57	-0.023469	0.001067	6e-06	0.001061
2.58	-0.019977	0.00085	3.1e-05	0.000819
2.59	-0.018377	0.001084	2.1e-05	0.001063
2.6	-0.01391	0.001053	-1e-05	0.001063
2.61	-0.008907	0.000948	-1.2e-05	0.00096
2.62	-0.008085	0.00114	0	0.00114
2.63	-0.009256	0.00112	1.2e-05	0.001108
2.64	-0.009281	0.000937	1.8e-05	0.000919
2.65	-0.008635	0.001151	8e-06	0.001143
2.66	-0.013424	0.00123	3e-06	0.001227
2.67	-0.014274	0.001005	1.3e-05	0.000992
2.68	-0.006946	0.001153	1.8e-05	0.001135
2.69	-0.006711	0.001233	2.5e-05	0.001208
2.7	-0.012129	0.000976	3.2e-05	0.000944
2.71	-0.010978	0.001073	1.1e-05	0.001062
2.72	-0.007658	0.001261	-5e-06	0.001266
2.73	-0.014515	0.001091	-7e-06	0.001098
2.74	-0.021341	0.001183	1e-06	0.001182
2.75	-0.010502	0.00126	2.3e-05	0.001237
2.76	-0.003421	0.000957	1.7e-05	0.00094
2.77	-0.010554	0.000937	-1.1e-05	0.000948
2.78	-0.012266	0.001109	0	0.001109
2.79	-0.007588	0.001192	3.4e-05	0.001158
2.8	-0.004624	0.001211	3e-05	0.001181
2.81	-0.001427	0.001133	-7e-06	0.00114
2.82	-0.001109	0.001107	-1.6e-05	0.001123
2.83	-0.003527	0.001064	-4e-06	0.001068
2.84	-0.003295	0.001051	3e-06	0.001048
2.85	-0.005319	0.00106	1.4e-05	0.001046
2.86	-0.009673	0.001112	2.3e-05	0.001089
2.87	-0.010302	0.001097	4e-06	0.001093
2.88	-0.009915	0.001025	-1.9e-05	0.001044
2.89	-0.010936	0.00112	1e-05	0.00111
2.9	-0.01375	0.001175	3.7e-05	0.001138
2.91	-0.014504	0.001153	1.3e-05	0.00114
2.92	-0.008023	0.001102	5e-06	0.001097
2.93	-0.002819	0.000962	2e-05	0.000942
2.94	-0.005576	0.001052	1.1e-05	0.001041
2.95	-0.007196	0.001186	-4e-06	0.00119
2.96	-0.008623	0.00112	4e-06	0.001116
2.97	-0.013557	0.001031	1e-05	0.001021
2.98	-0.012865	0.001109	-1e-06	0.00111
2.99	-0.012406	0.001138	1e-06	0.001137
3	-0.014081	0.001013	1e-05	0.001003
3.01	-0.011674	0.001088	1.5e-05	0.001073
3.02	-0.010599	0.001222	2.1e-05	0.001201
3.03	-0.012454	0.001156	2.2e-05	0.001134
3.04	-0.010463	0.000956	1.1e-05	0.000945
3.05	-0.006291	0.000999	6e-06	0.000993
3.06	-0.004739	0.001207	1.1e-05	0.001196
3.07	-0.008035	0.001029	1.7e-05	0.001012
3.08	-0.014842	0.000971	1.7e-05	0.000954
3.09	-0.012895	0.001099	1.1e-05	0.001088
3.1	-0.004336	0.001067	3e-06	0.001064
3.11	-0.003497	0.001056	-5e-06	0.001061
3.12	-0.006944	0.001129	-1e-06	0.00113
3.13	-0.005052	0.001066	1.1e-05	0.001055
3.14	-0.006032	0.001024	1.1e-05	0.001013
3.15	-0.00738	0.001155	1.7e-05	0.001138
3.16	-0.003728	0.001103	1.5e-05	0.001088
3.17	-0.003872	0.000969	3e-06	0.000966
3.18	-0.005133	0.00111	1e-06	0.001109
3.19	-0.002645	0.001223	4e-06	0.001219
3.2	-0.004884	0.001047	5e-06	0.001042
3.21	-0.008537	0.000955	6e-06	0.000949
3.22	-0.00529	0.001143	7e-06	0.001136
3.23	-0.006219	0.001206	4e-06	0.001202
3.24	-0.014577	0.001079	2e-06	0.001077
3.25	-0.015092	0.001093	6e-06	0.001087
3.26	-0.012161	0.001032	1.2e-05	0.00102
3.27	-0.016172	0.001033	1.9e-05	0.001014
3.28	-0.015407	0.001163	3.1e-05	0.001132
3.29	-0.014329	0.001084	3.3e-05	0.001051
3.3	-0.016174	0.001103	3e-06	0.0011
3.31	-0.007051	0.001166	-1.6e-05	0.001182
3.32	0.001685	0.001115	-2e-06	0.001117
3.33	-0.005042	0.001034	1.3e-05	0.001021
3.34	-0.012757	0.000999	1.7e-05	0.000982
3.35	-0.009059	0.001002	-4e-06	0.001006
3.36	-0.006087	0.001094	-1.3e-05	0.001107
3.37	-0.010423	0.001129	3e-06	0.001126
3.38	-0.007929	0.001002	1e-05	0.000992
3.39	-0.000743	0.000961	2e-06	0.000959
3.4	-0.00462	0.001179	3e-06	0.001176
3.41	-0.010295	0.001268	9e-06	0.001259
3.42	-0.011329	0.001086	0	0.001086
3.43	-0.009183	0.000961	3e-06	0.000958
3.44	-0.003613	0.001094	1.6e-05	0.001078
3.45	-0.004263	0.001188	7e-06	0.001181
3.46	-0.007983	0.001104	5e-06	0.001099
3.47	-0.006883	0.001148	1.7e-05	0.001131
3.48	-0.000372	0.001139	8e-06	0.001131
3.49	0.004728	0.001101	-2e-06	0.001103
3.5	-0.002258	0.001107	8e-06	0.001099
3.51	-0.007939	0.001099	1.2e-05	0.001087
3.52	-0.00654	0.001185	1.3e-05	0.001172
3.53	-0.00957	0.001156	1.2e-05	0.001144
3.54	-0.011721	0.000952	2e-06	0.00095
3.55	-0.00831	0.001052	-7e-06	0.001059
3.56	-0.00899	0.001165	5e-06	0.00116
3.57	-0.010806	0.000999	1.9e-05	0.00098
3.58	-0.008306	0.001108	-1e-06	0.001109
3.59	-0.00733	0.001228	-1.7e-05	0.001245
3.6	-0.008051	0.000951	-5e-06	0.000956
3.61	-0.006437	0.001006	3e-06	0.001003
3.62	-0.007818	0.001328	-4e-06	0.001332
3.63	-0.010178	0.001109	-1e-05	0.001119
3.64	-0.011396	0.000917	-4e-06	0.000921
3.65	-0.016991	0.001079	4e-06	0.001075
3.66	-0.020539	0.001181	3e-06	0.001178
3.67	-0.014383	0.001094	0	0.001094
3.68	-0.008915	0.001061	7e-06	0.001054
3.69	-0.011649	0.001077	1.5e-05	0.001062
3.7	-0.014043	0.000962	-8e-06	0.00097
3.71	-0.010074	0.001048	-2.5e-05	0.001073
3.72	-0.008927	0.001181	-3e-06	0.001184
3.73	-0.006804	0.000939	6e-06	0.000933
3.74	-0.000871	0.000953	-6e-06	0.000959
3.75	-0.002908	0.001217	-7e-06	0.001224
3.76	-0.007642	0.001118	-4e-06	0.001122
3.77	-0.004271	0.001018	-7e-06	0.001025
3.78	0.002326	0.001169	-9e-06	0.001178
3.79	0.001905	0.001028	6e-06	0.001022
3.8	-0.00459	0.001011	8e-06	0.001003
3.81	-0.009581	0.001243	5e-06	0.001238
3.82	-0.013027	0.001043	2.3e-05	0.00102
3.83	-0.014631	0.000912	5e-06	0.000907
3.84	-0.007999	0.001108	-9e-06	0.001117
3.85	-0.005318	0.001118	2.3e-05	0.001095
3.86	-0.013662	0.001071	2e-05	0.001051
3.87	-0.016468	0.001082	-1e-05	0.001092
3.88	-0.01251	0.001121	8e-06	0.001113
3.89	-0.010795	0.001149	2e-05	0.001129
3.9	-0.009739	0.001077	-1.6e-05	0.001093
3.91	-0.011359	0.000992	-2.3e-05	0.001015
3.92	-0.013347	0.001093	1.6e-05	0.001077
3.93	-0.010913	0.001175	3e-05	0.001145
3.94	-0.007582	0.000986	-9e-06	0.000995
3.95	-0.006866	0.000934	-3.3e-05	0.000967
3.96	-0.010878	0.001104	-2e-06	0.001106
3.97	-0.015053	0.001103	1.2e-05	0.001091
3.98	-0.010325	0.001085	-1.4e-05	0.001099
3.99	-0.005554	0.001104	-2e-06	0.001106
4	-0.011119	0.001012	2.4e-05	0.000988
4.01	-0.013633	0.000936	5e-06	0.000931
4.02	-0.013813	0.001142	-8e-06	0.00115
4.03	-0.016257	0.001154	3e-06	0.001151
4.04	-0.013338	0.000852	1.3e-05	0.000839
4.05	-0.009334	0.000973	1.5e-05	0.000958
4.06	-0.005263	0.001182	1.1e-05	0.001171
4.07	-0.003905	0.001014	-1e-06	0.001015
4.08	-0.006554	0.001027	-1e-05	0.001037
4.09	-0.006806	0.001069	5e-06	0.001064
4.1	-0.007504	0.000978	6e-06	0.000972
4.11	-0.010136	0.001066	2e-06	0.001064
4.12	-0.009728	0.001205	9e-06	0.001196
4.13	-0.008272	0.000957	8e-06	0.000949
4.14	-0.010428	0.000862	2e-06	0.00086
4.15	-0.008315	0.001131	-8e-06	0.001139
4.16	-0.00506	0.001093	-1.5e-05	0.001108
4.17	-0.010588	0.000996	2e-06	0.000994
4.18	-0.013485	0.000996	-1e-06	0.000997
4.19	-0.009854	0.000944	-2.6e-05	0.00097
4.2	-0.004582	0.000939	-2.8e-05	0.000967
4.21	0.00485	0.001136	-1.5e-05	0.001151
4.22	0.008618	0.001047	-1e-06	0.001048
4.23	0.00049	0.000789	3e-06	0.000786
4.24	-0.003015	0.000965	-2e-06	0.000967
4.25	-0.001687	0.001027	7e-06	0.00102
4.26	-0.008136	0.000879	3e-06	0.000876
4.27	-0.014173	0.000982	-2.2e-05	0.001004
4.28	-0.013002	0.000999	-2.4e-05	0.001023
4.29	-0.008941	0.000977	-6e-06	0.000983
4.3	-0.003566	0.001009	1.1e-05	0.000998
4.31	-0.000444	0.000997	1.7e-05	0.00098
4.32	0.001211	0.000903	0	0.000903
4.33	-0.002871	0.000951	-1.8e-05	0.000969
4.34	-0.013048	0.001096	-2.3e-05	0.001119
4.35	-0.011648	0.001001	-1e-05	0.001011
4.36	-0.007077	0.000835	-4e-06	0.000839
4.37	-0.016435	0.001012	-1.2e-05	0.001024
4.38	-0.01874	0.001138	-1e-05	0.001148
4.39	-0.012822	0.000897	-1e-06	0.000898
4.4	-0.015836	0.000814	-3e-06	0.000817
4.41	-0.015963	0.001071	-7e-06	0.001078
4.42	-0.01253	0.001083	-6e-06	0.001089
4.43	-0.013442	0.000972	0	0.000972
4.44	-0.012355	0.000947	6e-06	0.000941
4.45	-0.012036	0.000964	-9e-06	0.000973
4.46	-0.01681	0.001057	-2.6e-05	0.001083
4.47	-0.018921	0.000976	-2.1e-05	0.000997
4.48	-0.018635	0.000924	-1.4e-05	0.000938
4.49	-0.020297	0.000923	-1.4e-05	0.000937
4.5	-0.019664	0.000955	-1.1e-05	0.000966
4.51	-0.013718	0.001041	-1.2e-05	0.001053
4.52	-0.009621	0.00095	-1.2e-05	0.000962
4.53	-0.015146	0.000982	1.2e-05	0.00097
4.54	-0.02291	0.001012	2.5e-05	0.000987
4.55	-0.019363	0.000947	-3e-06	0.00095
4.56	-0.010304	0.001066	-1.9e-05	0.001085
4.57	-0.011977	0.001045	-1e-06	0.001046
4.58	-0.01874	0.000919	1e-06	0.000918
4.59	-0.020045	0.000872	-2.2e-05	0.000894
4.6	-0.019468	0.001005	-1e-05	0.001015
4.61	-0.022233	0.001116	2.1e-05	0.001095
4.62	-0.022072	0.000928	8e-06	0.00092
4.63	-0.014624	0.000869	-6e-06	0.000875
4.64	-0.011601	0.001101	6e-06	0.001095
4.65	-0.020148	0.001013	0	0.001013
4.66	-0.021557	0.0008	-1.1e-05	0.000811
4.67	-0.007599	0.000887	-6e-06	0.000893
4.68	-0.004555	0.001003	-8e-06	0.001011
4.69	-0.0157	0.001055	-1.7e-05	0.001072
4.7	-0.017403	0.001022	-1e-05	0.001032
4.71	-0.010227	0.000839	-1e-06	0.00084
4.72	-0.006571	0.000893	1e-06	0.000892
4.73	-0.009281	0.001042	-9e-06	0.001051
4.74	-0.012375	0.00093	-1.7e-05	0.000947
4.75	-0.011619	0.000823	-8e-06	0.000831
4.76	-0.0122	0.000891	-4e-06	0.000895
4.77	-0.01061	0.000958	-1.3e-05	0.000971
4.78	-0.004936	0.000912	-1.5e-05	0.000927
4.79	-0.000761	0.000871	-2e-06	0.000873
4.8	-0.000706	0.000862	1.1e-05	0.000851
4.81	-0.002606	0.000925	1e-05	0.000915
4.82	-0.00358	0.000963	6e-06	0.000957
4.83	-0.004204	0.0009	-7e-06	0.000907
4.84	-0.004953	0.000903	-1.6e-05	0.000919
4.85	-0.008502	0.000999	-2e-06	0.001001
4.86	-0.011324	0.000904	3e-06	0.000901
4.87	-0.006688	0.000891	-1.4e-05	0.000905
4.88	-0.002847	0.001067	-2.7e-05	0.001094
4.89	-0.006092	0.000782	-1.6e-05	0.000798
4.9	-0.010068	0.000765	-3e-06	0.000768
4.91	-0.010604	0.00111	-1.2e-05	0.001122
4.92	-0.011273	0.00089	-1.7e-05	0.000907
4.93	-0.00905	0.000754	-1.5e-05	0.000769
4.94	-0.006805	0.00107	-1.8e-05	0.001088
4.95	-0.010387	0.001034	-6e-06	0.00104
4.96	-0.009621	0.000737	6e-06	0.000731
4.97	-0.00208	0.000885	-3e-06	0.000888
4.98	-0.001233	0.001076	-2e-05	0.001096
4.99	-0.009722	0.000757	-2.7e-05	0.000784
5	-0.013352	0.000734	-1.9e-05	0.000753
5.01	-0.007681	0.001101	-1.8e-05	0.001119
5.02	-0.004645	0.001071	-2.5e-05	0.001096
5.03	-0.004635	0.000749	-1.3e-05	0.000762
5.04	0.000507	0.000872	-2e-06	0.000874
5.05	0.003308	0.001098	-1.3e-05	0.001111
5.06	-0.003842	0.000857	-5e-06	0.000862
5.07	-0.008107	0.000896	2.1e-05	0.000875
5.08	-0.00279	0.001144	2e-06	0.001142
5.09	-0.00067	0.000924	-3.4e-05	0.000958
5.1	-0.006301	0.000847	-3.5e-05	0.000882
5.11	-0.011616	0.001104	-2.5e-05	0.001129
5.12	-0.010869	0.00099	-1.2e-05	0.001002
5.13	-0.007316	0.000755	-1e-06	0.000756
5.14	-0.006264	0.001034	-1.1e-05	0.001045
5.15	-0.005205	0.001142	-1.5e-05	0.001157
5.16	-0.011967	0.000917	4e-06	0.000913
5.17	-0.022356	0.001026	2e-06	0.001024
5.18	-0.021934	0.000847	-1.2e-05	0.000859
5.19	-0.017576	0.000745	-9e-06	0.000754
5.2	-0.012892	0.001145	-2e-06	0.001147
5.21	-0.013149	0.001035	-1.1e-05	0.001046
5.22	-0.017031	0.000683	-1.1e-05	0.000694
5.23	-0.012978	0.00089	6e-06	0.000884
5.24	-0.007459	0.001171	5e-06	0.001166
5.25	-0.01158	0.000898	-1e-06	0.000899
5.26	-0.018725	0.000779	-1.1e-05	0.00079
5.27	-0.018023	0.001096	-2.3e-05	0.001119
5.28	-0.010187	0.001036	-2.1e-05	0.001057
5.29	-0.006448	0.001014	-9e-06	0.001023
5.3	-0.007229	0.00112	7e-06	0.001113
5.31	-0.00557	0.000904	1e-05	0.000894
5.32	-0.007587	0.000948	-1e-05	0.000958
5.33	-0.013028	0.001105	-2.6e-05	0.001131
5.34	-0.013193	0.000924	-2.7e-05	0.000951
5.35	-0.011235	0.000862	-1.5e-05	0.000877
5.36	-0.01264	0.000974	-7e-06	0.000981
5.37	-0.015309	0.000968	-1.7e-05	0.000985
5.38	-0.014837	0.000921	-2.8e-05	0.000949
5.39	-0.013241	0.001153	-2.9e-05	0.001182
5.4	-0.01257	0.001075	-8e-06	0.001083
5.41	-0.008829	0.000743	3e-06	0.00074
5.42	-0.004242	0.000975	-9e-06	0.000984
5.43	-0.002072	0.001164	-2.2e-05	0.001186
5.44	-0.002442	0.001128	-2e-05	0.001148
5.45	-0.004904	0.00123	-2e-06	0.001232
5.46	-0.005031	0.00115	6e-06	0.001144
5.47	-0.004433	0.000978	-1e-06	0.000979
5.48	-0.009132	0.00119	-7e-06	0.001197
5.49	-0.012761	0.001188	-8e-06	0.001196
5.5	-0.009624	0.000802	-3e-06	0.000805
5.51	-0.009474	0.000903	-6e-06	0.000909
5.52	-0.01874	0.001101	-1e-05	0.001111
5.53	-0.024654	0.001001	-1.2e-05	0.001013
5.54	-0.018677	0.000931	-1.3e-05	0.000944
5.55	-0.013851	0.001066	-1.2e-05	0.001078
5.56	-0.01285	0.001161	-1.8e-05	0.001179
5.57	-0.011925	0.000922	-2.1e-05	0.000943
5.58	-0.015874	0.000896	-2.3e-05	0.000919
5.59	-0.018266	0.001043	-1.8e-05	0.001061
5.6	-0.014443	0.001006	-6e-06	0.001012
5.61	-0.011197	0.000899	0	0.000899
5.62	-0.010501	0.000978	2e-06	0.000976
5.63	-0.008027	0.001103	-6e-06	0.001109
5.64	-0.012786	0.000869	-2e-06	0.000871
5.65	-0.020166	0.000862	8e-06	0.000854
5.66	-0.015128	0.001024	-1.9e-05	0.001043
5.67	-0.010741	0.000974	-3.3e-05	0.001007
5.68	-0.012726	0.001069	2e-06	0.001067
5.69	-0.011785	0.001016	8e-06	0.001008
5.7	-0.016106	0.000854	-5e-06	0.000859
5.71	-0.023427	0.001002	1e-06	0.001001
5.72	-0.014197	0.001113	-2.5e-05	0.001138
5.73	-0.000535	0.001035	-4.4e-05	0.001079
5.74	-0.002158	0.001003	-1.8e-05	0.001021
5.75	-0.009134	0.001061	-8e-06	0.001069
5.76	-0.012826	0.001031	-2.2e-05	0.001053
5.77	-0.019201	0.0009	-2.3e-05	0.000923
5.78	-0.02467	0.001003	-1.5e-05	0.001018
5.79	-0.022352	0.001217	-5e-06	0.001222
5.8	-0.019038	0.000999	-2e-06	0.001001
5.81	-0.013034	0.000807	-8e-06	0.000815
5.82	-0.005857	0.00106	-1.9e-05	0.001079
5.83	-0.008227	0.001033	-2.6e-05	0.001059
5.84	-0.013002	0.000864	-2.4e-05	0.000888
5.85	-0.015937	0.001069	-2.3e-05	0.001092
5.86	-0.017274	0.001074	-1.8e-05	0.001092
5.87	-0.016072	0.000906	-1.5e-05	0.000921
5.88	-0.019051	0.000879	-1.5e-05	0.000894
5.89	-0.01951	0.000905	-2.4e-05	0.000929
5.9	-0.014263	0.001043	-3.4e-05	0.001077
5.91	-0.013774	0.001006	-1.6e-05	0.001022
5.92	-0.013695	0.000926	-3e-06	0.000929
5.93	-0.011934	0.001027	-2.3e-05	0.00105
5.94	-0.013689	0.00093	-2.4e-05	0.000954
5.95	-0.014549	0.000925	-1.6e-05	0.000941
5.96	-0.015231	0.001165	-2.3e-05	0.001188
5.97	-0.015311	0.000969	-2.5e-05	0.000994
5.98	-0.011234	0.000755	-2.4e-05	0.000779
5.99	-0.007525	0.000967	-1.6e-05	0.000983
6	-0.00622	0.000983	3e-06	0.00098
6.01	-0.005606	0.001006	4e-06	0.001002
6.02	-0.005351	0.000973	-2.2e-05	0.000995
6.03	-0.00905	0.000846	-3.1e-05	0.000877
6.04	-0.011779	0.001055	-2.8e-05	0.001083
6.05	-0.011587	0.001033	-2.3e-05	0.001056
6.06	-0.01284	0.00094	-1.7e-05	0.000957
6.07	-0.013599	0.000993	-2.2e-05	0.001015
6.08	-0.011478	0.000959	-2.1e-05	0.00098
6.09	-0.007122	0.001129	-1.4e-05	0.001143
6.1	-0.006449	0.001076	-1.1e-05	0.001087
6.11	-0.007231	0.000742	-1.5e-05	0.000757
6.12	-0.007594	0.00093	-1.5e-05	0.000945
6.13	-0.011007	0.001126	-1.5e-05	0.001141
6.14	-0.014674	0.000892	-3.2e-05	0.000924
6.15	-0.019583	0.000959	-4e-05	0.000999
6.16	-0.019654	0.001056	-3.1e-05	0.001087
6.17	-0.014441	0.000848	-2e-05	0.000868
6.18	-0.015525	0.001009	-2e-06	0.001011
6.19	-0.016049	0.001109	-8e-06	0.001117
6.2	-0.010829	0.000793	-1.8e-05	0.000811
6.21	-0.010882	0.000862	-3.2e-05	0.000894
6.22	-0.012764	0.001029	-4.6e-05	0.001075
6.23	-0.011454	0.000927	-3.2e-05	0.000959
6.24	-0.011845	0.001013	-2.2e-05	0.001035
6.25	-0.014843	0.001043	-3.2e-05	0.001075
6.26	-0.018975	0.000828	-2.8e-05	0.000856
6.27	-0.023725	0.000978	-1.7e-05	0.000995
6.28	-0.025941	0.001204	-3.3e-05	0.001237
6.29	-0.023963	0.000882	-3.1e-05	0.000913
6.3	-0.020367	0.000913	-1.6e-05	0.000929
6.31	-0.013802	0.001193	-3.3e-05	0.001226
6.32	-0.009355	0.000873	-2.9e-05	0.000902
6.33	-0.015399	0.000877	-1.3e-05	0.00089
6.34	-0.022932	0.001411	-2.7e-05	0.001438
6.35	-0.016905	0.001944	-2.4e-05	0.001968
6.36	-0.00857	0.00311	-1.8e-05	0.003128
6.37	-0.008483	0.004395	-2.6e-05	0.004421
6.38	-0.007954	0.005098	-1.4e-05	0.005112
6.39	-0.002143	0.00605	-1.9e-05	0.006069
6.4	-0.000185	0.007133	-3.9e-05	0.007172
6.41	-0.006654	0.007757	-2.7e-05	0.007784
6.42	-0.002696	0.008462	-1.9e-05	0.008481
6.43	0.009835	0.009191	-2.6e-05	0.009217
6.44	0.006355	0.009595	-2e-05	0.009615
6.45	-0.000217	0.010074	-9e-06	0.010083
6.46	0.008379	0.010648	-1e-05	0.010658
6.47	0.012688	0.01106	-1.7e-05	0.011077
6.48	0.008507	0.011616	-1.5e-05	0.011631
6.49	0.011605	0.012441	-4e-06	0.012445
6.5	0.022959	0.013234	-1.6e-05	0.01325
6.51	0.031834	0.014079	-3.9e-05	0.014118
6.52	0.034985	0.015094	-3.3e-05	0.015127
6.53	0.040664	0.016053	-1.7e-05	0.01607
6.54	0.042749	0.016932	-2.1e-05	0.016953
6.55	0.040001	0.017989	-2.3e-05	0.018012
6.56	0.048489	0.019138	-1.5e-05	0.019153
6.57	0.05612	0.02009	-1.4e-05	0.020104
6.58	0.053254	0.020961	-1.6e-05	0.020977
6.59	0.053903	0.021952	-9e-06	0.021961
6.6	0.059387	0.022962	6e-06	0.022956
6.61	0.063377	0.023956	1.3e-05	0.023943
6.62	0.064748	0.025097	1e-05	0.025087
6.63	0.067845	0.026212	-7e-06	0.026219
6.64	0.076278	0.027085	-2.8e-05	0.027113
6.65	0.081377	0.028084	-1.1e-05	0.028095
6.66	0.084026	0.029302	7e-06	0.029295
6.67	0.089524	0.030253	-1.9e-05	0.030272
6.68	0.090413	0.03118	-1.6e-05	0.031196
6.69	0.087948	0.032282	1.3e-05	0.032269
6.7	0.089973	0.033201	-5e-06	0.033206
6.71	0.090329	0.034261	-3e-05	0.034291
6.72	0.09103	0.035484	-1.3e-05	0.035497
6.73	0.100323	0.036489	1.2e-05	0.036477
6.74	0.107601	0.03751	1.4e-05	0.037496
6.75	0.106096	0.038629	4e-06	0.038625
6.76	0.105829	0.039454	1.3e-05	0.039441
6.77	0.109692	0.040422	1.3e-05	0.040409
6.78	0.112622	0.041711	-1e-05	0.041721
6.79	0.114842	0.042595	-5e-06	0.0426
6.8	0.118837	0.043303	1.6e-05	0.043287
6.81	0.121743	0.044445	5e-06	0.04444
6.82	0.121275	0.045579	-9e-06	0.045588
6.83	0.122658	0.046488	2e-06	0.046486
6.84	0.127402	0.047576	9e-06	0.047567
6.85	0.131487	0.048766	-5e-06	0.048771
6.86	0.13098	0.04975	-1.7e-05	0.049767
6.87	0.130413	0.050741	-3e-06	0.050744
6.88	0.13475	0.051753	3e-06	0.05175
6.89	0.141572	0.052751	-2.5e-05	0.052776
6.9	0.146663	0.053787	-3.3e-05	0.05382
6.91	0.148539	0.054807	-2.3e-05	0.05483
6.92	0.15047	0.055821	-1.7e-05	0.055838
6.93	0.153412	0.056848	-7e-06	0.056855
6.94	0.153245	0.057752	-2.1e-05	0.057773
6.95	0.152252	0.058655	-4.4e-05	0.058699
6.96	0.154094	0.059879	-3e-05	0.059909
6.97	0.154169	0.061036	-2.2e-05	0.061058
6.98	0.1565	0.061831	-4.1e-05	0.061872
6.99	0.165845	0.062907	-4.7e-05	0.062954
7	0.172778	0.064126	-3.7e-05	0.064163
7.01	0.174293	0.065068	-4e-05	0.065108
7.02	0.17504	0.066043	-4.6e-05	0.066089
7.03	0.178792	0.066977	-5.4e-05	0.067031
7.04	0.188557	0.067972	-7.6e-05	0.068048
7.05	0.192083	0.069183	-9.3e-05	0.069276
7.06	0.185119	0.07025	-8e-05	0.07033
7.07	0.182067	0.07111	-8e-05	0.07119
7.08	0.189352	0.072142	-9.4e-05	0.072236
7.09	0.19967	0.073336	-9.9e-05	0.073435
7.1	0.205278	0.074241	-0.000104	0.074345
7.11	0.206304	0.075095	-0.000106	0.075201
7.12	0.207621	0.076355	-0.000138	0.076493
7.13	0.21011	0.077362	-0.000173	0.077535
7.14	0.212426	0.078017	-0.000159	0.078176
7.15	0.217369	0.079114	-0.000146	0.07926
7.16	0.222317	0.080325	-0.000172	0.080497
7.17	0.224442	0.081138	-0.000195	0.081333
7.18	0.226836	0.082015	-0.000191	0.082206
7.19	0.23133	0.083184	-0.0002	0.083384
7.2	0.236309	0.084217	-0.000226	0.084443
7.21	0.235111	0.085172	-0.00024	0.085412
7.22	0.233584	0.086205	-0.000255	0.08646
7.23	0.238275	0.087234	-0.000275	0.087509
7.24	0.242733	0.088318	-0.000294	0.088612
7.25	0.24456	0.089288	-0.00031	0.089598
7.26	0.24563	0.090177	-0.000327	0.090504
7.27	0.251541	0.091249	-0.000343	0.091592
7.28	0.258239	0.092416	-0.000355	0.092771
7.29	0.260608	0.093341	-0.000378	0.093719
7.3	0.264984	0.094359	-0.000413	0.094772
7.31	0.272862	0.095635	-0.000449	0.096084
7.32	0.277008	0.096565	-0.000503	0.097068
7.33	0.280694	0.097348	-0.00056	0.097908
7.34	0.291632	0.098619	-0.000611	0.09923
7.35	0.295639	0.0997	-0.000716	0.100416
7.36	0.287369	0.100507	-0.000854	0.101361
7.37	0.288831	0.101724	-0.000978	0.102702
7.38	0.298094	0.10279	-0.001141	0.103931
7.39	0.30002	0.103554	-0.001388	0.104942
7.4	0.301674	0.1046	-0.001752	0.106352
7.41	0.30744	0.10583	-0.002565	0.108395
7.42	0.309338	0.106852	-0.004457	0.111309
7.43	0.313267	0.107779	-0.00727	0.115049
7.44	0.317971	0.108822	-0.009193	0.118015
7.45	0.317866	0.109776	-0.009485	0.119261
7.46	0.319297	0.110846	-0.009518	0.120364
7.47	0.323123	0.111992	-0.009794	0.121786
7.48	0.328274	0.112778	-0.009862	0.12264
7.49	0.335859	0.113689	-0.009863	0.123552
7.5	0.342972	0.114892	-0.009961	0.124853
7.51	0.345254	0.115929	-0.010018	0.125947
7.52	0.34548	0.116777	-0.010048	0.126825
7.53	0.348485	0.117755	-0.010105	0.12786
7.54	0.354698	0.118847	-0.010161	0.129008
7.55	0.360294	0.119786	-0.010222	0.130008
7.56	0.365867	0.120779	-0.010301	0.13108
7.57	0.373312	0.121768	-0.010407	0.132175
7.58	0.380086	0.122618	-0.010547	0.133165
7.59	0.382701	0.123712	-0.010727	0.134439
7.6	0.382684	0.124912	-0.011018	0.13593
7.61	0.384044	0.12575	-0.011515	0.137265
7.62	0.384569	0.126581	-0.012261	0.138842
7.63	0.385943	0.127745	-0.013199	0.140944
7.64	0.39114	0.128858	-0.014104	0.142962
7.65	0.396776	0.129813	-0.014766	0.144579
7.66	0.400761	0.130815	-0.01521	0.146025
7.67	0.404457	0.131831	-0.01552	0.147351
7.68	0.41065	0.13286	-0.015725	0.148585
7.69	0.419849	0.133899	-0.015891	0.14979
7.7	0.424832	0.134889	-0.016078	0.150967
7.71	0.421783	0.135926	-0.016295	0.152221
7.72	0.420435	0.137065	-0.016567	0.153632
7.73	0.423864	0.138096	-0.01691	0.155006
7.74	0.427215	0.139022	-0.017282	0.156304
7.75	0.429254	0.140132	-0.017666	0.157798
7.76	0.433687	0.141172	-0.018111	0.159283
7.77	0.439738	0.142003	-0.018665	0.160668
7.78	0.444524	0.143069	-0.019397	0.162466
7.79	0.448537	0.144221	-0.020305	0.164526
7.8	0.451623	0.145155	-0.021334	0.166489
7.81	0.456143	0.146122	-0.022458	0.16858
7.82	0.458662	0.147147	-0.023486	0.170633
7.83	0.457588	0.1481	-0.02416	0.17226
7.84	0.462656	0.149122	-0.024577	0.173699
7.85	0.46918	0.150205	-0.024983	0.175188
7.86	0.46814	0.151245	-0.02536	0.176605
7.87	0.465457	0.152269	-0.025686	0.177955
7.88	0.468577	0.153238	-0.026057	0.179295
7.89	0.479641	0.154075	-0.026432	0.180507
7.9	0.490551	0.155174	-0.026727	0.181901
7.91	0.493047	0.15623	-0.027018	0.183248
7.92	0.494459	0.156974	-0.027315	0.184289
7.93	0.501385	0.15816	-0.027551	0.185711
7.94	0.508486	0.159473	-0.027802	0.187275
7.95	0.514772	0.160241	-0.028109	0.18835
7.96	0.518862	0.161199	-0.028442	0.189641
7.97	0.512597	0.16242	-0.028854	0.191274
7.98	0.510413	0.163261	-0.0294	0.192661
7.99	0.521339	0.164116	-0.030106	0.194222
8	0.529759	0.165265	-0.030924	0.196189
8.01	0.532545	0.166326	-0.031704	0.19803
8.02	0.535331	0.167245	-0.032348	0.199593
8.03	0.538643	0.168211	-0.032905	0.201116
8.04	0.544088	0.169242	-0.033478	0.20272
8.05	0.547829	0.170329	-0.034043	0.204372
8.06	0.548202	0.171434	-0.034536	0.20597
8.07	0.552454	0.172422	-0.035028	0.20745
8.08	0.558616	0.173484	-0.035544	0.209028
8.09	0.565058	0.1747	-0.036024	0.210724
8.1	0.571242	0.175639	-0.036482	0.212121
8.11	0.575097	0.176414	-0.036952	0.213366
8.12	0.584143	0.177565	-0.03737	0.214935
8.13	0.59133	0.178746	-0.037721	0.216467
8.14	0.588502	0.179587	-0.038122	0.217709
8.15	0.5901	0.180447	-0.038618	0.219065
8.16	0.602852	0.18145	-0.039151	0.220601
8.17	0.616855	0.182464	-0.039696	0.22216
8.18	0.62036	0.183592	-0.040268	0.22386
8.19	0.615815	0.184723	-0.040822	0.225545
8.2	0.617533	0.185552	-0.041298	0.22685
8.21	0.626553	0.186403	-0.041715	0.228118
8.22	0.633221	0.187659	-0.042141	0.2298
8.23	0.638059	0.188785	-0.042625	0.23141
8.24	0.643927	0.189614	-0.043182	0.232796
8.25	0.646571	0.19054	-0.043854	0.234394
8.26	0.65236	0.191459	-0.044685	0.236144
8.27	0.659391	0.192553	-0.045687	0.23824
8.28	0.660833	0.193818	-0.046826	0.240644
8.29	0.664344	0.194744	-0.047884	0.242628
8.3	0.66696	0.195585	-0.048649	0.244234
8.31	0.670183	0.196719	-0.049251	0.24597
8.32	0.678061	0.197771	-0.049834	0.247605
8.33	0.683263	0.198605	-0.050312	0.248917
8.34	0.687998	0.199625	-0.050684	0.250309
8.35	0.694955	0.200599	-0.051028	0.251627
8.36	0.700229	0.201559	-0.051318	0.252877
8.37	0.705114	0.202835	-0.05161	0.254445
8.38	0.707089	0.203911	-0.052009	0.25592
8.39	0.708831	0.204674	-0.052464	0.257138
8.4	0.718341	0.205622	-0.052977	0.258599
8.41	0.725527	0.206772	-0.053654	0.260426
8.42	0.726461	0.207788	-0.054558	0.262346
8.43	0.733043	0.208652	-0.055615	0.264267
8.44	0.736903	0.209733	-0.056565	0.266298
8.45	0.73267	0.21083	-0.057251	0.268081
8.46	0.735143	0.211846	-0.057841	0.269687
8.47	0.740345	0.212974	-0.058478	0.271452
8.48	0.743025	0.213907	-0.059065	0.272972
8.49	0.748982	0.214856	-0.059496	0.274352
8.5	0.750088	0.216088	-0.059806	0.275894
8.51	0.748422	0.217025	-0.060074	0.277099
8.52	0.758459	0.217787	-0.060365	0.278152
8.53	0.769764	0.21884	-0.060687	0.279527
8.54	0.769332	0.219881	-0.060942	0.280823
8.55	0.769623	0.22088	-0.06112	0.282
8.56	0.77456	0.221966	-0.061364	0.28333
8.57	0.774231	0.22286	-0.061737	0.284597
8.58	0.776694	0.223794	-0.062203	0.285997
8.59	0.784251	0.225039	-0.062803	0.287842
8.6	0.787577	0.2261	-0.063555	0.289655
8.61	0.789245	0.226928	-0.064323	0.291251
8.62	0.790555	0.227987	-0.065047	0.293034
8.63	0.796244	0.229003	-0.065787	0.29479
8.64	0.805415	0.22994	-0.066454	0.296394
8.65	0.810064	0.231136	-0.066903	0.298039
8.66	0.812806	0.232203	-0.067213	0.299416
8.67	0.814678	0.233055	-0.067474	0.300529
8.68	0.811792	0.234033	-0.067689	0.301722
8.69	0.805268	0.234973	-0.067877	0.30285
8.7	0.807378	0.236031	-0.068074	0.304105
8.71	0.81947	0.237261	-0.06831	0.305571
8.72	0.823084	0.238154	-0.068559	0.306713
8.73	0.817166	0.238946	-0.068812	0.307758
8.74	0.81956	0.240129	-0.0691	0.309229
8.75	0.825386	0.241249	-0.069443	0.310692
8.76	0.828165	0.242026	-0.069817	0.311843
8.77	0.832945	0.243013	-0.070166	0.313179
8.78	0.835751	0.244144	-0.070506	0.31465
8.79	0.835674	0.245005	-0.070903	0.315908
8.8	0.838192	0.246043	-0.071333	0.317376
8.81	0.844371	0.247052	-0.071759	0.318811
8.82	0.849654	0.24773	-0.072241	0.319971
8.83	0.848992	0.248867	-0.072815	0.321682
8.84	0.852304	0.250206	-0.0734	0.323606
8.85	0.863429	0.250936	-0.073933	0.324869
8.86	0.869163	0.251703	-0.074436	0.326139
8.87	0.869038	0.252973	-0.074892	0.327865
8.88	0.868054	0.254153	-0.075249	0.329402
8.89	0.864876	0.255135	-0.075515	0.33065
8.9	0.863556	0.256194	-0.075765	0.331959
8.91	0.866787	0.257093	-0.076059	0.333152
8.92	0.875566	0.257936	-0.076345	0.334281
8.93	0.885715	0.25904	-0.076589	0.335629
8.94	0.888297	0.260033	-0.07685	0.336883
8.95	0.884232	0.260884	-0.077166	0.33805
8.96	0.884554	0.262049	-0.077526	0.339575
8.97	0.893095	0.263334	-0.077923	0.341257
8.98	0.900635	0.264315	-0.078353	0.342668
8.99	0.904907	0.265199	-0.078846	0.344045
9	0.910821	0.266267	-0.079491	0.345758
9.01	0.915215	0.267218	-0.080246	0.347464
9.02	0.922006	0.268202	-0.080965	0.349167
9.03	0.929388	0.269399	-0.081597	0.350996
9.04	0.927935	0.270388	-0.082127	0.352515
9.05	0.932992	0.271267	-0.0826	0.353867
9.06	0.945676	0.272345	-0.083098	0.355443
9.07	0.946843	0.273351	-0.083573	0.356924
9.08	0.941425	0.274326	-0.083952	0.358278
9.09	0.943234	0.275561	-0.084266	0.359827
9.1	0.951089	0.276719	-0.08457	0.361289
9.11	0.959738	0.27751	-0.084835	0.362345
9.12	0.965501	0.278477	-0.085068	0.363545
9.13	0.969014	0.279562	-0.085341	0.364903
9.14	0.974738	0.28044	-0.08567	0.36611
9.15	0.979058	0.281438	-0.086065	0.367503
9.16	0.980867	0.282456	-0.086609	0.369065
9.17	0.988365	0.283441	-0.087382	0.370823
9.18	0.993499	0.284441	-0.08838	0.372821
9.19	0.986837	0.28527	-0.089392	0.374662
9.2	0.988676	0.286131	-0.090173	0.376304
9.21	0.999408	0.287238	-0.090777	0.378015
9.22	1.00237	0.288304	-0.0913	0.379604
9.23	1.00647	0.289255	-0.091736	0.380991
9.24	1.01554	0.290454	-0.092127	0.382581
9.25	1.01771	0.29163	-0.0925	0.38413
9.26	1.02104	0.2924	-0.092815	0.385215
9.27	1.03131	0.293274	-0.093105	0.386379
9.28	1.03452	0.294471	-0.093416	0.387887
9.29	1.03606	0.295408	-0.0937	0.389108
9.3	1.04605	0.296182	-0.093985	0.390167
9.31	1.05424	0.297404	-0.094313	0.391717
9.32	1.05613	0.298565	-0.094633	0.393198
9.33	1.05917	0.299289	-0.094987	0.394276
9.34	1.06278	0.300294	-0.095492	0.395786
9.35	1.06694	0.301474	-0.096151	0.397625
9.36	1.07643	0.302489	-0.096978	0.399467
9.37	1.081	0.303602	-0.098014	0.401616
9.38	1.07999	0.304609	-0.099039	0.403648
9.39	1.09061	0.305502	-0.099767	0.405269
9.4	1.09752	0.306556	-0.100237	0.406793
9.41	1.08974	0.3076	-0.100563	0.408163
9.42	1.09087	0.30859	-0.100794	0.409384
9.43	1.10217	0.309639	-0.100996	0.410635
9.44	1.10638	0.310552	-0.101184	0.411736
9.45	1.11109	0.311335	-0.101361	0.412696
9.46	1.11553	0.312382	-0.101548	0.41393
9.47	1.11737	0.313558	-0.101759	0.415317
9.48	1.1254	0.314578	-0.101993	0.416571
9.49	1.13141	0.315689	-0.102306	0.417995
9.5	1.13443	0.31665	-0.102795	0.419445
9.51	1.14038	0.317366	-0.103497	0.420863
9.52	1.14797	0.318385	-0.104316	0.422701
9.53	1.15654	0.319597	-0.105138	0.424735
9.54	1.16198	0.320507	-0.105891	0.426398
9.55	1.16278	0.321393	-0.106537	0.42793
9.56	1.16579	0.32258	-0.107172	0.429752
9.57	1.17231	0.323639	-0.107844	0.431483
9.58	1.17946	0.324455	-0.108402	0.432857
9.59	1.18602	0.325404	-0.108802	0.434206
9.6	1.19112	0.326362	-0.109142	0.435504
9.61	1.19327	0.327399	-0.109455	0.436854
9.62	1.19434	0.328652	-0.109717	0.438369
9.63	1.1962	0.32969	-0.10997	0.43966
9.64	1.20313	0.330574	-0.110256	0.44083
9.65	1.21118	0.331678	-0.11056	0.442238
9.66	1.21089	0.332668	-0.110883	0.443551
9.67	1.21164	0.333555	-0.1112	0.444755
9.68	1.21815	0.334724	-0.111516	0.44624
9.69	1.22488	0.335745	-0.111896	0.447641
9.7	1.23292	0.336463	-0.112354	0.448817
9.71	1.24179	0.337596	-0.112888	0.450484
9.72	1.24967	0.338933	-0.113425	0.452358
9.73	1.26075	0.339813	-0.113884	0.453697
9.74	1.2666	0.340758	-0.114306	0.455064
9.75	1.26304	0.341978	-0.1147	0.456678
9.76	1.26528	0.343012	-0.115065	0.458077
9.77	1.27409	0.344003	-0.115504	0.459507
9.78	1.27922	0.344965	-0.116045	0.46101
9.79	1.28474	0.345784	-0.11655	0.462334
9.8	1.28778	0.346769	-0.116976	0.463745
9.81	1.28865	0.347915	-0.117427	0.465342
9.82	1.29221	0.348942	-0.117902	0.466844
9.83	1.29595	0.349917	-0.118371	0.468288
9.84	1.30327	0.350903	-0.118883	0.469786
9.85	1.31286	0.351782	-0.119432	0.471214
9.86	1.31756	0.352694	-0.119995	0.472689
9.87	1.32249	0.353779	-0.120638	0.474417
9.88	1.32783	0.354885	-0.121442	0.476327
9.89	1.33059	0.355828	-0.122405	0.478233
9.9	1.33317	0.356733	-0.123447	0.48018
9.91	1.33866	0.357635	-0.124265	0.4819
9.92	1.34494	0.35857	-0.124694	0.483264
9.93	1.34633	0.359627	-0.125006	0.484633
9.94	1.34757	0.360761	-0.125304	0.486065
9.95	1.35215	0.36181	-0.125526	0.487336
9.96	1.35947	0.36272	-0.125775	0.488495
9.97	1.36543	0.363696	-0.126092	0.489788
9.98	1.36802	0.364733	-0.126433	0.491166
9.99	1.37394	0.365773	-0.126881	0.492654
10	1.38091	0.366795	-0.127577	0.494372
10.01	1.38184	0.367713	-0.128633	0.496346
10.02	1.38287	0.368738	-0.129824	0.498562
10.03	1.38784	0.369831	-0.13056	0.500391
10.04	1.39365	0.370747	-0.130839	0.501586
10.05	1.40092	0.371741	-0.131111	0.502852
10.06	1.40498	0.372928	-0.131389	0.504317
10.07	1.40913	0.373939	-0.131617	0.505556
10.08	1.41503	0.374831	-0.131911	0.506742
10.09	1.41579	0.375892	-0.132221	0.508113
10.1	1.41796	0.37687	-0.132524	0.509394
10.11	1.42528	0.377812	-0.13292	0.510732
10.12	1.43121	0.378981	-0.133454	0.512435
10.13	1.43534	0.380027	-0.134163	0.51419
10.14	1.44098	0.380891	-0.135116	0.516007
10.15	1.44635	0.381913	-0.136293	0.518206
10.16	1.44654	0.382957	-0.137518	0.520475
10.17	1.44693	0.383948	-0.138513	0.522461
10.18	1.45068	0.385015	-0.139127	0.524142
10.19	1.45742	0.385981	-0.139503	0.525484
10.2	1.46638	0.386723	-0.139752	0.526475
10.21	1.47202	0.387811	-0.139899	0.52771
10.22	1.47561	0.389231	-0.140026	0.529257
10.23	1.48135	0.390188	-0.140162	0.53035
10.24	1.49008	0.390995	-0.140277	0.531272
10.25	1.49884	0.392036	-0.1404	0.532436
10.26	1.50626	0.392793	-0.140581	0.533374
10.27	1.51048	0.393599	-0.140823	0.534422
10.28	1.50956	0.394943	-0.141166	0.536109
10.29	1.51349	0.396078	-0.141676	0.537754
10.3	1.52279	0.3969	-0.142575	0.539475
10.31	1.52639	0.397977	-0.143993	0.54197
10.32	1.53107	0.399077	-0.14535	0.544427
10.33	1.53892	0.40011	-0.146146	0.546256
10.34	1.54173	0.401156	-0.146719	0.547875
10.35	1.54345	0.40195	-0.147313	0.549263
10.36	1.54873	0.402737	-0.147795	0.550532
10.37	1.55657	0.403811	-0.148189	0.552
10.38	1.56481	0.404893	-0.148561	0.553454
10.39	1.56975	0.40599	-0.148886	0.554876
10.4	1.56975	0.407132	-0.149155	0.556287
10.41	1.57097	0.408135	-0.149398	0.557533
10.42	1.57312	0.409001	-0.149683	0.558684
10.43	1.57361	0.410035	-0.150029	0.560064
10.44	1.58117	0.411137	-0.150424	0.561561
10.45	1.5932	0.411966	-0.150938	0.562904
10.46	1.59835	0.412948	-0.151576	0.564524
10.47	1.60549	0.414118	-0.15228	0.566398
10.48	1.61862	0.41501	-0.153031	0.568041
10.49	1.62284	0.415954	-0.153822	0.569776
10.5	1.62325	0.41702	-0.15458	0.5716
10.51	1.6295	0.417841	-0.155282	0.573123
10.52	1.63605	0.418701	-0.156049	0.57475
10.53	1.64009	0.419762	-0.156887	0.576649
10.54	1.643	0.420732	-0.157603	0.578335
10.55	1.6476	0.421636	-0.158111	0.579747
10.56	1.65533	0.42264	-0.158515	0.581155
10.57	1.65921	0.42368	-0.158898	0.582578
10.58	1.66496	0.424697	-0.15928	0.583977
10.59	1.66904	0.425826	-0.159732	0.585558
10.6	1.66484	0.426765	-0.160269	0.587034
10.61	1.67146	0.427534	-0.160768	0.588302
10.62	1.68079	0.428651	-0.16118	0.589831
10.63	1.68021	0.429792	-0.161589	0.591381
10.64	1.68707	0.430596	-0.162014	0.59261
10.65	1.69465	0.431593	-0.162416	0.594009
10.66	1.69471	0.432791	-0.162859	0.59565
10.67	1.70334	0.433767	-0.163358	0.597125
10.68	1.70898	0.434839	-0.163824	0.598663
10.69	1.70439	0.436038	-0.164265	0.600303
10.7	1.71158	0.436975	-0.164762	0.601737
10.71	1.72299	0.437966	-0.165302	0.603268
10.72	1.7243	0.439037	-0.165773	0.60481
10.73	1.72627	0.439849	-0.166165	0.606014
10.74	1.73142	0.440796	-0.166552	0.607348
10.75	1.73753	0.44196	-0.166964	0.608924
10.76	1.74549	0.44288	-0.16734	0.61022
10.77	1.74776	0.443796	-0.167653	0.611449
10.78	1.74746	0.444938	-0.16799	0.612928
10.79	1.75406	0.44584	-0.168369	0.614209
10.8	1.76172	0.446616	-0.168745	0.615361
10.81	1.76402	0.447731	-0.169161	0.616892
10.82	1.76593	0.44882	-0.169662	0.618482
10.83	1.77474	0.449806	-0.170241	0.620047
10.84	1.78571	0.451032	-0.171014	0.622046
10.85	1.79114	0.45217	-0.172099	0.624269
10.86	1.79931	0.453003	-0.1734	0.626403
10.87	1.80556	0.453951	-0.174642	0.628593
10.88	1.80194	0.454944	-0.175639	0.630583
10.89	1.80326	0.455752	-0.176412	0.632164
10.9	1.81121	0.456769	-0.177035	0.633804
10.91	1.81665	0.457974	-0.177617	0.635591
10.92	1.82525	0.458875	-0.178159	0.637034
10.93	1.83646	0.459721	-0.178588	0.638309
10.94	1.84305	0.460801	-0.178976	0.639777
10.95	1.85101	0.461794	-0.179371	0.641165
10.96	1.85564	0.462757	-0.179767	0.642524
10.97	1.85334	0.463852	-0.180218	0.64407
10.98	1.85991	0.464868	-0.180743	0.645611
10.99	1.87328	0.465969	-0.181293	0.647262
11	1.87864	0.46714	-0.181795	0.648935
11.01	1.88128	0.468013	-0.182223	0.650236
11.02	1.88949	0.46888	-0.182579	0.651459
11.03	1.89585	0.470034	-0.182866	0.6529
11.04	1.90068	0.471064	-0.183128	0.654192
11.05	1.90787	0.472003	-0.183402	0.655405
11.06	1.91213	0.473107	-0.183676	0.656783
11.07	1.91559	0.474145	-0.183942	0.658087
11.08	1.91883	0.475138	-0.184227	0.659365
11.09	1.91714	0.476244	-0.184541	0.660785
11.1	1.92075	0.477173	-0.184867	0.66204
11.11	1.93085	0.477968	-0.185222	0.66319
11.12	1.93475	0.479058	-0.185651	0.664709
11.13	1.93502	0.480148	-0.186257	0.666405
11.14	1.93994	0.481013	-0.187245	0.668258
11.15	1.95154	0.482091	-0.18878	0.670871
11.16	1.96113	0.483143	-0.190317	0.67346
11.17	1.96852	0.483915	-0.191074	0.674989
11.18	1.98111	0.484946	-0.191333	0.676279
11.19	1.98365	0.486152	-0.191635	0.677787
11.2	1.97546	0.487026	-0.191893	0.678919
11.21	1.97867	0.48794	-0.192101	0.680041
11.22	1.98739	0.488972	-0.19236	0.681332
11.23	1.98911	0.489791	-0.192571	0.682362
11.24	1.99123	0.490809	-0.192779	0.683588
11.25	1.99984	0.492006	-0.193107	0.685113
11.26	2.01022	0.492884	-0.19348	0.686364
11.27	2.01999	0.493807	-0.193879	0.687686
11.28	2.02953	0.494961	-0.194516	0.689477
11.29	2.02973	0.495865	-0.195522	0.691387
11.3	2.02782	0.496785	-0.19674	0.693525
11.31	2.03752	0.498005	-0.197954	0.695959
11.32	2.04441	0.498998	-0.19889	0.697888
11.33	2.04526	0.499832	-0.199441	0.699273
11.34	2.0556	0.500994	-0.199852	0.700846
11.35	2.06901	0.502119	-0.200212	0.702331
11.36	2.07736	0.502981	-0.200461	0.703442
11.37	2.08118	0.504025	-0.200717	0.704742
11.38	2.07819	0.505071	-0.200979	0.70605
11.39	2.07399	0.505889	-0.201168	0.707057
11.4	2.08423	0.506965	-0.20138	0.708345
11.41	2.10389	0.50816	-0.201618	0.709778
11.42	2.11341	0.509171	-0.201812	0.710983
11.43	2.11282	0.510245	-0.202	0.712245
11.44	2.11375	0.511299	-0.202243	0.713542
11.45	2.11972	0.512132	-0.202558	0.71469
11.46	2.12856	0.513138	-0.202973	0.716111
11.47	2.13979	0.514303	-0.20354	0.717843
11.48	2.15046	0.515244	-0.204378	0.719622
11.49	2.15829	0.516221	-0.205523	0.721744
11.5	2.16219	0.517388	-0.206566	0.723954
11.51	2.16803	0.518318	-0.207115	0.725433
11.52	2.17492	0.519224	-0.207377	0.726601
11.53	2.17848	0.520336	-0.207618	0.727954
11.54	2.18324	0.521274	-0.207798	0.729072
11.55	2.18855	0.522145	-0.207943	0.730088
11.56	2.19111	0.523237	-0.208097	0.731334
11.57	2.19591	0.524196	-0.208233	0.732429
11.58	2.20045	0.52501	-0.208363	0.733373
11.59	2.20344	0.526101	-0.208522	0.734623
11.6	2.21149	0.527192	-0.208705	0.735897
11.61	2.21869	0.528078	-0.208902	0.73698
11.62	2.22395	0.529132	-0.20916	0.738292
11.63	2.23159	0.530265	-0.209498	0.739763
11.64	2.23876	0.531223	-0.209955	0.741178
11.65	2.24309	0.532265	-0.210636	0.742901
11.66	2.2447	0.533309	-0.211602	0.744911
11.67	2.24752	0.534048	-0.212839	0.746887
11.68	2.25569	0.534975	-0.214257	0.749232
11.69	2.26252	0.536161	-0.215541	0.751702
11.7	2.26671	0.537059	-0.216266	0.753325
11.71	2.27664	0.538005	-0.216505	0.75451
11.72	2.28695	0.539209	-0.216676	0.755885
11.73	2.29087	0.540146	-0.216874	0.75702
11.74	2.29378	0.541002	-0.217013	0.758015
11.75	2.2966	0.54202	-0.217128	0.759148
11.76	2.2992	0.543017	-0.217264	0.760281
11.77	2.30635	0.544202	-0.217399	0.761601
11.78	2.31513	0.545435	-0.217506	0.762941
11.79	2.3187	0.54632	-0.21763	0.76395
11.8	2.32186	0.547267	-0.217827	0.765094
11.81	2.32803	0.548385	-0.21808	0.766465
11.82	2.33455	0.549203	-0.218339	0.767542
11.83	2.34271	0.550012	-0.218601	0.768613
11.84	2.35232	0.551089	-0.218922	0.770011
11.85	2.35807	0.552041	-0.219323	0.771364
11.86	2.35762	0.552924	-0.219788	0.772712
11.87	2.35837	0.55409	-0.220353	0.774443
11.88	2.36395	0.55513	-0.221108	0.776238
11.89	2.36961	0.555923	-0.222044	0.777967
11.9	2.37526	0.556943	-0.223011	0.779954
11.91	2.38065	0.558006	-0.223839	0.781845
11.92	2.38502	0.558881	-0.224429	0.78331
11.93	2.39368	0.559918	-0.224815	0.784733
11.94	2.40272	0.561087	-0.225085	0.786172
11.95	2.40557	0.562107	-0.225289	0.787396
11.96	2.40644	0.563099	-0.225469	0.788568
11.97	2.41289	0.564033	-0.225665	0.789698
11.98	2.42762	0.564908	-0.225871	0.790779
11.99	2.43737	0.565939	-0.226066	0.792005
12	2.43818	0.567117	-0.226278	0.793395
12.01	2.44353	0.568145	-0.226598	0.794743
12.02	2.45554	0.569081	-0.227064	0.796145
12.03	2.46468	0.570237	-0.227632	0.797869
12.04	2.46533	0.571252	-0.22834	0.799592
12.05	2.46534	0.572116	-0.229287	0.801403
12.06	2.47322	0.57318	-0.230563	0.803743
12.07	2.48221	0.574166	-0.232096	0.806262
12.08	2.48823	0.575139	-0.233429	0.808568
12.09	2.49334	0.576374	-0.234179	0.810553
12.1	2.50227	0.577385	-0.234546	0.811931
12.11	2.51261	0.578301	-0.2348	0.813101
12.12	2.5174	0.579501	-0.235004	0.814505
12.13	2.52315	0.580503	-0.235223	0.815726
12.14	2.52792	0.581319	-0.235459	0.816778
12.15	2.53153	0.582374	-0.23565	0.818024
12.16	2.54142	0.583304	-0.23584	0.819144
12.17	2.5479	0.584128	-0.23608	0.820208
12.18	2.54735	0.585299	-0.236348	0.821647
12.19	2.55418	0.58641	-0.236713	0.823123
12.2	2.56271	0.58731	-0.237347	0.824657
12.21	2.56451	0.588359	-0.238239	0.826598
12.22	2.56805	0.589437	-0.239148	0.828585
12.23	2.57604	0.590363	-0.239919	0.830282
12.24	2.58471	0.59136	-0.240588	0.831948
12.25	2.5877	0.592449	-0.241168	0.833617
12.26	2.58878	0.593333	-0.241623	0.834956
12.27	2.59538	0.59425	-0.241988	0.836238
12.28	2.60389	0.595308	-0.242336	0.837644
12.29	2.60828	0.596227	-0.242682	0.838909
12.3	2.61396	0.597202	-0.24303	0.840232
12.31	2.62498	0.598289	-0.243405	0.841694
12.32	2.6322	0.599256	-0.24379	0.843046
12.33	2.6332	0.600143	-0.244171	0.844314
12.34	2.63814	0.601224	-0.244541	0.845765
12.35	2.6529	0.602324	-0.244851	0.847175
12.36	2.66533	0.603147	-0.245122	0.848269
12.37	2.66669	0.60406	-0.245409	0.849469
12.38	2.66469	0.605099	-0.245706	0.850805
12.39	2.6685	0.606062	-0.245996	0.852058
12.4	2.67731	0.607247	-0.246309	0.853556
12.41	2.68292	0.608403	-0.246711	0.855114
12.42	2.68554	0.609286	-0.247233	0.856519
12.43	2.69498	0.610347	-0.247885	0.858232
12.44	2.70566	0.611517	-0.248612	0.860129
12.45	2.70899	0.612545	-0.249283	0.861828
12.46	2.71108	0.613585	-0.249875	0.86346
12.47	2.71508	0.614665	-0.250446	0.865111
12.48	2.71831	0.615519	-0.250944	0.866463
12.49	2.72482	0.616379	-0.251411	0.86779
12.5	2.73403	0.617461	-0.252031	0.869492
12.51	2.73585	0.618357	-0.252948	0.871305
12.52	2.74074	0.619212	-0.254202	0.873414
12.53	2.75233	0.620307	-0.255458	0.875765
12.54	2.75966	0.621287	-0.25622	0.877507
12.55	2.76708	0.622164	-0.25657	0.878734
12.56	2.77538	0.62332	-0.256872	0.880192
12.57	2.7834	0.624406	-0.257155	0.881561
12.58	2.7943	0.625211	-0.257362	0.882573
12.59	2.80026	0.626265	-0.257599	0.883864
12.6	2.80207	0.627426	-0.257901	0.885327
12.61	2.80967	0.628378	-0.258248	0.886626
12.62	2.81872	0.629352	-0.258674	0.888026
12.63	2.82246	0.630304	-0.259279	0.889583
12.64	2.82537	0.631227	-0.260116	0.891343
12.65	2.83182	0.632369	-0.260996	0.893365
12.66	2.83731	0.633486	-0.261661	0.895147
12.67	2.84643	0.634346	-0.26206	0.896406
12.68	2.85812	0.635327	-0.262323	0.89765
12.69	2.86104	0.636291	-0.262565	0.898856
12.7	2.86223	0.637097	-0.262804	0.899901
12.71	2.86585	0.638228	-0.263049	0.901277
12.72	2.86838	0.639469	-0.263317	0.902786
12.73	2.87655	0.640353	-0.263631	0.903984
12.74	2.8864	0.641441	-0.264033	0.905474
12.75	2.89014	0.642666	-0.264518	0.907184
12.76	2.8954	0.643432	-0.265107	0.908539
12.77	2.90018	0.64432	-0.26593	0.91025
12.78	2.90152	0.645512	-0.266934	0.912446
12.79	2.90807	0.646487	-0.267827	0.914314
12.8	2.91608	0.647473	-0.268447	0.91592
12.81	2.92065	0.648595	-0.268868	0.917463
12.82	2.92948	0.649543	-0.269249	0.918792
12.83	2.93579	0.650456	-0.269587	0.920043
12.84	2.93508	0.651507	-0.269823	0.92133
12.85	2.9394	0.652478	-0.270039	0.922517
12.86	2.94693	0.653385	-0.270276	0.923661
12.87	2.95435	0.654464	-0.270501	0.924965
12.88	2.96147	0.655568	-0.270721	0.926289
12.89	2.96902	0.656537	-0.270941	0.927478
12.9	2.97826	0.657592	-0.271188	0.92878
12.91	2.98246	0.658705	-0.271511	0.930216
12.92	2.98384	0.659563	-0.271915	0.931478
12.93	2.99085	0.660494	-0.272393	0.932887
12.94	2.99505	0.661549	-0.272992	0.934541
12.95	2.99518	0.662376	-0.273774	0.93615
12.96	3.00153	0.663238	-0.274778	0.938016
12.97	3.00706	0.664316	-0.275903	0.940219
12.98	3.00911	0.665265	-0.276962	0.942227
12.99	3.0206	0.666227	-0.277848	0.944075
13	3.03582	0.667358	-0.278489	0.945847
13.01	3.04631	0.668307	-0.278899	0.947206
13.02	3.05331	0.669214	-0.279226	0.94844
13.03	3.06099	0.670338	-0.279533	0.949871
13.04	3.06858	0.671347	-0.279817	0.951164
13.05	3.06933	0.672291	-0.2801	0.952391
13.06	3.07431	0.673399	-0.280371	0.95377
13.07	3.08958	0.674453	-0.280651	0.955104
13.08	3.09967	0.675422	-0.280979	0.956401
13.09	3.10079	0.676549	-0.281324	0.957873
13.1	3.10702	0.677637	-0.281666	0.959303
13.11	3.12173	0.678501	-0.282043	0.960544
13.12	3.12961	0.679572	-0.282424	0.961996
13.13	3.13073	0.680762	-0.282782	0.963544
13.14	3.13256	0.681642	-0.283196	0.964838
13.15	3.13372	0.682705	-0.283725	0.96643
13.16	3.13867	0.68384	-0.284334	0.968174
13.17	3.14954	0.68461	-0.284989	0.969599
13.18	3.15682	0.685505	-0.285572	0.971077
13.19	3.1595	0.686495	-0.286024	0.972519
13.2	3.16695	0.687381	-0.286483	0.973864
13.21	3.17883	0.688531	-0.286957	0.975488
13.22	3.18303	0.689717	-0.287365	0.977082
13.23	3.18226	0.690552	-0.287807	0.978359
13.24	3.18789	0.691427	-0.288275	0.979702
13.25	3.19233	0.692483	-0.288671	0.981154
13.26	3.19311	0.693364	-0.289049	0.982413
13.27	3.19672	0.694314	-0.289395	0.983709
13.28	3.20464	0.69542	-0.28969	0.98511
13.29	3.21783	0.696345	-0.290005	0.98635
13.3	3.22381	0.697369	-0.290324	0.987693
13.31	3.22129	0.698488	-0.290665	0.989153
13.32	3.2272	0.699372	-0.291119	0.990491
13.33	3.23891	0.700316	-0.29165	0.991966
13.34	3.24769	0.701598	-0.29231	0.993908
13.35	3.25519	0.702782	-0.293167	0.995949
13.36	3.25945	0.703702	-0.293961	0.997663
13.37	3.2611	0.704823	-0.294526	0.999349
13.38	3.26581	0.705871	-0.294997	1.00087
13.39	3.27086	0.706611	-0.295405	1.00202
13.4	3.27369	0.707521	-0.295706	1.00323
13.41	3.27571	0.708504	-0.295967	1.00447
13.42	3.27938	0.709431	-0.296243	1.00567
13.43	3.28928	0.710511	-0.296499	1.00701
13.44	3.30256	0.711618	-0.296756	1.00837
13.45	3.31011	0.712596	-0.297072	1.00967
13.46	3.31243	0.713677	-0.297418	1.0111
13.47	3.31168	0.714804	-0.297743	1.01255
13.48	3.3122	0.715725	-0.298108	1.01383
13.49	3.32265	0.716745	-0.298519	1.01526
13.5	3.33423	0.717866	-0.298906	1.01677
13.51	3.33383	0.718755	-0.299277	1.01803
13.52	3.33251	0.719687	-0.29965	1.01934
13.53	3.33725	0.720721	-0.299989	1.02071
13.54	3.33888	0.721663	-0.300266	1.02193
13.55	3.34133	0.722649	-0.300524	1.02317
13.56	3.35363	0.723784	-0.300817	1.0246
13.57	3.36684	0.724728	-0.301089	1.02582
13.58	3.37329	0.725551	-0.301343	1.02689
13.59	3.38126	0.726689	-0.30165	1.02834
13.6	3.38836	0.727678	-0.301985	1.02966
13.61	3.39232	0.728436	-0.302325	1.03076
13.62	3.40146	0.729485	-0.302754	1.03224
13.63	3.40627	0.73059	-0.303339	1.03393
13.64	3.40805	0.731463	-0.304065	1.03553
13.65	3.41652	0.732477	-0.304868	1.03734
13.66	3.42189	0.733571	-0.305661	1.03923
13.67	3.42731	0.734426	-0.30643	1.04086
13.68	3.44554	0.735392	-0.307312	1.0427
13.69	3.46014	0.736512	-0.30833	1.04484
13.7	3.4623	0.737431	-0.309223	1.04665
13.71	3.46267	0.738412	-0.309794	1.04821
13.72	3.46266	0.739617	-0.310125	1.04974
13.73	3.46548	0.740694	-0.31035	1.05104
13.74	3.47314	0.74161	-0.310545	1.05215
13.75	3.47921	0.742646	-0.31073	1.05338
13.76	3.4793	0.743628	-0.31091	1.05454
13.77	3.48204	0.744538	-0.311093	1.05563
13.78	3.49419	0.745726	-0.311273	1.057
13.79	3.50321	0.746851	-0.311489	1.05834
13.8	3.50598	0.747711	-0.311787	1.0595
13.81	3.51355	0.748762	-0.312132	1.06089
13.82	3.52161	0.749757	-0.312513	1.06227
13.83	3.52413	0.750523	-0.312935	1.06346
13.84	3.53171	0.751658	-0.313342	1.065
13.85	3.54376	0.752932	-0.313781	1.06671
13.86	3.54684	0.753816	-0.314301	1.06812
13.87	3.54535	0.754663	-0.314778	1.06944
13.88	3.54876	0.755749	-0.31519	1.07094
13.89	3.55401	0.756794	-0.315654	1.07245
13.9	3.55919	0.757752	-0.316187	1.07394
13.91	3.5654	0.758743	-0.316789	1.07553
13.92	3.57104	0.759657	-0.317525	1.07718
13.93	3.577	0.760644	-0.318342	1.07899
13.94	3.5853	0.761754	-0.319003	1.08076
13.95	3.59121	0.762699	-0.319411	1.08211
13.96	3.59152	0.763649	-0.319684	1.08333
13.97	3.59252	0.764673	-0.319888	1.08456
13.98	3.60074	0.765522	-0.32003	1.08555
13.99	3.61023	0.766534	-0.320178	1.08671
14	3.61552	0.767727	-0.320335	1.08806
14.01	3.61825	0.768613	-0.320468	1.08908
14.02	3.6202	0.769425	-0.320608	1.09003
14.03	3.6289	0.770608	-0.32078	1.09139
14.04	3.64412	0.77171	-0.32098	1.09269
14.05	3.65124	0.772583	-0.321245	1.09383
14.06	3.65024	0.773618	-0.321582	1.0952
14.07	3.65506	0.774555	-0.321915	1.09647
14.08	3.66323	0.775426	-0.322334	1.09776
14.09	3.67066	0.776505	-0.322944	1.09945
14.1	3.6758	0.777512	-0.323623	1.10113
14.11	3.67593	0.77842	-0.324255	1.10268
14.12	3.68	0.779506	-0.324892	1.1044
14.13	3.68959	0.780547	-0.32557	1.10612
14.14	3.69624	0.781483	-0.326257	1.10774
14.15	3.70178	0.782653	-0.326969	1.10962
14.16	3.70849	0.783738	-0.327694	1.11143
14.17	3.71185	0.784719	-0.328321	1.11304
14.18	3.71284	0.785856	-0.328832	1.11469
14.19	3.71808	0.786802	-0.329273	1.11607
14.2	3.72779	0.787609	-0.329658	1.11727
14.21	3.73331	0.788766	-0.330056	1.11882
14.22	3.73784	0.789924	-0.33048	1.1204
14.23	3.74772	0.790749	-0.330897	1.12165
14.24	3.75471	0.791664	-0.331353	1.12302
14.25	3.75495	0.792744	-0.331824	1.12457
14.26	3.76053	0.793609	-0.332227	1.12584
14.27	3.76827	0.794586	-0.332579	1.12716
14.28	3.77185	0.795742	-0.332878	1.12862
14.29	3.77934	0.796632	-0.333103	1.12973
14.3	3.78538	0.797591	-0.333334	1.13093
14.31	3.78501	0.798714	-0.333586	1.1323
14.32	3.7888	0.799633	-0.333812	1.13345
14.33	3.79703	0.800545	-0.334054	1.1346
14.34	3.80342	0.801585	-0.334347	1.13593
14.35	3.81228	0.802566	-0.334649	1.13721
14.36	3.82475	0.803492	-0.334942	1.13843
14.37	3.8316	0.804533	-0.33531	1.13984
14.38	3.83369	0.805609	-0.335777	1.14139
14.39	3.83994	0.806574	-0.336244	1.14282
14.4	3.84574	0.807618	-0.336749	1.14437
14.41	3.84795	0.808713	-0.337452	1.14617
14.42	3.85324	0.809688	-0.338321	1.14801
14.43	3.85794	0.810697	-0.339106	1.1498
14.44	3.85836	0.811725	-0.339726	1.15145
14.45	3.86076	0.812716	-0.340244	1.15296
14.46	3.86438	0.813843	-0.340618	1.15446
14.47	3.86496	0.814919	-0.34088	1.1558
14.48	3.86591	0.815685	-0.341107	1.15679
14.49	3.8744	0.816701	-0.341273	1.15797
14.5	3.887	0.818061	-0.341393	1.15945
14.51	3.88829	0.8189	-0.341531	1.16043
14.52	3.88514	0.819604	-0.341681	1.16128
14.53	3.89334	0.820711	-0.341834	1.16254
14.54	3.90146	0.821641	-0.341998	1.16364
14.55	3.90187	0.822558	-0.342163	1.16472
14.56	3.90534	0.823761	-0.342324	1.16608
14.57	3.91097	0.824764	-0.342507	1.16727
14.58	3.91297	0.825733	-0.342771	1.1685
14.59	3.91504	0.82695	-0.343133	1.17008
14.6	3.91734	0.828015	-0.343565	1.17158
14.61	3.9225	0.828904	-0.344097	1.173
14.62	3.93235	0.829901	-0.344806	1.17471
14.63	3.93903	0.830844	-0.3456	1.17644
14.64	3.94149	0.831562	-0.346232	1.17779
14.65	3.94231	0.832402	-0.346672	1.17907
14.66	3.94456	0.833477	-0.347008	1.18048
14.67	3.95039	0.834579	-0.34727	1.18185
14.68	3.96044	0.835629	-0.347489	1.18312
14.69	3.96817	0.836554	-0.347697	1.18425
14.7	3.97187	0.837456	-0.347906	1.18536
14.71	3.97978	0.838573	-0.348097	1.18667
14.72	3.98826	0.83973	-0.348293	1.18802
14.73	3.99122	0.840696	-0.348554	1.18925
14.74	3.99514	0.841687	-0.348857	1.19054
14.75	4.00115	0.842854	-0.349122	1.19198
14.76	4.00692	0.843934	-0.349349	1.19328
14.77	4.0108	0.84478	-0.349594	1.19437
14.78	4.01212	0.845639	-0.349834	1.19547
14.79	4.01635	0.846662	-0.350042	1.1967
14.8	4.026	0.847691	-0.350261	1.19795
14.81	4.03477	0.848656	-0.350511	1.19917
14.82	4.03598	0.849618	-0.350755	1.20037
14.83	4.03832	0.850569	-0.351003	1.20157
14.84	4.04826	0.851636	-0.351301	1.20294
14.85	4.05447	0.852827	-0.351665	1.20449
14.86	4.05908	0.853891	-0.352142	1.20603
14.87	4.06771	0.854811	-0.352799	1.20761
14.88	4.07277	0.855663	-0.353689	1.20935
14.89	4.07619	0.856478	-0.354791	1.21127
14.9	4.08344	0.857555	-0.35589	1.21344
14.91	4.08864	0.858767	-0.356649	1.21542
14.92	4.09125	0.859752	-0.357001	1.21675
14.93	4.10018	0.860799	-0.3572	1.218
14.94	4.10693	0.861853	-0.357382	1.21923
14.95	4.10791	0.862656	-0.357525	1.22018
14.96	4.10831	0.86353	-0.357642	1.22117
14.97	4.10838	0.864566	-0.357768	1.22233
14.98	4.11254	0.865546	-0.357894	1.22344
14.99	4.12194	0.866574	-0.357999	1.22457
15	4.12859	0.867713	-0.358112	1.22582
15.01	4.13116	0.868705	-0.358242	1.22695
15.02	4.13826	0.869635	-0.358376	1.22801
15.03	4.14774	0.870646	-0.358546	1.22919
15.04	4.14986	0.871562	-0.358767	1.23033
15.05	4.15192	0.872408	-0.359006	1.23141
15.06	4.15694	0.873466	-0.359302	1.23277
15.07	4.15589	0.874775	-0.35962	1.23439
15.08	4.15764	0.875841	-0.359861	1.2357
15.09	4.16269	0.876732	-0.360091	1.23682
15.1	4.16615	0.877816	-0.360361	1.23818
15.11	4.17185	0.878777	-0.360606	1.23938
15.12	4.17753	0.879585	-0.360829	1.24041
15.13	4.18105	0.880717	-0.361111	1.24183
15.14	4.18971	0.881917	-0.361428	1.24334
15.15	4.1999	0.882855	-0.361745	1.2446
15.16	4.19876	0.883815	-0.362072	1.24589
15.17	4.19434	0.884972	-0.362394	1.24737
15.18	4.19915	0.885965	-0.362769	1.24873
15.19	4.20549	0.886867	-0.36321	1.25008
15.2	4.20602	0.887905	-0.363647	1.25155
15.21	4.21146	0.88872	-0.364094	1.25281
15.22	4.22342	0.889568	-0.364613	1.25418
15.23	4.22999	0.890795	-0.365249	1.25604
15.24	4.22527	0.891868	-0.36596	1.25783
15.25	4.2219	0.892739	-0.366658	1.2594
15.26	4.22839	0.893846	-0.367319	1.26116
15.27	4.23645	0.894883	-0.367844	1.26273
15.28	4.24025	0.895688	-0.36821	1.2639
15.29	4.24251	0.89672	-0.368562	1.26528
15.3	4.24566	0.897899	-0.368931	1.26683
15.31	4.25219	0.898681	-0.36924	1.26792
15.32	4.2601	0.899545	-0.369542	1.26909
15.33	4.26316	0.900726	-0.369914	1.27064
15.34	4.26722	0.901671	-0.370308	1.27198
15.35	4.28083	0.90262	-0.370693	1.27331
15.36	4.29152	0.903696	-0.371067	1.27476
15.37	4.29349	0.904587	-0.371402	1.27599
15.38	4.30109	0.905465	-0.371728	1.27719
15.39	4.3128	0.906434	-0.372111	1.27855
15.4	4.32064	0.907389	-0.372501	1.27989
15.41	4.32123	0.908581	-0.372841	1.28142
15.42	4.32331	0.909761	-0.373183	1.28294
15.43	4.33181	0.910552	-0.373552	1.2841
15.44	4.3362	0.911524	-0.373912	1.28544
15.45	4.33872	0.91266	-0.374254	1.28691
15.46	4.34387	0.913377	-0.374623	1.288
15.47	4.35034	0.914153	-0.375035	1.28919
15.48	4.35523	0.915466	-0.37542	1.29089
15.49	4.35851	0.916696	-0.375791	1.29249
15.5	4.36547	0.917563	-0.376189	1.29375
15.51	4.37809	0.918636	-0.376543	1.29518
15.52	4.38701	0.919845	-0.376827	1.29667
15.53	4.38795	0.920748	-0.377101	1.29785
15.54	4.39195	0.921693	-0.377371	1.29906
15.55	4.39977	0.922839	-0.377602	1.30044
15.56	4.39904	0.923908	-0.377808	1.30172
15.57	4.39861	0.924951	-0.378028	1.30298
15.58	4.41216	0.925828	-0.378235	1.30406
15.59	4.4243	0.926646	-0.378396	1.30504
15.6	4.42397	0.927724	-0.378566	1.30629
15.61	4.4244	0.928854	-0.378804	1.30766
15.62	4.43276	0.929833	-0.37907	1.3089
15.63	4.43875	0.930795	-0.37934	1.31013
15.64	4.44109	0.931747	-0.379665	1.31141
15.65	4.44987	0.932599	-0.380033	1.31263
15.66	4.45857	0.933658	-0.380404	1.31406
15.67	4.45753	0.934929	-0.380792	1.31572
15.68	4.45932	0.935793	-0.381276	1.31707
15.69	4.46765	0.936546	-0.381842	1.31839
15.7	4.47339	0.937676	-0.382417	1.32009
15.71	4.4742	0.93865	-0.383042	1.32169
15.72	4.4738	0.939448	-0.383713	1.32316
15.73	4.47852	0.940629	-0.384317	1.32495
15.74	4.48658	0.941785	-0.384813	1.3266
15.75	4.49079	0.942583	-0.385266	1.32785
15.76	4.49567	0.943747	-0.38571	1.32946
15.77	4.50561	0.945069	-0.386123	1.33119
15.78	4.51239	0.945922	-0.386491	1.33241
15.79	4.5154	0.946844	-0.386853	1.3337
15.8	4.52305	0.947934	-0.387192	1.33513
15.81	4.53111	0.948758	-0.387487	1.33624
15.82	4.53719	0.949643	-0.387797	1.33744
15.83	4.54171	0.950693	-0.388135	1.33883
15.84	4.54655	0.951703	-0.388501	1.3402
15.85	4.54969	0.952822	-0.388956	1.34178
15.86	4.55192	0.954058	-0.389537	1.34359
15.87	4.55764	0.954984	-0.390302	1.34529
15.88	4.56227	0.955851	-0.391319	1.34717
15.89	4.56791	0.956943	-0.392499	1.34944
15.9	4.57631	0.957862	-0.393512	1.35137
15.91	4.58115	0.958777	-0.394089	1.35287
15.92	4.58444	0.959784	-0.394377	1.35416
15.93	4.59196	0.960622	-0.394597	1.35522
15.94	4.60126	0.961737	-0.394773	1.35651
15.95	4.60573	0.963054	-0.394917	1.35797
15.96	4.60902	0.96389	-0.395076	1.35897
15.97	4.61716	0.964605	-0.395241	1.35985
15.98	4.62882	0.965653	-0.395391	1.36104
15.99	4.63301	0.966639	-0.395544	1.36218
16	4.63195	0.967563	-0.395743	1.36331
16.01	4.63996	0.968704	-0.395993	1.3647
16.02	4.64852	0.969763	-0.396307	1.36607
16.03	4.64935	0.970682	-0.396809	1.36749
16.04	4.65224	0.971592	-0.397616	1.36921
16.05	4.65911	0.972431	-0.398674	1.37111
16.06	4.66894	0.973325	-0.399743	1.37307
16.07	4.67843	0.974408	-0.40057	1.37498
16.08	4.6793	0.975587	-0.401163	1.37675
16.09	4.67912	0.976601	-0.401613	1.37821
16.1	4.68576	0.977559	-0.401955	1.37951
16.11	4.69407	0.97862	-0.40226	1.38088
16.12	4.70248	0.979499	-0.402556	1.38206
16.13	4.71187	0.980307	-0.402844	1.38315
16.14	4.72027	0.98144	-0.40316	1.3846
16.15	4.72555	0.982651	-0.403454	1.38611
16.16	4.72926	0.983673	-0.403695	1.38737
16.17	4.7364	0.984679	-0.403934	1.38861
16.18	4.73877	0.985717	-0.404187	1.3899
16.19	4.73739	0.986691	-0.404421	1.39111
16.2	4.74246	0.987729	-0.404633	1.39236
16.21	4.74908	0.988804	-0.404857	1.39366
16.22	4.75259	0.989818	-0.405144	1.39496
16.23	4.75803	0.990818	-0.40546	1.39628
16.24	4.76385	0.991756	-0.405772	1.39753
16.25	4.76446	0.992654	-0.406155	1.39881
16.26	4.76919	0.99371	-0.406613	1.40032
16.27	4.77984	0.994814	-0.407126	1.40194
16.28	4.7897	0.995785	-0.407769	1.40355
16.29	4.79767	0.996847	-0.408553	1.4054
16.3	4.79639	0.997889	-0.409435	1.40732
16.31	4.79411	0.998617	-0.410346	1.40896
16.32	4.80288	0.999612	-0.41102	1.41063
16.33	4.80892	1.00097	-0.411318	1.41228
16.34	4.81039	1.00195	-0.411504	1.41345
16.35	4.81701	1.00278	-0.411722	1.4145
16.36	4.8194	1.0038	-0.411854	1.41566
16.37	4.82181	1.0047	-0.411951	1.41665
16.38	4.832	1.00562	-0.412092	1.41771
16.39	4.8352	1.00667	-0.412223	1.4189
16.4	4.83569	1.00757	-0.41233	1.4199
16.41	4.85026	1.00855	-0.412484	1.42103
16.42	4.86615	1.00976	-0.412677	1.42243
16.43	4.86938	1.01067	-0.412862	1.42354
16.44	4.87343	1.01153	-0.41308	1.42461
16.45	4.88086	1.01277	-0.413389	1.42616
16.46	4.88901	1.01377	-0.413825	1.4276
16.47	4.89921	1.01444	-0.414504	1.42895
16.48	4.90489	1.01556	-0.415464	1.43102
16.49	4.91017	1.01681	-0.416521	1.43333
16.5	4.91405	1.01775	-0.417283	1.43503
16.51	4.90966	1.01881	-0.417663	1.43647
16.52	4.90661	1.01984	-0.417961	1.4378
16.53	4.91084	1.02075	-0.418231	1.43898
16.54	4.91573	1.02187	-0.418427	1.4403
16.55	4.92326	1.02298	-0.418661	1.44164
16.56	4.92901	1.02397	-0.418941	1.44291
16.57	4.92886	1.02494	-0.419178	1.44412
16.58	4.93657	1.02577	-0.419388	1.44516
16.59	4.94552	1.02667	-0.419618	1.44629
16.6	4.94547	1.02784	-0.41985	1.44769
16.61	4.95164	1.02898	-0.420053	1.44903
16.62	4.95772	1.0298	-0.42025	1.45005
16.63	4.95781	1.03074	-0.420486	1.45122
16.64	4.96904	1.03184	-0.420765	1.45261
16.65	4.98306	1.03266	-0.421073	1.45374
16.66	4.98183	1.03354	-0.421413	1.45495
16.67	4.97993	1.03468	-0.421784	1.45647
16.68	4.99019	1.03573	-0.422178	1.45791
16.69	4.99285	1.03666	-0.422627	1.45928
16.7	4.9912	1.03748	-0.423157	1.46063
16.71	5.00412	1.0385	-0.42371	1.46221
16.72	5.0156	1.03967	-0.424247	1.46392
16.73	5.01682	1.04061	-0.424762	1.46538
16.74	5.02034	1.04161	-0.425197	1.4668
16.75	5.0265	1.04269	-0.425523	1.46821
16.76	5.03184	1.0436	-0.425802	1.46941
16.77	5.03757	1.04479	-0.426081	1.47087
16.78	5.0434	1.04597	-0.426334	1.47231
16.79	5.05053	1.04669	-0.426548	1.47324
16.8	5.05666	1.04763	-0.426753	1.47438
16.81	5.05762	1.04902	-0.42697	1.47599
16.82	5.0541	1.04994	-0.427179	1.47711
16.83	5.05633	1.05047	-0.427391	1.47786
16.84	5.0658	1.05164	-0.427615	1.47926
16.85	5.06784	1.05304	-0.427843	1.48088
16.86	5.0692	1.05393	-0.428082	1.48202
16.87	5.07925	1.05484	-0.428312	1.48315
16.88	5.08539	1.05598	-0.428519	1.4845
16.89	5.08465	1.05692	-0.428721	1.48565
16.9	5.08613	1.05788	-0.428934	1.48682
16.91	5.08815	1.05898	-0.429163	1.48815
16.92	5.09145	1.0599	-0.429401	1.4893
16.93	5.09811	1.06095	-0.429657	1.49061
16.94	5.10152	1.06208	-0.429945	1.49203
16.95	5.09998	1.06284	-0.430262	1.4931
16.96	5.10196	1.06379	-0.430582	1.49437
16.97	5.10706	1.06519	-0.430893	1.49609
16.98	5.1124	1.06623	-0.431209	1.49744
16.99	5.11856	1.06691	-0.431516	1.49843
17	5.12346	1.06796	-0.431783	1.49975
17.01	5.1227	1.06902	-0.432026	1.50105
17.02	5.12193	1.06984	-0.432301	1.50214
17.03	5.12638	1.07084	-0.432588	1.50343
17.04	5.13524	1.07176	-0.432829	1.50459
17.05	5.14326	1.07262	-0.433111	1.50573
17.06	5.14123	1.07377	-0.433499	1.50727
17.07	5.14066	1.07475	-0.433903	1.50865
17.08	5.15118	1.07557	-0.434348	1.50992
17.09	5.16298	1.07662	-0.434925	1.51154
17.1	5.16966	1.07776	-0.435555	1.51331
17.11	5.17096	1.07881	-0.436201	1.51502
17.12	5.17129	1.0798	-0.436842	1.51664
17.13	5.1756	1.08076	-0.437397	1.51816
17.14	5.18314	1.0817	-0.437893	1.51959
17.15	5.19009	1.08265	-0.43835	1.521
17.16	5.19451	1.08372	-0.438733	1.52246
17.17	5.19993	1.08466	-0.439065	1.52372
17.18	5.2037	1.08554	-0.439371	1.52491
17.19	5.20351	1.08672	-0.439667	1.52638
17.2	5.20467	1.08791	-0.439987	1.5279
17.21	5.2123	1.08887	-0.440287	1.52916
17.22	5.22469	1.08991	-0.440499	1.53041
17.23	5.23117	1.09086	-0.440721	1.53158
17.24	5.2352	1.09168	-0.441004	1.53269
17.25	5.24639	1.09279	-0.441253	1.53405
17.26	5.25716	1.09393	-0.44148	1.53541
17.27	5.2612	1.09491	-0.441732	1.53664
17.28	5.26412	1.09581	-0.441965	1.53778
17.29	5.2676	1.09674	-0.442189	1.53893
17.3	5.26806	1.09784	-0.442436	1.54027
17.31	5.26318	1.09887	-0.442692	1.54156
17.32	5.26921	1.09967	-0.442953	1.54263
17.33	5.28317	1.10061	-0.443243	1.54385
17.34	5.2867	1.10173	-0.443566	1.54529
17.35	5.28771	1.10258	-0.443909	1.54649
17.36	5.29364	1.10345	-0.444313	1.54776
17.37	5.29554	1.10465	-0.444783	1.54943
17.38	5.29803	1.10576	-0.445239	1.551
17.39	5.31039	1.10658	-0.445658	1.55224
17.4	5.32011	1.10747	-0.446055	1.55353
17.41	5.32257	1.10855	-0.44646	1.55501
17.42	5.32933	1.10963	-0.44694	1.55657
17.43	5.33704	1.11077	-0.447554	1.55832
17.44	5.3384	1.11185	-0.448244	1.56009
17.45	5.34046	1.11265	-0.448931	1.56158
17.46	5.34758	1.11353	-0.449576	1.5631
17.47	5.35151	1.11475	-0.450115	1.56486
17.48	5.35164	1.11581	-0.450534	1.56635
17.49	5.35717	1.11669	-0.450899	1.56759
17.5	5.36775	1.11765	-0.451207	1.56885
17.51	5.37218	1.11858	-0.451451	1.57004
17.52	5.37224	1.11968	-0.451751	1.57143
17.53	5.37789	1.12097	-0.452092	1.57306
17.54	5.38561	1.12201	-0.452349	1.57436
17.55	5.38915	1.12281	-0.45256	1.57537
17.56	5.3898	1.12383	-0.452793	1.57662
17.57	5.3918	1.12501	-0.453027	1.57803
17.58	5.39572	1.12603	-0.453237	1.57926
17.59	5.39926	1.12702	-0.453446	1.58047
17.6	5.4038	1.12792	-0.453669	1.58159
17.61	5.40815	1.12873	-0.453891	1.58262
17.62	5.41344	1.12985	-0.454115	1.58396
17.63	5.42204	1.13087	-0.454355	1.58523
17.64	5.42805	1.1317	-0.454578	1.58628
17.65	5.43191	1.1328	-0.454798	1.5876
17.66	5.43784	1.13393	-0.455069	1.589
17.67	5.44233	1.13478	-0.45536	1.59014
17.68	5.44425	1.13559	-0.45563	1.59122
17.69	5.44642	1.13664	-0.455914	1.59255
17.7	5.44949	1.13768	-0.456229	1.59391
17.71	5.45262	1.13864	-0.456516	1.59515
17.72	5.45858	1.13959	-0.456777	1.59637
17.73	5.46657	1.14051	-0.457073	1.59758
17.74	5.47097	1.14159	-0.45742	1.59901
17.75	5.47331	1.14266	-0.457769	1.60043
17.76	5.4787	1.14345	-0.458174	1.60162
17.77	5.48551	1.14437	-0.458707	1.60307
17.78	5.49278	1.14554	-0.459247	1.60479
17.79	5.49876	1.14663	-0.459701	1.60633
17.8	5.50175	1.14752	-0.460136	1.60766
17.81	5.50765	1.1485	-0.460612	1.60911
17.82	5.51386	1.14951	-0.461139	1.61065
17.83	5.51773	1.1504	-0.461707	1.61211
17.84	5.52503	1.15138	-0.462245	1.61363
17.85	5.53269	1.15244	-0.462687	1.61513
17.86	5.53753	1.15344	-0.463049	1.61649
17.87	5.54568	1.15453	-0.463357	1.61788
17.88	5.55408	1.1556	-0.463634	1.61924
17.89	5.55624	1.15658	-0.463883	1.62046
17.9	5.55701	1.15778	-0.464108	1.62189
17.91	5.56318	1.15892	-0.464317	1.62324
17.92	5.57226	1.15967	-0.464495	1.62416
17.93	5.57721	1.1607	-0.464642	1.62534
17.94	5.57948	1.16186	-0.464798	1.62666
17.95	5.57777	1.16276	-0.464964	1.62772
17.96	5.58088	1.16373	-0.465121	1.62885
17.97	5.59335	1.16474	-0.465276	1.63002
17.98	5.60184	1.16571	-0.465452	1.63117
17.99	5.60927	1.16669	-0.465684	1.63237
18	5.6155	1.1677	-0.465998	1.6337
18.01	5.61608	1.16882	-0.466393	1.63522
18.02	5.61835	1.16981	-0.466896	1.63671
18.03	5.62333	1.1708	-0.467496	1.6383
18.04	5.62945	1.17189	-0.468098	1.63999
18.05	5.63777	1.17283	-0.468629	1.64146
18.06	5.64578	1.17374	-0.469106	1.64284
18.07	5.64897	1.17468	-0.469514	1.64419
18.08	5.64909	1.17559	-0.469799	1.64539
18.09	5.65021	1.17661	-0.469997	1.6466
18.1	5.6537	1.17769	-0.470167	1.64785
18.11	5.65772	1.17856	-0.470308	1.64887
18.12	5.65987	1.17959	-0.470446	1.65003
18.13	5.66223	1.1808	-0.470601	1.6514
18.14	5.66678	1.18162	-0.470732	1.65235
18.15	5.67508	1.18252	-0.470845	1.65336
18.16	5.68025	1.18381	-0.470988	1.65479
18.17	5.681	1.18473	-0.471135	1.65586
18.18	5.68617	1.18558	-0.47129	1.65687
18.19	5.69132	1.18674	-0.471479	1.65822
18.2	5.69395	1.18761	-0.47168	1.65929
18.21	5.6963	1.18857	-0.471942	1.66051
18.22	5.69707	1.18986	-0.472349	1.66221
18.23	5.70637	1.19075	-0.472928	1.66368
18.24	5.72037	1.1916	-0.473721	1.66532
18.25	5.7236	1.19291	-0.474688	1.6676
18.26	5.72069	1.19394	-0.475611	1.66955
18.27	5.72325	1.19468	-0.476309	1.67099
18.28	5.7264	1.19581	-0.476784	1.6726
18.29	5.72972	1.19689	-0.477149	1.67404
18.3	5.74212	1.19771	-0.477468	1.67518
18.31	5.74949	1.19884	-0.477735	1.67658
18.32	5.74717	1.19999	-0.477967	1.67796
18.33	5.75291	1.2008	-0.478188	1.67899
18.34	5.76334	1.20167	-0.47839	1.68006
18.35	5.76729	1.20265	-0.478574	1.68122
18.36	5.77075	1.20359	-0.478761	1.68236
18.37	5.78066	1.2047	-0.478968	1.68367
18.38	5.78538	1.20581	-0.47918	1.68499
18.39	5.78277	1.20682	-0.47938	1.6862
18.4	5.78669	1.20778	-0.479571	1.68736
18.41	5.79363	1.2086	-0.479792	1.68839
18.42	5.79553	1.20953	-0.480031	1.68956
18.43	5.80112	1.21066	-0.480245	1.6909
18.44	5.81253	1.21158	-0.480496	1.69208
18.45	5.81738	1.2124	-0.480828	1.69323
18.46	5.81647	1.21359	-0.481192	1.69478
18.47	5.81862	1.21475	-0.481592	1.69634
18.48	5.82442	1.21561	-0.482068	1.69768
18.49	5.83021	1.21663	-0.482628	1.69925
18.5	5.83188	1.21776	-0.483263	1.70103
18.51	5.83253	1.21876	-0.483929	1.70269
18.52	5.83803	1.21966	-0.48458	1.70424
18.53	5.84214	1.22061	-0.485176	1.70578
18.54	5.84312	1.22174	-0.485676	1.70742
18.55	5.84621	1.22289	-0.486065	1.70895
18.56	5.85227	1.22388	-0.486391	1.71027
18.57	5.85854	1.22483	-0.486671	1.7115
18.58	5.85978	1.22574	-0.486895	1.71263
18.59	5.86222	1.22682	-0.487091	1.71391
18.6	5.86896	1.22792	-0.487259	1.71518
18.61	5.87221	1.22875	-0.487408	1.71616
18.62	5.8732	1.2297	-0.48755	1.71725
18.63	5.87414	1.23087	-0.487674	1.71854
18.64	5.87746	1.23187	-0.48779	1.71966
18.65	5.88907	1.23276	-0.487922	1.72068
18.66	5.89252	1.23375	-0.488062	1.72181
18.67	5.88034	1.23486	-0.488156	1.72301
18.68	5.88452	1.23593	-0.488227	1.72416
18.69	5.90168	1.2368	-0.488336	1.72514
18.7	5.90715	1.23776	-0.488444	1.72621
18.71	5.90703	1.23888	-0.488531	1.72741
18.72	5.9064	1.23987	-0.488632	1.7285
18.73	5.90812	1.24079	-0.488731	1.72952
18.74	5.91463	1.24183	-0.488817	1.73065
18.75	5.91649	1.24285	-0.488919	1.73177
18.76	5.92225	1.24378	-0.489024	1.7328
18.77	5.93717	1.24486	-0.489115	1.73398
18.78	5.93979	1.24593	-0.489227	1.73516
18.79	5.9332	1.24675	-0.48935	1.7361
18.8	5.93487	1.24773	-0.489445	1.73717
18.81	5.94484	1.24885	-0.489535	1.73839
18.82	5.95111	1.24977	-0.489648	1.73942
18.83	5.94564	1.25075	-0.489787	1.74054
18.84	5.9381	1.25183	-0.489931	1.74176
18.85	5.94283	1.25275	-0.490058	1.74281
18.86	5.95477	1.25371	-0.490206	1.74392
18.87	5.95803	1.25494	-0.490365	1.7453
18.88	5.95946	1.25588	-0.490503	1.74638
18.89	5.96639	1.25671	-0.490678	1.74739
18.9	5.97222	1.25799	-0.490901	1.7489
18.91	5.97358	1.25905	-0.491095	1.75015
18.92	5.9745	1.25973	-0.491279	1.75101
18.93	5.97903	1.26083	-0.491502	1.75233
18.94	5.9794	1.26203	-0.491738	1.75377
18.95	5.98037	1.26283	-0.492006	1.75484
18.96	5.98955	1.26378	-0.49232	1.7561
18.97	5.99251	1.26492	-0.492672	1.75759
18.98	5.98685	1.26578	-0.493102	1.75888
18.99	5.99202	1.26674	-0.49358	1.76032
19	5.99695	1.26787	-0.494034	1.7619
19.01	5.99086	1.26877	-0.494438	1.7632
19.02	5.99358	1.26967	-0.494769	1.76444
19.03	6.00492	1.27074	-0.495016	1.76575
19.04	6.0116	1.27159	-0.495224	1.76681
19.05	6.01338	1.27247	-0.49541	1.76788
19.06	6.01659	1.27361	-0.495573	1.76918
19.07	6.02463	1.27455	-0.495714	1.77027
19.08	6.03289	1.27535	-0.495848	1.7712
19.09	6.03451	1.27651	-0.496019	1.77253
19.1	6.03572	1.27772	-0.496208	1.77393
19.11	6.04112	1.27857	-0.496388	1.77496
19.12	6.04455	1.27953	-0.496596	1.77613
19.13	6.04936	1.28064	-0.496831	1.77748
19.14	6.05516	1.2816	-0.497111	1.77871
19.15	6.05575	1.28277	-0.497524	1.7803
19.16	6.05114	1.28387	-0.49805	1.78192
19.17	6.04869	1.28456	-0.498635	1.7832
19.18	6.0605	1.28558	-0.499343	1.78492
19.19	6.07125	1.28685	-0.500166	1.78702
19.2	6.06884	1.28761	-0.500919	1.78853
19.21	6.07172	1.28847	-0.501485	1.78996
19.22	6.07864	1.28993	-0.501912	1.79184
19.23	6.077	1.29098	-0.502208	1.79319
19.24	6.08071	1.2918	-0.502373	1.79417
19.25	6.09205	1.29302	-0.502515	1.79553
19.26	6.09686	1.29399	-0.502671	1.79667
19.27	6.09888	1.29478	-0.502776	1.79756
19.28	6.10415	1.29606	-0.50287	1.79893
19.29	6.10846	1.29713	-0.502995	1.80012
19.3	6.10892	1.29778	-0.503086	1.80087
19.31	6.10615	1.29886	-0.503157	1.80202
19.32	6.10738	1.30003	-0.50324	1.80327
19.33	6.11479	1.30088	-0.503306	1.80419
19.34	6.12019	1.30194	-0.503367	1.80531
19.35	6.11952	1.30297	-0.50344	1.80641
19.36	6.1214	1.30377	-0.503521	1.80729
19.37	6.12484	1.30485	-0.503607	1.80845
19.38	6.12257	1.30585	-0.503695	1.80955
19.39	6.1287	1.30667	-0.503804	1.81048
19.4	6.14245	1.3078	-0.503944	1.81174
19.41	6.14182	1.30881	-0.504091	1.8129
19.42	6.13441	1.30959	-0.504243	1.81384
19.43	6.13998	1.31056	-0.504416	1.81498
19.44	6.14869	1.31161	-0.504611	1.81622
19.45	6.14739	1.31256	-0.504839	1.8174
19.46	6.14911	1.31357	-0.505136	1.81871
19.47	6.15719	1.31461	-0.505481	1.82009
19.48	6.15954	1.31551	-0.50587	1.82138
19.49	6.16152	1.3166	-0.50635	1.82295
19.5	6.16737	1.31772	-0.506883	1.8246
19.51	6.17106	1.31853	-0.507453	1.82598
19.52	6.17506	1.31953	-0.508067	1.8276
19.53	6.17908	1.32076	-0.508623	1.82938
19.54	6.17969	1.32172	-0.50909	1.83081
19.55	6.18323	1.32272	-0.509496	1.83222
19.56	6.19106	1.32394	-0.509794	1.83373
19.57	6.19308	1.32479	-0.509998	1.83479
19.58	6.19408	1.32561	-0.510207	1.83582
19.59	6.19965	1.32687	-0.510412	1.83729
19.6	6.19967	1.32788	-0.510563	1.83844
19.61	6.19934	1.32872	-0.510722	1.83944
19.62	6.20478	1.32994	-0.510877	1.84082
19.63	6.20754	1.33088	-0.510986	1.84187
19.64	6.21164	1.33159	-0.51111	1.8427
19.65	6.22092	1.33275	-0.511251	1.844
19.66	6.22129	1.33386	-0.511375	1.84524
19.67	6.21326	1.33457	-0.511509	1.84608
19.68	6.21338	1.3356	-0.511627	1.84723
19.69	6.21962	1.33669	-0.511726	1.84842
19.7	6.22218	1.33749	-0.511859	1.84935
19.71	6.22223	1.33859	-0.511979	1.85057
19.72	6.22764	1.33961	-0.512055	1.85167
19.73	6.2318	1.34042	-0.512174	1.85259
19.74	6.2332	1.34158	-0.51234	1.85392
19.75	6.23961	1.3427	-0.512505	1.8552
19.76	6.24806	1.34362	-0.512698	1.85632
19.77	6.2512	1.34465	-0.512908	1.85756
19.78	6.25302	1.34569	-0.513086	1.85877
19.79	6.25711	1.34666	-0.513279	1.85994
19.8	6.25786	1.34761	-0.513532	1.86114
19.81	6.25832	1.34867	-0.513803	1.86247
19.82	6.2597	1.3496	-0.514028	1.86362
19.83	6.26227	1.35037	-0.514195	1.86457
19.84	6.27129	1.35148	-0.514371	1.86585
19.85	6.27856	1.35263	-0.514554	1.86718
19.86	6.27711	1.3535	-0.514703	1.86821
19.87	6.27875	1.35465	-0.514853	1.86951
19.88	6.28439	1.35584	-0.515012	1.87085
19.89	6.28623	1.3566	-0.515168	1.87177
19.9	6.28944	1.35761	-0.515343	1.87295
19.91	6.28892	1.35886	-0.515501	1.87436
19.92	6.2854	1.35978	-0.515641	1.87543
19.93	6.28516	1.36086	-0.5158	1.87666
19.94	6.28425	1.36192	-0.515961	1.87788
19.95	6.28919	1.36266	-0.516112	1.87877
19.96	6.29755	1.36366	-0.516277	1.87994
19.97	6.29645	1.3648	-0.516473	1.88127
19.98	6.29629	1.36579	-0.516698	1.88249
[truncated: 13,220 more rows]

## Sheet: M-70-9.0-46
Time [s]	Load [kN]	LVDT 1 [mm]	LVDT 2 [mm]	Displacement [mm]
0	0	0	0	0
0.01	0	0	0	0
0.02	-2.2e-05	-3e-06	-1e-06	-2e-06
0.03	-0.000838	1.4e-05	-4e-06	1.8e-05
0.04	-0.005112	8.6e-05	-3e-06	8.9e-05
0.05	-0.009713	0.000144	7e-06	0.000137
0.06	-0.008357	0.000207	5e-06	0.000202
0.07	-0.006278	0.000265	-6e-06	0.000271
0.08	-0.005785	0.000318	-6e-06	0.000324
0.09	-0.003014	0.000282	-9e-06	0.000291
0.1	-0.001978	0.000264	-1.7e-05	0.000281
0.11	-0.003012	0.000299	-1.9e-05	0.000318
0.12	-6.9e-05	0.000314	-2.2e-05	0.000336
0.13	0.002887	0.00032	-1.4e-05	0.000334
0.14	0.002486	0.000246	-1e-06	0.000247
0.15	0.001809	0.00011	-1.3e-05	0.000123
0.16	0.00606	6.5e-05	-1.8e-05	8.3e-05
0.17	0.005888	2.7e-05	-8e-06	3.5e-05
0.18	-0.002321	-1.9e-05	-1e-05	-9e-06
0.19	-0.004281	2.7e-05	-9e-06	3.6e-05
0.2	-0.003007	4.5e-05	2e-06	4.3e-05
0.21	-0.007757	0.000115	-7e-06	0.000122
0.22	-0.006639	0.000181	-2.4e-05	0.000205
0.23	0.002334	0.000133	-1.4e-05	0.000147
0.24	-0.001128	9.9e-05	3e-06	9.6e-05
0.25	-0.00925	0.000105	-3e-06	0.000108
0.26	-0.002564	5.6e-05	-1.8e-05	7.4e-05
0.27	0.001283	5.6e-05	-1.7e-05	7.3e-05
0.28	-0.00674	4.9e-05	-1.3e-05	6.2e-05
0.29	-0.004858	-6.7e-05	-7e-06	-6e-05
0.3	0.001806	-0.000136	7e-06	-0.000143
0.31	-0.004341	-9.3e-05	-7e-06	-8.6e-05
0.32	-0.011951	-3.3e-05	-3.2e-05	-1e-06
0.33	-0.00712	2.9e-05	-2.5e-05	5.4e-05
0.34	0.00058	0.000119	-7e-06	0.000126
0.35	0.003411	1.1e-05	-2.3e-05	3.4e-05
0.36	0.002598	-2.1e-05	-3.2e-05	1.1e-05
0.37	-0.000459	0.000109	-8e-06	0.000117
0.38	-0.002793	-1.4e-05	-2e-06	-1.2e-05
0.39	-0.005499	-9.2e-05	-1.4e-05	-7.8e-05
0.4	-0.006443	1e-06	-9e-06	1e-05
0.41	-0.001911	2.1e-05	-1e-06	2.2e-05
0.42	0.004139	0.000117	-1.3e-05	0.00013
0.43	0.002057	0.00013	-2.7e-05	0.000157
0.44	-0.007116	8e-06	-3e-05	3.8e-05
0.45	-0.010475	5.1e-05	-2.1e-05	7.2e-05
0.46	-0.009791	8.1e-05	-3e-06	8.4e-05
0.47	-0.012989	-5e-06	-4e-06	-1e-06
0.48	-0.013921	0.00011	-2.1e-05	0.000131
0.49	-0.007069	3.4e-05	-1.6e-05	5e-05
0.5	0.002756	-0.000284	-2e-06	-0.000282
0.51	0.005401	-0.000176	-1.8e-05	-0.000158
0.52	0.002009	0.000155	-2.2e-05	0.000177
0.53	0.003066	0.000181	9e-06	0.000172
0.54	-0.001358	-8.9e-05	-3e-06	-8.6e-05
0.55	-0.006424	-0.000225	-2.2e-05	-0.000203
0.56	-0.003189	5e-05	-7e-06	5.7e-05
0.57	-0.005244	5e-05	-1.5e-05	6.5e-05
0.58	-0.0066	-0.000276	-2.5e-05	-0.000251
0.59	-0.001032	-0.000117	-1.4e-05	-0.000103
0.6	-0.004186	0.000103	-1e-05	0.000113
0.61	-0.011916	-6.9e-05	-9e-06	-6e-05
0.62	-0.011351	-1.5e-05	-1.7e-05	2e-06
0.63	-0.007021	-2e-05	-2.7e-05	7e-06
0.64	-0.00181	-0.000221	-1.4e-05	-0.000207
0.65	-0.000787	-6e-06	-9e-06	3e-06
0.66	-0.007971	5.5e-05	-2.7e-05	8.2e-05
0.67	-0.011893	-0.000108	-1.8e-05	-9e-05
0.68	-0.010043	-1.3e-05	-1.5e-05	2e-06
0.69	-0.006474	-2.5e-05	-2.2e-05	-3e-06
0.7	-0.002897	-0.000202	-3e-06	-0.000199
0.71	-0.00165	1.6e-05	9e-06	7e-06
0.72	-0.005496	0.000239	-1.7e-05	0.000256
0.73	-0.010134	-9.5e-05	-2.5e-05	-7e-05
0.74	-0.011625	-0.000105	-6e-06	-9.9e-05
0.75	-0.012421	0.000147	-1.1e-05	0.000158
0.76	-0.01119	-3.5e-05	-1.1e-05	-2.4e-05
0.77	-0.012972	-0.000145	-9e-06	-0.000136
0.78	-0.015776	-1.5e-05	-3.7e-05	2.2e-05
0.79	-0.014801	-2e-05	-4e-05	2e-05
0.8	-0.016695	-0.00013	-1e-06	-0.000129
0.81	-0.017688	1.6e-05	3e-06	1.3e-05
0.82	-0.010422	6.6e-05	-2.1e-05	8.7e-05
0.83	-0.004709	-8.5e-05	-3.3e-05	-5.2e-05
0.84	-0.005504	-3.5e-05	-3.1e-05	-4e-06
0.85	-0.00826	4e-05	-8e-06	4.8e-05
0.86	-0.010127	-2.7e-05	2e-06	-2.9e-05
0.87	-0.008271	-8.7e-05	1e-06	-8.8e-05
0.88	-0.008448	-3.1e-05	1.3e-05	-4.4e-05
0.89	-0.012707	-1.8e-05	4e-06	-2.2e-05
0.9	-0.007373	-1.3e-05	-2e-05	7e-06
0.91	-0.003744	-4.6e-05	-2.4e-05	-2.2e-05
0.92	-0.010363	-0.000102	-1.4e-05	-8.8e-05
0.93	-0.013078	2.2e-05	-1.2e-05	3.4e-05
0.94	-0.013567	5.2e-05	-3.2e-05	8.4e-05
0.95	-0.013795	-0.000102	-3.5e-05	-6.7e-05
0.96	-0.009075	-0.00014	-2.3e-05	-0.000117
0.97	-0.008969	-5.4e-05	-1.7e-05	-3.7e-05
0.98	-0.011517	3e-06	-1.3e-05	1.6e-05
0.99	-0.00607	-0.000108	-1.6e-05	-9.2e-05
1	-0.00249	-0.000176	-1.6e-05	-0.00016
1.01	-0.003519	-0.000131	-6e-06	-0.000125
1.02	-0.003843	-1e-05	-1.2e-05	2e-06
1.03	-0.004947	8.3e-05	-2.3e-05	0.000106
1.04	-0.003776	-0.000194	-1.3e-05	-0.000181
1.05	-0.001925	-0.000162	1e-06	-0.000163
1.06	-0.007006	0.000164	-1.5e-05	0.000179
1.07	-0.010972	-8.7e-05	-3.5e-05	-5.2e-05
1.08	-0.009849	-0.000196	-3e-05	-0.000166
1.09	-0.009223	0.000146	-2.7e-05	0.000173
1.1	-0.004884	0.000155	-1.7e-05	0.000172
1.11	2.9e-05	-0.000101	-9e-06	-9.2e-05
1.12	-0.003102	-0.000161	-2.2e-05	-0.000139
1.13	-0.00772	-7.2e-05	-2.3e-05	-4.9e-05
1.14	-0.008316	-2.6e-05	-1.6e-05	-1e-05
1.15	-0.008351	1.3e-05	-3.3e-05	4.6e-05
1.16	-0.008942	-8.7e-05	-3.7e-05	-5e-05
1.17	-0.011877	-4.4e-05	-1.5e-05	-2.9e-05
1.18	-0.014455	0.000136	-9e-06	0.000145
1.19	-0.012197	-0.000157	-3e-05	-0.000127
1.2	-0.010085	-0.000298	-3.3e-05	-0.000265
1.21	-0.013472	0.000152	-1.6e-05	0.000168
1.22	-0.015539	0.000116	-2.1e-05	0.000137
1.23	-0.010099	-0.000182	-1.5e-05	-0.000167
1.24	-0.00604	5.6e-05	-1.7e-05	7.3e-05
1.25	-0.007361	9.1e-05	-5e-05	0.000141
1.26	-0.007222	-0.000181	-4.2e-05	-0.000139
1.27	-0.006208	7.9e-05	-6e-06	8.5e-05
1.28	-0.009788	0.000254	-5e-06	0.000259
1.29	-0.010958	-0.000192	-1.9e-05	-0.000173
1.3	-0.006109	-0.000131	-2.6e-05	-0.000105
1.31	-0.005788	0.000307	-3.2e-05	0.000339
1.32	-0.011319	-2.4e-05	-2.7e-05	3e-06
1.33	-0.013664	-0.000158	-2.6e-05	-0.000132
1.34	-0.008894	0.000174	-3.7e-05	0.000211
1.35	-0.004774	-9e-05	-2.7e-05	-6.3e-05
1.36	-0.00842	-0.000305	-2.4e-05	-0.000281
1.37	-0.01459	0.000106	-3.3e-05	0.000139
1.38	-0.017991	0.000115	-1.4e-05	0.000129
1.39	-0.014498	-0.000222	-1.2e-05	-0.00021
1.4	-0.008079	-3.2e-05	-3.2e-05	-8.88178e-16
1.41	-0.011854	0.000104	-2.5e-05	0.000129
1.42	-0.016042	-0.000135	-2e-05	-0.000115
1.43	-0.007984	-0.000119	-3e-05	-8.9e-05
1.44	-0.003417	7e-05	-1.7e-05	8.7e-05
1.45	-0.007695	0.000139	2e-06	0.000137
1.46	-0.01182	-9.4e-05	-1.4e-05	-8e-05
1.47	-0.012819	-0.000211	-4e-05	-0.000171
1.48	-0.007181	3.9e-05	-4e-05	7.9e-05
1.49	-0.001104	-0.000104	-3.6e-05	-6.8e-05
1.5	-0.005146	-0.000237	-3e-05	-0.000207
1.51	-0.01285	3.3e-05	-1.9e-05	5.2e-05
1.52	-0.013794	-0.000104	-2.5e-05	-7.9e-05
1.53	-0.013903	-0.000221	-4.6e-05	-0.000175
1.54	-0.016285	0.000148	-4.2e-05	0.00019
1.55	-0.015886	6.8e-05	-2.1e-05	8.9e-05
1.56	-0.011499	-0.000332	-1.9e-05	-0.000313
1.57	-0.006749	-6.4e-05	-4.1e-05	-2.3e-05
1.58	-0.008774	9.3e-05	-4.9e-05	0.000142
1.59	-0.014095	-0.000138	-2.8e-05	-0.00011
1.6	-0.017374	-4.2e-05	-1.7e-05	-2.5e-05
1.61	-0.017616	2.8e-05	-2.2e-05	5e-05
1.62	-0.015956	-8.7e-05	-3e-05	-5.7e-05
1.63	-0.01275	-0.000202	-3.4e-05	-0.000168
1.64	-0.011579	-3.4e-05	-3.7e-05	3e-06
1.65	-0.015415	0.000194	-2.3e-05	0.000217
1.66	-0.01624	-0.000142	-1.4e-05	-0.000128
1.67	-0.011615	-0.000323	-3.1e-05	-0.000292
1.68	-0.008199	0	-3.7e-05	3.7e-05
1.69	-0.008594	0.000108	-3.4e-05	0.000142
1.7	-0.005387	-0.000157	-4.5e-05	-0.000112
1.71	-0.00607	-0.000253	-3.8e-05	-0.000215
1.72	-0.011691	5.5e-05	-1.5e-05	7e-05
1.73	-0.010403	9.4e-05	-2.3e-05	0.000117
1.74	-0.006677	-0.000246	-4.3e-05	-0.000203
1.75	-0.004339	-0.000131	-3.2e-05	-9.9e-05
1.76	-0.001409	0.000202	-1.8e-05	0.00022
1.77	-0.001427	3.7e-05	-2.5e-05	6.2e-05
1.78	-0.006262	-3.5e-05	-3.6e-05	1e-06
1.79	-0.010366	0.000156	-4.3e-05	0.000199
1.8	-0.011467	1.3e-05	-2.9e-05	4.2e-05
1.81	-0.010561	-6.7e-05	-1.5e-05	-5.2e-05
1.82	-0.011119	0.000104	-3.3e-05	0.000137
1.83	-0.012807	9e-06	-5.2e-05	6.1e-05
1.84	-0.013302	-9e-05	-3.7e-05	-5.3e-05
1.85	-0.011911	0.000167	-2.6e-05	0.000193
1.86	-0.010789	9.6e-05	-3.9e-05	0.000135
1.87	-0.012262	-5.2e-05	-3.1e-05	-2.1e-05
1.88	-0.016568	0.000178	-1.8e-05	0.000196
1.89	-0.017854	6.7e-05	-3.4e-05	0.000101
1.9	-0.010239	-0.000165	-3.7e-05	-0.000128
1.91	-0.004973	6.3e-05	-2.2e-05	8.5e-05
1.92	-0.009207	9e-06	-2.1e-05	3e-05
1.93	-0.010884	-0.000229	-2.9e-05	-0.0002
1.94	-0.010582	5.7e-05	-2.9e-05	8.6e-05
1.95	-0.016368	9.4e-05	-3.1e-05	0.000125
1.96	-0.02101	-0.00027	-2.7e-05	-0.000243
1.97	-0.020007	-0.000102	-2.2e-05	-8e-05
1.98	-0.015813	0.00021	-3.5e-05	0.000245
1.99	-0.012533	-3.3e-05	-3.6e-05	3e-06
2	-0.012465	-0.000193	-2.4e-05	-0.000169
2.01	-0.014058	0.000154	-3.1e-05	0.000185
2.02	-0.014993	0.000126	-3.9e-05	0.000165
2.03	-0.012287	-9.3e-05	-1.8e-05	-7.5e-05
2.04	-0.007702	0.00011	-1.6e-05	0.000126
2.05	-0.003859	0.000149	-3.1e-05	0.00018
2.06	-0.003951	-1.9e-05	-2e-05	1e-06
2.07	-0.005682	4.4e-05	-3e-06	4.7e-05
2.08	-0.003802	5.8e-05	-1.9e-05	7.7e-05
2.09	-0.006	4.5e-05	-3.5e-05	8e-05
2.1	-0.012254	0.000133	-2.2e-05	0.000155
2.11	-0.009991	6.7e-05	-2.9e-05	9.6e-05
2.12	-0.000922	-0.00013	-3.3e-05	-9.7e-05
2.13	0.002419	-7.7e-05	-1.5e-05	-6.2e-05
2.14	-0.000254	7.9e-05	-3.5e-05	0.000114
2.15	-0.006988	4.6e-05	-4.6e-05	9.2e-05
2.16	-0.012639	-5e-06	-2.2e-05	1.7e-05
2.17	-0.008345	-6.4e-05	-3.5e-05	-2.9e-05
2.18	-0.003617	4.4e-05	-4.7e-05	9.1e-05
2.19	-0.006673	0.000186	-1.8e-05	0.000204
2.2	-0.010415	5.1e-05	-1.1e-05	6.2e-05
2.21	-0.010179	-3.1e-05	-4.1e-05	1e-05
2.22	-0.014017	3e-05	-5.2e-05	8.2e-05
2.23	-0.019811	-1.2e-05	-3.3e-05	2.1e-05
2.24	-0.011941	-9.8e-05	-9e-06	-8.9e-05
2.25	-0.003439	6.2e-05	-9e-06	7.1e-05
2.26	-0.011007	0.00013	-2e-05	0.00015
2.27	-0.017729	-0.000205	-3.1e-05	-0.000174
2.28	-0.012485	-8.3e-05	-3.4e-05	-4.9e-05
2.29	-0.010355	0.000284	-2.4e-05	0.000308
2.3	-0.010697	3.5e-05	-1.7e-05	5.2e-05
2.31	-0.006	-0.000197	-3.5e-05	-0.000162
2.32	-0.010198	-3.2e-05	-5.3e-05	2.1e-05
2.33	-0.019329	0.000169	-3e-05	0.000199
2.34	-0.018559	0.000173	-2.7e-05	0.0002
2.35	-0.018665	7e-06	-5.3e-05	6e-05
2.36	-0.020632	-0.000166	-4.8e-05	-0.000118
2.37	-0.021228	-1.4e-05	-3.4e-05	2e-05
2.38	-0.02259	0.000219	-2.3e-05	0.000242
2.39	-0.020935	4.4e-05	-4e-06	4.8e-05
2.4	-0.016015	-6.7e-05	-2.8e-05	-3.9e-05
2.41	-0.01653	4.6e-05	-6.3e-05	0.000109
2.42	-0.021466	6.3e-05	-4.4e-05	0.000107
2.43	-0.02108	-1.5e-05	-3.1e-05	1.6e-05
2.44	-0.016192	-0.000175	-4.8e-05	-0.000127
2.45	-0.013195	-0.000102	-4.6e-05	-5.6e-05
2.46	-0.015127	0.000134	-3.6e-05	0.00017
2.47	-0.016826	-6.1e-05	-4.3e-05	-1.8e-05
2.48	-0.019702	-8.5e-05	-3.9e-05	-4.6e-05
2.49	-0.022438	0.000212	-3e-05	0.000242
2.5	-0.017127	2.7e-05	-3.5e-05	6.2e-05
2.51	-0.014021	-0.000209	-4.5e-05	-0.000164
2.52	-0.015671	-2.4e-05	-4e-05	1.6e-05
2.53	-0.013178	8.9e-05	-3e-05	0.000119
2.54	-0.012912	3.1e-05	-4.1e-05	7.2e-05
2.55	-0.014488	5.9e-05	-5.1e-05	0.00011
2.56	-0.012867	8.9e-05	-3.1e-05	0.00012
2.57	-0.015958	-1.4e-05	-1.1e-05	-3e-06
2.58	-0.021063	-5.5e-05	-2.7e-05	-2.8e-05
2.59	-0.020365	-3e-05	-3.5e-05	5e-06
2.6	-0.017299	3.6e-05	-1.7e-05	5.3e-05
2.61	-0.016061	0.000131	-2.7e-05	0.000158
2.62	-0.020771	8.4e-05	-4.8e-05	0.000132
2.63	-0.021916	1e-05	-4.5e-05	5.5e-05
2.64	-0.014897	4e-06	-4.6e-05	5e-05
2.65	-0.013358	2.9e-05	-4.2e-05	7.1e-05
2.66	-0.020084	-2.4e-05	-2.4e-05	2.22045e-16
2.67	-0.023687	4.5e-05	-1.8e-05	6.3e-05
2.68	-0.019753	0.000134	-2.5e-05	0.000159
2.69	-0.015301	-9.7e-05	-4.8e-05	-4.9e-05
2.7	-0.014858	-0.000154	-6.2e-05	-9.2e-05
2.71	-0.016576	6.3e-05	-4.5e-05	0.000108
2.72	-0.01876	0.000124	-3e-05	0.000154
2.73	-0.018271	7e-05	-4.2e-05	0.000112
2.74	-0.013139	-5.3e-05	-6.2e-05	9e-06
2.75	-0.007401	-0.00016	-6.6e-05	-9.4e-05
2.76	-0.006978	1e-05	-5.3e-05	6.3e-05
2.77	-0.013201	0.000296	-4e-05	0.000336
2.78	-0.01933	4.8e-05	-4.2e-05	9e-05
2.79	-0.018795	-0.000322	-3.9e-05	-0.000283
2.8	-0.015146	-1.7e-05	-3.6e-05	1.9e-05
2.81	-0.015794	0.000234	-4.3e-05	0.000277
2.82	-0.014336	-0.000129	-4.2e-05	-8.7e-05
2.83	-0.008315	-0.00024	-4.1e-05	-0.000199
2.84	-0.009081	0.000114	-4.2e-05	0.000156
2.85	-0.01692	8.7e-05	-3.7e-05	0.000124
2.86	-0.016789	-0.000116	-4.4e-05	-7.2e-05
2.87	-0.013229	-6.8e-05	-5.6e-05	-1.2e-05
2.88	-0.016053	-6.8e-05	-5.6e-05	-1.2e-05
2.89	-0.017427	-1e-05	-4.1e-05	3.1e-05
2.9	-0.016082	7.5e-05	-3.7e-05	0.000112
2.91	-0.012976	-0.000162	-3.4e-05	-0.000128
2.92	-0.009464	-0.000238	-2.4e-05	-0.000214
2.93	-0.012666	2e-06	-3.9e-05	4.1e-05
2.94	-0.018454	-1.4e-05	-5.1e-05	3.7e-05
2.95	-0.016825	-0.000147	-3.9e-05	-0.000108
2.96	-0.009266	-0.000193	-3.8e-05	-0.000155
2.97	-0.007714	-6.1e-05	-3.6e-05	-2.5e-05
2.98	-0.0116	7.2e-05	-2.7e-05	9.9e-05
2.99	-0.008588	-0.000117	-2.8e-05	-8.9e-05
3	-0.007426	-0.00023	-3.8e-05	-0.000192
3.01	-0.013675	-0.000143	-4.8e-05	-9.5e-05
3.02	-0.017781	-2e-06	-5.7e-05	5.5e-05
3.03	-0.019697	4e-05	-4.4e-05	8.4e-05
3.04	-0.021614	-0.000131	-2.9e-05	-0.000102
3.05	-0.022585	-0.00011	-3.8e-05	-7.2e-05
3.06	-0.021136	4.3e-05	-6e-05	0.000103
3.07	-0.017708	-0.000151	-6.1e-05	-9e-05
3.08	-0.018406	-0.000202	-4.1e-05	-0.000161
3.09	-0.022166	5.5e-05	-3.4e-05	8.9e-05
3.1	-0.01924	-2.1e-05	-3.7e-05	1.6e-05
3.11	-0.013741	-0.000143	-4.6e-05	-9.7e-05
3.12	-0.014983	2.1e-05	-5.6e-05	7.7e-05
3.13	-0.019465	-1e-06	-5.6e-05	5.5e-05
3.14	-0.023857	-0.000103	-6.7e-05	-3.6e-05
3.15	-0.026268	-2.3e-05	-6.7e-05	4.4e-05
3.16	-0.022843	-0.000101	-3.8e-05	-6.3e-05
3.17	-0.018956	-0.000174	-3.1e-05	-0.000143
3.18	-0.018088	8.9e-05	-3.5e-05	0.000124
3.19	-0.017956	1.3e-05	-1.7e-05	3e-05
3.2	-0.020912	-0.000384	-2.5e-05	-0.000359
3.21	-0.020116	-0.000105	-6e-05	-4.5e-05
3.22	-0.019075	0.000146	-5.2e-05	0.000198
3.23	-0.026577	-0.000154	-4.5e-05	-0.000109
3.24	-0.02514	-0.000156	-6.1e-05	-9.5e-05
3.25	-0.017575	-6.3e-05	-3.6e-05	-2.7e-05
3.26	-0.025557	-4.4e-05	-2.5e-05	-1.9e-05
3.27	-0.033377	4.6e-05	-6e-05	0.000106
3.28	-0.028553	-8.4e-05	-7.4e-05	-1e-05
3.29	-0.025959	-0.000226	-5.6e-05	-0.00017
3.3	-0.024442	-4.4e-05	-5.2e-05	8e-06
3.31	-0.019484	0.000111	-5.3e-05	0.000164
3.32	-0.017123	-0.000114	-5.4e-05	-6e-05
3.33	-0.01948	-0.000193	-6.9e-05	-0.000124
3.34	-0.019823	-1.6e-05	-5.7e-05	4.1e-05
3.35	-0.020525	-9.4e-05	-3.6e-05	-5.8e-05
3.36	-0.023432	-0.000139	-5.1e-05	-8.8e-05
3.37	-0.021797	7.4e-05	-5.6e-05	0.00013
3.38	-0.016622	8e-06	-4.1e-05	4.9e-05
3.39	-0.015467	-0.00025	-3.7e-05	-0.000213
3.4	-0.018867	-4.7e-05	-4.6e-05	-1e-06
3.41	-0.022734	2.9e-05	-4.7e-05	7.6e-05
3.42	-0.026258	-0.000191	-5e-05	-0.000141
3.43	-0.031516	0.00012	-5.3e-05	0.000173
3.44	-0.035588	0.000269	-5.2e-05	0.000321
3.45	-0.034645	-0.000128	-6e-05	-6.8e-05
3.46	-0.029491	-5.6e-05	-4.5e-05	-1.1e-05
3.47	-0.028076	0.000104	-3.8e-05	0.000142
3.48	-0.030287	-0.000109	-6.8e-05	-4.1e-05
3.49	-0.025816	1e-06	-7.5e-05	7.6e-05
3.5	-0.022665	0.000127	-5.1e-05	0.000178
3.51	-0.027013	-0.000102	-5.1e-05	-5.1e-05
3.52	-0.028693	-0.000107	-6.2e-05	-4.5e-05
3.53	-0.03003	3e-06	-4.6e-05	4.9e-05
3.54	-0.033487	-8.9e-05	-4.6e-05	-4.3e-05
3.55	-0.031072	1.2e-05	-7.1e-05	8.3e-05
3.56	-0.028504	0.000181	-6.7e-05	0.000248
3.57	-0.029207	2.5e-05	-5.2e-05	7.7e-05
3.58	-0.028923	5.6e-05	-5.3e-05	0.000109
3.59	-0.028852	0.000176	-6e-05	0.000236
3.6	-0.029818	-3.7e-05	-6.5e-05	2.8e-05
3.61	-0.027434	-0.000178	-5e-05	-0.000128
3.62	-0.02629	-4.3e-05	-4.1e-05	-2e-06
3.63	-0.033535	8.2e-05	-5.1e-05	0.000133
3.64	-0.039018	-7e-06	-5.5e-05	4.8e-05
3.65	-0.032611	7e-06	-5.5e-05	6.2e-05
3.66	-0.024093	-5.5e-05	-4.2e-05	-1.3e-05
3.67	-0.025636	-0.000159	-2.7e-05	-0.000132
3.68	-0.03008	8e-06	-3.6e-05	4.4e-05
3.69	-0.029691	-4.4e-05	-5.4e-05	1e-05
3.7	-0.026791	-0.000147	-6.4e-05	-8.3e-05
3.71	-0.02434	0.000183	-6.1e-05	0.000244
3.72	-0.026885	0.000214	-4.3e-05	0.000257
3.73	-0.030743	-0.00019	-4.4e-05	-0.000146
3.74	-0.023953	-0.000127	-6.2e-05	-6.5e-05
3.75	-0.020766	0.000112	-6.2e-05	0.000174
3.76	-0.025169	1e-05	-4.9e-05	5.9e-05
3.77	-0.019517	2e-06	-4.6e-05	4.8e-05
3.78	-0.015281	2.8e-05	-4.8e-05	7.6e-05
3.79	-0.021555	-0.000202	-5.1e-05	-0.000151
3.8	-0.023766	-0.000118	-6.2e-05	-5.6e-05
3.81	-0.018214	0.000118	-6.4e-05	0.000182
3.82	-0.014673	6.9e-05	-5e-05	0.000119
3.83	-0.020143	1.7e-05	-3.7e-05	5.4e-05
3.84	-0.026099	-0.000105	-4.3e-05	-6.2e-05
3.85	-0.022955	-0.00019	-5.3e-05	-0.000137
3.86	-0.022471	-3e-05	-5.2e-05	2.2e-05
3.87	-0.027371	0.000168	-4.7e-05	0.000215
3.88	-0.030995	4.2e-05	-4.3e-05	8.5e-05
3.89	-0.032981	-0.000129	-5.1e-05	-7.8e-05
3.9	-0.028713	3e-05	-6.7e-05	9.7e-05
3.91	-0.021727	2.5e-05	-6.7e-05	9.2e-05
3.92	-0.022905	-0.000169	-5.5e-05	-0.000114
3.93	-0.025602	-4.9e-05	-6.4e-05	1.5e-05
3.94	-0.020592	9e-05	-7.1e-05	0.000161
3.95	-0.018514	-2.3e-05	-4.9e-05	2.6e-05
3.96	-0.025613	1.4e-05	-4.7e-05	6.1e-05
3.97	-0.025433	0.000115	-6.8e-05	0.000183
3.98	-0.018707	-0.000155	-6.2e-05	-9.3e-05
3.99	-0.025386	-0.00019	-5.1e-05	-0.000139
4	-0.035515	4.8e-05	-4.7e-05	9.5e-05
4.01	-0.031923	-0.000129	-5e-05	-7.9e-05
4.02	-0.026143	-0.000179	-7e-05	-0.000109
4.03	-0.030463	-9.3e-05	-9.1e-05	-2e-06
4.04	-0.032379	-0.000144	-8.5e-05	-5.9e-05
4.05	-0.029752	-3.1e-05	-7.2e-05	4.1e-05
4.06	-0.03379	8.6e-05	-6.8e-05	0.000154
4.07	-0.036991	-1.2e-05	-5.8e-05	4.6e-05
4.08	-0.034936	-0.00018	-6e-05	-0.00012
4.09	-0.036969	-0.000139	-5.5e-05	-8.4e-05
4.1	-0.03916	0.000104	-3.5e-05	0.000139
4.11	-0.037979	2.2e-05	-4.4e-05	6.6e-05
4.12	-0.037418	-0.000161	-6.7e-05	-9.4e-05
4.13	-0.032808	3.2e-05	-6.7e-05	9.9e-05
4.14	-0.026088	0.000131	-6.6e-05	0.000197
4.15	-0.029245	-0.000175	-6.1e-05	-0.000114
4.16	-0.034846	-0.0001	-5.2e-05	-4.8e-05
4.17	-0.029182	0.000178	-5.6e-05	0.000234
4.18	-0.026672	-6e-06	-6.5e-05	5.9e-05
4.19	-0.033474	-6.8e-05	-7.3e-05	5e-06
4.2	-0.037244	1e-06	-6.8e-05	6.9e-05
4.21	-0.031149	-5.3e-05	-5.4e-05	1e-06
4.22	-0.024771	-1e-06	-6.3e-05	6.2e-05
4.23	-0.030698	-1.1e-05	-7.6e-05	6.5e-05
4.24	-0.035349	-4.6e-05	-5.5e-05	9e-06
4.25	-0.031562	-6.4e-05	-5.6e-05	-8e-06
4.26	-0.034316	-0.000101	-7.3e-05	-2.8e-05
4.27	-0.042405	-1e-05	-5.2e-05	4.2e-05
4.28	-0.041721	5.4e-05	-4.2e-05	9.6e-05
4.29	-0.037826	-6.1e-05	-7e-05	9e-06
4.3	-0.032846	-9.9e-05	-8.4e-05	-1.5e-05
4.31	-0.02507	-2.1e-05	-7.8e-05	5.7e-05
4.32	-0.026488	-9.6e-05	-6.5e-05	-3.1e-05
4.33	-0.033502	-2.1e-05	-6.1e-05	4e-05
4.34	-0.032191	8.4e-05	-7.4e-05	0.000158
4.35	-0.030038	-0.00011	-7.9e-05	-3.1e-05
4.36	-0.035519	-0.000104	-6.2e-05	-4.2e-05
4.37	-0.037399	0	-5e-05	5e-05
4.38	-0.03559	-4.9e-05	-6.2e-05	1.3e-05
4.39	-0.039267	-7.6e-05	-5.9e-05	-1.7e-05
4.4	-0.036658	-6.1e-05	-4.4e-05	-1.7e-05
4.41	-0.02935	3.6e-05	-5.9e-05	9.5e-05
4.42	-0.02735	6.8e-05	-7.5e-05	0.000143
4.43	-0.023531	3.6e-05	-6.6e-05	0.000102
4.44	-0.022266	-0.000114	-6.8e-05	-4.6e-05
4.45	-0.026144	-0.00019	-8.2e-05	-0.000108
4.46	-0.026062	5.4e-05	-8.3e-05	0.000137
4.47	-0.022892	6.4e-05	-7.7e-05	0.000141
4.48	-0.020842	-0.000113	-7.4e-05	-3.9e-05
4.49	-0.02368	-3.6e-05	-6.4e-05	2.8e-05
4.5	-0.02629	4.6e-05	-6.1e-05	0.000107
4.51	-0.026806	-7e-06	-5.7e-05	5e-05
4.52	-0.028939	-2e-06	-5.8e-05	5.6e-05
4.53	-0.028963	2.7e-05	-7.7e-05	0.000104
4.54	-0.024385	-0.000117	-8.2e-05	-3.5e-05
4.55	-0.021305	-3.8e-05	-6.6e-05	2.8e-05
4.56	-0.023407	0.000216	-5.3e-05	0.000269
4.57	-0.025274	-5.8e-05	-5.8e-05	7.77156e-16
4.58	-0.028038	-0.000211	-6.9e-05	-0.000142
4.59	-0.032533	0.000133	-6.8e-05	0.000201
4.6	-0.032684	8.8e-05	-6.8e-05	0.000156
4.61	-0.025651	-0.000143	-7.6e-05	-6.7e-05
4.62	-0.020823	-8e-06	-7.3e-05	6.5e-05
4.63	-0.026654	-3.9e-05	-6.1e-05	2.2e-05
4.64	-0.031108	-0.000139	-6.1e-05	-7.8e-05
4.65	-0.027376	7.3e-05	-6.8e-05	0.000141
4.66	-0.025001	8.9e-05	-5.4e-05	0.000143
4.67	-0.022841	-8.9e-05	-5.8e-05	-3.1e-05
4.68	-0.021442	-1e-06	-8.8e-05	8.7e-05
4.69	-0.023654	-5.8e-05	-8.7e-05	2.9e-05
4.7	-0.021226	-0.00022	-6.7e-05	-0.000153
4.71	-0.017009	8.9e-05	-4.8e-05	0.000137
4.72	-0.019698	0.000256	-5.6e-05	0.000312
4.73	-0.025325	-8.2e-05	-8.2e-05	9.99201e-16
4.74	-0.029766	-7.5e-05	-7.7e-05	2e-06
4.75	-0.027997	0.00024	-6.7e-05	0.000307
4.76	-0.020591	1.3e-05	-7.8e-05	9.1e-05
4.77	-0.018504	-0.000157	-8e-05	-7.7e-05
4.78	-0.020776	9.9e-05	-6.9e-05	0.000168
4.79	-0.023969	3.6e-05	-7.2e-05	0.000108
4.8	-0.02936	-2.7e-05	-8.2e-05	5.5e-05
4.81	-0.032916	0.000118	-8.1e-05	0.000199
4.82	-0.032071	3e-05	-7.3e-05	0.000103
4.83	-0.026395	1.2e-05	-7e-05	8.2e-05
4.84	-0.021016	0.000116	-7.6e-05	0.000192
4.85	-0.017511	8e-06	-7.6e-05	8.4e-05
4.86	-0.019005	-4.2e-05	-7.2e-05	3e-05
4.87	-0.025383	9.7e-05	-8.1e-05	0.000178
4.88	-0.027138	0.000111	-8.5e-05	0.000196
4.89	-0.028662	0.000175	-8.6e-05	0.000261
4.9	-0.030415	0.000228	-9.3e-05	0.000321
4.91	-0.032039	-7e-05	-8.5e-05	1.5e-05
4.92	-0.034329	-0.000149	-7.5e-05	-7.4e-05
4.93	-0.030347	8.9e-05	-9.5e-05	0.000184
4.94	-0.021864	-1.4e-05	-0.000103	8.9e-05
4.95	-0.018599	-0.000195	-8e-05	-0.000115
4.96	-0.017907	5.8e-05	-7.3e-05	0.000131
4.97	-0.01462	0.000142	-7.8e-05	0.00022
4.98	-0.014902	-0.000178	-8.1e-05	-9.7e-05
4.99	-0.018159	-0.000153	-7.1e-05	-8.2e-05
5	-0.018183	0.000102	-6.4e-05	0.000166
5.01	-0.02145	-0.000155	-5.6e-05	-9.9e-05
5.02	-0.023119	-0.000285	-5e-05	-0.000235
5.03	-0.018453	-1.5e-05	-8e-05	6.5e-05
5.04	-0.016337	-0.000166	-8.8e-05	-7.8e-05
5.05	-0.012383	-0.000187	-6.4e-05	-0.000123
5.06	-0.009374	0.000108	-6.9e-05	0.000177
5.07	-0.0111	-0.000112	-7.9e-05	-3.3e-05
5.08	-0.005372	-0.000187	-6.6e-05	-0.000121
5.09	-0.006509	9.1e-05	-8.2e-05	0.000173
5.1	-0.020308	-5.5e-05	-0.000112	5.7e-05
5.11	-0.024451	-0.000228	-8.4e-05	-0.000144
5.12	-0.016787	-4.3e-05	-5.3e-05	1e-05
5.13	-0.013283	-0.000138	-7.7e-05	-6.1e-05
5.14	-0.014495	-0.00029	-9.6e-05	-0.000194
5.15	-0.016712	-5.3e-05	-8.7e-05	3.4e-05
5.16	-0.024158	-1.2e-05	-7.6e-05	6.4e-05
5.17	-0.026073	-0.00012	-7e-05	-5e-05
5.18	-0.020625	0.000131	-6.9e-05	0.0002
5.19	-0.019754	1.6e-05	-8.3e-05	9.9e-05
5.2	-0.024815	-0.000347	-9.1e-05	-0.000256
5.21	-0.026596	-0.000111	-9.4e-05	-1.7e-05
5.22	-0.024804	1.1e-05	-9.6e-05	0.000107
5.23	-0.02496	-0.000185	-7.6e-05	-0.000109
5.24	-0.025925	-8e-06	-5.8e-05	5e-05
5.25	-0.026063	3e-05	-6.3e-05	9.3e-05
5.26	-0.028429	-0.000303	-7.3e-05	-0.00023
5.27	-0.028881	-0.000165	-8.8e-05	-7.7e-05
5.28	-0.02582	7.8e-05	-0.000104	0.000182
5.29	-0.027002	-0.000166	-8.8e-05	-7.8e-05
5.3	-0.031464	-0.000102	-7.1e-05	-3.1e-05
5.31	-0.029608	6.9e-05	-8.7e-05	0.000156
5.32	-0.024433	-0.000216	-9e-05	-0.000126
5.33	-0.02509	-0.000187	-7.6e-05	-0.000111
5.34	-0.025265	3.6e-05	-8.7e-05	0.000123
5.35	-0.022108	-0.000102	-0.000103	1e-06
5.36	-0.022963	-8e-05	-9.1e-05	1.1e-05
5.37	-0.027291	8.6e-05	-7.6e-05	0.000162
5.38	-0.027861	-0.000123	-8.1e-05	-4.2e-05
5.39	-0.022584	-0.00019	-9.5e-05	-9.5e-05
5.4	-0.019781	-3.4e-05	-9.5e-05	6.1e-05
5.41	-0.024532	-0.00017	-7.5e-05	-9.5e-05
5.42	-0.026687	-9.7e-05	-6.8e-05	-2.9e-05
5.43	-0.023003	0.000186	-8.5e-05	0.000271
5.44	-0.026433	-0.000147	-8.7e-05	-6e-05
5.45	-0.031431	-0.000372	-8.7e-05	-0.000285
5.46	-0.024686	-1e-06	-0.000102	0.000101
5.47	-0.017931	6.3e-05	-0.000102	0.000165
5.48	-0.02583	-0.000185	-9.2e-05	-9.3e-05
5.49	-0.029782	-0.000113	-9.3e-05	-2e-05
5.5	-0.022196	-1.3e-05	-0.0001	8.7e-05
5.51	-0.023865	-0.000138	-8.8e-05	-5e-05
5.52	-0.028453	-9.8e-05	-7.4e-05	-2.4e-05
5.53	-0.024335	3e-05	-7.8e-05	0.000108
5.54	-0.0235	-9.1e-05	-6.5e-05	-2.6e-05
5.55	-0.024733	-7.2e-05	-4.7e-05	-2.5e-05
5.56	-0.020316	6.3e-05	-7.7e-05	0.00014
5.57	-0.021102	-0.00014	-0.000107	-3.3e-05
5.58	-0.026493	-0.000189	-8.3e-05	-0.000106
5.59	-0.026066	2.9e-05	-5.9e-05	8.8e-05
5.6	-0.02474	-2.2e-05	-7.4e-05	5.2e-05
5.61	-0.02404	-9e-05	-9e-05	-1.11022e-16
5.62	-0.019766	3.4e-05	-8.5e-05	0.000119
5.63	-0.019836	-6.3e-05	-8.1e-05	1.8e-05
5.64	-0.026032	-8.2e-05	-7.9e-05	-3e-06
5.65	-0.030888	9.4e-05	-7.3e-05	0.000167
5.66	-0.030814	-7.2e-05	-8.3e-05	1.1e-05
5.67	-0.02489	-0.000181	-8.6e-05	-9.5e-05
5.68	-0.017948	-1.6e-05	-8.5e-05	6.9e-05
5.69	-0.017739	-0.000116	-9.4e-05	-2.2e-05
5.7	-0.021751	-0.000163	-9e-05	-7.3e-05
5.71	-0.022505	2.6e-05	-8.3e-05	0.000109
5.72	-0.024391	1.4e-05	-8.9e-05	0.000103
5.73	-0.028817	-2.5e-05	-9.5e-05	7e-05
5.74	-0.02797	4e-06	-0.0001	0.000104
5.75	-0.025627	-7.2e-05	-0.000112	4e-05
5.76	-0.024887	-0.000163	-0.000113	-5e-05
5.77	-0.022547	-3.8e-05	-0.000104	6.6e-05
5.78	-0.021327	4.6e-05	-9.6e-05	0.000142
5.79	-0.02194	-5.8e-05	-8.7e-05	2.9e-05
5.8	-0.02333	1e-05	-8.8e-05	9.8e-05
5.81	-0.025774	8.1e-05	-8.4e-05	0.000165
5.82	-0.022991	-0.000118	-7.5e-05	-4.3e-05
5.83	-0.020408	-0.000145	-8e-05	-6.5e-05
5.84	-0.023311	-5e-05	-8.3e-05	3.3e-05
5.85	-0.025027	-0.000136	-8.8e-05	-4.8e-05
5.86	-0.027112	-0.000126	-9.7e-05	-2.9e-05
5.87	-0.028734	9.8e-05	-8.9e-05	0.000187
5.88	-0.025604	6.3e-05	-7.6e-05	0.000139
5.89	-0.025796	3.9e-05	-7.8e-05	0.000117
5.9	-0.030549	0.0003	-7.9e-05	0.000379
5.91	-0.027103	0.000204	-8.5e-05	0.000289
5.92	-0.02382	-8.5e-05	-9.8e-05	1.3e-05
5.93	-0.029023	2e-06	-0.000102	0.000104
5.94	-0.032142	-6.6e-05	-9.9e-05	3.3e-05
5.95	-0.032268	-0.000236	-9.6e-05	-0.00014
5.96	-0.034684	3.4e-05	-9e-05	0.000124
5.97	-0.03622	3.6e-05	-9.1e-05	0.000127
5.98	-0.035004	-0.000293	-0.000101	-0.000192
5.99	-0.035644	-2.5e-05	-9.3e-05	6.8e-05
6	-0.037646	0.000253	-9.1e-05	0.000344
6.01	-0.036726	-1.6e-05	-0.000101	8.5e-05
6.02	-0.032515	-5.6e-05	-9.2e-05	3.6e-05
6.03	-0.03025	0.000404	-9.8e-05	0.000502
6.04	-0.031558	0.00106	-0.000105	0.001165
6.05	-0.030574	0.001934	-9.3e-05	0.002027
6.06	-0.026138	0.002506	-0.00011	0.002616
6.07	-0.024887	0.002746	-0.000105	0.002851
6.08	-0.02742	0.003243	-6.5e-05	0.003308
6.09	-0.02756	0.003747	-7.4e-05	0.003821
6.1	-0.022089	0.004081	-0.00011	0.004191
6.11	-0.014486	0.004657	-9.1e-05	0.004748
6.12	-0.004679	0.005465	-5.7e-05	0.005522
6.13	0.005167	0.006153	-4.2e-05	0.006195
6.14	0.008206	0.006843	-3e-05	0.006873
6.15	0.010651	0.007803	-3.5e-05	0.007838
6.16	0.019088	0.008726	-2.8e-05	0.008754
6.17	0.02842	0.009487	-1.7e-05	0.009504
6.18	0.038917	0.010527	-3e-05	0.010557
6.19	0.047237	0.01174	-2.2e-05	0.011762
6.2	0.045587	0.012714	-7e-06	0.012721
6.21	0.048173	0.013673	-1.8e-05	0.013691
6.22	0.059832	0.014715	-1.6e-05	0.014731
6.23	0.062563	0.015632	4e-06	0.015628
6.24	0.064446	0.016621	3e-06	0.016618
6.25	0.071372	0.017748	-4e-06	0.017752
6.26	0.076505	0.018895	-4e-06	0.018899
6.27	0.082823	0.0201	-5e-06	0.020105
6.28	0.088877	0.021198	3e-06	0.021195
6.29	0.092557	0.022077	1.5e-05	0.022062
6.3	0.09457	0.023045	1.5e-05	0.02303
6.31	0.094458	0.024208	1e-05	0.024198
6.32	0.09784	0.025149	5e-06	0.025144
6.33	0.109317	0.026077	-7e-06	0.026084
6.34	0.119047	0.027359	-4e-06	0.027363
6.35	0.122729	0.028549	7e-06	0.028542
6.36	0.125832	0.029494	-1e-06	0.029495
6.37	0.129544	0.030464	-1.3e-05	0.030477
6.38	0.131317	0.031459	0	0.031459
6.39	0.133927	0.032576	1.2e-05	0.032564
6.4	0.135877	0.033702	-9e-06	0.033711
6.41	0.13708	0.034641	-1.1e-05	0.034652
6.42	0.144546	0.035619	1.5e-05	0.035604
6.43	0.151049	0.036691	1.1e-05	0.03668
6.44	0.147299	0.037671	-2e-06	0.037673
6.45	0.147712	0.038554	5e-06	0.038549
6.46	0.156663	0.039574	3e-06	0.039571
6.47	0.162319	0.040635	-1.4e-05	0.040649
6.48	0.164245	0.041621	-1.3e-05	0.041634
6.49	0.166142	0.042746	3e-06	0.042743
6.5	0.17018	0.043745	1e-06	0.043744
6.51	0.178433	0.044576	-1.5e-05	0.044591
6.52	0.185671	0.04566	-1.9e-05	0.045679
6.53	0.193792	0.046776	-7e-06	0.046783
6.54	0.202706	0.047617	-8e-06	0.047625
6.55	0.202891	0.048548	-1.7e-05	0.048565
6.56	0.201712	0.049678	-6e-06	0.049684
6.57	0.206038	0.050637	1.3e-05	0.050624
6.58	0.210912	0.051638	5e-06	0.051633
6.59	0.216603	0.052812	-9e-06	0.052821
6.6	0.22776	0.05372	-1.2e-05	0.053732
6.61	0.238517	0.054626	-1.2e-05	0.054638
6.62	0.23813	0.055797	-9e-06	0.055806
6.63	0.239523	0.056848	0	0.056848
6.64	0.250734	0.057846	5e-06	0.057841
6.65	0.258906	0.05893	-4e-06	0.058934
6.66	0.266046	0.059879	-1.2e-05	0.059891
6.67	0.27471	0.060838	3e-06	0.060835
6.68	0.277466	0.061986	1.3e-05	0.061973
6.69	0.278982	0.063148	2e-06	0.063146
6.7	0.286904	0.064054	-2.3e-05	0.064077
6.71	0.295028	0.065072	-2.6e-05	0.065098
6.72	0.298307	0.066255	-1.4e-05	0.066269
6.73	0.303084	0.067136	-2.8e-05	0.067164
6.74	0.309043	0.068143	-4.8e-05	0.068191
6.75	0.309107	0.069369	-5.1e-05	0.06942
6.76	0.314399	0.070342	-4.6e-05	0.070388
6.77	0.324839	0.07128	-4e-05	0.07132
6.78	0.327911	0.072271	-1.8e-05	0.072289
6.79	0.332798	0.073276	-1.4e-05	0.07329
6.8	0.342493	0.074408	-3.2e-05	0.07444
6.81	0.347208	0.075448	-2.6e-05	0.075474
6.82	0.349395	0.076187	-2.7e-05	0.076214
6.83	0.35398	0.077142	-4.9e-05	0.077191
6.84	0.36021	0.078455	-4.1e-05	0.078496
6.85	0.366413	0.079466	-3.1e-05	0.079497
6.86	0.371019	0.080279	-4.4e-05	0.080323
6.87	0.374196	0.081333	-4e-05	0.081373
6.88	0.380223	0.082309	-4.4e-05	0.082353
6.89	0.38873	0.083233	-6e-05	0.083293
6.9	0.392092	0.084359	-5e-05	0.084409
6.91	0.396531	0.085383	-3.8e-05	0.085421
6.92	0.405956	0.086292	-4.4e-05	0.086336
6.93	0.408258	0.087376	-3.8e-05	0.087414
6.94	0.407856	0.088441	-3.8e-05	0.088479
6.95	0.416705	0.089342	-5.9e-05	0.089401
6.96	0.424592	0.090324	-6.4e-05	0.090388
6.97	0.426085	0.091305	-4.3e-05	0.091348
6.98	0.431661	0.092238	-4.3e-05	0.092281
6.99	0.437	0.093402	-5.8e-05	0.09346
7	0.436582	0.094495	-7.5e-05	0.09457
7.01	0.439086	0.09541	-9e-05	0.0955
7.02	0.44548	0.096533	-6.5e-05	0.096598
7.03	0.454709	0.09771	-3.1e-05	0.097741
7.04	0.46597	0.098597	-4.6e-05	0.098643
7.05	0.468132	0.099553	-8.6e-05	0.099639
7.06	0.4652	0.10071	-8e-05	0.10079
7.07	0.473744	0.101706	-5.6e-05	0.101762
7.08	0.485919	0.102795	-7.8e-05	0.102873
7.09	0.489995	0.104015	-0.000101	0.104116
7.1	0.493035	0.104814	-9.4e-05	0.104908
7.11	0.497508	0.105566	-9.4e-05	0.10566
7.12	0.502794	0.106775	-9.9e-05	0.106874
7.13	0.508526	0.10782	-0.000104	0.107924
7.14	0.510874	0.108714	-0.000109	0.108823
7.15	0.513976	0.109917	-0.000118	0.110035
7.16	0.521032	0.11101	-0.000118	0.111128
7.17	0.522237	0.111904	-0.0001	0.112004
7.18	0.52593	0.112967	-0.000102	0.113069
7.19	0.53909	0.113893	-0.000124	0.114017
7.2	0.546005	0.114723	-0.000139	0.114862
7.21	0.548206	0.115823	-0.000135	0.115958
7.22	0.560704	0.116821	-0.000118	0.116939
7.23	0.569073	0.117714	-0.000121	0.117835
7.24	0.56953	0.118868	-0.000126	0.118994
7.25	0.574197	0.119987	-0.000118	0.120105
7.26	0.578415	0.120797	-0.000118	0.120915
7.27	0.583837	0.121649	-0.000146	0.121795
7.28	0.591755	0.122798	-0.00016	0.122958
7.29	0.596904	0.123826	-0.000148	0.123974
7.3	0.600141	0.124722	-0.00015	0.124872
7.31	0.604336	0.125813	-0.000158	0.125971
7.32	0.607182	0.126837	-0.000151	0.126988
7.33	0.605937	0.127866	-0.000157	0.128023
7.34	0.612326	0.129008	-0.000177	0.129185
7.35	0.626419	0.129944	-0.000183	0.130127
7.36	0.636722	0.130888	-0.000156	0.131044
7.37	0.643812	0.131993	-0.000154	0.132147
7.38	0.65278	0.132931	-0.000181	0.133112
7.39	0.663836	0.133814	-0.000189	0.134003
7.4	0.671196	0.134914	-0.000199	0.135113
7.41	0.670725	0.136008	-0.000205	0.136213
7.42	0.670547	0.136901	-0.000214	0.137115
7.43	0.679255	0.137939	-0.000222	0.138161
7.44	0.68788	0.139041	-0.000213	0.139254
7.45	0.692251	0.140008	-0.000212	0.14022
7.46	0.702448	0.141096	-0.000228	0.141324
7.47	0.714518	0.142203	-0.000238	0.142441
7.48	0.71894	0.143106	-0.000244	0.14335
7.49	0.719921	0.144142	-0.000249	0.144391
7.5	0.724407	0.14522	-0.000253	0.145473
7.51	0.732086	0.146085	-0.000258	0.146343
7.52	0.739974	0.147129	-0.000266	0.147395
7.53	0.741435	0.148322	-0.00027	0.148592
7.54	0.738304	0.1492	-0.000276	0.149476
7.55	0.742709	0.150137	-0.000283	0.15042
7.56	0.751644	0.15128	-0.000278	0.151558
7.57	0.757541	0.152223	-0.000284	0.152507
7.58	0.766836	0.153263	-0.000308	0.153571
7.59	0.777524	0.154479	-0.0003	0.154779
7.6	0.780108	0.155381	-0.000293	0.155674
7.61	0.783385	0.156247	-0.00031	0.156557
7.62	0.791807	0.157323	-0.000324	0.157647
7.63	0.796803	0.158249	-0.000345	0.158594
7.64	0.801235	0.159106	-0.000353	0.159459
7.65	0.808046	0.16024	-0.00034	0.16058
7.66	0.813069	0.161283	-0.000348	0.161631
7.67	0.818377	0.162138	-0.000361	0.162499
7.68	0.829141	0.163234	-0.000354	0.163588
7.69	0.837381	0.164351	-0.000363	0.164714
7.7	0.839243	0.165287	-0.000372	0.165659
7.71	0.844823	0.166263	-0.000361	0.166624
7.72	0.854373	0.167329	-0.000376	0.167705
7.73	0.856405	0.1685	-0.000401	0.168901
7.74	0.854103	0.169683	-0.000396	0.170079
7.75	0.85504	0.170607	-0.000411	0.171018
7.76	0.857744	0.171418	-0.000438	0.171856
7.77	0.86202	0.172437	-0.000438	0.172875
7.78	0.86761	0.173482	-0.000439	0.173921
7.79	0.868719	0.174399	-0.000447	0.174846
7.8	0.871027	0.175482	-0.000456	0.175938
7.81	0.874802	0.176623	-0.00047	0.177093
7.82	0.87337	0.177443	-0.000481	0.177924
7.83	0.875637	0.178331	-0.000486	0.178817
7.84	0.881518	0.179473	-0.000482	0.179955
7.85	0.884464	0.180419	-0.00048	0.180899
7.86	0.894293	0.181333	-0.000487	0.18182
7.87	0.905717	0.18253	-0.000491	0.183021
7.88	0.905963	0.183579	-0.000503	0.184082
7.89	0.903271	0.184378	-0.000522	0.1849
7.9	0.903896	0.185334	-0.000524	0.185858
7.91	0.906733	0.186367	-0.00051	0.186877
7.92	0.912983	0.18745	-0.000511	0.187961
7.93	0.918822	0.188609	-0.000533	0.189142
7.94	0.919249	0.189686	-0.000536	0.190222
7.95	0.920262	0.190658	-0.000534	0.191192
7.96	0.924516	0.191661	-0.000548	0.192209
7.97	0.926721	0.192616	-0.000551	0.193167
7.98	0.931879	0.193509	-0.000544	0.194053
7.99	0.943179	0.194578	-0.000547	0.195125
8	0.948449	0.195652	-0.000557	0.196209
8.01	0.948603	0.19674	-0.000569	0.197309
8.02	0.954994	0.197917	-0.000586	0.198503
8.03	0.961381	0.198816	-0.00061	0.199426
8.04	0.965219	0.19954	-0.00062	0.20016
8.05	0.972882	0.200555	-0.000619	0.201174
8.06	0.979944	0.201669	-0.000633	0.202302
8.07	0.980446	0.202589	-0.000646	0.203235
8.08	0.985816	0.203718	-0.000668	0.204386
8.09	0.995003	0.204908	-0.000702	0.20561
8.1	0.99704	0.205848	-0.000724	0.206572
8.11	1.00208	0.206863	-0.000732	0.207595
8.12	1.01343	0.20796	-0.000735	0.208695
8.13	1.01873	0.208902	-0.000732	0.209634
8.14	1.02301	0.209827	-0.000753	0.21058
8.15	1.03411	0.210821	-0.000796	0.211617
8.16	1.03975	0.21176	-0.000808	0.212568
8.17	1.04538	0.212709	-0.000814	0.213523
8.18	1.05655	0.21376	-0.000858	0.214618
8.19	1.06385	0.214787	-0.000902	0.215689
8.2	1.06782	0.215807	-0.000934	0.216741
8.21	1.07499	0.216881	-0.000984	0.217865
8.22	1.08249	0.21782	-0.001059	0.218879
8.23	1.08878	0.218756	-0.00115	0.219906
8.24	1.09449	0.219921	-0.001234	0.221155
8.25	1.09791	0.220991	-0.001317	0.222308
8.26	1.10502	0.221863	-0.001432	0.223295
8.27	1.11465	0.222815	-0.001552	0.224367
8.28	1.11871	0.223853	-0.001677	0.22553
8.29	1.12366	0.224885	-0.001836	0.226721
8.3	1.13383	0.225855	-0.002001	0.227856
8.31	1.14408	0.226827	-0.00214	0.228967
8.32	1.15302	0.22788	-0.00229	0.23017
8.33	1.15575	0.228973	-0.002472	0.231445
8.34	1.15616	0.230143	-0.002681	0.232824
8.35	1.16743	0.231207	-0.002912	0.234119
8.36	1.17635	0.232091	-0.003156	0.235247
8.37	1.173	0.23307	-0.003396	0.236466
8.38	1.17807	0.233992	-0.003613	0.237605
8.39	1.19123	0.234913	-0.003857	0.23877
8.4	1.19723	0.23607	-0.004163	0.240233
8.41	1.20416	0.237061	-0.004485	0.241546
8.42	1.21229	0.237908	-0.004821	0.242729
8.43	1.2139	0.239089	-0.005199	0.244288
8.44	1.21777	0.240199	-0.005603	0.245802
8.45	1.22475	0.241046	-0.006044	0.24709
8.46	1.22944	0.242104	-0.006505	0.248609
8.47	1.23712	0.243158	-0.006918	0.250076
8.48	1.25014	0.243977	-0.007318	0.251295
8.49	1.26067	0.244987	-0.007746	0.252733
8.5	1.26771	0.246148	-0.008129	0.254277
8.51	1.2755	0.247051	-0.008482	0.255533
8.52	1.28204	0.248018	-0.008842	0.25686
8.53	1.28713	0.249172	-0.009162	0.258334
8.54	1.29495	0.250035	-0.009496	0.259531
8.55	1.30347	0.250932	-0.009863	0.260795
8.56	1.3076	0.252072	-0.010203	0.262275
8.57	1.31319	0.252962	-0.010568	0.26353
8.58	1.32501	0.253846	-0.010974	0.26482
8.59	1.33547	0.255066	-0.01136	0.266426
8.6	1.3379	0.256199	-0.011768	0.267967
8.61	1.33743	0.257158	-0.01223	0.269388
8.62	1.3451	0.258138	-0.01267	0.270808
8.63	1.35592	0.259005	-0.01308	0.272085
8.64	1.36313	0.259959	-0.01352	0.273479
8.65	1.36828	0.261192	-0.013982	0.275174
8.66	1.37332	0.262207	-0.014457	0.276664
8.67	1.37839	0.263087	-0.014935	0.278022
8.68	1.37955	0.264226	-0.015399	0.279625
8.69	1.38568	0.265185	-0.015884	0.281069
8.7	1.39784	0.266055	-0.016369	0.282424
8.71	1.40347	0.267279	-0.016807	0.284086
8.72	1.40362	0.268457	-0.017285	0.285742
8.73	1.40788	0.269335	-0.017858	0.287193
8.74	1.41898	0.270391	-0.018433	0.288824
8.75	1.43129	0.271572	-0.018957	0.290529
8.76	1.43845	0.272433	-0.01948	0.291913
8.77	1.44331	0.273356	-0.020045	0.293401
8.78	1.45129	0.274483	-0.020631	0.295114
8.79	1.45839	0.275457	-0.021198	0.296655
8.8	1.46658	0.276449	-0.021746	0.298195
8.81	1.47353	0.277572	-0.022306	0.299878
8.82	1.47253	0.27853	-0.022832	0.301362
8.83	1.47456	0.279499	-0.023285	0.302784
8.84	1.48336	0.280634	-0.023729	0.304363
8.85	1.48907	0.281461	-0.024205	0.305666
8.86	1.49621	0.282238	-0.024702	0.30694
8.87	1.50855	0.283334	-0.025227	0.308561
8.88	1.52459	0.284363	-0.02578	0.310143
8.89	1.53624	0.28537	-0.026426	0.311796
8.9	1.53889	0.286529	-0.027229	0.313758
8.91	1.54655	0.287436	-0.028087	0.315523
8.92	1.55986	0.288289	-0.028901	0.31719
8.93	1.56554	0.289446	-0.029651	0.319097
8.94	1.56387	0.290474	-0.03039	0.320864
8.95	1.56665	0.291305	-0.031144	0.322449
8.96	1.57864	0.292294	-0.031827	0.324121
8.97	1.59447	0.293336	-0.032398	0.325734
8.98	1.60508	0.294276	-0.032915	0.327191
8.99	1.60632	0.295367	-0.033431	0.328798
9	1.60934	0.296439	-0.033939	0.330378
9.01	1.62402	0.29724	-0.03444	0.33168
9.02	1.63344	0.298258	-0.034972	0.33323
9.03	1.63115	0.299427	-0.035539	0.334966
9.04	1.63529	0.300289	-0.036088	0.336377
9.05	1.6471	0.301283	-0.036622	0.337905
9.06	1.65503	0.302559	-0.037221	0.33978
9.07	1.66128	0.303531	-0.037851	0.341382
9.08	1.66706	0.30431	-0.038461	0.342771
9.09	1.67265	0.305374	-0.039075	0.344449
9.1	1.67867	0.306416	-0.039717	0.346133
9.11	1.68049	0.307369	-0.040353	0.347722
9.12	1.68651	0.308488	-0.04092	0.349408
9.13	1.69672	0.309495	-0.04148	0.350975
9.14	1.69987	0.31041	-0.04208	0.35249
9.15	1.70698	0.311592	-0.042633	0.354225
9.16	1.72052	0.312614	-0.043154	0.355768
9.17	1.72639	0.313375	-0.043726	0.357101
9.18	1.72963	0.314514	-0.04434	0.358854
9.19	1.73846	0.315794	-0.044976	0.36077
9.2	1.74818	0.316726	-0.045605	0.362331
9.21	1.75014	0.31754	-0.046212	0.363752
9.22	1.75402	0.318502	-0.046821	0.365323
9.23	1.76585	0.319559	-0.047395	0.366954
9.24	1.77388	0.320626	-0.047923	0.368549
9.25	1.78413	0.321622	-0.048471	0.370093
9.26	1.8008	0.322647	-0.049062	0.371709
9.27	1.81132	0.323657	-0.049676	0.373333
9.28	1.81285	0.324576	-0.050283	0.374859
9.29	1.81389	0.325613	-0.050869	0.376482
9.3	1.82108	0.326658	-0.051433	0.378091
9.31	1.83221	0.327561	-0.051977	0.379538
9.32	1.84077	0.328632	-0.052528	0.38116
9.33	1.84482	0.329701	-0.053075	0.382776
9.34	1.84864	0.330574	-0.053587	0.384161
9.35	1.85826	0.331657	-0.054115	0.385772
9.36	1.86469	0.332752	-0.054708	0.38746
9.37	1.8651	0.333606	-0.05529	0.388896
9.38	1.87222	0.334633	-0.055853	0.390486
9.39	1.8842	0.335804	-0.056482	0.392286
9.4	1.89266	0.336712	-0.057135	0.393847
9.41	1.89634	0.337714	-0.057735	0.395449
9.42	1.90159	0.338939	-0.058338	0.397277
9.43	1.91228	0.339766	-0.058975	0.398741
9.44	1.9246	0.340602	-0.059604	0.400206
9.45	1.93463	0.341843	-0.060209	0.402052
9.46	1.9424	0.34279	-0.06081	0.4036
9.47	1.95035	0.343595	-0.061387	0.404982
9.48	1.95845	0.344729	-0.061942	0.406671
9.49	1.96986	0.345728	-0.062495	0.408223
9.5	1.98023	0.346628	-0.063028	0.409656
9.51	1.9869	0.34778	-0.063557	0.411337
9.52	1.99323	0.348812	-0.064116	0.412928
9.53	1.99838	0.349756	-0.064689	0.414445
9.54	2.00376	0.350904	-0.065277	0.416181
9.55	2.01332	0.35193	-0.06589	0.41782
9.56	2.02378	0.352871	-0.066501	0.419372
9.57	2.02961	0.353896	-0.067076	0.420972
9.58	2.03286	0.354789	-0.067637	0.422426
9.59	2.03982	0.355697	-0.068254	0.423951
9.6	2.05016	0.356747	-0.068962	0.425709
9.61	2.0559	0.357733	-0.069792	0.427525
9.62	2.06089	0.358733	-0.07072	0.429453
9.63	2.07047	0.359812	-0.071655	0.431467
9.64	2.07653	0.360776	-0.072557	0.433333
9.65	2.08392	0.36171	-0.073308	0.435018
9.66	2.0979	0.362793	-0.07384	0.436633
9.67	2.10817	0.363804	-0.074312	0.438116
9.68	2.10952	0.364658	-0.074788	0.439446
9.69	2.10787	0.36571	-0.075231	0.440941
9.7	2.11384	0.366771	-0.075695	0.442466
9.71	2.12944	0.367627	-0.076187	0.443814
9.72	2.14195	0.368601	-0.076686	0.445287
9.73	2.14571	0.369658	-0.077229	0.446887
9.74	2.15351	0.370616	-0.077798	0.448414
9.75	2.16381	0.371693	-0.078333	0.450026
9.76	2.16686	0.372874	-0.078862	0.451736
9.77	2.17112	0.3738	-0.079446	0.453246
9.78	2.18255	0.374686	-0.080075	0.454761
9.79	2.18871	0.375748	-0.080741	0.456489
9.8	2.18607	0.37666	-0.08147	0.45813
9.81	2.19234	0.377625	-0.082238	0.459863
9.82	2.20643	0.378832	-0.083019	0.461851
9.83	2.21263	0.379852	-0.083799	0.463651
9.84	2.2208	0.380739	-0.084468	0.465207
9.85	2.23396	0.381906	-0.085013	0.466919
9.86	2.24001	0.382996	-0.085515	0.468511
9.87	2.24979	0.383895	-0.08596	0.469855
9.88	2.26343	0.385004	-0.08636	0.471364
9.89	2.26812	0.386107	-0.086846	0.472953
9.9	2.27197	0.386982	-0.087423	0.474405
9.91	2.28159	0.387984	-0.088013	0.475997
9.92	2.2854	0.38914	-0.088619	0.477759
9.93	2.28787	0.390143	-0.089193	0.479336
9.94	2.30126	0.391091	-0.089698	0.480789
9.95	2.31022	0.392124	-0.090215	0.482339
9.96	2.3115	0.393048	-0.090732	0.48378
9.97	2.32268	0.394032	-0.091239	0.485271
9.98	2.33284	0.395126	-0.091812	0.486938
9.99	2.33729	0.396093	-0.092411	0.488504
10	2.35076	0.397129	-0.09296	0.490089
10.01	2.3594	0.398239	-0.093477	0.491716
10.02	2.35653	0.399134	-0.09403	0.493164
10.03	2.36297	0.399996	-0.094639	0.494635
10.04	2.37738	0.401085	-0.095288	0.496373
10.05	2.38659	0.402081	-0.09602	0.498101
10.06	2.39294	0.402995	-0.096763	0.499758
10.07	2.39956	0.40418	-0.097415	0.501595
10.08	2.40045	0.405264	-0.098016	0.50328
10.09	2.40113	0.406144	-0.098577	0.504721
10.1	2.41504	0.40714	-0.0991	0.50624
10.11	2.43479	0.408125	-0.09964	0.507765
10.12	2.44078	0.409069	-0.100175	0.509244
10.13	2.44321	0.410123	-0.100671	0.510794
10.14	2.4523	0.411182	-0.101173	0.512355
10.15	2.45928	0.412082	-0.101717	0.513799
10.16	2.4717	0.413031	-0.102311	0.515342
10.17	2.48791	0.414082	-0.103005	0.517087
10.18	2.4911	0.41504	-0.103774	0.518814
10.19	2.49417	0.41603	-0.10452	0.52055
10.2	2.50621	0.41701	-0.105214	0.522224
10.21	2.51227	0.417919	-0.105893	0.523812
10.22	2.51715	0.41895	-0.106561	0.525511
10.23	2.52931	0.420051	-0.107209	0.52726
10.24	2.53566	0.420991	-0.107829	0.52882
10.25	2.54047	0.42189	-0.108395	0.530285
10.26	2.55407	0.422962	-0.10893	0.531892
10.27	2.56555	0.423991	-0.109471	0.533462
10.28	2.57268	0.424927	-0.110026	0.534953
10.29	2.58318	0.425983	-0.110584	0.536567
10.3	2.58838	0.426944	-0.111157	0.538101
10.31	2.58762	0.427901	-0.111811	0.539712
10.32	2.59864	0.429018	-0.11259	0.541608
10.33	2.61543	0.430028	-0.113454	0.543482
10.34	2.61772	0.430989	-0.11435	0.545339
10.35	2.61681	0.432059	-0.115241	0.5473
10.36	2.62666	0.4332	-0.116051	0.549251
10.37	2.63362	0.434129	-0.116687	0.550816
10.38	2.64122	0.434986	-0.117209	0.552195
10.39	2.65239	0.436017	-0.117744	0.553761
10.4	2.6567	0.436957	-0.118255	0.555212
10.41	2.66352	0.438037	-0.118691	0.556728
10.42	2.67335	0.439229	-0.119119	0.558348
10.43	2.67773	0.44021	-0.119586	0.559796
10.44	2.68578	0.441245	-0.120018	0.561263
10.45	2.69786	0.442326	-0.120409	0.562735
10.46	2.70257	0.443203	-0.120853	0.564056
10.47	2.70843	0.44414	-0.121335	0.565475
10.48	2.71859	0.445287	-0.121819	0.567106
10.49	2.7253	0.446323	-0.122373	0.568696
10.5	2.73613	0.447176	-0.122993	0.570169
10.51	2.74867	0.448176	-0.123595	0.571771
10.52	2.75398	0.449162	-0.124166	0.573328
10.53	2.76063	0.45001	-0.124735	0.574745
10.54	2.77165	0.451034	-0.125334	0.576368
10.55	2.78055	0.45213	-0.125959	0.578089
10.56	2.78907	0.453137	-0.126567	0.579704
10.57	2.79798	0.454187	-0.127146	0.581333
10.58	2.80463	0.455185	-0.127703	0.582888
10.59	2.81185	0.456085	-0.128298	0.584383
10.6	2.81864	0.45711	-0.12897	0.58608
10.61	2.82627	0.458149	-0.129696	0.587845
10.62	2.83308	0.458996	-0.130459	0.589455
10.63	2.83964	0.460026	-0.131219	0.591245
10.64	2.84978	0.461239	-0.131931	0.59317
10.65	2.85811	0.462213	-0.132626	0.594839
10.66	2.85893	0.463192	-0.133335	0.596527
10.67	2.86192	0.464211	-0.134053	0.598264
10.68	2.87706	0.465103	-0.134796	0.599899
10.69	2.89314	0.466204	-0.135578	0.601782
10.7	2.90258	0.467436	-0.136349	0.603785
10.71	2.91133	0.468371	-0.137044	0.605415
10.72	2.91814	0.469265	-0.137668	0.606933
10.73	2.92155	0.470394	-0.138245	0.608639
10.74	2.92337	0.471281	-0.138741	0.610022
10.75	2.92397	0.472105	-0.1392	0.611305
10.76	2.93051	0.473279	-0.139749	0.613028
10.77	2.94274	0.474324	-0.140352	0.614676
10.78	2.95461	0.475297	-0.140934	0.616231
10.79	2.96645	0.476378	-0.141548	0.617926
10.8	2.97491	0.47721	-0.142261	0.619471
10.81	2.97794	0.478098	-0.143031	0.621129
10.82	2.98492	0.479196	-0.143714	0.62291
10.83	2.99691	0.480095	-0.144288	0.624383
10.84	3.00186	0.480942	-0.14483	0.625772
10.85	3.00407	0.482046	-0.145406	0.627452
10.86	3.01247	0.48312	-0.146072	0.629192
10.87	3.02248	0.484031	-0.146803	0.630834
10.88	3.02529	0.485112	-0.147501	0.632613
10.89	3.02495	0.486221	-0.148105	0.634326
10.9	3.03344	0.487138	-0.148634	0.635772
10.91	3.05004	0.488153	-0.149104	0.637257
10.92	3.06633	0.489177	-0.149547	0.638724
10.93	3.08293	0.490076	-0.149994	0.64007
10.94	3.09576	0.491191	-0.150452	0.641643
10.95	3.10096	0.492261	-0.150941	0.643202
10.96	3.1075	0.493134	-0.151469	0.644603
10.97	3.12057	0.494091	-0.152034	0.646125
10.98	3.12917	0.495113	-0.152643	0.647756
10.99	3.12947	0.496139	-0.153291	0.64943
11	3.13108	0.497224	-0.153935	0.651159
11.01	3.14599	0.498303	-0.154638	0.652941
11.02	3.16076	0.499268	-0.155433	0.654701
11.03	3.16006	0.500342	-0.15617	0.656512
11.04	3.16286	0.50147	-0.156804	0.658274
11.05	3.17921	0.502357	-0.157412	0.659769
11.06	3.18529	0.503202	-0.158	0.661202
11.07	3.18321	0.504241	-0.158574	0.662815
11.08	3.19285	0.505306	-0.159189	0.664495
11.09	3.20433	0.506297	-0.159879	0.666176
11.1	3.20565	0.50742	-0.160591	0.668011
11.11	3.20943	0.508564	-0.161264	0.669828
11.12	3.22213	0.509494	-0.161967	0.671461
11.13	3.23319	0.510431	-0.162749	0.67318
11.14	3.2416	0.511411	-0.163526	0.674937
11.15	3.25114	0.512419	-0.164244	0.676663
11.16	3.25719	0.513678	-0.16494	0.678618
11.17	3.25929	0.514784	-0.16563	0.680414
11.18	3.26632	0.51549	-0.166256	0.681746
11.19	3.27573	0.516412	-0.166801	0.683213
11.2	3.2794	0.517588	-0.16734	0.684928
11.21	3.28729	0.518411	-0.167896	0.686307
11.22	3.29958	0.519262	-0.168474	0.687736
11.23	3.30628	0.520512	-0.169072	0.689584
11.24	3.31105	0.521444	-0.169639	0.691083
11.25	3.32181	0.522277	-0.170163	0.69244
11.26	3.33217	0.523502	-0.170662	0.694164
11.27	3.33679	0.52453	-0.171108	0.695638
11.28	3.34608	0.525323	-0.171523	0.696846
11.29	3.35668	0.526429	-0.171969	0.698398
11.3	3.3621	0.527542	-0.172446	0.699988
11.31	3.37073	0.528315	-0.172964	0.701279
11.32	3.3822	0.529247	-0.17353	0.702777
11.33	3.3881	0.530405	-0.174121	0.704526
11.34	3.39398	0.53129	-0.174796	0.706086
11.35	3.4017	0.532262	-0.175603	0.707865
11.36	3.40937	0.533422	-0.176526	0.709948
11.37	3.4211	0.53431	-0.177503	0.711813
11.38	3.43015	0.535235	-0.17843	0.713665
11.39	3.43428	0.536294	-0.179252	0.715546
11.4	3.44446	0.537191	-0.179965	0.717156
11.41	3.45622	0.53819	-0.180577	0.718767
11.42	3.46587	0.53935	-0.181118	0.720468
11.43	3.47815	0.540305	-0.181645	0.72195
11.44	3.48617	0.541265	-0.182199	0.723464
11.45	3.48985	0.542418	-0.182767	0.725185
11.46	3.49625	0.543378	-0.183361	0.726739
11.47	3.50577	0.544267	-0.183985	0.728252
11.48	3.51589	0.545258	-0.184635	0.729893
11.49	3.52551	0.546151	-0.185317	0.731468
11.5	3.53183	0.547168	-0.186012	0.73318
11.51	3.53586	0.548372	-0.186731	0.735103
11.52	3.541	0.549417	-0.187464	0.736881
11.53	3.54621	0.550389	-0.18817	0.738559
11.54	3.55098	0.55149	-0.188854	0.740344
11.55	3.56037	0.552457	-0.189492	0.741949
11.56	3.575	0.553249	-0.190035	0.743284
11.57	3.58331	0.554245	-0.190514	0.744759
11.58	3.5866	0.555326	-0.190988	0.746314
11.59	3.59446	0.556445	-0.191473	0.747918
11.6	3.60637	0.557512	-0.19197	0.749482
11.61	3.61613	0.558429	-0.19249	0.750919
11.62	3.62124	0.559444	-0.192996	0.75244
11.63	3.63105	0.560602	-0.193494	0.754096
11.64	3.64579	0.561626	-0.194024	0.75565
11.65	3.65669	0.56247	-0.194612	0.757082
11.66	3.66305	0.56339	-0.19534	0.75873
11.67	3.66832	0.564468	-0.196162	0.76063
11.68	3.67067	0.56547	-0.196927	0.762397
11.69	3.67416	0.566437	-0.197646	0.764083
11.7	3.68465	0.567541	-0.198361	0.765902
11.71	3.69962	0.568483	-0.198981	0.767464
11.72	3.7115	0.569351	-0.19953	0.768881
11.73	3.71704	0.570524	-0.200094	0.770618
11.74	3.72528	0.571517	-0.200642	0.772159
11.75	3.73418	0.572373	-0.20117	0.773543
11.76	3.74122	0.57358	-0.20172	0.7753
11.77	3.74983	0.574563	-0.202291	0.776854
11.78	3.7556	0.575436	-0.202849	0.778285
11.79	3.75901	0.57657	-0.203385	0.779955
11.8	3.76637	0.577482	-0.203941	0.781423
11.81	3.77796	0.578386	-0.204521	0.782907
11.82	3.78903	0.579563	-0.205143	0.784706
11.83	3.7943	0.580626	-0.205825	0.786451
11.84	3.80038	0.5815	-0.206494	0.787994
11.85	3.80882	0.582544	-0.207117	0.789661
11.86	3.81353	0.583645	-0.207716	0.791361
11.87	3.82231	0.584504	-0.208298	0.792802
11.88	3.83288	0.58554	-0.208859	0.794399
11.89	3.83761	0.586665	-0.209406	0.796071
11.9	3.8443	0.587456	-0.209915	0.797371
11.91	3.85376	0.588402	-0.21037	0.798772
11.92	3.8608	0.589636	-0.21081	0.800446
11.93	3.868	0.590653	-0.21123	0.801883
11.94	3.87423	0.59155	-0.211579	0.803129
11.95	3.87986	0.592622	-0.21191	0.804532
11.96	3.88422	0.593567	-0.212302	0.805869
11.97	3.88599	0.59446	-0.212713	0.807173
11.98	3.8947	0.595606	-0.213129	0.808735
11.99	3.91162	0.596633	-0.213612	0.810245
12	3.92324	0.597565	-0.214187	0.811752
12.01	3.92843	0.598678	-0.214812	0.81349
12.02	3.93826	0.599711	-0.21543	0.815141
12.03	3.94906	0.600657	-0.216082	0.816739
12.04	3.95295	0.601678	-0.216731	0.818409
12.05	3.95902	0.60266	-0.2173	0.81996
12.06	3.96866	0.603561	-0.217854	0.821415
12.07	3.97016	0.604551	-0.218434	0.822985
12.08	3.96985	0.605517	-0.219007	0.824524
12.09	3.98298	0.606361	-0.219559	0.82592
12.1	3.99479	0.607417	-0.220102	0.827519
12.11	4.00286	0.608527	-0.220665	0.829192
12.12	4.01505	0.609454	-0.2213	0.830754
12.13	4.02148	0.610468	-0.221975	0.832443
12.14	4.02529	0.61154	-0.222644	0.834184
12.15	4.03261	0.612433	-0.223284	0.835717
12.16	4.03655	0.613456	-0.223848	0.837304
12.17	4.04436	0.614609	-0.22438	0.838989
12.18	4.06061	0.615476	-0.22497	0.840446
12.19	4.07394	0.616494	-0.225627	0.842121
12.2	4.08012	0.617676	-0.226319	0.843995
12.21	4.08185	0.618503	-0.227022	0.845525
12.22	4.08642	0.619432	-0.227686	0.847118
12.23	4.09833	0.620591	-0.22826	0.848851
12.24	4.10763	0.621598	-0.228827	0.850425
12.25	4.1113	0.622539	-0.229434	0.851973
12.26	4.11867	0.623564	-0.230023	0.853587
12.27	4.12687	0.624581	-0.230607	0.855188
12.28	4.13064	0.625519	-0.231211	0.85673
12.29	4.13857	0.626551	-0.231843	0.858394
12.3	4.14852	0.627556	-0.232471	0.860027
12.31	4.15604	0.628505	-0.23307	0.861575
12.32	4.16602	0.629691	-0.23371	0.863401
12.33	4.17105	0.630865	-0.234379	0.865244
12.34	4.17056	0.631828	-0.234972	0.8668
12.35	4.17658	0.632838	-0.235462	0.8683
12.36	4.18758	0.633849	-0.23595	0.869799
12.37	4.19492	0.634801	-0.236487	0.871288
12.38	4.20153	0.635883	-0.237012	0.872895
12.39	4.20989	0.636929	-0.237575	0.874504
12.4	4.21476	0.637797	-0.238224	0.876021
12.41	4.21937	0.638836	-0.238901	0.877737
12.42	4.22514	0.639921	-0.239581	0.879502
12.43	4.23218	0.640781	-0.240222	0.881003
12.44	4.24522	0.641682	-0.240744	0.882426
12.45	4.25404	0.64274	-0.241185	0.883925
12.46	4.25623	0.643735	-0.241624	0.885359
12.47	4.26089	0.644792	-0.242035	0.886827
12.48	4.26774	0.645891	-0.242437	0.888328
12.49	4.27801	0.646695	-0.242889	0.889584
12.5	4.28975	0.647517	-0.243354	0.890871
12.51	4.30208	0.648679	-0.243793	0.892472
12.52	4.31627	0.649756	-0.244228	0.893984
12.53	4.32156	0.650659	-0.244691	0.89535
12.54	4.32012	0.651694	-0.245112	0.896806
12.55	4.32427	0.652626	-0.245482	0.898108
12.56	4.32949	0.653476	-0.245911	0.899387
12.57	4.33857	0.654629	-0.246374	0.901003
12.58	4.34774	0.655708	-0.246817	0.902525
12.59	4.35067	0.656603	-0.247294	0.903897
12.6	4.35857	0.657635	-0.247826	0.905461
12.61	4.36916	0.658648	-0.248367	0.907015
12.62	4.37211	0.659548	-0.248892	0.90844
12.63	4.37697	0.660587	-0.249393	0.90998
12.64	4.38646	0.66165	-0.249839	0.911489
12.65	4.39128	0.662508	-0.250302	0.91281
12.66	4.39872	0.663442	-0.250838	0.91428
12.67	4.40952	0.664595	-0.25137	0.915965
12.68	4.41493	0.665601	-0.251874	0.917475
12.69	4.42334	0.666537	-0.252383	0.91892
12.7	4.43651	0.667668	-0.252927	0.920595
12.71	4.44	0.668693	-0.253478	0.922171
12.72	4.43962	0.669645	-0.253965	0.92361
12.73	4.44467	0.670736	-0.254387	0.925123
12.74	4.45017	0.671644	-0.254817	0.926461
12.75	4.45735	0.672535	-0.255301	0.927836
12.76	4.46609	0.67367	-0.255815	0.929485
12.77	4.47235	0.6746	-0.256306	0.930906
12.78	4.48022	0.675473	-0.256811	0.932284
12.79	4.48945	0.676674	-0.257383	0.934057
12.8	4.49615	0.67776	-0.257974	0.935734
12.81	4.50256	0.678666	-0.258533	0.937199
12.82	4.51087	0.679678	-0.259103	0.938781
12.83	4.51889	0.680768	-0.259693	0.940461
12.84	4.52276	0.681765	-0.260209	0.941974
12.85	4.52729	0.682737	-0.260627	0.943364
12.86	4.53584	0.683793	-0.261	0.944793
12.87	4.5397	0.684848	-0.26134	0.946188
12.88	4.54328	0.685683	-0.261639	0.947322
12.89	4.55196	0.686508	-0.261936	0.948444
12.9	4.5595	0.687599	-0.262256	0.949855
12.91	4.56852	0.688711	-0.262557	0.951268
12.92	4.57594	0.689713	-0.262843	0.952556
12.93	4.57841	0.690775	-0.263208	0.953983
12.94	4.58816	0.691864	-0.263636	0.9555
12.95	4.60339	0.692788	-0.264065	0.956853
12.96	4.60451	0.693722	-0.264542	0.958264
12.97	4.59919	0.694724	-0.265104	0.959828
12.98	4.60604	0.695606	-0.26571	0.961316
12.99	4.61529	0.696638	-0.266297	0.962935
13	4.62133	0.697786	-0.266857	0.964643
13.01	4.63075	0.698702	-0.267351	0.966053
13.02	4.63784	0.699722	-0.267794	0.967516
13.03	4.64062	0.700912	-0.26828	0.969192
13.04	4.64596	0.70184	-0.268764	0.970604
13.05	4.65517	0.702817	-0.269208	0.972025
13.06	4.66623	0.704003	-0.269674	0.973677
13.07	4.67117	0.704913	-0.27014	0.975053
13.08	4.66991	0.705812	-0.270607	0.976419
13.09	4.6774	0.706947	-0.271129	0.978076
13.1	4.69292	0.707896	-0.271682	0.979578
13.11	4.70166	0.70875	-0.272206	0.980956
13.12	4.70342	0.709821	-0.272682	0.982503
13.13	4.7086	0.710861	-0.273143	0.984004
13.14	4.71497	0.711795	-0.273624	0.985419
13.15	4.72072	0.712838	-0.274133	0.986971
13.16	4.72681	0.713797	-0.27463	0.988427
13.17	4.73345	0.714714	-0.275076	0.98979
13.18	4.74131	0.715857	-0.275499	0.991356
13.19	4.74642	0.716821	-0.275916	0.992737
13.2	4.74952	0.717605	-0.276389	0.993994
13.21	4.75571	0.718685	-0.276913	0.995598
13.22	4.76338	0.719767	-0.277416	0.997183
13.23	4.77085	0.720658	-0.277919	0.998577
13.24	4.77888	0.721698	-0.278429	1.00013
13.25	4.78686	0.722729	-0.278939	1.00167
13.26	4.79168	0.723683	-0.279464	1.00315
13.27	4.79157	0.724706	-0.279952	1.00466
13.28	4.79293	0.725639	-0.280396	1.00604
13.29	4.79834	0.726593	-0.280848	1.00744
13.3	4.80556	0.727714	-0.281323	1.00904
13.31	4.81414	0.728764	-0.281847	1.01061
13.32	4.8188	0.729628	-0.282401	1.01203
13.33	4.82142	0.73064	-0.28292	1.01356
13.34	4.82865	0.731882	-0.283387	1.01527
13.35	4.83661	0.732876	-0.283799	1.01668
13.36	4.84282	0.733743	-0.284155	1.0179
13.37	4.84901	0.734832	-0.284459	1.01929
13.38	4.85776	0.73587	-0.284808	1.02068
13.39	4.86135	0.736832	-0.285215	1.02205
13.4	4.86127	0.73787	-0.28555	1.02342
13.41	4.87596	0.738943	-0.285865	1.02481
13.42	4.88994	0.74001	-0.286276	1.02629
13.43	4.88815	0.740965	-0.286736	1.0277
13.44	4.88715	0.74191	-0.287186	1.0291
13.45	4.8945	0.742948	-0.287606	1.03055
13.46	4.90251	0.743915	-0.288012	1.03193
13.47	4.91034	0.74498	-0.288433	1.03341
13.48	4.91922	0.746141	-0.288828	1.03497
13.49	4.92203	0.747045	-0.289208	1.03625
13.5	4.92869	0.747859	-0.28961	1.03747
13.51	4.93932	0.748806	-0.289964	1.03877
13.52	4.94393	0.74997	-0.290278	1.04025
13.53	4.94944	0.751124	-0.290632	1.04176
13.54	4.96037	0.751949	-0.291014	1.04296
13.55	4.96962	0.752813	-0.291431	1.04424
13.56	4.96916	0.754014	-0.291886	1.0459
13.57	4.97003	0.755073	-0.292378	1.04745
13.58	4.97466	0.755965	-0.29289	1.04885
13.59	4.97711	0.757067	-0.293366	1.05043
13.6	4.9823	0.758139	-0.293799	1.05194
13.61	4.98717	0.759138	-0.294177	1.05332
13.62	4.99268	0.760182	-0.294523	1.05471
13.63	5.00254	0.761115	-0.294883	1.056
13.64	5.00918	0.762069	-0.295205	1.05727
13.65	5.00911	0.763216	-0.295479	1.05869
13.66	5.01421	0.764154	-0.295731	1.05988
13.67	5.0232	0.76495	-0.295945	1.06089
13.68	5.02192	0.766136	-0.296156	1.06229
13.69	5.01779	0.767231	-0.296409	1.06364
13.7	5.02565	0.767935	-0.296649	1.06458
13.71	5.0358	0.769047	-0.296858	1.06591
13.72	5.03566	0.770218	-0.297109	1.06733
13.73	5.03312	0.77094	-0.297408	1.06835
13.74	5.04394	0.772008	-0.297722	1.06973
13.75	5.05444	0.773247	-0.298086	1.07133
13.76	5.05205	0.774085	-0.298509	1.07259
13.77	5.05656	0.775021	-0.298942	1.07396
13.78	5.06814	0.776121	-0.299403	1.07552
13.79	5.07581	0.777044	-0.299973	1.07702
13.8	5.08066	0.778055	-0.300616	1.07867
13.81	5.08421	0.779173	-0.301209	1.08038
13.82	5.0866	0.78	-0.301714	1.08171
13.83	5.08976	0.780828	-0.302145	1.08297
13.84	5.10093	0.781878	-0.302565	1.08444
13.85	5.10942	0.782857	-0.303039	1.0859
13.86	5.10536	0.78391	-0.303504	1.08741
13.87	5.1089	0.785061	-0.303925	1.08899
13.88	5.12076	0.78595	-0.304382	1.09033
13.89	5.12112	0.786763	-0.304879	1.09164
13.9	5.12181	0.787824	-0.305323	1.09315
13.91	5.13044	0.788905	-0.305706	1.09461
13.92	5.13566	0.78985	-0.306064	1.09591
13.93	5.14095	0.790809	-0.306397	1.09721
13.94	5.14698	0.791705	-0.306747	1.09845
13.95	5.14815	0.792754	-0.307109	1.09986
13.96	5.15073	0.79404	-0.307423	1.10146
13.97	5.15818	0.795011	-0.307706	1.10272
13.98	5.16534	0.795818	-0.30797	1.10379
13.99	5.17623	0.796875	-0.308231	1.10511
14	5.18782	0.797847	-0.308515	1.10636
14.01	5.18949	0.798728	-0.308784	1.10751
14.02	5.18999	0.799888	-0.309024	1.10891
14.03	5.19533	0.801126	-0.309254	1.11038
14.04	5.19729	0.802044	-0.309464	1.11151
14.05	5.19731	0.802917	-0.309669	1.11259
14.06	5.20647	0.804032	-0.309944	1.11398
14.07	5.22301	0.805087	-0.310253	1.11534
14.08	5.23094	0.8061	-0.310515	1.11662
14.09	5.23126	0.807158	-0.310791	1.11795
14.1	5.23365	0.808074	-0.311134	1.11921
14.11	5.23778	0.809058	-0.311484	1.12054
14.12	5.24383	0.810228	-0.311797	1.12202
14.13	5.251	0.811204	-0.312107	1.12331
14.14	5.25194	0.812035	-0.312399	1.12443
14.15	5.25286	0.813091	-0.312644	1.12574
14.16	5.2612	0.814148	-0.312876	1.12702
14.17	5.26386	0.815047	-0.313107	1.12815
14.18	5.26408	0.816086	-0.313348	1.12943
14.19	5.27017	0.817156	-0.313626	1.13078
14.2	5.27349	0.818045	-0.313925	1.13197
14.21	5.27757	0.819096	-0.314257	1.13335
14.22	5.28677	0.820187	-0.314633	1.13482
14.23	5.28863	0.82097	-0.315014	1.13598
14.24	5.28516	0.821904	-0.31543	1.13733
14.25	5.29021	0.823103	-0.315881	1.13898
14.26	5.2955	0.824066	-0.316322	1.14039
14.27	5.29617	0.825031	-0.316779	1.14181
14.28	5.30492	0.826062	-0.317259	1.14332
14.29	5.31563	0.826973	-0.317733	1.14471
14.3	5.31739	0.828069	-0.31819	1.14626
14.31	5.32188	0.829191	-0.318681	1.14787
14.32	5.33383	0.830062	-0.319193	1.14925
14.33	5.34007	0.83105	-0.319642	1.15069
14.34	5.33792	0.832249	-0.320068	1.15232
14.35	5.33907	0.83314	-0.320499	1.15364
14.36	5.34765	0.83397	-0.320888	1.15486
14.37	5.35345	0.835081	-0.321275	1.15636
14.38	5.3527	0.83598	-0.321681	1.15766
14.39	5.35519	0.836914	-0.322071	1.15899
14.4	5.36019	0.838177	-0.322467	1.16064
14.41	5.36578	0.83914	-0.322897	1.16204
14.42	5.37078	0.839913	-0.323324	1.16324
14.43	5.37319	0.841047	-0.323711	1.16476
14.44	5.37609	0.842173	-0.324077	1.16625
14.45	5.38244	0.843098	-0.324434	1.16753
14.46	5.38916	0.84406	-0.324748	1.16881
14.47	5.39363	0.844999	-0.325039	1.17004
14.48	5.39811	0.845891	-0.325339	1.17123
14.49	5.40075	0.84704	-0.325645	1.17268
14.5	5.40439	0.848153	-0.325976	1.17413
14.51	5.41267	0.848891	-0.326325	1.17522
14.52	5.4235	0.849849	-0.326674	1.17652
14.53	5.42918	0.851003	-0.327036	1.17804
14.54	5.43222	0.851805	-0.327411	1.17922
14.55	5.44042	0.852801	-0.327775	1.18058
14.56	5.44479	0.854035	-0.328141	1.18218
14.57	5.44304	0.854927	-0.328523	1.18345
14.58	5.44575	0.855871	-0.328905	1.18478
14.59	5.45066	0.856976	-0.329264	1.18624
14.6	5.4593	0.857828	-0.329592	1.18742
14.61	5.47112	0.858751	-0.329885	1.18864
14.62	5.47229	0.859854	-0.330131	1.18998
14.63	5.46774	0.860795	-0.330337	1.19113
14.64	5.46896	0.861885	-0.330534	1.19242
14.65	5.47471	0.863056	-0.330756	1.19381
14.66	5.4811	0.863957	-0.330972	1.19493
14.67	5.49025	0.864868	-0.331155	1.19602
14.68	5.49836	0.865909	-0.331342	1.19725
14.69	5.49937	0.867	-0.331539	1.19854
14.7	5.49615	0.868141	-0.331732	1.19987
14.71	5.49858	0.869168	-0.331913	1.20108
14.72	5.50435	0.870137	-0.332094	1.20223
14.73	5.50494	0.871236	-0.33228	1.20352
14.74	5.51111	0.872172	-0.33246	1.20463
14.75	5.52144	0.873001	-0.332655	1.20566
14.76	5.52295	0.874151	-0.3329	1.20705
14.77	5.52254	0.875234	-0.333154	1.20839
14.78	5.52735	0.876212	-0.333358	1.20957
14.79	5.53524	0.877396	-0.333545	1.21094
14.8	5.54095	0.878337	-0.333761	1.2121
14.81	5.54069	0.879233	-0.334002	1.21323
14.82	5.53477	0.88047	-0.334223	1.21469
14.83	5.53212	0.881454	-0.334418	1.21587
14.84	5.54196	0.882275	-0.334641	1.21692
14.85	5.55282	0.883411	-0.33491	1.21832
14.86	5.55169	0.8844	-0.335212	1.21961
14.87	5.54779	0.885223	-0.335517	1.22074
14.88	5.5515	0.886187	-0.335838	1.22202
14.89	5.55795	0.88713	-0.336217	1.22335
14.9	5.56226	0.888088	-0.336611	1.2247
14.91	5.56472	0.889124	-0.336981	1.2261
14.92	5.56719	0.890027	-0.337397	1.22742
14.93	5.57075	0.890843	-0.337836	1.22868
14.94	5.57333	0.891863	-0.338199	1.23006
14.95	5.57343	0.892979	-0.33849	1.23147
14.96	5.57915	0.893914	-0.338751	1.23266
14.97	5.58858	0.894929	-0.339019	1.23395
14.98	5.60072	0.896081	-0.339317	1.2354
14.99	5.61268	0.897017	-0.339586	1.2366
15	5.61123	0.89794	-0.339798	1.23774
15.01	5.61026	0.899058	-0.340015	1.23907
15.02	5.61558	0.900041	-0.340267	1.24031
15.03	5.61521	0.900853	-0.340512	1.24136
15.04	5.61812	0.901806	-0.340734	1.24254
15.05	5.63239	0.902927	-0.340952	1.24388
15.06	5.64385	0.90397	-0.341186	1.24516
15.07	5.64577	0.905039	-0.341445	1.24648
15.08	5.64508	0.90606	-0.341736	1.2478
15.09	5.64558	0.906903	-0.342052	1.24895
15.1	5.65143	0.907901	-0.342391	1.25029
15.11	5.66155	0.908988	-0.342783	1.25177
15.12	5.66423	0.909936	-0.343227	1.25316
15.13	5.66072	0.910946	-0.343653	1.2546
15.14	5.66794	0.911932	-0.344032	1.25596
15.15	5.68239	0.912841	-0.344397	1.25724
15.16	5.68426	0.913982	-0.344784	1.25877
15.17	5.68363	0.91515	-0.345163	1.26031
15.18	5.69177	0.915961	-0.345494	1.26145
15.19	5.69345	0.916926	-0.345829	1.26276
15.2	5.68984	0.918128	-0.346167	1.26429
15.21	5.69701	0.919	-0.346487	1.26549
15.22	5.70766	0.919899	-0.346842	1.26674
15.23	5.71342	0.921055	-0.347214	1.26827
15.24	5.71948	0.922031	-0.347556	1.26959
15.25	5.72157	0.922898	-0.34788	1.27078
15.26	5.72264	0.923925	-0.348193	1.27212
15.27	5.72189	0.924858	-0.348478	1.27334
15.28	5.71646	0.925765	-0.348745	1.27451
15.29	5.72063	0.926894	-0.349036	1.27593
15.3	5.73292	0.927917	-0.34933	1.27725
15.31	5.73699	0.928868	-0.349581	1.27845
15.32	5.74055	0.929892	-0.349836	1.27973
15.33	5.75075	0.930847	-0.350155	1.281
15.34	5.75119	0.931853	-0.350505	1.28236
15.35	5.74817	0.932963	-0.350863	1.28383
15.36	5.75884	0.933936	-0.351256	1.28519
15.37	5.76854	0.934806	-0.351615	1.28642
15.38	5.7649	0.93587	-0.35189	1.28776
15.39	5.76269	0.937107	-0.352131	1.28924
15.4	5.76708	0.938139	-0.352365	1.2905
15.41	5.76897	0.939119	-0.352594	1.29171
15.42	5.77356	0.940149	-0.352815	1.29296
15.43	5.77883	0.941009	-0.353015	1.29402
15.44	5.78	0.942061	-0.353188	1.29525
15.45	5.78444	0.943348	-0.353361	1.29671
15.46	5.79107	0.944301	-0.353538	1.29784
15.47	5.79561	0.945189	-0.353685	1.29887
15.48	5.7993	0.946292	-0.353818	1.30011
15.49	5.80082	0.947159	-0.353952	1.30111
15.5	5.79857	0.947929	-0.354092	1.30202
15.51	5.7976	0.949155	-0.354263	1.30342
15.52	5.80295	0.950321	-0.35443	1.30475
15.53	5.81054	0.951163	-0.354553	1.30572
15.54	5.81147	0.952134	-0.354671	1.30681
15.55	5.81485	0.953099	-0.354832	1.30793
15.56	5.82301	0.95402	-0.35499	1.30901
15.57	5.82428	0.955151	-0.355104	1.31026
15.58	5.82431	0.956187	-0.35524	1.31143
15.59	5.82495	0.957079	-0.355375	1.31245
15.6	5.82154	0.958053	-0.355458	1.31351
15.61	5.82345	0.958961	-0.355552	1.31451
15.62	5.83104	0.95978	-0.355666	1.31545
15.63	5.83458	0.960769	-0.355751	1.31652
15.64	5.83413	0.961864	-0.35585	1.31771
15.65	5.83558	0.962873	-0.35598	1.31885
15.66	5.83846	0.963906	-0.356095	1.32
15.67	5.84242	0.964961	-0.356206	1.32117
15.68	5.845	0.96581	-0.356346	1.32216
15.69	5.84628	0.966689	-0.356514	1.3232
15.7	5.84574	0.967723	-0.356674	1.3244
15.71	5.84258	0.968689	-0.356814	1.3255
15.72	5.84624	0.969642	-0.356956	1.3266
15.73	5.85807	0.970715	-0.357103	1.32782
15.74	5.86305	0.971727	-0.357264	1.32899
15.75	5.85838	0.972689	-0.357458	1.33015
15.76	5.86193	0.97389	-0.357667	1.33156
15.77	5.8685	0.974924	-0.357893	1.33282
15.78	5.86506	0.975695	-0.35816	1.33385
15.79	5.86334	0.976722	-0.358446	1.33517
15.8	5.86982	0.977879	-0.358724	1.3366
15.81	5.87517	0.978981	-0.359016	1.338
15.82	5.88058	0.980109	-0.359363	1.33947
15.83	5.8848	0.980985	-0.359726	1.34071
15.84	5.87757	0.981808	-0.360045	1.34185
15.85	5.867	0.982954	-0.360339	1.34329
15.86	5.86975	0.984134	-0.360624	1.34476
15.87	5.88143	0.985155	-0.360908	1.34606
15.88	5.88796	0.986167	-0.361211	1.34738
15.89	5.88731	0.987091	-0.361487	1.34858
15.9	5.89341	0.988043	-0.361748	1.34979
15.91	5.90767	0.989166	-0.362049	1.35122
15.92	5.90991	0.990293	-0.362349	1.35264
15.93	5.90357	0.99119	-0.362593	1.35378
15.94	5.90395	0.99201	-0.362776	1.35479
15.95	5.90934	0.993121	-0.362953	1.35607
15.96	5.91656	0.994178	-0.363122	1.3573
15.97	5.92312	0.995028	-0.363258	1.35829
15.98	5.92863	0.996002	-0.363395	1.3594
15.99	5.92853	0.99705	-0.363531	1.36058
16	5.91916	0.998008	-0.363629	1.36164
16.01	5.91312	0.999001	-0.363721	1.36272
16.02	5.91743	1.00008	-0.36383	1.36391
16.03	5.92222	1.00106	-0.363927	1.36499
16.04	5.92479	1.00193	-0.364016	1.36595
16.05	5.93148	1.00304	-0.36412	1.36716
16.06	5.93983	1.00418	-0.364241	1.36842
16.07	5.94176	1.00504	-0.364368	1.3694
16.08	5.94139	1.00595	-0.364485	1.37043
16.09	5.94099	1.00704	-0.364619	1.37166
16.1	5.94062	1.0081	-0.36478	1.37288
16.11	5.9429	1.00906	-0.364939	1.374
16.12	5.94553	1.01001	-0.365123	1.37513
16.13	5.95011	1.01102	-0.365334	1.37636
16.14	5.95402	1.01203	-0.365533	1.37756
16.15	5.95405	1.01305	-0.365731	1.37878
16.16	5.95516	1.01407	-0.365962	1.38003
16.17	5.95671	1.01502	-0.366215	1.38123
16.18	5.95706	1.01609	-0.366459	1.38255
16.19	5.96295	1.01717	-0.366708	1.38388
16.2	5.97095	1.01809	-0.36696	1.38505
16.21	5.97343	1.01912	-0.367203	1.38632
16.22	5.97525	1.02023	-0.367469	1.3877
16.23	5.98174	1.02111	-0.367748	1.38886
16.24	5.98662	1.022	-0.367999	1.39
16.25	5.9893	1.02313	-0.368241	1.39137
16.26	5.99302	1.02404	-0.368481	1.39252
16.27	5.98981	1.02494	-0.368691	1.39363
16.28	5.9887	1.02606	-0.368905	1.39497
16.29	5.99712	1.02697	-0.36913	1.3961
16.3	5.99969	1.02787	-0.369314	1.39718
16.31	5.99621	1.02881	-0.369496	1.39831
16.32	5.99795	1.02969	-0.369706	1.39939
16.33	6.00554	1.03093	-0.369918	1.40085
16.34	6.00924	1.03204	-0.37012	1.40216
16.35	6.00916	1.0327	-0.370336	1.40304
16.36	6.01523	1.03373	-0.3706	1.40433
16.37	6.02404	1.03498	-0.370914	1.40589
16.38	6.02511	1.03576	-0.371255	1.40701
16.39	6.02249	1.03657	-0.371598	1.40817
16.4	6.02285	1.03787	-0.371968	1.40983
16.41	6.02886	1.03887	-0.372359	1.41123
16.42	6.03682	1.03959	-0.372739	1.41233
16.43	6.03848	1.04073	-0.373099	1.41383
16.44	6.04058	1.0419	-0.373439	1.41534
16.45	6.04413	1.04286	-0.373781	1.41664
16.46	6.04459	1.04396	-0.374164	1.41812
16.47	6.04717	1.04494	-0.374523	1.41946
16.48	6.05542	1.04587	-0.374778	1.42065
16.49	6.06037	1.04705	-0.375002	1.42206
16.5	6.06051	1.0481	-0.375262	1.42336
16.51	6.06421	1.04896	-0.375507	1.42447
16.52	6.07104	1.05003	-0.375697	1.42572
16.53	6.07243	1.05109	-0.375875	1.42696
16.54	6.0682	1.05193	-0.376071	1.428
16.55	6.06976	1.05287	-0.376283	1.42916
16.56	6.07807	1.05406	-0.3765	1.43056
16.57	6.08358	1.05511	-0.376704	1.43181
16.58	6.08447	1.05603	-0.376909	1.43294
16.59	6.0859	1.05711	-0.37712	1.43423
16.6	6.09151	1.05815	-0.377352	1.4355
16.61	6.09633	1.0591	-0.377612	1.43672
16.62	6.09626	1.06018	-0.37785	1.43803
16.63	6.09399	1.06113	-0.37807	1.4392
16.64	6.09491	1.062	-0.37831	1.44031
16.65	6.09737	1.06313	-0.378537	1.44166
16.66	6.09273	1.06417	-0.378725	1.4429
16.67	6.09269	1.06507	-0.378886	1.44395
16.68	6.10449	1.06605	-0.379049	1.4451
16.69	6.11204	1.06694	-0.379232	1.44617
16.7	6.11305	1.06783	-0.379414	1.44724
16.71	6.11672	1.06903	-0.37957	1.4486
16.72	6.12105	1.07023	-0.379692	1.44992
16.73	6.12212	1.07115	-0.379819	1.45097
16.74	6.12254	1.07206	-0.379949	1.45201
16.75	6.12309	1.07304	-0.380048	1.45309
16.76	6.12511	1.07397	-0.380148	1.45411
16.77	6.12693	1.07502	-0.380271	1.45529
16.78	6.12289	1.07614	-0.380379	1.45652
16.79	6.11933	1.07709	-0.380471	1.45756
16.8	6.12273	1.07799	-0.380578	1.45857
16.81	6.12631	1.079	-0.38071	1.45971
16.82	6.13072	1.07989	-0.38084	1.46073
16.83	6.13259	1.08083	-0.380945	1.46178
16.84	6.12993	1.08214	-0.381031	1.46317
16.85	6.13184	1.08327	-0.38112	1.46439
16.86	6.13563	1.08406	-0.381203	1.46526
16.87	6.13919	1.08503	-0.38128	1.46631
16.88	6.14177	1.0861	-0.381375	1.46747
16.89	6.14254	1.08704	-0.381463	1.4685
16.9	6.14414	1.088	-0.381538	1.46954
16.91	6.13996	1.08893	-0.381628	1.47056
16.92	6.13904	1.08988	-0.38171	1.47159
16.93	6.1479	1.09098	-0.381781	1.47276
16.94	6.15187	1.09203	-0.38186	1.47389
16.95	6.15136	1.09289	-0.381933	1.47482
16.96	6.15444	1.09384	-0.381999	1.47584
16.97	6.15789	1.09498	-0.382073	1.47706
16.98	6.1607	1.09596	-0.382161	1.47812
16.99	6.15968	1.09686	-0.382251	1.47911
17	6.15432	1.09787	-0.382329	1.4802
17.01	6.15686	1.09875	-0.382402	1.48115
17.02	6.16729	1.09969	-0.382496	1.48219
17.03	6.1684	1.10088	-0.382619	1.4835
17.04	6.16396	1.10191	-0.382739	1.48465
17.05	6.16297	1.10287	-0.382849	1.48571
17.06	6.16446	1.10392	-0.382987	1.48691
17.07	6.17045	1.10488	-0.383112	1.48799
17.08	6.17305	1.10578	-0.383214	1.489
17.09	6.17039	1.10684	-0.383351	1.49019
17.1	6.17209	1.10786	-0.383472	1.49134
17.11	6.17843	1.10889	-0.383565	1.49245
17.12	6.18025	1.10996	-0.383678	1.49364
17.13	6.17713	1.11088	-0.383777	1.49465
17.14	6.17567	1.11189	-0.383867	1.49575
17.15	6.17783	1.11305	-0.383964	1.49702
17.16	6.18256	1.11401	-0.384018	1.49803
17.17	6.18521	1.11495	-0.384063	1.49901
17.18	6.18242	1.11614	-0.384124	1.50026
17.19	6.17688	1.11718	-0.384163	1.50134
17.2	6.17037	1.11799	-0.384187	1.50217
17.21	6.16708	1.11919	-0.384219	1.50341
17.22	6.17035	1.12044	-0.384241	1.50468
17.23	6.17387	1.12118	-0.384244	1.50543
17.24	6.17186	1.12216	-0.384244	1.5064
17.25	6.16987	1.12327	-0.384264	1.50753
17.26	6.17598	1.12405	-0.384295	1.50835
17.27	6.18076	1.12508	-0.384304	1.50939
17.28	6.17413	1.12623	-0.384307	1.51054
17.29	6.17052	1.12701	-0.384323	1.51134
17.3	6.17646	1.12794	-0.384338	1.51228
17.31	6.18452	1.12914	-0.384342	1.51348
17.32	6.19082	1.12998	-0.384345	1.51432
17.33	6.19197	1.13081	-0.384346	1.51516
17.34	6.18909	1.13205	-0.384354	1.51641
17.35	6.18354	1.13305	-0.384375	1.51743
17.36	6.18223	1.1339	-0.384385	1.51828
17.37	6.18534	1.13497	-0.384368	1.51934
17.38	6.18789	1.13588	-0.384356	1.52023
17.39	6.19397	1.1368	-0.384368	1.52117
17.4	6.19488	1.13797	-0.384386	1.52236
17.41	6.18817	1.13891	-0.384395	1.5233
17.42	6.18787	1.13972	-0.384401	1.52413
17.43	6.19164	1.14088	-0.384415	1.52529
17.44	6.19092	1.14194	-0.384422	1.52636
17.45	6.19322	1.14268	-0.384434	1.52711
17.46	6.20129	1.14382	-0.384453	1.52827
17.47	6.20453	1.14507	-0.384459	1.52953
17.48	6.20098	1.14589	-0.384462	1.53035
17.49	6.20422	1.14686	-0.384472	1.53133
17.5	6.20973	1.14803	-0.384499	1.53253
17.51	6.20955	1.1489	-0.384549	1.53345
17.52	6.21521	1.14982	-0.384607	1.53442
17.53	6.22248	1.15098	-0.384698	1.53568
17.54	6.21928	1.15193	-0.384884	1.53682
17.55	6.21455	1.15286	-0.385129	1.53798
17.56	6.22217	1.15409	-0.385422	1.53952
17.57	6.23217	1.15518	-0.385826	1.541
17.58	6.23172	1.15598	-0.386288	1.54227
17.59	6.23048	1.15703	-0.386739	1.54376
17.6	6.23621	1.15811	-0.387223	1.54534
17.61	6.24029	1.15901	-0.387734	1.54674
17.62	6.23963	1.16003	-0.388228	1.54825
17.63	6.24492	1.16101	-0.3887	1.54971
17.64	6.2521	1.16197	-0.389167	1.55114
17.65	6.25113	1.16306	-0.389633	1.5527
17.66	6.24753	1.16383	-0.39004	1.55387
17.67	6.25068	1.16472	-0.390392	1.55512
17.68	6.25775	1.16612	-0.390741	1.55686
17.69	6.26162	1.16718	-0.391064	1.55824
17.7	6.2637	1.16791	-0.391361	1.55927
17.71	6.26419	1.16896	-0.391657	1.56062
17.72	6.26221	1.17003	-0.391912	1.56194
17.73	6.26598	1.17094	-0.39213	1.56307
17.74	6.27328	1.17193	-0.392367	1.5643
17.75	6.27102	1.17288	-0.392611	1.56549
17.76	6.26576	1.17377	-0.392828	1.5666
17.77	6.27182	1.17485	-0.393031	1.56788
17.78	6.27928	1.17598	-0.393199	1.56918
17.79	6.28253	1.17695	-0.39335	1.5703
17.8	6.29028	1.17787	-0.393543	1.57142
17.81	6.29065	1.17895	-0.39375	1.5727
17.82	6.28536	1.18	-0.393942	1.57395
17.83	6.28768	1.18101	-0.394121	1.57513
17.84	6.28888	1.18203	-0.394294	1.57632
17.85	6.28846	1.18297	-0.394488	1.57746
17.86	6.29852	1.18401	-0.3947	1.57871
17.87	6.30627	1.18508	-0.394888	1.57997
17.88	6.30265	1.18602	-0.395023	1.58104
17.89	6.3049	1.18702	-0.395129	1.58215
17.9	6.30903	1.1882	-0.39526	1.58346
17.91	6.30776	1.18925	-0.395396	1.58465
17.92	6.30578	1.19008	-0.395494	1.58557
17.93	6.30489	1.19113	-0.395566	1.58669
17.94	6.30647	1.19231	-0.39566	1.58797
17.95	6.30545	1.1932	-0.395764	1.58896
17.96	6.3025	1.19425	-0.395844	1.5901
17.97	6.30265	1.19546	-0.395926	1.59138
17.98	6.30569	1.19629	-0.396009	1.5923
17.99	6.31167	1.19714	-0.396084	1.59323
18	6.31507	1.19822	-0.396164	1.59439
18.01	6.31218	1.19902	-0.396228	1.59525
18.02	6.31203	1.19995	-0.396294	1.59624
18.03	6.31887	1.2012	-0.396384	1.59759
18.04	6.32141	1.20215	-0.396463	1.59861
18.05	6.3172	1.20295	-0.396527	1.59948
18.06	6.32034	1.20405	-0.396609	1.60066
18.07	6.32674	1.205	-0.396737	1.60174
18.08	6.3247	1.2059	-0.396874	1.60278
18.09	6.32374	1.20698	-0.396989	1.60397
18.1	6.32661	1.20789	-0.397129	1.60502
18.11	6.32997	1.20883	-0.397294	1.60612
18.12	6.3335	1.2099	-0.397466	1.60737
18.13	6.33587	1.21081	-0.39765	1.60846
18.14	6.34067	1.21178	-0.397856	1.60963
18.15	6.34606	1.2129	-0.398086	1.61099
18.16	6.34464	1.2138	-0.39834	1.61214
18.17	6.34584	1.21459	-0.398598	1.61319
18.18	6.35078	1.2157	-0.398865	1.61457
18.19	6.34898	1.2168	-0.399136	1.61593
18.2	6.35148	1.2177	-0.399353	1.61705
18.21	6.36091	1.21879	-0.399514	1.6183
18.22	6.36014	1.21991	-0.399676	1.61958
18.23	6.35917	1.22095	-0.39984	1.62079
18.24	6.3646	1.22204	-0.399964	1.62201
18.25	6.36317	1.22294	-0.400064	1.62301
18.26	6.36134	1.22382	-0.400174	1.624
18.27	6.3597	1.22489	-0.40026	1.62515
18.28	6.35399	1.226	-0.40031	1.62631
18.29	6.35441	1.22701	-0.400377	1.62739
18.3	6.35778	1.22805	-0.400452	1.6285
18.31	6.35793	1.22905	-0.400482	1.62953
18.32	6.35882	1.23003	-0.400524	1.63055
18.33	6.35835	1.23096	-0.400596	1.63156
18.34	6.35511	1.23191	-0.400639	1.63255
18.35	6.35305	1.23301	-0.400665	1.63367
18.36	6.35424	1.23403	-0.400701	1.63473
18.37	6.35676	1.23512	-0.400745	1.63586
18.38	6.36006	1.23616	-0.400791	1.63695
18.39	6.36196	1.23704	-0.40082	1.63786
18.4	6.36476	1.23813	-0.400843	1.63897
18.41	6.37323	1.23922	-0.400883	1.6401
18.42	6.37982	1.24006	-0.400939	1.641
18.43	6.3768	1.24105	-0.400982	1.64204
18.44	6.37281	1.2421	-0.401021	1.64312
18.45	6.37636	1.243	-0.401076	1.64408
18.46	6.38103	1.24404	-0.401115	1.64515
18.47	6.38567	1.24502	-0.401169	1.64618
18.48	6.38885	1.2458	-0.401256	1.64706
18.49	6.388	1.2469	-0.401342	1.64824
18.5	6.39182	1.24814	-0.401441	1.64958
18.51	6.39283	1.249	-0.401593	1.65059
18.52	6.38513	1.24983	-0.401778	1.65161
18.53	6.38433	1.25093	-0.402001	1.65294
18.54	6.39141	1.25198	-0.402306	1.65429
18.55	6.39414	1.25296	-0.40264	1.6556
18.56	6.39478	1.25412	-0.40295	1.65707
18.57	6.39585	1.25521	-0.403306	1.65852
18.58	6.3951	1.25611	-0.403735	1.65984
18.59	6.39897	1.257	-0.404145	1.66114
18.6	6.40771	1.25799	-0.404496	1.66249
18.61	6.41462	1.25902	-0.404821	1.66384
18.62	6.41795	1.25998	-0.405108	1.66509
18.63	6.41833	1.261	-0.405363	1.66637
18.64	6.41775	1.26211	-0.405627	1.66774
18.65	6.41811	1.26315	-0.405857	1.66901
18.66	6.41859	1.26409	-0.406032	1.67012
18.67	6.41878	1.26503	-0.406211	1.67124
18.68	6.41985	1.26611	-0.40642	1.67253
18.69	6.42151	1.26716	-0.406624	1.67378
18.7	6.42566	1.26797	-0.406815	1.67478
18.71	6.43639	1.26893	-0.407009	1.67594
18.72	6.44782	1.27	-0.407225	1.67723
18.73	6.44813	1.27093	-0.407465	1.67839
18.74	6.43691	1.27194	-0.407692	1.67963
18.75	6.43599	1.27299	-0.407893	1.68089
18.76	6.44766	1.27393	-0.4081	1.68203
18.77	6.4539	1.27499	-0.408288	1.68327
18.78	6.45865	1.27606	-0.40846	1.68452
18.79	6.46442	1.27693	-0.40866	1.68559
18.8	6.46897	1.27791	-0.408866	1.68678
18.81	6.47269	1.27903	-0.409037	1.68806
18.82	6.47495	1.27987	-0.409187	1.68905
18.83	6.48051	1.28074	-0.40934	1.69008
18.84	6.48641	1.28184	-0.409501	1.69134
18.85	6.48435	1.28283	-0.409675	1.69251
18.86	6.48223	1.28383	-0.409888	1.69371
18.87	6.4874	1.28492	-0.410126	1.69505
18.88	6.49057	1.28589	-0.410348	1.69624
18.89	6.49104	1.28681	-0.410593	1.69741
18.9	6.49324	1.28795	-0.410907	1.69885
18.91	6.49804	1.28895	-0.411246	1.70019
18.92	6.50792	1.28984	-0.411563	1.7014
18.93	6.51119	1.29097	-0.41191	1.70288
18.94	6.50223	1.29202	-0.412295	1.70432
18.95	6.50339	1.29294	-0.412614	1.70556
18.96	6.51581	1.29403	-0.4129	1.70693
18.97	6.52156	1.295	-0.413225	1.70822
18.98	6.52184	1.29592	-0.413503	1.70942
18.99	6.51959	1.29711	-0.41371	1.71082
19	6.5162	1.29819	-0.413931	1.71213
19.01	6.51895	1.2991	-0.41413	1.71323
19.02	6.52726	1.30008	-0.414306	1.71439
19.03	6.53363	1.30117	-0.414526	1.7157
19.04	6.53527	1.30209	-0.414752	1.71684
19.05	6.53204	1.303	-0.414934	1.71793
19.06	6.53405	1.30409	-0.415087	1.71918
19.07	6.54371	1.30493	-0.415244	1.72018
19.08	6.54592	1.30585	-0.415414	1.72126
19.09	6.54275	1.30705	-0.415591	1.72264
19.1	6.54417	1.30795	-0.415759	1.72371
19.11	6.54702	1.30887	-0.415907	1.72478
19.12	6.55492	1.31006	-0.416044	1.7261
19.13	6.56603	1.31096	-0.416185	1.72715
19.14	6.57082	1.31184	-0.416325	1.72816
19.15	6.57554	1.31303	-0.416445	1.72947
19.16	6.58335	1.31404	-0.416568	1.73061
19.17	6.58531	1.31491	-0.416698	1.73161
19.18	6.58394	1.31606	-0.416816	1.73288
19.19	6.58282	1.31716	-0.416955	1.73412
19.2	6.58146	1.318	-0.41711	1.73511
19.21	6.58281	1.31895	-0.417264	1.73621
19.22	6.58207	1.32	-0.417429	1.73742
19.23	6.58132	1.32099	-0.417607	1.7386
19.24	6.58583	1.32206	-0.417809	1.73986
19.25	6.58672	1.3231	-0.418033	1.74113
19.26	6.58939	1.32403	-0.418241	1.74227
19.27	6.59781	1.32505	-0.418433	1.74348
19.28	6.59821	1.32611	-0.418655	1.74476
19.29	6.59496	1.32701	-0.418917	1.74592
19.3	6.59634	1.32795	-0.419167	1.74711
19.31	6.60077	1.32907	-0.41938	1.74845
19.32	6.60719	1.33008	-0.419588	1.74967
19.33	6.60891	1.33093	-0.419807	1.75074
19.34	6.6105	1.33197	-0.420013	1.75199
19.35	6.61829	1.33303	-0.420199	1.75323
19.36	6.62072	1.33396	-0.420363	1.75432
19.37	6.61601	1.33503	-0.420499	1.75553
19.38	6.61847	1.33601	-0.42063	1.75664
19.39	6.62618	1.33688	-0.420778	1.75765
19.4	6.62702	1.33803	-0.420942	1.75897
19.41	6.62388	1.33907	-0.421098	1.76017
19.42	6.62946	1.33981	-0.421228	1.76104
19.43	6.64022	1.34073	-0.421347	1.76208
19.44	6.64268	1.34184	-0.42148	1.76332
19.45	6.64141	1.34283	-0.421647	1.76448
19.46	6.6446	1.34379	-0.421834	1.76563
19.47	6.6496	1.34478	-0.422006	1.76678
19.48	6.65585	1.34576	-0.422151	1.76791
19.49	6.6586	1.34683	-0.422297	1.76912
19.5	6.65598	1.34792	-0.422472	1.77039
19.51	6.65654	1.34883	-0.422658	1.77149
19.52	6.66103	1.34974	-0.42285	1.77259
19.53	6.66284	1.35082	-0.423054	1.77387
19.54	6.66473	1.35178	-0.423245	1.77503
19.55	6.67154	1.35266	-0.423428	1.77609
19.56	6.67591	1.35369	-0.423611	1.7773
19.57	6.67314	1.35469	-0.423777	1.77847
19.58	6.67153	1.35583	-0.423921	1.77975
19.59	6.67677	1.35708	-0.424076	1.78115
19.6	6.68514	1.35798	-0.424255	1.78224
19.61	6.68974	1.35894	-0.424422	1.78337
19.62	6.68821	1.36022	-0.42458	1.7848
19.63	6.69132	1.36113	-0.42476	1.78589
19.64	6.70007	1.36192	-0.424943	1.78686
19.65	6.70175	1.36315	-0.425099	1.78825
19.66	6.69944	1.36419	-0.42525	1.78944
19.67	6.70558	1.36499	-0.42543	1.79042
19.68	6.70872	1.36612	-0.42561	1.79173
19.69	6.70326	1.36721	-0.425764	1.79298
19.7	6.70819	1.36803	-0.425951	1.79398
19.71	6.72157	1.36904	-0.426184	1.79522
19.72	6.72853	1.37012	-0.426408	1.79653
19.73	6.73032	1.37105	-0.42663	1.79768
19.74	6.73059	1.37218	-0.426884	1.79906
19.75	6.72964	1.37326	-0.427144	1.8004
19.76	6.72916	1.37398	-0.427395	1.80138
19.77	6.7317	1.37494	-0.427632	1.80257
19.78	6.7399	1.37606	-0.42783	1.80389
19.79	6.75065	1.37686	-0.428013	1.80487
19.8	6.75389	1.37779	-0.428231	1.80602
19.81	6.75074	1.37898	-0.428441	1.80742
19.82	6.75086	1.37992	-0.428621	1.80854
19.83	6.75414	1.38093	-0.428785	1.80971
19.84	6.7548	1.38213	-0.428947	1.81107
19.85	6.75714	1.38311	-0.429146	1.81225
19.86	6.76132	1.38393	-0.429382	1.81331
19.87	6.7657	1.38494	-0.429619	1.81456
19.88	6.76979	1.38598	-0.429852	1.81583
19.89	6.77146	1.38683	-0.430079	1.81691
19.9	6.774	1.38775	-0.430332	1.81808
19.91	6.7767	1.38877	-0.430604	1.81938
19.92	6.77741	1.38979	-0.430846	1.82064
19.93	6.77833	1.39096	-0.431067	1.82203
19.94	6.77863	1.39196	-0.431297	1.82325
19.95	6.7849	1.3927	-0.43154	1.82424
19.96	6.79153	1.39379	-0.431786	1.82558
19.97	6.7874	1.39506	-0.432035	1.8271
19.98	6.79117	1.396	-0.432285	1.82828
[truncated: 9,638 more rows]
