# Supplementary material for: Experimental data on the development of “Post-installed Screw Pullout test” for in-situ investigation of concrete strength
Source: Data Brief. 2020 Aug 22;32:106190. doi: 10.1016/j.dib.2020.106190 (PMC7475196; doi:10.1016/j.dib.2020.106190)
Supplement: Supplementary file 1 — Fig. 1: Load-displacement curves for test set up 1. Fig. 2: Load-displacement curves for test set up 2. Fig. 3: Load-displacement curves for test set up 3. Fig. 4: Load-displacement curves for test set up 4. Fig. 5: Load-displacement curves for test set up 5. Fig. 6: Load-displacement curves for test set up 6. Fig. 7: Load-displacement curves for test set up 7. Fig. 8: Load-displacement curves for test set up 8. Fig. 9: Load-displacement curves for test set up 9. Fig. 10: Load-displacement curves for test set up 10. Fig. 11: Load-displacement curves for test set up 11. Fig. 12: Load-displacement curves for test set up 12. Fig. 13: Load-displacement curves for test set up 13. Fig. 14: Load-displacement curves for test set up 14. Fig. 15: Load-displacement curves for test set up 15. Fig. 16: Load-displacement curves for test set up 16. Fig. 17: Load-displacement curves for test set up 17. Fig. 18: Load-displacement curves for Mix 1 at 7 days. Fig. 19: Load-displacement curves for Mix 1 at 14 days. Fig. 20: Load-displacement curves for Mix 1 at 28 days. Fig. 21: Load-displacement curves for Mix 1 at 100 days. Fig. 22: Load-displacement curves for Mix 2 at 7 days. Fig. 23: Load-displacement curves for Mix 2 at 14 days. Fig. 24: Load-displacement curves for Mix 2 at 28 days. Fig. 25: Load-displacement curves for Mix 2 at 100 days. [file mmc1.zip › Figure 9 - Test set up 9.xlsx]

## Sheet: M-70-9.0-47
Time [s]	Load [kN]	LVDT 1 [mm]	LVDT 2 [mm]	Displacement [mm]
0	0	0	0	0
0.01	0	0	0	0
0.02	-2.3e-05	-5e-06	-1e-06	-4e-06
0.03	-0.000251	-0.000113	-8e-06	-0.000105
0.04	-0.00077	-0.000394	-2.8e-05	-0.000366
0.05	-0.00195	-0.000497	-4.6e-05	-0.000451
0.06	-0.002592	-0.000395	-5.1e-05	-0.000344
0.07	-0.000328	-0.000437	-4.4e-05	-0.000393
0.08	-0.002421	-0.000556	-4e-05	-0.000516
0.09	-0.010197	-0.0006	-4e-05	-0.00056
0.1	-0.007708	-0.000574	-4e-05	-0.000534
0.11	-0.003614	-0.000484	-3.6e-05	-0.000448
0.12	-0.010375	-0.000451	-3.9e-05	-0.000412
0.13	-0.00896	-0.00046	-4.1e-05	-0.000419
0.14	0.00273	-0.000456	-3.4e-05	-0.000422
0.15	0.00505	-0.000571	-3e-05	-0.000541
0.16	0.000504	-0.000676	-3.3e-05	-0.000643
0.17	-0.007184	-0.00064	-3.8e-05	-0.000602
0.18	-0.017312	-0.000624	-3.8e-05	-0.000586
0.19	-0.018169	-0.000613	-3.8e-05	-0.000575
0.2	-0.013411	-0.000564	-4e-05	-0.000524
0.21	-0.015191	-0.00055	-3.6e-05	-0.000514
0.22	-0.014587	-0.000498	-2.8e-05	-0.00047
0.23	-0.007634	-0.000456	-2.9e-05	-0.000427
0.24	-0.008321	-0.000481	-3.7e-05	-0.000444
0.25	-0.010875	-0.000434	-3.7e-05	-0.000397
0.26	-0.000976	-0.000389	-3.9e-05	-0.00035
0.27	0.006318	-0.000537	-4e-05	-0.000497
0.28	0.001977	-0.000597	-3.2e-05	-0.000565
0.29	0.001517	-0.000521	-3.3e-05	-0.000488
0.3	0.003556	-0.000583	-3.5e-05	-0.000548
0.31	0.005342	-0.000711	-4e-05	-0.000671
0.32	0.001559	-0.000828	-5.6e-05	-0.000772
0.33	-0.008761	-0.000837	-5e-05	-0.000787
0.34	-0.014026	-0.000706	-2.7e-05	-0.000679
0.35	-0.008812	-0.000549	-2.6e-05	-0.000523
0.36	-0.001121	-0.000556	-3.7e-05	-0.000519
0.37	-0.005042	-0.000659	-3.1e-05	-0.000628
0.38	-0.010327	-0.000723	-2.7e-05	-0.000696
0.39	-0.006053	-0.000767	-4.5e-05	-0.000722
0.4	-0.002987	-0.00066	-6.6e-05	-0.000594
0.41	-0.006763	-0.000618	-4.9e-05	-0.000569
0.42	-0.015389	-0.000757	-2.6e-05	-0.000731
0.43	-0.01787	-0.000617	-4.5e-05	-0.000572
0.44	-0.009167	-0.000438	-5.7e-05	-0.000381
0.45	-0.005278	-0.000538	-4.7e-05	-0.000491
0.46	-0.009736	-0.000617	-4.9e-05	-0.000568
0.47	-0.009756	-0.000654	-5e-05	-0.000604
0.48	-0.004447	-0.000626	-4.8e-05	-0.000578
0.49	-0.001396	-0.000444	-4.8e-05	-0.000396
0.5	-0.004041	-0.000401	-3.5e-05	-0.000366
0.51	-0.008435	-0.000618	-3.5e-05	-0.000583
0.52	-0.006609	-0.00085	-5.1e-05	-0.000799
0.53	-0.004893	-0.000613	-5e-05	-0.000563
0.54	-0.009659	-0.000351	-3.4e-05	-0.000317
0.55	-0.008132	-0.0006	-3.6e-05	-0.000564
0.56	-0.003595	-0.000721	-5e-05	-0.000671
0.57	-0.010455	-0.000645	-5.1e-05	-0.000594
0.58	-0.015409	-0.00068	-4.3e-05	-0.000637
0.59	-0.015461	-0.00074	-4.5e-05	-0.000695
0.6	-0.020226	-0.000687	-4.8e-05	-0.000639
0.61	-0.017933	-0.000626	-5.9e-05	-0.000567
0.62	-0.009618	-0.000689	-6.1e-05	-0.000628
0.63	-0.009386	-0.000651	-4e-05	-0.000611
0.64	-0.011023	-0.000573	-3.6e-05	-0.000537
0.65	-0.011975	-0.000568	-4.4e-05	-0.000524
0.66	-0.01596	-0.000563	-4e-05	-0.000523
0.67	-0.017064	-0.000654	-3.9e-05	-0.000615
0.68	-0.017596	-0.0006	-3.3e-05	-0.000567
0.69	-0.01515	-0.000556	-2.6e-05	-0.00053
0.7	-0.002391	-0.000755	-4.4e-05	-0.000711
0.71	0.009247	-0.000804	-5.4e-05	-0.00075
0.72	0.005765	-0.000594	-4.1e-05	-0.000553
0.73	-0.003864	-0.000611	-4.4e-05	-0.000567
0.74	-0.004748	-0.000707	-4.7e-05	-0.00066
0.75	-0.002796	-0.000577	-3.3e-05	-0.000544
0.76	-0.006204	-0.000677	-2.9e-05	-0.000648
0.77	-0.007419	-0.000729	-4.3e-05	-0.000686
0.78	-0.006586	-0.000524	-5.5e-05	-0.000469
0.79	-0.008098	-0.000538	-3.9e-05	-0.000499
0.8	-0.005231	-0.000685	-2.8e-05	-0.000657
0.81	-0.000705	-0.000717	-4.8e-05	-0.000669
0.82	-0.002172	-0.000597	-6.7e-05	-0.00053
0.83	-0.004768	-0.000584	-6.4e-05	-0.00052
0.84	-0.006329	-0.000701	-5.3e-05	-0.000648
0.85	-0.0071	-0.000651	-5.2e-05	-0.000599
0.86	-0.005886	-0.000582	-5.2e-05	-0.00053
0.87	-0.000753	-0.000637	-4.5e-05	-0.000592
0.88	-0.000471	-0.000687	-5.2e-05	-0.000635
0.89	-0.006984	-0.000635	-8.1e-05	-0.000554
0.9	-0.008589	-0.000744	-7.4e-05	-0.00067
0.91	-0.005719	-0.000783	-3.5e-05	-0.000748
0.92	-0.00604	-0.000528	-3.7e-05	-0.000491
0.93	-0.007577	-0.000649	-4.9e-05	-0.0006
0.94	-0.004253	-0.000868	-4e-05	-0.000828
0.95	-0.002554	-0.000677	-5.1e-05	-0.000626
0.96	-0.010416	-0.000671	-5.5e-05	-0.000616
0.97	-0.016037	-0.000823	-3.8e-05	-0.000785
0.98	-0.013147	-0.000721	-4.9e-05	-0.000672
0.99	-0.009137	-0.000599	-5.7e-05	-0.000542
1	-0.004746	-0.000679	-4.3e-05	-0.000636
1.01	-0.001758	-0.000795	-3.9e-05	-0.000756
1.02	-0.001491	-0.000803	-5e-05	-0.000753
1.03	0.000192	-0.000675	-5e-05	-0.000625
1.04	0.003012	-0.000634	-3.9e-05	-0.000595
1.05	-0.000651	-0.000694	-3.8e-05	-0.000656
1.06	-0.004925	-0.000695	-3.8e-05	-0.000657
1.07	0.002713	-0.000775	-3.4e-05	-0.000741
1.08	0.006948	-0.000801	-3.6e-05	-0.000765
1.09	-0.001763	-0.000618	-4.1e-05	-0.000577
1.1	-0.005704	-0.000693	-4.4e-05	-0.000649
1.11	-0.00076	-0.000804	-4.4e-05	-0.00076
1.12	0.001802	-0.000594	-3.9e-05	-0.000555
1.13	0.000955	-0.000628	-4e-05	-0.000588
1.14	0.001906	-0.0008	-4.5e-05	-0.000755
1.15	0.001826	-0.000709	-4e-05	-0.000669
1.16	-0.003904	-0.000641	-3.8e-05	-0.000603
1.17	-0.005793	-0.000711	-4.8e-05	-0.000663
1.18	0.000216	-0.000685	-5.3e-05	-0.000632
1.19	-0.003025	-0.000705	-4.4e-05	-0.000661
1.2	-0.00951	-0.000732	-4.5e-05	-0.000687
1.21	-0.00407	-0.00067	-5.1e-05	-0.000619
1.22	-2.3e-05	-0.000656	-5.4e-05	-0.000602
1.23	-0.001781	-0.000658	-6e-05	-0.000598
1.24	-0.004418	-0.000636	-5.5e-05	-0.000581
1.25	-0.005557	-0.000663	-5.2e-05	-0.000611
1.26	-0.006121	-0.000695	-6.1e-05	-0.000634
1.27	-0.010239	-0.000742	-5.4e-05	-0.000688
1.28	-0.012836	-0.000624	-3.9e-05	-0.000585
1.29	-0.011027	-0.000494	-3.9e-05	-0.000455
1.3	-0.011461	-0.000599	-4.1e-05	-0.000558
1.31	-0.008451	-0.00071	-4.4e-05	-0.000666
1.32	-0.000289	-0.000773	-5.2e-05	-0.000721
1.33	-0.000359	-0.000676	-5.5e-05	-0.000621
1.34	-0.005139	-0.000544	-4.5e-05	-0.000499
1.35	-0.002212	-0.000642	-4.1e-05	-0.000601
1.36	0.002795	-0.000712	-4.6e-05	-0.000666
1.37	-0.001777	-0.000663	-4.1e-05	-0.000622
1.38	-0.008071	-0.000476	-3.4e-05	-0.000442
1.39	-0.006198	-0.000475	-4.7e-05	-0.000428
1.4	-0.002377	-0.000704	-4.7e-05	-0.000657
1.41	-0.004622	-0.000555	-3.5e-05	-0.00052
1.42	-0.005687	-0.000429	-5.1e-05	-0.000378
1.43	-0.00438	-0.000675	-6.2e-05	-0.000613
1.44	-0.006236	-0.000738	-5.1e-05	-0.000687
1.45	-0.00665	-0.000626	-4.4e-05	-0.000582
1.46	-0.00676	-0.000638	-4e-05	-0.000598
1.47	-0.007615	-0.000618	-3.9e-05	-0.000579
1.48	-0.003745	-0.000534	-6.1e-05	-0.000473
1.49	-0.003997	-0.000507	-7.4e-05	-0.000433
1.5	-0.007296	-0.000557	-4.7e-05	-0.00051
1.51	-0.004851	-0.000707	-3.4e-05	-0.000673
1.52	-0.005806	-0.000676	-6e-05	-0.000616
1.53	-0.00842	-0.000529	-6.6e-05	-0.000463
1.54	-0.001594	-0.000632	-5e-05	-0.000582
1.55	2.9e-05	-0.000638	-4.9e-05	-0.000589
1.56	-0.011893	-0.000611	-5.4e-05	-0.000557
1.57	-0.015909	-0.000786	-6e-05	-0.000726
1.58	-0.006488	-0.000758	-5.5e-05	-0.000703
1.59	-0.002284	-0.000638	-4.2e-05	-0.000596
1.6	-0.003412	-0.000585	-5.5e-05	-0.00053
1.61	-0.002853	-0.000567	-6.7e-05	-0.0005
1.62	-0.003768	-0.00068	-5.6e-05	-0.000624
1.63	-0.004799	-0.00061	-5e-05	-0.00056
1.64	-0.004077	-0.000456	-5e-05	-0.000406
1.65	-0.006988	-0.000661	-3.4e-05	-0.000627
1.66	-0.005581	-0.000685	-3.6e-05	-0.000649
1.67	0.000848	-0.000523	-4.5e-05	-0.000478
1.68	-0.00079	-0.000681	-3.8e-05	-0.000643
1.69	-0.001794	-0.000661	-5e-05	-0.000611
1.7	0.005255	-0.000451	-6e-05	-0.000391
1.71	0.00543	-0.000648	-3.9e-05	-0.000609
1.72	-0.004348	-0.000695	-3.2e-05	-0.000663
1.73	-0.011149	-0.000573	-5.3e-05	-0.00052
1.74	-0.009699	-0.000835	-5.9e-05	-0.000776
1.75	-0.008077	-0.000754	-5.1e-05	-0.000703
1.76	-0.005883	-0.000454	-4.2e-05	-0.000412
1.77	-0.002286	-0.000501	-3.7e-05	-0.000464
1.78	-0.002826	-0.000581	-3.4e-05	-0.000547
1.79	-0.003614	-0.000702	-3.7e-05	-0.000665
1.8	0.00072	-0.000712	-5.7e-05	-0.000655
1.81	0.00495	-0.000572	-6e-05	-0.000512
1.82	0.003573	-0.000617	-4.3e-05	-0.000574
1.83	-0.002829	-0.000795	-3.5e-05	-0.00076
1.84	-0.002353	-0.000727	-4.6e-05	-0.000681
1.85	0.006852	-0.000472	-5.5e-05	-0.000417
1.86	0.006289	-0.000605	-4.5e-05	-0.00056
1.87	9.9e-05	-0.000878	-3.3e-05	-0.000845
1.88	0.00417	-0.000658	-3.4e-05	-0.000624
1.89	0.008329	-0.000498	-4.7e-05	-0.000451
1.9	0.005505	-0.000679	-5.5e-05	-0.000624
1.91	0.002654	-0.000718	-4.5e-05	-0.000673
1.92	0.001148	-0.00062	-3.5e-05	-0.000585
1.93	0.003697	-0.000729	-4.1e-05	-0.000688
1.94	0.008026	-0.000672	-5.1e-05	-0.000621
1.95	0.008305	-0.000489	-5.2e-05	-0.000437
1.96	0.006349	-0.000686	-4e-05	-0.000646
1.97	0.005354	-0.00071	-4.5e-05	-0.000665
1.98	0.002211	-0.000572	-5.3e-05	-0.000519
1.99	-0.004783	-0.000671	-5.2e-05	-0.000619
2	-0.00286	-0.000635	-5.3e-05	-0.000582
2.01	0.008215	-0.000597	-4.8e-05	-0.000549
2.02	0.007514	-0.000761	-4.6e-05	-0.000715
2.03	-0.000374	-0.000768	-4.3e-05	-0.000725
2.04	-0.002485	-0.00068	-3.7e-05	-0.000643
2.05	-0.001219	-0.000595	-3.6e-05	-0.000559
2.06	0.001092	-0.000573	-3.1e-05	-0.000542
2.07	0.001998	-0.000737	-4.2e-05	-0.000695
2.08	0.001168	-0.000812	-7e-05	-0.000742
2.09	-0.004146	-0.000722	-6.6e-05	-0.000656
2.1	-0.011537	-0.000698	-4.9e-05	-0.000649
2.11	-0.011509	-0.000626	-5.4e-05	-0.000572
2.12	-0.005167	-0.000561	-5.7e-05	-0.000504
2.13	-0.000357	-0.000718	-5.3e-05	-0.000665
2.14	-0.001699	-0.000741	-4.8e-05	-0.000693
2.15	-0.004379	-0.00061	-4.6e-05	-0.000564
2.16	-0.003939	-0.000592	-3.3e-05	-0.000559
2.17	-0.004134	-0.00065	-2.9e-05	-0.000621
2.18	-0.006959	-0.000749	-5.3e-05	-0.000696
2.19	-0.008855	-0.000735	-5e-05	-0.000685
2.2	-0.007874	-0.000677	-3e-05	-0.000647
2.21	-0.010775	-0.000722	-4.9e-05	-0.000673
2.22	-0.014553	-0.000657	-6.5e-05	-0.000592
2.23	-0.012401	-0.000525	-3.7e-05	-0.000488
2.24	-0.008302	-0.00057	-3.1e-05	-0.000539
2.25	-0.002706	-0.000737	-6e-05	-0.000677
2.26	0.003298	-0.000714	-6e-05	-0.000654
2.27	0.003714	-0.000547	-3.7e-05	-0.00051
2.28	0.003484	-0.000563	-2.5e-05	-0.000538
2.29	0.004434	-0.000629	-3.1e-05	-0.000598
2.3	-0.000417	-0.000585	-5e-05	-0.000535
2.31	-0.005521	-0.000599	-5.4e-05	-0.000545
2.32	-0.005186	-0.000799	-4.6e-05	-0.000753
2.33	0.001589	-0.000808	-4.4e-05	-0.000764
2.34	0.010156	-0.000492	-5e-05	-0.000442
2.35	0.009313	-0.000594	-7.3e-05	-0.000521
2.36	-0.001167	-0.000778	-7.2e-05	-0.000706
2.37	-0.006772	-0.000568	-4.1e-05	-0.000527
2.38	-0.005073	-0.000455	-4.5e-05	-0.00041
2.39	-0.00287	-0.000513	-7.6e-05	-0.000437
2.4	7.9e-05	-0.000594	-5.3e-05	-0.000541
2.41	0.002851	-0.000576	-2.5e-05	-0.000551
2.42	0.003901	-0.000651	-4.5e-05	-0.000606
2.43	0.002072	-0.000773	-5.3e-05	-0.00072
2.44	0.001959	-0.000636	-4.5e-05	-0.000591
2.45	0.003163	-0.00041	-5.8e-05	-0.000352
2.46	-0.001201	-0.000503	-6.2e-05	-0.000441
2.47	-0.002327	-0.000727	-4.5e-05	-0.000682
2.48	0.002992	-0.000658	-3.2e-05	-0.000626
2.49	0.004124	-0.000585	-3.5e-05	-0.00055
2.5	0.003786	-0.000626	-4.5e-05	-0.000581
2.51	0.008645	-0.000659	-4.5e-05	-0.000614
2.52	0.010724	-0.000659	-4.5e-05	-0.000614
2.53	0.007205	-0.000528	-5.1e-05	-0.000477
2.54	0.006333	-0.000546	-5.6e-05	-0.00049
2.55	0.010994	-0.000713	-6.1e-05	-0.000652
2.56	0.014542	-0.000714	-6.5e-05	-0.000649
2.57	0.008859	-0.00061	-5.4e-05	-0.000556
2.58	0.000923	-0.000667	-3.5e-05	-0.000632
2.59	0.003616	-0.000662	-3.6e-05	-0.000626
2.6	0.006223	-0.000426	-3.7e-05	-0.000389
2.61	-0.001494	-0.000515	-2.5e-05	-0.00049
2.62	-0.000223	-0.00069	-3.4e-05	-0.000656
2.63	0.01155	-0.000541	-5.9e-05	-0.000482
2.64	0.012952	-0.000575	-5.4e-05	-0.000521
2.65	0.009929	-0.000737	-4.3e-05	-0.000694
2.66	0.011088	-0.00072	-4.8e-05	-0.000672
2.67	0.009445	-0.000594	-3.8e-05	-0.000556
2.68	0.007589	-0.00061	-2.6e-05	-0.000584
2.69	0.003601	-0.000665	-5.3e-05	-0.000612
2.7	-0.004402	-0.000638	-6.7e-05	-0.000571
2.71	-0.005634	-0.000645	-3.9e-05	-0.000606
2.72	-0.002712	-0.000675	-4.1e-05	-0.000634
2.73	-0.00326	-0.00064	-6.1e-05	-0.000579
2.74	-0.005316	-0.000567	-5.3e-05	-0.000514
2.75	-0.004628	-0.000673	-5.1e-05	-0.000622
2.76	-0.000621	-0.000716	-6.1e-05	-0.000655
2.77	0.002994	-0.000599	-5.7e-05	-0.000542
2.78	0.002687	-0.000631	-4.5e-05	-0.000586
2.79	0.002838	-0.00062	-3.5e-05	-0.000585
2.8	0.007574	-0.000585	-2.7e-05	-0.000558
2.81	0.009653	-0.000662	-1.1e-05	-0.000651
2.82	0.011037	-0.000701	-8e-06	-0.000693
2.83	0.010104	-0.000673	-2.5e-05	-0.000648
2.84	0.003421	-0.0007	-6e-06	-0.000694
2.85	-3.5e-05	-0.00071	0.000118	-0.000828
2.86	-0.000833	-0.000602	0.000284	-0.000886
2.87	-0.004907	-0.000639	0.000343	-0.000982
2.88	-0.009024	-0.000785	0.000425	-0.00121
2.89	-0.006343	-0.000732	0.001092	-0.001824
2.9	0.002021	-0.000635	0.002383	-0.003018
2.91	0.009969	-0.000531	0.003029	-0.00356
2.92	0.011814	-0.000574	0.002897	-0.003471
2.93	0.007143	-0.000824	0.003627	-0.004451
2.94	0.001453	-0.00073	0.005578	-0.006308
2.95	-0.002345	-0.000545	0.006578	-0.007123
2.96	-0.000469	-0.000646	0.006132	-0.006778
2.97	0.000921	-0.000671	0.006072	-0.006743
2.98	-0.002626	-0.000565	0.006406	-0.006971
2.99	-0.004569	-0.000581	0.006349	-0.00693
3	-0.003055	-0.000726	0.006286	-0.007012
3.01	-0.007835	-0.000578	0.006361	-0.006939
3.02	-0.01662	-0.000365	0.006342	-0.006707
3.03	-0.01416	-0.000539	0.006341	-0.00688
3.04	-0.006128	-0.000618	0.006387	-0.007005
3.05	-0.009199	-0.000509	0.006368	-0.006877
3.06	-0.013663	-0.000599	0.006341	-0.00694
3.07	-0.005668	-0.000725	0.006364	-0.007089
3.08	0.000413	-0.000667	0.00638	-0.007047
3.09	-0.003002	-0.00064	0.006378	-0.007018
3.1	-0.004127	-0.000581	0.006385	-0.006966
3.11	-0.001509	-0.000434	0.006376	-0.00681
3.12	-0.002803	-0.000594	0.006373	-0.006967
3.13	-0.003852	-0.000706	0.006395	-0.007101
3.14	0.00208	-0.000594	0.006415	-0.007009
3.15	0.005922	-0.000589	0.006406	-0.006995
3.16	0.004736	-0.000662	0.006374	-0.007036
3.17	0.005189	-0.000696	0.006361	-0.007057
3.18	0.00263	-0.000631	0.006381	-0.007012
3.19	-0.000654	-0.0006	0.006399	-0.006999
3.2	6.9e-05	-0.000588	0.006403	-0.006991
3.21	-0.001709	-0.000617	0.006388	-0.007005
3.22	-0.001782	-0.00063	0.00637	-0.007
3.23	0.007539	-0.000637	0.006374	-0.007011
3.24	0.010794	-0.000536	0.006386	-0.006922
3.25	-0.00083	-0.000495	0.006383	-0.006878
3.26	-0.005046	-0.000578	0.006371	-0.006949
3.27	0.002885	-0.000529	0.006369	-0.006898
3.28	0.001982	-0.000607	0.00638	-0.006987
3.29	-0.006718	-0.00078	0.006393	-0.007173
3.3	-0.011757	-0.000844	0.006398	-0.007242
3.31	-0.012605	-0.00077	0.006392	-0.007162
3.32	-0.007355	-0.000572	0.006383	-0.006955
3.33	-0.003624	-0.000504	0.006378	-0.006882
3.34	-0.006377	-0.000618	0.006382	-0.007
3.35	-0.00528	-0.000618	0.006392	-0.00701
3.36	-0.001835	-0.000511	0.006392	-0.006903
3.37	-0.002819	-0.000515	0.00639	-0.006905
3.38	-0.004045	-0.000579	0.006405	-0.006984
3.39	-0.001315	-0.000645	0.006413	-0.007058
3.4	-0.000163	-0.0007	0.006401	-0.007101
3.41	-0.00413	-0.000644	0.006394	-0.007038
3.42	-0.006703	-0.000617	0.006379	-0.006996
3.43	-0.006025	-0.000708	0.006373	-0.007081
3.44	-0.005034	-0.000709	0.006402	-0.007111
3.45	-0.005268	-0.000726	0.006413	-0.007139
3.46	-0.006233	-0.000724	0.006388	-0.007112
3.47	-0.005437	-0.000707	0.006382	-0.007089
3.48	-0.004559	-0.00073	0.006394	-0.007124
3.49	-0.005332	-0.000756	0.006397	-0.007153
3.5	-0.006236	-0.000727	0.006395	-0.007122
3.51	-0.007062	-0.000629	0.006391	-0.00702
3.52	-0.010759	-0.000698	0.006388	-0.007086
3.53	-0.011483	-0.000668	0.006394	-0.007062
3.54	-0.00545	-0.00054	0.0064	-0.00694
3.55	0.003813	-0.000631	0.006407	-0.007038
3.56	0.006799	-0.000672	0.006407	-0.007079
3.57	0.002732	-0.000625	0.006394	-0.007019
3.58	-0.001785	-0.000632	0.00639	-0.007022
3.59	-0.004723	-0.000692	0.006398	-0.00709
3.6	-0.006006	-0.000765	0.006395	-0.00716
3.61	-0.000148	-0.000686	0.006378	-0.007064
3.62	0.008822	-0.000508	0.006381	-0.006889
3.63	0.005301	-0.00059	0.006401	-0.006991
3.64	-0.005027	-0.000716	0.006396	-0.007112
3.65	-0.003036	-0.000554	0.006386	-0.00694
3.66	-0.000794	-0.000571	0.006392	-0.006963
3.67	-0.006023	-0.000601	0.006394	-0.006995
3.68	-0.00484	-0.000415	0.006383	-0.006798
3.69	-0.000459	-0.000585	0.006383	-0.006968
3.7	0.000109	-0.000744	0.00639	-0.007134
3.71	0.000342	-0.000548	0.006393	-0.006941
3.72	-0.001296	-0.000531	0.006391	-0.006922
3.73	-0.006066	-0.000703	0.006383	-0.007086
3.74	-0.00374	-0.000779	0.006375	-0.007154
3.75	0.001835	-0.00062	0.006387	-0.007007
3.76	0.002391	-0.000549	0.006401	-0.00695
3.77	0.002546	-0.0006	0.006384	-0.006984
3.78	0.001296	-0.000483	0.00638	-0.006863
3.79	-0.002997	-0.000504	0.00641	-0.006914
3.8	-0.000747	-0.00058	0.006417	-0.006997
3.81	0.006068	-0.000591	0.006395	-0.006986
3.82	0.002915	-0.000672	0.006388	-0.00706
3.83	-0.006412	-0.000637	0.006399	-0.007036
3.84	-0.005201	-0.000543	0.006403	-0.006946
3.85	-7.6e-05	-0.000555	0.00641	-0.006965
3.86	-0.002437	-0.000686	0.006416	-0.007102
3.87	-0.000484	-0.000756	0.006403	-0.007159
3.88	0.003392	-0.00054	0.006393	-0.006933
3.89	2e-05	-0.000421	0.006395	-0.006816
3.9	0.001048	-0.000612	0.006396	-0.007008
3.91	0.001224	-0.000694	0.006399	-0.007093
3.92	-0.008172	-0.000558	0.006396	-0.006954
3.93	-0.009394	-0.000607	0.0064	-0.007007
3.94	-0.004484	-0.000734	0.006409	-0.007143
3.95	-0.008983	-0.000764	0.006398	-0.007162
3.96	-0.015622	-0.000754	0.006394	-0.007148
3.97	-0.011513	-0.000625	0.006399	-0.007024
3.98	-0.004964	-0.000491	0.006393	-0.006884
3.99	-0.007451	-0.000394	0.006405	-0.006799
4	-0.010542	-0.000536	0.006408	-0.006944
4.01	-0.006739	-0.000747	0.006382	-0.007129
4.02	-0.005521	-0.000566	0.006385	-0.006951
4.03	-0.008059	-0.000569	0.006406	-0.006975
4.04	-0.009585	-0.000841	0.006406	-0.007247
4.05	-0.014012	-0.00068	0.006393	-0.007073
4.06	-0.014886	-0.000397	0.006385	-0.006782
4.07	-0.007485	-0.000709	0.006393	-0.007102
4.08	-0.005068	-0.000839	0.006394	-0.007233
4.09	-0.006445	-0.000554	0.006383	-0.006937
4.1	-0.002204	-0.000653	0.00639	-0.007043
4.11	-0.001678	-0.000596	0.006393	-0.006989
4.12	-0.004682	-0.000416	0.006375	-0.006791
4.13	-0.004389	-0.000616	0.006374	-0.00699
4.14	-0.005088	-0.000686	0.006391	-0.007077
4.15	-0.009386	-0.000592	0.006394	-0.006986
4.16	-0.010693	-0.000591	0.006392	-0.006983
4.17	-0.009218	-0.000619	0.0064	-0.007019
4.18	-0.008492	-0.000651	0.006404	-0.007055
4.19	-0.009594	-0.000754	0.006391	-0.007145
4.2	-0.01011	-0.000706	0.006384	-0.00709
4.21	-0.006778	-0.000497	0.006384	-0.006881
4.22	-0.003244	-0.000643	0.006385	-0.007028
4.23	-0.001606	-0.000802	0.006381	-0.007183
4.24	-0.001837	-0.000644	0.006383	-0.007027
4.25	-0.009278	-0.000614	0.006389	-0.007003
4.26	-0.013027	-0.000625	0.006383	-0.007008
4.27	-0.002328	-0.000592	0.006384	-0.006976
4.28	0.000157	-0.000661	0.006386	-0.007047
4.29	-0.006086	-0.00071	0.006381	-0.007091
4.3	-0.001321	-0.0006	0.006385	-0.006985
4.31	0.000973	-0.000633	0.006402	-0.007035
4.32	-0.006922	-0.000643	0.006397	-0.00704
4.33	-0.012299	-0.000496	0.00638	-0.006876
4.34	-0.012618	-0.000523	0.006397	-0.00692
4.35	-0.009671	-0.000637	0.006413	-0.00705
4.36	-0.007162	-0.000738	0.006395	-0.007133
4.37	-0.010036	-0.000661	0.006385	-0.007046
4.38	-0.008598	-0.000486	0.006393	-0.006879
4.39	-0.002929	-0.000639	0.006384	-0.007023
4.4	-0.007079	-0.000679	0.006376	-0.007055
4.41	-0.007253	-0.000605	0.006392	-0.006997
4.42	-0.002637	-0.000659	0.006403	-0.007062
4.43	-0.007973	-0.000667	0.006386	-0.007053
4.44	-0.01123	-0.000682	0.006382	-0.007064
4.45	-0.004346	-0.000646	0.006399	-0.007045
4.46	0.004434	-0.000706	0.006387	-0.007093
4.47	0.004281	-0.000684	0.006372	-0.007056
4.48	-0.002974	-0.00053	0.006385	-0.006915
4.49	-0.007931	-0.000648	0.006388	-0.007036
4.5	-0.005247	-0.000768	0.006381	-0.007149
4.51	-0.000811	-0.000628	0.006395	-0.007023
4.52	-0.001101	-0.000522	0.006403	-0.006925
4.53	-0.002532	-0.000634	0.006385	-0.007019
4.54	-0.00065	-0.000702	0.006381	-0.007083
4.55	-0.001535	-0.000711	0.006388	-0.007099
4.56	-0.004618	-0.00066	0.006379	-0.007039
4.57	-0.000918	-0.000531	0.006382	-0.006913
4.58	0.002341	-0.000664	0.006388	-0.007052
4.59	0.001986	-0.000773	0.006368	-0.007141
4.6	-0.002392	-0.000556	0.006372	-0.006928
4.61	-0.010078	-0.000606	0.006395	-0.007001
4.62	-0.008326	-0.000758	0.006392	-0.00715
4.63	-0.000155	-0.000628	0.006389	-0.007017
4.64	0.0032	-0.000608	0.006401	-0.007009
4.65	0.00268	-0.000715	0.006398	-0.007113
4.66	0.002162	-0.000659	0.006382	-0.007041
4.67	0.003871	-0.000554	0.006384	-0.006938
4.68	0.00094	-0.000593	0.006387	-0.00698
4.69	-0.004426	-0.000655	0.006386	-0.007041
4.7	0.000176	-0.000619	0.006388	-0.007007
4.71	-0.000442	-0.000603	0.006383	-0.006986
4.72	-0.012227	-0.000676	0.006388	-0.007064
4.73	-0.014489	-0.000738	0.006383	-0.007121
4.74	-0.011783	-0.000682	0.006371	-0.007053
4.75	-0.013154	-0.000715	0.006385	-0.0071
4.76	-0.007425	-0.000723	0.006396	-0.007119
4.77	-0.000559	-0.000711	0.00639	-0.007101
4.78	-0.006542	-0.000695	0.006382	-0.007077
4.79	-0.014346	-0.000619	0.006382	-0.007001
4.8	-0.012344	-0.000656	0.006399	-0.007055
4.81	-0.010844	-0.000697	0.0064	-0.007097
4.82	-0.011944	-0.000692	0.006374	-0.007066
4.83	-0.003992	-0.000729	0.00637	-0.007099
4.84	1.6e-05	-0.0007	0.006383	-0.007083
4.85	-0.013061	-0.000712	0.006386	-0.007098
4.86	-0.01891	-0.000734	0.006391	-0.007125
4.87	-0.009289	-0.000675	0.006405	-0.00708
4.88	-0.00528	-0.000706	0.006401	-0.007107
4.89	-0.006905	-0.000616	0.006385	-0.007001
4.9	-0.006	-0.000496	0.00639	-0.006886
4.91	-0.005896	-0.000821	0.006396	-0.007217
4.92	-0.008284	-0.001001	0.006378	-0.007379
4.93	-0.010494	-0.000679	0.006381	-0.00706
4.94	-0.014597	-0.000639	0.00639	-0.007029
4.95	-0.016433	-0.000824	0.006374	-0.007198
4.96	-0.012946	-0.000772	0.006379	-0.007151
4.97	-0.012721	-0.00079	0.0064	-0.00719
4.98	-0.011752	-0.00081	0.006386	-0.007196
4.99	-0.008519	-0.00068	0.006373	-0.007053
5	-0.0158	-0.000685	0.006376	-0.007061
5.01	-0.020439	-0.000778	0.006375	-0.007153
5.02	-0.011161	-0.000747	0.006373	-0.00712
5.03	-0.008919	-0.000669	0.006376	-0.007045
5.04	-0.013158	-0.000756	0.006386	-0.007142
5.05	-0.013003	-0.000767	0.006395	-0.007162
5.06	-0.015633	-0.000721	0.006396	-0.007117
5.07	-0.021528	-0.000776	0.006391	-0.007167
5.08	-0.023981	-0.00087	0.006391	-0.007261
5.09	-0.016886	-0.00084	0.00639	-0.00723
5.1	-0.011037	-0.000672	0.006388	-0.00706
5.11	-0.014227	-0.000679	0.006388	-0.007067
5.12	-0.01656	-0.000796	0.006378	-0.007174
5.13	-0.02038	-0.0007	0.006385	-0.007085
5.14	-0.019829	-0.000673	0.006397	-0.00707
5.15	-0.011628	-0.000804	0.006379	-0.007183
5.16	-0.011678	-0.000731	0.006375	-0.007106
5.17	-0.018296	-0.00058	0.006383	-0.006963
5.18	-0.020868	-0.000648	0.006379	-0.007027
5.19	-0.022607	-0.000687	0.006392	-0.007079
5.2	-0.0249	-0.000635	0.006389	-0.007024
5.21	-0.024745	-0.000609	0.006374	-0.006983
5.22	-0.021899	-0.000594	0.006385	-0.006979
5.23	-0.02046	-0.000654	0.006382	-0.007036
5.24	-0.019642	-0.00079	0.006365	-0.007155
5.25	-0.015131	-0.000731	0.006387	-0.007118
5.26	-0.017295	-0.000611	0.006405	-0.007016
5.27	-0.020158	-0.000658	0.006383	-0.007041
5.28	-0.011623	-0.000717	0.006385	-0.007102
5.29	-0.006928	-0.000749	0.006392	-0.007141
5.3	-0.009634	-0.000777	0.006376	-0.007153
5.31	-0.013999	-0.000627	0.00637	-0.006997
5.32	-0.017804	-0.000532	0.006378	-0.00691
5.33	-0.016841	-0.000885	0.006383	-0.007268
5.34	-0.011495	-0.000931	0.006382	-0.007313
5.35	-0.008405	-0.000575	0.006375	-0.00695
5.36	-0.011489	-0.000698	0.006365	-0.007063
5.37	-0.015003	-0.000868	0.006379	-0.007247
5.38	-0.011201	-0.000643	0.006396	-0.007039
5.39	-0.009064	-0.000619	0.006377	-0.006996
5.4	-0.010379	-0.000749	0.006365	-0.007114
5.41	-0.007066	-0.000613	0.006375	-0.006988
5.42	-0.005246	-0.000681	0.00639	-0.007071
5.43	-0.011041	-0.000834	0.006397	-0.007231
5.44	-0.015001	-0.000664	0.006381	-0.007045
5.45	-0.012728	-0.000617	0.006375	-0.006992
5.46	-0.010945	-0.000704	0.006391	-0.007095
5.47	-0.014315	-0.000762	0.006386	-0.007148
5.48	-0.016827	-0.000846	0.006369	-0.007215
5.49	-0.012455	-0.000753	0.006378	-0.007131
5.5	-0.006732	-0.000631	0.006393	-0.007024
5.51	-0.003674	-0.000745	0.00638	-0.007125
5.52	-0.0069	-0.000813	0.006366	-0.007179
5.53	-0.014797	-0.000625	0.006383	-0.007008
5.54	-0.015234	-0.000532	0.006392	-0.006924
5.55	-0.009119	-0.000708	0.006383	-0.007091
5.56	-0.008485	-0.000705	0.006386	-0.007091
5.57	-0.013065	-0.000491	0.006383	-0.006874
5.58	-0.014495	-0.000638	0.006367	-0.007005
5.59	-0.012894	-0.000898	0.006366	-0.007264
5.6	-0.009602	-0.000668	0.006374	-0.007042
5.61	-0.008269	-0.000515	0.00638	-0.006895
5.62	-0.010695	-0.000633	0.006383	-0.007016
5.63	-0.010169	-0.000532	0.006378	-0.00691
5.64	-0.008029	-0.000618	0.006377	-0.006995
5.65	-0.011973	-0.000895	0.006383	-0.007278
5.66	-0.014158	-0.00071	0.006375	-0.007085
5.67	-0.012674	-0.000472	0.006362	-0.006834
5.68	-0.015204	-0.00062	0.006356	-0.006976
5.69	-0.014998	-0.000835	0.006357	-0.007192
5.7	-0.009547	-0.000716	0.006358	-0.007074
5.71	-0.008567	-0.000522	0.006361	-0.006883
5.72	-0.0125	-0.00057	0.006379	-0.006949
5.73	-0.014038	-0.000729	0.006387	-0.007116
5.74	-0.013878	-0.000682	0.006376	-0.007058
5.75	-0.01531	-0.00067	0.006381	-0.007051
5.76	-0.012312	-0.000844	0.006384	-0.007228
5.77	-0.009463	-0.000745	0.006371	-0.007116
5.78	-0.017067	-0.000616	0.006374	-0.00699
5.79	-0.016304	-0.000649	0.006389	-0.007038
5.8	-0.004652	-0.000606	0.006383	-0.006989
5.81	-0.010699	-0.000689	0.006379	-0.007068
5.82	-0.022603	-0.000695	0.006389	-0.007084
5.83	-0.019382	-0.000601	0.006386	-0.006987
5.84	-0.015217	-0.000674	0.006372	-0.007046
5.85	-0.018196	-0.000755	0.006374	-0.007129
5.86	-0.019142	-0.000681	0.006386	-0.007067
5.87	-0.01534	-0.000588	0.006384	-0.006972
5.88	-0.01914	-0.000774	0.006383	-0.007157
5.89	-0.026109	-0.000796	0.006384	-0.00718
5.9	-0.018414	-0.000472	0.006366	-0.006838
5.91	-0.009193	-0.000493	0.006361	-0.006854
5.92	-0.010192	-0.000625	0.006372	-0.006997
5.93	-0.013979	-0.000652	0.006373	-0.007025
5.94	-0.01568	-0.000721	0.00637	-0.007091
5.95	-0.018449	-0.000665	0.006375	-0.00704
5.96	-0.019109	-0.000672	0.006381	-0.007053
5.97	-0.017337	-0.000602	0.006379	-0.006981
5.98	-0.018573	-0.000566	0.006376	-0.006942
5.99	-0.016854	-0.000797	0.006377	-0.007174
6	-0.013251	-0.000754	0.006368	-0.007122
6.01	-0.013454	-0.000502	0.006359	-0.006861
6.02	-0.016655	-0.000609	0.00636	-0.006969
6.03	-0.018514	-0.000762	0.006365	-0.007127
6.04	-0.020076	-0.000643	0.006371	-0.007014
6.05	-0.028403	-0.000592	0.006383	-0.006975
6.06	-0.0325	-0.000651	0.006384	-0.007035
6.07	-0.024732	-0.000582	0.006371	-0.006953
6.08	-0.016558	-0.000663	0.006373	-0.007036
6.09	-0.013495	-0.000791	0.006375	-0.007166
6.1	-0.016248	-0.000621	0.006375	-0.006996
6.11	-0.02241	-0.000615	0.006386	-0.007001
6.12	-0.017698	-0.000803	0.006375	-0.007178
6.13	-0.005048	-0.000733	0.00636	-0.007093
6.14	-0.001624	-0.000633	0.006381	-0.007014
6.15	-0.006243	-0.000659	0.006393	-0.007052
6.16	-0.007665	-0.000552	0.006378	-0.00693
6.17	-0.007865	-0.000615	0.006382	-0.006997
6.18	-0.015048	-0.000797	0.006375	-0.007172
6.19	-0.017922	-0.000626	0.006342	-0.006968
6.2	-0.012806	-0.000504	0.006343	-0.006847
6.21	-0.014272	-0.000658	0.006365	-0.007023
6.22	-0.020279	-0.000717	0.006373	-0.00709
6.23	-0.016919	-0.000667	0.006375	-0.007042
6.24	-0.010087	-0.000652	0.006376	-0.007028
6.25	-0.013104	-0.000692	0.006381	-0.007073
6.26	-0.017909	-0.000697	0.006386	-0.007083
6.27	-0.013121	-0.000701	0.006385	-0.007086
6.28	-0.009062	-0.000542	0.006381	-0.006923
6.29	-0.012396	0.000133	0.006373	-0.00624
6.3	-0.013049	0.000957	0.006379	-0.005422
6.31	-0.009183	0.001592	0.006383	-0.004791
6.32	-0.006005	0.002285	0.00637	-0.004085
6.33	-0.002997	0.002767	0.006372	-0.003605
6.34	-0.000887	0.002958	0.006379	-0.003421
6.35	-0.002	0.003389	0.006364	-0.002975
6.36	-0.001313	0.004002	0.006358	-0.002356
6.37	0.006064	0.004408	0.006381	-0.001973
6.38	0.010365	0.004955	0.006375	-0.00142
6.39	0.010933	0.005778	0.006348	-0.00057
6.4	0.017016	0.006566	0.006355	0.000211
6.41	0.023736	0.007515	0.00636	0.001155
6.42	0.025436	0.008567	0.006343	0.002224
6.43	0.030203	0.009397	0.006351	0.003046
6.44	0.039756	0.010228	0.006372	0.003856
6.45	0.047876	0.011204	0.006354	0.00485
6.46	0.057259	0.012162	0.006323	0.005839
6.47	0.068127	0.013274	0.006325	0.006949
6.48	0.068318	0.014522	0.00634	0.008182
6.49	0.061819	0.015478	0.006324	0.009154
6.5	0.070034	0.016392	0.006302	0.01009
6.51	0.08836	0.017507	0.006306	0.011201
6.52	0.093061	0.018505	0.006314	0.012191
6.53	0.089896	0.019484	0.006312	0.013172
6.54	0.097853	0.020624	0.006308	0.014316
6.55	0.106174	0.021633	0.006298	0.015335
6.56	0.105528	0.022597	0.00628	0.016317
6.57	0.10647	0.023734	0.006277	0.017457
6.58	0.110894	0.02476	0.006283	0.018477
6.59	0.116502	0.02572	0.006279	0.019441
6.6	0.123484	0.026871	0.006271	0.0206
6.61	0.13015	0.02785	0.006266	0.021584
6.62	0.133047	0.028736	0.006259	0.022477
6.63	0.132234	0.029949	0.006257	0.023692
6.64	0.137242	0.031052	0.006259	0.024793
6.65	0.148342	0.03195	0.006269	0.025681
6.66	0.155018	0.032989	0.006272	0.026717
6.67	0.1579	0.033991	0.006243	0.027748
6.68	0.163604	0.034933	0.006224	0.028709
6.69	0.17221	0.036083	0.006227	0.029856
6.7	0.180537	0.037186	0.006211	0.030975
6.71	0.184909	0.038057	0.0062	0.031857
6.72	0.185062	0.039086	0.006219	0.032867
6.73	0.184423	0.040229	0.006223	0.034006
6.74	0.185847	0.0411	0.0062	0.0349
6.75	0.192131	0.041951	0.006194	0.035757
6.76	0.199271	0.043076	0.0062	0.036876
6.77	0.206328	0.044121	0.006202	0.037919
6.78	0.213035	0.044971	0.006194	0.038777
6.79	0.219368	0.046009	0.006176	0.039833
6.8	0.22762	0.047172	0.006171	0.041001
6.81	0.23435	0.048096	0.006179	0.041917
6.82	0.241222	0.049047	0.006166	0.042881
6.83	0.250315	0.050052	0.006159	0.043893
6.84	0.258792	0.051002	0.006173	0.044829
6.85	0.267509	0.052214	0.006159	0.046055
6.86	0.272539	0.053325	0.006135	0.04719
6.87	0.274317	0.054218	0.006137	0.048081
6.88	0.281017	0.055286	0.006126	0.04916
6.89	0.28807	0.05635	0.006106	0.050244
6.9	0.288659	0.057337	0.006115	0.051222
6.91	0.290145	0.058529	0.006118	0.052411
6.92	0.296817	0.059715	0.006107	0.053608
6.93	0.301015	0.060532	0.006103	0.054429
6.94	0.30439	0.061449	0.006096	0.055353
6.95	0.311927	0.062588	0.006086	0.056502
6.96	0.321778	0.063516	0.006075	0.057441
6.97	0.324328	0.064548	0.006071	0.058477
6.98	0.321376	0.065705	0.006066	0.059639
6.99	0.325672	0.06666	0.006052	0.060608
7	0.337824	0.067612	0.006046	0.061566
7.01	0.345698	0.068676	0.006037	0.062639
7.02	0.349323	0.069663	0.006028	0.063635
7.03	0.355074	0.070707	0.006019	0.064688
7.04	0.360159	0.071792	0.006	0.065792
7.05	0.367304	0.072681	0.005995	0.066686
7.06	0.376498	0.07373	0.005997	0.067733
7.07	0.377972	0.074955	0.005978	0.068977
7.08	0.375537	0.075799	0.005961	0.069838
7.09	0.379638	0.076696	0.005959	0.070737
7.1	0.387885	0.077892	0.005962	0.07193
7.11	0.39333	0.078877	0.005951	0.072926
7.12	0.399577	0.07982	0.005929	0.073891
7.13	0.402048	0.080996	0.005923	0.075073
7.14	0.400087	0.082075	0.005919	0.076156
7.15	0.406875	0.082981	0.005918	0.077063
7.16	0.418006	0.083995	0.005909	0.078086
7.17	0.420253	0.084994	0.005882	0.079112
7.18	0.421906	0.085929	0.005871	0.080058
7.19	0.432103	0.08706	0.005865	0.081195
7.2	0.440474	0.088098	0.00585	0.082248
7.21	0.443978	0.088936	0.005836	0.0831
7.22	0.448913	0.089951	0.005823	0.084128
7.23	0.457257	0.091068	0.005824	0.085244
7.24	0.46611	0.092005	0.005824	0.086181
7.25	0.469945	0.093015	0.005799	0.087216
7.26	0.468963	0.094108	0.00578	0.088328
7.27	0.470474	0.094969	0.005767	0.089202
7.28	0.476507	0.09593	0.005756	0.090174
7.29	0.483807	0.097169	0.005753	0.091416
7.3	0.491019	0.098047	0.005731	0.092316
7.31	0.495087	0.098861	0.005714	0.093147
7.32	0.499682	0.100173	0.005729	0.094444
7.33	0.508746	0.10125	0.005711	0.095539
7.34	0.515529	0.102015	0.005664	0.096351
7.35	0.517474	0.103151	0.005652	0.097499
7.36	0.517609	0.104279	0.005658	0.098621
7.37	0.519133	0.105168	0.005643	0.099525
7.38	0.527338	0.106286	0.005613	0.100673
7.39	0.538355	0.107331	0.005598	0.101733
7.4	0.543039	0.108113	0.005576	0.102537
7.41	0.552559	0.109211	0.005536	0.103675
7.42	0.565474	0.110361	0.005532	0.104829
7.43	0.56844	0.111264	0.005533	0.105731
7.44	0.572363	0.112362	0.005488	0.106874
7.45	0.584515	0.113562	0.005462	0.1081
7.46	0.592941	0.11448	0.005455	0.109025
7.47	0.594539	0.11543	0.005426	0.110004
7.48	0.600776	0.116594	0.005404	0.11119
7.49	0.609199	0.117633	0.005394	0.112239
7.5	0.612767	0.118573	0.005367	0.113206
7.51	0.615505	0.119567	0.005331	0.114236
7.52	0.622703	0.120535	0.005292	0.115243
7.53	0.62974	0.121636	0.005234	0.116402
7.54	0.629742	0.122743	0.005157	0.117586
7.55	0.629075	0.123708	0.00507	0.118638
7.56	0.635113	0.124772	0.004954	0.119818
7.57	0.648818	0.125855	0.004771	0.121084
7.58	0.659984	0.126736	0.004543	0.122193
7.59	0.663596	0.12751	0.004291	0.123219
7.6	0.668364	0.128602	0.003973	0.124629
7.61	0.671474	0.129763	0.003562	0.126201
7.62	0.672087	0.130623	0.003031	0.127592
7.63	0.677746	0.131691	0.002327	0.129364
7.64	0.684072	0.132812	0.001477	0.131335
7.65	0.685242	0.133689	0.000686	0.133003
7.66	0.68549	0.134757	0.000122	0.134635
7.67	0.691663	0.135855	-0.000265	0.13612
7.68	0.70254	0.136732	-0.000634	0.137366
7.69	0.708937	0.137749	-0.001056	0.138805
7.7	0.710324	0.13886	-0.001459	0.140319
7.71	0.715029	0.139794	-0.001839	0.141633
7.72	0.722931	0.140845	-0.002302	0.143147
7.73	0.727292	0.141995	-0.002904	0.144899
7.74	0.729816	0.142928	-0.003632	0.14656
7.75	0.735529	0.143827	-0.00457	0.148397
7.76	0.742069	0.144758	-0.005864	0.150622
7.77	0.74755	0.145619	-0.0073	0.152919
7.78	0.752823	0.14675	-0.008446	0.155196
7.79	0.757459	0.148038	-0.009184	0.157222
7.8	0.759838	0.148946	-0.009678	0.158624
7.81	0.76953	0.149862	-0.010073	0.159935
7.82	0.782395	0.151142	-0.010409	0.161551
7.83	0.784375	0.15211	-0.010704	0.162814
7.84	0.781972	0.152875	-0.011007	0.163882
7.85	0.784385	0.154053	-0.011415	0.165468
7.86	0.792888	0.155105	-0.012072	0.167177
7.87	0.798923	0.155961	-0.013063	0.169024
7.88	0.799838	0.157136	-0.014222	0.171358
7.89	0.80515	0.158151	-0.01515	0.173301
7.9	0.817143	0.158931	-0.01568	0.174611
7.91	0.82749	0.15995	-0.016005	0.175955
7.92	0.830139	0.160955	-0.016318	0.177273
7.93	0.83156	0.161866	-0.016655	0.178521
7.94	0.83775	0.163006	-0.017022	0.180028
7.95	0.845303	0.164138	-0.017524	0.181662
7.96	0.85328	0.165033	-0.018281	0.183314
7.97	0.856751	0.165994	-0.019446	0.18544
7.98	0.858049	0.16702	-0.021025	0.188045
7.99	0.869018	0.16797	-0.022524	0.190494
8	0.87827	0.168995	-0.02343	0.192425
8.01	0.880456	0.169965	-0.023843	0.193808
8.02	0.886537	0.170823	-0.024115	0.194938
8.03	0.893262	0.171855	-0.024365	0.19622
8.04	0.899304	0.173063	-0.02464	0.197703
8.05	0.907194	0.174115	-0.024956	0.199071
8.06	0.909004	0.175015	-0.025266	0.200281
8.07	0.911131	0.176106	-0.025641	0.201747
8.08	0.921916	0.177228	-0.026242	0.20347
8.09	0.933249	0.178151	-0.027055	0.205206
8.1	0.939612	0.179159	-0.02802	0.207179
8.11	0.945261	0.180151	-0.028992	0.209143
8.12	0.949239	0.181128	-0.029623	0.210751
8.13	0.948735	0.182259	-0.029982	0.212241
8.14	0.953561	0.183243	-0.030421	0.213664
8.15	0.964456	0.184138	-0.030943	0.215081
8.16	0.972415	0.185313	-0.031573	0.216886
8.17	0.976296	0.186476	-0.032446	0.218922
8.18	0.980595	0.18735	-0.033444	0.220794
8.19	0.986745	0.188379	-0.034352	0.222731
8.2	0.991034	0.189508	-0.03506	0.224568
8.21	0.991413	0.19049	-0.035495	0.225985
8.22	0.992577	0.191595	-0.035759	0.227354
8.23	0.996466	0.19269	-0.036013	0.228703
8.24	1.00168	0.193577	-0.036255	0.229832
8.25	1.00564	0.194543	-0.036525	0.231068
8.26	1.00616	0.195573	-0.036921	0.232494
8.27	1.00953	0.196622	-0.037509	0.234131
8.28	1.01574	0.197669	-0.038282	0.235951
8.29	1.01744	0.198662	-0.039005	0.237667
8.3	1.01858	0.199575	-0.039424	0.238999
8.31	1.02099	0.20053	-0.039586	0.240116
8.32	1.02591	0.201645	-0.039694	0.241339
8.33	1.03043	0.202602	-0.039793	0.242395
8.34	1.02802	0.20343	-0.039858	0.243288
8.35	1.02934	0.204492	-0.039916	0.244408
8.36	1.0368	0.205527	-0.039973	0.2455
8.37	1.03635	0.206435	-0.040033	0.246468
8.38	1.03294	0.20752	-0.040105	0.247625
8.39	1.03297	0.208524	-0.04018	0.248704
8.4	1.03752	0.209349	-0.040281	0.24963
8.41	1.0527	0.210481	-0.040408	0.250889
8.42	1.06021	0.211674	-0.040539	0.252213
8.43	1.05534	0.212521	-0.040711	0.253232
8.44	1.06043	0.213448	-0.040979	0.254427
8.45	1.06726	0.214575	-0.041388	0.255963
8.46	1.06296	0.215543	-0.042112	0.257655
8.47	1.06319	0.216565	-0.043389	0.259954
8.48	1.06975	0.217693	-0.045166	0.262859
8.49	1.07425	0.218563	-0.046843	0.265406
8.5	1.07991	0.219464	-0.0478	0.267264
8.51	1.08867	0.220594	-0.048208	0.268802
8.52	1.09705	0.221614	-0.048523	0.270137
8.53	1.10016	0.222678	-0.04881	0.271488
8.54	1.09905	0.223818	-0.049085	0.272903
8.55	1.10576	0.224615	-0.049427	0.274042
8.56	1.1191	0.225408	-0.049847	0.275255
8.57	1.12077	0.226596	-0.050318	0.276914
8.58	1.11444	0.227651	-0.050867	0.278518
8.59	1.11882	0.22854	-0.051587	0.280127
8.6	1.13076	0.229644	-0.05236	0.282004
8.61	1.13814	0.230642	-0.052942	0.283584
8.62	1.1452	0.231519	-0.053351	0.28487
8.63	1.15514	0.232731	-0.053817	0.286548
8.64	1.15915	0.23387	-0.054399	0.288269
8.65	1.15884	0.234672	-0.054973	0.289645
8.66	1.16214	0.235768	-0.055461	0.291229
8.67	1.16978	0.236961	-0.055915	0.292876
8.68	1.17519	0.237804	-0.056468	0.294272
8.69	1.17649	0.238786	-0.057135	0.295921
8.7	1.18071	0.239915	-0.057771	0.297686
8.71	1.18857	0.24079	-0.05836	0.29915
8.72	1.19467	0.241726	-0.059055	0.300781
8.73	1.19402	0.24291	-0.059832	0.302742
8.74	1.19391	0.243927	-0.060526	0.304453
8.75	1.20214	0.244895	-0.061161	0.306056
8.76	1.21389	0.246028	-0.061908	0.307936
8.77	1.22587	0.246948	-0.062844	0.309792
8.78	1.22783	0.247895	-0.063843	0.311738
8.79	1.22272	0.249079	-0.06466	0.313739
8.8	1.22946	0.250042	-0.06515	0.315192
8.81	1.24103	0.250974	-0.065444	0.316418
8.82	1.23996	0.252066	-0.065767	0.317833
8.83	1.24	0.252947	-0.066132	0.319079
8.84	1.25048	0.253782	-0.066496	0.320278
8.85	1.25484	0.254943	-0.06694	0.321883
8.86	1.25479	0.256138	-0.067486	0.323624
8.87	1.26375	0.257075	-0.068094	0.325169
8.88	1.27453	0.258115	-0.068795	0.32691
8.89	1.27907	0.259236	-0.069562	0.328798
8.9	1.28337	0.26022	-0.070286	0.330506
8.91	1.28759	0.261275	-0.071004	0.332279
8.92	1.2885	0.262226	-0.071727	0.333953
8.93	1.29238	0.263003	-0.072363	0.335366
8.94	1.3029	0.264007	-0.072915	0.336922
8.95	1.31079	0.26505	-0.073379	0.338429
8.96	1.31725	0.265974	-0.073821	0.339795
8.97	1.32437	0.267177	-0.074355	0.341532
8.98	1.32615	0.268323	-0.074946	0.343269
8.99	1.32751	0.26909	-0.075569	0.344659
9	1.33543	0.270085	-0.076255	0.34634
9.01	1.34496	0.271224	-0.077018	0.348242
9.02	1.34806	0.272239	-0.077938	0.350177
9.03	1.34902	0.273319	-0.079004	0.352323
9.04	1.35314	0.274204	-0.079995	0.354199
9.05	1.35437	0.275097	-0.080742	0.355839
9.06	1.35259	0.27626	-0.08134	0.3576
9.07	1.35873	0.277266	-0.081962	0.359228
9.08	1.36586	0.278223	-0.082652	0.360875
9.09	1.36943	0.279251	-0.083397	0.362648
9.1	1.37887	0.280152	-0.08419	0.364342
9.11	1.38435	0.28129	-0.085004	0.366294
9.12	1.38327	0.282392	-0.08583	0.368222
9.13	1.38962	0.283139	-0.086541	0.36968
9.14	1.39983	0.284163	-0.08702	0.371183
9.15	1.40669	0.285338	-0.08741	0.372748
9.16	1.41613	0.286136	-0.087842	0.373978
9.17	1.42164	0.287032	-0.088335	0.375367
9.18	1.42333	0.288168	-0.088957	0.377125
9.19	1.43154	0.289094	-0.089659	0.378753
9.2	1.4385	0.29007	-0.090278	0.380348
9.21	1.44156	0.29124	-0.090776	0.382016
9.22	1.44563	0.292148	-0.091231	0.383379
9.23	1.45283	0.293049	-0.091752	0.384801
9.24	1.46025	0.294213	-0.092325	0.386538
9.25	1.461	0.295213	-0.092851	0.388064
9.26	1.46233	0.296116	-0.093386	0.389502
9.27	1.47329	0.297206	-0.094015	0.391221
9.28	1.48785	0.298335	-0.094738	0.393073
9.29	1.48721	0.299297	-0.095476	0.394773
9.3	1.48174	0.300245	-0.096072	0.396317
9.31	1.49553	0.301286	-0.096559	0.397845
9.32	1.50997	0.302356	-0.097165	0.399521
9.33	1.5107	0.303468	-0.097931	0.401399
9.34	1.51628	0.304469	-0.098797	0.403266
9.35	1.52602	0.305385	-0.099826	0.405211
9.36	1.53227	0.306508	-0.100849	0.407357
9.37	1.53858	0.307539	-0.101522	0.409061
9.38	1.54346	0.308284	-0.101954	0.410238
9.39	1.553	0.309364	-0.102445	0.411809
9.4	1.56411	0.3107	-0.103023	0.413723
9.41	1.56198	0.311613	-0.103675	0.415288
9.42	1.5599	0.312466	-0.104529	0.416995
9.43	1.56939	0.313683	-0.10568	0.419363
9.44	1.57662	0.314701	-0.106907	0.421608
9.45	1.58199	0.315623	-0.107714	0.423337
9.46	1.58726	0.316723	-0.108041	0.424764
9.47	1.58822	0.317637	-0.108258	0.425895
9.48	1.59797	0.318557	-0.108499	0.427056
9.49	1.60539	0.319797	-0.108711	0.428508
9.5	1.60179	0.320889	-0.108935	0.429824
9.51	1.6071	0.321671	-0.109219	0.43089
9.52	1.61724	0.322645	-0.109526	0.432171
9.53	1.61951	0.323777	-0.109877	0.433654
9.54	1.62393	0.324688	-0.110387	0.435075
9.55	1.6316	0.325637	-0.111017	0.436654
9.56	1.63621	0.326652	-0.111654	0.438306
9.57	1.64246	0.327516	-0.112263	0.439779
9.58	1.64946	0.328555	-0.112773	0.441328
9.59	1.6526	0.329629	-0.113262	0.442891
9.6	1.65604	0.330501	-0.113812	0.444313
9.61	1.66259	0.331498	-0.114328	0.445826
9.62	1.66918	0.332534	-0.114875	0.447409
9.63	1.67418	0.333405	-0.115499	0.448904
9.64	1.68097	0.33439	-0.116082	0.450472
9.65	1.69017	0.335551	-0.11666	0.452211
9.66	1.69278	0.336524	-0.11737	0.453894
9.67	1.6934	0.337502	-0.118181	0.455683
9.68	1.69921	0.338584	-0.118885	0.457469
9.69	1.70153	0.339469	-0.11936	0.458829
9.7	1.70521	0.340418	-0.119694	0.460112
9.71	1.71129	0.341572	-0.120088	0.46166
9.72	1.71654	0.342598	-0.12063	0.463228
9.73	1.72688	0.343414	-0.121276	0.46469
9.74	1.73424	0.344383	-0.121955	0.466338
9.75	1.73706	0.345551	-0.122575	0.468126
9.76	1.74618	0.34657	-0.123072	0.469642
9.77	1.75673	0.347561	-0.123467	0.471028
9.78	1.76386	0.348594	-0.123809	0.472403
9.79	1.7696	0.349626	-0.124152	0.473778
9.8	1.77219	0.350675	-0.124542	0.475217
9.81	1.77723	0.351661	-0.125011	0.476672
9.82	1.78406	0.352716	-0.125569	0.478285
9.83	1.78551	0.353927	-0.126215	0.480142
9.84	1.79009	0.35497	-0.126931	0.481901
9.85	1.79713	0.355855	-0.127676	0.483531
9.86	1.801	0.356853	-0.128423	0.485276
9.87	1.80906	0.357911	-0.129176	0.487087
9.88	1.81479	0.358806	-0.129974	0.48878
9.89	1.82114	0.359704	-0.130807	0.490511
9.9	1.83523	0.360873	-0.131555	0.492428
9.91	1.84185	0.361871	-0.132138	0.494009
9.92	1.84393	0.362775	-0.132645	0.49542
9.93	1.85092	0.363933	-0.13316	0.497093
9.94	1.857	0.364932	-0.133647	0.498579
9.95	1.86027	0.365843	-0.134109	0.499952
9.96	1.86266	0.366878	-0.134684	0.501562
9.97	1.86718	0.367732	-0.135485	0.503217
9.98	1.87512	0.368601	-0.136389	0.50499
9.99	1.88713	0.369789	-0.137073	0.506862
10	1.89521	0.370829	-0.137442	0.508271
10.01	1.89427	0.371618	-0.137745	0.509363
10.02	1.89579	0.372651	-0.138118	0.510769
10.03	1.90277	0.373728	-0.13856	0.512288
10.04	1.90912	0.374599	-0.139188	0.513787
10.05	1.91724	0.375643	-0.140063	0.515706
10.06	1.92754	0.37683	-0.141029	0.517859
10.07	1.93143	0.377873	-0.141795	0.519668
10.08	1.92867	0.378933	-0.142198	0.521131
10.09	1.93228	0.379934	-0.142413	0.522347
10.1	1.94401	0.380773	-0.142709	0.523482
10.11	1.95274	0.381789	-0.143074	0.524863
10.12	1.95646	0.382912	-0.14349	0.526402
10.13	1.95997	0.383847	-0.144111	0.527958
10.14	1.96126	0.38478	-0.144827	0.529607
10.15	1.96379	0.385844	-0.145418	0.531262
10.16	1.97073	0.386883	-0.145973	0.532856
10.17	1.97549	0.387933	-0.146608	0.534541
10.18	1.97848	0.389011	-0.147292	0.536303
10.19	1.98407	0.389941	-0.148016	0.537957
10.2	1.99162	0.390944	-0.148706	0.53965
10.21	1.99944	0.392027	-0.149226	0.541253
10.22	2.00424	0.392931	-0.149619	0.54255
10.23	2.00802	0.393912	-0.150011	0.543923
10.24	2.01356	0.395111	-0.150409	0.54552
10.25	2.01718	0.396116	-0.150807	0.546923
10.26	2.02297	0.396948	-0.151231	0.548179
10.27	2.03073	0.397992	-0.151678	0.54967
10.28	2.03205	0.399039	-0.152203	0.551242
10.29	2.03133	0.399922	-0.152814	0.552736
10.3	2.03816	0.400895	-0.153416	0.554311
10.31	2.04821	0.401907	-0.153944	0.555851
10.32	2.05086	0.402865	-0.15439	0.557255
10.33	2.05309	0.4039	-0.15477	0.55867
10.34	2.06313	0.404901	-0.155127	0.560028
10.35	2.07046	0.405829	-0.155504	0.561333
10.36	2.07383	0.40688	-0.155915	0.562795
10.37	2.08082	0.407953	-0.156386	0.564339
10.38	2.08946	0.408786	-0.156902	0.565688
10.39	2.09281	0.40962	-0.157403	0.567023
10.4	2.09296	0.410775	-0.157838	0.568613
10.41	2.09932	0.411833	-0.158218	0.570051
10.42	2.11098	0.412746	-0.158605	0.571351
10.43	2.11391	0.413885	-0.159028	0.572913
10.44	2.11064	0.415008	-0.159521	0.574529
10.45	2.12034	0.415933	-0.160194	0.576127
10.46	2.13298	0.416948	-0.161168	0.578116
10.47	2.13675	0.417886	-0.162274	0.58016
10.48	2.14135	0.418788	-0.163153	0.581941
10.49	2.14661	0.420002	-0.163806	0.583808
10.5	2.15081	0.42107	-0.164385	0.585455
10.51	2.15548	0.421948	-0.164838	0.586786
10.52	2.16043	0.423032	-0.165235	0.588267
10.53	2.16218	0.424137	-0.165738	0.589875
10.54	2.16834	0.425114	-0.166251	0.591365
10.55	2.18217	0.426124	-0.16665	0.592774
10.56	2.18704	0.427064	-0.166999	0.594063
10.57	2.18034	0.42804	-0.167347	0.595387
10.58	2.18291	0.429224	-0.167655	0.596879
10.59	2.1945	0.430251	-0.167921	0.598172
10.6	2.19963	0.431165	-0.16818	0.599345
10.61	2.20528	0.432283	-0.168449	0.600732
10.62	2.21587	0.43334	-0.168732	0.602072
10.63	2.22301	0.434208	-0.168982	0.60319
10.64	2.22615	0.435168	-0.169217	0.604385
10.65	2.2309	0.436214	-0.169559	0.605773
10.66	2.2385	0.43719	-0.17001	0.6072
10.67	2.24398	0.438166	-0.170504	0.60867
10.68	2.24837	0.439249	-0.171039	0.610288
10.69	2.25394	0.440278	-0.171629	0.611907
10.7	2.25577	0.441228	-0.172222	0.61345
10.71	2.25847	0.442218	-0.172744	0.614962
10.72	2.26498	0.44314	-0.173187	0.616327
10.73	2.26803	0.444062	-0.173556	0.617618
10.74	2.27077	0.445251	-0.173895	0.619146
10.75	2.27663	0.446382	-0.174284	0.620666
10.76	2.28143	0.44721	-0.174724	0.621934
10.77	2.28365	0.448243	-0.175213	0.623456
10.78	2.28769	0.449383	-0.175753	0.625136
10.79	2.2938	0.450235	-0.176262	0.626497
10.8	2.3002	0.451101	-0.176715	0.627816
10.81	2.30531	0.452212	-0.17715	0.629362
10.82	2.30485	0.453233	-0.177579	0.630812
10.83	2.30412	0.454116	-0.178005	0.632121
10.84	2.31317	0.45513	-0.178498	0.633628
10.85	2.32077	0.456158	-0.179104	0.635262
10.86	2.31791	0.457174	-0.179761	0.636935
10.87	2.31718	0.45823	-0.180307	0.638537
10.88	2.32516	0.459189	-0.180658	0.639847
10.89	2.33087	0.460238	-0.180911	0.641149
10.9	2.33195	0.46134	-0.181125	0.642465
10.91	2.33652	0.462231	-0.181335	0.643566
10.92	2.33548	0.463176	-0.181632	0.644808
10.93	2.33164	0.464296	-0.181998	0.646294
10.94	2.34045	0.465205	-0.182371	0.647576
10.95	2.35201	0.466083	-0.182823	0.648906
10.96	2.35591	0.467196	-0.183384	0.65058
10.97	2.3587	0.468292	-0.183958	0.65225
10.98	2.36412	0.469206	-0.184515	0.653721
10.99	2.37	0.470173	-0.18508	0.655253
11	2.37599	0.47124	-0.185632	0.656872
11.01	2.38116	0.472196	-0.186168	0.658364
11.02	2.38542	0.473147	-0.18666	0.659807
11.03	2.3921	0.474172	-0.187074	0.661246
11.04	2.39549	0.47524	-0.187479	0.662719
11.05	2.39577	0.476444	-0.187888	0.664332
11.06	2.40083	0.477472	-0.188271	0.665743
11.07	2.41031	0.47821	-0.18867	0.66688
11.08	2.41813	0.479241	-0.189059	0.6683
11.09	2.41979	0.480433	-0.189372	0.669805
11.1	2.42171	0.481268	-0.189655	0.670923
11.11	2.42636	0.48227	-0.189972	0.672242
11.12	2.42704	0.483552	-0.190338	0.67389
11.13	2.43165	0.484493	-0.19072	0.675213
11.14	2.44526	0.485317	-0.191109	0.676426
11.15	2.45497	0.486424	-0.191572	0.677996
11.16	2.45839	0.487457	-0.192098	0.679555
11.17	2.46802	0.4884	-0.192577	0.680977
11.18	2.47555	0.489448	-0.192954	0.682402
11.19	2.47237	0.490425	-0.193286	0.683711
11.2	2.47566	0.491459	-0.193624	0.685083
11.21	2.48395	0.492531	-0.193919	0.68645
11.22	2.4851	0.493319	-0.194155	0.687474
11.23	2.49011	0.494112	-0.19445	0.688562
11.24	2.4991	0.495254	-0.194836	0.69009
11.25	2.499	0.496335	-0.195267	0.691602
11.26	2.49785	0.497267	-0.195826	0.693093
11.27	2.50525	0.498263	-0.196465	0.694728
11.28	2.51496	0.499239	-0.196952	0.696191
11.29	2.52331	0.50024	-0.197207	0.697447
11.3	2.53232	0.501227	-0.197364	0.698591
11.31	2.53945	0.502167	-0.197571	0.699738
11.32	2.53892	0.503116	-0.197841	0.700957
11.33	2.53397	0.504157	-0.198127	0.702284
11.34	2.5387	0.505199	-0.198453	0.703652
11.35	2.54875	0.506176	-0.19893	0.705106
11.36	2.55297	0.507247	-0.199731	0.706978
11.37	2.55523	0.50835	-0.200863	0.709213
11.38	2.5563	0.509293	-0.202048	0.711341
11.39	2.55731	0.510244	-0.202969	0.713213
11.4	2.56243	0.511436	-0.203439	0.714875
11.41	2.56575	0.512528	-0.20358	0.716108
11.42	2.57045	0.51338	-0.203691	0.717071
11.43	2.57877	0.51438	-0.203856	0.718236
11.44	2.58393	0.515539	-0.204002	0.719541
11.45	2.58832	0.516563	-0.20414	0.720703
11.46	2.58911	0.517599	-0.20431	0.721909
11.47	2.5892	0.518672	-0.204518	0.72319
11.48	2.59809	0.519647	-0.204793	0.72444
11.49	2.60962	0.52071	-0.205175	0.725885
11.5	2.6127	0.52176	-0.205613	0.727373
11.51	2.61462	0.522684	-0.206041	0.728725
11.52	2.62256	0.52367	-0.20654	0.73021
11.53	2.62234	0.524673	-0.207122	0.731795
11.54	2.6199	0.525573	-0.207708	0.733281
11.55	2.62833	0.526578	-0.208326	0.734904
11.56	2.6374	0.527655	-0.208888	0.736543
11.57	2.63912	0.528489	-0.209331	0.73782
11.58	2.63754	0.52944	-0.209775	0.739215
11.59	2.63593	0.530579	-0.210137	0.740716
11.6	2.63834	0.531452	-0.210334	0.741786
11.61	2.64668	0.53238	-0.210507	0.742887
11.62	2.6539	0.533527	-0.210701	0.744228
11.63	2.65977	0.534504	-0.210877	0.745381
11.64	2.66536	0.535385	-0.21107	0.746455
11.65	2.66623	0.536403	-0.211305	0.747708
11.66	2.66761	0.537328	-0.211645	0.748973
11.67	2.67322	0.538237	-0.212215	0.750452
11.68	2.67982	0.539365	-0.213201	0.752566
11.69	2.68549	0.540405	-0.214654	0.755059
11.7	2.69005	0.541385	-0.216023	0.757408
11.71	2.69501	0.54247	-0.216727	0.759197
11.72	2.69891	0.54342	-0.216966	0.760386
11.73	2.70405	0.544331	-0.217147	0.761478
11.74	2.70884	0.545382	-0.217313	0.762695
11.75	2.70753	0.546439	-0.217433	0.763872
11.76	2.70788	0.547522	-0.217536	0.765058
11.77	2.70985	0.548625	-0.21763	0.766255
11.78	2.7127	0.549608	-0.217732	0.76734
11.79	2.72255	0.55057	-0.217865	0.768435
11.8	2.7289	0.551712	-0.218036	0.769748
11.81	2.7263	0.552765	-0.218246	0.771011
11.82	2.72744	0.5537	-0.218488	0.772188
11.83	2.73121	0.554852	-0.218792	0.773644
11.84	2.73571	0.555842	-0.219165	0.775007
11.85	2.73982	0.556739	-0.21955	0.776289
11.86	2.74221	0.557914	-0.219909	0.777823
11.87	2.75201	0.558922	-0.220282	0.779204
11.88	2.76436	0.559711	-0.2207	0.780411
11.89	2.7679	0.56073	-0.221172	0.781902
11.9	2.76713	0.56177	-0.221743	0.783513
11.91	2.76723	0.562573	-0.22242	0.784993
11.92	2.77237	0.563678	-0.223129	0.786807
11.93	2.78013	0.564887	-0.223779	0.788666
11.94	2.77869	0.565651	-0.224294	0.789945
11.95	2.77767	0.566542	-0.224633	0.791175
11.96	2.78768	0.567745	-0.224852	0.792597
11.97	2.79703	0.568673	-0.225022	0.793695
11.98	2.80008	0.56946	-0.225163	0.794623
11.99	2.8028	0.570527	-0.225293	0.79582
12	2.80733	0.571567	-0.225435	0.797002
12.01	2.81033	0.572404	-0.225609	0.798013
12.02	2.81263	0.573448	-0.225823	0.799271
12.03	2.81819	0.574548	-0.226075	0.800623
12.04	2.8248	0.575418	-0.226437	0.801855
12.05	2.82933	0.576456	-0.226962	0.803418
12.06	2.83401	0.577496	-0.227639	0.805135
12.07	2.83436	0.578339	-0.228437	0.806776
12.08	2.8373	0.579432	-0.229201	0.808633
12.09	2.84491	0.580627	-0.229757	0.810384
12.1	2.84615	0.581467	-0.230186	0.811653
12.11	2.84745	0.582437	-0.230604	0.813041
12.12	2.85027	0.583628	-0.231002	0.81463
12.13	2.8495	0.584514	-0.231435	0.815949
12.14	2.85183	0.585399	-0.231896	0.817295
12.15	2.85554	0.586605	-0.232279	0.818884
12.16	2.85916	0.587691	-0.232594	0.820285
12.17	2.86445	0.588667	-0.232855	0.821522
12.18	2.87076	0.589739	-0.233075	0.822814
12.19	2.88045	0.590775	-0.233294	0.824069
12.2	2.88791	0.591831	-0.233492	0.825323
12.21	2.88724	0.592934	-0.233664	0.826598
12.22	2.88769	0.593899	-0.233849	0.827748
12.23	2.89439	0.594826	-0.23405	0.828876
12.24	2.89715	0.595903	-0.234252	0.830155
12.25	2.89446	0.596861	-0.234497	0.831358
12.26	2.89591	0.597771	-0.234857	0.832628
12.27	2.90156	0.598883	-0.235355	0.834238
12.28	2.90285	0.599779	-0.235924	0.835703
12.29	2.90334	0.600554	-0.236396	0.83695
12.3	2.91057	0.601733	-0.236733	0.838466
12.31	2.91806	0.602808	-0.236994	0.839802
12.32	2.92108	0.603669	-0.237208	0.840877
12.33	2.92252	0.604755	-0.237431	0.842186
12.34	2.92442	0.6058	-0.237667	0.843467
12.35	2.92907	0.606615	-0.237877	0.844492
12.36	2.93481	0.607633	-0.238104	0.845737
12.37	2.93811	0.608731	-0.238382	0.847113
12.38	2.93737	0.609609	-0.238733	0.848342
12.39	2.9389	0.610614	-0.239267	0.849881
12.4	2.94551	0.611653	-0.240072	0.851725
12.41	2.94752	0.61253	-0.240951	0.853481
12.42	2.94764	0.613474	-0.241513	0.854987
12.43	2.95336	0.614563	-0.241742	0.856305
12.44	2.96111	0.615562	-0.241907	0.857469
12.45	2.97085	0.616496	-0.242048	0.858544
12.46	2.9781	0.617617	-0.242128	0.859745
12.47	2.97769	0.618672	-0.242225	0.860897
12.48	2.97638	0.619684	-0.242357	0.862041
12.49	2.98263	0.620899	-0.242484	0.863383
12.5	2.98746	0.62185	-0.242648	0.864498
12.51	2.98466	0.622693	-0.242887	0.86558
12.52	2.98553	0.623857	-0.243165	0.867022
12.53	2.99	0.624768	-0.243538	0.868306
12.54	2.99103	0.625596	-0.24409	0.869686
12.55	2.99547	0.626853	-0.244799	0.871652
12.56	3.00051	0.627928	-0.24555	0.873478
12.57	3.00121	0.628686	-0.246208	0.874894
12.58	3.00392	0.629732	-0.246663	0.876395
12.59	3.01073	0.630866	-0.246919	0.877785
12.6	3.01823	0.631825	-0.247116	0.878941
12.61	3.02273	0.632835	-0.247323	0.880158
12.62	3.02618	0.633862	-0.247509	0.881371
12.63	3.03059	0.634775	-0.24766	0.882435
12.64	3.03631	0.635754	-0.247801	0.883555
12.65	3.04074	0.636778	-0.247949	0.884727
12.66	3.04333	0.637669	-0.248098	0.885767
12.67	3.04764	0.638666	-0.248289	0.886955
12.68	3.05062	0.639873	-0.248562	0.888435
12.69	3.05508	0.640868	-0.248955	0.889823
12.7	3.05873	0.6417	-0.249515	0.891215
12.71	3.05382	0.642795	-0.2502	0.892995
12.72	3.05811	0.643772	-0.250867	0.894639
12.73	3.07173	0.644639	-0.251396	0.896035
12.74	3.07524	0.645755	-0.251807	0.897562
12.75	3.0749	0.646719	-0.252169	0.898888
12.76	3.08185	0.647538	-0.252444	0.899982
12.77	3.08821	0.648697	-0.252636	0.901333
12.78	3.08895	0.649803	-0.252797	0.9026
12.79	3.09089	0.650616	-0.252945	0.903561
12.8	3.09644	0.651624	-0.253085	0.904709
12.81	3.10413	0.652688	-0.253244	0.905932
12.82	3.11299	0.653627	-0.253424	0.907051
12.83	3.11374	0.654697	-0.25363	0.908327
12.84	3.1078	0.6558	-0.253896	0.909696
12.85	3.11162	0.656757	-0.254247	0.911004
12.86	3.1223	0.657716	-0.25469	0.912406
12.87	3.13049	0.658704	-0.255197	0.913901
12.88	3.13643	0.659682	-0.255749	0.915431
12.89	3.1422	0.660733	-0.256364	0.917097
12.9	3.14757	0.661824	-0.25697	0.918794
12.91	3.15066	0.662774	-0.257445	0.920219
12.92	3.1512	0.663704	-0.257771	0.921475
12.93	3.15266	0.664862	-0.257986	0.922848
12.94	3.15765	0.665797	-0.258153	0.92395
12.95	3.1643	0.666585	-0.258323	0.924908
12.96	3.16921	0.667748	-0.258474	0.926222
12.97	3.1716	0.668818	-0.258597	0.927415
12.98	3.17283	0.669686	-0.258702	0.928388
12.99	3.17389	0.670762	-0.258815	0.929577
13	3.18087	0.67176	-0.258944	0.930704
13.01	3.18817	0.672719	-0.259077	0.931796
13.02	3.18849	0.673814	-0.259227	0.933041
13.03	3.1883	0.674737	-0.259418	0.934155
13.04	3.18981	0.675712	-0.259658	0.93537
13.05	3.1925	0.676916	-0.259963	0.936879
13.06	3.1981	0.677915	-0.260393	0.938308
13.07	3.20407	0.678717	-0.261004	0.939721
13.08	3.20792	0.679779	-0.26171	0.941489
13.09	3.21072	0.680851	-0.262381	0.943232
13.1	3.2134	0.681667	-0.262967	0.944634
13.11	3.21436	0.682776	-0.263448	0.946224
13.12	3.21884	0.684026	-0.263823	0.947849
13.13	3.22657	0.684934	-0.264137	0.949071
13.14	3.23207	0.685915	-0.264409	0.950324
13.15	3.23511	0.687097	-0.264673	0.95177
13.16	3.23515	0.688061	-0.264942	0.953003
13.17	3.23456	0.688937	-0.265164	0.954101
13.18	3.23775	0.689969	-0.26534	0.955309
13.19	3.24253	0.69092	-0.265529	0.956449
13.2	3.24863	0.691848	-0.265731	0.957579
13.21	3.25348	0.692983	-0.265921	0.958904
13.22	3.25025	0.693928	-0.266115	0.960043
13.23	3.24763	0.69471	-0.266315	0.961025
13.24	3.2552	0.69581	-0.266516	0.962326
13.25	3.26172	0.696931	-0.266732	0.963663
13.26	3.26417	0.697782	-0.266931	0.964713
13.27	3.27411	0.698735	-0.267108	0.965843
13.28	3.28287	0.699769	-0.267342	0.967111
13.29	3.28087	0.700709	-0.267634	0.968343
13.3	3.28021	0.701797	-0.267948	0.969745
13.31	3.289	0.702801	-0.268375	0.971176
13.32	3.29828	0.703621	-0.268984	0.972605
13.33	3.29963	0.704604	-0.269729	0.974333
13.34	3.29951	0.705606	-0.270493	0.976099
13.35	3.30654	0.706508	-0.271129	0.977637
13.36	3.31356	0.70757	-0.271609	0.979179
13.37	3.3182	0.708784	-0.272031	0.980815
13.38	3.3163	0.709733	-0.272434	0.982167
13.39	3.31283	0.71059	-0.272821	0.983411
13.4	3.31938	0.711715	-0.273185	0.9849
13.41	3.32369	0.712749	-0.273499	0.986248
13.42	3.32426	0.713677	-0.273762	0.987439
13.43	3.33103	0.714756	-0.273981	0.988737
13.44	3.33755	0.715716	-0.274162	0.989878
13.45	3.34522	0.716616	-0.274319	0.990935
13.46	3.35099	0.717697	-0.274473	0.99217
13.47	3.35069	0.718709	-0.274641	0.99335
13.48	3.35772	0.719722	-0.274807	0.994529
13.49	3.37095	0.720882	-0.27496	0.995842
13.5	3.37394	0.721879	-0.275103	0.996982
13.51	3.36659	0.722831	-0.275236	0.998067
13.52	3.36333	0.724028	-0.275397	0.999425
13.53	3.36807	0.725069	-0.27561	1.00068
13.54	3.37217	0.725937	-0.275835	1.00177
13.55	3.37776	0.727048	-0.27605	1.0031
13.56	3.38257	0.728066	-0.276289	1.00435
13.57	3.38482	0.728872	-0.276554	1.00543
13.58	3.38907	0.729891	-0.27683	1.00672
13.59	3.39359	0.731011	-0.277126	1.00814
13.6	3.3989	0.731956	-0.277453	1.00941
13.61	3.39908	0.732814	-0.277843	1.01066
13.62	3.3942	0.733797	-0.278323	1.01212
13.63	3.39904	0.734823	-0.278831	1.01365
13.64	3.40481	0.735765	-0.279301	1.01507
13.65	3.40345	0.736746	-0.279727	1.01647
13.66	3.40913	0.737786	-0.280109	1.01789
13.67	3.42044	0.738802	-0.280437	1.01924
13.68	3.42295	0.739739	-0.280686	1.02043
13.69	3.42187	0.740558	-0.280894	1.02145
13.7	3.41992	0.7415	-0.281105	1.0226
13.71	3.41811	0.742702	-0.281287	1.02399
13.72	3.42973	0.743759	-0.281447	1.02521
13.73	3.44282	0.744618	-0.281617	1.02623
13.74	3.43691	0.745727	-0.281775	1.0275
13.75	3.43554	0.746803	-0.281939	1.02874
13.76	3.44906	0.7476	-0.282168	1.02977
13.77	3.4568	0.748673	-0.28241	1.03108
13.78	3.45609	0.749833	-0.282617	1.03245
13.79	3.45304	0.750712	-0.282863	1.03357
13.8	3.45312	0.751876	-0.283166	1.03504
13.81	3.45911	0.753118	-0.28348	1.0366
13.82	3.46159	0.753961	-0.28381	1.03777
13.83	3.46169	0.754917	-0.284149	1.03907
13.84	3.46889	0.756104	-0.284463	1.04057
13.85	3.47502	0.757102	-0.284739	1.04184
13.86	3.47484	0.758065	-0.284979	1.04304
13.87	3.48104	0.759263	-0.285196	1.04446
13.88	3.48617	0.76029	-0.285408	1.0457
13.89	3.48164	0.761118	-0.285643	1.04676
13.9	3.48009	0.762214	-0.285909	1.04812
13.91	3.48531	0.763159	-0.286178	1.04934
13.92	3.48756	0.763959	-0.286478	1.05044
13.93	3.48924	0.765089	-0.286802	1.05189
13.94	3.49487	0.766068	-0.287119	1.05319
13.95	3.49828	0.766939	-0.287446	1.05439
13.96	3.50359	0.768097	-0.287771	1.05587
13.97	3.5082	0.769092	-0.288064	1.05716
13.98	3.50559	0.769792	-0.288363	1.05815
13.99	3.5077	0.770795	-0.288688	1.05948
14	3.51597	0.771863	-0.289042	1.0609
14.01	3.52193	0.772687	-0.28947	1.06216
14.02	3.52376	0.773782	-0.289962	1.06374
14.03	3.52248	0.774856	-0.290473	1.06533
14.04	3.52406	0.775627	-0.290951	1.06658
14.05	3.52697	0.776607	-0.291382	1.06799
14.06	3.5285	0.777663	-0.291791	1.06945
14.07	3.5383	0.778508	-0.292179	1.07069
14.08	3.54899	0.779519	-0.29255	1.07207
14.09	3.5472	0.78069	-0.292876	1.07357
14.1	3.54481	0.781572	-0.293149	1.07472
14.11	3.54407	0.78251	-0.293389	1.0759
14.12	3.54072	0.783705	-0.293626	1.07733
14.13	3.54829	0.784594	-0.293867	1.07846
14.14	3.56086	0.785485	-0.294094	1.07958
14.15	3.56244	0.786766	-0.294345	1.08111
14.16	3.56434	0.787807	-0.294655	1.08246
14.17	3.57176	0.788678	-0.294978	1.08366
14.18	3.57192	0.789847	-0.295283	1.08513
14.19	3.57023	0.79095	-0.295608	1.08656
14.2	3.5727	0.791916	-0.295995	1.08791
14.21	3.57244	0.793032	-0.296401	1.08943
14.22	3.57883	0.794092	-0.296815	1.09091
14.23	3.59292	0.795031	-0.297208	1.09224
14.24	3.60059	0.796122	-0.297486	1.09361
14.25	3.59822	0.79725	-0.297689	1.09494
14.26	3.59212	0.798123	-0.29789	1.09601
14.27	3.5921	0.799148	-0.298048	1.0972
14.28	3.59842	0.800238	-0.298164	1.0984
14.29	3.60403	0.801051	-0.298305	1.09936
14.3	3.60457	0.802041	-0.29843	1.10047
14.31	3.606	0.803218	-0.298507	1.10173
14.32	3.61352	0.804196	-0.298606	1.1028
14.33	3.6156	0.805173	-0.298738	1.10391
14.34	3.61523	0.806275	-0.298881	1.10516
14.35	3.62441	0.807141	-0.299026	1.10617
14.36	3.63319	0.808075	-0.299199	1.10727
14.37	3.6346	0.809151	-0.299441	1.10859
14.38	3.6359	0.809898	-0.299757	1.10966
14.39	3.64005	0.810772	-0.300155	1.11093
14.4	3.65321	0.8119	-0.300631	1.11253
14.41	3.66276	0.812804	-0.301139	1.11394
14.42	3.6543	0.813743	-0.301682	1.11542
14.43	3.65028	0.814842	-0.302269	1.11711
14.44	3.65775	0.815694	-0.302887	1.11858
14.45	3.66051	0.81659	-0.303458	1.12005
14.46	3.66302	0.81779	-0.30385	1.12164
14.47	3.67133	0.818837	-0.304088	1.12292
14.48	3.67425	0.819697	-0.304302	1.124
14.49	3.67538	0.820733	-0.304511	1.12524
14.5	3.68336	0.821765	-0.304706	1.12647
14.51	3.68794	0.822718	-0.304906	1.12762
14.52	3.68815	0.823776	-0.305062	1.12884
14.53	3.6934	0.824721	-0.305175	1.1299
14.54	3.69844	0.82573	-0.30531	1.13104
14.55	3.70389	0.826983	-0.30545	1.13243
14.56	3.71007	0.827961	-0.30559	1.13355
14.57	3.71311	0.828857	-0.305754	1.13461
14.58	3.71321	0.830086	-0.305917	1.136
14.59	3.71309	0.831184	-0.306087	1.13727
14.6	3.72149	0.832009	-0.30631	1.13832
14.61	3.73177	0.833067	-0.306588	1.13965
14.62	3.73129	0.834255	-0.306912	1.14117
14.63	3.73251	0.835078	-0.307325	1.1424
14.64	3.73883	0.83597	-0.307924	1.14389
14.65	3.74117	0.837133	-0.308707	1.14584
14.66	3.74201	0.838014	-0.309494	1.14751
14.67	3.74172	0.838958	-0.310102	1.14906
14.68	3.74578	0.840107	-0.310487	1.15059
14.69	3.75339	0.840971	-0.310725	1.1517
14.7	3.75628	0.841829	-0.310933	1.15276
14.71	3.75736	0.842939	-0.311152	1.15409
14.72	3.76003	0.843902	-0.311346	1.15525
14.73	3.76054	0.844795	-0.311496	1.15629
14.74	3.76151	0.845965	-0.311625	1.15759
14.75	3.76751	0.847059	-0.31176	1.15882
14.76	3.76793	0.847947	-0.311922	1.15987
14.77	3.76773	0.848959	-0.312106	1.16107
14.78	3.77686	0.849931	-0.312288	1.16222
14.79	3.78515	0.8508	-0.312458	1.16326
14.8	3.78829	0.851929	-0.312617	1.16455
14.81	3.78487	0.853025	-0.31281	1.16583
14.82	3.78037	0.853777	-0.313026	1.1668
14.83	3.78559	0.854721	-0.31321	1.16793
14.84	3.79223	0.855913	-0.313371	1.16928
14.85	3.79065	0.856849	-0.313523	1.17037
14.86	3.7914	0.857813	-0.313654	1.17147
14.87	3.79829	0.859024	-0.313783	1.17281
14.88	3.80394	0.860054	-0.313941	1.17399
14.89	3.80327	0.860988	-0.314121	1.17511
14.9	3.80084	0.862073	-0.314296	1.17637
14.91	3.80459	0.863006	-0.314486	1.17749
14.92	3.81178	0.863913	-0.314729	1.17864
14.93	3.81417	0.865023	-0.315016	1.18004
14.94	3.81136	0.866028	-0.31537	1.1814
14.95	3.81258	0.86701	-0.31579	1.1828
14.96	3.82107	0.868114	-0.316204	1.18432
14.97	3.83106	0.869142	-0.316552	1.18569
14.98	3.837	0.8701	-0.316837	1.18694
14.99	3.83331	0.871106	-0.317064	1.18817
15	3.82875	0.872073	-0.31726	1.18933
15.01	3.83353	0.872989	-0.317475	1.19046
15.02	3.83684	0.874075	-0.317692	1.19177
15.03	3.83987	0.875194	-0.317872	1.19307
15.04	3.84702	0.876123	-0.318036	1.19416
15.05	3.84519	0.877102	-0.31821	1.19531
15.06	3.84228	0.87809	-0.318371	1.19646
15.07	3.85042	0.878895	-0.318519	1.19741
15.08	3.85379	0.879825	-0.318682	1.19851
15.09	3.85	0.880964	-0.318847	1.19981
15.1	3.85316	0.881883	-0.319012	1.20089
15.11	3.85846	0.882815	-0.319243	1.20206
15.12	3.86052	0.884009	-0.319578	1.20359
15.13	3.86387	0.884929	-0.320042	1.20497
15.14	3.86935	0.885746	-0.320667	1.20641
15.15	3.87565	0.886918	-0.321283	1.2082
15.16	3.87743	0.887948	-0.32166	1.20961
15.17	3.8729	0.888883	-0.321841	1.21072
15.18	3.87399	0.890027	-0.321996	1.21202
15.19	3.8794	0.891001	-0.322129	1.21313
15.2	3.88173	0.891884	-0.32222	1.2141
15.21	3.88534	0.893021	-0.322321	1.21534
15.22	3.89175	0.894041	-0.322425	1.21647
15.23	3.89658	0.894816	-0.322517	1.21733
15.24	3.90359	0.89587	-0.322622	1.21849
15.25	3.90928	0.897087	-0.322749	1.21984
15.26	3.90585	0.897966	-0.322867	1.22083
15.27	3.90239	0.89883	-0.322999	1.22183
15.28	3.90473	0.899891	-0.323179	1.22307
15.29	3.90824	0.900873	-0.323355	1.22423
15.3	3.91233	0.901923	-0.32352	1.22544
15.31	3.9134	0.902942	-0.323733	1.22667
15.32	3.90962	0.903841	-0.323988	1.22783
15.33	3.9108	0.904944	-0.324242	1.22919
15.34	3.91901	0.906029	-0.324527	1.23056
15.35	3.92197	0.90688	-0.324878	1.23176
15.36	3.92067	0.907843	-0.325255	1.2331
15.37	3.92712	0.908902	-0.325641	1.23454
15.38	3.9387	0.909798	-0.326081	1.23588
15.39	3.94622	0.910761	-0.326578	1.23734
15.4	3.95011	0.911889	-0.327112	1.239
15.41	3.94988	0.91283	-0.327643	1.24047
15.42	3.94719	0.913802	-0.328069	1.24187
15.43	3.95576	0.914989	-0.328318	1.24331
15.44	3.96455	0.915935	-0.328455	1.24439
15.45	3.95921	0.916757	-0.328575	1.24533
15.46	3.95611	0.917909	-0.328695	1.2466
15.47	3.96412	0.918961	-0.328787	1.24775
15.48	3.96461	0.919821	-0.328852	1.24867
15.49	3.95924	0.92105	-0.328927	1.24998
15.5	3.96374	0.922249	-0.329038	1.25129
15.51	3.96882	0.923141	-0.329159	1.2523
15.52	3.96884	0.924201	-0.329271	1.25347
15.53	3.97292	0.925254	-0.329363	1.25462
15.54	3.98215	0.926111	-0.329437	1.25555
15.55	3.98591	0.927247	-0.329537	1.25678
15.56	3.98665	0.928419	-0.329649	1.25807
15.57	3.98856	0.929189	-0.329732	1.25892
15.58	3.98473	0.930179	-0.329825	1.26
15.59	3.98035	0.931293	-0.329917	1.26121
15.6	3.98662	0.932062	-0.32999	1.26205
15.61	3.99051	0.933016	-0.330084	1.2631
15.62	3.98982	0.934186	-0.330168	1.26435
15.63	3.99396	0.935121	-0.330245	1.26537
15.64	3.9987	0.936035	-0.330348	1.26638
15.65	4.00399	0.93717	-0.330433	1.2676
15.66	4.01031	0.93826	-0.330508	1.26877
15.67	4.01288	0.93909	-0.330611	1.2697
15.68	4.01541	0.939978	-0.330715	1.27069
15.69	4.0149	0.94099	-0.330803	1.27179
15.7	4.01544	0.941918	-0.330924	1.27284
15.71	4.02425	0.942901	-0.331111	1.27401
15.72	4.02668	0.943836	-0.331352	1.27519
15.73	4.02324	0.944669	-0.331624	1.27629
15.74	4.02466	0.945768	-0.331953	1.27772
15.75	4.02617	0.946924	-0.332376	1.2793
15.76	4.02874	0.947809	-0.332857	1.28067
15.77	4.03444	0.948687	-0.333338	1.28202
15.78	4.03996	0.949736	-0.333797	1.28353
15.79	4.04458	0.950798	-0.334202	1.285
15.8	4.04784	0.951854	-0.334554	1.28641
15.81	4.04837	0.952823	-0.334879	1.2877
15.82	4.04726	0.953696	-0.335159	1.28886
15.83	4.04594	0.954803	-0.335356	1.29016
15.84	4.04942	0.956019	-0.335502	1.29152
15.85	4.0565	0.957003	-0.335632	1.29264
15.86	4.06177	0.957925	-0.335749	1.29367
15.87	4.06381	0.958946	-0.335846	1.29479
15.88	4.06526	0.959906	-0.335925	1.29583
15.89	4.06972	0.960981	-0.336015	1.297
15.9	4.07515	0.962259	-0.336116	1.29837
15.91	4.07729	0.963182	-0.336204	1.29939
15.92	4.0719	0.964014	-0.336288	1.3003
15.93	4.06789	0.965215	-0.336395	1.30161
15.94	4.07414	0.966224	-0.336493	1.30272
15.95	4.081	0.967112	-0.336575	1.30369
15.96	4.0817	0.968281	-0.336698	1.30498
15.97	4.08156	0.969219	-0.336847	1.30607
15.98	4.08451	0.970019	-0.337004	1.30702
15.99	4.08418	0.971169	-0.337205	1.30837
16	4.0824	0.972196	-0.33744	1.30964
16.01	4.0876	0.972988	-0.337685	1.31067
16.02	4.09178	0.974028	-0.337957	1.31199
16.03	4.09224	0.975134	-0.338285	1.31342
16.04	4.10071	0.976006	-0.338631	1.31464
16.05	4.10873	0.976925	-0.338942	1.31587
16.06	4.10819	0.977922	-0.339249	1.31717
16.07	4.10729	0.978861	-0.33959	1.31845
16.08	4.10952	0.979933	-0.339899	1.31983
16.09	4.11179	0.981006	-0.340156	1.32116
16.1	4.11176	0.982015	-0.340445	1.32246
16.11	4.11059	0.983044	-0.340748	1.32379
16.12	4.11248	0.984039	-0.341	1.32504
16.13	4.11712	0.984946	-0.341245	1.32619
16.14	4.11666	0.985844	-0.341488	1.32733
16.15	4.11352	0.986825	-0.341687	1.32851
16.16	4.11592	0.987843	-0.34188	1.32972
16.17	4.12028	0.988904	-0.342103	1.33101
16.18	4.12749	0.989971	-0.342325	1.3323
16.19	4.13396	0.990939	-0.342523	1.33346
16.2	4.12939	0.991966	-0.342702	1.33467
16.21	4.12526	0.993042	-0.342877	1.33592
16.22	4.13493	0.994011	-0.343046	1.33706
16.23	4.14428	0.994969	-0.343194	1.33816
16.24	4.14252	0.996094	-0.343342	1.33944
16.25	4.14328	0.997203	-0.343481	1.34068
16.26	4.14734	0.998161	-0.343601	1.34176
16.27	4.14739	0.999265	-0.343734	1.343
16.28	4.14953	1.00034	-0.34385	1.34419
16.29	4.14959	1.00109	-0.343981	1.34507
16.3	4.14646	1.00208	-0.344167	1.34624
16.31	4.14767	1.00332	-0.344342	1.34766
16.32	4.1546	1.0043	-0.344492	1.3488
16.33	4.16121	1.0053	-0.344652	1.34996
16.34	4.16167	1.00643	-0.344816	1.35124
16.35	4.1603	1.00731	-0.344988	1.35229
16.36	4.16576	1.00825	-0.345181	1.35343
16.37	4.17414	1.00933	-0.345359	1.35469
16.38	4.17825	1.01026	-0.345513	1.35577
16.39	4.17862	1.0111	-0.345659	1.35676
16.4	4.1808	1.01192	-0.345796	1.35772
16.41	4.1841	1.01283	-0.345916	1.35875
16.42	4.18576	1.01395	-0.346025	1.35997
16.43	4.1879	1.01498	-0.346133	1.36111
16.44	4.19212	1.01579	-0.346227	1.36202
16.45	4.19698	1.01668	-0.34633	1.36301
16.46	4.19523	1.01782	-0.34647	1.36429
16.47	4.19158	1.01893	-0.346642	1.36558
16.48	4.19604	1.01981	-0.346814	1.36662
16.49	4.1991	1.02079	-0.346981	1.36777
16.5	4.20174	1.02186	-0.347146	1.369
16.51	4.20685	1.02277	-0.347338	1.37011
16.52	4.20453	1.02378	-0.347598	1.37137
16.53	4.19906	1.02477	-0.347904	1.37267
16.54	4.2001	1.02572	-0.348251	1.37397
16.55	4.20513	1.02691	-0.348671	1.37558
16.56	4.20748	1.02801	-0.3491	1.37711
16.57	4.20648	1.02892	-0.349466	1.37838
16.58	4.20765	1.03001	-0.34977	1.37978
16.59	4.21331	1.03118	-0.349995	1.38117
16.6	4.22201	1.03205	-0.350175	1.38223
16.61	4.22585	1.03303	-0.350362	1.3834
16.62	4.22441	1.03422	-0.350538	1.38475
16.63	4.22137	1.03524	-0.350685	1.38592
16.64	4.22203	1.03628	-0.350818	1.3871
16.65	4.22303	1.03734	-0.350938	1.38828
16.66	4.22097	1.03818	-0.351034	1.38921
16.67	4.2245	1.03911	-0.351107	1.39022
16.68	4.23472	1.04034	-0.351175	1.39151
16.69	4.24049	1.04133	-0.35123	1.39256
16.7	4.24285	1.04217	-0.351278	1.39345
16.71	4.24511	1.04331	-0.351345	1.39466
16.72	4.24073	1.04435	-0.351428	1.39578
16.73	4.23556	1.0452	-0.351492	1.39669
16.74	4.23828	1.04621	-0.351536	1.39774
16.75	4.24299	1.04719	-0.351574	1.39876
16.76	4.24704	1.04802	-0.351618	1.39964
16.77	4.24995	1.04905	-0.351677	1.40073
16.78	4.25407	1.05013	-0.351739	1.40187
16.79	4.25696	1.05103	-0.351793	1.40283
16.8	4.25288	1.05205	-0.351837	1.40388
16.81	4.25297	1.05304	-0.351883	1.40492
16.82	4.25695	1.05382	-0.351952	1.40577
16.83	4.25596	1.05472	-0.352032	1.40675
16.84	4.25081	1.05587	-0.352097	1.40797
16.85	4.24394	1.05691	-0.352156	1.40907
16.86	4.24809	1.05789	-0.352219	1.4101
16.87	4.2591	1.05893	-0.352301	1.41123
16.88	4.26139	1.05989	-0.35241	1.4123
16.89	4.26663	1.06082	-0.352515	1.41333
16.9	4.27457	1.06187	-0.352624	1.41449
16.91	4.27158	1.06286	-0.352781	1.41565
16.92	4.27181	1.06386	-0.352971	1.41683
16.93	4.28275	1.06497	-0.353184	1.41815
16.94	4.29258	1.06595	-0.353481	1.41944
16.95	4.29373	1.06688	-0.353899	1.42078
16.96	4.28912	1.06799	-0.354405	1.4224
16.97	4.28909	1.06904	-0.354888	1.42393
16.98	4.29461	1.06993	-0.355288	1.42521
16.99	4.29706	1.07096	-0.355659	1.42661
17	4.29773	1.07198	-0.355997	1.42798
17.01	4.30045	1.07283	-0.356248	1.42908
17.02	4.30328	1.07391	-0.356433	1.43035
17.03	4.30877	1.07505	-0.356592	1.43165
17.04	4.3099	1.07594	-0.356765	1.43271
17.05	4.30343	1.07697	-0.356917	1.43388
17.06	4.30221	1.07814	-0.357001	1.43514
17.07	4.31169	1.07904	-0.357076	1.43612
17.08	4.31902	1.08	-0.357167	1.43716
17.09	4.31475	1.08116	-0.357232	1.43839
17.1	4.31062	1.08207	-0.357291	1.43936
17.11	4.313	1.08292	-0.357376	1.4403
17.12	4.32008	1.084	-0.357453	1.44145
17.13	4.33011	1.08499	-0.357501	1.44249
17.14	4.33446	1.08599	-0.357558	1.44354
17.15	4.33413	1.08709	-0.357638	1.44473
17.16	4.33559	1.088	-0.357712	1.44571
17.17	4.33576	1.08886	-0.357771	1.44664
17.18	4.33967	1.09003	-0.35785	1.44788
17.19	4.34764	1.09112	-0.357961	1.44908
17.2	4.34918	1.09204	-0.358069	1.45011
17.21	4.34613	1.09315	-0.358174	1.45133
17.22	4.34837	1.09413	-0.358307	1.45244
17.23	4.35516	1.09494	-0.358458	1.45339
17.24	4.3541	1.09604	-0.358608	1.45465
17.25	4.34958	1.09711	-0.358778	1.45589
17.26	4.35188	1.09798	-0.358972	1.45695
17.27	4.35609	1.09906	-0.359195	1.45825
17.28	4.36188	1.10009	-0.359493	1.45958
17.29	4.36947	1.101	-0.359821	1.46082
17.3	4.36998	1.10224	-0.360113	1.46235
17.31	4.36483	1.10339	-0.360414	1.46381
17.32	4.3657	1.10417	-0.360715	1.46489
17.33	4.36874	1.10503	-0.360956	1.46598
17.34	4.37021	1.10618	-0.361166	1.46734
17.35	4.37507	1.10725	-0.361353	1.4686
17.36	4.37903	1.10821	-0.361508	1.46972
17.37	4.37992	1.10924	-0.361663	1.4709
17.38	4.37723	1.11016	-0.36181	1.47197
17.39	4.37509	1.11104	-0.361941	1.47298
17.4	4.37619	1.11208	-0.362069	1.47415
17.41	4.37984	1.11305	-0.362177	1.47523
17.42	4.3883	1.11399	-0.362265	1.47626
17.43	4.39397	1.11514	-0.362347	1.47749
17.44	4.39642	1.11622	-0.36241	1.47863
17.45	4.39895	1.1171	-0.362465	1.47957
17.46	4.39774	1.11814	-0.362543	1.48068
17.47	4.39568	1.11913	-0.362621	1.48175
17.48	4.39905	1.11995	-0.362697	1.48264
17.49	4.403	1.12099	-0.362795	1.48378
17.5	4.40193	1.12203	-0.362899	1.48493
17.51	4.40541	1.12294	-0.363019	1.48596
17.52	4.41321	1.12404	-0.363193	1.48723
17.53	4.41499	1.12507	-0.363392	1.48847
17.54	4.41216	1.12598	-0.363595	1.48957
17.55	4.41094	1.12705	-0.363893	1.49094
17.56	4.4121	1.12811	-0.364326	1.49244
17.57	4.41793	1.129	-0.364748	1.49375
17.58	4.42396	1.13003	-0.365076	1.49511
17.59	4.42254	1.13124	-0.365364	1.4966
17.6	4.41808	1.13216	-0.365604	1.49776
17.61	4.41813	1.133	-0.365788	1.49878
17.62	4.42158	1.13397	-0.365944	1.49991
17.63	4.42686	1.13487	-0.366081	1.50095
17.64	4.43554	1.13592	-0.366214	1.50214
17.65	4.43752	1.13712	-0.366359	1.50348
17.66	4.43593	1.13803	-0.366498	1.50453
17.67	4.43941	1.13893	-0.366631	1.50556
17.68	4.44263	1.1401	-0.366786	1.50688
17.69	4.44664	1.14109	-0.366945	1.50803
17.7	4.45072	1.14198	-0.367087	1.50907
17.71	4.44935	1.14307	-0.367238	1.51031
17.72	4.4508	1.14407	-0.367401	1.51147
17.73	4.46154	1.14499	-0.367565	1.51255
17.74	4.4658	1.14604	-0.367728	1.51377
17.75	4.46074	1.14697	-0.367895	1.51487
17.76	4.46223	1.14786	-0.368055	1.51592
17.77	4.4676	1.14897	-0.368238	1.51721
17.78	4.46755	1.14994	-0.368504	1.51845
17.79	4.46453	1.15088	-0.368827	1.5197
17.8	4.46241	1.15204	-0.36915	1.52119
17.81	4.46219	1.15311	-0.369491	1.5226
17.82	4.46348	1.15393	-0.369846	1.52378
17.83	4.46633	1.15485	-0.370134	1.52499
17.84	4.47211	1.15593	-0.370378	1.52631
17.85	4.48036	1.15692	-0.370643	1.52756
17.86	4.48675	1.15795	-0.370889	1.52884
17.87	4.48274	1.15903	-0.3711	1.53013
17.88	4.47929	1.15997	-0.371299	1.53127
17.89	4.48691	1.16107	-0.371518	1.53259
17.9	4.48799	1.16229	-0.371772	1.53407
17.91	4.48318	1.16322	-0.372014	1.53524
17.92	4.48847	1.16417	-0.372209	1.53638
17.93	4.49636	1.16539	-0.372374	1.53776
17.94	4.49548	1.1663	-0.372516	1.53881
17.95	4.49468	1.16712	-0.372662	1.53978
17.96	4.49655	1.16836	-0.372828	1.54119
17.97	4.49951	1.16939	-0.372956	1.54235
17.98	4.50614	1.17019	-0.37306	1.54325
17.99	4.5085	1.17125	-0.373167	1.54441
18	4.50774	1.17222	-0.373238	1.54545
18.01	4.50782	1.17313	-0.3733	1.54643
18.02	4.5057	1.17431	-0.373384	1.54769
18.03	4.50502	1.17534	-0.373465	1.5488
18.04	4.50822	1.17616	-0.373521	1.54968
18.05	4.50997	1.17717	-0.373601	1.55077
18.06	4.50887	1.17817	-0.373702	1.55187
18.07	4.51426	1.17901	-0.373776	1.55278
18.08	4.51891	1.17999	-0.373855	1.55385
18.09	4.51472	1.18108	-0.373954	1.55504
18.1	4.51713	1.18192	-0.374048	1.55597
18.11	4.52226	1.18279	-0.374151	1.55694
18.12	4.52598	1.18392	-0.374295	1.55821
18.13	4.53522	1.18496	-0.374466	1.55943
18.14	4.54277	1.18591	-0.374677	1.56058
18.15	4.54317	1.18694	-0.374958	1.5619
18.16	4.54289	1.18796	-0.375236	1.56319
18.17	4.54481	1.18892	-0.375441	1.56436
18.18	4.55022	1.18994	-0.375646	1.56558
18.19	4.55526	1.1909	-0.375905	1.5668
18.2	4.55795	1.19179	-0.376152	1.56794
18.21	4.56131	1.19279	-0.376316	1.56911
18.22	4.56103	1.19378	-0.37646	1.57024
18.23	4.56021	1.19475	-0.376636	1.57139
18.24	4.56057	1.19591	-0.376793	1.5727
18.25	4.56135	1.19702	-0.376928	1.57394
18.26	4.55993	1.19796	-0.377051	1.57501
18.27	4.55626	1.19899	-0.37716	1.57615
18.28	4.5619	1.20013	-0.377272	1.5774
18.29	4.56783	1.20115	-0.377376	1.57853
18.3	4.56548	1.20217	-0.377441	1.57961
18.31	4.56031	1.20327	-0.377497	1.58076
18.32	4.55824	1.20421	-0.377569	1.58178
18.33	4.56276	1.20519	-0.377641	1.58283
18.34	4.56459	1.20622	-0.377703	1.58392
18.35	4.56621	1.20714	-0.377764	1.5849
18.36	4.57052	1.20817	-0.377829	1.586
18.37	4.57129	1.2093	-0.37789	1.58719
18.38	4.57121	1.21022	-0.377947	1.58816
18.39	4.57292	1.21116	-0.378015	1.58918
18.4	4.57803	1.21228	-0.378089	1.59037
18.41	4.58457	1.21319	-0.378176	1.59137
18.42	4.58971	1.21405	-0.378268	1.59232
18.43	4.59281	1.21522	-0.378367	1.59359
18.44	4.59594	1.21611	-0.378495	1.59461
18.45	4.59988	1.21679	-0.378653	1.59544
18.46	4.59846	1.21791	-0.378838	1.59675
18.47	4.59918	1.21892	-0.379041	1.59796
18.48	4.60797	1.21978	-0.379249	1.59903
18.49	4.61371	1.22103	-0.379473	1.6005
18.5	4.61676	1.22215	-0.379746	1.6019
18.51	4.6267	1.22296	-0.380097	1.60306
18.52	4.63166	1.22395	-0.380573	1.60452
18.53	4.6271	1.22501	-0.381209	1.60622
18.54	4.62934	1.22591	-0.381981	1.60789
18.55	4.63628	1.227	-0.382761	1.60977
18.56	4.63589	1.22806	-0.383371	1.61143
18.57	4.62943	1.22886	-0.383717	1.61258
18.58	4.62837	1.2299	-0.383863	1.61376
18.59	4.6302	1.23103	-0.383959	1.61499
18.6	4.63245	1.23193	-0.384062	1.61599
18.61	4.63818	1.23299	-0.38415	1.61714
18.62	4.64054	1.23426	-0.384216	1.61848
18.63	4.64283	1.23524	-0.384267	1.61951
18.64	4.65101	1.23605	-0.384308	1.62036
18.65	4.65934	1.23708	-0.384349	1.62143
18.66	4.663	1.23809	-0.384406	1.62249
18.67	4.66317	1.23907	-0.384462	1.62353
18.68	4.66051	1.24025	-0.384506	1.62475
18.69	4.65795	1.24122	-0.384568	1.62579
18.7	4.6626	1.24212	-0.384634	1.62676
18.71	4.67002	1.24329	-0.38469	1.62798
18.72	4.67145	1.2444	-0.384754	1.62915
18.73	4.67157	1.24531	-0.384813	1.63012
18.74	4.67551	1.2463	-0.384875	1.63118
18.75	4.68074	1.24737	-0.384956	1.63232
18.76	4.68293	1.2483	-0.385035	1.63334
18.77	4.68254	1.24935	-0.385124	1.63447
18.78	4.68441	1.25042	-0.385239	1.63566
18.79	4.68811	1.25118	-0.385354	1.63654
18.8	4.68769	1.25203	-0.385468	1.63749
18.81	4.68811	1.25309	-0.385599	1.63869
18.82	4.69426	1.25393	-0.385764	1.63969
18.83	4.69707	1.25483	-0.385946	1.64078
18.84	4.69744	1.25593	-0.386099	1.64203
18.85	4.70134	1.2568	-0.386251	1.64305
18.86	4.70407	1.25773	-0.386422	1.64415
18.87	4.70655	1.25889	-0.386573	1.64546
18.88	4.71026	1.25983	-0.386755	1.64658
18.89	4.71017	1.26068	-0.387004	1.64768
18.9	4.71009	1.26178	-0.387225	1.649
18.91	4.71693	1.26283	-0.387412	1.65024
18.92	4.72195	1.26377	-0.387643	1.65141
18.93	4.72332	1.26486	-0.38789	1.65275
18.94	4.72516	1.26585	-0.388086	1.65394
18.95	4.72412	1.26677	-0.388254	1.65502
18.96	4.72203	1.26796	-0.38842	1.65638
18.97	4.72575	1.26902	-0.38857	1.65759
18.98	4.73387	1.26985	-0.388725	1.65858
18.99	4.73771	1.27102	-0.388912	1.65993
19	4.73648	1.27223	-0.389091	1.66132
19.01	4.73853	1.27309	-0.389224	1.66232
19.02	4.74601	1.27406	-0.38935	1.66341
19.03	4.75299	1.27516	-0.389491	1.66465
19.04	4.75266	1.27609	-0.389597	1.66568
19.05	4.74877	1.27712	-0.389673	1.66679
19.06	4.75198	1.27819	-0.389745	1.66794
19.07	4.7571	1.27914	-0.389815	1.66896
19.08	4.75632	1.28023	-0.389881	1.67011
19.09	4.75438	1.28131	-0.389946	1.67125
19.1	4.75462	1.28216	-0.390021	1.67218
19.11	4.75564	1.28308	-0.390113	1.6732
19.12	4.75764	1.28419	-0.390193	1.67438
19.13	4.76257	1.28516	-0.390261	1.67542
19.14	4.7691	1.28612	-0.390368	1.67649
19.15	4.77036	1.2873	-0.390486	1.67779
19.16	4.77158	1.28828	-0.390564	1.67885
19.17	4.78034	1.28915	-0.390641	1.67979
19.18	4.78507	1.2901	-0.390753	1.68085
19.19	4.7831	1.29093	-0.390884	1.68182
19.2	4.78309	1.29194	-0.391015	1.68296
19.21	4.78881	1.29314	-0.391178	1.68432
19.22	4.79483	1.29409	-0.391406	1.68549
19.23	4.79629	1.29497	-0.391672	1.68664
19.24	4.80162	1.29601	-0.391955	1.68797
19.25	4.80844	1.29697	-0.39232	1.68929
19.26	4.80859	1.29789	-0.392776	1.69066
19.27	4.80574	1.29899	-0.393245	1.69223
19.28	4.80298	1.29999	-0.393716	1.69371
19.29	4.80734	1.30092	-0.394182	1.69511
19.3	4.81679	1.30204	-0.394629	1.69667
19.31	4.82162	1.30305	-0.395051	1.6981
19.32	4.82952	1.30387	-0.395411	1.69928
19.33	4.83746	1.30497	-0.39567	1.70064
19.34	4.83687	1.30622	-0.395851	1.70207
19.35	4.83897	1.30717	-0.395995	1.70316
19.36	4.84409	1.30806	-0.396122	1.70418
19.37	4.8444	1.30917	-0.396237	1.70541
19.38	4.84624	1.31014	-0.396332	1.70647
19.39	4.84739	1.311	-0.396422	1.70743
19.4	4.84679	1.31205	-0.39652	1.70857
19.41	4.85	1.31311	-0.396608	1.70972
19.42	4.85771	1.31414	-0.396711	1.71085
19.43	4.86325	1.31515	-0.396832	1.71198
19.44	4.85869	1.31601	-0.396935	1.71295
19.45	4.8595	1.31696	-0.397044	1.71401
19.46	4.87078	1.31808	-0.397195	1.71528
19.47	4.8784	1.31911	-0.39737	1.71648
19.48	4.87993	1.31998	-0.397576	1.71756
19.49	4.87865	1.32099	-0.397798	1.71879
19.5	4.88093	1.32204	-0.397983	1.72002
19.51	4.88832	1.32297	-0.39817	1.72114
19.52	4.8905	1.32406	-0.398376	1.72244
19.53	4.89139	1.32519	-0.398569	1.72376
19.54	4.89555	1.32603	-0.398779	1.72481
19.55	4.90053	1.32699	-0.398997	1.72599
19.56	4.9067	1.32812	-0.399191	1.72731
19.57	4.90717	1.32902	-0.399387	1.72841
19.58	4.9048	1.33006	-0.399602	1.72966
19.59	4.90526	1.33118	-0.399822	1.73101
19.6	4.90729	1.33197	-0.400044	1.73201
19.61	4.91342	1.3329	-0.400262	1.73316
19.62	4.92585	1.33413	-0.400457	1.73459
19.63	4.93752	1.33518	-0.400627	1.7358
19.64	4.94042	1.33611	-0.400799	1.73691
19.65	4.93698	1.33713	-0.400963	1.73809
19.66	4.93818	1.33809	-0.401108	1.73919
19.67	4.94249	1.33901	-0.40126	1.74027
19.68	4.94414	1.34014	-0.401383	1.74153
19.69	4.94432	1.34122	-0.401475	1.74269
19.7	4.94771	1.3422	-0.401588	1.74378
19.71	4.95226	1.34329	-0.401709	1.745
19.72	4.95601	1.34421	-0.401853	1.74606
19.73	4.96373	1.34497	-0.402026	1.747
19.74	4.9722	1.34601	-0.402171	1.74818
19.75	4.97198	1.34716	-0.402298	1.74946
19.76	4.96893	1.34815	-0.402459	1.75061
19.77	4.96714	1.34914	-0.402633	1.75177
19.78	4.96496	1.35015	-0.402825	1.75298
19.79	4.97273	1.35104	-0.403076	1.75412
19.8	4.98197	1.35204	-0.403373	1.75542
19.81	4.98126	1.35318	-0.403696	1.75688
19.82	4.98405	1.35408	-0.404056	1.75814
19.83	4.99102	1.35504	-0.404428	1.75947
19.84	4.99205	1.35614	-0.40476	1.7609
19.85	4.98989	1.35703	-0.405085	1.76211
19.86	4.99264	1.35809	-0.405393	1.76348
19.87	4.99993	1.35924	-0.405602	1.76484
19.88	5.00802	1.36007	-0.405783	1.76585
19.89	5.01171	1.361	-0.406012	1.76701
19.9	5.01231	1.36221	-0.406235	1.76845
19.91	5.0165	1.36323	-0.4064	1.76963
19.92	5.01774	1.36412	-0.406534	1.77065
19.93	5.01749	1.36524	-0.4067	1.77194
19.94	5.02416	1.36632	-0.406889	1.77321
19.95	5.02481	1.36724	-0.407051	1.77429
19.96	5.02127	1.3682	-0.407207	1.77541
19.97	5.02658	1.3691	-0.407368	1.77647
19.98	5.03054	1.37003	-0.407506	1.77754
[truncated: 10,759 more rows]

## Sheet: M-70-9.0-48
Time [s]	Load [kN]	LVDT 1 [mm]	LVDT 2 [mm]	Displacement [mm]
0	0	0	0	0
0.01	0	0	0	0
0.02	-4e-05	5e-06	-1e-06	6e-06
0.03	-0.000972	-3.3e-05	-8e-06	-2.5e-05
0.04	-0.003836	-0.000224	-2.4e-05	-0.0002
0.05	-0.004207	-0.00028	-2.3e-05	-0.000257
0.06	-0.00087	-6.2e-05	-1.7e-05	-4.5e-05
0.07	-0.00246	2.4e-05	-1.7e-05	4.1e-05
0.08	-0.003518	-0.000114	-1e-05	-0.000104
0.09	0.003869	-0.000172	-1e-05	-0.000162
0.1	0.006105	-0.000139	-1.8e-05	-0.000121
0.11	-8.3e-05	-0.00021	-1.6e-05	-0.000194
0.12	-0.002583	-0.00028	-4e-06	-0.000276
0.13	-0.000628	-0.000194	-1.5e-05	-0.000179
0.14	0.002728	-0.000125	-3.8e-05	-8.7e-05
0.15	0.003778	-0.000231	-3.5e-05	-0.000196
0.16	0.003451	-0.000336	-1.7e-05	-0.000319
0.17	0.005167	-0.000118	-2.8e-05	-9e-05
0.18	0.004057	0.000101	-4.6e-05	0.000147
0.19	0.001469	-9.5e-05	-3.8e-05	-5.7e-05
0.2	0.004839	-0.000292	-3.3e-05	-0.000259
0.21	0.01016	-7.9e-05	-3.4e-05	-4.5e-05
0.22	0.011399	2.8e-05	-2.9e-05	5.7e-05
0.23	0.009185	-0.000162	-2.4e-05	-0.000138
0.24	0.001841	-0.000146	-8e-06	-0.000138
0.25	-0.001554	-0.000154	-5e-06	-0.000149
0.26	0.005504	-0.000138	-1.5e-05	-0.000123
0.27	0.005639	-7.2e-05	-8e-06	-6.4e-05
0.28	-0.002486	-0.000219	-6e-06	-0.000213
0.29	-0.000427	-0.0001	-1.2e-05	-8.8e-05
0.3	0.004508	2.3e-05	-2.1e-05	4.4e-05
0.31	-0.000877	-0.000304	-4.3e-05	-0.000261
0.32	-0.000753	-0.000211	-5e-05	-0.000161
0.33	0.009548	0.000141	-2.2e-05	0.000163
0.34	0.006796	-6.9e-05	-1e-05	-5.9e-05
0.35	-0.002747	-0.000228	-2.9e-05	-0.000199
0.36	0.000653	-0.00011	-2e-05	-9e-05
0.37	0.006205	-0.000173	-5e-06	-0.000168
0.38	0.005326	-0.000154	-1.7e-05	-0.000137
0.39	-0.001133	-3.9e-05	-1.9e-05	-2e-05
0.4	-0.008488	-0.000118	-9e-06	-0.000109
0.41	-0.009043	-0.000107	-1.7e-05	-9e-05
0.42	-0.003894	-7.6e-05	-2.7e-05	-4.9e-05
0.43	0.003387	-0.000112	-3.3e-05	-7.9e-05
0.44	0.007221	-0.000157	-3.3e-05	-0.000124
0.45	0.006288	-0.000131	-1.5e-05	-0.000116
0.46	0.005412	-4.7e-05	-7e-06	-4e-05
0.47	0.006889	-0.000126	-1.9e-05	-0.000107
0.48	0.008983	-8.6e-05	-1.7e-05	-6.9e-05
0.49	0.006409	-6.3e-05	-1.7e-05	-4.6e-05
0.5	0.005761	-0.000276	-3.6e-05	-0.00024
0.51	0.007624	-0.000184	-3.8e-05	-0.000146
0.52	0.00749	2e-06	-2.3e-05	2.5e-05
0.53	0.008594	-3.8e-05	-2.5e-05	-1.3e-05
0.54	0.003426	-0.000131	-2.8e-05	-0.000103
0.55	-0.000697	-0.00014	-2.9e-05	-0.000111
0.56	0.006713	-0.000116	-3.3e-05	-8.3e-05
0.57	0.009558	-5.8e-05	-4.1e-05	-1.7e-05
0.58	0.004592	-1.5e-05	-4.3e-05	2.8e-05
0.59	0.000846	-8.4e-05	-3e-05	-5.4e-05
0.6	0.002087	-0.000118	-2.8e-05	-9e-05
0.61	0.009658	-0.000119	-4e-05	-7.9e-05
0.62	0.009753	-9.1e-05	-4.8e-05	-4.3e-05
0.63	0.001191	-0.000117	-4.2e-05	-7.5e-05
0.64	0.001555	-0.000182	-3e-05	-0.000152
0.65	0.00204	-6.6e-05	-3.3e-05	-3.3e-05
0.66	-0.000955	-6.3e-05	-4.7e-05	-1.6e-05
0.67	0.00328	-0.00017	-3.6e-05	-0.000134
0.68	0.006884	-0.000117	-9e-06	-0.000108
0.69	0.002514	-5e-05	-1.1e-05	-3.9e-05
0.7	0.000443	-0.000175	-3.3e-05	-0.000142
0.71	0.003595	-0.000131	-3.3e-05	-9.8e-05
0.72	-7e-06	-1.1e-05	-2.4e-05	1.3e-05
0.73	-0.003257	-0.000116	-3.5e-05	-8.1e-05
0.74	0.003133	-0.000133	-4.4e-05	-8.9e-05
0.75	0.004025	-5.4e-05	-2.8e-05	-2.6e-05
0.76	-0.003079	-0.000103	-2.4e-05	-7.9e-05
0.77	-0.006973	-0.000133	-3.4e-05	-9.9e-05
0.78	-0.005501	-0.000128	-3.3e-05	-9.5e-05
0.79	-0.000196	-0.000193	-2.8e-05	-0.000165
0.8	0.001441	-8.9e-05	-2.9e-05	-6e-05
0.81	-0.003195	1.1e-05	-4.1e-05	5.2e-05
0.82	-0.006691	-0.000139	-3.9e-05	-0.0001
0.83	-0.003585	-0.000174	-1.9e-05	-0.000155
0.84	0.003534	-7.5e-05	-2.7e-05	-4.8e-05
0.85	0.001297	-0.000131	-4.9e-05	-8.2e-05
0.86	-0.006749	-0.000203	-4.3e-05	-0.00016
0.87	-0.003559	-0.000137	-3.2e-05	-0.000105
0.88	0.000328	-2.9e-05	-4.3e-05	1.4e-05
0.89	-0.004949	-9.2e-05	-5.2e-05	-4e-05
0.9	-0.008423	-0.000208	-3.8e-05	-0.00017
0.91	-0.008836	-0.000112	-9e-06	-0.000103
0.92	-0.005908	-8.3e-05	-8e-06	-7.5e-05
0.93	-0.000193	-0.000123	-2.5e-05	-9.8e-05
0.94	0.002359	-3.8e-05	-2.6e-05	-1.2e-05
0.95	0.006744	-7.4e-05	-3.7e-05	-3.7e-05
0.96	0.01219	-0.000274	-4.6e-05	-0.000228
0.97	0.010738	-0.000134	-3.3e-05	-0.000101
0.98	0.00917	2e-05	-3.3e-05	5.3e-05
0.99	0.006251	-0.000139	-3.8e-05	-0.000101
1	-0.000917	-6.5e-05	-3.4e-05	-3.1e-05
1.01	-0.003079	-0.000106	-4.3e-05	-6.3e-05
1.02	-0.002209	-0.000252	-4.1e-05	-0.000211
1.03	-0.007643	-4.8e-05	-1.6e-05	-3.2e-05
1.04	-0.008844	1.3e-05	-8e-06	2.1e-05
1.05	0.000139	-0.000139	-1.7e-05	-0.000122
1.06	0.005208	-0.0002	-3.2e-05	-0.000168
1.07	0.00023	-7.6e-05	-3.5e-05	-4.1e-05
1.08	-0.004589	-6.9e-05	-3.1e-05	-3.8e-05
1.09	-0.002564	-0.000193	-3.9e-05	-0.000154
1.1	-0.003034	-0.000128	-3.2e-05	-9.6e-05
1.11	-0.006293	-3.3e-05	-2.6e-05	-7e-06
1.12	-0.007063	-5.4e-05	-4e-05	-1.4e-05
1.13	-0.008333	-0.000191	-2.4e-05	-0.000167
1.14	-0.006229	-0.000255	-6e-06	-0.000249
1.15	-0.003182	-5.7e-05	-2.9e-05	-2.8e-05
1.16	0.000907	-9.7e-05	-4.6e-05	-5.1e-05
1.17	0.005833	-0.000255	-3.3e-05	-0.000222
1.18	0.00616	-2.6e-05	-3.2e-05	6e-06
1.19	0.004687	1.5e-05	-4.3e-05	5.8e-05
1.2	0.000341	-0.000285	-3.6e-05	-0.000249
1.21	-0.004408	-0.000109	-2.4e-05	-8.5e-05
1.22	-0.000282	0.000142	-4.2e-05	0.000184
1.23	0.002447	-0.000215	-5.1e-05	-0.000164
1.24	0.000399	-0.000256	-3.5e-05	-0.000221
1.25	0.003893	-9e-06	-4.4e-05	3.5e-05
1.26	0.006433	-0.00021	-5.8e-05	-0.000152
1.27	0.009152	-0.000243	-3.7e-05	-0.000206
1.28	0.011583	-3.5e-05	-2.6e-05	-9e-06
1.29	0.006401	-5.9e-05	-3.8e-05	-2.1e-05
1.3	0.002413	-0.000152	-5.8e-05	-9.4e-05
1.31	0.004834	-0.000165	-6.5e-05	-0.0001
1.32	0.004054	-6.8e-05	-5.3e-05	-1.5e-05
1.33	0.001001	-0.000137	-4.3e-05	-9.4e-05
1.34	0.001853	-0.000151	-4.2e-05	-0.000109
1.35	0.003302	1.8e-05	-3.3e-05	5.1e-05
1.36	0.005342	-0.00013	-2.3e-05	-0.000107
1.37	0.00672	-0.000222	-3.5e-05	-0.000187
1.38	0.0021	-6.6e-05	-4e-05	-2.6e-05
1.39	-0.002434	-9.4e-05	-3e-05	-6.4e-05
1.4	-0.003924	-0.000155	-3.5e-05	-0.00012
1.41	-0.00625	-0.000115	-4.3e-05	-7.2e-05
1.42	-0.005021	-8.2e-05	-4.6e-05	-3.6e-05
1.43	0.004774	-0.000134	-4.7e-05	-8.7e-05
1.44	0.012836	-0.000174	-4.4e-05	-0.00013
1.45	0.00906	-0.000224	-4.4e-05	-0.00018
1.46	0.004579	-6.8e-05	-3.5e-05	-3.3e-05
1.47	0.007648	5.6e-05	-3.2e-05	8.8e-05
1.48	0.010604	-0.000198	-3.8e-05	-0.00016
1.49	0.010396	-0.000213	-3.4e-05	-0.000179
1.5	0.0076	-0.000102	-3.4e-05	-6.8e-05
1.51	0.004786	-0.000182	-3.5e-05	-0.000147
1.52	0.004065	-0.00013	-3.7e-05	-9.3e-05
1.53	0.001023	-0.000146	-5.1e-05	-9.5e-05
1.54	-3.1e-05	-0.000157	-6.3e-05	-9.4e-05
1.55	-0.000888	-3.7e-05	-5.8e-05	2.1e-05
1.56	-0.005333	-0.000162	-5.3e-05	-0.000109
1.57	-0.006197	-0.000137	-4.9e-05	-8.8e-05
1.58	-0.000563	2.2e-05	-4.7e-05	6.9e-05
1.59	0.000887	-0.000211	-3.9e-05	-0.000172
1.6	-0.001736	-0.000308	-3.2e-05	-0.000276
1.61	0.004737	-2.2e-05	-3.7e-05	1.5e-05
1.62	0.011022	-6.3e-05	-4.7e-05	-1.6e-05
1.63	0.003781	-0.00023	-5.5e-05	-0.000175
1.64	-0.000839	-6.2e-05	-5e-05	-1.2e-05
1.65	0.004692	-7e-05	-4.2e-05	-2.8e-05
1.66	0.002262	-0.000229	-5.2e-05	-0.000177
1.67	-0.00381	-0.000146	-6.3e-05	-8.3e-05
1.68	0.006148	-0.000162	-5.9e-05	-0.000103
1.69	0.015825	-9.1e-05	-3.1e-05	-6e-05
1.7	0.008482	3.7e-05	-2.8e-05	6.5e-05
1.71	0.002959	-0.000269	-5.5e-05	-0.000214
1.72	0.004734	-0.000306	-5.4e-05	-0.000252
1.73	0.00402	9.5e-05	-3.4e-05	0.000129
1.74	0.002602	8e-06	-2.9e-05	3.7e-05
1.75	0.000453	-0.000315	-3.9e-05	-0.000276
1.76	-2.4e-05	-0.000119	-3.7e-05	-8.2e-05
1.77	0.003491	-0.000133	-4.2e-05	-9.1e-05
1.78	0.003795	-0.000293	-6.4e-05	-0.000229
1.79	0.001142	-1.2e-05	-5.2e-05	4e-05
1.8	0.003921	2.5e-05	-2.4e-05	4.9e-05
1.81	0.009653	-0.000312	-3.1e-05	-0.000281
1.82	0.005504	-0.000269	-5.6e-05	-0.000213
1.83	0.00039	5.8e-05	-5.7e-05	0.000115
1.84	0.003768	-0.000121	-3.8e-05	-8.3e-05
1.85	0.004288	-0.000314	-4.2e-05	-0.000272
1.86	0.004555	-0.00014	-5.9e-05	-8.1e-05
1.87	0.012163	-0.000187	-5.2e-05	-0.000135
1.88	0.014932	-0.00017	-3.9e-05	-0.000131
1.89	0.006986	-5.2e-05	-4.3e-05	-9e-06
1.9	0.005407	-0.000193	-5.7e-05	-0.000136
1.91	0.013568	-0.000265	-7.1e-05	-0.000194
1.92	0.016418	-0.000101	-6.9e-05	-3.2e-05
1.93	0.014633	-6.5e-05	-4.6e-05	-1.9e-05
1.94	0.013535	-0.000211	-3.5e-05	-0.000176
1.95	0.008928	-0.000298	-3.8e-05	-0.00026
1.96	0.005174	-0.000201	-4.8e-05	-0.000153
1.97	0.008539	-2.8e-05	-6.9e-05	4.1e-05
1.98	0.012055	-3.1e-05	-5.8e-05	2.7e-05
1.99	0.012029	-0.0002	-4.6e-05	-0.000154
2	0.011184	-0.000248	-5.8e-05	-0.00019
2.01	0.008245	-0.00015	-4.4e-05	-0.000106
2.02	0.008499	-0.00014	-2.9e-05	-0.000111
2.03	0.011745	-0.000135	-5.2e-05	-8.3e-05
2.04	0.008488	-0.000137	-6.7e-05	-7e-05
2.05	0.003102	-0.000222	-5e-05	-0.000172
2.06	0.003405	-0.000229	-4.8e-05	-0.000181
2.07	0.007357	-5.5e-05	-6.9e-05	1.4e-05
2.08	0.007215	6e-06	-6.9e-05	7.5e-05
2.09	0.004002	-0.000185	-4.8e-05	-0.000137
2.1	0.007169	-0.000217	-4.1e-05	-0.000176
2.11	0.014282	-0.000212	-5.7e-05	-0.000155
2.12	0.012227	-0.000259	-5.9e-05	-0.0002
2.13	0.00522	-0.000116	-4.5e-05	-7.1e-05
2.14	0.010615	-7.3e-05	-6.1e-05	-1.2e-05
2.15	0.021377	-0.000147	-8.1e-05	-6.6e-05
2.16	0.01973	-0.000173	-6e-05	-0.000113
2.17	0.008369	-9.4e-05	-2.6e-05	-6.8e-05
2.18	0.002667	-0.000122	-4.5e-05	-7.7e-05
2.19	0.005934	-0.000222	-7.5e-05	-0.000147
2.2	0.009139	-9.7e-05	-6.5e-05	-3.2e-05
2.21	0.009321	1.6e-05	-5.9e-05	7.5e-05
2.22	0.006514	-0.000104	-5.8e-05	-4.6e-05
2.23	-0.000259	-0.000296	-4.4e-05	-0.000252
2.24	-0.00784	-0.000201	-4.8e-05	-0.000153
2.25	-0.007762	-9.5e-05	-6.1e-05	-3.4e-05
2.26	-0.003911	-0.000138	-6.7e-05	-7.1e-05
2.27	-0.000797	-0.000101	-6.2e-05	-3.9e-05
2.28	0.003933	-0.000183	-6.5e-05	-0.000118
2.29	0.003611	-0.000189	-6.8e-05	-0.000121
2.3	-0.002455	-9.2e-05	-4.7e-05	-4.5e-05
2.31	0.000915	-0.000165	-4.5e-05	-0.00012
2.32	0.00527	-0.000186	-6e-05	-0.000126
2.33	0.000424	-2.9e-05	-5.7e-05	2.8e-05
2.34	0.001991	-0.000155	-5.5e-05	-0.0001
2.35	0.005097	-0.000285	-6.4e-05	-0.000221
2.36	0.00097	1.7e-05	-6.1e-05	7.8e-05
2.37	-0.000976	-8.8e-05	-4.6e-05	-4.2e-05
2.38	-0.004109	-0.000328	-5.5e-05	-0.000273
2.39	-0.00832	4.2e-05	-6.3e-05	0.000105
2.4	-0.008396	2.2e-05	-5.6e-05	7.8e-05
2.41	-0.013797	-0.000302	-5.5e-05	-0.000247
2.42	-0.01656	-4.6e-05	-6.4e-05	1.8e-05
2.43	-0.006651	-3.6e-05	-7.2e-05	3.6e-05
2.44	0.000541	-0.000342	-6.1e-05	-0.000281
2.45	0.001895	-0.000169	-5e-05	-0.000119
2.46	0.003666	-6e-05	-6.6e-05	6e-06
2.47	0.006222	-0.000232	-6.4e-05	-0.000168
2.48	0.009307	-0.000113	-3.7e-05	-7.6e-05
2.49	0.008534	-0.000123	-4.6e-05	-7.7e-05
2.5	-0.000873	-0.000203	-7.1e-05	-0.000132
2.51	-0.003872	3.9e-05	-7.2e-05	0.000111
2.52	0.001798	-3.6e-05	-6.4e-05	2.8e-05
2.53	-0.003445	-0.000356	-6.2e-05	-0.000294
2.54	-0.007894	-0.000197	-5.6e-05	-0.000141
2.55	0.002294	8.4e-05	-5.1e-05	0.000135
2.56	0.006451	-4.4e-05	-5.1e-05	7e-06
2.57	-0.003847	-0.000254	-6.1e-05	-0.000193
2.58	-0.012654	-0.000174	-7.1e-05	-0.000103
2.59	-0.01389	-0.000112	-7.3e-05	-3.9e-05
2.6	-0.011264	-0.000121	-6.7e-05	-5.4e-05
2.61	-0.011062	-7e-05	-5.7e-05	-1.3e-05
2.62	-0.009887	-0.000235	-6.6e-05	-0.000169
2.63	-0.00776	-0.000286	-8.4e-05	-0.000202
2.64	-0.012473	-2.1e-05	-6.6e-05	4.5e-05
2.65	-0.011508	2.1e-05	-4.4e-05	6.5e-05
2.66	-0.006839	-0.000124	-5.4e-05	-7e-05
2.67	-0.006438	-0.000243	-5.8e-05	-0.000185
2.68	0.002061	-0.000208	-6.2e-05	-0.000146
2.69	0.007083	-9.2e-05	-7.5e-05	-1.7e-05
2.7	-0.003217	-9.3e-05	-5.7e-05	-3.6e-05
2.71	-0.011932	-0.000191	-4.8e-05	-0.000143
2.72	-0.010234	-0.000221	-7.8e-05	-0.000143
2.73	-0.008197	-9.5e-05	-8.8e-05	-7e-06
2.74	-0.007986	-0.000143	-6.1e-05	-8.2e-05
2.75	-0.00435	-0.000275	-5.8e-05	-0.000217
2.76	-0.00406	-6.3e-05	-7.6e-05	1.3e-05
2.77	-0.006093	5.6e-05	-7.1e-05	0.000127
2.78	-0.001451	-0.000216	-6.1e-05	-0.000155
2.79	0.000324	-0.000319	-7.3e-05	-0.000246
2.8	2e-05	-0.000111	-8.5e-05	-2.6e-05
2.81	0.008668	-6.1e-05	-7e-05	9e-06
2.82	0.014214	-0.000129	-4e-05	-8.9e-05
2.83	0.009345	-0.000152	-5.4e-05	-9.8e-05
2.84	0.004555	-0.000105	-9e-05	-1.5e-05
2.85	0.005634	-0.000163	-6.6e-05	-9.7e-05
2.86	0.005266	-0.000265	-3.2e-05	-0.000233
2.87	0.002144	-9.7e-05	-5.4e-05	-4.3e-05
2.88	0.002461	-7.3e-05	-7.8e-05	5e-06
2.89	0.00458	-0.000191	-9e-05	-0.000101
2.9	0.003534	-7.7e-05	-8.2e-05	5e-06
2.91	0.004401	-0.000109	-6.1e-05	-4.8e-05
2.92	0.006477	-0.000271	-8.4e-05	-0.000187
2.93	0.00052	-0.00012	-8.9e-05	-3.1e-05
2.94	-0.002279	-1.9e-05	-5.1e-05	3.2e-05
2.95	-0.002145	-0.000233	-7.2e-05	-0.000161
2.96	-0.004385	-0.000255	-0.000135	-0.00012
2.97	-0.001583	-1e-05	-0.000127	0.000117
2.98	-0.004593	-7.4e-05	-8.1e-05	7e-06
2.99	-0.009504	-0.00017	-9.7e-05	-7.3e-05
3	-0.004098	-0.00014	-0.000129	-1.1e-05
3.01	0.002165	-0.000229	-0.000111	-0.000118
3.02	0.007204	-3.8e-05	-8.8e-05	5e-05
3.03	0.009129	0	-0.000111	0.000111
3.04	0.000545	-0.000323	-0.000127	-0.000196
3.05	-0.005523	-0.000189	-9e-05	-9.9e-05
3.06	-0.00208	-5.7e-05	-7.3e-05	1.6e-05
3.07	-0.001127	-0.000206	-0.000111	-9.5e-05
3.08	-0.003111	-0.000188	-0.000124	-6.4e-05
3.09	-0.001669	-1.6e-05	-9.9e-05	8.3e-05
3.1	0.000372	-7.7e-05	-8.7e-05	1e-05
3.11	0.002255	-0.0002	-0.0001	-0.0001
3.12	0.005153	-6.3e-05	-0.000106	4.3e-05
3.13	0.00441	-9.3e-05	-8.9e-05	-4e-06
3.14	0.003078	-0.000254	-9.3e-05	-0.000161
3.15	0.008124	-0.000142	-0.000121	-2.1e-05
3.16	0.013227	-0.000176	-0.000123	-5.3e-05
3.17	0.011221	-0.000287	-0.000101	-0.000186
3.18	0.007977	-7.5e-05	-8.9e-05	1.4e-05
3.19	0.005121	3.3e-05	-0.000105	0.000138
3.2	0.002271	-0.00014	-0.000119	-2.1e-05
3.21	0.003634	-0.000172	-0.000106	-6.6e-05
3.22	0.004197	-7.7e-05	-9.2e-05	1.5e-05
3.23	0.003913	-0.000153	-0.000104	-4.9e-05
3.24	0.003467	-0.000151	-0.000126	-2.5e-05
3.25	-0.000934	-0.000119	-0.000117	-2e-06
3.26	0.002006	-0.000156	-9.4e-05	-6.2e-05
3.27	0.012599	-1e-05	-0.000118	0.000108
3.28	0.014194	-8.2e-05	-0.000141	5.9e-05
3.29	0.009441	-0.000198	-0.000111	-8.7e-05
3.3	0.010359	-0.000111	-8.9e-05	-2.2e-05
3.31	0.014089	-0.000131	-0.000115	-1.6e-05
3.32	0.012243	-0.000113	-0.000126	1.3e-05
3.33	0.008052	-0.000118	-0.000114	-4e-06
3.34	0.008525	-0.0002	-0.000109	-9.1e-05
3.35	0.011565	-0.000213	-0.000109	-0.000104
3.36	0.013461	-0.000179	-0.000118	-6.1e-05
3.37	0.01207	-4.5e-05	-0.00012	7.5e-05
3.38	0.009601	-4.9e-05	-0.00011	6.1e-05
3.39	0.007259	-0.00023	-0.000118	-0.000112
3.4	0.000824	-0.000202	-0.000142	-6e-05
3.41	-0.001463	-7.7e-05	-0.000179	0.000102
3.42	0.005264	-0.000167	-0.000199	3.2e-05
3.43	0.010406	-0.000168	-0.000184	1.6e-05
3.44	0.00793	-6.9e-05	-0.000219	0.00015
3.45	0.001853	-0.000196	-0.000312	0.000116
3.46	-0.000172	-0.000195	-0.000408	0.000213
3.47	0.003358	-8.4e-05	-0.000457	0.000373
3.48	0.005648	-0.000244	-0.000452	0.000208
3.49	0.00628	-0.000238	-0.000475	0.000237
3.5	0.010361	-5.3e-05	-0.000585	0.000532
3.51	0.007966	-0.000139	-0.000701	0.000562
3.52	0.000962	-0.000182	-0.000665	0.000483
3.53	0.004484	-8.2e-05	-0.000609	0.000527
3.54	0.010246	-0.000163	-0.00096	0.000797
3.55	0.00386	-0.000255	-0.00201	0.001755
3.56	-0.002358	-0.000126	-0.002816	0.00269
3.57	0.000837	-2.5e-05	-0.00261	0.002585
3.58	0.002142	-0.000188	-0.00272	0.002532
3.59	-0.001079	-0.000288	-0.003931	0.003643
3.6	-0.001716	-0.000103	-0.004879	0.004776
3.61	0.003223	-3e-05	-0.004672	0.004642
3.62	0.00829	-0.000146	-0.004586	0.00444
3.63	0.009157	-4.4e-05	-0.00512	0.005076
3.64	0.008663	7.4e-05	-0.005229	0.005303
3.65	0.004828	-0.000201	-0.004917	0.004716
3.66	-0.001427	-0.000271	-0.005055	0.004784
3.67	-0.002496	-3.3e-05	-0.005532	0.005499
3.68	-0.001021	-9e-05	-0.005637	0.005547
3.69	-0.000732	-0.00015	-0.005357	0.005207
3.7	0.004776	-7.2e-05	-0.005364	0.005292
3.71	0.013146	-0.000205	-0.005882	0.005677
3.72	0.008433	-0.00022	-0.00628	0.00606
3.73	-0.011236	-0.000105	-0.006088	0.005983
3.74	-0.021475	-0.000127	-0.005908	0.005781
3.75	-0.014366	-8.4e-05	-0.006278	0.006194
3.76	-0.013949	-2.4e-05	-0.006593	0.006569
3.77	-0.016809	-0.000166	-0.00639	0.006224
3.78	-0.006937	-0.000212	-0.006206	0.005994
3.79	0.002257	-0.000168	-0.00642	0.006252
3.8	-0.001908	-0.000173	-0.006622	0.006449
3.81	-0.008421	-5.2e-05	-0.006491	0.006439
3.82	-0.009776	-7.8e-05	-0.006344	0.006266
3.83	-0.010424	-0.000225	-0.006495	0.00627
3.84	-0.004917	-0.000255	-0.006683	0.006428
3.85	0.002996	-9.2e-05	-0.006612	0.00652
3.86	0.000429	6.6e-05	-0.006469	0.006535
3.87	0.000166	-0.000166	-0.006557	0.006391
3.88	0.008447	-0.000278	-0.006738	0.00646
3.89	0.005405	-0.000123	-0.006685	0.006562
3.9	-0.007167	-0.00014	-0.00653	0.00639
3.91	-0.005073	-0.00019	-0.006591	0.006401
3.92	-2.5e-05	-0.000228	-0.00673	0.006502
3.93	-0.011814	-0.000148	-0.006667	0.006519
3.94	-0.017993	-4.9e-05	-0.006539	0.00649
3.95	-0.00941	-0.000224	-0.00661	0.006386
3.96	-0.003302	-0.0002	-0.006732	0.006532
3.97	-0.001214	2.7e-05	-0.006671	0.006698
3.98	0.002197	-8.1e-05	-0.00658	0.006499
3.99	-0.000702	-0.000198	-0.006647	0.006449
4	-0.008671	-0.000108	-0.00671	0.006602
4.01	-0.008511	-0.000184	-0.006642	0.006458
4.02	-0.00598	-0.00017	-0.006589	0.006419
4.03	-0.006669	4.1e-05	-0.006652	0.006693
4.04	-0.003306	-0.000106	-0.006701	0.006595
4.05	-0.003296	-0.000308	-0.006639	0.006331
4.06	-0.006635	-9.4e-05	-0.006586	0.006492
4.07	-0.0057	3e-06	-0.006635	0.006638
4.08	-0.00119	-0.000211	-0.006692	0.006481
4.09	0.0023	-0.00022	-0.006648	0.006428
4.1	-0.000114	3.1e-05	-0.006588	0.006619
4.11	0.002389	-7.2e-05	-0.006641	0.006569
4.12	0.008438	-0.000282	-0.006703	0.006421
4.13	0.003627	-9.9e-05	-0.006653	0.006554
4.14	0.000139	-4.5e-05	-0.006605	0.00656
4.15	0.00386	-0.000129	-0.006665	0.006536
4.16	0.002457	-9.4e-05	-0.006712	0.006618
4.17	-0.002969	-9e-05	-0.00665	0.00656
4.18	-0.005984	-0.000171	-0.006593	0.006422
4.19	-0.001851	-8.7e-05	-0.006644	0.006557
4.2	0.003915	3.6e-05	-0.006701	0.006737
4.21	0.001131	-0.000118	-0.006661	0.006543
4.22	-0.001631	-0.000249	-0.006607	0.006358
4.23	0.001714	-0.000128	-0.00663	0.006502
4.24	0.00206	-4.8e-05	-0.006694	0.006646
4.25	-0.000444	-0.000199	-0.006691	0.006492
4.26	0.003043	-0.000194	-0.006643	0.006449
4.27	0.008221	-6e-06	-0.006654	0.006648
4.28	0.005395	-9.5e-05	-0.006675	0.00658
4.29	0.002774	-0.000214	-0.006647	0.006433
4.3	0.007963	-0.00012	-0.006636	0.006516
4.31	0.006989	-9.4e-05	-0.006658	0.006564
4.32	-0.001903	-0.000173	-0.006649	0.006476
4.33	0.000546	-0.000215	-0.006614	0.006399
4.34	0.009949	-8.9e-05	-0.006616	0.006527
4.35	0.005425	-1.2e-05	-0.006662	0.00665
4.36	-0.002673	-0.000143	-0.00668	0.006537
4.37	0.001134	-0.000199	-0.006652	0.006453
4.38	0.001283	-4.2e-05	-0.00664	0.006598
4.39	-0.005413	-4.8e-05	-0.006665	0.006617
4.4	-0.008271	-0.000191	-0.006677	0.006486
4.41	-0.008162	-0.000217	-0.006658	0.006441
4.42	-0.004065	-0.000157	-0.006643	0.006486
4.43	0.000399	-5e-06	-0.006656	0.006651
4.44	-0.001899	-7.3e-05	-0.006675	0.006602
4.45	-0.007883	-0.000235	-0.006654	0.006419
4.46	-0.005302	-0.000206	-0.006625	0.006419
4.47	-0.000104	-0.00014	-0.006652	0.006512
4.48	-0.004255	-2.7e-05	-0.00666	0.006633
4.49	-0.005915	-9.3e-05	-0.006618	0.006525
4.5	-0.00061	-0.000236	-0.006627	0.006391
4.51	0.002334	-0.000203	-0.006685	0.006482
4.52	0.003407	-7.6e-05	-0.006678	0.006602
4.53	0.00211	-6.9e-05	-0.006652	0.006583
4.54	-0.00044	-0.000146	-0.006675	0.006529
4.55	-0.000101	-0.000145	-0.006684	0.006539
4.56	0.000113	-0.0002	-0.006663	0.006463
4.57	-0.00202	-0.000134	-0.006635	0.006501
4.58	-0.004888	-6.8e-05	-0.006634	0.006566
4.59	-0.006136	-0.000114	-0.006678	0.006564
4.6	-0.002555	-4.8e-05	-0.006683	0.006635
4.61	0.000498	-9.4e-05	-0.006645	0.006551
4.62	0.002644	-0.000156	-0.006656	0.0065
4.63	0.005275	-0.000143	-0.006667	0.006524
4.64	-0.000538	-0.000231	-0.006642	0.006411
4.65	-0.005925	-0.000102	-0.006651	0.006549
4.66	0.001534	1e-05	-0.006677	0.006687
4.67	0.004697	-0.000241	-0.006663	0.006422
4.68	-0.003525	-0.000179	-0.006649	0.00647
4.69	-0.00966	0.000112	-0.00666	0.006772
4.7	-0.006919	-0.000114	-0.006667	0.006553
4.71	-0.000355	-0.0003	-0.006672	0.006372
4.72	0.002159	-0.000118	-0.006674	0.006556
4.73	-0.002741	-0.000162	-0.00666	0.006498
4.74	-0.005995	-0.000149	-0.00666	0.006511
4.75	0.002329	-3.9e-05	-0.006676	0.006637
4.76	0.008381	-0.000174	-0.006664	0.00649
4.77	0.005608	-0.000219	-0.006647	0.006428
4.78	0.007237	-0.000121	-0.006666	0.006545
4.79	0.010213	-1.9e-05	-0.006673	0.006654
4.8	0.005393	-5.7e-05	-0.006658	0.006601
4.81	-0.000191	-0.000137	-0.006668	0.006531
4.82	0.003308	-7.9e-05	-0.006671	0.006592
4.83	0.008673	-0.000144	-0.006659	0.006515
4.84	0.008812	-0.000256	-0.00666	0.006404
4.85	0.004858	-0.000187	-0.006656	0.006469
4.86	0.00142	-5.2e-05	-0.00666	0.006608
4.87	-4.6e-05	-0.000176	-0.00666	0.006484
4.88	-0.000478	-0.000202	-0.006649	0.006447
4.89	0.001596	-3.1e-05	-0.006651	0.00662
4.9	0.005591	-0.000114	-0.006667	0.006553
4.91	0.004137	-0.000216	-0.006679	0.006463
4.92	0.001085	-0.000224	-0.006679	0.006455
4.93	0.002616	-0.000124	-0.006676	0.006552
4.94	0.003272	-5.8e-05	-0.00667	0.006612
4.95	0.003203	-0.000245	-0.006658	0.006413
4.96	0.002766	-0.000191	-0.00666	0.006469
4.97	-0.001836	-3e-05	-0.006662	0.006632
4.98	-0.008548	-0.000114	-0.006661	0.006547
4.99	-0.010358	-0.000126	-0.006661	0.006535
5	-0.004231	-6.7e-05	-0.006663	0.006596
5.01	0.004195	-0.000242	-0.006676	0.006434
5.02	0.005606	-0.000231	-0.006676	0.006445
5.03	0.002903	1.5e-05	-0.006666	0.006681
5.04	0.001464	-0.000148	-0.006668	0.00652
5.05	-0.003089	-0.000272	-0.006675	0.006403
5.06	-0.005798	-5.9e-05	-0.006683	0.006624
5.07	-0.000694	-8.4e-05	-0.00668	0.006596
5.08	0.005941	-0.000137	-0.006669	0.006532
5.09	0.007184	-1.8e-05	-0.006675	0.006657
5.1	0.004625	4e-06	-0.006687	0.006691
5.11	0.002111	-8.1e-05	-0.006679	0.006598
5.12	0.002222	-0.000164	-0.00666	0.006496
5.13	0.005076	-0.000112	-0.006655	0.006543
5.14	0.006002	-6.8e-05	-0.006655	0.006587
5.15	0.00348	-0.00016	-0.006654	0.006494
5.16	0.000133	-0.000252	-0.006656	0.006404
5.17	-0.0004	-0.000104	-0.006657	0.006553
5.18	0.003701	-2.9e-05	-0.006664	0.006635
5.19	0.006199	-0.000159	-0.006671	0.006512
5.2	0.000254	-9.8e-05	-0.006673	0.006575
5.21	-0.008805	-0.000162	-0.006673	0.006511
5.22	-0.013503	-0.000282	-0.006663	0.006381
5.23	-0.015179	-0.000135	-0.006652	0.006517
5.24	-0.015408	-1.6e-05	-0.006663	0.006647
5.25	-0.013206	-0.000149	-0.006674	0.006525
5.26	-0.008496	-0.000196	-0.006667	0.006471
5.27	-0.004721	-0.000107	-0.006664	0.006557
5.28	-0.01073	-0.00021	-0.006674	0.006464
5.29	-0.019614	-0.000191	-0.006669	0.006478
5.3	-0.019094	-1e-06	-0.006658	0.006657
5.31	-0.011633	-8.5e-05	-0.006656	0.006571
5.32	-0.005882	-0.000165	-0.006652	0.006487
5.33	-0.005609	-0.000163	-0.006666	0.006503
5.34	-0.010069	-0.000289	-0.006682	0.006393
5.35	-0.013732	-0.000194	-0.00667	0.006476
5.36	-0.009517	3.2e-05	-0.006655	0.006687
5.37	-0.005213	-0.000204	-0.006668	0.006464
5.38	-0.007773	-0.000324	-0.006679	0.006355
5.39	-0.006183	4e-06	-0.006658	0.006662
5.4	9.1e-05	-4.6e-05	-0.006654	0.006608
5.41	0.002261	-0.000234	-0.00667	0.006436
5.42	-0.000504	-9.6e-05	-0.006671	0.006575
5.43	-0.006918	-0.000144	-0.00668	0.006536
5.44	-0.010688	-0.00016	-0.006692	0.006532
5.45	-0.005106	8e-05	-0.006669	0.006749
5.46	-0.001893	-0.000102	-0.006654	0.006552
5.47	-0.009046	-0.000399	-0.006684	0.006285
5.48	-0.013374	-8.3e-05	-0.006694	0.006611
5.49	-0.005921	7.3e-05	-0.00667	0.006743
5.5	0.00194	-0.00022	-0.006667	0.006447
5.51	-0.002472	-5.6e-05	-0.006677	0.006621
5.52	-0.010889	5.4e-05	-0.006674	0.006728
5.53	-0.007995	-0.000299	-0.006679	0.00638
5.54	-0.002137	-0.000179	-0.006683	0.006504
5.55	-0.003058	1e-06	-0.006674	0.006675
5.56	-0.001995	-0.000255	-0.006666	0.006411
5.57	-0.005347	-0.000116	-0.006671	0.006555
5.58	-0.011666	4.7e-05	-0.006682	0.006729
5.59	-0.006423	-0.000181	-0.006683	0.006502
5.6	-0.001552	-0.000162	-0.00667	0.006508
5.61	-0.006279	-3.8e-05	-0.00667	0.006632
5.62	-0.013132	-4.5e-05	-0.006677	0.006632
5.63	-0.011599	-0.000203	-0.006668	0.006465
5.64	-0.000436	-0.000299	-0.006671	0.006372
5.65	0.004701	-0.000127	-0.006678	0.006551
5.66	-0.00265	-4.5e-05	-0.006664	0.006619
5.67	-0.003561	-0.00011	-0.006668	0.006558
5.68	0.001088	-0.000126	-0.006683	0.006557
5.69	-0.003827	-9e-05	-0.006668	0.006578
5.7	-0.007091	-0.000135	-0.006659	0.006524
5.71	-0.00655	-0.000108	-0.006672	0.006564
5.72	-0.010726	9e-06	-0.006664	0.006673
5.73	-0.009972	-0.000102	-0.00665	0.006548
5.74	-0.004631	-0.000119	-0.00667	0.006551
5.75	-0.007458	-4.4e-05	-0.006689	0.006645
5.76	-0.007392	-0.000153	-0.006672	0.006519
5.77	-0.002017	-0.000136	-0.006648	0.006512
5.78	-0.005264	3.1e-05	-0.00665	0.006681
5.79	-0.01027	-6.9e-05	-0.006655	0.006586
5.8	-0.006256	-0.00018	-0.00666	0.00648
5.81	-0.001401	0.000188	-0.00667	0.006858
5.82	-0.005264	0.000563	-0.006674	0.007237
5.83	-0.00849	0.001058	-0.00668	0.007738
5.84	-0.006967	0.00198	-0.006671	0.008651
5.85	-0.006974	0.002458	-0.006669	0.009127
5.86	-0.001154	0.002621	-0.006688	0.009309
5.87	0.010156	0.003174	-0.006685	0.009859
5.88	0.011854	0.003642	-0.006669	0.010311
5.89	0.011639	0.003912	-0.006676	0.010588
5.9	0.021151	0.004611	-0.006695	0.011306
5.91	0.023155	0.005444	-0.006712	0.012156
5.92	0.018997	0.00606	-0.006718	0.012778
5.93	0.021899	0.006947	-0.006716	0.013663
5.94	0.026271	0.008007	-0.006718	0.014725
5.95	0.03106	0.008835	-0.00672	0.015555
5.96	0.037052	0.009841	-0.006717	0.016558
5.97	0.038424	0.011013	-0.006732	0.017745
5.98	0.04159	0.011893	-0.006756	0.018649
5.99	0.0487	0.012847	-0.006753	0.0196
6	0.052229	0.01397	-0.006767	0.020737
6.01	0.056585	0.014953	-0.006797	0.02175
6.02	0.060725	0.015935	-0.006783	0.022718
6.03	0.063604	0.016962	-0.006777	0.023739
6.04	0.069387	0.017987	-0.006828	0.024815
6.05	0.074055	0.019093	-0.006911	0.026004
6.06	0.077975	0.020198	-0.00701	0.027208
6.07	0.084036	0.021163	-0.007225	0.028388
6.08	0.096892	0.022128	-0.007669	0.029797
6.09	0.109063	0.02314	-0.008161	0.031301
6.1	0.108323	0.024172	-0.008528	0.0327
6.11	0.108292	0.025188	-0.009072	0.03426
6.12	0.116107	0.026157	-0.009955	0.036112
6.13	0.120549	0.027155	-0.010662	0.037817
6.14	0.120568	0.02818	-0.01096	0.03914
6.15	0.120936	0.029203	-0.011477	0.04068
6.16	0.123348	0.0303	-0.012786	0.043086
6.17	0.130971	0.031452	-0.014469	0.045921
6.18	0.139409	0.032494	-0.015427	0.047921
6.19	0.140165	0.033473	-0.015551	0.049024
6.2	0.139271	0.034503	-0.015724	0.050227
6.21	0.146833	0.035574	-0.016236	0.05181
6.22	0.158616	0.036636	-0.016982	0.053618
6.23	0.164694	0.037687	-0.017836	0.055523
6.24	0.165555	0.038749	-0.018488	0.057237
6.25	0.17039	0.039759	-0.018959	0.058718
6.26	0.177381	0.040645	-0.019518	0.060163
6.27	0.180212	0.04176	-0.020233	0.061993
6.28	0.181298	0.042852	-0.021019	0.063871
6.29	0.184447	0.043585	-0.021703	0.065288
6.3	0.189881	0.044552	-0.022171	0.066723
6.31	0.195067	0.045841	-0.022592	0.068433
6.32	0.196949	0.046813	-0.023212	0.070025
6.33	0.198695	0.047704	-0.023897	0.071601
6.34	0.201955	0.048825	-0.024369	0.073194
6.35	0.207452	0.04978	-0.024709	0.074489
6.36	0.211813	0.050761	-0.025149	0.07591
6.37	0.214576	0.051921	-0.025849	0.07777
6.38	0.217329	0.052856	-0.026835	0.079691
6.39	0.217764	0.053737	-0.027681	0.081418
6.4	0.218464	0.054817	-0.028123	0.08294
6.41	0.224761	0.055826	-0.028575	0.084401
6.42	0.231811	0.056764	-0.029283	0.086047
6.43	0.2362	0.057828	-0.030074	0.087902
6.44	0.245	0.058902	-0.030833	0.089735
6.45	0.249181	0.059854	-0.031493	0.091347
6.46	0.251231	0.060965	-0.03205	0.093015
6.47	0.267026	0.062091	-0.032639	0.09473
6.48	0.279049	0.063076	-0.033295	0.096371
6.49	0.276807	0.064201	-0.033922	0.098123
6.5	0.278036	0.065234	-0.03459	0.099824
6.51	0.28062	0.066145	-0.035345	0.10149
6.52	0.28147	0.067221	-0.035977	0.103198
6.53	0.289785	0.068266	-0.036478	0.104744
6.54	0.299859	0.069145	-0.036986	0.106131
6.55	0.302861	0.070226	-0.037537	0.107763
6.56	0.303562	0.071464	-0.038178	0.109642
6.57	0.309648	0.072446	-0.038868	0.111314
6.58	0.31492	0.073408	-0.039482	0.11289
6.59	0.318938	0.074574	-0.040091	0.114665
6.6	0.325637	0.075546	-0.040748	0.116294
6.61	0.335321	0.076452	-0.041307	0.117759
6.62	0.343079	0.077569	-0.041802	0.119371
6.63	0.343853	0.078644	-0.042428	0.121072
6.64	0.343374	0.079625	-0.043215	0.12284
6.65	0.345844	0.080616	-0.043998	0.124614
6.66	0.35274	0.081513	-0.044698	0.126211
6.67	0.358689	0.082425	-0.045407	0.127832
6.68	0.358396	0.083571	-0.046079	0.12965
6.69	0.363437	0.084611	-0.046612	0.131223
6.7	0.372732	0.085438	-0.047142	0.13258
6.71	0.379851	0.086442	-0.047822	0.134264
6.72	0.38635	0.087439	-0.048531	0.13597
6.73	0.386561	0.088376	-0.049118	0.137494
6.74	0.388484	0.089528	-0.049764	0.139292
6.75	0.402151	0.090609	-0.050614	0.141223
6.76	0.41252	0.091456	-0.051544	0.143
6.77	0.411392	0.092452	-0.052401	0.144853
6.78	0.412641	0.09354	-0.053117	0.146657
6.79	0.41997	0.094471	-0.053757	0.148228
6.8	0.426568	0.095473	-0.054443	0.149916
6.81	0.437892	0.096529	-0.055157	0.151686
6.82	0.445442	0.097532	-0.055809	0.153341
6.83	0.441518	0.098605	-0.056415	0.15502
6.84	0.443609	0.099701	-0.057061	0.156762
6.85	0.45272	0.100641	-0.057814	0.158455
6.86	0.456693	0.101501	-0.058631	0.160132
6.87	0.45791	0.102483	-0.059293	0.161776
6.88	0.460559	0.103545	-0.059707	0.163252
6.89	0.464417	0.104552	-0.060133	0.164685
6.9	0.472577	0.105618	-0.060759	0.166377
6.91	0.480136	0.106689	-0.061574	0.168263
6.92	0.48377	0.107723	-0.06253	0.170253
6.93	0.490185	0.10886	-0.063426	0.172286
6.94	0.496318	0.109895	-0.064184	0.174079
6.95	0.500622	0.110763	-0.06497	0.175733
6.96	0.508306	0.111861	-0.065746	0.177607
6.97	0.518435	0.112967	-0.066379	0.179346
6.98	0.527935	0.113845	-0.066964	0.180809
6.99	0.529896	0.114908	-0.067625	0.182533
7	0.524568	0.115975	-0.06835	0.184325
7.01	0.522306	0.116841	-0.068971	0.185812
7.02	0.533006	0.117863	-0.069516	0.187379
7.03	0.548219	0.118968	-0.070227	0.189195
7.04	0.549221	0.119981	-0.071012	0.190993
7.05	0.544098	0.120987	-0.071685	0.192672
7.06	0.55034	0.122062	-0.072316	0.194378
7.07	0.561681	0.123017	-0.072999	0.196016
7.08	0.570315	0.123823	-0.073767	0.19759
7.09	0.579299	0.124845	-0.074576	0.199421
7.1	0.586506	0.125923	-0.075349	0.201272
7.11	0.58914	0.126877	-0.076102	0.202979
7.12	0.591943	0.127964	-0.076821	0.204785
7.13	0.598623	0.129051	-0.077469	0.20652
7.14	0.607899	0.130075	-0.078115	0.20819
7.15	0.615009	0.131179	-0.078766	0.209945
7.16	0.620762	0.132121	-0.079394	0.211515
7.17	0.625623	0.133015	-0.080039	0.213054
7.18	0.63292	0.13423	-0.080781	0.215011
7.19	0.642987	0.135419	-0.081675	0.217094
7.2	0.647297	0.136319	-0.082692	0.219011
7.21	0.65298	0.137231	-0.083733	0.220964
7.22	0.663194	0.138274	-0.084613	0.222887
7.23	0.669145	0.139318	-0.085259	0.224577
7.24	0.673131	0.140294	-0.085901	0.226195
7.25	0.67995	0.141355	-0.086807	0.228162
7.26	0.684395	0.142538	-0.087832	0.23037
7.27	0.688792	0.14353	-0.088628	0.232158
7.28	0.69597	0.144363	-0.089192	0.233555
7.29	0.70255	0.145374	-0.089744	0.235118
7.3	0.707346	0.146474	-0.090371	0.236845
7.31	0.715377	0.147558	-0.090994	0.238552
7.32	0.721583	0.148529	-0.091596	0.240125
7.33	0.724431	0.149411	-0.092336	0.241747
7.34	0.729348	0.150388	-0.093276	0.243664
7.35	0.735326	0.151346	-0.094143	0.245489
7.36	0.741725	0.152341	-0.094785	0.247126
7.37	0.751326	0.153403	-0.095439	0.248842
7.38	0.761471	0.154359	-0.096204	0.250563
7.39	0.767098	0.155332	-0.097029	0.252361
7.4	0.769453	0.156437	-0.097886	0.254323
7.41	0.771875	0.157393	-0.098699	0.256092
7.42	0.77374	0.158308	-0.099485	0.257793
7.43	0.779473	0.159455	-0.100278	0.259733
7.44	0.789688	0.160425	-0.101003	0.261428
7.45	0.795743	0.161253	-0.101733	0.262986
7.46	0.797367	0.162374	-0.102555	0.264929
7.47	0.801394	0.16341	-0.103403	0.266813
7.48	0.808348	0.164269	-0.104209	0.268478
7.49	0.81853	0.165516	-0.105097	0.270613
7.5	0.82672	0.16674	-0.106237	0.272977
7.51	0.831629	0.167554	-0.10729	0.274844
7.52	0.837885	0.168585	-0.107914	0.276499
7.53	0.843099	0.169785	-0.108504	0.278289
7.54	0.849563	0.170656	-0.109321	0.279977
7.55	0.857328	0.171594	-0.110229	0.281823
7.56	0.859471	0.172755	-0.111184	0.283939
7.57	0.864922	0.173725	-0.112085	0.28581
7.58	0.874142	0.174699	-0.1128	0.287499
7.59	0.878879	0.175809	-0.113442	0.289251
7.6	0.885991	0.176765	-0.114142	0.290907
7.61	0.893895	0.177782	-0.114761	0.292543
7.62	0.897928	0.178857	-0.115304	0.294161
7.63	0.902749	0.179786	-0.116034	0.29582
7.64	0.913346	0.180757	-0.116852	0.297609
7.65	0.923992	0.181797	-0.117503	0.2993
7.66	0.928225	0.182804	-0.118012	0.300816
7.67	0.930654	0.183819	-0.118495	0.302314
7.68	0.93539	0.18488	-0.119128	0.304008
7.69	0.942485	0.185837	-0.120011	0.305848
7.7	0.946358	0.186786	-0.120949	0.307735
7.71	0.952696	0.187901	-0.121725	0.309626
7.72	0.964975	0.188908	-0.122483	0.311391
7.73	0.971153	0.189811	-0.123305	0.313116
7.74	0.971723	0.190905	-0.124	0.314905
7.75	0.977166	0.191976	-0.124527	0.316503
7.76	0.984861	0.192889	-0.124993	0.317882
7.77	0.987229	0.193983	-0.125499	0.319482
7.78	0.986142	0.19512	-0.126076	0.321196
7.79	0.988938	0.195955	-0.126609	0.322564
7.8	0.994784	0.196884	-0.12702	0.323904
7.81	1.00252	0.197964	-0.127403	0.325367
7.82	1.00707	0.198836	-0.127792	0.326628
7.83	1.00507	0.199893	-0.128174	0.328067
7.84	1.00987	0.20108	-0.128602	0.329682
7.85	1.0194	0.202015	-0.129031	0.331046
7.86	1.02076	0.202973	-0.129422	0.332395
7.87	1.02164	0.204127	-0.129813	0.33394
7.88	1.0248	0.205102	-0.13015	0.335252
7.89	1.02895	0.206003	-0.130378	0.336381
7.9	1.03169	0.207108	-0.130544	0.337652
7.91	1.03001	0.208114	-0.130686	0.3388
7.92	1.03139	0.209088	-0.130822	0.33991
7.93	1.03425	0.210274	-0.130988	0.341262
7.94	1.03357	0.211228	-0.131194	0.342422
7.95	1.03143	0.212066	-0.131411	0.343477
7.96	1.03238	0.21324	-0.131643	0.344883
7.97	1.03467	0.214253	-0.131919	0.346172
7.98	1.03696	0.215009	-0.132266	0.347275
7.99	1.0405	0.216106	-0.132719	0.348825
8	1.04356	0.217255	-0.133295	0.35055
8.01	1.05	0.218136	-0.133981	0.352117
8.02	1.06153	0.219137	-0.13468	0.353817
8.03	1.06431	0.220143	-0.135271	0.355414
8.04	1.06152	0.220937	-0.135781	0.356718
8.05	1.06791	0.222003	-0.136381	0.358384
8.06	1.08119	0.223141	-0.13703	0.360171
8.07	1.08994	0.223917	-0.137624	0.361541
8.08	1.09251	0.224905	-0.138312	0.363217
8.09	1.09992	0.226152	-0.139083	0.365235
8.1	1.11026	0.227039	-0.139701	0.36674
8.11	1.11344	0.227917	-0.140356	0.368273
8.12	1.1163	0.229081	-0.141423	0.370504
8.13	1.12279	0.230034	-0.142641	0.372675
8.14	1.12193	0.230844	-0.143527	0.374371
8.15	1.125	0.231904	-0.144125	0.376029
8.16	1.13982	0.232983	-0.144719	0.377702
8.17	1.14832	0.23402	-0.145395	0.379415
8.18	1.1454	0.235124	-0.146215	0.381339
8.19	1.14602	0.236108	-0.147189	0.383297
8.2	1.1544	0.23713	-0.148086	0.385216
8.21	1.16045	0.238254	-0.148741	0.386995
8.22	1.1644	0.239244	-0.149285	0.388529
8.23	1.18006	0.240271	-0.149942	0.390213
8.24	1.19711	0.24135	-0.150834	0.392184
8.25	1.20226	0.242294	-0.151826	0.39412
8.26	1.20641	0.243331	-0.152604	0.395935
8.27	1.20951	0.244485	-0.153133	0.397618
8.28	1.21095	0.245356	-0.153673	0.399029
8.29	1.21679	0.24625	-0.154296	0.400546
8.3	1.22256	0.247556	-0.154939	0.402495
8.31	1.22813	0.248673	-0.155587	0.40426
8.32	1.23555	0.249466	-0.156195	0.405661
8.33	1.24168	0.250398	-0.156914	0.407312
8.34	1.24994	0.251585	-0.157901	0.409486
8.35	1.261	0.25266	-0.158896	0.411556
8.36	1.26219	0.253551	-0.159697	0.413248
8.37	1.26089	0.254646	-0.160421	0.415067
8.38	1.27361	0.255689	-0.161044	0.416733
8.39	1.2866	0.256534	-0.161485	0.418019
8.4	1.28605	0.257558	-0.161931	0.419489
8.41	1.28772	0.258546	-0.162518	0.421064
8.42	1.3007	0.259471	-0.16319	0.422661
8.43	1.30944	0.260537	-0.163981	0.424518
8.44	1.30669	0.261614	-0.164863	0.426477
8.45	1.31161	0.262548	-0.165651	0.428199
8.46	1.32499	0.263505	-0.166305	0.42981
8.47	1.32676	0.264529	-0.167108	0.431637
8.48	1.32586	0.265426	-0.168133	0.433559
8.49	1.33104	0.266458	-0.169036	0.435494
8.5	1.33861	0.267478	-0.1697	0.437178
8.51	1.34957	0.268267	-0.170305	0.438572
8.52	1.36202	0.269301	-0.171088	0.440389
8.53	1.36773	0.270489	-0.172075	0.442564
8.54	1.36654	0.271403	-0.17293	0.444333
8.55	1.37246	0.272353	-0.173535	0.445888
8.56	1.38319	0.273474	-0.174191	0.447665
8.57	1.3867	0.274448	-0.175083	0.449531
8.58	1.38943	0.275405	-0.176164	0.451569
8.59	1.39494	0.276598	-0.177201	0.453799
8.6	1.39993	0.277653	-0.177912	0.455565
8.61	1.4128	0.278495	-0.178414	0.456909
8.62	1.42788	0.27952	-0.178957	0.458477
8.63	1.4268	0.280611	-0.17954	0.460151
8.64	1.4238	0.281506	-0.180138	0.461644
8.65	1.43273	0.282465	-0.18074	0.463205
8.66	1.44503	0.28362	-0.181369	0.464989
8.67	1.45222	0.284668	-0.182183	0.466851
8.68	1.45189	0.285694	-0.183154	0.468848
8.69	1.45664	0.286741	-0.183913	0.470654
8.7	1.4684	0.287717	-0.184289	0.472006
8.71	1.47394	0.288734	-0.184626	0.47336
8.72	1.47948	0.289661	-0.185231	0.474892
8.73	1.48855	0.290534	-0.185958	0.476492
8.74	1.49765	0.291706	-0.186623	0.478329
8.75	1.50778	0.292854	-0.187292	0.480146
8.76	1.50903	0.293595	-0.187991	0.481586
8.77	1.50845	0.294572	-0.188656	0.483228
8.78	1.51934	0.295844	-0.189321	0.485165
8.79	1.53035	0.296701	-0.190022	0.486723
8.8	1.53408	0.29756	-0.190807	0.488367
8.81	1.54229	0.298711	-0.19158	0.490291
8.82	1.55423	0.299618	-0.192195	0.491813
8.83	1.55645	0.300502	-0.192818	0.49332
8.84	1.55905	0.301611	-0.19377	0.495381
8.85	1.57245	0.302581	-0.194852	0.497433
8.86	1.58467	0.30362	-0.195606	0.499226
8.87	1.58892	0.304778	-0.196157	0.500935
8.88	1.5936	0.305595	-0.196758	0.502353
8.89	1.60566	0.30651	-0.197393	0.503903
8.9	1.61639	0.307729	-0.198076	0.505805
8.91	1.61903	0.308685	-0.198762	0.507447
8.92	1.62265	0.309591	-0.199382	0.508973
8.93	1.62931	0.310852	-0.200034	0.510886
8.94	1.63856	0.311952	-0.20068	0.512632
8.95	1.64684	0.312769	-0.201285	0.514054
8.96	1.64739	0.313839	-0.202021	0.51586
8.97	1.65137	0.314899	-0.202799	0.517698
8.98	1.66101	0.315743	-0.203437	0.51918
8.99	1.66444	0.316947	-0.204107	0.521054
9	1.66701	0.31814	-0.204956	0.523096
9.01	1.67518	0.318964	-0.205764	0.524728
9.02	1.68244	0.32004	-0.206424	0.526464
9.03	1.68921	0.321185	-0.207095	0.52828
9.04	1.69849	0.322051	-0.207967	0.530018
9.05	1.70497	0.322997	-0.209158	0.532155
9.06	1.7116	0.324002	-0.210456	0.534458
9.07	1.72387	0.3249	-0.211451	0.536351
9.08	1.73315	0.325978	-0.212082	0.53806
9.09	1.73764	0.32715	-0.212615	0.539765
9.1	1.74815	0.328045	-0.213155	0.5412
9.11	1.7547	0.328962	-0.213647	0.542609
9.12	1.7482	0.330092	-0.214094	0.544186
9.13	1.74988	0.331089	-0.214491	0.54558
9.14	1.76334	0.332005	-0.214881	0.546886
9.15	1.76941	0.333002	-0.215455	0.548457
9.16	1.76934	0.333881	-0.216244	0.550125
9.17	1.77838	0.334754	-0.217003	0.551757
9.18	1.79638	0.335957	-0.217654	0.553611
9.19	1.80879	0.337033	-0.218345	0.555378
9.2	1.80778	0.337796	-0.219074	0.55687
9.21	1.80451	0.338784	-0.219776	0.55856
9.22	1.81834	0.339903	-0.220423	0.560326
9.23	1.84038	0.340755	-0.221082	0.561837
9.24	1.84554	0.341713	-0.221846	0.563559
9.25	1.83994	0.342914	-0.222574	0.565488
9.26	1.84443	0.343922	-0.223133	0.567055
9.27	1.86077	0.344896	-0.223636	0.568532
9.28	1.87317	0.345987	-0.224167	0.570154
9.29	1.87965	0.346926	-0.224785	0.571711
9.3	1.88792	0.347841	-0.225678	0.573519
9.31	1.90134	0.348853	-0.226713	0.575566
9.32	1.9139	0.349752	-0.227553	0.577305
9.33	1.91402	0.350629	-0.228323	0.578952
9.34	1.91864	0.351796	-0.229202	0.580998
9.35	1.93355	0.352911	-0.229962	0.582873
9.36	1.93796	0.353848	-0.230512	0.58436
9.37	1.94082	0.354899	-0.231063	0.585962
9.38	1.95202	0.35586	-0.231698	0.587558
9.39	1.95614	0.356824	-0.232353	0.589177
9.4	1.95742	0.358021	-0.23308	0.591101
9.41	1.96555	0.359089	-0.23384	0.592929
9.42	1.96964	0.359963	-0.234514	0.594477
9.43	1.97067	0.360952	-0.235153	0.596105
9.44	1.97699	0.362082	-0.235833	0.597915
9.45	1.98688	0.363049	-0.236674	0.599723
9.46	1.99789	0.363964	-0.23785	0.601814
9.47	2.0075	0.365053	-0.239053	0.604106
9.48	2.01546	0.366087	-0.239765	0.605852
9.49	2.02293	0.367137	-0.240255	0.607392
9.5	2.0274	0.368232	-0.240927	0.609159
9.51	2.0282	0.369154	-0.241577	0.610731
9.52	2.03247	0.370137	-0.242105	0.612242
9.53	2.04431	0.371246	-0.242675	0.613921
9.54	2.05603	0.372194	-0.2433	0.615494
9.55	2.0614	0.373078	-0.244056	0.617134
9.56	2.06403	0.374145	-0.244961	0.619106
9.57	2.07455	0.3752	-0.245681	0.620881
9.58	2.08908	0.376223	-0.246109	0.622332
9.59	2.09709	0.377329	-0.246582	0.623911
9.6	2.0984	0.378255	-0.247288	0.625543
9.61	2.09838	0.379202	-0.248068	0.62727
9.62	2.10618	0.380333	-0.248785	0.629118
9.63	2.1201	0.381258	-0.249426	0.630684
9.64	2.12829	0.382174	-0.24996	0.632134
9.65	2.13304	0.383329	-0.250439	0.633768
9.66	2.14091	0.384358	-0.25096	0.635318
9.67	2.15292	0.385186	-0.251652	0.636838
9.68	2.16271	0.386161	-0.252582	0.638743
9.69	2.16423	0.387167	-0.253477	0.640644
9.7	2.17079	0.388147	-0.25412	0.642267
9.71	2.18088	0.389242	-0.254703	0.643945
9.72	2.18503	0.390209	-0.255294	0.645503
9.73	2.19109	0.39107	-0.255837	0.646907
9.74	2.19821	0.39219	-0.256442	0.648632
9.75	2.209	0.393258	-0.257109	0.650367
9.76	2.22322	0.394157	-0.257711	0.651868
9.77	2.2295	0.395232	-0.258341	0.653573
9.78	2.23192	0.39635	-0.259088	0.655438
9.79	2.24012	0.397277	-0.259779	0.657056
9.8	2.24859	0.398182	-0.260359	0.658541
9.81	2.25434	0.399197	-0.260914	0.660111
9.82	2.26334	0.400105	-0.261484	0.661589
9.83	2.27795	0.401036	-0.262178	0.663214
9.84	2.29136	0.402148	-0.263059	0.665207
9.85	2.29333	0.403106	-0.263998	0.667104
9.86	2.29313	0.404038	-0.264731	0.668769
9.87	2.30114	0.405058	-0.265258	0.670316
9.88	2.30838	0.405999	-0.265893	0.671892
9.89	2.31258	0.407035	-0.266843	0.673878
9.9	2.32109	0.408199	-0.267956	0.676155
9.91	2.3319	0.409184	-0.268934	0.678118
9.92	2.33915	0.410036	-0.269868	0.679904
9.93	2.34606	0.411043	-0.270912	0.681955
9.94	2.35569	0.412175	-0.271862	0.684037
9.95	2.36636	0.413275	-0.27257	0.685845
9.96	2.37232	0.414167	-0.27317	0.687337
9.97	2.37687	0.415054	-0.273743	0.688797
9.98	2.38987	0.416149	-0.274258	0.690407
9.99	2.40154	0.417209	-0.274754	0.691963
10	2.39984	0.4183	-0.275369	0.693669
10.01	2.40212	0.419381	-0.276138	0.695519
10.02	2.41681	0.420256	-0.276949	0.697205
10.03	2.42594	0.421146	-0.277734	0.69888
10.04	2.43627	0.422221	-0.278539	0.70076
10.05	2.45582	0.423302	-0.279266	0.702568
10.06	2.46596	0.424339	-0.27983	0.704169
10.07	2.46811	0.425457	-0.280418	0.705875
10.08	2.47147	0.426495	-0.281126	0.707621
10.09	2.47439	0.427408	-0.281814	0.709222
10.1	2.48616	0.428461	-0.282436	0.710897
10.11	2.49937	0.429467	-0.283005	0.712472
10.12	2.50381	0.430384	-0.283542	0.713926
10.13	2.50964	0.431493	-0.284129	0.715622
10.14	2.51978	0.432568	-0.284759	0.717327
10.15	2.52658	0.433459	-0.285394	0.718853
10.16	2.52872	0.434422	-0.286101	0.720523
10.17	2.53472	0.435486	-0.286899	0.722385
10.18	2.54735	0.436457	-0.287574	0.724031
10.19	2.55711	0.437519	-0.288061	0.72558
10.2	2.56452	0.438536	-0.288565	0.727101
10.21	2.57505	0.439293	-0.289151	0.728444
10.22	2.58352	0.440436	-0.289832	0.730268
10.23	2.58345	0.441822	-0.290582	0.732404
10.24	2.5858	0.442708	-0.291211	0.733919
10.25	2.59718	0.443524	-0.291695	0.735219
10.26	2.6059	0.444678	-0.292199	0.736877
10.27	2.61306	0.445579	-0.292785	0.738364
10.28	2.62183	0.446386	-0.293476	0.739862
10.29	2.62858	0.447601	-0.29435	0.741951
10.3	2.63577	0.448682	-0.295322	0.744004
10.31	2.63912	0.449559	-0.296113	0.745672
10.32	2.64283	0.450683	-0.296657	0.74734
10.33	2.65502	0.451712	-0.29712	0.748832
10.34	2.66335	0.452674	-0.297681	0.750355
10.35	2.66251	0.453806	-0.298407	0.752213
10.36	2.66972	0.454669	-0.298999	0.753668
10.37	2.68505	0.455468	-0.299339	0.754807
10.38	2.69173	0.456593	-0.299718	0.756311
10.39	2.69462	0.45773	-0.300173	0.757903
10.4	2.70172	0.45866	-0.300603	0.759263
10.41	2.70951	0.459635	-0.301124	0.760759
10.42	2.7189	0.460728	-0.301832	0.76256
10.43	2.7313	0.461712	-0.302709	0.764421
10.44	2.73712	0.462676	-0.303654	0.76633
10.45	2.73749	0.463766	-0.304438	0.768204
10.46	2.74767	0.464732	-0.305018	0.76975
10.47	2.75492	0.465678	-0.305657	0.771335
10.48	2.75474	0.466833	-0.306502	0.773335
10.49	2.76686	0.467777	-0.307308	0.775085
10.5	2.77931	0.468562	-0.307878	0.77644
10.51	2.78675	0.469658	-0.308356	0.778014
10.52	2.79934	0.470619	-0.308872	0.779491
10.53	2.80335	0.471403	-0.309505	0.780908
10.54	2.80442	0.47261	-0.310375	0.782985
10.55	2.81781	0.473629	-0.311361	0.78499
10.56	2.83024	0.474326	-0.312209	0.786535
10.57	2.83547	0.475487	-0.312852	0.788339
10.58	2.84271	0.476592	-0.313298	0.78989
10.59	2.84999	0.477364	-0.313696	0.79106
10.6	2.85896	0.478399	-0.314243	0.792642
10.61	2.87036	0.479496	-0.314887	0.794383
10.62	2.87255	0.480423	-0.315584	0.796007
10.63	2.87424	0.481474	-0.316433	0.797907
10.64	2.88628	0.48255	-0.317311	0.799861
10.65	2.89687	0.483394	-0.317945	0.801339
10.66	2.90826	0.484442	-0.318402	0.802844
10.67	2.92426	0.485642	-0.318927	0.804569
10.68	2.93057	0.486535	-0.319504	0.806039
10.69	2.92558	0.487518	-0.320241	0.807759
10.7	2.92839	0.488745	-0.321348	0.810093
10.71	2.9424	0.489745	-0.322547	0.812292
10.72	2.95115	0.490668	-0.323401	0.814069
10.73	2.95724	0.49183	-0.323945	0.815775
10.74	2.96755	0.492919	-0.324396	0.817315
10.75	2.97086	0.493851	-0.324867	0.818718
10.76	2.96966	0.494929	-0.325418	0.820347
10.77	2.97715	0.49597	-0.325968	0.821938
10.78	2.98849	0.496914	-0.32648	0.823394
10.79	2.99602	0.497973	-0.327037	0.82501
10.8	2.99685	0.49892	-0.327629	0.826549
10.81	2.99937	0.499913	-0.328152	0.828065
10.82	3.01092	0.501042	-0.328608	0.82965
10.83	3.02221	0.501937	-0.329129	0.831066
10.84	3.02827	0.502837	-0.329832	0.832669
10.85	3.03459	0.50403	-0.33064	0.83467
10.86	3.03962	0.505096	-0.331272	0.836368
10.87	3.04614	0.505899	-0.331657	0.837556
10.88	3.05879	0.506915	-0.331991	0.838906
10.89	3.07368	0.507954	-0.332345	0.840299
10.9	3.08189	0.508824	-0.332717	0.841541
10.91	3.08601	0.509932	-0.333197	0.843129
10.92	3.0943	0.511053	-0.33379	0.844843
10.93	3.10348	0.51178	-0.334513	0.846293
10.94	3.11167	0.512647	-0.335494	0.848141
10.95	3.12008	0.513809	-0.336591	0.8504
10.96	3.12493	0.51475	-0.337475	0.852225
10.97	3.1296	0.515547	-0.338222	0.853769
10.98	3.13837	0.516613	-0.339018	0.855631
10.99	3.14822	0.517706	-0.339788	0.857494
11	3.1606	0.51862	-0.34057	0.85919
11.01	3.16986	0.519605	-0.341401	0.861006
11.02	3.17138	0.520573	-0.342083	0.862656
11.03	3.17584	0.521524	-0.34268	0.864204
11.04	3.18769	0.522629	-0.343342	0.865971
11.05	3.19371	0.523643	-0.34392	0.867563
11.06	3.19609	0.524594	-0.344389	0.868983
11.07	3.20523	0.525809	-0.34496	0.870769
11.08	3.21295	0.52686	-0.345628	0.872488
11.09	3.21597	0.527618	-0.346221	0.873839
11.1	3.22241	0.528703	-0.346789	0.875492
11.11	3.22738	0.529803	-0.347455	0.877258
11.12	3.23328	0.530638	-0.348077	0.878715
11.13	3.24541	0.531792	-0.348557	0.880349
11.14	3.25599	0.532966	-0.348984	0.88195
11.15	3.26389	0.533763	-0.349343	0.883106
11.16	3.27237	0.534852	-0.349722	0.884574
11.17	3.27456	0.536065	-0.350247	0.886312
11.18	3.27653	0.536906	-0.350818	0.887724
11.19	3.28912	0.537875	-0.35136	0.889235
11.2	3.29835	0.538987	-0.35194	0.890927
11.21	3.30098	0.539855	-0.352561	0.892416
11.22	3.31044	0.540846	-0.353227	0.894073
11.23	3.32062	0.542043	-0.354071	0.896114
11.24	3.32501	0.542961	-0.355039	0.898
11.25	3.33375	0.543815	-0.355813	0.899628
11.26	3.33834	0.544891	-0.356312	0.901203
11.27	3.33039	0.545866	-0.35672	0.902586
11.28	3.33693	0.546767	-0.35719	0.903957
11.29	3.36091	0.547819	-0.357794	0.905613
11.3	3.37059	0.548847	-0.358443	0.90729
11.31	3.37204	0.549869	-0.359067	0.908936
11.32	3.38292	0.551031	-0.35981	0.910841
11.33	3.39388	0.551991	-0.360669	0.91266
11.34	3.40387	0.552763	-0.361348	0.914111
11.35	3.41222	0.553883	-0.361791	0.915674
11.36	3.41805	0.554977	-0.362189	0.917166
11.37	3.42408	0.55577	-0.362606	0.918376
11.38	3.43121	0.556805	-0.363211	0.920016
11.39	3.43908	0.557828	-0.364089	0.921917
11.4	3.44604	0.558698	-0.364887	0.923585
11.41	3.45386	0.559813	-0.365365	0.925178
11.42	3.46002	0.560881	-0.365792	0.926673
11.43	3.46974	0.561764	-0.366399	0.928163
11.44	3.4832	0.562769	-0.367142	0.929911
11.45	3.4937	0.563846	-0.367936	0.931782
11.46	3.50203	0.564791	-0.368747	0.933538
11.47	3.50516	0.565834	-0.369631	0.935465
11.48	3.50237	0.567	-0.370594	0.937594
11.49	3.50587	0.567924	-0.371384	0.939308
11.5	3.5175	0.568776	-0.371901	0.940677
11.51	3.52648	0.56981	-0.372378	0.942188
11.52	3.53027	0.570858	-0.3729	0.943758
11.53	3.53299	0.571902	-0.373401	0.945303
11.54	3.53885	0.572962	-0.373876	0.946838
11.55	3.54906	0.573867	-0.374304	0.948171
11.56	3.55946	0.5748	-0.374737	0.949537
11.57	3.56833	0.576109	-0.375283	0.951392
11.58	3.57328	0.577231	-0.375907	0.953138
11.59	3.57854	0.578042	-0.376536	0.954578
11.6	3.58713	0.579068	-0.377145	0.956213
11.61	3.59563	0.580092	-0.377724	0.957816
11.62	3.60116	0.581053	-0.378369	0.959422
11.63	3.60671	0.582115	-0.379071	0.961186
11.64	3.61436	0.583059	-0.379661	0.96272
11.65	3.62256	0.583906	-0.380177	0.964083
11.66	3.63328	0.584919	-0.380747	0.965666
11.67	3.64516	0.58599	-0.381339	0.967329
11.68	3.65776	0.587018	-0.381926	0.968944
11.69	3.66701	0.58804	-0.382487	0.970527
11.7	3.66582	0.589004	-0.383023	0.972027
11.71	3.66636	0.589907	-0.383678	0.973585
11.72	3.67799	0.590969	-0.384525	0.975494
11.73	3.68742	0.592024	-0.385485	0.977509
11.74	3.69416	0.59288	-0.386405	0.979285
11.75	3.7098	0.593891	-0.387109	0.981
11.76	3.72706	0.595014	-0.387561	0.982575
11.77	3.729	0.59586	-0.387938	0.983798
11.78	3.72555	0.596712	-0.388419	0.985131
11.79	3.73511	0.597825	-0.388919	0.986744
11.8	3.74497	0.598819	-0.389328	0.988147
11.81	3.74777	0.599683	-0.389766	0.989449
11.82	3.75462	0.600758	-0.390339	0.991097
11.83	3.76155	0.601794	-0.390954	0.992748
11.84	3.76872	0.602719	-0.391475	0.994194
11.85	3.77857	0.603849	-0.391865	0.995714
11.86	3.78525	0.604853	-0.392226	0.997079
11.87	3.79641	0.605657	-0.392712	0.998369
11.88	3.80747	0.606796	-0.393325	1.00012
11.89	3.80962	0.607932	-0.393926	1.00186
11.9	3.81929	0.608777	-0.394515	1.00329
11.91	3.83491	0.609861	-0.395157	1.00502
11.92	3.83948	0.611023	-0.395707	1.00673
11.93	3.84282	0.611876	-0.39609	1.00797
11.94	3.8525	0.612834	-0.396484	1.00932
11.95	3.85845	0.614042	-0.396935	1.01098
11.96	3.859	0.615086	-0.397344	1.01243
11.97	3.86703	0.616049	-0.397788	1.01384
11.98	3.87864	0.617155	-0.398307	1.01546
11.99	3.88202	0.618041	-0.398791	1.01683
12	3.88741	0.618945	-0.399292	1.01824
12.01	3.89817	0.620203	-0.399896	1.0201
12.02	3.90217	0.621158	-0.400506	1.02166
12.03	3.90487	0.621968	-0.401086	1.02305
12.04	3.91359	0.623176	-0.401662	1.02484
12.05	3.92284	0.624237	-0.402158	1.0264
12.06	3.9292	0.62505	-0.402621	1.02767
12.07	3.93353	0.626028	-0.403172	1.0292
12.08	3.93527	0.627118	-0.403742	1.03086
12.09	3.94245	0.628151	-0.404335	1.03249
12.1	3.95531	0.629166	-0.405021	1.03419
12.11	3.96195	0.630124	-0.405706	1.03583
12.12	3.96534	0.631071	-0.406368	1.03744
12.13	3.96815	0.632208	-0.407066	1.03927
12.14	3.97495	0.633229	-0.407707	1.04094
12.15	3.98993	0.634047	-0.408211	1.04226
12.16	3.99819	0.635084	-0.40872	1.0438
12.17	4.00389	0.636198	-0.409341	1.04554
12.18	4.01602	0.637088	-0.410031	1.04712
12.19	4.02335	0.638128	-0.410704	1.04883
12.2	4.02621	0.639238	-0.41131	1.05055
12.21	4.03404	0.640021	-0.411905	1.05193
12.22	4.04522	0.640979	-0.412538	1.05352
12.23	4.05387	0.642184	-0.413075	1.05526
12.24	4.06136	0.642992	-0.413504	1.0565
12.25	4.07148	0.64384	-0.414027	1.05787
12.26	4.07864	0.64506	-0.414624	1.05968
12.27	4.08378	0.646089	-0.415207	1.0613
12.28	4.09064	0.646994	-0.415861	1.06285
12.29	4.09817	0.648095	-0.416552	1.06465
12.3	4.10692	0.64906	-0.417154	1.06621
12.31	4.1169	0.649915	-0.417675	1.06759
12.32	4.12042	0.650935	-0.418184	1.06912
12.33	4.11848	0.651862	-0.418739	1.0706
12.34	4.12346	0.652804	-0.419426	1.07223
12.35	4.13328	0.65399	-0.420182	1.07417
12.36	4.14013	0.654999	-0.420845	1.07584
12.37	4.14744	0.655879	-0.421453	1.07733
12.38	4.15713	0.656936	-0.422035	1.07897
12.39	4.16717	0.65799	-0.422516	1.08051
12.4	4.17419	0.658863	-0.422978	1.08184
12.41	4.17684	0.659879	-0.423522	1.0834
12.42	4.18023	0.661009	-0.424048	1.08506
12.43	4.18765	0.661946	-0.424463	1.08641
12.44	4.1986	0.663017	-0.42488	1.0879
12.45	4.20941	0.664125	-0.425341	1.08947
12.46	4.21269	0.664948	-0.425836	1.09078
12.47	4.21582	0.66597	-0.426508	1.09248
12.48	4.22459	0.667153	-0.427323	1.09448
12.49	4.22848	0.668032	-0.427945	1.09598
12.5	4.22937	0.668946	-0.428299	1.09724
12.51	4.23706	0.670116	-0.428616	1.09873
12.52	4.24714	0.671135	-0.428975	1.10011
12.53	4.25628	0.672032	-0.429347	1.10138
12.54	4.26746	0.673121	-0.429722	1.10284
12.55	4.27869	0.674191	-0.430058	1.10425
12.56	4.28595	0.675232	-0.430362	1.10559
12.57	4.29132	0.676346	-0.430734	1.10708
12.58	4.29392	0.677275	-0.431215	1.10849
12.59	4.29499	0.678181	-0.431731	1.10991
12.6	4.30209	0.679262	-0.432278	1.11154
12.61	4.31305	0.680257	-0.432901	1.11316
12.62	4.3225	0.68111	-0.433507	1.11462
12.63	4.33643	0.682205	-0.434021	1.11623
12.64	4.34783	0.683271	-0.434489	1.11776
12.65	4.35226	0.684024	-0.434931	1.11896
12.66	4.35587	0.685078	-0.435413	1.12049
12.67	4.35918	0.686213	-0.436035	1.12225
12.68	4.36426	0.687024	-0.436635	1.12366
12.69	4.37186	0.688012	-0.437051	1.12506
12.7	4.38294	0.689164	-0.437434	1.1266
12.71	4.3986	0.690016	-0.437919	1.12793
12.72	4.40836	0.690954	-0.43845	1.1294
12.73	4.4083	0.692217	-0.438907	1.13112
12.74	4.41444	0.693138	-0.439253	1.13239
12.75	4.42261	0.693896	-0.439569	1.13346
12.76	4.42502	0.695043	-0.439945	1.13499
12.77	4.43196	0.696057	-0.440398	1.13645
12.78	4.44247	0.696912	-0.440958	1.13787
12.79	4.44729	0.697917	-0.441675	1.13959
12.8	4.45197	0.698968	-0.442445	1.14141
12.81	4.45455	0.700072	-0.443087	1.14316
12.82	4.45484	0.701119	-0.443611	1.14473
12.83	4.46559	0.701977	-0.444106	1.14608
12.84	4.47557	0.702883	-0.444569	1.14745
12.85	4.48121	0.704021	-0.445018	1.14904
12.86	4.49469	0.705135	-0.445539	1.15067
12.87	4.50366	0.706095	-0.446129	1.15222
12.88	4.50678	0.707264	-0.446727	1.15399
12.89	4.5125	0.70835	-0.447257	1.15561
12.9	4.51904	0.709101	-0.447678	1.15678
12.91	4.52055	0.71019	-0.448061	1.15825
12.92	4.51899	0.711408	-0.448512	1.15992
12.93	4.53005	0.712306	-0.449016	1.16132
12.94	4.54477	0.713262	-0.449467	1.16273
12.95	4.5477	0.714296	-0.449862	1.16416
12.96	4.55152	0.715255	-0.450253	1.16551
12.97	4.56063	0.716285	-0.450728	1.16701
12.98	4.56738	0.717439	-0.451284	1.16872
12.99	4.57543	0.71843	-0.451789	1.17022
13	4.58548	0.719346	-0.452233	1.17158
13.01	4.59475	0.720328	-0.452645	1.17297
13.02	4.60368	0.721228	-0.453035	1.17426
13.03	4.60588	0.722162	-0.453474	1.17564
13.04	4.60437	0.723205	-0.453884	1.17709
13.05	4.60993	0.724191	-0.454161	1.17835
13.06	4.62079	0.72517	-0.454426	1.1796
13.07	4.62806	0.726208	-0.454811	1.18102
13.08	4.63445	0.727093	-0.455349	1.18244
13.09	4.64281	0.727941	-0.455957	1.1839
13.1	4.65255	0.729046	-0.456604	1.18565
13.11	4.66417	0.730119	-0.457272	1.18739
13.12	4.67266	0.730931	-0.457919	1.18885
13.13	4.67728	0.731993	-0.458672	1.19066
13.14	4.68002	0.733144	-0.459599	1.19274
13.15	4.68678	0.734015	-0.46052	1.19453
13.16	4.69797	0.734986	-0.461204	1.19619
13.17	4.7066	0.735982	-0.461718	1.1977
13.18	4.71268	0.736909	-0.462305	1.19921
13.19	4.71984	0.738003	-0.463044	1.20105
13.2	4.72661	0.739023	-0.463808	1.20283
13.21	4.73565	0.739893	-0.464455	1.20435
13.22	4.74457	0.740913	-0.465043	1.20596
13.23	4.74555	0.742004	-0.465662	1.20767
13.24	4.74506	0.742953	-0.466179	1.20913
13.25	4.75087	0.743998	-0.466511	1.21051
13.26	4.76077	0.745242	-0.466831	1.21207
13.27	4.76873	0.746307	-0.467259	1.21357
13.28	4.77334	0.747239	-0.467757	1.215
13.29	4.77862	0.748257	-0.468293	1.21655
13.3	4.78666	0.74927	-0.468831	1.2181
13.31	4.79237	0.750223	-0.469286	1.21951
13.32	4.79412	0.751304	-0.469624	1.22093
13.33	4.796	0.752403	-0.469934	1.22234
13.34	4.80091	0.753323	-0.470336	1.22366
13.35	4.80828	0.75439	-0.470911	1.2253
13.36	4.81254	0.755497	-0.471595	1.22709
13.37	4.81663	0.75636	-0.472237	1.2286
13.38	4.82389	0.757336	-0.472802	1.23014
13.39	4.83183	0.758466	-0.47333	1.2318
13.4	4.84137	0.759405	-0.473791	1.2332
13.41	4.84806	0.760359	-0.474209	1.23457
13.42	4.85454	0.761467	-0.474624	1.23609
13.43	4.86227	0.762394	-0.474968	1.23736
13.44	4.86488	0.763316	-0.475273	1.23859
13.45	4.86626	0.76433	-0.47563	1.23996
13.46	4.87139	0.765089	-0.47597	1.24106
13.47	4.87679	0.765978	-0.476262	1.24224
13.48	4.88536	0.767246	-0.476598	1.24384
13.49	4.89822	0.768217	-0.476996	1.24521
13.5	4.90463	0.769043	-0.477415	1.24646
13.51	4.9061	0.770108	-0.477892	1.248
13.52	4.9135	0.77104	-0.478421	1.24946
13.53	4.92175	0.771948	-0.478933	1.25088
13.54	4.93004	0.77304	-0.479403	1.25244
13.55	4.94066	0.77401	-0.479783	1.25379
13.56	4.94767	0.774903	-0.480083	1.25499
13.57	4.95262	0.776034	-0.480362	1.2564
13.58	4.95828	0.777077	-0.480641	1.25772
13.59	4.96195	0.777931	-0.480925	1.25886
13.6	4.96726	0.779014	-0.481257	1.26027
13.61	4.97647	0.780102	-0.481697	1.2618
13.62	4.98684	0.781003	-0.482179	1.26318
13.63	4.99682	0.782056	-0.482599	1.26466
13.64	5.00421	0.783177	-0.483025	1.2662
13.65	5.00903	0.784134	-0.483526	1.26766
13.66	5.0144	0.785146	-0.484109	1.26926
13.67	5.01901	0.786232	-0.484753	1.27098
13.68	5.02546	0.787105	-0.485296	1.2724
13.69	5.03672	0.788092	-0.485696	1.27379
13.7	5.0415	0.789274	-0.486124	1.2754
13.71	5.04089	0.790213	-0.486569	1.27678
13.72	5.05386	0.7912	-0.486985	1.27819
13.73	5.06693	0.792376	-0.487413	1.27979
13.74	5.06302	0.793289	-0.487792	1.28108
13.75	5.06375	0.7942	-0.48814	1.28234
13.76	5.07722	0.795405	-0.488553	1.28396
13.77	5.08505	0.7964	-0.489034	1.28543
13.78	5.08668	0.79725	-0.489559	1.28681
13.79	5.09189	0.798402	-0.490059	1.28846
13.8	5.10114	0.79945	-0.490464	1.28991
13.81	5.10712	0.800223	-0.490845	1.29107
13.82	5.11135	0.801294	-0.491256	1.29255
13.83	5.1206	0.80236	-0.491668	1.29403
13.84	5.12746	0.803114	-0.492103	1.29522
13.85	5.13157	0.804107	-0.49257	1.29668
13.86	5.13917	0.805219	-0.492977	1.2982
13.87	5.14143	0.806168	-0.49334	1.29951
13.88	5.14492	0.807166	-0.49379	1.30096
13.89	5.15755	0.808151	-0.494381	1.30253
13.9	5.16156	0.809051	-0.495061	1.30411
13.91	5.16074	0.810022	-0.495706	1.30573
13.92	5.17033	0.811086	-0.49616	1.30725
13.93	5.17789	0.811981	-0.496458	1.30844
13.94	5.17744	0.812878	-0.496786	1.30966
13.95	5.18156	0.814006	-0.497225	1.31123
13.96	5.19247	0.815007	-0.497756	1.31276
13.97	5.20216	0.816039	-0.498322	1.31436
13.98	5.21074	0.817314	-0.498805	1.31612
13.99	5.21852	0.818238	-0.499223	1.31746
14	5.2213	0.819001	-0.499693	1.31869
14.01	5.22557	0.820101	-0.500198	1.3203
14.02	5.2366	0.821182	-0.500658	1.32184
14.03	5.24516	0.822203	-0.501044	1.32325
14.04	5.24917	0.823373	-0.501362	1.32473
14.05	5.25727	0.824315	-0.501704	1.32602
14.06	5.26612	0.82513	-0.502172	1.3273
14.07	5.26798	0.82626	-0.502758	1.32902
14.08	5.27199	0.827296	-0.503342	1.33064
14.09	5.2838	0.82811	-0.503771	1.33188
14.1	5.29083	0.82925	-0.504056	1.33331
14.11	5.29595	0.830368	-0.504296	1.33466
14.12	5.30597	0.831187	-0.50452	1.33571
14.13	5.31052	0.832296	-0.504761	1.33706
14.14	5.31276	0.833504	-0.505034	1.33854
14.15	5.31844	0.834364	-0.505333	1.3397
14.16	5.32073	0.835253	-0.505687	1.34094
14.17	5.32351	0.836366	-0.50607	1.34244
14.18	5.33185	0.837357	-0.506462	1.34382
14.19	5.33799	0.838284	-0.506903	1.34519
14.2	5.33526	0.839382	-0.507356	1.34674
14.21	5.33491	0.84038	-0.507746	1.34813
14.22	5.34962	0.841328	-0.50812	1.34945
14.23	5.36612	0.842399	-0.508497	1.3509
14.24	5.36953	0.843272	-0.508829	1.3521
14.25	5.36933	0.844171	-0.509155	1.35333
14.26	5.37588	0.84528	-0.509507	1.35479
14.27	5.38156	0.846167	-0.509801	1.35597
14.28	5.38462	0.847035	-0.510042	1.35708
14.29	5.39147	0.848219	-0.510328	1.35855
14.3	5.39481	0.849204	-0.510666	1.35987
14.31	5.39736	0.849977	-0.511038	1.36101
14.32	5.40581	0.851114	-0.511473	1.36259
14.33	5.41282	0.852182	-0.511989	1.36417
14.34	5.42077	0.852963	-0.51253	1.36549
14.35	5.42829	0.853989	-0.513	1.36699
14.36	5.42993	0.85505	-0.513367	1.36842
14.37	5.43625	0.856033	-0.513689	1.36972
14.38	5.44625	0.857164	-0.514018	1.37118
14.39	5.45145	0.858201	-0.514329	1.37253
14.4	5.46015	0.859074	-0.514631	1.3737
14.41	5.46764	0.860096	-0.515007	1.3751
14.42	5.46912	0.861196	-0.515426	1.37662
14.43	5.47478	0.862169	-0.515829	1.378
14.44	5.48394	0.863155	-0.51633	1.37948
14.45	5.49108	0.864148	-0.516957	1.38111
14.46	5.49749	0.864997	-0.517651	1.38265
14.47	5.50501	0.86604	-0.518504	1.38454
14.48	5.51289	0.867305	-0.519435	1.38674
14.49	5.52231	0.868325	-0.520144	1.38847
14.5	5.53236	0.869249	-0.520629	1.38988
14.51	5.53397	0.870285	-0.521038	1.39132
14.52	5.53372	0.871172	-0.521392	1.39256
14.53	5.54251	0.872126	-0.521688	1.39381
14.54	5.5452	0.873285	-0.521961	1.39525
14.55	5.54575	0.874312	-0.522259	1.39657
14.56	5.55602	0.875192	-0.522609	1.3978
14.57	5.56567	0.876293	-0.522956	1.39925
14.58	5.57661	0.877409	-0.52328	1.40069
14.59	5.58915	0.878264	-0.523666	1.40193
14.6	5.59161	0.87926	-0.524105	1.40336
14.61	5.59353	0.880399	-0.524521	1.40492
14.62	5.60367	0.881328	-0.524905	1.40623
14.63	5.611	0.882305	-0.525239	1.40754
14.64	5.61572	0.88341	-0.52556	1.40897
14.65	5.62564	0.884365	-0.525926	1.41029
14.66	5.6356	0.885298	-0.526323	1.41162
14.67	5.64237	0.886385	-0.526728	1.41311
14.68	5.64903	0.887302	-0.527067	1.41437
14.69	5.65399	0.888177	-0.527331	1.41551
14.7	5.66027	0.889321	-0.527633	1.41695
14.71	5.66992	0.8903	-0.527946	1.41825
14.72	5.67242	0.891212	-0.528192	1.4194
14.73	5.66964	0.892328	-0.528433	1.42076
14.74	5.67623	0.893337	-0.528714	1.42205
14.75	5.68871	0.894328	-0.529053	1.42338
14.76	5.69126	0.895401	-0.529479	1.42488
14.77	5.69023	0.896309	-0.529942	1.42625
14.78	5.69426	0.897204	-0.530421	1.42762
14.79	5.70082	0.898305	-0.530913	1.42922
14.8	5.70826	0.899272	-0.531322	1.43059
14.81	5.71571	0.900171	-0.531596	1.43177
14.82	5.72152	0.901352	-0.531838	1.43319
14.83	5.72278	0.902375	-0.532104	1.43448
14.84	5.72144	0.9032	-0.532372	1.43557
14.85	5.7255	0.904283	-0.532684	1.43697
14.86	5.73478	0.905289	-0.533066	1.43835
14.87	5.73896	0.906228	-0.53349	1.43972
14.88	5.74137	0.907355	-0.533949	1.4413
14.89	5.74989	0.90825	-0.534401	1.44265
14.9	5.75797	0.909009	-0.534781	1.44379
14.91	5.76289	0.910122	-0.535116	1.44524
14.92	5.76778	0.911203	-0.535467	1.44667
14.93	5.77332	0.911977	-0.535855	1.44783
14.94	5.77986	0.912984	-0.536231	1.44921
14.95	5.78874	0.914242	-0.536536	1.45078
14.96	5.79609	0.915262	-0.536811	1.45207
14.97	5.797	0.916247	-0.537081	1.45333
14.98	5.7978	0.917326	-0.537298	1.45462
14.99	5.80464	0.918229	-0.537505	1.45573
15	5.81224	0.91917	-0.537748	1.45692
15.01	5.81941	0.920293	-0.538026	1.45832
15.02	5.82812	0.92132	-0.538376	1.4597
15.03	5.82987	0.922302	-0.538777	1.46108
15.04	5.82644	0.923404	-0.53918	1.46258
15.05	5.83546	0.924377	-0.539592	1.46397
15.06	5.8525	0.925287	-0.540007	1.46529
15.07	5.85573	0.926334	-0.540436	1.46677
15.08	5.85218	0.927357	-0.54081	1.46817
15.09	5.85814	0.928283	-0.541088	1.46937
15.1	5.86861	0.929341	-0.541341	1.47068
15.11	5.87545	0.930423	-0.54158	1.472
15.12	5.88002	0.931335	-0.541818	1.47315
15.13	5.8837	0.932325	-0.542112	1.47444
15.14	5.88879	0.933345	-0.542447	1.47579
15.15	5.89503	0.93422	-0.542781	1.477
15.16	5.90076	0.935257	-0.543154	1.47841
15.17	5.90892	0.936413	-0.543563	1.47998
15.18	5.91257	0.937307	-0.543981	1.48129
15.19	5.90932	0.938281	-0.544425	1.48271
15.2	5.9117	0.939418	-0.544874	1.48429
15.21	5.91903	0.940329	-0.545344	1.48567
15.22	5.92529	0.941236	-0.545783	1.48702
15.23	5.93394	0.942307	-0.546083	1.48839
15.24	5.94497	0.943289	-0.546351	1.48964
15.25	5.95352	0.944227	-0.546748	1.49097
15.26	5.9617	0.94521	-0.547208	1.49242
15.27	5.96984	0.946144	-0.547649	1.49379
15.28	5.97321	0.947119	-0.548159	1.49528
15.29	5.97512	0.948191	-0.548753	1.49694
15.3	5.97926	0.949119	-0.549295	1.49841
15.31	5.98302	0.950038	-0.549725	1.49976
15.32	5.98375	0.951185	-0.550083	1.50127
15.33	5.98565	0.952253	-0.550436	1.50269
15.34	5.9947	0.953188	-0.550844	1.50403
15.35	6.00302	0.954222	-0.551273	1.50549
15.36	6.00593	0.955199	-0.551623	1.50682
15.37	6.01447	0.956008	-0.551899	1.50791
15.38	6.02161	0.957001	-0.552187	1.50919
15.39	6.02231	0.958202	-0.552494	1.5107
15.4	6.02513	0.959211	-0.552793	1.512
15.41	6.03068	0.960268	-0.553109	1.51338
15.42	6.03653	0.961474	-0.553414	1.51489
15.43	6.04267	0.962404	-0.553666	1.51607
15.44	6.04704	0.963415	-0.553969	1.51738
15.45	6.04685	0.964624	-0.554369	1.51899
15.46	6.0492	0.965433	-0.554805	1.52024
15.47	6.05507	0.966296	-0.555327	1.52162
15.48	6.05778	0.967684	-0.555948	1.52363
15.49	6.06206	0.96869	-0.556512	1.5252
15.5	6.07202	0.969393	-0.556923	1.52632
15.51	6.08264	0.970489	-0.557205	1.52769
15.52	6.08275	0.971492	-0.55742	1.52891
15.53	6.07867	0.972398	-0.55761	1.53001
15.54	6.08824	0.973508	-0.557776	1.53128
15.55	6.09678	0.974407	-0.557926	1.53233
15.56	6.09483	0.975233	-0.558086	1.53332
15.57	6.09989	0.976462	-0.55825	1.53471
15.58	6.10973	0.977559	-0.558431	1.53599
15.59	6.10883	0.978326	-0.558704	1.53703
15.6	6.10798	0.979346	-0.559063	1.53841
15.61	6.1173	0.980411	-0.559413	1.53982
15.62	6.12706	0.981249	-0.559779	1.54103
15.63	6.13434	0.982241	-0.560187	1.54243
15.64	6.13946	0.983282	-0.560529	1.54381
15.65	6.13929	0.984131	-0.560794	1.54492
15.66	6.14099	0.985153	-0.561086	1.54624
15.67	6.15195	0.986214	-0.561358	1.54757
15.68	6.16157	0.987068	-0.561587	1.54866
15.69	6.16551	0.988011	-0.561858	1.54987
15.7	6.17141	0.989127	-0.562164	1.55129
15.71	6.17317	0.990225	-0.562495	1.55272
15.72	6.17513	0.991068	-0.562872	1.55394
15.73	6.1822	0.991908	-0.563218	1.55513
15.74	6.18718	0.993075	-0.563521	1.5566
15.75	6.19499	0.994202	-0.563938	1.55814
15.76	6.20354	0.995078	-0.564493	1.55957
15.77	6.20796	0.996062	-0.565026	1.56109
15.78	6.21514	0.997181	-0.565514	1.56269
15.79	6.22471	0.998185	-0.565964	1.56415
15.8	6.22681	0.999185	-0.566299	1.56548
15.81	6.22987	1.0003	-0.566553	1.56686
15.82	6.24053	1.00134	-0.566811	1.56815
15.83	6.24711	1.0023	-0.567075	1.56938
15.84	6.25105	1.00332	-0.567331	1.57065
15.85	6.25806	1.00439	-0.567619	1.57201
15.86	6.26107	1.0055	-0.567939	1.57344
15.87	6.26303	1.00662	-0.568236	1.57485
15.88	6.26718	1.00756	-0.568533	1.57609
15.89	6.26999	1.0085	-0.568881	1.57738
15.9	6.27384	1.00954	-0.569248	1.57879
15.91	6.2786	1.01035	-0.569636	1.57999
15.92	6.28086	1.0113	-0.570073	1.58137
15.93	6.28642	1.01255	-0.570494	1.58304
15.94	6.29543	1.01343	-0.570823	1.58425
15.95	6.30493	1.01425	-0.571108	1.58536
15.96	6.31141	1.01553	-0.571373	1.5869
15.97	6.31001	1.01656	-0.571598	1.58815
15.98	6.30804	1.01725	-0.57182	1.58907
15.99	6.31251	1.0183	-0.572059	1.59036
16	6.31993	1.01936	-0.572312	1.59167
16.01	6.32856	1.0202	-0.572589	1.59279
16.02	6.33633	1.02135	-0.572863	1.59421
16.03	6.33713	1.0224	-0.573179	1.59558
16.04	6.33971	1.02319	-0.573625	1.59681
16.05	6.34682	1.02412	-0.574129	1.59825
16.06	6.34779	1.02505	-0.574638	1.59969
16.07	6.34871	1.02595	-0.57518	1.60113
16.08	6.35909	1.02697	-0.575676	1.60265
16.09	6.36978	1.02795	-0.576045	1.60399
16.1	6.37221	1.02894	-0.576367	1.60531
16.11	6.37341	1.03008	-0.576711	1.60679
16.12	6.37678	1.03101	-0.576998	1.60801
16.13	6.38036	1.03179	-0.577216	1.60901
16.14	6.38704	1.0329	-0.577463	1.61037
16.15	6.38791	1.03411	-0.577775	1.61189
16.16	6.38529	1.03502	-0.578085	1.6131
16.17	6.39433	1.03592	-0.578429	1.61435
16.18	6.40767	1.03702	-0.578878	1.6159
16.19	6.40878	1.03804	-0.579307	1.61735
16.2	6.40742	1.03898	-0.579704	1.61869
16.21	6.42076	1.04014	-0.580154	1.62029
16.22	6.43321	1.04125	-0.580519	1.62177
16.23	6.43458	1.04209	-0.580755	1.62284
16.24	6.43642	1.0431	-0.580962	1.62407
16.25	6.43774	1.04422	-0.581132	1.62535
16.26	6.43884	1.04512	-0.581282	1.6264
16.27	6.44777	1.04611	-0.581459	1.62756
16.28	6.45877	1.04723	-0.581635	1.62886
16.29	6.4622	1.04826	-0.581799	1.63006
16.3	6.46388	1.04931	-0.581995	1.63131
16.31	6.47381	1.05038	-0.582219	1.63259
16.32	6.47882	1.05127	-0.582442	1.63372
16.33	6.47585	1.0522	-0.582694	1.6349
16.34	6.4824	1.05324	-0.58298	1.63622
16.35	6.49257	1.05411	-0.58326	1.63737
16.36	6.49623	1.05497	-0.583573	1.63855
16.37	6.49966	1.05614	-0.583979	1.64012
16.38	6.50522	1.05715	-0.584411	1.64156
16.39	6.51157	1.05803	-0.584811	1.64284
16.4	6.51793	1.05917	-0.585173	1.64434
16.41	6.52122	1.06016	-0.585457	1.64562
16.42	6.52266	1.06101	-0.58571	1.64672
16.43	6.52716	1.06205	-0.586032	1.64808
16.44	6.53372	1.06303	-0.586403	1.64943
16.45	6.54148	1.06399	-0.586827	1.65082
16.46	6.54864	1.06524	-0.587341	1.65258
16.47	6.55424	1.06633	-0.587868	1.6542
16.48	6.55545	1.06709	-0.588415	1.65551
16.49	6.55593	1.06813	-0.589	1.65713
16.5	6.5596	1.06921	-0.589494	1.6587
16.51	6.56362	1.06997	-0.589885	1.65986
16.52	6.57092	1.07098	-0.590223	1.66121
16.53	6.57793	1.07224	-0.590443	1.66269
16.54	6.57772	1.07314	-0.590584	1.66372
16.55	6.57918	1.07401	-0.590775	1.66478
16.56	6.58495	1.0752	-0.590982	1.66618
16.57	6.58977	1.07618	-0.591131	1.66731
16.58	6.59852	1.07711	-0.5913	1.66841
16.59	6.60766	1.07831	-0.591506	1.66982
16.6	6.61093	1.07931	-0.591684	1.671
16.61	6.61763	1.08023	-0.591854	1.67208
16.62	6.62621	1.08131	-0.592056	1.67337
16.63	6.62596	1.08225	-0.592314	1.67457
16.64	6.62641	1.08315	-0.592675	1.67582
16.65	6.63722	1.08423	-0.593081	1.67731
16.66	6.64942	1.08524	-0.593427	1.67867
16.67	6.65595	1.08609	-0.593732	1.67982
16.68	6.6554	1.08711	-0.594028	1.68114
16.69	6.65602	1.08828	-0.594252	1.68253
16.7	6.66609	1.08934	-0.594453	1.68379
16.71	6.67059	1.09043	-0.59471	1.68514
16.72	6.6695	1.09147	-0.594944	1.68641
16.73	6.67585	1.09234	-0.595114	1.68745
16.74	6.68014	1.09337	-0.595282	1.68865
16.75	6.67894	1.09439	-0.595469	1.68986
16.76	6.68424	1.09535	-0.595711	1.69106
16.77	6.69311	1.09646	-0.596033	1.69249
16.78	6.69652	1.09746	-0.596353	1.69381
16.79	6.70177	1.0984	-0.596663	1.69506
16.8	6.70789	1.09945	-0.59708	1.69653
16.81	6.70687	1.10041	-0.597602	1.69801
16.82	6.7096	1.10138	-0.598138	1.69951
16.83	6.71677	1.10247	-0.598669	1.70114
16.84	6.71875	1.10355	-0.599164	1.70272
16.85	6.72139	1.10448	-0.599619	1.7041
16.86	6.72945	1.10545	-0.600044	1.7055
16.87	6.74029	1.10656	-0.600367	1.70693
16.88	6.74579	1.10754	-0.60058	1.70812
16.89	6.74208	1.10842	-0.600767	1.70919
16.9	6.74353	1.10943	-0.600971	1.7104
16.91	6.75303	1.11039	-0.601266	1.71165
16.92	6.75813	1.11127	-0.601755	1.71303
16.93	6.76175	1.11237	-0.602386	1.71475
16.94	6.76734	1.11341	-0.602942	1.71635
16.95	6.77214	1.11435	-0.603325	1.71767
16.96	6.77852	1.1155	-0.603639	1.71914
16.97	6.7799	1.11652	-0.603917	1.72044
16.98	6.77857	1.11737	-0.604136	1.72151
16.99	6.78718	1.11848	-0.604357	1.72283
17	6.7953	1.11955	-0.604621	1.72417
17.01	6.79574	1.12035	-0.604929	1.72528
17.02	6.79943	1.12129	-0.605244	1.72653
17.03	6.80528	1.12236	-0.605509	1.72787
17.04	6.81138	1.12319	-0.605788	1.72898
17.05	6.82067	1.12419	-0.606113	1.73031
17.06	6.82654	1.1255	-0.606435	1.73193
17.07	6.82719	1.12641	-0.6068	1.73321
17.08	6.83402	1.12716	-0.607248	1.73441
17.09	6.84161	1.12833	-0.607676	1.736
17.1	6.83321	1.12939	-0.60809	1.73748
17.11	6.82708	1.13028	-0.608594	1.73888
17.12	6.83835	1.13143	-0.609324	1.74076
17.13	6.84712	1.13247	-0.613163	1.74563
17.14	6.84843	1.13332	-0.624058	1.75738
17.15	6.85065	1.13441	-0.635375	1.76978
17.16	6.8552	1.13548	-0.646807	1.78229
17.17	6.86408	1.13639	-0.664619	1.80101
17.18	6.86869	1.13744	-0.673663	1.8111
17.19	6.86875	1.13848	-0.671078	1.80956
17.2	6.87231	1.13938	-0.673622	1.813
17.21	6.87652	1.1404	-0.678198	1.8186
17.22	6.882	1.14142	-0.679208	1.82063
17.23	6.88952	1.14236	-0.68324	1.8256
17.24	6.89324	1.14344	-0.686433	1.82987
17.25	6.89243	1.14446	-0.684533	1.829
17.26	6.89538	1.14525	-0.684004	1.82926
17.27	6.9067	1.14627	-0.685311	1.83158
17.28	6.9142	1.1475	-0.685012	1.83251
17.29	6.91297	1.14843	-0.684633	1.83307
17.3	6.91635	1.14932	-0.684879	1.83419
17.31	6.92307	1.15035	-0.684729	1.83508
17.32	6.92543	1.15135	-0.684714	1.83606
17.33	6.92566	1.15239	-0.685006	1.8374
17.34	6.93114	1.15339	-0.685006	1.8384
17.35	6.93998	1.15423	-0.684824	1.83906
17.36	6.94609	1.15532	-0.684745	1.84007
17.37	6.9481	1.15651	-0.684803	1.84131
17.38	6.95087	1.15734	-0.684973	1.84232
17.39	6.95697	1.15821	-0.685033	1.84325
17.4	6.95849	1.15945	-0.684876	1.84432
17.41	6.96038	1.16056	-0.684761	1.84532
17.42	6.96625	1.16137	-0.684846	1.84622
17.43	6.96773	1.1624	-0.68498	1.84738
17.44	6.9697	1.1635	-0.685017	1.84852
17.45	6.97957	1.16436	-0.684936	1.8493
17.46	6.98918	1.16532	-0.684842	1.85017
17.47	6.99052	1.16633	-0.684852	1.85118
17.48	6.99183	1.16722	-0.684975	1.8522
17.49	6.99901	1.1683	-0.68507	1.85337
17.5	7.00472	1.16943	-0.684992	1.85442
17.51	7.00195	1.17038	-0.684877	1.85526
17.52	6.99853	1.17138	-0.684884	1.85626
17.53	7.00592	1.1723	-0.684974	1.85728
17.54	7.01566	1.17326	-0.685036	1.85829
17.55	7.01635	1.17446	-0.685	1.85946
17.56	7.01755	1.17549	-0.684918	1.86041
17.57	7.02623	1.17625	-0.684908	1.86116
17.58	7.03153	1.17724	-0.684981	1.86222
17.59	7.03422	1.17852	-0.685048	1.86357
17.6	7.03732	1.17951	-0.685041	1.86455
17.61	7.03949	1.18034	-0.684976	1.86532
17.62	7.04828	1.18149	-0.684949	1.86644
17.63	7.0596	1.18246	-0.684999	1.86746
17.64	7.05866	1.18318	-0.68506	1.86824
17.65	7.05234	1.18432	-0.685056	1.86938
17.66	7.05678	1.1854	-0.684989	1.87039
17.67	7.06394	1.18629	-0.684955	1.87124
17.68	7.06749	1.1875	-0.685006	1.8725
17.69	7.07141	1.1886	-0.685075	1.87368
17.7	7.07213	1.18941	-0.685073	1.87449
17.71	7.07499	1.19038	-0.685013	1.87539
17.72	7.08243	1.19139	-0.685	1.87639
17.73	7.08586	1.19218	-0.685041	1.87722
17.74	7.08684	1.19308	-0.685077	1.87816
17.75	7.09079	1.19417	-0.685089	1.87926
17.76	7.09606	1.1952	-0.685064	1.88026
17.77	7.10091	1.19634	-0.685034	1.88137
17.78	7.10682	1.19738	-0.685065	1.88245
17.79	7.10962	1.19818	-0.685124	1.8833
17.8	7.10711	1.19916	-0.68513	1.88429
17.81	7.10502	1.20022	-0.685091	1.88531
17.82	7.104	1.20118	-0.685072	1.88625
17.83	7.10671	1.20223	-0.6851	1.88733
17.84	7.11714	1.20333	-0.685141	1.88847
17.85	7.12504	1.20423	-0.685142	1.88937
17.86	7.12399	1.20513	-0.685123	1.89025
17.87	7.12714	1.20618	-0.685116	1.8913
17.88	7.13688	1.20705	-0.685132	1.89218
17.89	7.14399	1.20795	-0.685164	1.89311
17.9	7.14728	1.20915	-0.685171	1.89432
17.91	7.14999	1.21019	-0.68516	1.89535
17.92	7.15562	1.21118	-0.685157	1.89633
17.93	7.15713	1.21228	-0.685169	1.89745
17.94	7.15245	1.21317	-0.685191	1.89836
17.95	7.14837	1.21403	-0.685216	1.89925
17.96	7.15302	1.21516	-0.685218	1.90037
17.97	7.16148	1.21622	-0.685202	1.90143
17.98	7.16257	1.21709	-0.685223	1.90231
17.99	7.16318	1.2182	-0.685266	1.90346
18	7.16451	1.21938	-0.685286	1.90466
18.01	7.16661	1.2202	-0.685292	1.90549
18.02	7.1722	1.22114	-0.685316	1.90646
18.03	7.18087	1.2223	-0.685349	1.90765
18.04	7.18567	1.22321	-0.685384	1.90859
18.05	7.18508	1.22413	-0.685441	1.90957
18.06	7.18749	1.22523	-0.685489	1.91072
18.07	7.19	1.22618	-0.685509	1.91168
18.08	7.18938	1.22716	-0.685545	1.91271
18.09	7.18826	1.22821	-0.685603	1.91381
18.1	7.18856	1.22906	-0.685694	1.91475
18.11	7.1936	1.23004	-0.68585	1.91589
18.12	7.20105	1.23116	-0.686008	1.91717
18.13	7.2026	1.23217	-0.686109	1.91828
18.14	7.20326	1.23315	-0.686254	1.9194
18.15	7.20834	1.23419	-0.68653	1.92072
18.16	7.20824	1.23506	-0.686876	1.92194
18.17	7.20705	1.23593	-0.687139	1.92307
18.18	7.21113	1.23709	-0.687253	1.92434
18.19	7.21435	1.23811	-0.687345	1.92545
18.2	7.22206	1.23888	-0.687566	1.92644
18.21	7.23202	1.23994	-0.687856	1.9278
18.22	7.23405	1.24102	-0.688026	1.92904
18.23	7.23186	1.24189	-0.688113	1.93
18.24	7.23096	1.24298	-0.688261	1.93124
18.25	7.23061	1.24405	-0.688499	1.93255
18.26	7.23367	1.24493	-0.688853	1.93379
18.27	7.24026	1.24595	-0.689182	1.93513
18.28	7.24562	1.24707	-0.689283	1.93635
18.29	7.25065	1.24811	-0.689315	1.93743
18.3	7.25378	1.2491	-0.689466	1.93856
18.31	7.25632	1.25004	-0.689644	1.93968
18.32	7.25817	1.25106	-0.689774	1.94083
18.33	7.2601	1.25217	-0.689872	1.94204
18.34	7.26286	1.25315	-0.689984	1.94313
18.35	7.26784	1.25407	-0.690198	1.94427
18.36	7.27419	1.25505	-0.690515	1.94556
18.37	7.27456	1.256	-0.690758	1.94676
18.38	7.27847	1.25705	-0.690872	1.94792
18.39	7.28563	1.25826	-0.690988	1.94925
18.4	7.2828	1.25936	-0.691135	1.9505
18.41	7.28282	1.26027	-0.691319	1.95159
18.42	7.29067	1.26123	-0.691523	1.95275
18.43	7.28985	1.26222	-0.691652	1.95387
18.44	7.28899	1.26314	-0.691746	1.95489
18.45	7.2981	1.26411	-0.691891	1.956
18.46	7.30158	1.26521	-0.692058	1.95727
18.47	7.29911	1.26628	-0.692226	1.95851
18.48	7.30083	1.26725	-0.692389	1.95964
18.49	7.30584	1.26834	-0.692516	1.96086
18.5	7.30924	1.26938	-0.692667	1.96205
18.51	7.30848	1.27019	-0.692891	1.96309
18.52	7.30811	1.2712	-0.693113	1.96431
18.53	7.31422	1.27235	-0.693258	1.96561
18.54	7.3216	1.27318	-0.693388	1.96657
18.55	7.32567	1.27407	-0.693579	1.96765
18.56	7.32524	1.27523	-0.69383	1.96906
18.57	7.32553	1.27613	-0.694095	1.97022
18.58	7.331	1.277	-0.694295	1.9713
18.59	7.33372	1.2781	-0.69443	1.97253
18.6	7.33738	1.27905	-0.694598	1.97365
18.61	7.34391	1.27995	-0.694853	1.9748
18.62	7.34852	1.28108	-0.695125	1.9762
18.63	7.35041	1.28209	-0.695353	1.97744
18.64	7.34995	1.28298	-0.695551	1.97853
18.65	7.35166	1.2842	-0.695747	1.97994
18.66	7.3574	1.28537	-0.695971	1.98134
18.67	7.36234	1.28616	-0.696204	1.98237
18.68	7.36529	1.28714	-0.696374	1.98352
18.69	7.36565	1.28825	-0.696506	1.98475
18.7	7.36477	1.28921	-0.696685	1.98589
18.71	7.36791	1.2903	-0.696952	1.98725
18.72	7.3735	1.2913	-0.697257	1.98856
18.73	7.37771	1.29223	-0.69752	1.98975
18.74	7.38161	1.29346	-0.697734	1.99119
18.75	7.38475	1.29449	-0.697915	1.9924
18.76	7.38839	1.29525	-0.698083	1.99333
18.77	7.39063	1.29642	-0.698251	1.99467
18.78	7.39014	1.29773	-0.698397	1.99613
18.79	7.39202	1.29847	-0.698524	1.99699
18.8	7.39954	1.29929	-0.698655	1.99795
18.81	7.40309	1.30054	-0.698818	1.99936
18.82	7.40058	1.30145	-0.699014	2.00046
18.83	7.40085	1.3023	-0.699192	2.00149
18.84	7.40268	1.30348	-0.699317	2.00279
18.85	7.40962	1.30446	-0.699444	2.0039
18.86	7.42039	1.30535	-0.699616	2.00497
18.87	7.41977	1.30648	-0.699772	2.00625
18.88	7.41646	1.3075	-0.699889	2.00739
18.89	7.41797	1.3084	-0.700022	2.00842
18.9	7.41752	1.30941	-0.700181	2.00959
18.91	7.42124	1.31036	-0.70038	2.01074
18.92	7.42379	1.31125	-0.700617	2.01187
18.93	7.42176	1.31229	-0.700795	2.01309
18.94	7.42736	1.3133	-0.70091	2.01421
18.95	7.43214	1.31416	-0.701058	2.01521
18.96	7.4323	1.31517	-0.701243	2.01641
18.97	7.44059	1.31617	-0.701422	2.01759
18.98	7.45185	1.31699	-0.701583	2.01858
18.99	7.45464	1.31806	-0.701731	2.01979
19	7.45223	1.31929	-0.701857	2.02114
19.01	7.45338	1.32023	-0.702058	2.02229
19.02	7.4542	1.32118	-0.70234	2.02352
19.03	7.45258	1.32227	-0.702515	2.02478
19.04	7.4582	1.32317	-0.702614	2.02578
19.05	7.46609	1.32403	-0.702781	2.02681
19.06	7.47192	1.32509	-0.702955	2.02804
19.07	7.47548	1.32615	-0.70312	2.02927
19.08	7.47307	1.32719	-0.70333	2.03052
19.09	7.47516	1.32822	-0.703502	2.03172
19.1	7.48182	1.32917	-0.703628	2.03279
19.11	7.48427	1.33018	-0.703826	2.034
19.12	7.48984	1.33127	-0.704084	2.03536
19.13	7.50328	1.33228	-0.70435	2.03663
19.14	7.51239	1.3333	-0.704595	2.0379
19.15	7.51262	1.3344	-0.704758	2.03916
19.16	7.51178	1.33533	-0.704925	2.04025
19.17	7.51158	1.3362	-0.705169	2.04136
19.18	7.51204	1.3373	-0.705404	2.0427
19.19	7.51579	1.33835	-0.705601	2.04395
19.2	7.5182	1.3392	-0.705793	2.045
19.21	7.51916	1.34015	-0.705977	2.04613
19.22	7.52761	1.34126	-0.706153	2.04741
19.23	7.53142	1.34224	-0.706327	2.04857
19.24	7.52404	1.34323	-0.70647	2.0497
19.25	7.52344	1.34437	-0.706575	2.05094
19.26	7.52741	1.34535	-0.7067	2.05205
19.27	7.52617	1.3463	-0.706873	2.05317
19.28	7.53031	1.34732	-0.707043	2.05436
19.29	7.53716	1.34823	-0.707214	2.05544
19.3	7.53714	1.34928	-0.707414	2.0567
19.31	7.53896	1.35039	-0.707596	2.05799
19.32	7.54099	1.3513	-0.707795	2.05909
19.33	7.53951	1.35237	-0.708097	2.06047
19.34	7.54456	1.35349	-0.708403	2.06189
19.35	7.55169	1.35438	-0.708606	2.06298
19.36	7.55067	1.35536	-0.708756	2.06411
19.37	7.55074	1.35647	-0.708896	2.06537
19.38	7.5585	1.35739	-0.70904	2.06643
19.39	7.56219	1.35836	-0.709188	2.06755
19.4	7.55893	1.35943	-0.709313	2.06874
19.41	7.56046	1.36027	-0.709446	2.06971
19.42	7.56629	1.36122	-0.709613	2.07084
19.43	7.5691	1.36237	-0.709786	2.07216
19.44	7.57381	1.36332	-0.71002	2.07334
19.45	7.58103	1.36426	-0.710341	2.0746
19.46	7.58541	1.36542	-0.710635	2.07605
19.47	7.58282	1.36637	-0.710897	2.07726
19.48	7.57884	1.36714	-0.711218	2.07836
19.49	7.58333	1.36822	-0.711519	2.07974
19.5	7.58807	1.3693	-0.711702	2.08101
19.51	7.58544	1.37022	-0.711855	2.08208
19.52	7.58763	1.37129	-0.712038	2.08333
19.53	7.59608	1.37237	-0.712186	2.08455
19.54	7.59775	1.37321	-0.712331	2.08555
19.55	7.59824	1.37415	-0.712503	2.08665
19.56	7.60509	1.37529	-0.71264	2.08793
19.57	7.60586	1.37625	-0.712801	2.08905
19.58	7.6026	1.37722	-0.713017	2.09024
19.59	7.60752	1.37834	-0.713184	2.09152
19.6	7.61522	1.37918	-0.713354	2.09254
19.61	7.61858	1.38008	-0.713607	2.09368
19.62	7.62297	1.38129	-0.713834	2.09512
19.63	7.62274	1.38226	-0.714037	2.09629
19.64	7.61883	1.38314	-0.714285	2.09743
19.65	7.62283	1.38426	-0.714509	2.09877
19.66	7.62731	1.38527	-0.714701	2.09997
19.67	7.63067	1.38623	-0.714943	2.10117
19.68	7.63866	1.38731	-0.715189	2.1025
19.69	7.64094	1.38828	-0.715454	2.10373
19.7	7.63911	1.38918	-0.715867	2.10505
19.71	7.63944	1.39036	-0.716242	2.1066
19.72	7.64052	1.39146	-0.716418	2.10787
19.73	7.64524	1.39233	-0.716596	2.10892
19.74	7.65117	1.39339	-0.716803	2.11019
19.75	7.65026	1.39448	-0.716923	2.1114
19.76	7.65052	1.39534	-0.717051	2.11239
19.77	7.65927	1.39634	-0.717237	2.11358
19.78	7.66504	1.39746	-0.71744	2.1149
19.79	7.66682	1.39844	-0.717689	2.11613
19.8	7.67274	1.39942	-0.717983	2.1174
19.81	7.68032	1.40042	-0.718226	2.11864
19.82	7.68228	1.40124	-0.718429	2.11967
19.83	7.67916	1.40222	-0.718688	2.12091
19.84	7.67977	1.40334	-0.71896	2.1223
19.85	7.68067	1.40425	-0.719165	2.12341
19.86	7.67801	1.40525	-0.719316	2.12456
19.87	7.6866	1.40636	-0.719418	2.12578
19.88	7.6994	1.40733	-0.71949	2.12682
19.89	7.69914	1.4083	-0.719642	2.12794
19.9	7.69973	1.40938	-0.719881	2.12926
19.91	7.7067	1.41035	-0.720165	2.13051
19.92	7.71316	1.41125	-0.720404	2.13165
19.93	7.72186	1.4123	-0.720478	2.13278
19.94	7.72574	1.41328	-0.720553	2.13384
19.95	7.72132	1.4142	-0.720782	2.13499
19.96	7.72202	1.41537	-0.721002	2.13637
19.97	7.7366	1.41639	-0.721111	2.1375
19.98	7.74831	1.41713	-0.721192	2.13832
[truncated: 13,024 more rows]

## Sheet: M-70-9.0-49
Time [s]	Load [kN]	LVDT 1 [mm]	LVDT 2 [mm]	Displacement [mm]
0	0	0	0	0
0.01	0	0	0	0
0.02	1.1e-05	-2e-06	0	-2e-06
0.03	0.000608	-1e-06	3e-06	-4e-06
0.04	0.003644	4.7e-05	1.8e-05	2.9e-05
0.05	0.006687	0.000104	3.1e-05	7.3e-05
0.06	0.006855	0.000129	2.5e-05	0.000104
0.07	0.005825	0.000105	1.8e-05	8.7e-05
0.08	0.006374	3.5e-05	3e-05	5e-06
0.09	0.010296	-8.3e-05	3.5e-05	-0.000118
0.1	0.012576	-0.000263	2e-05	-0.000283
0.11	0.01178	-0.000244	2.1e-05	-0.000265
0.12	0.008698	-3e-06	2.7e-05	-3e-05
0.13	0.004506	0.00019	1.8e-05	0.000172
0.14	0.004119	9.2e-05	6e-06	8.6e-05
0.15	0.006066	-0.000143	8e-06	-0.000151
0.16	0.006436	-0.000121	2.8e-05	-0.000149
0.17	0.004254	6.6e-05	2.8e-05	3.8e-05
0.18	0.001585	2e-05	1e-05	1e-05
0.19	0.004784	-0.000202	1.8e-05	-0.00022
0.2	0.009062	-0.000149	1.9e-05	-0.000168
0.21	0.006262	-6.5e-05	1.4e-05	-7.9e-05
0.22	0.003624	-0.000195	3.9e-05	-0.000234
0.23	0.005191	-4.3e-05	4.6e-05	-8.9e-05
0.24	0.004263	0.000112	2.6e-05	8.6e-05
0.25	0.003641	-0.000187	1.9e-05	-0.000206
0.26	0.005943	-0.000249	2e-05	-0.000269
0.27	0.004422	6.2e-05	2.1e-05	4.1e-05
0.28	0.005202	-0.000172	1.8e-05	-0.00019
0.29	0.013473	-0.000332	1.3e-05	-0.000345
0.3	0.01369	-2e-06	2.3e-05	-2.5e-05
0.31	0.004127	-0.000158	2.7e-05	-0.000185
0.32	-0.000188	-0.000243	1.9e-05	-0.000262
0.33	0.002843	0.000116	2.8e-05	8.8e-05
0.34	0.00018	-2e-05	2.2e-05	-4.2e-05
0.35	-0.001977	-0.000186	4e-06	-0.00019
0.36	0.005596	-4.7e-05	1.3e-05	-6e-05
0.37	0.008506	-0.000239	2.3e-05	-0.000262
0.38	0.007105	-0.000348	2.2e-05	-0.00037
0.39	0.012445	-9.9e-05	1.5e-05	-0.000114
0.4	0.012258	-8.7e-05	1.1e-05	-9.8e-05
0.41	0.007049	-0.000317	2.6e-05	-0.000343
0.42	0.010383	-0.000197	3.2e-05	-0.000229
0.43	0.011384	-0.0001	1.7e-05	-0.000117
0.44	0.007503	-0.000324	4e-06	-0.000328
0.45	0.007586	-0.000141	8e-06	-0.000149
0.46	0.007676	4.5e-05	1.8e-05	2.7e-05
0.47	0.002582	-0.00025	1.9e-05	-0.000269
0.48	0.00022	-0.000278	1.4e-05	-0.000292
0.49	0.003329	-9.7e-05	1e-05	-0.000107
0.5	0.009009	-0.000162	1.6e-05	-0.000178
0.51	0.013912	-0.000203	1.9e-05	-0.000222
0.52	0.012653	-9e-05	1.8e-05	-0.000108
0.53	0.009985	-3.7e-05	2.4e-05	-6.1e-05
0.54	0.009132	-0.00011	1.7e-05	-0.000127
0.55	0.006128	-0.000195	1.3e-05	-0.000208
0.56	0.001859	-0.000111	2.6e-05	-0.000137
0.57	0.00268	-7.6e-05	2.9e-05	-0.000105
0.58	0.007453	-0.000241	2.5e-05	-0.000266
0.59	0.007344	-0.000142	1.8e-05	-0.00016
0.6	0.004313	0	1.6e-05	-1.6e-05
0.61	0.002855	-0.000111	2.2e-05	-0.000133
0.62	0.002648	-5e-05	2.9e-05	-7.9e-05
0.63	0.005146	-1.8e-05	3e-05	-4.8e-05
0.64	0.009818	-0.000156	3.4e-05	-0.00019
0.65	0.011662	-5.8e-05	3.6e-05	-9.4e-05
0.66	0.011354	1.4e-05	2.4e-05	-1e-05
0.67	0.013854	-0.000107	8e-06	-0.000115
0.68	0.014884	-0.000227	-2e-06	-0.000225
0.69	0.010985	-0.000206	8e-06	-0.000214
0.7	0.006568	-0.000144	1.7e-05	-0.000161
0.71	0.004359	6.1e-05	8e-06	5.3e-05
0.72	0.000852	3.2e-05	1.2e-05	2e-05
0.73	-0.00114	-0.000191	1.8e-05	-0.000209
0.74	0.00625	-7.4e-05	1.2e-05	-8.6e-05
0.75	0.009199	-0.000128	2.2e-05	-0.00015
0.76	0.006104	-0.000184	3.4e-05	-0.000218
0.77	0.008514	0.000113	3e-05	8.3e-05
0.78	0.007281	1.3e-05	2.8e-05	-1.5e-05
0.79	0.001217	-0.000329	1.6e-05	-0.000345
0.8	0.001835	-9.9e-05	1e-05	-0.000109
0.81	0.002847	9.7e-05	2.2e-05	7.5e-05
0.82	0.004609	-0.000214	2.4e-05	-0.000238
0.83	0.008526	-0.00023	8e-06	-0.000238
0.84	0.006376	-2.3e-05	-3e-06	-2e-05
0.85	0.005038	-7.3e-05	7e-06	-8e-05
0.86	0.010183	-1e-05	2.3e-05	-3.3e-05
0.87	0.011778	-0.000164	1.3e-05	-0.000177
0.88	0.005957	-0.000306	-4e-06	-0.000302
0.89	0.004501	-5e-05	1.7e-05	-6.7e-05
0.9	0.00562	-1.5e-05	3.3e-05	-4.8e-05
0.91	0.000285	-8e-05	1e-05	-9e-05
0.92	0.000414	-0.000104	-1e-06	-0.000103
0.93	0.004073	-9.9e-05	1.5e-05	-0.000114
0.94	1.6e-05	-0.000123	2.2e-05	-0.000145
0.95	-0.003224	-9e-05	1.8e-05	-0.000108
0.96	-0.001194	0.000102	1.5e-05	8.7e-05
0.97	-0.00032	4e-05	-4e-06	4.4e-05
0.98	0.001551	-0.000158	-1.5e-05	-0.000143
0.99	0.006368	2.6e-05	3e-06	2.3e-05
1	0.006748	6.6e-05	2.4e-05	4.2e-05
1.01	0.002772	-0.000339	2.6e-05	-0.000365
1.02	0.002939	-0.000238	2.8e-05	-0.000266
1.03	0.006968	0.000137	2.3e-05	0.000114
1.04	0.007648	-0.000143	8e-06	-0.000151
1.05	0.007204	-0.000301	9e-06	-0.00031
1.06	0.0123	7.1e-05	1.9e-05	5.2e-05
1.07	0.016458	8.2e-05	1.3e-05	6.9e-05
1.08	0.008328	-4.4e-05	5e-06	-4.9e-05
1.09	0.000923	-3.7e-05	6e-06	-4.3e-05
1.1	0.007618	-0.000121	1.2e-05	-0.000133
1.11	0.010812	-0.000111	2e-05	-0.000131
1.12	0.004259	-0.000144	6e-06	-0.00015
1.13	0.000652	-0.000246	-9e-06	-0.000237
1.14	0.000446	-8.8e-05	-1e-06	-8.7e-05
1.15	-0.001212	8e-06	5e-06	3e-06
1.16	0.000177	-0.000235	0	-0.000235
1.17	0.002415	-0.000142	4e-06	-0.000146
1.18	-0.000818	0.000159	1.2e-05	0.000147
1.19	-0.001334	-0.000164	1.3e-05	-0.000177
1.2	0.001735	-0.000371	1.3e-05	-0.000384
1.21	0.001109	4e-06	-2e-06	6e-06
1.22	-0.002017	-5.8e-05	-9e-06	-4.9e-05
1.23	-0.001422	-0.000375	1.2e-05	-0.000387
1.24	0.004995	-0.00018	1.6e-05	-0.000196
1.25	0.007838	-0.000133	8e-06	-0.000141
1.26	0.001822	-0.000391	5e-06	-0.000396
1.27	-0.002668	-0.000143	-8e-06	-0.000135
1.28	0.005875	0.00011	-1.7e-05	0.000127
1.29	0.013586	-0.000234	-5e-06	-0.000229
1.3	0.011489	-0.000205	6e-06	-0.000211
1.31	0.010543	6e-05	8e-06	5.2e-05
1.32	0.010688	-0.000136	4e-06	-0.00014
1.33	0.005385	-9.1e-05	0	-9.1e-05
1.34	-0.002469	-5.2e-05	1e-06	-5.3e-05
1.35	-0.003242	-0.000268	-3e-06	-0.000265
1.36	0.000846	-5.4e-05	1e-06	-5.5e-05
1.37	-0.000771	0.000166	1.8e-05	0.000148
1.38	-0.004689	-9.7e-05	1.8e-05	-0.000115
1.39	-0.005891	-0.000334	3e-06	-0.000337
1.4	-0.007196	-0.000158	-2e-06	-0.000156
1.41	-0.004779	-5.7e-05	1.2e-05	-6.9e-05
1.42	-0.00101	-0.000113	1.3e-05	-0.000126
1.43	-0.001804	1.9e-05	-2e-06	2.1e-05
1.44	-0.000554	-0.00022	6e-06	-0.000226
1.45	0.003696	-0.00043	1.4e-05	-0.000444
1.46	0.004874	-3.2e-05	7e-06	-3.9e-05
1.47	0.004011	5e-05	-7e-06	5.7e-05
1.48	0.002808	-0.000222	-7e-06	-0.000215
1.49	-0.002739	-0.000118	-7e-06	-0.000111
1.5	-0.005	-8.2e-05	-2e-05	-6.2e-05
1.51	0.001364	-0.000254	-1.6e-05	-0.000238
1.52	0.00633	-0.000115	-7e-06	-0.000108
1.53	0.005849	-0.000144	-4e-06	-0.00014
1.54	0.00278	-0.000325	5e-06	-0.00033
1.55	0.005852	-5.8e-05	5e-06	-6.3e-05
1.56	0.013486	-2e-05	-3e-06	-1.7e-05
1.57	0.012373	-0.000295	-1e-05	-0.000285
1.58	0.00919	-6e-05	-8e-06	-5.2e-05
1.59	0.0101	0.000129	9e-06	0.00012
1.6	0.007157	-0.000187	1.2e-05	-0.000199
1.61	0.00335	-0.000211	-1e-06	-0.00021
1.62	0.00605	-1.9e-05	0	-1.9e-05
1.63	0.009561	-3.2e-05	1e-05	-4.2e-05
1.64	0.007936	-6.8e-05	8e-06	-7.6e-05
1.65	0.004942	-0.000173	-8e-06	-0.000165
1.66	0.004097	-0.000239	-9e-06	-0.00023
1.67	0.005148	-0.000167	-3e-06	-0.000164
1.68	0.003815	-0.000221	3e-06	-0.000224
1.69	-0.001453	-8.1e-05	1.2e-05	-9.3e-05
1.7	-0.006257	8e-06	1e-06	7e-06
1.71	-0.007054	-0.000172	-1.3e-05	-0.000159
1.72	-0.001568	-2.7e-05	-1e-05	-1.7e-05
1.73	0.001827	-9e-06	-2e-06	-7e-06
1.74	-0.003717	-0.000125	7e-06	-0.000132
1.75	-0.0063	0.000173	2e-06	0.000171
1.76	-0.000437	0.000158	-5e-06	0.000163
1.77	0.005919	-0.00026	5e-06	-0.000265
1.78	0.00399	-0.000253	1e-06	-0.000254
1.79	-0.002743	-1.8e-05	-8e-06	-1e-05
1.8	-0.0013	-9e-05	1e-06	-9.1e-05
1.81	-0.001097	-0.00011	1.4e-05	-0.000124
1.82	-0.00316	0.000103	1.4e-05	8.9e-05
1.83	0.000216	6.1e-05	0	6.1e-05
1.84	-0.000483	-5.9e-05	-1e-05	-4.9e-05
1.85	-0.002722	7.1e-05	-6e-06	7.7e-05
1.86	0.000513	-7.9e-05	6e-06	-8.5e-05
1.87	-0.000893	-0.000317	1.3e-05	-0.00033
1.88	-0.005374	-7.1e-05	-8e-06	-6.3e-05
1.89	-0.001324	0.000135	-1.7e-05	0.000152
1.9	-0.000314	-3.1e-05	4e-06	-3.5e-05
1.91	-0.006246	-0.00013	-2e-06	-0.000128
1.92	-0.002013	-0.00012	-2.6e-05	-9.4e-05
1.93	0.004406	-0.000199	-2.4e-05	-0.000175
1.94	-5.1e-05	-0.000175	-6e-06	-0.000169
1.95	-0.000592	-9.7e-05	4e-06	-0.000101
1.96	0.01157	-0.000108	-1e-06	-0.000107
1.97	0.013295	-9e-06	-1.8e-05	9e-06
1.98	0.00238	1.8e-05	-1e-05	2.8e-05
1.99	0.000994	-0.000111	1.6e-05	-0.000127
2	0.007072	-0.000208	9e-06	-0.000217
2.01	0.009888	-0.000185	-1.4e-05	-0.000171
2.02	0.011116	-3.8e-05	-1.1e-05	-2.7e-05
2.03	0.011426	-2.2e-05	-1e-05	-1.2e-05
2.04	0.008202	-2.7e-05	-5e-06	-2.2e-05
2.05	0.004807	-1e-06	3e-06	-4e-06
2.06	0.003309	-5.5e-05	-2e-06	-5.3e-05
2.07	0.003178	2.4e-05	1.4e-05	1e-05
2.08	-0.000528	2e-05	2e-05	-8.88178e-16
2.09	-0.003517	-0.000171	-1.1e-05	-0.00016
2.1	0.002338	-0.000188	-3.3e-05	-0.000155
2.11	0.003579	-6.1e-05	-1.5e-05	-4.6e-05
2.12	-7e-06	-6.4e-05	8e-06	-7.2e-05
2.13	0.004416	-7e-06	1.2e-05	-1.9e-05
2.14	0.006204	-3.2e-05	7e-06	-3.9e-05
2.15	0.001106	-0.000263	3e-06	-0.000266
2.16	0.0008	-0.000115	2e-06	-0.000117
2.17	0.00347	0.000117	3e-06	0.000114
2.18	0.005342	-0.000146	8e-06	-0.000154
2.19	0.010232	-0.000202	4e-06	-0.000206
2.2	0.011492	6.1e-05	-2e-05	8.1e-05
2.21	0.008399	-7.6e-05	-2.4e-05	-5.2e-05
2.22	0.009246	-0.00013	1e-06	-0.000131
2.23	0.008917	0.000171	0	0.000171
2.24	0.001284	-6.5e-05	-2e-05	-4.5e-05
2.25	-0.000524	-0.000305	-1.2e-05	-0.000293
2.26	0.005537	2.9e-05	8e-06	2.1e-05
2.27	0.004031	-4e-06	-2e-06	-2e-06
2.28	-0.00155	-0.000136	-2.2e-05	-0.000114
2.29	0.001192	-9e-06	-1.1e-05	2e-06
2.3	-0.0006	-0.000211	9e-06	-0.00022
2.31	-0.007373	-0.000201	7e-06	-0.000208
2.32	-0.001441	4.6e-05	-5e-06	5.1e-05
2.33	0.00513	-0.000141	-1.3e-05	-0.000128
2.34	-1.8e-05	-0.000112	-1.1e-05	-0.000101
2.35	-0.003472	0.000213	-1e-06	0.000214
2.36	-0.001602	6e-06	1e-06	5e-06
2.37	-0.000549	-0.000261	-5e-06	-0.000256
2.38	0.003605	7.9e-05	-6e-06	8.5e-05
2.39	0.010417	0.000214	1e-06	0.000213
2.4	0.012906	-0.000301	7e-06	-0.000308
2.41	0.010344	-0.000327	-2e-06	-0.000325
2.42	0.006364	0	-6e-06	6e-06
2.43	0.003522	-0.000229	-1e-06	-0.000228
2.44	0.003468	-0.00018	-1.4e-05	-0.000166
2.45	0.003532	-2e-06	-2.2e-05	2e-05
2.46	0.001968	-0.000297	-4e-06	-0.000293
2.47	0.00436	-0.000229	-1e-06	-0.000228
2.48	0.008208	9.4e-05	-2.1e-05	0.000115
2.49	0.007324	-6.9e-05	-1.4e-05	-5.5e-05
2.5	0.004511	-0.000204	1e-05	-0.000214
2.51	0.006684	-3e-05	1.9e-05	-4.9e-05
2.52	0.005313	8.9e-05	1e-05	7.9e-05
2.53	3.4e-05	-0.000123	-3e-06	-0.00012
2.54	0.002153	-0.000337	-1e-05	-0.000327
2.55	0.007276	-6.9e-05	-1.4e-05	-5.5e-05
2.56	0.005473	9.8e-05	-1.2e-05	0.00011
2.57	0.002714	-0.000263	-1.3e-05	-0.00025
2.58	0.007337	-0.000322	-1.8e-05	-0.000304
2.59	0.007229	-5e-06	-1.2e-05	7e-06
2.6	0.003255	-0.000113	-1.9e-05	-9.4e-05
2.61	0.009699	-0.000336	-4.2e-05	-0.000294
2.62	0.017224	-0.00011	-2.8e-05	-8.2e-05
2.63	0.012119	-6.8e-05	0	-6.8e-05
2.64	0.003681	-0.000194	-2e-06	-0.000192
2.65	0.006691	-4.3e-05	-1.9e-05	-2.4e-05
2.66	0.012365	-0.000166	-1.2e-05	-0.000154
2.67	0.011726	-0.000277	7e-06	-0.000284
2.68	0.008737	8.6e-05	1.7e-05	6.9e-05
2.69	0.001968	1.8e-05	2.9e-05	-1.1e-05
2.7	-0.000858	-0.000302	3.3e-05	-0.000335
2.71	0.008315	-4e-06	7.1e-05	-7.5e-05
2.72	0.013598	0.00011	0.000204	-9.4e-05
2.73	0.007285	-0.000217	0.000319	-0.000536
2.74	0.005019	-0.000134	0.000326	-0.00046
2.75	0.005583	-3.5e-05	0.000339	-0.000374
2.76	0.003528	-0.000205	0.000497	-0.000702
2.77	0.007024	-7.3e-05	0.001161	-0.001234
2.78	0.00881	1.6e-05	0.002198	-0.002182
2.79	0.005938	-0.000174	0.002466	-0.00264
2.8	0.004146	-0.000148	0.002248	-0.002396
2.81	0.007018	-4.3e-05	0.002744	-0.002787
2.82	0.009446	-9.4e-05	0.003759	-0.003853
2.83	0.006594	-8.2e-05	0.004144	-0.004226
2.84	0.005809	-3.1e-05	0.003927	-0.003958
2.85	0.006974	-9.1e-05	0.003972	-0.004063
2.86	0.001888	-6.4e-05	0.004205	-0.004269
2.87	-0.005924	1.4e-05	0.004253	-0.004239
2.88	-0.004756	-2.8e-05	0.004228	-0.004256
2.89	0.003689	-7.2e-05	0.004239	-0.004311
2.9	0.002568	-4.8e-05	0.004279	-0.004327
2.91	-0.003191	-5.5e-05	0.004338	-0.004393
2.92	0.004825	-8.9e-05	0.004343	-0.004432
2.93	0.016492	-0.00017	0.00432	-0.00449
2.94	0.017157	-5.7e-05	0.004341	-0.004398
2.95	0.012578	9e-05	0.004361	-0.004271
2.96	0.010109	-2.4e-05	0.004354	-0.004378
2.97	0.009266	-6.7e-05	0.004356	-0.004423
2.98	0.009163	-4.4e-05	0.004374	-0.004418
2.99	0.007941	-0.000172	0.004376	-0.004548
3	0.005518	-0.000179	0.004374	-0.004553
3.01	0.003719	-6e-06	0.004379	-0.004385
3.02	0.003958	-6.8e-05	0.00437	-0.004438
3.03	0.008474	-8.8e-05	0.004367	-0.004455
3.04	0.014573	0.000134	0.004384	-0.00425
3.05	0.015059	-8.9e-05	0.00439	-0.004479
3.06	0.010706	-0.00029	0.004378	-0.004668
3.07	0.011033	-4.1e-05	0.004379	-0.00442
3.08	0.018253	-8.1e-05	0.004391	-0.004472
3.09	0.022013	-0.000279	0.004397	-0.004676
3.1	0.017009	-0.00012	0.004394	-0.004514
3.11	0.01278	5.3e-05	0.004376	-0.004323
3.12	0.008909	-9.1e-05	0.004357	-0.004448
3.13	0.002868	-0.000123	0.004362	-0.004485
3.14	0.001224	7e-06	0.004375	-0.004368
3.15	0.003623	-3.5e-05	0.004376	-0.004411
3.16	0.008032	-9e-05	0.004361	-0.004451
3.17	0.010548	-6.4e-05	0.004362	-0.004426
3.18	0.004449	1.5e-05	0.00438	-0.004365
3.19	-0.002261	7.3e-05	0.004374	-0.004301
3.2	0.00059	-0.000134	0.004355	-0.004489
3.21	0.005047	-0.000306	0.004372	-0.004678
3.22	0.00481	-0.000122	0.00438	-0.004502
3.23	0.009659	7.1e-05	0.004376	-0.004305
3.24	0.016429	-0.000101	0.00439	-0.004491
3.25	0.018571	-0.000222	0.004386	-0.004608
3.26	0.020496	-0.000123	0.004374	-0.004497
3.27	0.020589	-0.000107	0.004389	-0.004496
3.28	0.015657	-0.000122	0.004393	-0.004515
3.29	0.012845	-0.000151	0.004372	-0.004523
3.3	0.014612	-0.000207	0.004377	-0.004584
3.31	0.012908	-0.000105	0.004395	-0.0045
3.32	0.007291	-8e-06	0.004397	-0.004405
3.33	0.004737	-1.9e-05	0.004381	-0.0044
3.34	0.005826	-1.2e-05	0.004377	-0.004389
3.35	0.008567	0.000117	0.004395	-0.004278
3.36	0.01093	0.000147	0.004406	-0.004259
3.37	0.0126	-0.000125	0.004397	-0.004522
3.38	0.011134	-2e-06	0.004369	-0.004371
3.39	0.005812	0.000216	0.004358	-0.004142
3.4	0.00299	-4e-06	0.004379	-0.004383
3.41	0.003719	-7.7e-05	0.004398	-0.004475
3.42	0.003727	-7.4e-05	0.004384	-0.004458
3.43	0.008077	-0.00017	0.004371	-0.004541
3.44	0.013164	-2e-05	0.004391	-0.004411
3.45	0.011516	3.6e-05	0.004405	-0.004369
3.46	0.010098	-8e-05	0.004396	-0.004476
3.47	0.009365	-9.8e-05	0.004375	-0.004473
3.48	0.006167	-0.000133	0.004369	-0.004502
3.49	0.003832	-0.000202	0.004393	-0.004595
3.5	0.000534	-8.5e-05	0.004412	-0.004497
3.51	0.001813	8.1e-05	0.004402	-0.004321
3.52	0.005313	-9.3e-05	0.004392	-0.004485
3.53	0.00036	-0.000207	0.004399	-0.004606
3.54	-0.005139	-3.2e-05	0.004406	-0.004438
3.55	-0.001792	-0.0001	0.004406	-0.004506
3.56	0.003725	-0.0002	0.004388	-0.004588
3.57	0.000734	-6.5e-05	0.004379	-0.004444
3.58	-0.005346	1.4e-05	0.004395	-0.004381
3.59	-0.004999	-5.4e-05	0.004405	-0.004459
3.6	0.000608	-0.00017	0.004401	-0.004571
3.61	0.004786	-7.2e-05	0.004391	-0.004463
3.62	0.000738	-0.000115	0.004381	-0.004496
3.63	-0.002259	-0.000314	0.004388	-0.004702
3.64	0.004828	-0.000118	0.0044	-0.004518
3.65	0.009136	0.000129	0.004395	-0.004266
3.66	0.006207	-5.4e-05	0.004383	-0.004437
3.67	0.003861	-0.000192	0.004374	-0.004566
3.68	0.004166	-9e-06	0.004374	-0.004383
3.69	0.000201	-4.9e-05	0.004377	-0.004426
3.7	-0.005043	-0.000116	0.004382	-0.004498
3.71	-0.000752	5.6e-05	0.004388	-0.004332
3.72	0.005211	3.2e-05	0.004381	-0.004349
3.73	0.00634	-0.000101	0.004376	-0.004477
3.74	0.004515	-4.2e-05	0.004384	-0.004426
3.75	0.001413	3.2e-05	0.004383	-0.004351
3.76	0.001569	-0.000161	0.004388	-0.004549
3.77	-0.00011	-9.9e-05	0.004405	-0.004504
3.78	-0.00504	0.000312	0.004398	-0.004086
3.79	-0.00565	0.000147	0.004374	-0.004227
3.8	-0.002053	-0.000275	0.00438	-0.004655
3.81	-0.000468	-0.000123	0.004391	-0.004514
3.82	0.000217	4.7e-05	0.004386	-0.004339
3.83	-0.000195	-0.000131	0.004391	-0.004522
3.84	0.001118	-0.00011	0.004393	-0.004503
3.85	0.00496	-1.6e-05	0.004395	-0.004411
3.86	-0.000487	-5.2e-05	0.004404	-0.004456
3.87	-0.003791	-2e-06	0.004405	-0.004407
3.88	0.004902	-0.000139	0.00439	-0.004529
3.89	0.006596	-0.000214	0.004383	-0.004597
3.9	0.00325	-2.4e-05	0.004397	-0.004421
3.91	0.003984	-0.000151	0.004388	-0.004539
3.92	0.0019	-0.000231	0.004364	-0.004595
3.93	-0.001761	2.7e-05	0.004374	-0.004347
3.94	-0.004697	5.2e-05	0.004394	-0.004342
3.95	-0.000875	-5.9e-05	0.004384	-0.004443
3.96	0.00606	3e-06	0.004367	-0.004364
3.97	-0.001323	-3.1e-05	0.004374	-0.004405
3.98	-0.006458	-0.000154	0.00438	-0.004534
3.99	0.004754	-6.3e-05	0.00438	-0.004443
4	0.008592	-0.000103	0.004394	-0.004497
4.01	-0.000119	-0.000206	0.00438	-0.004586
4.02	-0.004114	4.2e-05	0.004358	-0.004316
4.03	0.00246	4.9e-05	0.004372	-0.004323
4.04	0.005066	-0.000219	0.00438	-0.004599
4.05	-0.003043	4e-06	0.004371	-0.004367
4.06	-0.005377	0.000176	0.004382	-0.004206
4.07	0.001527	-3.5e-05	0.004381	-0.004416
4.08	0.001102	1e-06	0.004379	-0.004378
4.09	-0.004095	4.2e-05	0.004396	-0.004354
4.1	-0.003123	-0.000117	0.004391	-0.004508
4.11	-0.003513	-3.8e-05	0.004364	-0.004402
4.12	-0.000335	0.000126	0.004355	-0.004229
4.13	0.004099	4.4e-05	0.004367	-0.004323
4.14	-0.00255	9.5e-05	0.004377	-0.004282
4.15	-0.00516	0.000173	0.004387	-0.004214
4.16	-0.000659	-4.3e-05	0.004373	-0.004416
4.17	-0.001271	-4e-05	0.004359	-0.004399
4.18	-0.001105	0.000185	0.004375	-0.00419
4.19	0.002645	8.5e-05	0.004389	-0.004304
4.2	0.004212	3e-05	0.004379	-0.004349
4.21	0.002949	0.000117	0.004374	-0.004257
4.22	0.002367	-9.9e-05	0.004378	-0.004477
4.23	0.00306	-0.000188	0.004368	-0.004556
4.24	0.003962	-1.7e-05	0.004367	-0.004384
4.25	0.002175	0	0.004387	-0.004387
4.26	0.000382	-2.2e-05	0.004394	-0.004416
4.27	0.001091	5.4e-05	0.004382	-0.004328
4.28	0.000488	-2.4e-05	0.004373	-0.004397
4.29	0.000195	-0.000213	0.004378	-0.004591
4.3	-0.000268	-8.4e-05	0.004379	-0.004463
4.31	-0.000899	6.8e-05	0.004372	-0.004304
4.32	0.001192	-9.9e-05	0.004366	-0.004465
4.33	0.003368	-6e-05	0.004368	-0.004428
4.34	0.00555	9.6e-05	0.004371	-0.004275
4.35	0.006901	-0.00016	0.004376	-0.004536
4.36	0.002527	-0.000167	0.004387	-0.004554
4.37	0.001306	0.000171	0.004383	-0.004212
4.38	0.007697	1.8e-05	0.004358	-0.00434
4.39	0.008179	-0.000157	0.004358	-0.004515
4.4	0.002271	4.9e-05	0.00438	-0.004331
4.41	0.001691	-0.000117	0.004371	-0.004488
4.42	0.005204	-0.000227	0.004358	-0.004585
4.43	0.007558	-5.8e-05	0.004374	-0.004432
4.44	0.007549	-0.000222	0.004377	-0.004599
4.45	0.006643	-0.000115	0.004352	-0.004467
4.46	0.003926	1.6e-05	0.004348	-0.004332
4.47	-0.000495	-0.000151	0.00436	-0.004511
4.48	-0.001079	-0.00014	0.004364	-0.004504
4.49	-0.000844	-0.000151	0.004374	-0.004525
4.5	-0.005585	-0.000165	0.004374	-0.004539
4.51	-0.00684	-5.3e-05	0.004368	-0.004421
4.52	-0.000268	-2.8e-05	0.00437	-0.004398
4.53	0.00541	-7e-06	0.004377	-0.004384
4.54	0.004312	0.00021	0.004375	-0.004165
4.55	0.001665	9.2e-05	0.004358	-0.004266
4.56	0.002702	-0.000134	0.00436	-0.004494
4.57	0.003511	9.7e-05	0.004364	-0.004267
4.58	0.006229	0.000111	0.004354	-0.004243
4.59	0.00645	-7.1e-05	0.00436	-0.004431
4.6	-0.000179	-9.9e-05	0.00436	-0.004459
4.61	-0.003482	-0.00014	0.004343	-0.004483
4.62	-0.000966	-2.4e-05	0.004347	-0.004371
4.63	-0.000155	-2.1e-05	0.004366	-0.004387
4.64	-0.003425	-6.5e-05	0.004373	-0.004438
4.65	-0.005331	2.1e-05	0.004369	-0.004348
4.66	-0.001006	-0.000232	0.00437	-0.004602
4.67	0.002426	-0.000276	0.00436	-0.004636
4.68	-0.000651	8.6e-05	0.004353	-0.004267
4.69	-0.003907	-3.4e-05	0.004367	-0.004401
4.7	-0.004662	-8.9e-05	0.004369	-0.004458
4.71	-0.003756	0.000226	0.004357	-0.004131
4.72	-0.000836	-5.1e-05	0.004357	-0.004408
4.73	0.000194	-0.0003	0.004354	-0.004654
4.74	-0.004829	7.8e-05	0.004351	-0.004273
4.75	-0.009101	-8.4e-05	0.004364	-0.004448
4.76	-0.005412	-0.000341	0.004373	-0.004714
4.77	-0.002437	8.6e-05	0.004379	-0.004293
4.78	0.000689	2.9e-05	0.004374	-0.004345
4.79	0.004902	-0.000259	0.004362	-0.004621
4.8	-0.001933	-5.6e-05	0.004368	-0.004424
4.81	-0.005078	-0.000103	0.004366	-0.004469
4.82	0.000858	-0.000166	0.004349	-0.004515
4.83	-0.003073	0.000186	0.004349	-0.004163
4.84	-0.00701	0.000285	0.004364	-0.004079
4.85	0.000196	-6.3e-05	0.004375	-0.004438
4.86	-0.000871	-0.000108	0.00437	-0.004478
4.87	-0.008792	5.2e-05	0.004362	-0.00431
4.88	-0.00432	5.8e-05	0.004359	-0.004301
4.89	0.000324	0.00016	0.004358	-0.004198
4.9	-0.00126	0.000145	0.004364	-0.004219
4.91	-0.000421	0.000113	0.004368	-0.004255
4.92	-0.003949	0.000243	0.004363	-0.00412
4.93	-0.005075	0.000169	0.004358	-0.004189
4.94	0.000167	7e-06	0.004362	-0.004355
4.95	-0.000533	-0.000134	0.004361	-0.004495
4.96	-0.003776	-0.000149	0.004352	-0.004501
4.97	-0.000645	4.1e-05	0.004365	-0.004324
4.98	0.002962	-0.000106	0.004382	-0.004488
4.99	-0.000332	-0.000187	0.004369	-0.004556
5	-0.001924	9.3e-05	0.004351	-0.004258
5.01	-0.000844	-6e-06	0.004351	-0.004357
5.02	-0.00267	-0.000213	0.004369	-0.004582
5.03	-0.003567	3.1e-05	0.004378	-0.004347
5.04	-0.004071	0.000134	0.004366	-0.004232
5.05	-0.005316	-0.000161	0.004356	-0.004517
5.06	-0.006029	-0.000162	0.004373	-0.004535
5.07	-0.002985	2.2e-05	0.004381	-0.004359
5.08	-0.000236	-0.000135	0.004376	-0.004511
5.09	-0.002262	-0.000168	0.004384	-0.004552
5.1	-0.002912	7.1e-05	0.004379	-0.004308
5.11	-0.002727	-4.4e-05	0.004366	-0.00441
5.12	-0.006484	-0.000202	0.004359	-0.004561
5.13	-0.005867	4e-05	0.004356	-0.004316
5.14	0.001646	3.6e-05	0.004353	-0.004317
5.15	0.00225	-0.000231	0.004356	-0.004587
5.16	-0.000161	-7.1e-05	0.004359	-0.00443
5.17	-0.000836	0.000201	0.004357	-0.004156
5.18	-0.004228	8.3e-05	0.004355	-0.004272
5.19	-0.007672	4.5e-05	0.004355	-0.00431
5.2	-0.005193	0.000265	0.004355	-0.00409
5.21	0.000352	0.000159	0.004353	-0.004194
5.22	-0.002337	-4.2e-05	0.004356	-0.004398
5.23	-0.006811	-4e-06	0.004351	-0.004355
5.24	-0.001384	-6.1e-05	0.00435	-0.004411
5.25	0.000737	-0.00015	0.004353	-0.004503
5.26	-0.009183	-2.2e-05	0.004341	-0.004363
5.27	-0.013229	0.0001	0.004345	-0.004245
5.28	-0.004004	-0.000121	0.00436	-0.004481
5.29	3.1e-05	-0.000158	0.004355	-0.004513
5.3	-0.003825	-9e-06	0.004344	-0.004353
5.31	-0.005463	-4.3e-05	0.004349	-0.004392
5.32	-0.00496	-0.000101	0.004361	-0.004462
5.33	-0.002748	-6.4e-05	0.004364	-0.004428
5.34	-9.8e-05	2.5e-05	0.004367	-0.004342
5.35	-0.001043	-6.4e-05	0.004357	-0.004421
5.36	0.000656	-8.3e-05	0.004353	-0.004436
5.37	0.006061	8.3e-05	0.004372	-0.004289
5.38	0.005595	-4e-05	0.004371	-0.004411
5.39	-0.00221	-0.000161	0.004354	-0.004515
5.4	-0.002573	9.4e-05	0.004337	-0.004243
5.41	0.002066	0.000114	0.004321	-0.004207
5.42	-0.002515	-6.3e-05	0.004334	-0.004397
5.43	-0.007125	7.9e-05	0.00436	-0.004281
5.44	-0.002397	3.3e-05	0.004342	-0.004309
5.45	0.001311	-0.000178	0.004334	-0.004512
5.46	-0.00081	0.000122	0.004368	-0.004246
5.47	-0.000851	0.000195	0.004374	-0.004179
5.48	0.001718	-0.000232	0.004343	-0.004575
5.49	0.001923	-5.3e-05	0.004341	-0.004394
5.5	-0.000499	0.00022	0.004353	-0.004133
5.51	-0.003976	-0.000153	0.004338	-0.004491
5.52	-0.002972	-0.000248	0.004322	-0.00457
5.53	-0.000812	-6e-06	0.004325	-0.004331
5.54	-0.000726	5e-06	0.004348	-0.004343
5.55	0.001025	5.8e-05	0.004361	-0.004303
5.56	0.000487	9.3e-05	0.004355	-0.004262
5.57	-0.00313	-5.9e-05	0.004348	-0.004407
5.58	-0.004297	3.2e-05	0.004344	-0.004312
5.59	-0.002288	0.000114	0.00435	-0.004236
5.6	-0.001256	-0.000133	0.004355	-0.004488
5.61	-0.002078	-0.000137	0.004349	-0.004486
5.62	-0.00334	2.4e-05	0.004346	-0.004322
5.63	-0.005491	-0.000129	0.004339	-0.004468
5.64	-0.003453	-0.000135	0.004333	-0.004468
5.65	0.00014	1.4e-05	0.004354	-0.00434
5.66	-0.002103	-0.000173	0.004359	-0.004532
5.67	-0.00236	-0.00017	0.004341	-0.004511
5.68	0.002526	0.000115	0.004344	-0.004229
5.69	-0.002373	-3.7e-05	0.004359	-0.004396
5.7	-0.011525	-0.000132	0.004365	-0.004497
5.71	-0.007011	7.4e-05	0.004361	-0.004287
5.72	-0.001627	4e-06	0.004353	-0.004349
5.73	-0.004801	-0.000119	0.004351	-0.00447
5.74	-0.006232	-2.8e-05	0.004355	-0.004383
5.75	-0.001272	-0.000121	0.004347	-0.004468
5.76	0.001384	-0.000251	0.004346	-0.004597
5.77	-0.00308	0.000511	0.004357	-0.003846
5.78	-0.002846	0.001809	0.004353	-0.002544
5.79	0.001126	0.002766	0.00435	-0.001584
5.8	-0.001805	0.003816	0.00437	-0.000554
5.81	-0.005156	0.004996	0.004363	0.000633
5.82	-0.004473	0.005706	0.004336	0.00137
5.83	-0.003489	0.006379	0.004347	0.002032
5.84	-0.004648	0.007254	0.004371	0.002883
5.85	-0.008678	0.008005	0.004369	0.003636
5.86	-0.007338	0.008801	0.004362	0.004439
5.87	-0.003407	0.009514	0.004375	0.005139
5.88	-0.0027	0.010022	0.004382	0.00564
5.89	0.001438	0.010696	0.004373	0.006323
5.9	0.00693	0.011485	0.004367	0.007118
5.91	0.006203	0.011997	0.004363	0.007634
5.92	0.005988	0.012498	0.004362	0.008136
5.93	0.011118	0.01333	0.00438	0.00895
5.94	0.015582	0.014034	0.004386	0.009648
5.95	0.020547	0.014668	0.004368	0.0103
5.96	0.030127	0.015803	0.00437	0.011433
5.97	0.036572	0.016933	0.004396	0.012537
5.98	0.042637	0.017717	0.004401	0.013316
5.99	0.05077	0.018657	0.00439	0.014267
6	0.051276	0.019536	0.004393	0.015143
6.01	0.051101	0.020318	0.0044	0.015918
6.02	0.058884	0.021342	0.004395	0.016947
6.03	0.065139	0.022412	0.004389	0.018023
6.04	0.071406	0.023321	0.004381	0.01894
6.05	0.080011	0.024376	0.004369	0.020007
6.06	0.083993	0.025497	0.004379	0.021118
6.07	0.088962	0.02641	0.00439	0.02202
6.08	0.09573	0.027425	0.004386	0.023039
6.09	0.097314	0.028552	0.004378	0.024174
6.1	0.098385	0.029606	0.004366	0.02524
6.11	0.104758	0.030715	0.00435	0.026365
6.12	0.117192	0.031872	0.004332	0.02754
6.13	0.129483	0.032868	0.004331	0.028537
6.14	0.132578	0.033776	0.004324	0.029452
6.15	0.135285	0.034759	0.004308	0.030451
6.16	0.143108	0.035792	0.004324	0.031468
6.17	0.147734	0.036734	0.004341	0.032393
6.18	0.151102	0.037804	0.004341	0.033463
6.19	0.153236	0.039069	0.004331	0.034738
6.2	0.151231	0.040106	0.004313	0.035793
6.21	0.150167	0.041024	0.00432	0.036704
6.22	0.15591	0.042077	0.004332	0.037745
6.23	0.162826	0.043053	0.004314	0.038739
6.24	0.164842	0.044024	0.004287	0.039737
6.25	0.168436	0.045146	0.004281	0.040865
6.26	0.177111	0.046191	0.004288	0.041903
6.27	0.184482	0.047142	0.004281	0.042861
6.28	0.188758	0.048162	0.004263	0.043899
6.29	0.193757	0.049192	0.004253	0.044939
6.3	0.19876	0.050201	0.004253	0.045948
6.31	0.202257	0.051264	0.004253	0.047011
6.32	0.203313	0.052236	0.004241	0.047995
6.33	0.204441	0.053274	0.004211	0.049063
6.34	0.210314	0.054387	0.004193	0.050194
6.35	0.215767	0.055414	0.004194	0.05122
6.36	0.217207	0.056415	0.004188	0.052227
6.37	0.22004	0.057389	0.004181	0.053208
6.38	0.222397	0.05844	0.004182	0.054258
6.39	0.226383	0.05939	0.004176	0.055214
6.4	0.234485	0.060194	0.004157	0.056037
6.41	0.238989	0.061228	0.004144	0.057084
6.42	0.238238	0.062253	0.004142	0.058111
6.43	0.236385	0.063108	0.004131	0.058977
6.44	0.241107	0.064219	0.004109	0.06011
6.45	0.255594	0.06539	0.004106	0.061284
6.46	0.265826	0.066317	0.004098	0.062219
6.47	0.263322	0.067328	0.004077	0.063251
6.48	0.264983	0.068449	0.004074	0.064375
6.49	0.274172	0.069359	0.004072	0.065287
6.5	0.279514	0.070338	0.004048	0.06629
6.51	0.284711	0.071543	0.00402	0.067523
6.52	0.290146	0.072527	0.004012	0.068515
6.53	0.289345	0.073408	0.004004	0.069404
6.54	0.289682	0.074508	0.003985	0.070523
6.55	0.295724	0.075538	0.003976	0.071562
6.56	0.30175	0.076427	0.00397	0.072457
6.57	0.307144	0.077521	0.003958	0.073563
6.58	0.310794	0.078652	0.003948	0.074704
6.59	0.313724	0.079557	0.003923	0.075634
6.6	0.32118	0.08052	0.003891	0.076629
6.61	0.325643	0.081578	0.003876	0.077702
6.62	0.327547	0.082523	0.003874	0.078649
6.63	0.335198	0.083597	0.003861	0.079736
6.64	0.341983	0.084721	0.003841	0.08088
6.65	0.346438	0.085645	0.003825	0.08182
6.66	0.35056	0.086731	0.003808	0.082923
6.67	0.354711	0.087913	0.003791	0.084122
6.68	0.366962	0.088831	0.003767	0.085064
6.69	0.375044	0.08967	0.003731	0.085939
6.7	0.375089	0.090725	0.003712	0.087013
6.71	0.379525	0.091859	0.0037	0.088159
6.72	0.381331	0.092815	0.003655	0.08916
6.73	0.381865	0.093768	0.003603	0.090165
6.74	0.388307	0.094868	0.003575	0.091293
6.75	0.391515	0.095978	0.003527	0.092451
6.76	0.39155	0.09704	0.003398	0.093642
6.77	0.397786	0.098093	0.003174	0.094919
6.78	0.408121	0.099028	0.002833	0.096195
6.79	0.414693	0.099896	0.002371	0.097525
6.8	0.420635	0.10095	0.001873	0.099077
6.81	0.427471	0.102062	0.001387	0.100675
6.82	0.428686	0.102975	0.000839	0.102136
6.83	0.430635	0.103984	0.00013	0.103854
6.84	0.437493	0.105157	-0.000563	0.10572
6.85	0.442227	0.106124	-0.000935	0.107059
6.86	0.44977	0.10702	-0.001089	0.108109
6.87	0.460724	0.108169	-0.0013	0.109469
6.88	0.465535	0.109342	-0.001588	0.11093
6.89	0.464465	0.110233	-0.001942	0.112175
6.9	0.461747	0.111145	-0.002483	0.113628
6.91	0.467493	0.112136	-0.003285	0.115421
6.92	0.481332	0.113078	-0.004319	0.117397
6.93	0.482738	0.114112	-0.005433	0.119545
6.94	0.481478	0.115123	-0.006369	0.121492
6.95	0.494876	0.11619	-0.007043	0.123233
6.96	0.504307	0.117486	-0.007587	0.125073
6.97	0.505992	0.118569	-0.008084	0.126653
6.98	0.511445	0.119335	-0.008579	0.127914
6.99	0.513468	0.120338	-0.009166	0.129504
7	0.515497	0.121484	-0.009848	0.131332
7.01	0.524389	0.12237	-0.010596	0.132966
7.02	0.530956	0.123333	-0.011446	0.134779
7.03	0.533295	0.124426	-0.012269	0.136695
7.04	0.538966	0.125365	-0.012904	0.138269
7.05	0.544411	0.12638	-0.013318	0.139698
7.06	0.548791	0.127457	-0.013543	0.141
7.07	0.554072	0.128378	-0.013695	0.142073
7.08	0.553643	0.129375	-0.013863	0.143238
7.09	0.554272	0.130536	-0.014067	0.144603
7.1	0.562888	0.131546	-0.014342	0.145888
7.11	0.567503	0.132398	-0.014776	0.147174
7.12	0.566357	0.13342	-0.015573	0.148993
7.13	0.571368	0.13453	-0.017069	0.151599
7.14	0.581861	0.135469	-0.018983	0.154452
7.15	0.586801	0.136273	-0.020224	0.156497
7.16	0.589164	0.137257	-0.020551	0.157808
7.17	0.597411	0.138431	-0.020748	0.159179
7.18	0.608035	0.139386	-0.021072	0.160458
7.19	0.613059	0.140368	-0.021391	0.161759
7.2	0.614299	0.141574	-0.021776	0.16335
7.21	0.621135	0.142557	-0.02228	0.164837
7.22	0.628811	0.143485	-0.022931	0.166416
7.23	0.630961	0.144552	-0.023699	0.168251
7.24	0.635566	0.145407	-0.024445	0.169852
7.25	0.644562	0.146337	-0.025226	0.171563
7.26	0.65301	0.147572	-0.02615	0.173722
7.27	0.660604	0.148549	-0.027033	0.175582
7.28	0.661455	0.149401	-0.027637	0.177038
7.29	0.661275	0.150595	-0.028	0.178595
7.3	0.671755	0.151704	-0.02827	0.179974
7.31	0.680123	0.152562	-0.028478	0.18104
7.32	0.680555	0.153722	-0.028717	0.182439
7.33	0.682258	0.15491	-0.029117	0.184027
7.34	0.683512	0.155763	-0.02985	0.185613
7.35	0.68804	0.156817	-0.031276	0.188093
7.36	0.703015	0.15792	-0.033365	0.191285
7.37	0.714306	0.158803	-0.034894	0.193697
7.38	0.717088	0.159883	-0.035171	0.195054
7.39	0.725718	0.161	-0.03519	0.19619
7.4	0.738018	0.161826	-0.03546	0.197286
7.41	0.739665	0.162753	-0.035659	0.198412
7.42	0.73064	0.163932	-0.035911	0.199843
7.43	0.730393	0.164996	-0.036409	0.201405
7.44	0.744199	0.165994	-0.0371	0.203094
7.45	0.749903	0.167077	-0.037986	0.205063
7.46	0.747914	0.168017	-0.038891	0.206908
7.47	0.757146	0.168946	-0.039632	0.208578
7.48	0.769862	0.170005	-0.040259	0.210264
7.49	0.772378	0.170909	-0.0408	0.211709
7.5	0.775461	0.17186	-0.041243	0.213103
7.51	0.783854	0.173119	-0.041716	0.214835
7.52	0.787779	0.174189	-0.042295	0.216484
7.53	0.791367	0.175029	-0.042877	0.217906
7.54	0.798793	0.176112	-0.043479	0.219591
7.55	0.804384	0.17719	-0.04421	0.2214
7.56	0.807607	0.17799	-0.045058	0.223048
7.57	0.813596	0.178947	-0.045928	0.224875
7.58	0.822713	0.180128	-0.046644	0.226772
7.59	0.827927	0.181156	-0.047113	0.228269
7.6	0.827525	0.182166	-0.047469	0.229635
7.61	0.828831	0.183192	-0.047827	0.231019
7.62	0.834035	0.184158	-0.048205	0.232363
7.63	0.840516	0.185103	-0.048618	0.233721
7.64	0.843388	0.185994	-0.04907	0.235064
7.65	0.843544	0.186988	-0.049591	0.236579
7.66	0.848886	0.188155	-0.05017	0.238325
7.67	0.853234	0.189234	-0.050711	0.239945
7.68	0.852236	0.19012	-0.051151	0.241271
7.69	0.853714	0.191102	-0.051513	0.242615
7.7	0.85815	0.192227	-0.051837	0.244064
7.71	0.859017	0.193179	-0.052148	0.245327
7.72	0.860991	0.194073	-0.05248	0.246553
7.73	0.869813	0.195071	-0.052907	0.247978
7.74	0.87584	0.196074	-0.053505	0.249579
7.75	0.875463	0.197133	-0.054281	0.251414
7.76	0.873879	0.19823	-0.055141	0.253371
7.77	0.873678	0.199274	-0.055908	0.255182
7.78	0.878869	0.200265	-0.056416	0.256681
7.79	0.884638	0.201278	-0.056743	0.258021
7.8	0.885269	0.20226	-0.057047	0.259307
7.81	0.886921	0.203218	-0.057347	0.260565
7.82	0.89247	0.204306	-0.057714	0.26202
7.83	0.894362	0.205312	-0.058169	0.263481
7.84	0.893783	0.206235	-0.058651	0.264886
7.85	0.897993	0.207392	-0.059255	0.266647
7.86	0.904708	0.208433	-0.059994	0.268427
7.87	0.903726	0.209193	-0.060744	0.269937
7.88	0.900486	0.210226	-0.061458	0.271684
7.89	0.905474	0.211404	-0.062064	0.273468
7.9	0.911879	0.212381	-0.062452	0.274833
7.91	0.917237	0.213351	-0.062716	0.276067
7.92	0.920453	0.214354	-0.063045	0.277399
7.93	0.925442	0.215393	-0.0635	0.278893
7.94	0.933161	0.216364	-0.064103	0.280467
7.95	0.931532	0.217202	-0.064861	0.282063
7.96	0.930697	0.218166	-0.065632	0.283798
7.97	0.944529	0.219274	-0.066332	0.285606
7.98	0.95782	0.220298	-0.067015	0.287313
7.99	0.961951	0.221272	-0.067642	0.288914
8	0.968462	0.222346	-0.068199	0.290545
8.01	0.975911	0.223481	-0.068785	0.292266
8.02	0.974142	0.224487	-0.069412	0.293899
8.03	0.971262	0.225369	-0.070108	0.295477
8.04	0.976798	0.226406	-0.070883	0.297289
8.05	0.984922	0.227404	-0.071536	0.29894
8.06	0.995191	0.228303	-0.071993	0.300296
8.07	1.00449	0.229427	-0.072396	0.301823
8.08	1.00091	0.230526	-0.072795	0.303321
8.09	0.992845	0.231471	-0.073208	0.304679
8.1	1.00091	0.232478	-0.073706	0.306184
8.11	1.0169	0.233505	-0.074281	0.307786
8.12	1.02395	0.234473	-0.074934	0.309407
8.13	1.02875	0.235526	-0.075706	0.311232
8.14	1.03775	0.236594	-0.076539	0.313133
8.15	1.04216	0.237537	-0.077353	0.31489
8.16	1.04429	0.2386	-0.078112	0.316712
8.17	1.05182	0.239724	-0.078838	0.318562
8.18	1.0586	0.240573	-0.079547	0.32012
8.19	1.06549	0.241555	-0.080136	0.321691
8.2	1.07411	0.242805	-0.080606	0.323411
8.21	1.07911	0.243782	-0.081098	0.32488
8.22	1.08198	0.244669	-0.081651	0.32632
8.23	1.08668	0.245747	-0.08224	0.327987
8.24	1.09307	0.246649	-0.082834	0.329483
8.25	1.09757	0.247583	-0.083375	0.330958
8.26	1.10028	0.248812	-0.083909	0.332721
8.27	1.10661	0.249774	-0.084511	0.334285
8.28	1.11556	0.250626	-0.085102	0.335728
8.29	1.11891	0.251713	-0.085675	0.337388
8.3	1.12054	0.252644	-0.086353	0.338997
8.31	1.12568	0.253546	-0.087089	0.340635
8.32	1.12848	0.254704	-0.087732	0.342436
8.33	1.13248	0.255723	-0.088355	0.344078
8.34	1.14165	0.256527	-0.089159	0.345686
8.35	1.14855	0.257604	-0.090199	0.347803
8.36	1.15079	0.258673	-0.091129	0.349802
8.37	1.15245	0.259575	-0.091637	0.351212
8.38	1.15912	0.260719	-0.091934	0.352653
8.39	1.16784	0.261792	-0.092245	0.354037
8.4	1.16654	0.262542	-0.092501	0.355043
8.41	1.16325	0.263469	-0.092768	0.356237
8.42	1.17009	0.264611	-0.093208	0.357819
8.43	1.17735	0.265639	-0.093954	0.359593
8.44	1.17892	0.266623	-0.095221	0.361844
8.45	1.18087	0.26772	-0.096737	0.364457
8.46	1.18927	0.268753	-0.097673	0.366426
8.47	1.19995	0.26964	-0.097899	0.367539
8.48	1.20699	0.270629	-0.098033	0.368662
8.49	1.20964	0.271654	-0.098291	0.369945
8.5	1.21108	0.272617	-0.098548	0.371165
8.51	1.21786	0.273713	-0.098842	0.372555
8.52	1.22706	0.274789	-0.099256	0.374045
8.53	1.23305	0.275711	-0.099894	0.375605
8.54	1.24382	0.276749	-0.100793	0.377542
8.55	1.25516	0.277837	-0.101869	0.379706
8.56	1.26015	0.278837	-0.102894	0.381731
8.57	1.26494	0.279973	-0.103551	0.383524
8.58	1.27089	0.281104	-0.103894	0.384998
8.59	1.27473	0.282022	-0.104204	0.386226
8.6	1.27764	0.283025	-0.104522	0.387547
8.61	1.28154	0.284054	-0.104853	0.388907
8.62	1.2869	0.284916	-0.105288	0.390204
8.63	1.29017	0.285969	-0.105923	0.391892
8.64	1.29354	0.287107	-0.10678	0.393887
8.65	1.30367	0.288048	-0.107605	0.395653
8.66	1.31167	0.28905	-0.10821	0.39726
8.67	1.31818	0.290086	-0.108749	0.398835
8.68	1.32742	0.29104	-0.109339	0.400379
8.69	1.33051	0.292024	-0.10992	0.401944
8.7	1.33528	0.29304	-0.110362	0.403402
8.71	1.34644	0.294022	-0.110697	0.404719
8.72	1.35209	0.295052	-0.111107	0.406159
8.73	1.35691	0.296071	-0.111508	0.407579
8.74	1.36156	0.297034	-0.111876	0.40891
8.75	1.36382	0.297963	-0.112429	0.410392
8.76	1.3722	0.298904	-0.113205	0.412109
8.77	1.378	0.299927	-0.114132	0.414059
8.78	1.37807	0.300935	-0.115	0.415935
8.79	1.38455	0.301932	-0.115567	0.417499
8.8	1.3926	0.302898	-0.115931	0.418829
8.81	1.39802	0.303837	-0.116264	0.420101
8.82	1.40618	0.304912	-0.11659	0.421502
8.83	1.41329	0.305921	-0.116979	0.4229
8.84	1.4166	0.306748	-0.11751	0.424258
8.85	1.41996	0.3078	-0.118182	0.425982
8.86	1.42586	0.308959	-0.118886	0.427845
8.87	1.43455	0.309949	-0.119441	0.42939
8.88	1.43684	0.310949	-0.11986	0.430809
8.89	1.44185	0.311943	-0.12031	0.432253
8.9	1.45362	0.31288	-0.12089	0.43377
8.91	1.45677	0.313947	-0.121704	0.435651
8.92	1.46389	0.314983	-0.12281	0.437793
8.93	1.47814	0.315868	-0.123925	0.439793
8.94	1.48069	0.316947	-0.124666	0.441613
8.95	1.48006	0.31814	-0.125069	0.443209
8.96	1.48462	0.319012	-0.125397	0.444409
8.97	1.49022	0.31998	-0.125764	0.445744
8.98	1.49927	0.321286	-0.126135	0.447421
8.99	1.50851	0.322321	-0.12649	0.448811
9	1.51329	0.323257	-0.126945	0.450202
9.01	1.5154	0.324368	-0.127608	0.451976
9.02	1.51774	0.325249	-0.128367	0.453616
9.03	1.52391	0.326112	-0.128984	0.455096
9.04	1.53037	0.327278	-0.129374	0.456652
9.05	1.53344	0.328333	-0.129659	0.457992
9.06	1.53553	0.32919	-0.129935	0.459125
9.07	1.53664	0.330225	-0.130233	0.460458
9.08	1.53804	0.331216	-0.130582	0.461798
9.09	1.54568	0.332135	-0.131001	0.463136
9.1	1.55586	0.333222	-0.131548	0.46477
9.11	1.56288	0.334174	-0.132304	0.466478
9.12	1.571	0.335044	-0.133284	0.468328
9.13	1.58102	0.336146	-0.13436	0.470506
9.14	1.5842	0.337151	-0.135178	0.472329
9.15	1.58363	0.337975	-0.135586	0.473561
9.16	1.59137	0.339107	-0.135899	0.475006
9.17	1.60273	0.340342	-0.136286	0.476628
9.18	1.60493	0.341166	-0.136627	0.477793
9.19	1.60793	0.342187	-0.137026	0.479213
9.2	1.62224	0.343443	-0.137582	0.481025
9.21	1.63113	0.344306	-0.138163	0.482469
9.22	1.62912	0.345222	-0.138703	0.483925
9.23	1.63351	0.346366	-0.139172	0.485538
9.24	1.64339	0.34728	-0.139554	0.486834
9.25	1.64937	0.348216	-0.139953	0.488169
9.26	1.65793	0.349327	-0.140423	0.48975
9.27	1.66718	0.350225	-0.140883	0.491108
9.28	1.66757	0.351104	-0.141336	0.49244
9.29	1.67203	0.352289	-0.141804	0.494093
9.3	1.68477	0.353393	-0.142277	0.49567
9.31	1.69402	0.3543	-0.14282	0.49712
9.32	1.69881	0.355432	-0.14342	0.498852
9.33	1.70337	0.35653	-0.143922	0.500452
9.34	1.70848	0.357439	-0.144302	0.501741
9.35	1.71415	0.358534	-0.144655	0.503189
9.36	1.7186	0.359625	-0.144974	0.504599
9.37	1.72176	0.360475	-0.14528	0.505755
9.38	1.72442	0.361464	-0.145665	0.507129
9.39	1.72665	0.362539	-0.146122	0.508661
9.4	1.73285	0.363407	-0.146597	0.510004
9.41	1.74183	0.364403	-0.14712	0.511523
9.42	1.7484	0.365499	-0.147724	0.513223
9.43	1.75356	0.366398	-0.148357	0.514755
9.44	1.76138	0.36746	-0.149022	0.516482
9.45	1.76696	0.36859	-0.149782	0.518372
9.46	1.76651	0.369392	-0.150607	0.519999
9.47	1.76839	0.370375	-0.151342	0.521717
9.48	1.77687	0.371528	-0.151855	0.523383
9.49	1.78425	0.372338	-0.15222	0.524558
9.5	1.79366	0.373242	-0.152519	0.525761
9.51	1.80229	0.374408	-0.152772	0.52718
9.52	1.80498	0.375313	-0.153031	0.528344
9.53	1.81082	0.376179	-0.153306	0.529485
9.54	1.81795	0.377391	-0.153636	0.531027
9.55	1.82215	0.378449	-0.154104	0.532553
9.56	1.83089	0.379306	-0.154758	0.534064
9.57	1.84058	0.380351	-0.155607	0.535958
9.58	1.84709	0.381384	-0.156486	0.53787
9.59	1.85444	0.382297	-0.157137	0.539434
9.6	1.86225	0.383361	-0.157567	0.540928
9.61	1.86823	0.384431	-0.15799	0.542421
9.62	1.87491	0.385352	-0.158468	0.54382
9.63	1.88289	0.386412	-0.158956	0.545368
9.64	1.88723	0.387498	-0.159464	0.546962
9.65	1.89561	0.388419	-0.159983	0.548402
9.66	1.9011	0.389467	-0.160505	0.549972
9.67	1.90059	0.390593	-0.161026	0.551619
9.68	1.90846	0.391558	-0.161578	0.553136
9.69	1.91533	0.392485	-0.162222	0.554707
9.7	1.91681	0.393519	-0.162875	0.556394
9.71	1.92695	0.394531	-0.163484	0.558015
9.72	1.94058	0.395485	-0.164106	0.559591
9.73	1.94618	0.396496	-0.164735	0.561231
9.74	1.94834	0.39752	-0.165334	0.562854
9.75	1.95246	0.398512	-0.165807	0.564319
9.76	1.96045	0.39949	-0.166114	0.565604
9.77	1.97163	0.400497	-0.166372	0.566869
9.78	1.9769	0.401584	-0.16665	0.568234
9.79	1.97631	0.402771	-0.166964	0.569735
9.8	1.97937	0.403732	-0.167323	0.571055
9.81	1.98611	0.404562	-0.16777	0.572332
9.82	1.99481	0.405687	-0.168341	0.574028
9.83	2.00332	0.406755	-0.168979	0.575734
9.84	2.00624	0.407574	-0.169642	0.577216
9.85	2.01225	0.408523	-0.170297	0.57882
9.86	2.02523	0.409599	-0.170824	0.580423
9.87	2.0289	0.41054	-0.171175	0.581715
9.88	2.03011	0.411567	-0.171478	0.583045
9.89	2.04005	0.412699	-0.171843	0.584542
9.9	2.042	0.413643	-0.172261	0.585904
9.91	2.03926	0.41465	-0.172724	0.587374
9.92	2.04765	0.415738	-0.173231	0.588969
9.93	2.05436	0.416576	-0.173761	0.590337
9.94	2.05567	0.417572	-0.174321	0.591893
9.95	2.06501	0.418729	-0.17489	0.593619
9.96	2.07458	0.419598	-0.175435	0.595033
9.97	2.0779	0.420574	-0.175947	0.596521
9.98	2.08522	0.421794	-0.176396	0.59819
9.99	2.09162	0.422726	-0.176794	0.59952
10	2.09491	0.423548	-0.17718	0.600728
10.01	2.10227	0.424708	-0.177592	0.6023
10.02	2.10887	0.425806	-0.178058	0.603864
10.03	2.11381	0.426795	-0.178595	0.60539
10.04	2.11987	0.427917	-0.179138	0.607055
10.05	2.12562	0.42887	-0.179595	0.608465
10.06	2.13663	0.429643	-0.179984	0.609627
10.07	2.14829	0.430633	-0.18037	0.611003
10.08	2.15054	0.431655	-0.180746	0.612401
10.09	2.15325	0.432592	-0.18112	0.613712
10.1	2.161	0.433745	-0.181528	0.615273
10.11	2.16313	0.434798	-0.181954	0.616752
10.12	2.16589	0.435574	-0.182379	0.617953
10.13	2.17501	0.436696	-0.182832	0.619528
10.14	2.17961	0.437876	-0.183324	0.6212
10.15	2.18497	0.43863	-0.183813	0.622443
10.16	2.19851	0.439621	-0.184287	0.623908
10.17	2.21172	0.440791	-0.184745	0.625536
10.18	2.22059	0.441585	-0.185209	0.626794
10.19	2.22608	0.442484	-0.185752	0.628236
10.2	2.23137	0.443719	-0.186324	0.630043
10.21	2.23885	0.444764	-0.186847	0.631611
10.22	2.24422	0.445636	-0.187357	0.632993
10.23	2.25179	0.446653	-0.187824	0.634477
10.24	2.25931	0.447675	-0.188199	0.635874
10.25	2.26258	0.448677	-0.188565	0.637242
10.26	2.27044	0.449828	-0.188995	0.638823
10.27	2.28071	0.450825	-0.189416	0.640241
10.28	2.28166	0.451721	-0.189748	0.641469
10.29	2.27845	0.452792	-0.190051	0.642843
10.3	2.28661	0.453729	-0.190382	0.644111
10.31	2.30316	0.454572	-0.190764	0.645336
10.32	2.31284	0.455706	-0.19141	0.647116
10.33	2.31579	0.456824	-0.192711	0.649535
10.34	2.31924	0.457668	-0.194579	0.652247
10.35	2.32402	0.458673	-0.195971	0.654644
10.36	2.33154	0.459806	-0.196307	0.656113
10.37	2.34145	0.460774	-0.196357	0.657131
10.38	2.34781	0.461769	-0.19658	0.658349
10.39	2.34907	0.462835	-0.196727	0.659562
10.4	2.35149	0.463814	-0.196824	0.660638
10.41	2.3596	0.464918	-0.196982	0.6619
10.42	2.36728	0.465973	-0.197135	0.663108
10.43	2.37167	0.466763	-0.197332	0.664095
10.44	2.37476	0.467701	-0.197754	0.665455
10.45	2.37813	0.468763	-0.198491	0.667254
10.46	2.38434	0.4697	-0.199498	0.669198
10.47	2.39066	0.470763	-0.200597	0.67136
10.48	2.39323	0.471906	-0.201497	0.673403
10.49	2.3962	0.472804	-0.202049	0.674853
10.5	2.40293	0.473678	-0.202408	0.676086
10.51	2.4124	0.474643	-0.202713	0.677356
10.52	2.41824	0.475614	-0.202993	0.678607
10.53	2.41939	0.476678	-0.203308	0.679986
10.54	2.42523	0.477783	-0.203733	0.681516
10.55	2.43509	0.478823	-0.204363	0.683186
10.56	2.44335	0.479844	-0.205164	0.685008
10.57	2.44994	0.480824	-0.205856	0.68668
10.58	2.45536	0.481784	-0.206249	0.688033
10.59	2.46079	0.482846	-0.206434	0.68928
10.6	2.46645	0.48383	-0.206586	0.690416
10.61	2.47227	0.484795	-0.206772	0.691567
10.62	2.47917	0.485944	-0.206986	0.69293
10.63	2.48776	0.486985	-0.207235	0.69422
10.64	2.49026	0.48792	-0.207568	0.695488
10.65	2.487	0.489002	-0.208032	0.697034
10.66	2.49614	0.489893	-0.208655	0.698548
10.67	2.51501	0.49079	-0.209532	0.700322
10.68	2.52382	0.491978	-0.210588	0.702566
10.69	2.52105	0.492944	-0.211397	0.704341
10.7	2.52715	0.493868	-0.211808	0.705676
10.71	2.54374	0.494954	-0.212125	0.707079
10.72	2.54881	0.49597	-0.212466	0.708436
10.73	2.55129	0.497022	-0.212748	0.70977
10.74	2.55877	0.498089	-0.213064	0.711153
10.75	2.56165	0.499001	-0.21356	0.712561
10.76	2.56519	0.499806	-0.214283	0.714089
10.77	2.57394	0.500842	-0.21524	0.716082
10.78	2.5823	0.501978	-0.21622	0.718198
10.79	2.5873	0.502829	-0.216886	0.719715
10.8	2.59402	0.503883	-0.217244	0.721127
10.81	2.60398	0.505045	-0.217499	0.722544
10.82	2.60801	0.505859	-0.217722	0.723581
10.83	2.60838	0.506795	-0.217954	0.724749
10.84	2.61637	0.507964	-0.218206	0.72617
10.85	2.63037	0.508895	-0.218469	0.727364
10.86	2.63892	0.509814	-0.218799	0.728613
10.87	2.64516	0.510948	-0.219196	0.730144
10.88	2.65343	0.511895	-0.219611	0.731506
10.89	2.65525	0.512793	-0.220124	0.732917
10.9	2.65627	0.513886	-0.220758	0.734644
10.91	2.66205	0.514806	-0.221345	0.736151
10.92	2.66681	0.515728	-0.221773	0.737501
10.93	2.6727	0.516847	-0.222112	0.738959
10.94	2.67885	0.517829	-0.22244	0.740269
10.95	2.68185	0.518758	-0.222769	0.741527
10.96	2.68633	0.519885	-0.223112	0.742997
10.97	2.69656	0.521034	-0.223497	0.744531
10.98	2.7032	0.521927	-0.223899	0.745826
10.99	2.70348	0.522883	-0.224281	0.747164
11	2.70858	0.524043	-0.224629	0.748672
11.01	2.71523	0.525067	-0.22491	0.749977
11.02	2.71817	0.526064	-0.225132	0.751196
11.03	2.72381	0.527059	-0.225384	0.752443
11.04	2.73146	0.528	-0.225701	0.753701
11.05	2.73768	0.528988	-0.226058	0.755046
11.06	2.74084	0.530001	-0.226453	0.756454
11.07	2.74189	0.531032	-0.22691	0.757942
11.08	2.74971	0.532053	-0.227435	0.759488
11.09	2.75966	0.533083	-0.22799	0.761073
11.1	2.76075	0.534005	-0.228595	0.7626
11.11	2.76638	0.534944	-0.229406	0.76435
11.12	2.77616	0.536045	-0.230403	0.766448
11.13	2.77188	0.537011	-0.231251	0.768262
11.14	2.77295	0.537953	-0.231846	0.769799
11.15	2.78667	0.539032	-0.232356	0.771388
11.16	2.78955	0.53996	-0.232772	0.772732
11.17	2.79225	0.540841	-0.233076	0.773917
11.18	2.8058	0.541918	-0.233365	0.775283
11.19	2.80957	0.542923	-0.233606	0.776529
11.2	2.81228	0.543752	-0.233794	0.777546
11.21	2.82388	0.544821	-0.234034	0.778855
11.22	2.82799	0.545874	-0.234305	0.780179
11.23	2.82958	0.546696	-0.234593	0.781289
11.24	2.83533	0.547808	-0.235054	0.782862
11.25	2.84041	0.54901	-0.235879	0.784889
11.26	2.84793	0.549866	-0.237004	0.78687
11.27	2.85677	0.550813	-0.238032	0.788845
11.28	2.8616	0.551948	-0.238713	0.790661
11.29	2.86118	0.552824	-0.239101	0.791925
11.3	2.86467	0.553746	-0.239321	0.793067
11.31	2.87811	0.554958	-0.239512	0.79447
11.32	2.88894	0.555874	-0.239719	0.795593
11.33	2.89245	0.556802	-0.239921	0.796723
11.34	2.89966	0.558042	-0.240136	0.798178
11.35	2.90864	0.558971	-0.240392	0.799363
11.36	2.91108	0.559871	-0.240691	0.800562
11.37	2.91668	0.561079	-0.241042	0.802121
11.38	2.92769	0.562092	-0.241516	0.803608
11.39	2.93517	0.562943	-0.242139	0.805082
11.4	2.94045	0.56397	-0.242817	0.806787
11.41	2.94738	0.565008	-0.243483	0.808491
11.42	2.95092	0.566005	-0.244144	0.810149
11.43	2.95343	0.567116	-0.24477	0.811886
11.44	2.95941	0.568118	-0.245292	0.81341
11.45	2.96448	0.568956	-0.245665	0.814621
11.46	2.96866	0.569953	-0.245909	0.815862
11.47	2.97157	0.57104	-0.246123	0.817163
11.48	2.97607	0.572028	-0.246341	0.818369
11.49	2.9821	0.572974	-0.246518	0.819492
11.5	2.9823	0.573915	-0.246699	0.820614
11.51	2.98625	0.574875	-0.246963	0.821838
11.52	3.00256	0.57603	-0.247307	0.823337
11.53	3.01247	0.577101	-0.247707	0.824808
11.54	3.01318	0.577898	-0.248232	0.82613
11.55	3.02074	0.578865	-0.248905	0.82777
11.56	3.02983	0.579881	-0.249588	0.829469
11.57	3.03144	0.580667	-0.250174	0.830841
11.58	3.03731	0.58169	-0.250695	0.832385
11.59	3.04974	0.58289	-0.251196	0.834086
11.6	3.05783	0.58386	-0.251691	0.835551
11.61	3.06155	0.58489	-0.252173	0.837063
11.62	3.06483	0.585934	-0.252563	0.838497
11.63	3.06566	0.586806	-0.252855	0.839661
11.64	3.0692	0.587757	-0.253148	0.840905
11.65	3.07925	0.588822	-0.253457	0.842279
11.66	3.08468	0.589875	-0.253793	0.843668
11.67	3.08468	0.590969	-0.254216	0.845185
11.68	3.09108	0.592093	-0.254783	0.846876
11.69	3.1017	0.593037	-0.255474	0.848511
11.7	3.10884	0.593927	-0.256231	0.850158
11.71	3.11636	0.595008	-0.256993	0.852001
11.72	3.12679	0.596067	-0.257612	0.853679
11.73	3.13301	0.597115	-0.257974	0.855089
11.74	3.13909	0.598284	-0.258216	0.8565
11.75	3.14891	0.59933	-0.258438	0.857768
11.76	3.1539	0.600176	-0.258605	0.858781
11.77	3.15612	0.601159	-0.258777	0.859936
11.78	3.16297	0.602254	-0.259004	0.861258
11.79	3.17198	0.603116	-0.25925	0.862366
11.8	3.17714	0.604074	-0.259557	0.863631
11.81	3.17597	0.605203	-0.260031	0.865234
11.82	3.17546	0.606082	-0.260827	0.866909
11.83	3.18342	0.607081	-0.262051	0.869132
11.84	3.19442	0.608236	-0.263315	0.871551
11.85	3.20298	0.609032	-0.263957	0.872989
11.86	3.20938	0.609921	-0.264111	0.874032
11.87	3.21221	0.611187	-0.264302	0.875489
11.88	3.21233	0.612164	-0.264492	0.876656
11.89	3.21821	0.612926	-0.264587	0.877513
11.9	3.23919	0.614	-0.264726	0.878726
11.91	3.25642	0.614981	-0.264891	0.879872
11.92	3.25182	0.61587	-0.265045	0.880915
11.93	3.24836	0.617116	-0.265268	0.882384
11.94	3.25744	0.61818	-0.265589	0.883769
11.95	3.26628	0.618895	-0.265959	0.884854
11.96	3.27228	0.619939	-0.266363	0.886302
11.97	3.27607	0.621016	-0.266884	0.8879
11.98	3.28442	0.621917	-0.267578	0.889495
11.99	3.29671	0.623047	-0.268367	0.891414
12	3.30446	0.624152	-0.269039	0.893191
12.01	3.3069	0.624961	-0.269497	0.894458
12.02	3.30881	0.625893	-0.26986	0.895753
12.03	3.31186	0.626975	-0.270186	0.897161
12.04	3.31495	0.627875	-0.270424	0.898299
12.05	3.3215	0.628888	-0.27065	0.899538
12.06	3.33115	0.630005	-0.270938	0.900943
12.07	3.33945	0.630935	-0.271271	0.902206
12.08	3.34174	0.631968	-0.271709	0.903677
12.09	3.34497	0.633043	-0.27233	0.905373
12.1	3.35126	0.633951	-0.273123	0.907074
12.11	3.35565	0.634989	-0.273944	0.908933
12.12	3.36118	0.636091	-0.27453	0.910621
12.13	3.36593	0.636963	-0.274822	0.911785
12.14	3.37089	0.637986	-0.275049	0.913035
12.15	3.38002	0.639199	-0.2753	0.914499
12.16	3.3882	0.640159	-0.27549	0.915649
12.17	3.3923	0.641063	-0.275653	0.916716
12.18	3.39902	0.642144	-0.275834	0.917978
12.19	3.40658	0.643187	-0.276029	0.919216
12.2	3.40791	0.644182	-0.27629	0.920472
12.21	3.41273	0.645309	-0.276642	0.921951
12.22	3.42229	0.646258	-0.277058	0.923316
12.23	3.42852	0.647005	-0.277627	0.924632
12.24	3.43427	0.648028	-0.278484	0.926512
12.25	3.43975	0.649151	-0.279597	0.928748
12.26	3.44506	0.650092	-0.280598	0.93069
12.27	3.45402	0.651193	-0.281167	0.93236
12.28	3.464	0.652183	-0.281487	0.93367
12.29	3.47104	0.652869	-0.281816	0.934685
12.3	3.477	0.653878	-0.282139	0.936017
12.31	3.48496	0.655084	-0.282464	0.937548
12.32	3.49462	0.656029	-0.282889	0.938918
12.33	3.49949	0.657093	-0.283396	0.940489
12.34	3.50179	0.658279	-0.283881	0.94216
12.35	3.51144	0.659166	-0.284306	0.943472
12.36	3.52388	0.660083	-0.284661	0.944744
12.37	3.52977	0.66111	-0.284949	0.946059
12.38	3.53357	0.662029	-0.285235	0.947264
12.39	3.54002	0.66303	-0.285522	0.948552
12.4	3.54664	0.664115	-0.285805	0.94992
12.41	3.55318	0.665038	-0.28614	0.951178
12.42	3.55872	0.665951	-0.286486	0.952437
12.43	3.56586	0.667081	-0.286774	0.953855
12.44	3.57531	0.668108	-0.287075	0.955183
12.45	3.58006	0.66898	-0.287435	0.956415
12.46	3.58	0.670005	-0.287806	0.957811
12.47	3.58124	0.671045	-0.288189	0.959234
12.48	3.58835	0.67188	-0.288595	0.960475
12.49	3.60018	0.672878	-0.289037	0.961915
12.5	3.60975	0.674036	-0.289505	0.963541
12.51	3.61349	0.674993	-0.289974	0.964967
12.52	3.61699	0.676061	-0.290489	0.96655
12.53	3.62508	0.677137	-0.291097	0.968234
12.54	3.63451	0.677912	-0.291726	0.969638
12.55	3.64068	0.678896	-0.292282	0.971178
12.56	3.6411	0.680127	-0.292715	0.972842
12.57	3.64445	0.681009	-0.293014	0.974023
12.58	3.65465	0.681883	-0.293217	0.9751
12.59	3.66373	0.683027	-0.293416	0.976443
12.6	3.67139	0.683999	-0.293614	0.977613
12.61	3.67583	0.684962	-0.293789	0.978751
12.62	3.68117	0.686082	-0.293996	0.980078
12.63	3.68874	0.687056	-0.294258	0.981314
12.64	3.68898	0.68801	-0.29462	0.98263
12.65	3.69393	0.689133	-0.295228	0.984361
12.66	3.70819	0.690086	-0.296214	0.9863
12.67	3.71016	0.690992	-0.297507	0.988499
12.68	3.70365	0.69213	-0.29868	0.99081
12.69	3.70813	0.693073	-0.2995	0.992573
12.7	3.71887	0.693934	-0.300148	0.994082
12.71	3.72766	0.695129	-0.300694	0.995823
12.72	3.73583	0.696215	-0.30111	0.997325
12.73	3.74122	0.697056	-0.301508	0.998564
12.74	3.7478	0.698087	-0.30188	0.999967
12.75	3.7543	0.699101	-0.302158	1.00126
12.76	3.75781	0.699968	-0.302418	1.00239
12.77	3.76525	0.701007	-0.302675	1.00368
12.78	3.77237	0.70214	-0.302905	1.00504
12.79	3.77332	0.703132	-0.303147	1.00628
12.8	3.7758	0.70413	-0.303428	1.00756
12.81	3.78376	0.705212	-0.303722	1.00893
12.82	3.79714	0.706197	-0.304023	1.01022
12.83	3.81147	0.707143	-0.304372	1.01151
12.84	3.8192	0.708213	-0.304777	1.01299
12.85	3.82364	0.709136	-0.305232	1.01437
12.86	3.82914	0.710048	-0.305763	1.01581
12.87	3.83812	0.711134	-0.306422	1.01756
12.88	3.84722	0.712037	-0.307138	1.01917
12.89	3.85165	0.712963	-0.307679	1.02064
12.9	3.85991	0.714129	-0.308066	1.02219
12.91	3.8703	0.715052	-0.308408	1.02346
12.92	3.87077	0.715908	-0.30867	1.02458
12.93	3.87052	0.717092	-0.308911	1.026
12.94	3.87786	0.718112	-0.309159	1.02727
12.95	3.88457	0.718934	-0.309366	1.0283
12.96	3.88661	0.719993	-0.309585	1.02958
12.97	3.89269	0.721088	-0.309862	1.03095
12.98	3.90472	0.722014	-0.310171	1.03218
12.99	3.90759	0.723039	-0.310509	1.03355
13	3.90229	0.7241	-0.310882	1.03498
13.01	3.90663	0.72498	-0.311255	1.03623
13.02	3.9178	0.725995	-0.31158	1.03757
13.03	3.92145	0.727177	-0.311854	1.03903
13.04	3.92459	0.72813	-0.312107	1.04024
13.05	3.93403	0.729071	-0.312377	1.04145
13.06	3.94085	0.73012	-0.312704	1.04282
13.07	3.94081	0.731001	-0.313102	1.0441
13.08	3.94102	0.731957	-0.313568	1.04552
13.09	3.94542	0.733154	-0.314147	1.0473
13.1	3.95346	0.734191	-0.314832	1.04902
13.11	3.96351	0.735072	-0.315474	1.05055
13.12	3.96548	0.736172	-0.315948	1.05212
13.13	3.96608	0.737239	-0.316315	1.05355
13.14	3.97753	0.738125	-0.316625	1.05475
13.15	3.98473	0.739193	-0.316827	1.05602
13.16	3.98444	0.740224	-0.316967	1.05719
13.17	3.9944	0.741116	-0.317123	1.05824
13.18	4.00554	0.742204	-0.317278	1.05948
13.19	4.00512	0.743214	-0.317415	1.06063
13.2	4.00903	0.744116	-0.317569	1.06168
13.21	4.02069	0.745228	-0.317716	1.06294
13.22	4.0214	0.746156	-0.317857	1.06401
13.23	4.01888	0.746897	-0.318092	1.06499
13.24	4.02842	0.748024	-0.318463	1.06649
13.25	4.03642	0.749179	-0.318981	1.06816
13.26	4.03873	0.750045	-0.319685	1.06973
13.27	4.04411	0.751011	-0.320623	1.07163
13.28	4.04964	0.752048	-0.32171	1.07376
13.29	4.05573	0.752898	-0.322612	1.07551
13.3	4.06767	0.753894	-0.323179	1.07707
13.31	4.07706	0.755027	-0.323586	1.07861
13.32	4.07793	0.755932	-0.323951	1.07988
13.33	4.08418	0.756946	-0.324307	1.08125
13.34	4.09265	0.758093	-0.324668	1.08276
13.35	4.09089	0.758966	-0.324987	1.08395
13.36	4.09174	0.759932	-0.325267	1.0852
13.37	4.10356	0.761157	-0.325549	1.08671
13.38	4.11349	0.762145	-0.325844	1.08799
13.39	4.1142	0.763063	-0.326166	1.08923
13.4	4.11921	0.76419	-0.326511	1.0907
13.41	4.1302	0.765258	-0.326861	1.09212
13.42	4.138	0.766201	-0.32725	1.09345
13.43	4.14239	0.767159	-0.327652	1.09481
13.44	4.14967	0.768124	-0.327961	1.09609
13.45	4.15398	0.76913	-0.328272	1.0974
13.46	4.1526	0.770181	-0.328673	1.09885
13.47	4.15784	0.771165	-0.329055	1.10022
13.48	4.16827	0.772138	-0.329406	1.10154
13.49	4.17559	0.773201	-0.329806	1.10301
13.5	4.17997	0.774173	-0.330227	1.1044
13.51	4.18532	0.775088	-0.330615	1.1057
13.52	4.19338	0.776245	-0.330976	1.10722
13.53	4.19498	0.777344	-0.331267	1.10861
13.54	4.19161	0.778194	-0.331485	1.10968
13.55	4.19769	0.779218	-0.331728	1.11095
13.56	4.20927	0.78032	-0.33199	1.11231
13.57	4.21387	0.781166	-0.332206	1.11337
13.58	4.21594	0.782095	-0.332478	1.11457
13.59	4.22489	0.783216	-0.332849	1.11606
13.6	4.23151	0.784012	-0.333206	1.11722
13.61	4.2322	0.784846	-0.333564	1.11841
13.62	4.23665	0.786124	-0.333966	1.12009
13.63	4.24143	0.787127	-0.334354	1.12148
13.64	4.24559	0.787891	-0.33474	1.12263
13.65	4.25767	0.789004	-0.335166	1.12417
13.66	4.26642	0.790024	-0.335595	1.12562
13.67	4.26483	0.790919	-0.336031	1.12695
13.68	4.26823	0.792032	-0.336552	1.12858
13.69	4.27578	0.792992	-0.337099	1.13009
13.7	4.28015	0.793932	-0.337567	1.1315
13.71	4.28926	0.795027	-0.337971	1.133
13.72	4.29447	0.795975	-0.338396	1.13437
13.73	4.29454	0.796882	-0.338843	1.13573
13.74	4.30207	0.797984	-0.339233	1.13722
13.75	4.30727	0.799032	-0.339557	1.13859
13.76	4.30518	0.799961	-0.339861	1.13982
13.77	4.3085	0.801167	-0.340119	1.14129
13.78	4.31701	0.802332	-0.340313	1.14264
13.79	4.32437	0.803109	-0.34048	1.14359
13.8	4.32986	0.804168	-0.340636	1.1448
13.81	4.33686	0.805456	-0.34081	1.14627
13.82	4.34283	0.806303	-0.341	1.1473
13.83	4.34561	0.807185	-0.34118	1.14837
13.84	4.35811	0.8084	-0.341429	1.14983
13.85	4.3739	0.809382	-0.341813	1.15119
13.86	4.37815	0.810297	-0.342326	1.15262
13.87	4.37873	0.811451	-0.343023	1.15447
13.88	4.38601	0.812374	-0.343864	1.15624
13.89	4.39644	0.813205	-0.34466	1.15787
13.9	4.39828	0.814283	-0.345345	1.15963
13.91	4.39604	0.815295	-0.345918	1.16121
13.92	4.40002	0.816233	-0.34636	1.16259
13.93	4.40538	0.817304	-0.346718	1.16402
13.94	4.40986	0.81836	-0.347044	1.1654
13.95	4.41858	0.819265	-0.347296	1.16656
13.96	4.42568	0.820303	-0.347463	1.16777
13.97	4.42541	0.821338	-0.347632	1.16897
13.98	4.4296	0.822241	-0.347814	1.17005
13.99	4.43914	0.823313	-0.347966	1.17128
14	4.44425	0.824324	-0.3481	1.17242
14.01	4.44542	0.825177	-0.348241	1.17342
14.02	4.44675	0.826238	-0.348381	1.17462
14.03	4.45352	0.827345	-0.348506	1.17585
14.04	4.46169	0.828195	-0.348679	1.17687
14.05	4.4651	0.829166	-0.348951	1.17812
14.06	4.4739	0.830322	-0.349251	1.17957
14.07	4.48432	0.83122	-0.349576	1.1808
14.08	4.48782	0.832197	-0.350032	1.18223
14.09	4.49006	0.833347	-0.350583	1.18393
14.1	4.49428	0.834192	-0.351116	1.18531
14.11	4.49924	0.835142	-0.351611	1.18675
14.12	4.5061	0.83631	-0.352026	1.18834
14.13	4.51412	0.837235	-0.352357	1.18959
14.14	4.51785	0.83825	-0.352686	1.19094
14.15	4.52012	0.839452	-0.353013	1.19246
14.16	4.52744	0.840315	-0.353314	1.19363
14.17	4.53757	0.841125	-0.35363	1.19475
14.18	4.54618	0.8423	-0.353952	1.19625
14.19	4.55116	0.843325	-0.354241	1.19757
14.2	4.55447	0.844167	-0.354546	1.19871
14.21	4.55842	0.845321	-0.354872	1.20019
14.22	4.56326	0.846509	-0.355204	1.20171
14.23	4.5676	0.847418	-0.355605	1.20302
14.24	4.57386	0.848379	-0.356054	1.20443
14.25	4.58223	0.849262	-0.356484	1.20575
14.26	4.58953	0.850069	-0.35693	1.207
14.27	4.5938	0.851173	-0.357464	1.20864
14.28	4.59459	0.852304	-0.358036	1.21034
14.29	4.59607	0.853153	-0.35853	1.21168
14.3	4.59935	0.854233	-0.358978	1.21321
14.31	4.60365	0.855436	-0.359452	1.21489
14.32	4.60997	0.856252	-0.359894	1.21615
14.33	4.61458	0.85718	-0.360272	1.21745
14.34	4.61658	0.858378	-0.360578	1.21896
14.35	4.62244	0.859233	-0.360812	1.22004
14.36	4.63096	0.860026	-0.361016	1.22104
14.37	4.63483	0.861191	-0.361215	1.22241
14.38	4.64212	0.862209	-0.361381	1.22359
14.39	4.65891	0.862998	-0.361523	1.22452
14.4	4.67084	0.864148	-0.361708	1.22586
14.41	4.67164	0.865288	-0.361928	1.22722
14.42	4.67022	0.866078	-0.362153	1.22823
14.43	4.67292	0.867099	-0.362391	1.22949
14.44	4.67761	0.868149	-0.362645	1.23079
14.45	4.67951	0.869091	-0.362936	1.23203
14.46	4.6825	0.870265	-0.363307	1.23357
14.47	4.69004	0.871249	-0.363791	1.23504
14.48	4.69616	0.872056	-0.364356	1.23641
14.49	4.69964	0.873168	-0.364888	1.23806
14.5	4.70672	0.874346	-0.36535	1.2397
14.51	4.71091	0.87523	-0.365808	1.24104
14.52	4.71032	0.876152	-0.36627	1.24242
14.53	4.71563	0.877215	-0.366698	1.24391
14.54	4.72444	0.878174	-0.367057	1.24523
14.55	4.72583	0.879159	-0.367341	1.2465
14.56	4.73018	0.880216	-0.367561	1.24778
14.57	4.74366	0.881217	-0.367747	1.24896
14.58	4.74954	0.882291	-0.367933	1.25022
14.59	4.74551	0.883419	-0.368135	1.25155
14.6	4.74687	0.884332	-0.36836	1.25269
14.61	4.75674	0.885199	-0.36859	1.25379
14.62	4.76295	0.886304	-0.368806	1.25511
14.63	4.76605	0.887364	-0.369034	1.2564
14.64	4.77267	0.888311	-0.369322	1.25763
14.65	4.77984	0.889366	-0.369694	1.25906
14.66	4.78592	0.890354	-0.370112	1.26047
14.67	4.7859	0.89135	-0.37055	1.2619
14.68	4.78699	0.892532	-0.371056	1.26359
14.69	4.79869	0.893426	-0.371672	1.2651
14.7	4.8084	0.894129	-0.372313	1.26644
14.71	4.80859	0.895277	-0.372841	1.26812
14.72	4.80776	0.896433	-0.373193	1.26963
14.73	4.81032	0.8973	-0.373429	1.27073
14.74	4.81654	0.898361	-0.373648	1.27201
14.75	4.82336	0.899471	-0.373849	1.27332
14.76	4.82487	0.900282	-0.373998	1.27428
14.77	4.8273	0.901231	-0.374164	1.27539
14.78	4.83338	0.902421	-0.37442	1.27684
14.79	4.83795	0.903383	-0.374736	1.27812
14.8	4.84456	0.904394	-0.375072	1.27947
14.81	4.84954	0.90548	-0.375393	1.28087
14.82	4.85031	0.906386	-0.375661	1.28205
14.83	4.85643	0.907478	-0.3759	1.28338
14.84	4.86489	0.908603	-0.3762	1.2848
14.85	4.86909	0.909408	-0.376551	1.28596
14.86	4.87446	0.910341	-0.376903	1.28724
14.87	4.88115	0.911509	-0.377277	1.28879
14.88	4.88654	0.912396	-0.377634	1.29003
14.89	4.8855	0.913253	-0.377975	1.29123
14.9	4.88578	0.914516	-0.378357	1.29287
14.91	4.89814	0.915581	-0.378734	1.29431
14.92	4.90926	0.916296	-0.379094	1.29539
14.93	4.91138	0.917282	-0.379477	1.29676
14.94	4.91721	0.918411	-0.379828	1.29824
14.95	4.92505	0.91934	-0.380095	1.29943
14.96	4.92731	0.920339	-0.380323	1.30066
14.97	4.9323	0.921498	-0.380534	1.30203
14.98	4.93875	0.922415	-0.380737	1.30315
14.99	4.94616	0.923347	-0.38096	1.30431
15	4.95824	0.924469	-0.381191	1.30566
15.01	4.96861	0.925469	-0.381409	1.30688
15.02	4.96977	0.926457	-0.381628	1.30808
15.03	4.9688	0.927458	-0.381876	1.30933
15.04	4.97385	0.928356	-0.382147	1.3105
15.05	4.98181	0.929418	-0.38245	1.31187
15.06	4.99202	0.930512	-0.382852	1.31336
15.07	4.99693	0.931344	-0.383344	1.31469
15.08	4.99549	0.932286	-0.383913	1.3162
15.09	4.99574	0.9334	-0.384609	1.31801
15.1	4.99579	0.934253	-0.385204	1.31946
15.11	4.99728	0.935089	-0.385547	1.32064
15.12	5.00554	0.936249	-0.385823	1.32207
15.13	5.01505	0.937362	-0.386095	1.32346
15.14	5.01612	0.938269	-0.386303	1.32457
15.15	5.01698	0.939281	-0.386508	1.32579
15.16	5.02485	0.940278	-0.386702	1.32698
15.17	5.02907	0.94115	-0.386843	1.32799
15.18	5.02726	0.942268	-0.386977	1.32924
15.19	5.03409	0.943408	-0.387133	1.33054
15.2	5.05442	0.94426	-0.387288	1.33155
15.21	5.06651	0.945258	-0.387434	1.33269
15.22	5.06381	0.946336	-0.387597	1.33393
15.23	5.06747	0.947114	-0.387764	1.33488
15.24	5.07385	0.94802	-0.387942	1.33596
15.25	5.07426	0.949244	-0.388182	1.33743
15.26	5.07792	0.950249	-0.388463	1.33871
15.27	5.08857	0.951186	-0.388783	1.33997
15.28	5.0979	0.95231	-0.389264	1.34157
15.29	5.09778	0.953261	-0.389904	1.34316
15.3	5.09416	0.954182	-0.390592	1.34477
15.31	5.09306	0.95525	-0.391261	1.34651
15.32	5.10333	0.956168	-0.391788	1.34796
15.33	5.11952	0.957178	-0.39212	1.3493
15.34	5.11851	0.958274	-0.392361	1.35063
15.35	5.11299	0.959094	-0.39256	1.35165
15.36	5.12275	0.960002	-0.392685	1.35269
15.37	5.12899	0.961184	-0.392779	1.35396
15.38	5.1272	0.962156	-0.39289	1.35505
15.39	5.13125	0.962919	-0.392985	1.3559
15.4	5.14234	0.963973	-0.393085	1.35706
15.41	5.15054	0.965108	-0.393214	1.35832
15.42	5.15356	0.966058	-0.39333	1.35939
15.43	5.15908	0.967021	-0.393478	1.3605
15.44	5.16244	0.967987	-0.393712	1.3617
15.45	5.16738	0.968936	-0.394004	1.36294
15.46	5.17749	0.96999	-0.394399	1.36439
15.47	5.18117	0.970989	-0.395009	1.366
15.48	5.17844	0.971897	-0.39586	1.36776
15.49	5.18001	0.972966	-0.396784	1.36975
15.5	5.18494	0.974114	-0.397484	1.3716
15.51	5.1865	0.975051	-0.397891	1.37294
15.52	5.1901	0.976016	-0.39819	1.37421
15.53	5.19934	0.977077	-0.39846	1.37554
15.54	5.2047	0.978037	-0.398658	1.3767
15.55	5.20634	0.979074	-0.398828	1.3779
15.56	5.21052	0.980184	-0.39898	1.37916
15.57	5.21636	0.981185	-0.399091	1.38028
15.58	5.21879	0.982185	-0.39921	1.38139
15.59	5.22223	0.983259	-0.399337	1.3826
15.6	5.22866	0.984143	-0.399467	1.38361
15.61	5.23126	0.984989	-0.39962	1.38461
15.62	5.23508	0.986121	-0.399796	1.38592
15.63	5.24144	0.987181	-0.400002	1.38718
15.64	5.23956	0.988204	-0.400255	1.38846
15.65	5.23767	0.989429	-0.400555	1.38998
15.66	5.24571	0.990361	-0.400893	1.39125
15.67	5.2488	0.991086	-0.401259	1.39234
15.68	5.25156	0.992233	-0.401667	1.3939
15.69	5.26464	0.993326	-0.402088	1.39541
15.7	5.27705	0.994013	-0.402434	1.39645
15.71	5.28337	0.995113	-0.40271	1.39782
15.72	5.28518	0.996451	-0.402947	1.3994
15.73	5.28769	0.997259	-0.40312	1.40038
15.74	5.29752	0.99814	-0.403263	1.4014
15.75	5.30589	0.999419	-0.403416	1.40283
15.76	5.3044	1.00032	-0.403558	1.40388
15.77	5.30393	1.00117	-0.403697	1.40487
15.78	5.30821	1.0024	-0.403863	1.40627
15.79	5.31495	1.00342	-0.404066	1.40749
15.8	5.32452	1.00436	-0.404307	1.40867
15.81	5.33114	1.00542	-0.404599	1.41002
15.82	5.33135	1.00624	-0.404985	1.41122
15.83	5.33183	1.00717	-0.405547	1.41272
15.84	5.33968	1.00831	-0.406254	1.41456
15.85	5.34802	1.00924	-0.406959	1.4162
15.86	5.35282	1.01015	-0.407588	1.41773
15.87	5.35689	1.01127	-0.40811	1.41938
15.88	5.35804	1.01224	-0.408479	1.42072
15.89	5.35934	1.01307	-0.408733	1.42181
15.9	5.36659	1.0142	-0.408958	1.42316
15.91	5.37633	1.01534	-0.409155	1.42449
15.92	5.38095	1.01621	-0.409316	1.42552
15.93	5.38332	1.01718	-0.409468	1.42665
15.94	5.38981	1.01822	-0.409595	1.42782
15.95	5.39623	1.01925	-0.409689	1.42894
15.96	5.40014	1.02035	-0.409802	1.43015
15.97	5.40316	1.02133	-0.409926	1.43125
15.98	5.40424	1.02225	-0.410043	1.43229
15.99	5.40656	1.02332	-0.410181	1.4335
16	5.41495	1.0243	-0.410327	1.43462
16.01	5.4243	1.0252	-0.410479	1.43568
16.02	5.42367	1.02628	-0.410733	1.43701
16.03	5.41752	1.0273	-0.411151	1.43845
16.04	5.42028	1.02824	-0.411698	1.43994
16.05	5.43126	1.02928	-0.412417	1.4417
16.06	5.44059	1.03028	-0.413319	1.4436
16.07	5.44617	1.03122	-0.414083	1.44531
16.08	5.44536	1.03224	-0.414483	1.44673
16.09	5.44068	1.03326	-0.414708	1.44797
16.1	5.44435	1.03419	-0.414898	1.44909
16.11	5.45384	1.03515	-0.415023	1.45018
16.12	5.45853	1.03624	-0.415133	1.45137
16.13	5.46259	1.03728	-0.415241	1.45252
16.14	5.46907	1.03819	-0.415323	1.45351
16.15	5.47064	1.03922	-0.415406	1.45462
16.16	5.47207	1.04026	-0.415495	1.45575
16.17	5.47815	1.04115	-0.415589	1.45674
16.18	5.47894	1.04215	-0.415689	1.45784
16.19	5.48017	1.0432	-0.415795	1.459
16.2	5.48699	1.0441	-0.415917	1.46002
16.21	5.49089	1.04518	-0.416065	1.46124
16.22	5.49743	1.0464	-0.416278	1.46267
16.23	5.50092	1.04738	-0.416555	1.46394
16.24	5.49592	1.04843	-0.416859	1.46529
16.25	5.49819	1.04943	-0.417164	1.46659
16.26	5.50581	1.05025	-0.417501	1.46775
16.27	5.50792	1.0513	-0.417923	1.46922
16.28	5.5079	1.05237	-0.41839	1.47076
16.29	5.50745	1.05321	-0.41888	1.47209
16.3	5.50985	1.05423	-0.419398	1.47363
16.31	5.51624	1.05545	-0.419874	1.47532
16.32	5.51619	1.05633	-0.420298	1.47663
16.33	5.51265	1.05726	-0.420698	1.47796
16.34	5.51648	1.0585	-0.420997	1.47949
16.35	5.52275	1.05938	-0.421158	1.48054
16.36	5.52346	1.06027	-0.42127	1.48154
16.37	5.52659	1.0615	-0.421389	1.48289
16.38	5.5372	1.06246	-0.421465	1.48393
16.39	5.54232	1.06338	-0.421527	1.4849
16.4	5.54049	1.06443	-0.421594	1.48603
16.41	5.54268	1.06526	-0.421639	1.4869
16.42	5.54413	1.06611	-0.421694	1.4878
16.43	5.54386	1.06722	-0.421754	1.48898
16.44	5.54782	1.06833	-0.42179	1.49012
16.45	5.54982	1.06927	-0.421821	1.49109
16.46	5.55126	1.07024	-0.421865	1.4921
16.47	5.55396	1.07123	-0.42191	1.49314
16.48	5.55333	1.0722	-0.421961	1.49416
16.49	5.55666	1.07324	-0.42202	1.49526
16.5	5.56505	1.0742	-0.422093	1.49629
16.51	5.56755	1.07505	-0.422185	1.49724
16.52	5.57203	1.07608	-0.422293	1.49837
16.53	5.58185	1.07721	-0.422447	1.49965
16.54	5.5844	1.07806	-0.422682	1.50075
16.55	5.58641	1.07897	-0.422962	1.50193
16.56	5.59386	1.0801	-0.423322	1.50342
16.57	5.59581	1.08093	-0.423917	1.50485
16.58	5.59221	1.08185	-0.42495	1.5068
16.59	5.59534	1.08314	-0.426493	1.50963
16.6	5.60474	1.08415	-0.427951	1.5121
16.61	5.61032	1.08512	-0.428555	1.51367
16.62	5.61608	1.08633	-0.428643	1.51497
16.63	5.62721	1.08728	-0.428793	1.51607
16.64	5.63037	1.08809	-0.428896	1.51699
16.65	5.63048	1.08914	-0.428938	1.51808
16.66	5.6377	1.09006	-0.429023	1.51908
16.67	5.63338	1.09098	-0.429058	1.52004
16.68	5.62208	1.09222	-0.42906	1.52128
16.69	5.62464	1.09329	-0.429111	1.52241
16.7	5.63389	1.09414	-0.429153	1.52329
16.71	5.63595	1.09529	-0.429149	1.52443
16.72	5.63923	1.09642	-0.429156	1.52557
16.73	5.64802	1.0972	-0.42919	1.52639
16.74	5.65309	1.09808	-0.429223	1.5273
16.75	5.65338	1.09911	-0.429244	1.52836
16.76	5.65496	1.10014	-0.429256	1.5294
16.77	5.66229	1.10122	-0.429289	1.53051
16.78	5.66623	1.10219	-0.429334	1.53152
16.79	5.66608	1.1031	-0.429361	1.53246
16.8	5.67155	1.10416	-0.429382	1.53354
16.81	5.67413	1.10521	-0.429421	1.53464
16.82	5.6714	1.10619	-0.429492	1.53568
16.83	5.67614	1.10718	-0.429565	1.53674
16.84	5.68914	1.10818	-0.429641	1.53782
16.85	5.69926	1.10914	-0.429764	1.5389
16.86	5.70164	1.11015	-0.429961	1.54011
16.87	5.70446	1.11117	-0.430209	1.54138
16.88	5.70965	1.1121	-0.430496	1.5426
16.89	5.7087	1.11304	-0.430966	1.54401
16.9	5.71181	1.11414	-0.431665	1.5458
16.91	5.72086	1.11519	-0.432366	1.54756
16.92	5.72194	1.11615	-0.432939	1.54909
16.93	5.71964	1.11735	-0.433389	1.55074
16.94	5.72368	1.11836	-0.433649	1.55201
16.95	5.72636	1.11906	-0.433814	1.55288
16.96	5.72408	1.12011	-0.434018	1.55413
16.97	5.72513	1.12128	-0.434192	1.55548
16.98	5.72551	1.12222	-0.434306	1.55653
16.99	5.72709	1.12329	-0.434422	1.55771
17	5.73496	1.12436	-0.434525	1.55888
17.01	5.7454	1.12518	-0.434617	1.5598
17.02	5.75318	1.12613	-0.434716	1.56085
17.03	5.75222	1.12725	-0.434809	1.56206
17.04	5.75325	1.12825	-0.43492	1.56317
17.05	5.76449	1.1293	-0.435042	1.56434
17.06	5.76985	1.13044	-0.435134	1.56558
17.07	5.76936	1.13132	-0.435231	1.56655
17.08	5.77464	1.13226	-0.435376	1.56763
17.09	5.77435	1.13343	-0.435505	1.56893
17.1	5.77341	1.13436	-0.435589	1.56995
17.11	5.78571	1.13524	-0.435716	1.57095
17.12	5.79421	1.13635	-0.435894	1.57224
17.13	5.79367	1.13732	-0.436094	1.57342
17.14	5.79555	1.13821	-0.436327	1.57454
17.15	5.79702	1.13939	-0.436586	1.57598
17.16	5.79445	1.14044	-0.43689	1.57733
17.17	5.79345	1.14129	-0.437281	1.57858
17.18	5.79528	1.14243	-0.437737	1.58017
17.19	5.79577	1.14352	-0.438165	1.58168
17.2	5.79671	1.14435	-0.438527	1.58288
17.21	5.79835	1.14534	-0.438836	1.58417
17.22	5.79696	1.14633	-0.439078	1.58541
17.23	5.7976	1.14719	-0.439246	1.58643
17.24	5.80401	1.14822	-0.439409	1.58762
17.25	5.80899	1.14927	-0.43958	1.58885
17.26	5.81037	1.15015	-0.439691	1.58984
17.27	5.81102	1.15123	-0.439787	1.59101
17.28	5.8129	1.15242	-0.439907	1.59233
17.29	5.81532	1.15324	-0.439983	1.59322
17.3	5.81922	1.1542	-0.440045	1.59425
17.31	5.82853	1.15537	-0.440145	1.59552
17.32	5.83623	1.15617	-0.440245	1.59641
17.33	5.83192	1.15705	-0.440332	1.59739
17.34	5.82655	1.1583	-0.440422	1.59872
17.35	5.82946	1.15936	-0.4405	1.59986
17.36	5.83192	1.16021	-0.440576	1.60079
17.37	5.83201	1.16124	-0.440664	1.60191
17.38	5.83745	1.16223	-0.440742	1.60297
17.39	5.8448	1.16317	-0.440812	1.60399
17.4	5.84695	1.1643	-0.440909	1.60521
17.41	5.84615	1.16532	-0.441016	1.60634
17.42	5.84876	1.16624	-0.441092	1.60733
17.43	5.852	1.1674	-0.441166	1.60856
17.44	5.85337	1.1684	-0.441275	1.60967
17.45	5.85645	1.16922	-0.441404	1.61063
17.46	5.85842	1.17024	-0.441526	1.61177
17.47	5.85891	1.17114	-0.44165	1.61279
17.48	5.8588	1.17198	-0.441796	1.61378
17.49	5.8611	1.17315	-0.441982	1.61513
17.5	5.86992	1.17423	-0.44219	1.61642
17.51	5.87829	1.17502	-0.442377	1.6174
17.52	5.8828	1.17611	-0.442611	1.61872
17.53	5.88421	1.17726	-0.442937	1.6202
17.54	5.88502	1.17808	-0.443208	1.62129
17.55	5.88911	1.17911	-0.443438	1.62255
17.56	5.89367	1.18033	-0.443731	1.62406
17.57	5.89527	1.18118	-0.443977	1.62516
17.58	5.88998	1.1821	-0.44413	1.62623
17.59	5.88718	1.18327	-0.444276	1.62755
17.6	5.89347	1.18425	-0.444399	1.62865
17.61	5.89675	1.18519	-0.44449	1.62968
17.62	5.90098	1.18626	-0.444631	1.63089
17.63	5.90837	1.18719	-0.444783	1.63198
17.64	5.90769	1.18813	-0.444877	1.63301
17.65	5.90347	1.18924	-0.444983	1.63422
17.66	5.90281	1.19027	-0.445112	1.63538
17.67	5.90835	1.19121	-0.445211	1.63642
17.68	5.91539	1.1922	-0.445285	1.63748
17.69	5.91791	1.1931	-0.445386	1.63849
17.7	5.91645	1.1941	-0.445505	1.6396
17.71	5.91436	1.19519	-0.445609	1.6408
17.72	5.91657	1.19615	-0.445719	1.64187
17.73	5.92201	1.19715	-0.445853	1.643
17.74	5.92692	1.19821	-0.445967	1.64418
17.75	5.93569	1.19919	-0.446053	1.64524
17.76	5.9425	1.20016	-0.446154	1.64632
17.77	5.9448	1.20108	-0.446256	1.64733
17.78	5.94949	1.20201	-0.446349	1.64836
17.79	5.95412	1.20316	-0.44646	1.64962
17.8	5.95424	1.20425	-0.446588	1.65083
17.81	5.95201	1.20501	-0.446701	1.65172
17.82	5.95254	1.20594	-0.446811	1.65275
17.83	5.95629	1.20708	-0.446954	1.65403
17.84	5.95969	1.20804	-0.447142	1.65518
17.85	5.96227	1.20899	-0.447359	1.65634
17.86	5.97258	1.21004	-0.447584	1.65762
17.87	5.97814	1.211	-0.447828	1.65883
17.88	5.97008	1.21203	-0.448092	1.66012
17.89	5.97231	1.21309	-0.448383	1.66147
17.9	5.98181	1.21409	-0.448744	1.66283
17.91	5.9864	1.21507	-0.449177	1.66425
17.92	5.99346	1.21609	-0.449684	1.66578
17.93	5.99539	1.21711	-0.450223	1.66734
17.94	5.99154	1.21819	-0.450737	1.66893
17.95	5.98914	1.21931	-0.451179	1.67049
17.96	5.98452	1.2202	-0.451517	1.67172
17.97	5.98538	1.22112	-0.451794	1.67292
17.98	5.99204	1.22226	-0.452015	1.67427
17.99	5.99495	1.22319	-0.452167	1.67536
18	6.00079	1.22407	-0.452294	1.67637
18.01	6.01003	1.22535	-0.452413	1.67776
18.02	6.01278	1.22644	-0.452515	1.67896
18.03	6.01135	1.22721	-0.452582	1.6798
18.04	6.00905	1.22836	-0.452626	1.68099
18.05	6.00548	1.22945	-0.452676	1.68213
18.06	6.00589	1.23018	-0.452713	1.68289
18.07	6.01096	1.23126	-0.45273	1.68399
18.08	6.01184	1.2325	-0.452768	1.68526
18.09	6.00888	1.23339	-0.452806	1.6862
18.1	6.01203	1.23446	-0.452809	1.68727
18.11	6.01547	1.23561	-0.452822	1.68844
18.12	6.01247	1.23637	-0.452845	1.68922
18.13	6.01128	1.23721	-0.452853	1.69006
18.14	6.01296	1.23835	-0.452869	1.69122
18.15	6.01419	1.23934	-0.45289	1.69223
18.16	6.01376	1.24027	-0.452901	1.69317
18.17	6.01421	1.24133	-0.452907	1.69424
18.18	6.01837	1.24223	-0.452919	1.69515
18.19	6.01981	1.24316	-0.452935	1.69609
18.2	6.01864	1.24424	-0.45294	1.69718
18.21	6.02113	1.24514	-0.452928	1.69807
18.22	6.02258	1.24613	-0.452935	1.69906
18.23	6.02114	1.24732	-0.452963	1.70029
18.24	6.02371	1.24828	-0.452976	1.70126
18.25	6.02739	1.24918	-0.452981	1.70216
18.26	6.0248	1.25022	-0.453001	1.70322
18.27	6.02347	1.25105	-0.453014	1.70407
18.28	6.02933	1.25189	-0.453021	1.70492
18.29	6.029	1.25305	-0.453044	1.70609
18.3	6.02768	1.25412	-0.453057	1.70718
18.31	6.03631	1.25501	-0.453052	1.70806
18.32	6.03857	1.25608	-0.453079	1.70916
18.33	6.03011	1.25714	-0.453123	1.71026
18.34	6.027	1.258	-0.453127	1.71113
18.35	6.02766	1.25906	-0.453117	1.71218
18.36	6.03019	1.26023	-0.453147	1.71338
18.37	6.03683	1.26112	-0.45319	1.71431
18.38	6.04183	1.26204	-0.453205	1.71524
18.39	6.04522	1.26314	-0.45323	1.71637
18.4	6.04771	1.2641	-0.453288	1.71739
18.41	6.04794	1.26506	-0.453368	1.71843
18.42	6.04479	1.26618	-0.453464	1.71964
18.43	6.04129	1.26713	-0.45363	1.72076
18.44	6.04633	1.26804	-0.453953	1.72199
18.45	6.05317	1.26909	-0.454483	1.72357
18.46	6.0548	1.2701	-0.455177	1.72528
18.47	6.05779	1.27115	-0.455972	1.72712
18.48	6.0652	1.2722	-0.456804	1.72901
18.49	6.06984	1.27318	-0.457534	1.73071
18.5	6.06694	1.27415	-0.458042	1.73219
18.51	6.06672	1.27517	-0.45835	1.73352
18.52	6.07348	1.27615	-0.458546	1.7347
18.53	6.07779	1.27707	-0.458714	1.73578
18.54	6.0782	1.27806	-0.458887	1.73695
18.55	6.07705	1.27904	-0.459019	1.73806
18.56	6.07781	1.28001	-0.459119	1.73913
18.57	6.08076	1.28113	-0.459236	1.74036
18.58	6.08162	1.28213	-0.459339	1.74147
18.59	6.0814	1.28298	-0.459409	1.74239
18.6	6.08492	1.28399	-0.459481	1.74347
18.61	6.08954	1.28512	-0.459551	1.74467
18.62	6.09408	1.28605	-0.459606	1.74566
18.63	6.09975	1.28701	-0.459658	1.74667
18.64	6.10244	1.28811	-0.459712	1.74782
18.65	6.10421	1.28908	-0.459793	1.74887
18.66	6.11341	1.29004	-0.459873	1.74992
18.67	6.12045	1.2911	-0.459943	1.75104
18.68	6.11636	1.29207	-0.460052	1.75212
18.69	6.114	1.29312	-0.460186	1.75331
18.7	6.11493	1.29424	-0.460322	1.75456
18.71	6.11588	1.29517	-0.460468	1.75564
18.72	6.12281	1.29617	-0.460625	1.75679
18.73	6.1276	1.29738	-0.460795	1.75818
18.74	6.12681	1.2984	-0.460978	1.75937
18.75	6.13029	1.29923	-0.461165	1.7604
18.76	6.13149	1.30025	-0.461349	1.76159
18.77	6.13046	1.30131	-0.461548	1.76286
18.78	6.13838	1.30227	-0.461774	1.76405
18.79	6.14734	1.3032	-0.462029	1.76522
18.8	6.14742	1.30428	-0.462314	1.76659
18.81	6.14726	1.30545	-0.462602	1.76806
18.82	6.15092	1.3063	-0.462873	1.76917
18.83	6.15092	1.30718	-0.46316	1.77034
18.84	6.15201	1.30835	-0.463536	1.77189
18.85	6.15728	1.30929	-0.463926	1.77321
18.86	6.15891	1.31011	-0.464245	1.77435
18.87	6.15767	1.31127	-0.46453	1.7758
18.88	6.16149	1.3124	-0.464787	1.77718
18.89	6.16451	1.3133	-0.464993	1.7783
18.9	6.15848	1.31433	-0.465164	1.7795
18.91	6.15449	1.31528	-0.465286	1.78057
18.92	6.16248	1.31614	-0.465348	1.78148
18.93	6.16768	1.31725	-0.465413	1.78267
18.94	6.16093	1.31827	-0.465482	1.78375
18.95	6.15796	1.31905	-0.465509	1.78456
18.96	6.16096	1.32013	-0.465545	1.78568
18.97	6.15551	1.32121	-0.465595	1.78681
18.98	6.1466	1.32198	-0.465612	1.78759
18.99	6.14802	1.32297	-0.465628	1.78859
19	6.15377	1.32415	-0.465649	1.7898
19.01	6.15526	1.32503	-0.465654	1.79068
19.02	6.16398	1.32595	-0.465659	1.79161
19.03	6.17674	1.32714	-0.465665	1.79281
19.04	6.17658	1.32807	-0.465677	1.79375
19.05	6.17198	1.32897	-0.465699	1.79467
19.06	6.17655	1.33009	-0.465708	1.7958
19.07	6.18003	1.33104	-0.465717	1.79675
19.08	6.17755	1.33202	-0.465748	1.79777
19.09	6.181	1.3331	-0.465764	1.79887
19.1	6.18389	1.33396	-0.465762	1.79972
19.11	6.17511	1.33484	-0.465766	1.80061
19.12	6.17345	1.33596	-0.465781	1.80174
19.13	6.18286	1.33688	-0.465798	1.80268
19.14	6.18831	1.33782	-0.465814	1.80363
19.15	6.19401	1.33914	-0.465823	1.80496
19.16	6.20116	1.34025	-0.465834	1.80608
19.17	6.20104	1.34111	-0.465859	1.80697
19.18	6.197	1.3422	-0.465878	1.80807
19.19	6.19621	1.34316	-0.465892	1.80906
19.2	6.20261	1.34407	-0.465922	1.80999
19.21	6.20797	1.34524	-0.465953	1.81119
19.22	6.20846	1.34623	-0.465977	1.81221
19.23	6.20953	1.3471	-0.466001	1.8131
19.24	6.21253	1.34811	-0.46603	1.81414
19.25	6.21583	1.34916	-0.46608	1.81524
19.26	6.22051	1.35011	-0.466145	1.81626
19.27	6.22219	1.35114	-0.466211	1.81735
19.28	6.21294	1.3522	-0.466313	1.81851
19.29	6.20596	1.35314	-0.46646	1.8196
19.3	6.21387	1.35426	-0.466645	1.8209
19.31	6.22353	1.35537	-0.466932	1.82231
19.32	6.22472	1.35621	-0.467347	1.82356
19.33	6.22513	1.35715	-0.467912	1.82507
19.34	6.22977	1.35835	-0.468675	1.82702
19.35	6.23643	1.35934	-0.46948	1.82882
19.36	6.24223	1.3602	-0.470076	1.83028
19.37	6.24915	1.36132	-0.470476	1.83179
19.38	6.25327	1.36232	-0.47079	1.83311
19.39	6.25108	1.36316	-0.471041	1.8342
19.4	6.24961	1.36422	-0.471243	1.83546
19.41	6.25322	1.36518	-0.471406	1.83658
19.42	6.25881	1.36612	-0.471572	1.83769
19.43	6.26154	1.36731	-0.471763	1.83907
19.44	6.26313	1.36843	-0.471919	1.84035
19.45	6.2676	1.36932	-0.472043	1.84137
19.46	6.27349	1.3703	-0.472167	1.84246
19.47	6.2758	1.37139	-0.472278	1.84367
19.48	6.27724	1.37221	-0.472382	1.84459
19.49	6.28228	1.37307	-0.472495	1.84557
19.5	6.28753	1.37422	-0.472607	1.84683
19.51	6.28829	1.37524	-0.472722	1.84797
19.52	6.28972	1.37628	-0.472859	1.84914
19.53	6.29395	1.37734	-0.47299	1.85033
19.54	6.29641	1.37821	-0.473102	1.85131
19.55	6.2994	1.37915	-0.473211	1.85236
19.56	6.30674	1.38026	-0.473331	1.85359
19.57	6.31222	1.38117	-0.473455	1.85463
19.58	6.31529	1.38214	-0.473575	1.85571
19.59	6.31907	1.38329	-0.473697	1.85699
19.6	6.32273	1.38411	-0.473839	1.85794
19.61	6.32264	1.38495	-0.473988	1.85894
19.62	6.31683	1.38617	-0.474127	1.8603
19.63	6.31555	1.38717	-0.47427	1.86144
19.64	6.32695	1.38802	-0.474419	1.86244
19.65	6.33505	1.38906	-0.474597	1.86365
19.66	6.33249	1.39011	-0.474815	1.86492
19.67	6.33733	1.39107	-0.475047	1.86611
19.68	6.34672	1.39215	-0.47529	1.86744
19.69	6.34704	1.39321	-0.475569	1.86878
19.7	6.34647	1.39407	-0.475862	1.86993
19.71	6.35386	1.3951	-0.47611	1.87121
19.72	6.36095	1.39619	-0.476317	1.87251
19.73	6.36045	1.39712	-0.476521	1.87364
19.74	6.35712	1.39821	-0.476725	1.87493
19.75	6.36057	1.39928	-0.47692	1.8762
19.76	6.37046	1.40007	-0.477126	1.87719
19.77	6.37469	1.40107	-0.47737	1.87844
19.78	6.37307	1.40232	-0.477616	1.87993
19.79	6.37211	1.40321	-0.477819	1.88103
19.8	6.37416	1.40402	-0.478019	1.88204
19.81	6.37883	1.40516	-0.478226	1.88339
19.82	6.37933	1.40615	-0.478369	1.88452
19.83	6.37917	1.40706	-0.478496	1.88556
19.84	6.38484	1.40816	-0.478655	1.88682
19.85	6.38993	1.40913	-0.47878	1.88791
19.86	6.3911	1.41013	-0.478901	1.88903
19.87	6.3949	1.41123	-0.479041	1.89027
19.88	6.40197	1.41224	-0.479144	1.89139
19.89	6.40527	1.41327	-0.479243	1.89251
19.9	6.40415	1.41425	-0.479347	1.89359
19.91	6.40932	1.41521	-0.47945	1.89466
19.92	6.41526	1.41627	-0.479568	1.89584
19.93	6.41406	1.41743	-0.479694	1.89713
19.94	6.41383	1.41847	-0.479806	1.89828
19.95	6.4183	1.41932	-0.479915	1.89923
19.96	6.42153	1.42031	-0.480049	1.90036
19.97	6.42426	1.42133	-0.480215	1.90155
19.98	6.43113	1.42223	-0.480416	1.90265
[truncated: 14,321 more rows]

## Sheet: M-70-9.0-50
Time [s]	Load [kN]	LVDT 1 [mm]	LVDT 2 [mm]	Displacement [mm]
0	0	0	0	0
0.01	0	0	0	0
0.02	-5.5e-05	1e-05	0	1e-05
0.03	-0.00116	7.7e-05	2e-06	7.5e-05
0.04	-0.005054	0.000104	2e-06	0.000102
0.05	-0.009492	-9.8e-05	0	-9.8e-05
0.06	-0.011089	-0.000191	5e-06	-0.000196
0.07	-0.011354	-4e-05	3e-06	-4.3e-05
0.08	-0.011427	0.00011	1e-06	0.000109
0.09	-0.011861	0.000145	1e-06	0.000144
0.1	-0.012812	5.7e-05	7e-06	5e-05
0.11	-0.01054	0.000132	1e-05	0.000122
0.12	-0.009549	0.000313	-5e-06	0.000318
0.13	-0.014137	0.000281	-9e-06	0.00029
0.14	-0.015842	0.000196	-5e-06	0.000201
0.15	-0.010641	0.000239	-1.8e-05	0.000257
0.16	-0.008622	0.000334	-1.6e-05	0.00035
0.17	-0.012412	0.000249	-1.4e-05	0.000263
0.18	-0.015809	0.000172	-2e-05	0.000192
0.19	-0.0132	0.00026	-3e-06	0.000263
0.2	-0.009524	0.000278	7e-06	0.000271
0.21	-0.010459	0.000186	-8e-06	0.000194
0.22	-0.006812	0.000152	-8e-06	0.00016
0.23	-0.004077	0.00016	-4e-06	0.000164
0.24	-0.009624	0.000189	-4e-06	0.000193
0.25	-0.012907	7.5e-05	1e-05	6.5e-05
0.26	-0.011303	-3.3e-05	5e-06	-3.8e-05
0.27	-0.008744	5.8e-05	-1.4e-05	7.2e-05
0.28	-0.001535	9.5e-05	-1.3e-05	0.000108
0.29	0.00067	6e-06	-2e-06	8e-06
0.3	-0.007152	-0.000112	3e-06	-0.000115
0.31	-0.013006	-0.000112	-7e-06	-0.000105
0.32	-0.012611	2.5e-05	-4e-06	2.9e-05
0.33	-0.009297	1.4e-05	8e-06	6e-06
0.34	-0.009778	-3.4e-05	1e-06	-3.5e-05
0.35	-0.009697	7.6e-05	6e-06	7e-05
0.36	-0.005014	7.8e-05	3e-06	7.5e-05
0.37	-0.005734	8.5e-05	-2.3e-05	0.000108
0.38	-0.012187	0.000246	-1.5e-05	0.000261
0.39	-0.013848	0.000187	6e-06	0.000181
0.4	-0.007416	0.000143	-2e-05	0.000163
0.41	-0.004948	0.000321	-3.2e-05	0.000353
0.42	-0.007623	0.000166	-1.3e-05	0.000179
0.43	-0.002312	-8e-05	-1.3e-05	-6.7e-05
0.44	0.002273	0.000133	-1.9e-05	0.000152
0.45	-0.006253	0.000299	-1.3e-05	0.000312
0.46	-0.014928	0.000104	-1e-06	0.000105
0.47	-0.014298	-7.2e-05	0	-7.2e-05
0.48	-0.007148	0.000111	-9e-06	0.00012
0.49	-0.003722	0.00024	-1.8e-05	0.000258
0.5	-0.009965	-3.1e-05	-1.6e-05	-1.5e-05
0.51	-0.013169	-2.2e-05	-1.1e-05	-1.1e-05
0.52	-0.010869	0.000252	-1.3e-05	0.000265
0.53	-0.015858	0.000133	-2.3e-05	0.000156
0.54	-0.019248	-2.7e-05	-3.1e-05	4e-06
0.55	-0.014262	0.00016	-2.7e-05	0.000187
0.56	-0.011803	8.8e-05	-1.6e-05	0.000104
0.57	-0.010711	-6e-05	-1.9e-05	-4.1e-05
0.58	-0.006695	7.4e-05	-2.7e-05	0.000101
0.59	-0.007219	9e-05	-1.8e-05	0.000108
0.6	-0.010623	5.6e-05	-2.1e-05	7.7e-05
0.61	-0.008019	9.6e-05	-3.3e-05	0.000129
0.62	-0.000419	3.1e-05	-2.7e-05	5.8e-05
0.63	0.000416	-2.6e-05	-1.9e-05	-7e-06
0.64	-0.008604	2.9e-05	-2.1e-05	5e-05
0.65	-0.011273	7e-05	-2.1e-05	9.1e-05
0.66	-0.006742	0.000112	-9e-06	0.000121
0.67	-0.007001	0.000153	1e-06	0.000152
0.68	-0.00846	-1.4e-05	-1e-05	-4e-06
0.69	-0.006768	-9.3e-05	-2.6e-05	-6.7e-05
0.7	-0.004407	0.000137	-1.5e-05	0.000152
0.71	-0.006125	0.000231	-7e-06	0.000238
0.72	-0.006679	4.9e-05	-2.1e-05	7e-05
0.73	0.001792	6.9e-05	-2.3e-05	9.2e-05
0.74	0.010428	0.000226	-1.2e-05	0.000238
0.75	0.006804	0.000157	-1.6e-05	0.000173
0.76	-0.001418	8.5e-05	-2.2e-05	0.000107
0.77	-0.004991	0.00016	-2.3e-05	0.000183
0.78	-0.003759	0.000122	-2e-05	0.000142
0.79	-0.00139	0.000147	-2.3e-05	0.00017
0.8	-0.003445	8.2e-05	-3.9e-05	0.000121
0.81	-0.004765	-4.9e-05	-3e-05	-1.9e-05
0.82	0.001278	6.5e-05	-3e-06	6.8e-05
0.83	0.006007	0.000108	-1.7e-05	0.000125
0.84	0.004823	-6.4e-05	-4.5e-05	-1.9e-05
0.85	0.003319	3.5e-05	-2.8e-05	6.3e-05
0.86	0.002217	0.000125	-1.4e-05	0.000139
0.87	-0.000474	8.4e-05	-2.6e-05	0.00011
0.88	-0.000459	0.000216	-2.8e-05	0.000244
0.89	0.003474	0.000238	-2.5e-05	0.000263
0.9	0.0058	9.5e-05	-7e-06	0.000102
0.91	0.001996	9.3e-05	8e-06	8.5e-05
0.92	-0.003081	0.000144	-2e-05	0.000164
0.93	-0.007087	8.1e-05	-3.7e-05	0.000118
0.94	-0.010785	2.9e-05	-1.7e-05	4.6e-05
0.95	-0.008098	0.000107	-1.3e-05	0.00012
0.96	-0.00223	0.00016	-1.8e-05	0.000178
0.97	-0.001601	3.9e-05	-2.3e-05	6.2e-05
0.98	0.000503	0.000127	-3.8e-05	0.000165
0.99	-0.002037	0.000293	-3.1e-05	0.000324
1	-0.009055	6.8e-05	-1.4e-05	8.2e-05
1.01	-0.004523	-5.4e-05	-1.3e-05	-4.1e-05
1.02	0.003481	9.6e-05	-8e-06	0.000104
1.03	0.001452	7.1e-05	-1e-05	8.1e-05
1.04	-0.006094	4e-06	-1.6e-05	2e-05
1.05	-0.008473	2.9e-05	-1.2e-05	4.1e-05
1.06	-0.00644	0.000115	-1.7e-05	0.000132
1.07	-0.006046	0.000253	-2.8e-05	0.000281
1.08	-0.007451	0.000206	-3.3e-05	0.000239
1.09	-0.004586	5.7e-05	-3.2e-05	8.9e-05
1.1	0.001025	0.000102	-2.7e-05	0.000129
1.11	0.000259	0.000193	-2.3e-05	0.000216
1.12	-0.00564	8.2e-05	-3.1e-05	0.000113
1.13	-0.005447	7.7e-05	-3.3e-05	0.00011
1.14	-0.005527	0.000283	-1.6e-05	0.000299
1.15	-0.008524	0.000135	-1.2e-05	0.000147
1.16	-0.004881	-9.4e-05	-1.1e-05	-8.3e-05
1.17	0.001023	0.0001	-5e-06	0.000105
1.18	0.004244	0.000129	-2.5e-05	0.000154
1.19	0.003419	1.5e-05	-4.4e-05	5.9e-05
1.2	-0.000841	6.6e-05	-3e-05	9.6e-05
1.21	-0.002115	6.7e-05	-2.2e-05	8.9e-05
1.22	0.000457	7.4e-05	-2.6e-05	0.0001
1.23	0.001235	0.000136	-2.7e-05	0.000163
1.24	0.002623	0.000118	-2.7e-05	0.000145
1.25	0.00389	8.2e-05	-2.5e-05	0.000107
1.26	0.001623	0.000223	-3.2e-05	0.000255
1.27	0.001888	0.000128	-3.4e-05	0.000162
1.28	0.004082	9e-06	-2e-05	2.9e-05
1.29	0.005343	0.000232	-2.5e-05	0.000257
1.3	0.005963	0.000177	-4.3e-05	0.00022
1.31	0.004811	-4e-05	-4.1e-05	1e-06
1.32	0.002727	9e-05	-3e-05	0.00012
1.33	-0.002243	0.000195	-2.5e-05	0.00022
1.34	-0.005499	6.2e-05	-2.5e-05	8.7e-05
1.35	-0.004384	0.0001	-3.8e-05	0.000138
1.36	-0.00428	0.000246	-3.4e-05	0.00028
1.37	-0.003415	4.4e-05	-2.6e-05	7e-05
1.38	-0.004109	1e-05	-4.2e-05	5.2e-05
1.39	-0.010847	0.000184	-3.9e-05	0.000223
1.4	-0.015347	-1.3e-05	-2.3e-05	1e-05
1.41	-0.011209	-2.9e-05	-3.6e-05	7e-06
1.42	-0.00673	0.000182	-4.4e-05	0.000226
1.43	-0.009556	0.000133	-2.7e-05	0.00016
1.44	-0.012107	-1.6e-05	-2.4e-05	8e-06
1.45	-0.007947	8.5e-05	-3.9e-05	0.000124
1.46	-0.004112	0.000279	-4.5e-05	0.000324
1.47	-0.007915	0.000167	-3.4e-05	0.000201
1.48	-0.011595	5e-05	-2e-05	7e-05
1.49	-0.008557	2.3e-05	-2.8e-05	5.1e-05
1.5	-0.007035	-1e-06	-2.9e-05	2.8e-05
1.51	-0.006425	0.000179	-1.7e-05	0.000196
1.52	-0.008547	0.000193	-2.8e-05	0.000221
1.53	-0.013927	-6e-06	-3.7e-05	3.1e-05
1.54	-0.010077	0.000179	-3.4e-05	0.000213
1.55	-0.005523	0.000266	-3.4e-05	0.0003
1.56	-0.008296	-1.1e-05	-3.2e-05	2.1e-05
1.57	-0.009105	6.6e-05	-4.2e-05	0.000108
1.58	-0.010207	0.000226	-6.1e-05	0.000287
1.59	-0.009848	4.7e-05	-5.2e-05	9.9e-05
1.6	-0.004388	0.000111	-3.9e-05	0.00015
1.61	-0.004269	0.000324	-3.4e-05	0.000358
1.62	-0.006032	0.000155	-2.6e-05	0.000181
1.63	-0.003422	5e-05	-3.4e-05	8.4e-05
1.64	-0.00085	0.000159	-4.4e-05	0.000203
1.65	-0.001138	0.000167	-3.6e-05	0.000203
1.66	-0.004248	0.000183	-3.9e-05	0.000222
1.67	-0.006944	0.000126	-4.9e-05	0.000175
1.68	-0.010084	-1.7e-05	-3.2e-05	1.5e-05
1.69	-0.010614	5.9e-05	-2.6e-05	8.5e-05
1.7	-0.006676	0.000242	-4.9e-05	0.000291
1.71	-0.003594	7.7e-05	-5.6e-05	0.000133
1.72	-0.003548	-8e-06	-4.2e-05	3.4e-05
1.73	-0.00626	0.000206	-2.9e-05	0.000235
1.74	-0.007599	4.6e-05	-2.9e-05	7.5e-05
1.75	-0.004564	-8.8e-05	-3.8e-05	-5e-05
1.76	-0.006344	0.0002	-3.5e-05	0.000235
1.77	-0.011698	0.000216	-2.8e-05	0.000244
1.78	-0.012379	4.4e-05	-3.8e-05	8.2e-05
1.79	-0.008051	0.000196	-5.1e-05	0.000247
1.8	-0.003038	0.000244	-4.8e-05	0.000292
1.81	-0.007623	-7.6e-05	-3.7e-05	-3.9e-05
1.82	-0.013127	2.6e-05	-3e-05	5.6e-05
1.83	-0.008052	0.000285	-2.9e-05	0.000314
1.84	-0.001965	0.000125	-4.1e-05	0.000166
1.85	-0.003387	0.000136	-5.5e-05	0.000191
1.86	-0.005868	8.9e-05	-4.9e-05	0.000138
1.87	-0.004396	-0.000123	-3.3e-05	-9e-05
1.88	-0.006446	4.3e-05	-2.9e-05	7.2e-05
1.89	-0.01312	0.000239	-3.7e-05	0.000276
1.9	-0.012126	0.000117	-4.3e-05	0.00016
1.91	-0.004058	6.4e-05	-3.8e-05	0.000102
1.92	0.001559	0.000194	-3.8e-05	0.000232
1.93	0.001872	0.00013	-5.1e-05	0.000181
1.94	-0.002391	2.4e-05	-5.2e-05	7.6e-05
1.95	-0.00325	0.000116	-3.2e-05	0.000148
1.96	-0.001515	5.2e-05	-2.6e-05	7.8e-05
1.97	-0.006122	6.4e-05	-4.7e-05	0.000111
1.98	-0.010785	0.000211	-5.1e-05	0.000262
1.99	-0.006447	0.000112	-4e-05	0.000152
2	-0.001496	-2e-05	-4.3e-05	2.3e-05
2.01	0.001881	4.2e-05	-3.7e-05	7.9e-05
2.02	0.005992	0.000105	-2.6e-05	0.000131
2.03	-0.000992	6e-05	-3.4e-05	9.4e-05
2.04	-0.009098	0.000138	-5.6e-05	0.000194
2.05	0.000282	0.000199	-6.6e-05	0.000265
2.06	0.005455	6e-06	-5.3e-05	5.9e-05
2.07	-0.002884	8.5e-05	-4.7e-05	0.000132
2.08	-0.005805	0.000149	-5.2e-05	0.000201
2.09	-0.005224	-7.5e-05	-4.3e-05	-3.2e-05
2.1	-0.005739	8.3e-05	-3.6e-05	0.000119
2.11	-0.004225	0.000285	-3.7e-05	0.000322
2.12	-0.001564	8.4e-05	-3.9e-05	0.000123
2.13	-0.000163	5.2e-05	-4e-05	9.2e-05
2.14	-0.00399	0.00021	-4.6e-05	0.000256
2.15	-0.007625	4.3e-05	-5.7e-05	0.0001
2.16	-0.005488	1e-06	-4.6e-05	4.7e-05
2.17	-0.005249	0.000234	-2.3e-05	0.000257
2.18	-0.005401	0.000121	-3.4e-05	0.000155
2.19	-0.002537	6.2e-05	-5.9e-05	0.000121
2.2	-0.006017	0.000202	-6.2e-05	0.000264
2.21	-0.008641	5e-05	-4.8e-05	9.8e-05
2.22	-0.004068	-1e-05	-4e-05	3e-05
2.23	-0.000445	0.000157	-3.4e-05	0.000191
2.24	0.005397	0.000116	-3e-05	0.000146
2.25	0.008999	2.9e-05	-4.9e-05	7.8e-05
2.26	0.006726	0.000164	-5.7e-05	0.000221
2.27	-0.002751	0.000115	-4.6e-05	0.000161
2.28	-0.013156	-6.5e-05	-4.2e-05	-2.3e-05
2.29	-0.005821	0.000153	-4.2e-05	0.000195
2.3	0.004282	0.000196	-5.3e-05	0.000249
2.31	0.002652	-0.000103	-6.1e-05	-4.2e-05
2.32	0.003183	6.8e-05	-4.5e-05	0.000113
2.33	0.003674	0.000241	-4.8e-05	0.000289
2.34	0.002397	-1e-05	-6.6e-05	5.6e-05
2.35	0.0038	-4.1e-05	-5.9e-05	1.8e-05
2.36	0.001176	0.000207	-4.6e-05	0.000253
2.37	0.000581	0.000103	-4.9e-05	0.000152
2.38	0.00434	1e-05	-4.7e-05	5.7e-05
2.39	-9e-06	0.000232	-4.2e-05	0.000274
2.4	-0.004598	0.000227	-4.7e-05	0.000274
2.41	-0.001646	0.000156	-4.8e-05	0.000204
2.42	-0.000948	0.00019	-3.5e-05	0.000225
2.43	0.00053	8.5e-05	-3.5e-05	0.00012
2.44	0.002429	0.000141	-5.6e-05	0.000197
2.45	0.000769	0.000258	-4.9e-05	0.000307
2.46	-0.00117	9.4e-05	-3.4e-05	0.000128
2.47	-0.001226	3.7e-05	-4.2e-05	7.9e-05
2.48	-0.003638	0.000251	-5.4e-05	0.000305
2.49	-0.00984	0.000174	-4.6e-05	0.00022
2.5	-0.004956	1.3e-05	-3.5e-05	4.8e-05
2.51	0.006037	0.000193	-4.9e-05	0.000242
2.52	0.003472	0.000129	-5.8e-05	0.000187
2.53	-0.00308	2.4e-05	-5.8e-05	8.2e-05
2.54	-0.001053	0.000244	-5.9e-05	0.000303
2.55	-0.000397	0.000156	-5.5e-05	0.000211
2.56	0.001162	-9.7e-05	-4.7e-05	-5e-05
2.57	0.003342	8.6e-05	-5.4e-05	0.00014
2.58	-0.005694	0.000237	-6.4e-05	0.000301
2.59	-0.013576	4e-06	-5.1e-05	5.5e-05
2.6	-0.008293	3.5e-05	-4.3e-05	7.8e-05
2.61	-9.8e-05	0.000203	-4.8e-05	0.000251
2.62	0.001638	6.8e-05	-5.5e-05	0.000123
2.63	-0.003192	0.000173	-5.7e-05	0.00023
2.64	-0.008925	0.000323	-5.1e-05	0.000374
2.65	-0.009574	0.000122	-4.7e-05	0.000169
2.66	-0.005175	3.1e-05	-4.7e-05	7.8e-05
2.67	-0.004646	0.000132	-4e-05	0.000172
2.68	-0.008868	0.000224	-3.4e-05	0.000258
2.69	-0.010212	0.000191	-5.5e-05	0.000246
2.7	-0.010766	9.3e-05	-7.8e-05	0.000171
2.71	-0.015549	8.8e-05	-5.1e-05	0.000139
2.72	-0.014424	0.000227	-2.9e-05	0.000256
2.73	-0.003837	0.000311	-5.8e-05	0.000369
2.74	-0.002091	0.000148	-7e-05	0.000218
2.75	-0.008873	1.2e-05	-5.6e-05	6.8e-05
2.76	-0.00862	0.000165	-6.5e-05	0.00023
2.77	-0.006305	0.000209	-6.7e-05	0.000276
2.78	-0.004166	5e-06	-4.8e-05	5.3e-05
2.79	-0.001806	0.000112	-6.4e-05	0.000176
2.8	-0.005967	0.000354	-7e-05	0.000424
2.81	-0.011095	0.00015	-3.8e-05	0.000188
2.82	-0.011146	2.3e-05	-4.5e-05	6.8e-05
2.83	-0.009455	0.000204	-6.1e-05	0.000265
2.84	-0.006117	0.000102	-4.9e-05	0.000151
2.85	-0.003192	8.5e-05	-5.6e-05	0.000141
2.86	-0.005701	0.000285	-6.8e-05	0.000353
2.87	-0.008739	5.8e-05	-5.9e-05	0.000117
2.88	-0.00918	9e-06	-5e-05	5.9e-05
2.89	-0.005659	0.00028	-5.6e-05	0.000336
2.9	-0.00115	0.000244	-5.2e-05	0.000296
2.91	0.000118	0.000154	-5.6e-05	0.00021
2.92	-0.005689	0.000118	-7.1e-05	0.000189
2.93	-0.014895	8.1e-05	-7.5e-05	0.000156
2.94	-0.012659	0.000216	-7.4e-05	0.00029
2.95	-0.003711	0.000224	-7e-05	0.000294
2.96	-0.003592	2.9e-05	-5.8e-05	8.7e-05
2.97	-0.009467	8.3e-05	-5.6e-05	0.000139
2.98	-0.009215	0.000255	-7.6e-05	0.000331
2.99	-0.004651	0.000106	-7.6e-05	0.000182
3	-0.006733	2e-06	-4.9e-05	5.1e-05
3.01	-0.013301	0.000332	-4.6e-05	0.000378
3.02	-0.014763	0.000232	-6.5e-05	0.000297
3.03	-0.011487	-0.000156	-7.3e-05	-8.3e-05
3.04	-0.010589	0.000106	-5.2e-05	0.000158
3.05	-0.013943	0.000271	-3.6e-05	0.000307
3.06	-0.013293	-2.5e-05	-6.1e-05	3.6e-05
3.07	-0.008599	4.2e-05	-7e-05	0.000112
3.08	-0.007026	0.000232	-5.5e-05	0.000287
3.09	-0.008884	3.4e-05	-6.6e-05	0.0001
3.1	-0.011947	6.4e-05	-6.8e-05	0.000132
3.11	-0.014276	0.000248	-4.6e-05	0.000294
3.12	-0.016903	9.2e-05	-4.5e-05	0.000137
3.13	-0.020497	7.7e-05	-6e-05	0.000137
3.14	-0.018015	0.00021	-7.1e-05	0.000281
3.15	-0.008515	6.5e-05	-7.7e-05	0.000142
3.16	-0.004373	1.9e-05	-6.9e-05	8.8e-05
3.17	-0.012057	0.000177	-6.8e-05	0.000245
3.18	-0.020889	-1e-05	-7.5e-05	6.5e-05
3.19	-0.02009	-3.2e-05	-7e-05	3.8e-05
3.2	-0.015442	0.000279	-7.2e-05	0.000351
3.21	-0.017821	0.000219	-6.8e-05	0.000287
3.22	-0.021164	7.5e-05	-4.8e-05	0.000123
3.23	-0.014447	0.000252	-5.1e-05	0.000303
3.24	-0.008538	0.000155	-6.3e-05	0.000218
3.25	-0.014634	-6.9e-05	-6.3e-05	-6e-06
3.26	-0.018295	0.000134	-7.2e-05	0.000206
3.27	-0.013371	0.000227	-7.6e-05	0.000303
3.28	-0.014397	0	-6.3e-05	6.3e-05
3.29	-0.021983	0.000171	-4.8e-05	0.000219
3.3	-0.026381	0.000243	-6.3e-05	0.000306
3.31	-0.026564	-1e-06	-8.1e-05	8e-05
3.32	-0.025122	0.000128	-7.1e-05	0.000199
3.33	-0.027395	0.000281	-5.5e-05	0.000336
3.34	-0.025098	0.000117	-5.8e-05	0.000175
3.35	-0.011007	-3.6e-05	-6.6e-05	3e-05
3.36	-0.007664	0.000124	-6.9e-05	0.000193
3.37	-0.017261	0.000189	-6.7e-05	0.000256
3.38	-0.019639	0.000138	-6.2e-05	0.0002
3.39	-0.016899	0.000276	-7.5e-05	0.000351
3.4	-0.022573	0.000198	-8e-05	0.000278
3.41	-0.028037	0.000114	-7e-05	0.000184
3.42	-0.024483	0.000204	-7.5e-05	0.000279
3.43	-0.018981	4.9e-05	-6.8e-05	0.000117
3.44	-0.017924	-1e-06	-5.4e-05	5.3e-05
3.45	-0.018296	0.000323	-6.4e-05	0.000387
3.46	-0.01967	0.000285	-7.4e-05	0.000359
3.47	-0.021059	-5.1e-05	-7.6e-05	2.5e-05
3.48	-0.020534	8e-05	-7.9e-05	0.000159
3.49	-0.021517	0.00025	-7.5e-05	0.000325
3.5	-0.02615	0.000138	-7.9e-05	0.000217
3.51	-0.02775	0.000183	-8.4e-05	0.000267
3.52	-0.023468	9.4e-05	-5.9e-05	0.000153
3.53	-0.02341	-6.6e-05	-5.6e-05	-1e-05
3.54	-0.024961	0.000191	-7.4e-05	0.000265
3.55	-0.022263	0.000243	-6e-05	0.000303
3.56	-0.020733	-2.2e-05	-5.8e-05	3.6e-05
3.57	-0.021632	7.2e-05	-6.6e-05	0.000138
3.58	-0.018431	0.000192	-5.2e-05	0.000244
3.59	-0.009306	3.1e-05	-5.7e-05	8.8e-05
3.6	-0.00768	0.000143	-7.9e-05	0.000222
3.61	-0.016548	0.000207	-8.8e-05	0.000295
3.62	-0.019831	-5.1e-05	-7.4e-05	2.3e-05
3.63	-0.01622	9.2e-05	-6.6e-05	0.000158
3.64	-0.016817	0.000256	-7.4e-05	0.00033
3.65	-0.019418	-2.5e-05	-6.4e-05	3.9e-05
3.66	-0.015549	-3e-06	-4.2e-05	3.9e-05
3.67	-0.011073	0.000326	-4.7e-05	0.000373
3.68	-0.011413	0.000164	-7.8e-05	0.000242
3.69	-0.008978	-9.3e-05	-9.1e-05	-2e-06
3.7	-0.006272	0.000146	-7.4e-05	0.00022
3.71	-0.004949	0.000209	-6e-05	0.000269
3.72	-0.004278	-6.1e-05	-6.6e-05	5e-06
3.73	-0.011698	-1.8e-05	-6.9e-05	5.1e-05
3.74	-0.017154	2.4e-05	-6.1e-05	8.5e-05
3.75	-0.014396	2.3e-05	-5.9e-05	8.2e-05
3.76	-0.01667	0.000204	-6.1e-05	0.000265
3.77	-0.019348	-1.3e-05	-6.3e-05	5e-05
3.78	-0.012022	-0.000127	-6.9e-05	-5.8e-05
3.79	-0.007812	0.000202	-7.1e-05	0.000273
3.8	-0.012145	0.000182	-7.4e-05	0.000256
3.81	-0.009456	0.00011	-6.6e-05	0.000176
3.82	-0.003776	0.000323	-6.3e-05	0.000386
3.83	-0.005662	0.000204	-8.4e-05	0.000288
3.84	-0.008181	-6.3e-05	-9.5e-05	3.2e-05
3.85	-0.009147	0.00019	-8.4e-05	0.000274
3.86	-0.009209	0.000337	-7.1e-05	0.000408
3.87	-0.009584	4.8e-05	-6.4e-05	0.000112
3.88	-0.01058	8.5e-05	-6.3e-05	0.000148
3.89	-0.008616	0.00028	-6.7e-05	0.000347
3.9	-0.005438	0.000152	-7.3e-05	0.000225
3.91	-0.005925	0.000145	-8.4e-05	0.000229
3.92	-0.007765	0.000278	-7.7e-05	0.000355
3.93	-0.007157	0.000117	-6.6e-05	0.000183
3.94	-0.009344	-1e-05	-7.5e-05	6.5e-05
3.95	-0.01267	0.000246	-7.8e-05	0.000324
3.96	-0.01612	0.000278	-7.1e-05	0.000349
3.97	-0.019018	4.4e-05	-7.6e-05	0.00012
3.98	-0.017375	0.000115	-8.7e-05	0.000202
3.99	-0.018544	0.000146	-7.7e-05	0.000223
4	-0.022168	0.000151	-7.7e-05	0.000228
4.01	-0.024013	0.000168	-9.4e-05	0.000262
4.02	-0.022516	-8e-06	-8.5e-05	7.7e-05
4.03	-0.014338	2.8e-05	-6.8e-05	9.6e-05
4.04	-0.009716	0.000309	-7.5e-05	0.000384
4.05	-0.013636	0.000228	-7.8e-05	0.000306
4.06	-0.017059	-3.7e-05	-6.8e-05	3.1e-05
4.07	-0.017266	7.9e-05	-7.7e-05	0.000156
4.08	-0.017795	0.00018	-8.2e-05	0.000262
4.09	-0.017094	3.8e-05	-7.3e-05	0.000111
4.1	-0.013811	0.000175	-7.5e-05	0.00025
4.11	-0.010021	0.000279	-7.4e-05	0.000353
4.12	-0.005434	6.1e-05	-7.1e-05	0.000132
4.13	-0.002195	9.8e-05	-7.4e-05	0.000172
4.14	-0.002585	0.000239	-6.7e-05	0.000306
4.15	-0.00482	0.000164	-6.3e-05	0.000227
4.16	-0.005084	0.000159	-6.7e-05	0.000226
4.17	-0.00373	0.000251	-6.6e-05	0.000317
4.18	3.5e-05	0.000151	-7.7e-05	0.000228
4.19	0.004049	9.9e-05	-8.3e-05	0.000182
4.2	0.001241	0.000184	-6.9e-05	0.000253
4.21	-0.002734	0.000131	-7.4e-05	0.000205
4.22	-0.001174	9.9e-05	-8.2e-05	0.000181
4.23	-0.002394	0.000126	-8.3e-05	0.000209
4.24	-0.004362	7.2e-05	-8.8e-05	0.00016
4.25	-0.003075	0.000137	-8.1e-05	0.000218
4.26	-0.006245	0.000277	-8e-05	0.000357
4.27	-0.013064	9.5e-05	-0.0001	0.000195
4.28	-0.015086	-3.3e-05	-0.000101	6.8e-05
4.29	-0.010906	0.000258	-8.4e-05	0.000342
4.3	-0.006143	0.000251	-8.8e-05	0.000339
4.31	-0.004728	3.3e-05	-9.3e-05	0.000126
4.32	-0.005254	0.000201	-8.8e-05	0.000289
4.33	-0.005219	0.00015	-8.7e-05	0.000237
4.34	-0.001554	-1.9e-05	-8.7e-05	6.8e-05
4.35	-0.000672	0.000248	-8.6e-05	0.000334
4.36	-0.008628	0.000254	-9e-05	0.000344
4.37	-0.010072	-1.7e-05	-9.6e-05	7.9e-05
4.38	-0.002204	0.000164	-9.2e-05	0.000256
4.39	-0.003819	0.00032	-8.6e-05	0.000406
4.4	-0.006086	6.6e-05	-9.5e-05	0.000161
4.41	-0.003392	0.0001	-9.7e-05	0.000197
4.42	-0.008037	0.00023	-8.8e-05	0.000318
4.43	-0.013513	3.3e-05	-9.3e-05	0.000126
4.44	-0.015621	9e-06	-0.000101	0.00011
4.45	-0.018377	0.00021	-9.8e-05	0.000308
4.46	-0.018783	0.000144	-8e-05	0.000224
4.47	-0.019472	7.2e-05	-7.9e-05	0.000151
4.48	-0.019467	0.000217	-9.5e-05	0.000312
4.49	-0.014401	4.1e-05	-8.6e-05	0.000127
4.5	-0.010603	-7.9e-05	-7e-05	-9e-06
4.51	-0.011202	0.000201	-8.3e-05	0.000284
4.52	-0.010381	0.000145	-0.000102	0.000247
4.53	-0.011295	2e-06	-9.3e-05	9.5e-05
4.54	-0.01693	0.00019	-6.7e-05	0.000257
4.55	-0.018068	0.000157	-7.2e-05	0.000229
4.56	-0.017846	9.2e-05	-9.6e-05	0.000188
4.57	-0.021755	0.000147	-9.7e-05	0.000244
4.58	-0.025333	0.000155	-8.2e-05	0.000237
4.59	-0.022225	0.000107	-8.2e-05	0.000189
4.6	-0.015461	0.000173	-9.4e-05	0.000267
4.61	-0.014389	0.000265	-9.6e-05	0.000361
4.62	-0.017757	6.8e-05	-8.9e-05	0.000157
4.63	-0.021318	7.7e-05	-9e-05	0.000167
4.64	-0.01793	0.000216	-9.4e-05	0.00031
4.65	-0.00956	8.8e-05	-8.9e-05	0.000177
4.66	-0.011744	0.000199	-9e-05	0.000289
4.67	-0.013262	0.000367	-8.4e-05	0.000451
4.68	-0.007255	0.000107	-7.3e-05	0.00018
4.69	-0.010817	5.2e-05	-7.5e-05	0.000127
4.7	-0.01899	0.000304	-7e-05	0.000374
4.71	-0.017366	0.000151	-8.1e-05	0.000232
4.72	-0.016071	-2.6e-05	-0.000106	8e-05
4.73	-0.021042	0.000158	-0.000105	0.000263
4.74	-0.023248	0.000104	-8.5e-05	0.000189
4.75	-0.021068	2.6e-05	-8.2e-05	0.000108
4.76	-0.016637	0.000161	-9.7e-05	0.000258
4.77	-0.016833	9.1e-05	-9.8e-05	0.000189
4.78	-0.02262	6.9e-05	-8.2e-05	0.000151
4.79	-0.017943	0.000269	-9.1e-05	0.00036
4.8	-0.011334	0.000266	-0.000105	0.000371
4.81	-0.017531	5e-06	-8.5e-05	9e-05
4.82	-0.024646	3.5e-05	-8.4e-05	0.000119
4.83	-0.024916	0.000213	-0.000104	0.000317
4.84	-0.023556	0.000121	-9.8e-05	0.000219
4.85	-0.021103	6.8e-05	-9.2e-05	0.00016
4.86	-0.017622	0.000126	-0.000103	0.000229
4.87	-0.018381	0.00011	-9.3e-05	0.000203
4.88	-0.017793	0.000282	-7.6e-05	0.000358
4.89	-0.014591	0.000354	-9.5e-05	0.000449
4.9	-0.013612	-3.5e-05	-0.000105	7e-05
4.91	-0.016479	-0.000122	-8.3e-05	-3.9e-05
4.92	-0.019002	0.000297	-7.8e-05	0.000375
4.93	-0.013883	0.000223	-0.000101	0.000324
4.94	-0.007848	-2e-06	-9.6e-05	9.4e-05
4.95	-0.008298	0.00025	-7.5e-05	0.000325
4.96	-0.014512	0.000182	-8.8e-05	0.00027
4.97	-0.019461	7e-06	-0.000101	0.000108
4.98	-0.018735	0.00023	-9.4e-05	0.000324
4.99	-0.014008	0.000265	-0.000115	0.00038
5	-0.012786	0.000128	-0.000123	0.000251
5.01	-0.0183	0.000154	-9.8e-05	0.000252
5.02	-0.021076	9.2e-05	-8.6e-05	0.000178
5.03	-0.018864	-4.2e-05	-9.6e-05	5.4e-05
5.04	-0.016249	9.9e-05	-9.4e-05	0.000193
5.05	-0.016428	0.000228	-8e-05	0.000308
5.06	-0.017332	3.8e-05	-9.6e-05	0.000134
5.07	-0.010788	0.000109	-0.000108	0.000217
5.08	-0.005815	0.000223	-9e-05	0.000313
5.09	-0.012843	2e-05	-8.6e-05	0.000106
5.1	-0.014351	0.000138	-0.000107	0.000245
5.11	-0.011422	0.000241	-0.000111	0.000352
5.12	-0.018527	-9.3e-05	-0.000103	1e-05
5.13	-0.020682	4.8e-05	-0.000103	0.000151
5.14	-0.01294	0.000298	-0.000107	0.000405
5.15	-0.013578	-4.6e-05	-9.7e-05	5.1e-05
5.16	-0.020526	-7.9e-05	-8.3e-05	4e-06
5.17	-0.018741	0.000235	-9.2e-05	0.000327
5.18	-0.011912	1.6e-05	-0.000108	0.000124
5.19	-0.009853	-0.000122	-0.00011	-1.2e-05
5.2	-0.012176	0.000253	-0.000111	0.000364
5.21	-0.015254	0.000253	-0.000114	0.000367
5.22	-0.014471	0.000114	-0.000116	0.00023
5.23	-0.010717	0.000246	-0.00011	0.000356
5.24	-0.009501	0.000146	-8.7e-05	0.000233
5.25	-0.012297	5.3e-05	-8.2e-05	0.000135
5.26	-0.014007	0.000356	-0.000101	0.000457
5.27	-0.017115	0.000372	-9.7e-05	0.000469
5.28	-0.021517	8.4e-05	-8.4e-05	0.000168
5.29	-0.022717	0.000233	-9.5e-05	0.000328
5.3	-0.020299	0.000228	-0.00011	0.000338
5.31	-0.017473	-4.4e-05	-0.000105	6.1e-05
5.32	-0.016474	0.000185	-0.000105	0.00029
5.33	-0.016046	0.000416	-0.000106	0.000522
5.34	-0.016085	0.000124	-0.000101	0.000225
5.35	-0.018532	9.9e-05	-0.00011	0.000209
5.36	-0.019159	0.00031	-0.000106	0.000416
5.37	-0.018756	0.000187	-9.2e-05	0.000279
5.38	-0.01905	9.3e-05	-0.000108	0.000201
5.39	-0.015161	0.000213	-0.000127	0.00034
5.4	-0.012473	0.000183	-0.000115	0.000298
5.41	-0.015762	0.000106	-0.000107	0.000213
5.42	-0.020764	0.000191	-9e-05	0.000281
5.43	-0.019533	0.000188	-7.5e-05	0.000263
5.44	-0.017211	0.000147	-9.9e-05	0.000246
5.45	-0.018542	0.000254	-9.7e-05	0.000351
5.46	-0.01787	0.000279	-8.1e-05	0.00036
5.47	-0.017049	0.000209	-0.000101	0.00031
5.48	-0.016526	0.000185	-0.00011	0.000295
5.49	-0.015972	0.000141	-9.6e-05	0.000237
5.5	-0.015331	0.000164	-9.2e-05	0.000256
5.51	-0.013181	0.000318	-0.000114	0.000432
5.52	-0.015806	0.000251	-0.00013	0.000381
5.53	-0.020689	3.8e-05	-0.000118	0.000156
5.54	-0.019353	0.00018	-0.000114	0.000294
5.55	-0.020815	0.000277	-0.000122	0.000399
5.56	-0.019347	9.4e-05	-0.000125	0.000219
5.57	-0.010431	0.000184	-0.000114	0.000298
5.58	-0.011329	0.000217	-0.00011	0.000327
5.59	-0.015161	3.1e-05	-0.000107	0.000138
5.6	-0.012066	0.000137	-9.6e-05	0.000233
5.61	-0.009318	0.000234	-0.000103	0.000337
5.62	-0.0097	5.2e-05	-0.000117	0.000169
5.63	-0.009219	0.000203	-0.000122	0.000325
5.64	-0.006983	0.000341	-0.000115	0.000456
5.65	-0.008784	7.3e-05	-0.000102	0.000175
5.66	-0.015622	0.00016	-0.00011	0.00027
5.67	-0.017034	0.000417	-0.000121	0.000538
5.68	-0.012799	0.000212	-0.000114	0.000326
5.69	-0.013563	4.3e-05	-0.000116	0.000159
5.7	-0.017217	0.000213	-0.00013	0.000343
5.71	-0.016261	0.000235	-0.000122	0.000357
5.72	-0.01853	0.000116	-9.9e-05	0.000215
5.73	-0.022599	0.000277	-9.8e-05	0.000375
5.74	-0.01545	0.000363	-0.000105	0.000468
5.75	-0.010448	9.9e-05	-0.000117	0.000216
5.76	-0.012334	0.000118	-0.000119	0.000237
5.77	-0.012955	0.000199	-9.8e-05	0.000297
5.78	-0.015318	0.000183	-9.2e-05	0.000275
5.79	-0.013752	0.000382	-0.000107	0.000489
5.8	-0.007351	0.000204	-0.000112	0.000316
5.81	-0.008037	-6e-05	-0.000115	5.5e-05
5.82	-0.016553	0.00022	-0.000116	0.000336
5.83	-0.0208	0.000248	-0.000101	0.000349
5.84	-0.018739	-4.7e-05	-9.8e-05	5.1e-05
5.85	-0.013825	0.000189	-0.000127	0.000316
5.86	-0.010498	0.000395	-0.000131	0.000526
5.87	-0.013836	9.3e-05	-0.000112	0.000205
5.88	-0.01609	0.000123	-0.000116	0.000239
5.89	-0.014848	0.000274	-0.000115	0.000389
5.9	-0.012231	4.9e-05	-0.000105	0.000154
5.91	-0.005864	0.000169	-0.000117	0.000286
5.92	-0.004473	0.000445	-0.000124	0.000569
5.93	-0.00831	0.000311	-0.00012	0.000431
5.94	-0.010689	0.000931	-0.000115	0.001046
5.95	-0.012205	0.002375	-0.000103	0.002478
5.96	-0.01339	0.003258	-0.000103	0.003361
5.97	-0.011681	0.004086	-0.00012	0.004206
5.98	-0.008669	0.005326	-0.000124	0.00545
5.99	-0.009064	0.006095	-0.00011	0.006205
6	-0.012198	0.006662	-9.1e-05	0.006753
6.01	-0.012556	0.007548	-9.5e-05	0.007643
6.02	-0.007457	0.008251	-0.000115	0.008366
6.03	-0.000727	0.008797	-0.000114	0.008911
6.04	-0.000375	0.009455	-0.000102	0.009557
6.05	-0.003075	0.009916	-0.000103	0.010019
6.06	-0.002612	0.010214	-0.000105	0.010319
6.07	0.002717	0.010752	-9.5e-05	0.010847
6.08	0.00925	0.011524	-8.3e-05	0.011607
6.09	0.011296	0.01236	-8.1e-05	0.012441
6.1	0.012692	0.013162	-8.1e-05	0.013243
6.11	0.024167	0.014079	-8.3e-05	0.014162
6.12	0.037691	0.015019	-9.3e-05	0.015112
6.13	0.036957	0.015811	-8.4e-05	0.015895
6.14	0.034359	0.016764	-7e-05	0.016834
6.15	0.046298	0.017917	-6.8e-05	0.017985
6.16	0.061623	0.018962	-7.3e-05	0.019035
6.17	0.067746	0.019936	-7.5e-05	0.020011
6.18	0.073159	0.020963	-5.6e-05	0.021019
6.19	0.080021	0.021994	-4.8e-05	0.022042
6.2	0.081377	0.022999	-6.7e-05	0.023066
6.21	0.081327	0.023985	-6.6e-05	0.024051
6.22	0.090458	0.024933	-5.3e-05	0.024986
6.23	0.104152	0.025964	-6e-05	0.026024
6.24	0.106605	0.02708	-5.3e-05	0.027133
6.25	0.10463	0.028084	-4.3e-05	0.028127
6.26	0.10676	0.028969	-6.2e-05	0.029031
6.27	0.113023	0.030041	-7.1e-05	0.030112
6.28	0.120273	0.031293	-6.2e-05	0.031355
6.29	0.121798	0.032265	-6.6e-05	0.032331
6.3	0.127368	0.033168	-6.8e-05	0.033236
6.31	0.13795	0.034222	-7e-05	0.034292
6.32	0.13891	0.03516	-8.4e-05	0.035244
6.33	0.138091	0.036202	-8.8e-05	0.03629
6.34	0.147982	0.037402	-8.5e-05	0.037487
6.35	0.160595	0.038382	-7.6e-05	0.038458
6.36	0.166396	0.039331	-7.7e-05	0.039408
6.37	0.167912	0.040369	-9.4e-05	0.040463
6.38	0.170046	0.041248	-0.000104	0.041352
6.39	0.173985	0.042254	-9.7e-05	0.042351
6.4	0.179561	0.043398	-9.6e-05	0.043494
6.41	0.186029	0.044352	-0.000111	0.044463
6.42	0.191002	0.045333	-0.000117	0.04545
6.43	0.193059	0.046461	-0.000109	0.04657
6.44	0.195369	0.047518	-0.000108	0.047626
6.45	0.200918	0.048506	-0.000118	0.048624
6.46	0.206492	0.049433	-0.000126	0.049559
6.47	0.209297	0.05039	-0.000134	0.050524
6.48	0.211404	0.051517	-0.00014	0.051657
6.49	0.219738	0.052638	-0.000139	0.052777
6.5	0.232584	0.053706	-0.000156	0.053862
6.51	0.235947	0.054747	-0.0002	0.054947
6.52	0.234904	0.055554	-0.000402	0.055956
6.53	0.245287	0.056414	-0.001301	0.057715
6.54	0.256582	0.057611	-0.004146	0.061757
6.55	0.258045	0.058595	-0.00877	0.067365
6.56	0.258514	0.059453	-0.011229	0.070682
6.57	0.264659	0.060702	-0.010602	0.071304
6.58	0.269015	0.061899	-0.010386	0.072285
6.59	0.270421	0.062733	-0.010868	0.073601
6.6	0.27557	0.063721	-0.010717	0.074438
6.61	0.283006	0.064774	-0.010628	0.075402
6.62	0.289527	0.065719	-0.010812	0.076531
6.63	0.295563	0.066822	-0.010766	0.077588
6.64	0.299116	0.067935	-0.010718	0.078653
6.65	0.301282	0.068801	-0.010801	0.079602
6.66	0.31035	0.069733	-0.010802	0.080535
6.67	0.318617	0.070886	-0.010798	0.081684
6.68	0.316466	0.071888	-0.010873	0.082761
6.69	0.319431	0.072868	-0.011009	0.083877
6.7	0.330637	0.073976	-0.011494	0.08547
6.71	0.336541	0.074962	-0.012493	0.087455
6.72	0.338028	0.075939	-0.013477	0.089416
6.73	0.343595	0.076973	-0.014039	0.091012
6.74	0.351062	0.077869	-0.014401	0.09227
6.75	0.353135	0.07883	-0.014712	0.093542
6.76	0.353615	0.080028	-0.014884	0.094912
6.77	0.358412	0.081063	-0.015008	0.096071
6.78	0.3632	0.081999	-0.015226	0.097225
6.79	0.366052	0.083162	-0.015536	0.098698
6.8	0.371882	0.084176	-0.01613	0.100306
6.81	0.378779	0.085008	-0.017269	0.102277
6.82	0.384679	0.086029	-0.018635	0.104664
6.83	0.393521	0.087068	-0.019633	0.106701
6.84	0.400531	0.088031	-0.020223	0.108254
6.85	0.4004	0.089102	-0.020669	0.109771
6.86	0.401687	0.090166	-0.021078	0.111244
6.87	0.410919	0.091067	-0.021471	0.112538
6.88	0.421381	0.092025	-0.021828	0.113853
6.89	0.4235	0.093117	-0.022192	0.115309
6.9	0.423714	0.094105	-0.022648	0.116753
6.91	0.428687	0.095151	-0.023218	0.118369
6.92	0.436638	0.09623	-0.023834	0.120064
6.93	0.449446	0.097146	-0.02439	0.121536
6.94	0.456222	0.098237	-0.024885	0.123122
6.95	0.456293	0.099384	-0.025374	0.124758
6.96	0.463593	0.10021	-0.025895	0.126105
6.97	0.470079	0.101194	-0.02649	0.127684
6.98	0.472162	0.102475	-0.027131	0.129606
6.99	0.482563	0.103432	-0.027703	0.131135
7	0.487947	0.104275	-0.028199	0.132474
7.01	0.48024	0.105467	-0.028686	0.134153
7.02	0.481952	0.106534	-0.029172	0.135706
7.03	0.493698	0.107447	-0.029709	0.137156
7.04	0.501592	0.108634	-0.030308	0.138942
7.05	0.507645	0.109613	-0.030902	0.140515
7.06	0.516169	0.110414	-0.03149	0.141904
7.07	0.522988	0.111564	-0.032054	0.143618
7.08	0.52584	0.112653	-0.032505	0.145158
7.09	0.534228	0.113537	-0.032904	0.146441
7.1	0.546667	0.114596	-0.033399	0.147995
7.11	0.553328	0.115678	-0.033979	0.149657
7.12	0.558213	0.116557	-0.034551	0.151108
7.13	0.565129	0.117486	-0.035077	0.152563
7.14	0.572924	0.118632	-0.035627	0.154259
7.15	0.576009	0.119701	-0.036254	0.155955
7.16	0.57737	0.120593	-0.036833	0.157426
7.17	0.584151	0.121531	-0.037343	0.158874
7.18	0.595465	0.122583	-0.037892	0.160475
7.19	0.608073	0.123623	-0.03846	0.162083
7.2	0.611335	0.124565	-0.039069	0.163634
7.21	0.608417	0.125532	-0.03975	0.165282
7.22	0.615553	0.126679	-0.040414	0.167093
7.23	0.627332	0.127685	-0.041041	0.168726
7.24	0.629602	0.12869	-0.041632	0.170322
7.25	0.631912	0.12982	-0.042156	0.171976
7.26	0.639408	0.130691	-0.042649	0.17334
7.27	0.642093	0.131575	-0.043134	0.174709
7.28	0.645186	0.132671	-0.043637	0.176308
7.29	0.657091	0.133683	-0.044175	0.177858
7.3	0.665096	0.134656	-0.04467	0.179326
7.31	0.664411	0.135733	-0.045107	0.18084
7.32	0.667971	0.136867	-0.045554	0.182421
7.33	0.676645	0.13782	-0.04606	0.18388
7.34	0.683618	0.138772	-0.046681	0.185453
7.35	0.687081	0.13996	-0.04741	0.18737
7.36	0.691475	0.141001	-0.048149	0.18915
7.37	0.695046	0.141933	-0.048816	0.190749
7.38	0.697784	0.142994	-0.049358	0.192352
7.39	0.707786	0.144106	-0.049843	0.193949
7.4	0.717378	0.145083	-0.050418	0.195501
7.41	0.717121	0.145954	-0.051044	0.196998
7.42	0.719488	0.146931	-0.051579	0.19851
7.43	0.727328	0.148053	-0.052026	0.200079
7.44	0.730348	0.149046	-0.052454	0.2015
7.45	0.734965	0.149999	-0.052907	0.202906
7.46	0.742556	0.151162	-0.053398	0.20456
7.47	0.744457	0.152201	-0.053868	0.206069
7.48	0.746545	0.153034	-0.05431	0.207344
7.49	0.752266	0.154052	-0.05482	0.208872
7.5	0.755016	0.15513	-0.055399	0.210529
7.51	0.759354	0.156099	-0.056002	0.212101
7.52	0.768213	0.15709	-0.056676	0.213766
7.53	0.773367	0.158074	-0.057416	0.21549
7.54	0.779493	0.158942	-0.058148	0.21709
7.55	0.790087	0.15992	-0.058798	0.218718
7.56	0.79074	0.161135	-0.059286	0.220421
7.57	0.786995	0.162117	-0.059673	0.22179
7.58	0.793861	0.162912	-0.060098	0.22301
7.59	0.79989	0.163994	-0.060596	0.22459
7.6	0.801515	0.165069	-0.061183	0.226252
7.61	0.806597	0.166072	-0.061887	0.227959
7.62	0.815989	0.16714	-0.062616	0.229756
7.63	0.825923	0.168015	-0.063268	0.231283
7.64	0.83004	0.168998	-0.063817	0.232815
7.65	0.830688	0.170209	-0.064252	0.234461
7.66	0.833399	0.171191	-0.064639	0.23583
7.67	0.838354	0.172091	-0.065059	0.23715
7.68	0.84252	0.173234	-0.065482	0.238716
7.69	0.847662	0.174254	-0.065896	0.24015
7.7	0.856287	0.175131	-0.066354	0.241485
7.71	0.86303	0.176258	-0.066826	0.243084
7.72	0.866628	0.177277	-0.067296	0.244573
7.73	0.869107	0.178016	-0.067812	0.245828
7.74	0.87773	0.179176	-0.068381	0.247557
7.75	0.887268	0.180462	-0.068931	0.249393
7.76	0.891909	0.181279	-0.069422	0.250701
7.77	0.898308	0.182314	-0.069901	0.252215
7.78	0.904008	0.183561	-0.070352	0.253913
7.79	0.902397	0.184379	-0.070767	0.255146
7.8	0.900617	0.185285	-0.071157	0.256442
7.81	0.907721	0.186523	-0.071474	0.257997
7.82	0.916321	0.18748	-0.071758	0.259238
7.83	0.918417	0.188391	-0.072115	0.260506
7.84	0.920277	0.189436	-0.072557	0.261993
7.85	0.922453	0.190379	-0.07302	0.263399
7.86	0.919444	0.191437	-0.073482	0.264919
7.87	0.915565	0.192515	-0.073948	0.266463
7.88	0.920827	0.193395	-0.074378	0.267773
7.89	0.930903	0.194391	-0.07478	0.269171
7.9	0.932181	0.195573	-0.075294	0.270867
7.91	0.931604	0.196543	-0.075979	0.272522
7.92	0.94028	0.197413	-0.076649	0.274062
7.93	0.947014	0.198502	-0.077206	0.275708
7.94	0.947045	0.199547	-0.077707	0.277254
7.95	0.952593	0.200422	-0.078152	0.278574
7.96	0.961378	0.20147	-0.078607	0.280077
7.97	0.95999	0.202525	-0.079099	0.281624
7.98	0.954931	0.203395	-0.079503	0.282898
7.99	0.960199	0.204375	-0.079803	0.284178
8	0.966284	0.205447	-0.080101	0.285548
8.01	0.96973	0.206474	-0.080439	0.286913
8.02	0.98271	0.207523	-0.080863	0.288386
8.03	0.994836	0.208551	-0.081428	0.289979
8.04	0.996461	0.209568	-0.082097	0.291665
8.05	0.9977	0.210682	-0.082796	0.293478
8.06	0.997443	0.211688	-0.083403	0.295091
8.07	0.994388	0.212509	-0.08381	0.296319
8.08	0.997603	0.213524	-0.084126	0.29765
8.09	1.00233	0.214706	-0.084524	0.29923
8.1	1.0005	0.215661	-0.084975	0.300636
8.11	1.00218	0.216708	-0.085448	0.302156
8.12	1.0107	0.217931	-0.086034	0.303965
8.13	1.01647	0.218822	-0.086766	0.305588
8.14	1.01965	0.219662	-0.087539	0.307201
8.15	1.02486	0.220832	-0.088166	0.308998
8.16	1.03018	0.221927	-0.088595	0.310522
8.17	1.03093	0.222869	-0.089002	0.311871
8.18	1.03119	0.223922	-0.08948	0.313402
8.19	1.03827	0.224812	-0.089956	0.314768
8.2	1.04927	0.225702	-0.090412	0.316114
8.21	1.05183	0.226867	-0.090904	0.317771
8.22	1.04955	0.227891	-0.091486	0.319377
8.23	1.05719	0.22878	-0.092178	0.320958
8.24	1.06621	0.229863	-0.092886	0.322749
8.25	1.07009	0.230926	-0.093472	0.324398
8.26	1.07129	0.231882	-0.093898	0.32578
8.27	1.07588	0.232935	-0.09427	0.327205
8.28	1.08713	0.233905	-0.09476	0.328665
8.29	1.09398	0.234739	-0.095374	0.330113
8.3	1.09405	0.235794	-0.096032	0.331826
8.31	1.09269	0.23685	-0.09674	0.33359
8.32	1.0911	0.237733	-0.097479	0.335212
8.33	1.09415	0.238809	-0.098082	0.336891
8.34	1.10502	0.239891	-0.098462	0.338353
8.35	1.11134	0.240688	-0.098764	0.339452
8.36	1.10645	0.241679	-0.099105	0.340784
8.37	1.11074	0.242898	-0.099475	0.342373
8.38	1.12252	0.243818	-0.099911	0.343729
8.39	1.12435	0.244761	-0.100498	0.345259
8.4	1.12751	0.245905	-0.101227	0.347132
8.41	1.13655	0.246806	-0.102026	0.348832
8.42	1.14102	0.247712	-0.102829	0.350541
8.43	1.14738	0.248869	-0.103552	0.352421
8.44	1.15727	0.2499	-0.104161	0.354061
8.45	1.15697	0.250709	-0.104704	0.355413
8.46	1.1545	0.251737	-0.105192	0.356929
8.47	1.16435	0.252868	-0.105664	0.358532
8.48	1.17382	0.253819	-0.106137	0.359956
8.49	1.17729	0.254838	-0.106554	0.361392
8.5	1.18175	0.255906	-0.106992	0.362898
8.51	1.18881	0.256885	-0.107549	0.364434
8.52	1.19316	0.257962	-0.108158	0.36612
8.53	1.19568	0.259027	-0.108718	0.367745
8.54	1.20106	0.259907	-0.109226	0.369133
8.55	1.20681	0.260877	-0.109757	0.370634
8.56	1.21212	0.261951	-0.110289	0.37224
8.57	1.21592	0.263026	-0.110775	0.373801
8.58	1.22252	0.264023	-0.111273	0.375296
8.59	1.23321	0.264989	-0.111828	0.376817
8.6	1.23973	0.266038	-0.112443	0.378481
8.61	1.24237	0.267082	-0.113097	0.380179
8.62	1.24762	0.268103	-0.113702	0.381805
8.63	1.25261	0.269049	-0.114142	0.383191
8.64	1.25403	0.269949	-0.11445	0.384399
8.65	1.25562	0.270974	-0.114751	0.385725
8.66	1.25657	0.272008	-0.115091	0.387099
8.67	1.25948	0.273024	-0.115502	0.388526
8.68	1.2705	0.274197	-0.116086	0.390283
8.69	1.27922	0.275206	-0.116846	0.392052
8.7	1.28121	0.276046	-0.117557	0.393603
8.71	1.28939	0.277084	-0.118178	0.395262
8.72	1.29986	0.278064	-0.11881	0.396874
8.73	1.30429	0.278956	-0.119314	0.39827
8.74	1.30767	0.280114	-0.119674	0.399788
8.75	1.31475	0.281216	-0.120065	0.401281
8.76	1.31998	0.282062	-0.120461	0.402523
8.77	1.32032	0.283137	-0.120821	0.403958
8.78	1.32572	0.284301	-0.12128	0.405581
8.79	1.33288	0.285123	-0.121798	0.406921
8.8	1.33493	0.286046	-0.122228	0.408274
8.81	1.34139	0.287237	-0.122629	0.409866
8.82	1.3493	0.288168	-0.123048	0.411216
8.83	1.35084	0.289076	-0.123477	0.412553
8.84	1.35679	0.290255	-0.12399	0.414245
8.85	1.36434	0.29132	-0.12464	0.41596
8.86	1.36423	0.292142	-0.12531	0.417452
8.87	1.36436	0.293137	-0.12588	0.419017
8.88	1.36862	0.294261	-0.126404	0.420665
8.89	1.3761	0.295249	-0.126891	0.42214
8.9	1.38134	0.296252	-0.12727	0.423522
8.91	1.38132	0.297461	-0.127585	0.425046
8.92	1.38042	0.298554	-0.127957	0.426511
8.93	1.38348	0.299332	-0.128443	0.427775
8.94	1.38989	0.300282	-0.129032	0.429314
8.95	1.39854	0.301477	-0.129655	0.431132
8.96	1.40857	0.302468	-0.130219	0.432687
8.97	1.41383	0.303294	-0.130744	0.434038
8.98	1.41238	0.304191	-0.131354	0.435545
8.99	1.4155	0.305231	-0.132002	0.437233
9	1.42127	0.30631	-0.132512	0.438822
9.01	1.42492	0.307277	-0.132882	0.440159
9.02	1.42817	0.308183	-0.133218	0.441401
9.03	1.43384	0.309223	-0.133577	0.4428
9.04	1.44579	0.310393	-0.134052	0.444445
9.05	1.45142	0.311357	-0.134665	0.446022
9.06	1.45141	0.312158	-0.135312	0.44747
9.07	1.46062	0.313172	-0.135923	0.449095
9.08	1.46685	0.314318	-0.136438	0.450756
9.09	1.46134	0.315317	-0.136877	0.452194
9.1	1.46445	0.316248	-0.137347	0.453595
9.11	1.47811	0.317318	-0.13782	0.455138
9.12	1.48587	0.31838	-0.138218	0.456598
9.13	1.49217	0.319266	-0.138607	0.457873
9.14	1.49516	0.320229	-0.139016	0.459245
9.15	1.49063	0.321361	-0.13942	0.460781
9.16	1.5021	0.322343	-0.139883	0.462226
9.17	1.51739	0.323307	-0.140377	0.463684
9.18	1.51399	0.324526	-0.140801	0.465327
9.19	1.51601	0.325535	-0.141188	0.466723
9.2	1.53009	0.326334	-0.141624	0.467958
9.21	1.53361	0.327315	-0.142126	0.469441
9.22	1.52998	0.328271	-0.142745	0.471016
9.23	1.53563	0.329257	-0.143462	0.472719
9.24	1.54173	0.3305	-0.144103	0.474603
9.25	1.54415	0.331605	-0.144598	0.476203
9.26	1.54751	0.332435	-0.144996	0.477431
9.27	1.54964	0.333436	-0.145305	0.478741
9.28	1.55321	0.334556	-0.145587	0.480143
9.29	1.5608	0.335472	-0.145951	0.481423
9.3	1.56623	0.33651	-0.146425	0.482935
9.31	1.57303	0.337624	-0.147065	0.484689
9.32	1.58279	0.338532	-0.147831	0.486363
9.33	1.5878	0.339558	-0.148433	0.487991
9.34	1.59144	0.340578	-0.148777	0.489355
9.35	1.59196	0.341525	-0.149075	0.4906
9.36	1.5878	0.342627	-0.149393	0.49202
9.37	1.59211	0.343581	-0.149686	0.493267
9.38	1.60506	0.344391	-0.150018	0.494409
9.39	1.61058	0.345406	-0.150417	0.495823
9.4	1.61143	0.346604	-0.150828	0.497432
9.41	1.61371	0.347675	-0.151244	0.498919
9.42	1.61317	0.348556	-0.151691	0.500247
9.43	1.61986	0.349496	-0.152136	0.501632
9.44	1.6305	0.350572	-0.152576	0.503148
9.45	1.63287	0.351676	-0.15309	0.504766
9.46	1.63737	0.352641	-0.153624	0.506265
9.47	1.64552	0.353589	-0.154091	0.50768
9.48	1.6477	0.354633	-0.154534	0.509167
9.49	1.64927	0.355643	-0.155003	0.510646
9.5	1.65054	0.356559	-0.155524	0.512083
9.51	1.65102	0.357487	-0.156093	0.51358
9.52	1.6562	0.358623	-0.156583	0.515206
9.53	1.65571	0.359747	-0.156986	0.516733
9.54	1.65313	0.360627	-0.15749	0.518117
9.55	1.66122	0.361578	-0.15815	0.519728
9.56	1.6638	0.362641	-0.158933	0.521574
9.57	1.66153	0.36369	-0.159834	0.523524
9.58	1.67056	0.364699	-0.160705	0.525404
9.59	1.67748	0.365578	-0.161294	0.526872
9.6	1.67639	0.366438	-0.161633	0.528071
9.61	1.6821	0.367481	-0.161955	0.529436
9.62	1.68975	0.368612	-0.162331	0.530943
9.63	1.68785	0.369643	-0.162767	0.53241
9.64	1.68779	0.370579	-0.163332	0.533911
9.65	1.69716	0.371465	-0.164044	0.535509
9.66	1.70392	0.372514	-0.164795	0.537309
9.67	1.70607	0.3736	-0.165418	0.539018
9.68	1.70916	0.374465	-0.165879	0.540344
9.69	1.71466	0.375505	-0.16625	0.541755
9.7	1.72008	0.376707	-0.166588	0.543295
9.71	1.72532	0.377658	-0.166944	0.544602
9.72	1.73266	0.378638	-0.167304	0.545942
9.73	1.73537	0.37978	-0.167654	0.547434
9.74	1.73447	0.380705	-0.168026	0.548731
9.75	1.73852	0.381574	-0.168418	0.549992
9.76	1.74305	0.382673	-0.168881	0.551554
9.77	1.74533	0.383711	-0.169467	0.553178
9.78	1.75327	0.384747	-0.170137	0.554884
9.79	1.76084	0.385862	-0.170875	0.556737
9.8	1.762	0.386786	-0.171551	0.558337
9.81	1.76568	0.387719	-0.172011	0.55973
9.82	1.77007	0.388774	-0.172352	0.561126
9.83	1.76815	0.389757	-0.172667	0.562424
9.84	1.76902	0.390776	-0.172965	0.563741
9.85	1.77956	0.391871	-0.173332	0.565203
9.86	1.7857	0.392874	-0.173769	0.566643
9.87	1.78213	0.393873	-0.174203	0.568076
9.88	1.78339	0.395001	-0.174692	0.569693
9.89	1.79126	0.39598	-0.175256	0.571236
9.9	1.79865	0.396831	-0.175806	0.572637
9.91	1.80682	0.397843	-0.176397	0.57424
9.92	1.81398	0.398835	-0.177061	0.575896
9.93	1.81828	0.399713	-0.177603	0.577316
9.94	1.82357	0.400783	-0.178013	0.578796
9.95	1.82995	0.401951	-0.178425	0.580376
9.96	1.83154	0.402898	-0.178814	0.581712
9.97	1.83071	0.403782	-0.179157	0.582939
9.98	1.83541	0.404802	-0.179472	0.584274
9.99	1.84352	0.405884	-0.179793	0.585677
10	1.84907	0.406886	-0.180133	0.587019
10.01	1.84938	0.407787	-0.180465	0.588252
10.02	1.85342	0.408774	-0.180796	0.58957
10.03	1.86105	0.409846	-0.181153	0.590999
10.04	1.85932	0.410689	-0.181538	0.592227
10.05	1.85997	0.411606	-0.181967	0.593573
10.06	1.86659	0.412817	-0.182405	0.595222
10.07	1.87168	0.413829	-0.182826	0.596655
10.08	1.87909	0.41474	-0.183303	0.598043
10.09	1.88071	0.415777	-0.183896	0.599673
10.1	1.87951	0.416888	-0.184541	0.601429
10.11	1.88912	0.41799	-0.185124	0.603114
10.12	1.89652	0.41892	-0.185584	0.604504
10.13	1.89434	0.419842	-0.185935	0.605777
10.14	1.89676	0.420924	-0.186218	0.607142
10.15	1.90354	0.421998	-0.186501	0.608499
10.16	1.9093	0.422914	-0.186796	0.60971
10.17	1.91414	0.423774	-0.187097	0.610871
10.18	1.91953	0.424841	-0.187451	0.612292
10.19	1.92554	0.425868	-0.187859	0.613727
10.2	1.92971	0.426719	-0.188265	0.614984
10.21	1.93407	0.427836	-0.188703	0.616539
10.22	1.94003	0.429018	-0.189204	0.618222
10.23	1.94229	0.429884	-0.189704	0.619588
10.24	1.94054	0.430832	-0.190145	0.620977
10.25	1.94086	0.432055	-0.190651	0.622706
10.26	1.94412	0.43307	-0.191267	0.624337
10.27	1.94774	0.433904	-0.191818	0.625722
10.28	1.9558	0.434953	-0.192263	0.627216
10.29	1.9659	0.436022	-0.192687	0.628709
10.3	1.96872	0.436932	-0.193085	0.630017
10.31	1.97243	0.437886	-0.193441	0.631327
10.32	1.97714	0.438877	-0.193788	0.632665
10.33	1.97417	0.4399	-0.194118	0.634018
10.34	1.97637	0.440969	-0.194401	0.63537
10.35	1.9849	0.441911	-0.194688	0.636599
10.36	1.98821	0.442902	-0.195053	0.637955
10.37	1.98895	0.444047	-0.195432	0.639479
10.38	1.99006	0.444963	-0.195764	0.640727
10.39	1.98923	0.445788	-0.196123	0.641911
10.4	1.99041	0.446804	-0.196502	0.643306
10.41	1.99392	0.447849	-0.196881	0.64473
10.42	1.99962	0.448806	-0.197294	0.6461
10.43	2.00391	0.449774	-0.197696	0.64747
10.44	2.00849	0.450857	-0.198056	0.648913
10.45	2.01823	0.451869	-0.198419	0.650288
10.46	2.02048	0.452685	-0.198797	0.651482
10.47	2.01619	0.453796	-0.199172	0.652968
10.48	2.01744	0.455086	-0.199699	0.654785
10.49	2.02072	0.455945	-0.200528	0.656473
10.5	2.0216	0.456855	-0.20134	0.658195
10.51	2.02708	0.458067	-0.201853	0.65992
10.52	2.04184	0.459023	-0.202201	0.661224
10.53	2.05249	0.459912	-0.202471	0.662383
10.54	2.0518	0.46107	-0.202646	0.663716
10.55	2.05652	0.462062	-0.202766	0.664828
10.56	2.06702	0.462943	-0.202901	0.665844
10.57	2.07111	0.464102	-0.203073	0.667175
10.58	2.06971	0.465211	-0.2033	0.668511
10.59	2.06841	0.466189	-0.203619	0.669808
10.6	2.07014	0.467255	-0.204013	0.671268
10.61	2.07475	0.468275	-0.204438	0.672713
10.62	2.08133	0.469234	-0.204898	0.674132
10.63	2.08376	0.470163	-0.205348	0.675511
10.64	2.08324	0.471071	-0.205744	0.676815
10.65	2.08953	0.472163	-0.206066	0.678229
10.66	2.09595	0.473238	-0.206329	0.679567
10.67	2.09413	0.474184	-0.206589	0.680773
10.68	2.10051	0.475246	-0.206862	0.682108
10.69	2.11269	0.476215	-0.207101	0.683316
10.7	2.11012	0.477071	-0.207321	0.684392
10.71	2.10378	0.478209	-0.207545	0.685754
10.72	2.11229	0.479259	-0.207797	0.687056
10.73	2.11911	0.480079	-0.208095	0.688174
10.74	2.1165	0.481141	-0.208416	0.689557
10.75	2.1185	0.48215	-0.208816	0.690966
10.76	2.12378	0.482969	-0.209352	0.692321
10.77	2.12772	0.484053	-0.209972	0.694025
10.78	2.13252	0.485135	-0.210565	0.6957
10.79	2.13763	0.485924	-0.211062	0.696986
10.8	2.1415	0.486972	-0.211468	0.69844
10.81	2.14671	0.488154	-0.211779	0.699933
10.82	2.15147	0.489033	-0.211996	0.701029
10.83	2.15431	0.490021	-0.21219	0.702211
10.84	2.16121	0.491117	-0.212411	0.703528
10.85	2.16627	0.49202	-0.212641	0.704661
10.86	2.16499	0.492984	-0.21287	0.705854
10.87	2.16652	0.494068	-0.213146	0.707214
10.88	2.17256	0.495122	-0.213444	0.708566
10.89	2.17554	0.496237	-0.213724	0.709961
10.9	2.17964	0.497248	-0.214039	0.711287
10.91	2.18671	0.498127	-0.214399	0.712526
10.92	2.18703	0.49903	-0.214794	0.713824
10.93	2.18649	0.500072	-0.215232	0.715304
10.94	2.19088	0.501251	-0.215659	0.71691
10.95	2.1956	0.502262	-0.216015	0.718277
10.96	2.19625	0.503148	-0.21634	0.719488
10.97	2.19409	0.504167	-0.216674	0.720841
10.98	2.19441	0.505221	-0.217015	0.722236
10.99	2.19965	0.506141	-0.217352	0.723493
11	2.20846	0.507078	-0.217721	0.724799
11.01	2.21462	0.508196	-0.218153	0.726349
11.02	2.21423	0.509233	-0.218603	0.727836
11.03	2.21127	0.510199	-0.219014	0.729213
11.04	2.21387	0.511231	-0.219392	0.730623
11.05	2.22032	0.512244	-0.219804	0.732048
11.06	2.22293	0.513162	-0.220264	0.733426
11.07	2.22613	0.514084	-0.220711	0.734795
11.08	2.23057	0.515195	-0.221143	0.736338
11.09	2.23248	0.516269	-0.221526	0.737795
11.1	2.2375	0.517194	-0.221788	0.738982
11.11	2.24392	0.518212	-0.221981	0.740193
11.12	2.25083	0.519193	-0.222173	0.741366
11.13	2.25835	0.520068	-0.222354	0.742422
11.14	2.26158	0.521156	-0.222541	0.743697
11.15	2.25927	0.522268	-0.222758	0.745026
11.16	2.25791	0.523101	-0.222981	0.746082
11.17	2.25865	0.524035	-0.223198	0.747233
11.18	2.26418	0.525311	-0.223427	0.748738
11.19	2.27265	0.526496	-0.223647	0.750143
11.2	2.27625	0.527391	-0.223857	0.751248
11.21	2.2794	0.528266	-0.224119	0.752385
11.22	2.28787	0.529215	-0.224444	0.753659
11.23	2.29646	0.530184	-0.224806	0.75499
11.24	2.29647	0.531222	-0.225237	0.756459
11.25	2.28879	0.532388	-0.225708	0.758096
11.26	2.28805	0.533417	-0.226109	0.759526
11.27	2.29909	0.534315	-0.226471	0.760786
11.28	2.30783	0.535321	-0.226868	0.762189
11.29	2.30612	0.53639	-0.22728	0.76367
11.3	2.30279	0.537487	-0.227669	0.765156
11.31	2.30519	0.538423	-0.227972	0.766395
11.32	2.30747	0.539292	-0.228169	0.767461
11.33	2.3093	0.540376	-0.228347	0.768723
11.34	2.31702	0.541422	-0.228539	0.769961
11.35	2.32397	0.542251	-0.228732	0.770983
11.36	2.3289	0.543272	-0.228933	0.772205
11.37	2.33597	0.544428	-0.229143	0.773571
11.38	2.34054	0.545328	-0.229404	0.774732
11.39	2.34532	0.546253	-0.229717	0.77597
11.4	2.35384	0.547413	-0.230041	0.777454
11.41	2.35776	0.548349	-0.230366	0.778715
11.42	2.35746	0.549247	-0.230709	0.779956
11.43	2.36512	0.550413	-0.231096	0.781509
11.44	2.37414	0.551402	-0.231544	0.782946
11.45	2.37765	0.552286	-0.232012	0.784298
11.46	2.38055	0.553437	-0.232423	0.78586
11.47	2.38366	0.554498	-0.232751	0.787249
11.48	2.38759	0.555307	-0.233025	0.788332
11.49	2.38732	0.556338	-0.233261	0.789599
11.5	2.38238	0.557446	-0.23348	0.790926
11.51	2.38385	0.558346	-0.233703	0.792049
11.52	2.39121	0.559364	-0.233949	0.793313
11.53	2.39539	0.560351	-0.234228	0.794579
11.54	2.39944	0.561278	-0.234534	0.795812
11.55	2.40421	0.562532	-0.234912	0.797444
11.56	2.40556	0.563618	-0.235377	0.798995
11.57	2.40831	0.564385	-0.235885	0.80027
11.58	2.41507	0.565439	-0.236416	0.801855
11.59	2.41569	0.566494	-0.236837	0.803331
11.6	2.4141	0.567301	-0.237102	0.804403
11.61	2.42015	0.568414	-0.237364	0.805778
11.62	2.42548	0.569673	-0.237657	0.80733
11.63	2.42062	0.570476	-0.237908	0.808384
11.64	2.41843	0.571316	-0.238159	0.809475
11.65	2.42982	0.572564	-0.238427	0.810991
11.66	2.43806	0.573607	-0.238671	0.812278
11.67	2.43579	0.574486	-0.238894	0.81338
11.68	2.43852	0.57554	-0.239089	0.814629
11.69	2.44342	0.576541	-0.239263	0.815804
11.7	2.44713	0.577605	-0.239473	0.817078
11.71	2.45644	0.578723	-0.239739	0.818462
11.72	2.46306	0.579644	-0.240041	0.819685
11.73	2.46306	0.580637	-0.240379	0.821016
11.74	2.4638	0.581731	-0.240761	0.822492
11.75	2.46665	0.582724	-0.241172	0.823896
11.76	2.47356	0.583644	-0.241646	0.82529
11.77	2.47684	0.584623	-0.242206	0.826829
11.78	2.47486	0.58563	-0.242755	0.828385
11.79	2.47839	0.586573	-0.24319	0.829763
11.8	2.4839	0.587578	-0.243537	0.831115
11.81	2.48809	0.588667	-0.24383	0.832497
11.82	2.48963	0.58965	-0.244062	0.833712
11.83	2.48748	0.590629	-0.244287	0.834916
11.84	2.49168	0.591721	-0.244566	0.836287
11.85	2.50224	0.592658	-0.244869	0.837527
11.86	2.50758	0.593613	-0.245149	0.838762
11.87	2.51	0.594725	-0.245454	0.840179
11.88	2.5146	0.595684	-0.245849	0.841533
11.89	2.51392	0.596643	-0.246277	0.84292
11.9	2.51129	0.597717	-0.246687	0.844404
11.91	2.51791	0.598641	-0.247166	0.845807
11.92	2.52658	0.599575	-0.247718	0.847293
11.93	2.52274	0.600694	-0.2482	0.848894
11.94	2.5196	0.601644	-0.248585	0.850229
11.95	2.53075	0.602522	-0.248951	0.851473
11.96	2.53903	0.603664	-0.249262	0.852926
11.97	2.53651	0.604702	-0.249503	0.854205
11.98	2.53835	0.605629	-0.249736	0.855365
11.99	2.54662	0.606753	-0.249955	0.856708
12	2.55169	0.607713	-0.250156	0.857869
12.01	2.55075	0.608547	-0.250344	0.858891
12.02	2.54599	0.609605	-0.250496	0.860101
12.03	2.54824	0.610575	-0.25066	0.861235
12.04	2.55984	0.611492	-0.250871	0.862363
12.05	2.56327	0.612582	-0.251093	0.863675
12.06	2.56127	0.613591	-0.251333	0.864924
12.07	2.56553	0.614466	-0.2516	0.866066
12.08	2.56854	0.615481	-0.251852	0.867333
12.09	2.57465	0.616596	-0.252068	0.868664
12.1	2.58334	0.617524	-0.252259	0.869783
12.11	2.57898	0.618424	-0.252445	0.870869
12.12	2.57695	0.619545	-0.252644	0.872189
12.13	2.5866	0.620579	-0.252867	0.873446
12.14	2.58835	0.621508	-0.253145	0.874653
12.15	2.58592	0.622595	-0.253449	0.876044
12.16	2.59083	0.62353	-0.253729	0.877259
12.17	2.59274	0.624352	-0.254014	0.878366
12.18	2.59527	0.625475	-0.254344	0.879819
12.19	2.60084	0.626599	-0.254748	0.881347
12.2	2.60106	0.627508	-0.255208	0.882716
12.21	2.60039	0.628629	-0.255634	0.884263
12.22	2.60394	0.629722	-0.256027	0.885749
12.23	2.60936	0.63056	-0.256433	0.886993
12.24	2.61368	0.631605	-0.256864	0.888469
12.25	2.61845	0.632695	-0.257341	0.890036
12.26	2.62358	0.633567	-0.257883	0.89145
12.27	2.62477	0.634542	-0.258451	0.892993
12.28	2.62763	0.635685	-0.258943	0.894628
12.29	2.63298	0.636705	-0.259285	0.89599
12.3	2.63205	0.637656	-0.25951	0.897166
12.31	2.63347	0.638769	-0.259697	0.898466
12.32	2.64061	0.639775	-0.259871	0.899646
12.33	2.64182	0.640672	-0.260021	0.900693
12.34	2.64338	0.64165	-0.260153	0.901803
12.35	2.6489	0.642594	-0.260278	0.902872
12.36	2.64528	0.643596	-0.260408	0.904004
12.37	2.64757	0.644739	-0.260518	0.905257
12.38	2.66008	0.645777	-0.260619	0.906396
12.39	2.66146	0.646713	-0.260765	0.907478
12.4	2.65921	0.647711	-0.260941	0.908652
12.41	2.66468	0.648604	-0.26114	0.909744
12.42	2.66823	0.649574	-0.261389	0.910963
12.43	2.66967	0.650706	-0.261676	0.912382
12.44	2.67103	0.651627	-0.261997	0.913624
12.45	2.66901	0.652498	-0.262357	0.914855
12.46	2.67043	0.653685	-0.262734	0.916419
12.47	2.67915	0.654755	-0.263126	0.917881
12.48	2.68897	0.655528	-0.263552	0.91908
12.49	2.69105	0.656502	-0.264005	0.920507
12.5	2.6898	0.657613	-0.264439	0.922052
12.51	2.69565	0.658568	-0.264817	0.923385
12.52	2.70582	0.659562	-0.265123	0.924685
12.53	2.71141	0.660618	-0.265395	0.926013
12.54	2.70893	0.661608	-0.265713	0.927321
12.55	2.71005	0.662679	-0.266062	0.928741
12.56	2.71412	0.663802	-0.266393	0.930195
12.57	2.71288	0.664656	-0.266724	0.93138
12.58	2.71624	0.665558	-0.267053	0.932611
12.59	2.72185	0.666816	-0.267411	0.934227
12.6	2.72035	0.667783	-0.267847	0.93563
12.61	2.72461	0.668521	-0.268309	0.93683
12.62	2.73232	0.669653	-0.268744	0.938397
12.63	2.72719	0.670684	-0.269177	0.939861
12.64	2.72586	0.671624	-0.269579	0.941203
12.65	2.73772	0.672841	-0.269892	0.942733
12.66	2.74164	0.673837	-0.270144	0.943981
12.67	2.73718	0.674653	-0.270407	0.94506
12.68	2.73909	0.675711	-0.270719	0.94643
12.69	2.74652	0.67664	-0.271072	0.947712
12.7	2.75578	0.677529	-0.271408	0.948937
12.71	2.76511	0.678664	-0.27174	0.950404
12.72	2.7682	0.679681	-0.27213	0.951811
12.73	2.76961	0.680607	-0.272532	0.953139
12.74	2.77248	0.68168	-0.272833	0.954513
12.75	2.77213	0.682671	-0.273048	0.955719
12.76	2.77452	0.683601	-0.273237	0.956838
12.77	2.77988	0.684579	-0.27341	0.957989
12.78	2.78486	0.685501	-0.273601	0.959102
12.79	2.78864	0.686427	-0.273819	0.960246
12.8	2.78883	0.687545	-0.274039	0.961584
12.81	2.78939	0.688664	-0.274272	0.962936
12.82	2.79243	0.689563	-0.27453	0.964093
12.83	2.79393	0.690515	-0.274852	0.965367
12.84	2.79667	0.691639	-0.275257	0.966896
12.85	2.80478	0.692611	-0.275705	0.968316
12.86	2.81127	0.693515	-0.276145	0.96966
12.87	2.81414	0.69464	-0.276535	0.971175
12.88	2.81638	0.695685	-0.276849	0.972534
12.89	2.82031	0.69663	-0.277087	0.973717
12.9	2.82441	0.69773	-0.277265	0.974995
12.91	2.82426	0.698695	-0.277408	0.976103
12.92	2.82406	0.699583	-0.277539	0.977122
12.93	2.82696	0.700719	-0.277674	0.978393
12.94	2.82975	0.701755	-0.277802	0.979557
12.95	2.83381	0.70277	-0.277927	0.980697
12.96	2.83981	0.703917	-0.278074	0.981991
12.97	2.8467	0.704892	-0.27823	0.983122
12.98	2.85085	0.705778	-0.278398	0.984176
12.99	2.84841	0.706848	-0.278542	0.98539
13	2.84516	0.707917	-0.278641	0.986558
13.01	2.84663	0.708869	-0.278747	0.987616
13.02	2.84818	0.709944	-0.278863	0.988807
13.03	2.84723	0.710988	-0.278954	0.989942
13.04	2.8459	0.71184	-0.279066	0.990906
13.05	2.84452	0.712872	-0.279186	0.992058
13.06	2.84578	0.714057	-0.27926	0.993317
13.07	2.84892	0.714963	-0.279352	0.994315
13.08	2.85125	0.715848	-0.279457	0.995305
13.09	2.85334	0.716975	-0.279514	0.996489
13.1	2.85281	0.717896	-0.279581	0.997477
13.11	2.85032	0.718744	-0.279667	0.998411
13.12	2.84789	0.719876	-0.279718	0.999594
13.13	2.84471	0.720867	-0.279758	1.00062
13.14	2.84702	0.72169	-0.279823	1.00151
13.15	2.85458	0.72265	-0.279883	1.00253
13.16	2.85667	0.723599	-0.279926	1.00353
13.17	2.85853	0.724634	-0.279973	1.00461
13.18	2.86136	0.725757	-0.280027	1.00578
13.19	2.85843	0.726609	-0.280074	1.00668
13.2	2.85966	0.727454	-0.280107	1.00756
13.21	2.86341	0.728599	-0.280157	1.00876
13.22	2.85874	0.729678	-0.280214	1.00989
13.23	2.85492	0.730539	-0.280249	1.01079
13.24	2.85751	0.731464	-0.280281	1.01174
13.25	2.85757	0.732472	-0.280324	1.0128
13.26	2.85601	0.733546	-0.280355	1.0139
13.27	2.86034	0.73465	-0.280404	1.01505
13.28	2.86229	0.73556	-0.280477	1.01604
13.29	2.86212	0.736445	-0.280515	1.01696
13.3	2.87088	0.737566	-0.28056	1.01813
13.31	2.87647	0.738577	-0.280669	1.01925
13.32	2.87435	0.739497	-0.280788	1.02028
13.33	2.87361	0.740529	-0.280908	1.02144
13.34	2.87454	0.74155	-0.281082	1.02263
13.35	2.87702	0.742703	-0.281323	1.02403
13.36	2.87997	0.743767	-0.281683	1.02545
13.37	2.88189	0.744535	-0.282197	1.02673
13.38	2.885	0.745542	-0.282711	1.02825
13.39	2.89054	0.746723	-0.283054	1.02978
13.4	2.89585	0.747625	-0.283271	1.0309
13.41	2.89588	0.748628	-0.283415	1.03204
13.42	2.88941	0.749824	-0.283528	1.03335
13.43	2.8864	0.750731	-0.283669	1.0344
13.44	2.89478	0.751683	-0.283783	1.03547
13.45	2.90361	0.752862	-0.283849	1.03671
13.46	2.90371	0.753744	-0.283929	1.03767
13.47	2.90345	0.754629	-0.284014	1.03864
13.48	2.9059	0.755749	-0.284093	1.03984
13.49	2.90716	0.756669	-0.284174	1.04084
13.5	2.90983	0.757643	-0.284235	1.04188
13.51	2.91508	0.758809	-0.284307	1.04312
13.52	2.91631	0.759704	-0.2844	1.0441
13.53	2.9134	0.760514	-0.284474	1.04499
13.54	2.91411	0.761701	-0.284531	1.04623
13.55	2.91601	0.762805	-0.284601	1.04741
13.56	2.91688	0.763674	-0.284699	1.04837
13.57	2.91979	0.764794	-0.284812	1.04961
13.58	2.92435	0.765818	-0.284932	1.05075
13.59	2.92849	0.766632	-0.285088	1.05172
13.6	2.9305	0.767769	-0.285285	1.05305
13.61	2.93567	0.768919	-0.285511	1.05443
13.62	2.93907	0.769722	-0.285813	1.05553
13.63	2.93358	0.770741	-0.286216	1.05696
13.64	2.93408	0.771884	-0.286643	1.05853
13.65	2.93994	0.772782	-0.287093	1.05987
13.66	2.93798	0.773845	-0.287606	1.06145
13.67	2.93964	0.774964	-0.288109	1.06307
13.68	2.94667	0.775845	-0.288527	1.06437
13.69	2.94775	0.776816	-0.288818	1.06563
13.7	2.94719	0.777829	-0.289018	1.06685
13.71	2.95217	0.778857	-0.289237	1.06809
13.72	2.96164	0.779987	-0.289463	1.06945
13.73	2.96274	0.780936	-0.289616	1.07055
13.74	2.9597	0.781873	-0.289728	1.0716
13.75	2.96683	0.782944	-0.289841	1.07279
13.76	2.97271	0.783992	-0.289953	1.07394
13.77	2.97057	0.784937	-0.290046	1.07498
13.78	2.96914	0.785821	-0.290136	1.07596
13.79	2.96796	0.786857	-0.290271	1.07713
13.8	2.96809	0.787947	-0.290429	1.07838
13.81	2.97232	0.788828	-0.290569	1.0794
13.82	2.97914	0.789754	-0.290713	1.08047
13.83	2.98757	0.790843	-0.290844	1.08169
13.84	2.99065	0.791853	-0.290979	1.08283
13.85	2.98879	0.792816	-0.291155	1.08397
13.86	2.99413	0.793889	-0.291349	1.08524
13.87	3.00022	0.79496	-0.291561	1.08652
13.88	2.99918	0.79583	-0.29181	1.08764
13.89	3.00178	0.796699	-0.292052	1.08875
13.9	3.00942	0.797761	-0.292283	1.09004
13.91	3.00901	0.798806	-0.292563	1.09137
13.92	3.00383	0.799742	-0.292858	1.0926
13.93	3.01157	0.800761	-0.293109	1.09387
13.94	3.01962	0.801716	-0.293367	1.09508
13.95	3.01488	0.802634	-0.293689	1.09632
13.96	3.01553	0.803791	-0.294031	1.09782
13.97	3.02341	0.80484	-0.294354	1.09919
13.98	3.02574	0.805682	-0.294667	1.10035
13.99	3.02618	0.806681	-0.29496	1.10164
14	3.03207	0.807707	-0.295263	1.10297
14.01	3.03768	0.808571	-0.295644	1.10422
14.02	3.03872	0.809622	-0.296036	1.10566
14.03	3.04077	0.810866	-0.296353	1.10722
14.04	3.04384	0.811803	-0.296705	1.10851
14.05	3.04606	0.81275	-0.297127	1.10988
14.06	3.04994	0.813854	-0.29749	1.11134
14.07	3.05464	0.814724	-0.297803	1.11253
14.08	3.05651	0.815661	-0.298158	1.11382
14.09	3.05409	0.816826	-0.298539	1.11536
14.1	3.05407	0.817814	-0.298934	1.11675
14.11	3.05945	0.818735	-0.29934	1.11808
14.12	3.06286	0.819898	-0.299711	1.11961
14.13	3.06531	0.820925	-0.300064	1.12099
14.14	3.07322	0.821823	-0.300417	1.12224
14.15	3.07739	0.823015	-0.300744	1.12376
14.16	3.07337	0.824063	-0.301035	1.1251
14.17	3.07378	0.82487	-0.301295	1.12616
14.18	3.07888	0.825896	-0.301523	1.12742
14.19	3.08243	0.826841	-0.301716	1.12856
14.2	3.08405	0.827741	-0.301909	1.12965
14.21	3.08135	0.828955	-0.302114	1.13107
14.22	3.08064	0.829984	-0.302299	1.13228
14.23	3.09191	0.830744	-0.302479	1.13322
14.24	3.10015	0.831878	-0.302683	1.13456
14.25	3.09766	0.833056	-0.302926	1.13598
14.26	3.10065	0.833937	-0.303225	1.13716
14.27	3.1087	0.834978	-0.303536	1.13851
14.28	3.11183	0.836032	-0.303854	1.13989
14.29	3.11303	0.836881	-0.304221	1.1411
14.3	3.11281	0.837956	-0.304553	1.14251
14.31	3.11307	0.839145	-0.304777	1.14392
14.32	3.12006	0.840035	-0.304975	1.14501
14.33	3.1253	0.840911	-0.305191	1.1461
14.34	3.12512	0.841987	-0.305406	1.14739
14.35	3.12521	0.842853	-0.305619	1.14847
14.36	3.12771	0.843815	-0.305802	1.14962
14.37	3.13294	0.845042	-0.305983	1.15102
14.38	3.13615	0.845972	-0.30617	1.15214
14.39	3.13195	0.84682	-0.306303	1.15312
14.4	3.12725	0.847971	-0.306415	1.15439
14.41	3.13149	0.848943	-0.306564	1.15551
14.42	3.13901	0.849746	-0.306719	1.15646
14.43	3.14185	0.850959	-0.306858	1.15782
14.44	3.13682	0.852165	-0.306987	1.15915
14.45	3.13296	0.852921	-0.307108	1.16003
14.46	3.13744	0.853835	-0.307233	1.16107
14.47	3.13913	0.854966	-0.30737	1.16234
14.48	3.13866	0.855841	-0.307541	1.16338
14.49	3.1418	0.856734	-0.307706	1.16444
14.5	3.14572	0.857765	-0.307844	1.16561
14.51	3.15016	0.858742	-0.308029	1.16677
14.52	3.15572	0.85979	-0.308256	1.16805
14.53	3.15939	0.860836	-0.308518	1.16935
14.54	3.16037	0.861756	-0.308894	1.17065
14.55	3.16529	0.862754	-0.309384	1.17214
14.56	3.17426	0.863815	-0.309885	1.1737
14.57	3.17785	0.864701	-0.310366	1.17507
14.58	3.1797	0.865568	-0.310787	1.17635
14.59	3.18323	0.86658	-0.311077	1.17766
14.6	3.18738	0.867665	-0.311298	1.17896
14.61	3.19631	0.868733	-0.311551	1.18028
14.62	3.20105	0.869775	-0.311771	1.18155
14.63	3.19893	0.870701	-0.311947	1.18265
14.64	3.19999	0.871718	-0.312185	1.1839
14.65	3.19762	0.872908	-0.312428	1.18534
14.66	3.19137	0.873885	-0.312622	1.18651
14.67	3.19412	0.874753	-0.312839	1.18759
14.68	3.2004	0.875734	-0.313078	1.18881
14.69	3.20339	0.876881	-0.313286	1.19017
14.7	3.20434	0.877996	-0.313455	1.19145
14.71	3.20305	0.878928	-0.313607	1.19253
14.72	3.20316	0.879887	-0.313748	1.19364
14.73	3.21222	0.88097	-0.313901	1.19487
14.74	3.22339	0.882012	-0.314092	1.1961
14.75	3.22497	0.882858	-0.314288	1.19715
14.76	3.22401	0.88386	-0.314475	1.19833
14.77	3.22766	0.885144	-0.314684	1.19983
14.78	3.23009	0.886163	-0.314935	1.2011
14.79	3.2291	0.88693	-0.315236	1.20217
14.8	3.23101	0.887934	-0.315588	1.20352
14.81	3.23317	0.888954	-0.315966	1.20492
14.82	3.23182	0.889818	-0.316349	1.20617
14.83	3.2346	0.890929	-0.316763	1.20769
14.84	3.24084	0.89209	-0.317247	1.20934
14.85	3.23951	0.892862	-0.31775	1.21061
14.86	3.23351	0.893704	-0.318171	1.21187
14.87	3.23658	0.894952	-0.318486	1.21344
14.88	3.24528	0.896052	-0.318699	1.21475
14.89	3.25392	0.896971	-0.318832	1.2158
14.9	3.26105	0.89801	-0.318951	1.21696
14.91	3.26246	0.898966	-0.319057	1.21802
14.92	3.26138	0.899844	-0.31913	1.21897
14.93	3.25883	0.900831	-0.319208	1.22004
14.94	3.25602	0.901738	-0.319298	1.22104
14.95	3.25914	0.902602	-0.319371	1.22197
14.96	3.26799	0.903684	-0.319442	1.22313
14.97	3.2703	0.904831	-0.319523	1.22435
14.98	3.26822	0.905932	-0.319635	1.22557
14.99	3.27541	0.906882	-0.319791	1.22667
15	3.28181	0.907747	-0.319984	1.22773
15.01	3.2789	0.9088	-0.320283	1.22908
15.02	3.28103	0.909771	-0.320749	1.23052
15.03	3.29125	0.910674	-0.321349	1.23202
15.04	3.29423	0.911853	-0.321976	1.23383
15.05	3.28953	0.912942	-0.322486	1.23543
15.06	3.29351	0.91384	-0.322871	1.23671
15.07	3.3053	0.914872	-0.323226	1.2381
15.08	3.30598	0.915864	-0.323547	1.23941
15.09	3.30093	0.916869	-0.323826	1.24069
15.1	3.3045	0.91796	-0.324102	1.24206
15.11	3.31076	0.918992	-0.324367	1.24336
15.12	3.31374	0.919912	-0.324646	1.24456
15.13	3.31818	0.920892	-0.324933	1.24582
15.14	3.32477	0.921894	-0.325159	1.24705
15.15	3.32251	0.922848	-0.325345	1.24819
15.16	3.31455	0.923806	-0.325551	1.24936
15.17	3.31852	0.924758	-0.325769	1.25053
15.18	3.33103	0.925671	-0.325984	1.25165
15.19	3.33897	0.926728	-0.326208	1.25294
15.2	3.34146	0.927894	-0.326428	1.25432
15.21	3.34677	0.928896	-0.326631	1.25553
15.22	3.35541	0.929754	-0.326829	1.25658
15.23	3.36206	0.93064	-0.327016	1.25766
15.24	3.36727	0.931662	-0.327185	1.25885
15.25	3.3664	0.932673	-0.327345	1.26002
15.26	3.36135	0.933562	-0.327503	1.26106
15.27	3.36443	0.934555	-0.32767	1.26222
15.28	3.37307	0.935588	-0.327832	1.26342
15.29	3.37495	0.936526	-0.327995	1.26452
15.3	3.37231	0.937532	-0.328177	1.26571
15.31	3.37267	0.938643	-0.328387	1.26703
15.32	3.37192	0.939646	-0.328678	1.26832
15.33	3.37191	0.940592	-0.329108	1.2697
15.34	3.38354	0.941663	-0.329601	1.27126
15.35	3.39463	0.942807	-0.330016	1.27282
15.36	3.39162	0.943866	-0.330381	1.27425
15.37	3.38643	0.944814	-0.33081	1.27562
15.38	3.3877	0.94576	-0.331269	1.27703
15.39	3.39519	0.946795	-0.331684	1.27848
15.4	3.40225	0.94789	-0.332083	1.27997
15.41	3.40522	0.9488	-0.33245	1.28125
15.42	3.41385	0.949828	-0.332726	1.28255
15.43	3.42302	0.951106	-0.332944	1.28405
15.44	3.41922	0.952025	-0.333149	1.28517
15.45	3.41614	0.952814	-0.33332	1.28613
15.46	3.41888	0.953978	-0.333469	1.28745
15.47	3.41976	0.95507	-0.333611	1.28868
15.48	3.42497	0.956028	-0.333748	1.28978
15.49	3.4324	0.957233	-0.333917	1.29115
15.5	3.43565	0.958206	-0.334102	1.29231
15.51	3.43835	0.958983	-0.334292	1.29327
15.52	3.44237	0.96008	-0.33453	1.29461
15.53	3.44718	0.961061	-0.334809	1.29587
15.54	3.45119	0.9619	-0.335166	1.29707
15.55	3.45324	0.962918	-0.335612	1.29853
15.56	3.45698	0.963976	-0.33608	1.30006
15.57	3.45766	0.96488	-0.33653	1.30141
15.58	3.45323	0.96581	-0.336898	1.30271
15.59	3.45083	0.966925	-0.337149	1.30407
15.6	3.45076	0.967851	-0.337338	1.30519
15.61	3.45613	0.968718	-0.337486	1.3062
15.62	3.46629	0.969856	-0.337599	1.30746
15.63	3.47167	0.970884	-0.337686	1.30857
15.64	3.47383	0.971779	-0.337769	1.30955
15.65	3.47824	0.972837	-0.337885	1.31072
15.66	3.47657	0.97379	-0.338019	1.31181
15.67	3.47366	0.97465	-0.338149	1.3128
15.68	3.4796	0.975678	-0.338322	1.314
15.69	3.48386	0.976627	-0.338549	1.31518
15.7	3.48539	0.977455	-0.338809	1.31626
15.71	3.49001	0.978561	-0.339111	1.31767
15.72	3.49536	0.97974	-0.339479	1.31922
15.73	3.50359	0.980643	-0.339849	1.32049
15.74	3.50859	0.981678	-0.340119	1.3218
15.75	3.5045	0.982758	-0.340341	1.3231
15.76	3.50249	0.983646	-0.340563	1.32421
15.77	3.507	0.98458	-0.340701	1.32528
15.78	3.50807	0.985631	-0.340763	1.32639
15.79	3.50673	0.986647	-0.340835	1.32748
15.8	3.50986	0.987599	-0.340905	1.3285
15.81	3.50976	0.98865	-0.340939	1.32959
15.82	3.50537	0.989721	-0.34099	1.33071
15.83	3.51143	0.990763	-0.34107	1.33183
15.84	3.52116	0.991762	-0.341112	1.33287
15.85	3.51802	0.992659	-0.341133	1.33379
15.86	3.51393	0.993734	-0.341196	1.33493
15.87	3.51661	0.994935	-0.341268	1.3362
15.88	3.51898	0.995868	-0.341341	1.33721
15.89	3.52359	0.996715	-0.341443	1.33816
15.9	3.52678	0.997822	-0.341568	1.33939
15.91	3.52766	0.998853	-0.341719	1.34057
15.92	3.52948	0.999706	-0.341932	1.34164
15.93	3.52858	1.00074	-0.34225	1.34299
15.94	3.53103	1.00185	-0.342665	1.34452
15.95	3.53557	1.00282	-0.343152	1.34598
15.96	3.53419	1.00377	-0.34378	1.34755
15.97	3.53561	1.00475	-0.344528	1.34928
15.98	3.54453	1.00583	-0.345239	1.35107
15.99	3.55136	1.00684	-0.345874	1.35271
16	3.55238	1.00778	-0.346431	1.35421
16.01	3.55164	1.00878	-0.346904	1.35568
16.02	3.55236	1.0098	-0.347302	1.3571
16.03	3.55492	1.01082	-0.347621	1.35844
16.04	3.56083	1.01186	-0.347882	1.35975
16.05	3.5675	1.0129	-0.348102	1.361
16.06	3.56794	1.01382	-0.348269	1.36209
16.07	3.56639	1.01482	-0.348401	1.36322
16.08	3.57099	1.016	-0.348526	1.36452
16.09	3.57852	1.01705	-0.348653	1.36571
16.1	3.58076	1.01796	-0.348766	1.36672
16.11	3.57596	1.019	-0.348884	1.36789
16.12	3.57771	1.02008	-0.349042	1.36912
16.13	3.58953	1.02089	-0.349206	1.3701
16.14	3.5929	1.02173	-0.349379	1.37111
16.15	3.58875	1.0228	-0.349627	1.37243
16.16	3.59394	1.02399	-0.349995	1.37399
16.17	3.60333	1.02499	-0.350502	1.37549
16.18	3.60672	1.0258	-0.3511	1.3769
16.19	3.60615	1.02684	-0.35165	1.37849
16.2	3.60635	1.02797	-0.352	1.37997
16.21	3.60825	1.02882	-0.352189	1.38101
16.22	3.6114	1.02978	-0.352379	1.38216
16.23	3.61519	1.03102	-0.352554	1.38357
16.24	3.61673	1.03199	-0.352667	1.38466
16.25	3.61909	1.03281	-0.352794	1.3856
16.26	3.62165	1.03388	-0.352951	1.38683
16.27	3.62719	1.03497	-0.353116	1.38809
16.28	3.63344	1.03584	-0.353308	1.38915
16.29	3.6304	1.03673	-0.35354	1.39027
16.3	3.6297	1.03782	-0.353809	1.39163
16.31	3.64305	1.03888	-0.354119	1.393
16.32	3.6517	1.03985	-0.354501	1.39435
16.33	3.64679	1.04086	-0.354927	1.39579
16.34	3.64816	1.04171	-0.355357	1.39707
16.35	3.65409	1.04269	-0.355816	1.3985
16.36	3.65444	1.04381	-0.356269	1.40008
16.37	3.65931	1.04463	-0.356716	1.40135
16.38	3.66423	1.04553	-0.357127	1.40265
16.39	3.66432	1.04669	-0.357388	1.40408
16.4	3.6689	1.04773	-0.357534	1.40527
16.41	3.67143	1.04858	-0.357689	1.40627
16.42	3.66956	1.04956	-0.357842	1.4074
16.43	3.67525	1.05073	-0.357949	1.40868
16.44	3.68323	1.05177	-0.358048	1.40982
16.45	3.68274	1.05265	-0.358155	1.4108
16.46	3.67911	1.05372	-0.358247	1.41197
16.47	3.68188	1.05486	-0.358343	1.4132
16.48	3.69042	1.05575	-0.358453	1.4142
16.49	3.69508	1.05673	-0.358545	1.41527
16.5	3.69617	1.05782	-0.358647	1.41647
16.51	3.69952	1.0587	-0.35876	1.41746
16.52	3.70561	1.05964	-0.358863	1.4185
16.53	3.71436	1.06071	-0.358973	1.41968
16.54	3.71925	1.06173	-0.359115	1.42085
16.55	3.71927	1.06276	-0.359293	1.42205
16.56	3.72246	1.06384	-0.359515	1.42335
16.57	3.72359	1.06485	-0.359835	1.42469
16.58	3.7212	1.06581	-0.360313	1.42613
16.59	3.7233	1.06684	-0.360899	1.42774
16.6	3.72605	1.06786	-0.361443	1.42931
16.61	3.72502	1.06886	-0.361834	1.4307
16.62	3.72421	1.0699	-0.362088	1.43198
16.63	3.72713	1.07081	-0.362297	1.43311
16.64	3.73437	1.07184	-0.362486	1.43433
16.65	3.74002	1.07299	-0.362628	1.43561
16.66	3.74018	1.07388	-0.362757	1.43664
16.67	3.74056	1.07485	-0.362897	1.43775
16.68	3.74276	1.0761	-0.363009	1.43911
16.69	3.74525	1.07709	-0.3631	1.44019
16.7	3.74733	1.07791	-0.363201	1.44111
16.71	3.74964	1.07898	-0.363311	1.44229
16.72	3.7561	1.08003	-0.363415	1.44344
16.73	3.75796	1.08089	-0.363531	1.44442
16.74	3.75511	1.08191	-0.363653	1.44557
16.75	3.76214	1.083	-0.363778	1.44677
16.76	3.76812	1.08396	-0.363936	1.4479
16.77	3.76365	1.08502	-0.364128	1.44914
16.78	3.76719	1.08606	-0.364352	1.45042
16.79	3.77238	1.08691	-0.364603	1.45152
16.8	3.76721	1.08789	-0.36487	1.45276
16.81	3.76717	1.08901	-0.365161	1.45417
16.82	3.77021	1.08989	-0.365462	1.45536
16.83	3.7693	1.09084	-0.365739	1.45658
16.84	3.77297	1.09201	-0.366006	1.45801
16.85	3.77597	1.09285	-0.366322	1.45917
16.86	3.77616	1.09373	-0.366725	1.46045
16.87	3.78195	1.09495	-0.367183	1.46214
16.88	3.78919	1.09589	-0.367687	1.46357
16.89	3.79006	1.0968	-0.368226	1.46503
16.9	3.79223	1.09806	-0.368717	1.46677
16.91	3.79423	1.09903	-0.369089	1.46812
16.92	3.79418	1.09986	-0.369353	1.46921
16.93	3.79964	1.10097	-0.36956	1.47053
16.94	3.80454	1.10189	-0.369743	1.47164
16.95	3.80488	1.1026	-0.369897	1.4725
16.96	3.80968	1.10374	-0.370017	1.47375
16.97	3.81819	1.10488	-0.370119	1.475
16.98	3.81986	1.10563	-0.370217	1.47585
16.99	3.81685	1.10664	-0.370307	1.47694
17	3.81594	1.10784	-0.370366	1.47821
17.01	3.81595	1.10874	-0.37041	1.47915
17.02	3.81611	1.1096	-0.37047	1.48007
17.03	3.81783	1.1106	-0.37052	1.48112
17.04	3.82103	1.1116	-0.370561	1.48216
17.05	3.82481	1.11265	-0.370605	1.48325
17.06	3.8255	1.11366	-0.370656	1.48432
17.07	3.83012	1.11463	-0.370712	1.48534
17.08	3.83713	1.11571	-0.37076	1.48647
17.09	3.83808	1.11675	-0.370799	1.48755
17.1	3.83902	1.11766	-0.370843	1.4885
17.11	3.83978	1.1187	-0.370903	1.4896
17.12	3.84091	1.11978	-0.37098	1.49076
17.13	3.84369	1.12073	-0.371061	1.49179
17.14	3.84551	1.12169	-0.371158	1.49285
17.15	3.85132	1.12284	-0.371285	1.49412
17.16	3.85758	1.12389	-0.37148	1.49537
17.17	3.85228	1.12479	-0.371751	1.49654
17.18	3.84622	1.12581	-0.372109	1.49792
17.19	3.85187	1.12682	-0.372686	1.49951
17.2	3.85679	1.12778	-0.373542	1.50132
17.21	3.85712	1.12885	-0.374529	1.50338
17.22	3.86164	1.12986	-0.375394	1.50525
17.23	3.86295	1.1309	-0.375932	1.50683
17.24	3.85993	1.13212	-0.376221	1.50834
17.25	3.86478	1.13304	-0.376426	1.50947
17.26	3.86809	1.13376	-0.376553	1.51031
17.27	3.8651	1.13492	-0.376625	1.51155
17.28	3.87092	1.13611	-0.376686	1.5128
17.29	3.87837	1.13694	-0.376738	1.51368
17.3	3.8754	1.13798	-0.376781	1.51476
17.31	3.8726	1.13909	-0.376834	1.51593
17.32	3.87553	1.13993	-0.376899	1.51683
17.33	3.87771	1.14086	-0.376937	1.51779
17.34	3.87604	1.14193	-0.376948	1.51888
17.35	3.87554	1.14292	-0.376977	1.5199
17.36	3.87967	1.14387	-0.377014	1.52089
17.37	3.88885	1.14487	-0.377064	1.52193
17.38	3.89459	1.14589	-0.377113	1.523
17.39	3.89123	1.14692	-0.377132	1.52405
17.4	3.88829	1.14794	-0.377177	1.52511
17.41	3.89105	1.14883	-0.377247	1.52607
17.42	3.89489	1.14979	-0.377291	1.52708
17.43	3.89888	1.15092	-0.377369	1.52829
17.44	3.89999	1.15175	-0.377517	1.52927
17.45	3.89696	1.15252	-0.377678	1.5302
17.46	3.89602	1.15368	-0.377897	1.53157
17.47	3.89737	1.15482	-0.378299	1.53312
17.48	3.90039	1.15562	-0.378918	1.53454
17.49	3.91107	1.15658	-0.379661	1.53624
17.5	3.91548	1.1577	-0.380371	1.53807
17.51	3.90687	1.15862	-0.380925	1.53955
17.52	3.90993	1.15964	-0.381325	1.54097
17.53	3.92066	1.16076	-0.381629	1.54239
17.54	3.91882	1.1617	-0.381838	1.54354
17.55	3.91238	1.16277	-0.381969	1.54474
17.56	3.91109	1.16383	-0.382077	1.5459
17.57	3.91517	1.16463	-0.382175	1.54681
17.58	3.92558	1.16567	-0.382247	1.54791
17.59	3.9321	1.16689	-0.382311	1.5492
17.6	3.92609	1.16781	-0.382359	1.55017
17.61	3.9219	1.16874	-0.382375	1.55111
17.62	3.9298	1.16986	-0.382397	1.55225
17.63	3.93582	1.17075	-0.382435	1.55318
17.64	3.9296	1.17167	-0.382461	1.55413
17.65	3.92731	1.17283	-0.382488	1.55532
17.66	3.93943	1.17372	-0.382529	1.55625
17.67	3.94616	1.17461	-0.382549	1.55716
17.68	3.93834	1.17579	-0.382537	1.55833
17.69	3.93294	1.17673	-0.382547	1.55928
17.7	3.93613	1.1776	-0.382572	1.56018
17.71	3.94006	1.17878	-0.382584	1.56137
17.72	3.93914	1.17979	-0.382595	1.56238
17.73	3.93905	1.18061	-0.382602	1.56321
17.74	3.94622	1.18176	-0.3826	1.56436
17.75	3.94755	1.18293	-0.382603	1.56553
17.76	3.94094	1.1838	-0.382613	1.56641
17.77	3.94269	1.18471	-0.382631	1.56735
17.78	3.95004	1.18574	-0.382635	1.56837
17.79	3.95141	1.18668	-0.38264	1.56932
17.8	3.95162	1.18771	-0.382662	1.57037
17.81	3.95349	1.18881	-0.382672	1.57149
17.82	3.95198	1.18974	-0.382691	1.57243
17.83	3.94978	1.19074	-0.382724	1.57346
17.84	3.95255	1.19182	-0.382722	1.57454
17.85	3.95742	1.19263	-0.382733	1.57537
17.86	3.95821	1.19366	-0.382798	1.57646
17.87	3.95582	1.19494	-0.382857	1.5778
17.88	3.95701	1.19583	-0.383008	1.57884
17.89	3.9625	1.1967	-0.383593	1.5803
17.9	3.96513	1.19786	-0.384898	1.58276
17.91	3.9664	1.19888	-0.38642	1.5853
17.92	3.96987	1.1998	-0.387266	1.58706
17.93	3.97297	1.20095	-0.387523	1.58848
17.94	3.97522	1.20201	-0.387741	1.58975
17.95	3.97694	1.20291	-0.387906	1.59082
17.96	3.97788	1.20404	-0.387974	1.59201
17.97	3.97883	1.20509	-0.388054	1.59315
17.98	3.98426	1.20593	-0.388102	1.59403
17.99	3.99383	1.20697	-0.38813	1.5951
18	3.99696	1.20805	-0.388183	1.59624
18.01	3.99526	1.20896	-0.388222	1.59718
18.02	3.99258	1.21005	-0.388245	1.59829
18.03	3.99346	1.21116	-0.388283	1.59944
18.04	3.99871	1.21204	-0.388324	1.60037
18.05	4.00333	1.21309	-0.38835	1.60144
18.06	4.00911	1.21414	-0.388397	1.60254
18.07	4.01626	1.21488	-0.388467	1.60335
18.08	4.0207	1.21588	-0.38852	1.6044
18.09	4.01974	1.21702	-0.388599	1.60562
18.1	4.01656	1.21786	-0.388752	1.60661
18.11	4.01446	1.21883	-0.388978	1.60781
18.12	4.01689	1.21995	-0.389265	1.60921
18.13	4.0208	1.2208	-0.389648	1.61045
18.14	4.02196	1.22169	-0.390148	1.61184
18.15	4.02705	1.22283	-0.390773	1.6136
18.16	4.03547	1.22381	-0.391432	1.61525
18.17	4.03765	1.22475	-0.391939	1.61669
18.18	4.0373	1.22589	-0.392274	1.61816
18.19	4.0381	1.22692	-0.39252	1.61944
18.2	4.0411	1.22772	-0.392738	1.62046
18.21	4.04348	1.22871	-0.392969	1.62168
18.22	4.04206	1.22983	-0.393195	1.62303
18.23	4.04474	1.23064	-0.393379	1.62402
18.24	4.05073	1.23148	-0.393532	1.62501
18.25	4.05012	1.23267	-0.393683	1.62635
18.26	4.05101	1.23385	-0.393835	1.62769
18.27	4.05788	1.23467	-0.393981	1.62866
18.28	4.0611	1.23557	-0.394129	1.6297
18.29	4.06237	1.23675	-0.394307	1.63106
18.3	4.0655	1.23785	-0.394563	1.63241
18.31	4.06996	1.23885	-0.3949	1.63375
18.32	4.0773	1.23991	-0.395295	1.6352
18.33	4.07901	1.24086	-0.395704	1.63656
18.34	4.07777	1.24173	-0.396074	1.63781
18.35	4.07529	1.24272	-0.396399	1.63912
18.36	4.07343	1.24377	-0.396648	1.64042
18.37	4.08158	1.24485	-0.396774	1.64162
18.38	4.08597	1.24582	-0.396864	1.64269
18.39	4.08522	1.24669	-0.396968	1.64366
18.4	4.09071	1.2476	-0.397047	1.64464
18.41	4.0942	1.24873	-0.397112	1.64584
18.42	4.09307	1.24988	-0.397172	1.64706
18.43	4.09668	1.25082	-0.397236	1.64805
18.44	4.10089	1.25177	-0.397317	1.64908
18.45	4.10148	1.25276	-0.397398	1.65015
18.46	4.10477	1.25378	-0.3975	1.65128
18.47	4.10759	1.25487	-0.397642	1.65251
18.48	4.10833	1.25587	-0.397831	1.65371
18.49	4.10854	1.25678	-0.39815	1.65493
18.5	4.11237	1.25778	-0.398594	1.65637
18.51	4.1228	1.25886	-0.399028	1.65789
18.52	4.12672	1.25995	-0.399372	1.65932
18.53	4.12245	1.26095	-0.399642	1.6606
18.54	4.12398	1.26184	-0.399875	1.66172
18.55	4.12487	1.26292	-0.400113	1.66303
18.56	4.12167	1.26413	-0.400349	1.66447
18.57	4.1237	1.265	-0.400578	1.66557
18.58	4.12759	1.26586	-0.400855	1.66671
18.59	4.12753	1.26705	-0.401181	1.66823
18.6	4.13126	1.26806	-0.401492	1.66956
18.61	4.13652	1.26887	-0.401769	1.67064
18.62	4.13736	1.26998	-0.40202	1.672
18.63	4.14133	1.27106	-0.402203	1.67326
18.64	4.14643	1.27187	-0.402315	1.67419
18.65	4.14553	1.2729	-0.402398	1.6753
18.66	4.14242	1.27385	-0.40247	1.67632
18.67	4.14196	1.27472	-0.402525	1.67725
18.68	4.14997	1.27589	-0.402556	1.67845
18.69	4.15762	1.27693	-0.402574	1.6795
18.7	4.15284	1.27776	-0.402592	1.68035
18.71	4.15603	1.27888	-0.402631	1.68151
18.72	4.16473	1.28001	-0.402673	1.68269
18.73	4.16143	1.28084	-0.402692	1.68353
18.74	4.15876	1.28183	-0.4027	1.68453
18.75	4.15934	1.28285	-0.402717	1.68557
18.76	4.1625	1.28362	-0.40275	1.68637
18.77	4.16647	1.28468	-0.402779	1.68746
18.78	4.16272	1.28591	-0.402802	1.68872
18.79	4.16082	1.28677	-0.402837	1.68961
18.8	4.16359	1.28768	-0.402889	1.69057
18.81	4.16407	1.28889	-0.402934	1.69182
18.82	4.16454	1.28975	-0.40299	1.69274
18.83	4.16842	1.29054	-0.403085	1.69363
18.84	4.1723	1.29178	-0.403238	1.69502
18.85	4.17579	1.29285	-0.403505	1.69635
18.86	4.18275	1.29365	-0.403957	1.6976
18.87	4.18648	1.29472	-0.404641	1.69936
18.88	4.18633	1.2959	-0.405573	1.70148
18.89	4.18968	1.29682	-0.40654	1.70336
18.9	4.19646	1.29769	-0.407208	1.7049
18.91	4.20373	1.29872	-0.407572	1.7063
18.92	4.20805	1.29984	-0.407813	1.70766
18.93	4.19907	1.30083	-0.407967	1.7088
18.94	4.19071	1.3018	-0.408065	1.70986
18.95	4.20079	1.30289	-0.408163	1.71106
18.96	4.21009	1.30387	-0.408218	1.71209
18.97	4.20777	1.30483	-0.408255	1.71309
18.98	4.21026	1.3059	-0.408321	1.71422
18.99	4.21542	1.30687	-0.408367	1.71524
19	4.21462	1.30791	-0.408395	1.7163
19.01	4.21322	1.30904	-0.408431	1.71747
19.02	4.21342	1.30989	-0.408454	1.71834
19.03	4.21733	1.31073	-0.408487	1.71922
19.04	4.22206	1.31194	-0.408526	1.72047
19.05	4.22203	1.31297	-0.408548	1.72152
19.06	4.22366	1.31379	-0.408574	1.72236
19.07	4.22847	1.31483	-0.408613	1.72344
19.08	4.22732	1.31585	-0.408648	1.7245
19.09	4.22651	1.31677	-0.408701	1.72547
19.1	4.22902	1.31786	-0.408799	1.72666
19.11	4.23078	1.31888	-0.408925	1.7278
19.12	4.23549	1.31971	-0.409084	1.72879
19.13	4.24052	1.32073	-0.409305	1.73003
19.14	4.24395	1.32187	-0.409616	1.73148
19.15	4.24582	1.32283	-0.409984	1.73282
19.16	4.24771	1.32377	-0.410332	1.73411
19.17	4.2491	1.32477	-0.410667	1.73543
19.18	4.24984	1.32578	-0.411048	1.73683
19.19	4.25223	1.32675	-0.411408	1.73816
19.2	4.25328	1.32772	-0.411676	1.7394
19.21	4.25339	1.32888	-0.41188	1.74076
19.22	4.25606	1.32994	-0.412043	1.74199
19.23	4.25992	1.33074	-0.412177	1.74291
19.24	4.26085	1.33172	-0.412297	1.74402
19.25	4.26106	1.33287	-0.412383	1.74525
19.26	4.26708	1.33392	-0.41246	1.74638
19.27	4.27706	1.33482	-0.41255	1.74737
19.28	4.28146	1.3358	-0.41261	1.74841
19.29	4.27625	1.33702	-0.412647	1.74966
19.3	4.27127	1.33802	-0.412711	1.75073
19.31	4.27351	1.33886	-0.412776	1.75164
19.32	4.2795	1.33988	-0.412793	1.75268
19.33	4.2774	1.34088	-0.412803	1.75368
19.34	4.27194	1.34184	-0.41284	1.75468
19.35	4.2812	1.34292	-0.412885	1.75581
19.36	4.29054	1.34383	-0.412915	1.75675
19.37	4.29089	1.34468	-0.412928	1.75761
19.38	4.29596	1.34583	-0.412941	1.75877
19.39	4.30186	1.34694	-0.412971	1.75992
19.4	4.30333	1.34784	-0.413008	1.76085
19.41	4.30203	1.34887	-0.41304	1.76191
19.42	4.29854	1.34997	-0.413088	1.76306
19.43	4.29576	1.35083	-0.41317	1.764
19.44	4.29619	1.35171	-0.413258	1.76497
19.45	4.30109	1.35277	-0.413341	1.76611
19.46	4.30818	1.35367	-0.413516	1.76719
19.47	4.30545	1.35458	-0.413853	1.76843
19.48	4.29857	1.35572	-0.414445	1.77016
19.49	4.30666	1.35663	-0.415406	1.77203
19.5	4.31476	1.35744	-0.416474	1.77392
19.51	4.31556	1.35862	-0.417137	1.77575
19.52	4.31525	1.35965	-0.417363	1.77701
19.53	4.31394	1.36052	-0.417506	1.77802
19.54	4.31595	1.36165	-0.417645	1.7793
19.55	4.3178	1.36265	-0.417712	1.78036
19.56	4.31853	1.36353	-0.417765	1.7813
19.57	4.31947	1.36469	-0.417826	1.78251
19.58	4.32352	1.36567	-0.41788	1.78355
19.59	4.32574	1.36655	-0.417929	1.78448
19.6	4.32381	1.36779	-0.417977	1.78577
19.61	4.32805	1.36878	-0.418023	1.7868
19.62	4.33165	1.36951	-0.418059	1.78757
19.63	4.33067	1.37066	-0.418106	1.78877
19.64	4.32927	1.37191	-0.418174	1.79009
19.65	4.33335	1.37282	-0.418246	1.79107
19.66	4.34012	1.37385	-0.418329	1.79218
19.67	4.34274	1.37498	-0.418442	1.79342
19.68	4.34416	1.37591	-0.418612	1.79453
19.69	4.34215	1.37691	-0.418857	1.79576
19.7	4.34237	1.37793	-0.419175	1.7971
19.71	4.34899	1.37892	-0.419527	1.79845
19.72	4.35195	1.38001	-0.41987	1.79988
19.73	4.35003	1.38106	-0.420278	1.80134
19.74	4.34809	1.3819	-0.420798	1.8027
19.75	4.34584	1.38285	-0.42132	1.80417
19.76	4.34851	1.38407	-0.421724	1.80579
19.77	4.35682	1.38507	-0.421993	1.80706
19.78	4.36039	1.38585	-0.422187	1.80803
19.79	4.36378	1.38691	-0.422365	1.80927
19.8	4.37171	1.388	-0.422516	1.81052
19.81	4.37096	1.38888	-0.422627	1.8115
19.82	4.36496	1.38996	-0.422743	1.8127
19.83	4.36817	1.39103	-0.422878	1.8139
19.84	4.37357	1.39178	-0.422993	1.81477
19.85	4.3721	1.39274	-0.423082	1.81582
19.86	4.37117	1.39381	-0.423161	1.81697
19.87	4.37741	1.3947	-0.42326	1.81796
19.88	4.38189	1.39579	-0.423387	1.81917
19.89	4.37725	1.39699	-0.423529	1.82051
19.9	4.37636	1.39793	-0.423688	1.82162
19.91	4.38215	1.39877	-0.423867	1.82264
19.92	4.38516	1.3997	-0.424082	1.82378
19.93	4.38873	1.40066	-0.424328	1.82498
19.94	4.39587	1.40157	-0.424535	1.8261
19.95	4.39818	1.40258	-0.424686	1.82727
19.96	4.39619	1.40366	-0.424808	1.82847
19.97	4.39354	1.40469	-0.424921	1.82961
19.98	4.39346	1.40572	-0.42503	1.83075
[truncated: 11,649 more rows]
